# Supplementary material for: Local and global response data from post-fire earthquake simulations of RC structural walls
Source: Data Brief. 2018 Jun 13;19:1650–7. doi: 10.1016/j.dib.2018.06.011 (PMC6141138; doi:10.1016/j.dib.2018.06.011)
Supplement: Supplementary file 2 — Supplementary material [file mmc2.xlsx]

## Sheet: 1
Fiber Number	Fiber Types	Area (mm^2)	x (mm)	y (mm)	15min				30min				60min				120min				180min				240min
					Max temp ( °C)	fc' or fy (MPa)	Ec or Es (MPa)	damage ratio	Max temp ( °C)	fc' or fy (MPa)	Ec or Es (MPa)	damage ratio	Max temp ( °C)	fc' or fy (MPa)	Ec or Es (MPa)	damage ratio	Max temp ( °C)	fc' or fy (MPa)	Ec or Es (MPa)	damage ratio	Max temp ( °C)	fc' or fy (MPa)	Ec or Es (MPa)	damage ratio	Max temp ( °C)	fc' or fy (MPa)	Ec or Es (MPa)	damage ratio
1	Concrete unconfined	362.902	9.525	9.525	581.7	15.3714	2874.94	1	706.2	9.05718	1112.98	1	838.1	3.44921	521.786	1	956.6	2.3198	310.842	1	1016	1.75367	235.238	1	1064.2	1.29429	182.692	1
2	Concrete unconfined	321.532	27.4892	9.525	513.9	18.5054	4825.01	1	628.7	13.0733	2009.67	1	766.7	5.72306	783.352	1	908.6	2.77728	384.107	1	983.2	2.06628	275.249	1	1037.6	1.54781	210.865	1
3	Concrete unconfined	446.515	47.6479	9.525	499.3	19.1524	5387.91	1	614.8	13.7637	2234.28	1	754.6	6.40399	845.977	1	898.8	2.87069	400.8	1	973.5	2.15873	287.872	1	1029.4	1.62596	219.95	1
4	Concrete unconfined	446.515	71.087	9.525	479	20.0356	6177.52	1	593.4	14.809	2629.69	1	732.7	7.61844	963.247	1	878.4	3.06511	437.822	1	953.3	2.35126	315.482	1	1011.6	1.79561	240.384	1
5	Concrete unconfined	446.515	94.5261	9.525	465.4	20.6166	6761.71	1	577.8	15.5575	2961.74	1	713.5	8.6642	1070.78	1	858.7	3.25287	476.88	1	934.2	2.53329	343.419	1	994.2	1.96144	261.391	1
6	Concrete unconfined	446.515	117.965	9.525	461.6	20.7774	6933	1	573.9	15.7429	3051.2	1	707.1	9.00887	1107.74	1	848.9	3.34627	497.684	1	923.4	2.63623	360.099	1	983	2.06819	275.506	1
7	Concrete unconfined	446.515	141.404	9.525	436.8	21.8104	8137.29	1	545.3	17.0805	3796.42	1	676.1	10.6507	1393.19	1	816.9	3.65126	573.105	1	892.6	2.92978	411.714	1	952	2.36365	317.324	1
8	Concrete unconfined	321.532	161.563	9.525	413.6	22.7508	9395.38	1	517.7	18.3354	4687.33	1	646.1	12.1963	1759.08	1	787.8	4.51864	677.55	1	865.3	3.18997	463.401	0.988376	925.1	2.62002	357.429	1
9	Concrete unconfined	446.515	181.722	9.525	436.8	21.8104	8137.29	1	545.2	17.0851	3799.32	1	675.3	10.6925	1402.01	1	813.3	3.68557	582.401	1	887.2	2.98124	421.455	0.936584	945.8	2.42274	326.226	1
10	Concrete unconfined	446.515	205.161	9.525	461.4	20.7858	6942.12	1	573.1	15.7808	3069.89	0.925856	703.5	9.20188	1128.79	1	837.2	3.45778	523.853	1	907.1	2.79158	386.619	0.877475	964.7	2.2426	299.672	0.986367
11	Concrete unconfined	446.515	228.6	9.525	462.2	20.752	6905.72	1	573	15.7855	3072.23	0.845497	702.5	9.25539	1134.67	1	835.4	3.47494	528.016	0.988579	904.6	2.81541	390.84	0.821105	962.2	2.26643	303.087	0.937066
12	Concrete unconfined	446.515	252.039	9.525	461.4	20.7858	6942.12	0.928881	573.1	15.7808	3069.89	0.764986	703.5	9.20188	1128.79	1	836.6	3.4635	525.237	0.918978	905.4	2.80778	389.485	0.764341	962.1	2.26738	303.224	0.887613
13	Concrete unconfined	446.515	275.478	9.525	436.8	21.8104	8137.29	0.863173	545.2	17.0851	3799.32	0.70734	675.1	10.703	1404.22	1	811.1	3.70654	588.17	0.855858	882.1	3.02985	430.864	0.711043	937.6	2.50089	338.305	0.840099
14	Concrete unconfined	321.532	295.637	9.525	413.7	22.7468	9389.7	0.806827	517.7	18.3354	4687.33	0.660731	645.8	12.2116	1763.14	1	784.3	4.71992	694.803	0.804767	857.6	3.26336	479.167	0.666904	912.6	2.73916	377.481	0.800185
15	Concrete unconfined	446.515	315.796	9.525	436.8	21.8104	8137.29	0.730657	545.2	17.0851	3799.32	0.570725	675.1	10.703	1404.22	1	811.2	3.70559	587.906	0.73698	882.1	3.02985	430.864	0.61376	937.5	2.50184	338.455	0.755133
16	Concrete unconfined	446.515	339.235	9.525	461.4	20.7858	6942.12	0.640207	573.1	15.7808	3069.89	0.46577	703.6	9.19653	1128.2	0.916023	836.9	3.46064	524.544	0.660895	905.5	2.80683	389.316	0.553528	961.7	2.2712	303.773	0.703638
17	Concrete unconfined	446.515	362.674	9.525	462.3	20.7478	6901.18	0.562053	573.1	15.7808	3069.89	0.38534	702.8	9.23934	1132.9	0.823682	836.2	3.46731	526.161	0.591718	904.8	2.8135	390.501	0.496964	961.5	2.2731	304.048	0.654195
18	Concrete unconfined	446.515	386.113	9.525	461.8	20.7689	6923.9	0.48475	573.7	15.7523	3055.86	0.304298	704.7	9.13761	1121.75	0.729761	838.8	3.44253	520.184	0.521683	907.5	2.78777	385.948	0.439905	963.7	2.25213	301.034	0.60456
19	Concrete unconfined	446.515	409.552	9.525	438.6	21.7364	8044.88	0.421473	547.8	16.9651	3724.54	0.250494	678.9	10.5043	1362.67	0.654172	816.6	3.65412	573.873	0.458832	887.8	2.97552	420.361	0.386476	944.2	2.43799	328.555	0.556838
20	Concrete unconfined	321.532	429.711	9.525	418.3	22.5623	9130.73	0.366391	524.3	18.0385	4457.21	0.205728	654.8	11.7525	1645.05	0.593543	795.5	4.0737	640.017	0.406933	868.9	3.15566	456.22	0.341593	925.9	2.6124	356.178	0.516337
21	Concrete unconfined	2138.95	494.291	9.525	426	22.2513	8707.71	0.150667	534	17.5986	4138.93	0	665.7	11.1914	1511.62	0.332898	806.1	3.75419	601.542	0.21276	878.9	3.06035	436.875	0.183725	937.3	2.50375	338.754	0.378935
22	Concrete unconfined	142.903	554.182	9.525	433.3	21.9539	8319.16	0.0161081	542.5	17.2094	3878.57	0	674.6	10.729	1409.77	0.0907826	814.7	3.67223	578.764	0.0328545	887	2.98315	421.82	0.0374801	946.8	2.41321	324.777	0.251605
23	Concrete unconfined	3552.1	651.164	9.525	434.6	21.9006	8251.27	0	543.9	17.145	3837.27	0	675.8	10.6664	1396.49	0	815.3	3.66651	577.215	0	887.5	2.97838	420.908	0	946.8	2.41321	324.777	0.0470954
24	Concrete unconfined	142.903	748.145	9.525	434.8	21.8924	8240.86	0	544	17.1404	3834.34	0	675.5	10.6821	1399.8	0	814.6	3.67318	579.023	0	886.7	2.98601	422.368	0	945.8	2.42274	326.226	0
25	Concrete unconfined	3552.1	845.127	9.525	434.8	21.8924	8240.86	0	544	17.1404	3834.34	0	675.6	10.6769	1398.7	0	814.7	3.67223	578.764	0	886.8	2.98506	422.185	0	945.9	2.42178	326.081	0
26	Concrete unconfined	142.903	942.109	9.525	434.8	21.8924	8240.86	0	544.1	17.1358	3831.41	0	675.7	10.6716	1397.59	0	814.9	3.67032	578.247	0	887	2.98315	421.82	0	946.1	2.41988	325.791	0
27	Concrete unconfined	3552.1	1039.09	9.525	434.8	21.8924	8240.86	0	544.1	17.1358	3831.41	0	675.7	10.6716	1397.59	0	814.9	3.67032	578.247	0	886.9	2.9841	422.003	0	946.1	2.41988	325.791	0
28	Concrete unconfined	142.903	1136.07	9.525	434.8	21.8924	8240.86	0	544.1	17.1358	3831.41	0	675.7	10.6716	1397.59	0	814.8	3.67127	578.506	0	886.9	2.9841	422.003	0	946.1	2.41988	325.791	0
29	Concrete unconfined	3552.1	1233.05	9.525	434.8	21.8924	8240.86	0	544	17.1404	3834.34	0	675.7	10.6716	1397.59	0	814.8	3.67127	578.506	0	886.9	2.9841	422.003	0	946	2.42083	325.936	0
30	Concrete unconfined	142.903	1330.04	9.525	434.7	21.8965	8246.06	0	543.9	17.145	3837.27	0	675.6	10.6769	1398.7	0	814.7	3.67223	578.764	0	886.8	2.98506	422.185	0	945.9	2.42178	326.081	0
31	Concrete unconfined	3552.1	1427.02	9.525	435.5	21.8637	8204.51	0	544.8	17.1036	3810.96	0	676.3	10.6403	1390.99	0	815.3	3.66651	577.215	0	887.2	2.98124	421.455	0	946.3	2.41797	325.501	0
32	Concrete unconfined	142.903	1524	9.525	435.2	21.876	8220.07	0	544.3	17.1266	3825.55	0	675.5	10.6821	1399.8	0	814.2	3.67699	580.06	0	886.2	2.99077	423.283	0	945.2	2.42845	327.098	0
33	Concrete unconfined	3552.1	1620.98	9.525	435.5	21.8637	8204.51	0	544.8	17.1036	3810.96	0	676.3	10.6403	1390.99	0	815.3	3.66651	577.215	0	887.2	2.98124	421.455	0	946.3	2.41797	325.501	0
34	Concrete unconfined	142.903	1717.96	9.525	434.7	21.8965	8246.06	0	543.9	17.145	3837.27	0	675.6	10.6769	1398.7	0	814.7	3.67223	578.764	0	886.8	2.98506	422.185	0	945.9	2.42178	326.081	0
35	Concrete unconfined	3552.1	1814.95	9.525	434.8	21.8924	8240.86	0	544	17.1404	3834.34	0	675.7	10.6716	1397.59	0	814.8	3.67127	578.506	0	886.9	2.9841	422.003	0	946	2.42083	325.936	0
36	Concrete unconfined	142.903	1911.93	9.525	434.8	21.8924	8240.86	0	544.1	17.1358	3831.41	0	675.7	10.6716	1397.59	0	814.8	3.67127	578.506	0	886.9	2.9841	422.003	0	946.1	2.41988	325.791	0
37	Concrete unconfined	3552.1	2008.91	9.525	434.8	21.8924	8240.86	0	544.1	17.1358	3831.41	0	675.7	10.6716	1397.59	0	814.9	3.67032	578.247	0	886.9	2.9841	422.003	0	946.1	2.41988	325.791	0
38	Concrete unconfined	142.903	2105.89	9.525	434.8	21.8924	8240.86	0	544.1	17.1358	3831.41	0	675.7	10.6716	1397.59	0	814.9	3.67032	578.247	0	887	2.98315	421.82	0	946.1	2.41988	325.791	0
39	Concrete unconfined	3552.1	2202.87	9.525	434.8	21.8924	8240.86	0	544	17.1404	3834.34	0	675.6	10.6769	1398.7	0	814.7	3.67223	578.764	0	886.8	2.98506	422.185	0	945.9	2.42178	326.081	0
40	Concrete unconfined	142.903	2299.85	9.525	434.8	21.8924	8240.86	0	544	17.1404	3834.34	0	675.5	10.6821	1399.8	0	814.6	3.67318	579.023	0	886.7	2.98601	422.368	0	945.8	2.42274	326.226	0
41	Concrete unconfined	3552.1	2396.84	9.525	434.6	21.9006	8251.27	0	543.9	17.145	3837.27	0	675.8	10.6664	1396.49	0	815.3	3.66651	577.215	0	887.5	2.97838	420.908	0	946.8	2.41321	324.777	0
42	Concrete unconfined	142.903	2493.82	9.525	433.3	21.9539	8319.16	0	542.5	17.2094	3878.57	0	674.6	10.729	1409.77	0	814.7	3.67223	578.764	0	887	2.98315	421.82	0	946.8	2.41321	324.777	0
43	Concrete unconfined	2138.95	2553.71	9.525	426	22.2513	8707.71	0	534	17.5986	4138.93	0.00721438	665.7	11.1914	1511.62	0	806.1	3.75419	601.542	0	878.9	3.06035	436.875	0	937.3	2.50375	338.754	0.0062287
44	Concrete unconfined	321.532	2618.29	9.525	418.3	22.5623	9130.73	0.0704877	524.3	18.0385	4457.21	0.203044	654.8	11.7525	1645.05	0	795.5	4.0737	640.017	0	868.9	3.15566	456.22	0	925.9	2.6124	356.178	0.0947357
45	Concrete unconfined	446.515	2638.45	9.525	438.6	21.7364	8044.88	0.118064	547.8	16.9651	3724.54	0.238131	678.9	10.5043	1362.67	0	816.6	3.65412	573.873	0.00743749	887.8	2.97552	420.361	0	944.2	2.43799	328.555	0.119459
46	Concrete unconfined	446.515	2661.89	9.525	461.8	20.7689	6923.9	0.172282	573.7	15.7523	3055.86	0.280245	704.7	9.13761	1121.75	0	838.8	3.44253	520.184	0.0465737	907.5	2.78777	385.948	0	963.7	2.25213	301.034	0.148921
47	Concrete unconfined	446.515	2685.33	9.525	462.3	20.7478	6901.18	0.242568	573.1	15.7808	3069.89	0.349691	702.8	9.23934	1132.9	0.0461374	836.2	3.46731	526.161	0.0945057	904.8	2.8135	390.501	0.0153819	961.5	2.2731	304.048	0.180735
48	Concrete unconfined	446.515	2708.77	9.525	461.4	20.7858	6942.12	0.313846	573.1	15.7808	3069.89	0.418524	703.6	9.19653	1128.2	0.105051	836.9	3.46064	524.544	0.141369	905.5	2.80683	389.316	0.0505767	961.7	2.2712	303.773	0.21231
49	Concrete unconfined	446.515	2732.2	9.525	436.8	21.8104	8137.29	0.399741	545.2	17.0851	3799.32	0.512619	675.1	10.703	1404.22	0.18877	811.2	3.70559	587.906	0.19724	882.1	3.02985	430.864	0.0904468	937.5	2.50184	338.455	0.246527
50	Concrete unconfined	321.532	2752.36	9.525	413.7	22.7468	9389.7	0.471921	517.7	18.3354	4687.33	0.593571	645.8	12.2116	1763.14	0.266424	784.3	4.71992	694.803	0.248694	857.6	3.26336	479.167	0.126595	912.6	2.73916	377.481	0.27702
51	Concrete unconfined	446.515	2772.52	9.525	436.8	21.8104	8137.29	0.520361	545.2	17.0851	3799.32	0.629534	675.1	10.703	1404.22	0.290199	811.1	3.70654	588.17	0.277972	882.1	3.02985	430.864	0.151086	937.6	2.50089	338.305	0.300794
52	Concrete unconfined	446.515	2795.96	9.525	461.4	20.7858	6942.12	0.576615	573.1	15.7808	3069.89	0.674594	703.5	9.20188	1128.79	0.326782	836.6	3.4635	525.237	0.316634	905.4	2.80778	389.485	0.181983	962.1	2.26738	303.224	0.329804
53	Concrete unconfined	446.515	2819.4	9.525	462.2	20.752	6905.72	0.646776	573	15.7855	3072.23	0.743507	702.5	9.25539	1134.67	0.387079	835.4	3.47494	528.016	0.364069	904.6	2.81541	390.84	0.217431	962.2	2.26643	303.087	0.36139
54	Concrete unconfined	446.515	2842.84	9.525	461.4	20.7858	6942.12	0.717881	573.1	15.7808	3069.89	0.812264	703.5	9.20188	1128.79	0.44594	837.2	3.45778	523.853	0.410645	907.1	2.79158	386.619	0.252345	964.7	2.2426	299.672	0.392764
55	Concrete unconfined	446.515	2866.28	9.525	436.8	21.8104	8137.29	0.800862	545.2	17.0851	3799.32	0.901413	675.3	10.6925	1402.01	0.525914	813.3	3.68557	582.401	0.464885	887.2	2.98124	421.455	0.291112	945.8	2.42274	326.226	0.426176
56	Concrete unconfined	321.532	2886.44	9.525	413.6	22.7508	9395.38	0.870745	517.7	18.3354	4687.33	0.977831	646.1	12.1963	1759.08	0.599457	787.8	4.51864	677.55	0.514325	865.3	3.18997	463.401	0.325946	925.1	2.62002	357.429	0.456342
57	Concrete unconfined	446.515	2906.6	9.525	436.8	21.8104	8137.29	0.921482	545.3	17.0805	3796.42	1	676.1	10.6507	1393.19	0.626771	816.9	3.65126	573.105	0.544483	892.6	2.92978	411.714	0.350803	952	2.36365	317.324	0.481258
58	Concrete unconfined	446.515	2930.03	9.525	461.6	20.7774	6933	0.980554	573.9	15.7429	3051.2	1	707.1	9.00887	1107.74	0.665364	848.9	3.34627	497.684	0.583003	923.4	2.63623	360.099	0.381464	983	2.06819	275.506	0.511143
59	Concrete unconfined	446.515	2953.47	9.525	465.4	20.6166	6761.71	1	577.8	15.5575	2961.74	1	713.5	8.6642	1070.78	0.721279	858.7	3.25287	476.88	0.628059	934.2	2.53329	343.419	0.415723	994.2	1.96144	261.391	0.542846
60	Concrete unconfined	446.515	2976.91	9.525	479	20.0356	6177.52	1	593.4	14.809	2629.69	1	732.7	7.61844	963.247	0.770944	878.4	3.06511	437.822	0.671631	953.3	2.35126	315.482	0.450444	1011.6	1.79561	240.384	0.574321
61	Concrete unconfined	446.515	3000.35	9.525	499.3	19.1524	5387.91	1	614.8	13.7637	2234.28	1	754.6	6.40399	845.977	0.821205	898.8	2.87069	400.8	0.715868	973.5	2.15873	287.872	0.485473	1029.4	1.62596	219.95	0.605958
62	Concrete unconfined	321.532	3020.51	9.525	513.9	18.5054	4825.01	1	628.7	13.0733	2009.67	1	766.7	5.72306	783.352	0.868492	908.6	2.77728	384.107	0.755367	983.2	2.06628	275.249	0.516398	1037.6	1.54781	210.865	0.633554
63	Concrete unconfined	362.903	3038.47	9.525	581.7	15.3714	2874.94	1	706.2	9.05718	1112.98	1	838.1	3.44921	521.786	0.89474	956.6	2.3198	310.842	0.787056	1016	1.75367	235.238	0.542677	1064.2	1.29429	182.692	0.657558
64	Concrete unconfined	321.532	9.525	27.4892	513.9	18.5054	4825.01	1	628.7	13.0733	2009.67	1	766.7	5.72306	783.352	1	908.6	2.77728	384.107	1	983.2	2.06628	275.249	1	1037.6	1.54781	210.865	1
65	Steel	284.878	27.4892	27.4892	460.6	413.686	199948	0	563.8	398.325	198290	0	693.8	367.025	194911	0	831.7	333.824	191326	0	921.5	312.203	188992	0	987.5	296.313	187276	0
66	Concrete confined	395.613	47.6479	27.4892	423	35.5603	8870.94	0.875462	520.1	29.9811	4602.34	0.599916	645.5	21.4951	1767.21	0.69309	786.2	9.9757	685.422	0	877.6	7.33696	439.341	0	948.8	6.10089	321.894	0
67	Concrete confined	395.613	71.087	27.4892	370.1	38.1641	12044	0.862341	458	33.4619	7098.53	0.688817	575.1	26.168	3023.39	0.928552	715.3	15.9421	1060.49	0	814.9	8.30679	578.247	0	889.4	7.03542	417.459	0
68	Concrete confined	395.613	94.5261	27.4892	338.9	39.6047	14088.7	0.823504	421.6	35.3591	8947.81	0.68521	533	28.728	4170.68	0.964762	671.7	19.2173	1442.29	0	772.6	11.0051	753.337	0	850	7.64584	495.3	0
69	Concrete confined	395.613	117.965	27.4892	322.5	40.3343	15172.5	0.775888	402	36.3391	10068.4	0.651006	509.8	30.0713	4977.93	0.940837	646	21.0324	1760.44	0	744.9	13.3491	897.265	0	822	8.07528	560.238	0
70	Concrete confined	395.613	141.404	27.4892	314.3	40.6921	15709.3	0.724942	391.6	36.8477	10694.1	0.605392	496	30.8487	5509.69	0.89641	626.9	22.3313	2037.47	0	722.8	15.123	1018.1	0	798	8.59511	627.96	0
71	Steel	284.878	161.563	27.4892	311.1	413.686	199948	0	387.2	413.686	199948	0	489.8	413.686	199948	0	617	385.516	196907	0	711.3	362.812	194456	0	785.5	344.947	192527	0
72	Concrete confined	395.613	181.722	27.4892	311.7	40.8046	15878.2	0.633062	387.7	37.0363	10933.8	0.512497	489.6	31.2039	5753.09	0.788476	616.5	23.0218	2205.54	0	708.6	16.2221	1099.02	0	782.2	10.0232	705.213	0
73	Concrete confined	395.613	205.161	27.4892	312.1	40.7873	15852.2	0.578864	387.7	37.0363	10933.8	0.456153	488.5	31.2647	5795.89	0.721229	613.9	23.1926	2249.65	0	702.9	16.655	1132.31	0	775.8	10.5861	737.198	0
74	Concrete confined	395.613	228.6	27.4892	311.7	40.8046	15878.2	0.525046	386.9	37.0749	10983.2	0.400784	487.1	31.3418	5850.78	0.654939	611.1	23.3757	2298.12	0	698.5	16.9859	1163.69	0	770.7	11.0286	762.966	0
75	Concrete confined	395.613	252.039	27.4892	312	40.7916	15858.7	0.470871	387.5	37.046	10946.1	0.343715	487.9	31.2977	5819.36	0.583737	611.6	23.3431	2289.39	0	697.9	17.0308	1169.43	0	768.4	11.2264	774.669	0
76	Concrete confined	395.613	275.478	27.4892	311.2	40.8261	15910.6	0.417317	386.7	37.0845	10995.6	0.288452	487.2	31.3363	5846.85	0.516135	610.1	23.4409	2315.69	0	696.4	17.1429	1183.87	0	763.8	11.619	798.229	0
77	Steel	284.878	295.637	27.4892	310.1	413.686	199948	0	385.4	413.686	199948	0	485.7	413.686	199948	0	607.5	387.803	197154	0	694.3	366.905	194898	0	759.8	351.135	193195	0
78	Concrete confined	395.613	315.796	27.4892	311.2	40.8261	15910.6	0.324446	386.8	37.0797	10989.4	0.19149	487.4	31.3253	5838.98	0.396397	610.3	23.4279	2312.16	0	696.4	17.1429	1183.87	0	763.2	11.6699	801.317	0
79	Concrete confined	395.613	339.235	27.4892	312.2	40.783	15845.8	0.269781	387.8	37.0315	10927.6	0.133695	488.5	31.2647	5795.89	0.323846	612.3	23.2973	2277.22	0	697.7	17.0458	1171.35	0	766.8	11.3635	782.84	0
80	Concrete confined	395.613	362.674	27.4892	312.4	40.7743	15832.8	0.215611	387.9	37.0267	10921.4	0.0771886	488.4	31.2702	5799.8	0.254686	612.4	23.2908	2275.49	0	698	17.0233	1168.47	0	768	11.2607	776.71	0
81	Concrete confined	395.613	386.113	27.4892	313.8	40.7138	15741.8	0.160518	390.1	36.9204	10786	0.017212	491.6	31.0933	5676	0.17472	616.3	23.0349	2208.9	0	702.1	16.7153	1137.02	0	771.6	10.9509	758.401	0
82	Concrete confined	395.613	409.552	27.4892	315.4	40.6444	15637.6	0.105152	392.9	36.7845	10614.9	0	495.7	30.8655	5520.89	0.0902483	621	22.7244	2131.21	0	707.5	16.306	1105.41	0	775.9	10.5774	736.695	0
83	Steel	284.878	429.711	27.4892	316	413.686	199948	0	394.1	413.686	199948	0	497.6	413.686	199948	0	622.9	384.096	196753	0	709.9	363.149	194492	0	777.9	346.777	192724	0
84	Concrete unconfined	1895.12	494.291	27.4892	318	26.3594	15467.7	0.19442	396.7	23.4201	10384.8	0.0890225	501.1	19.0732	5317.88	0.483936	627.9	13.1133	2021.98	0.337422	714.9	8.58854	1062.78	0.255405	784.6	4.70269	693.32	0.415776
85	Steel	126.613	554.182	27.4892	319.9	413.686	199948	0	399.3	413.686	199948	0	504.5	412.602	199831	0	632.6	381.76	196501	0	719.6	360.814	194240	0	791.2	343.575	192379	0
86	Concrete unconfined	3147.17	651.164	27.4892	319	26.3239	15402.3	0	397.9	23.373	10312.7	0	502.6	19.007	5257.74	0	630.3	12.9933	1985.28	0	717.4	8.45321	1048.55	0	788.7	4.46678	673.132	0.0889148
87	Steel	126.613	748.145	27.4892	318.1	413.686	199948	0	396.6	413.686	199948	0	500.7	413.517	199930	0	627.9	382.892	196623	0	715.1	361.897	194357	0	786.2	344.779	192509	0
88	Concrete unconfined	3147.17	845.127	27.4892	318.2	26.3523	15454.7	0	396.8	23.4162	10378.8	0	501	19.0776	5321.92	0	628.2	13.0983	2017.36	0	715.4	8.5615	1059.92	0	786.4	4.59922	684.437	0
89	Steel	126.613	942.109	27.4892	318.4	413.686	199948	0	397	413.686	199948	0	501.3	413.373	199914	0	628.6	382.723	196605	0	715.6	361.777	194344	0	786.7	344.658	192496	0
90	Concrete unconfined	3147.17	1039.09	27.4892	318.3	26.3487	15448.1	0	397	23.4083	10366.7	0	501.2	19.0688	5313.85	0	628.5	13.0833	2012.74	0	715.6	8.55068	1058.78	0	786.7	4.58196	682.959	0
91	Steel	126.613	1136.07	27.4892	318.3	413.686	199948	0	396.9	413.686	199948	0	501.2	413.397	199917	0	628.5	382.747	196608	0	715.6	361.777	194344	0	786.6	344.682	192498	0
92	Concrete unconfined	3147.17	1233.05	27.4892	318.3	26.3487	15448.1	0	396.9	23.4123	10372.8	0	501.2	19.0688	5313.85	0	628.5	13.0833	2012.74	0	715.5	8.55609	1059.35	0	786.6	4.58772	683.452	0
93	Steel	126.613	1330.04	27.4892	318.3	413.686	199948	0	396.9	413.686	199948	0	501.2	413.397	199917	0	628.4	382.771	196610	0	715.5	361.801	194346	0	786.5	344.706	192501	0
94	Concrete unconfined	3147.17	1427.02	27.4892	318	26.3594	15467.7	0	396.5	23.4279	10396.8	0	500.6	19.0952	5338.07	0	627.7	13.1233	2025.07	0	714.8	8.59395	1063.35	0	785.8	4.63373	687.394	0
95	Steel	126.613	1524	27.4892	317.7	413.686	199948	0	396.1	413.686	199948	0	500	413.686	199948	0	627	383.108	196647	0	714	362.162	194385	0	785	345.068	192540	0
96	Concrete unconfined	3147.17	1620.98	27.4892	318	26.3594	15467.7	0	396.5	23.4279	10396.8	0	500.6	19.0952	5338.07	0	627.7	13.1233	2025.07	0	714.8	8.59395	1063.35	0	785.8	4.63373	687.394	0
97	Steel	126.613	1717.96	27.4892	318.3	413.686	199948	0	396.9	413.686	199948	0	501.2	413.397	199917	0	628.4	382.771	196610	0	715.5	361.801	194346	0	786.5	344.706	192501	0
98	Concrete unconfined	3147.17	1814.95	27.4892	318.3	26.3487	15448.1	0	396.9	23.4123	10372.8	0	501.2	19.0688	5313.85	0	628.5	13.0833	2012.74	0	715.5	8.55609	1059.35	0	786.6	4.58772	683.452	0
99	Steel	126.613	1911.93	27.4892	318.3	413.686	199948	0	396.9	413.686	199948	0	501.2	413.397	199917	0	628.5	382.747	196608	0	715.6	361.777	194344	0	786.6	344.682	192498	0
100	Concrete unconfined	3147.17	2008.91	27.4892	318.3	26.3487	15448.1	0	397	23.4083	10366.7	0	501.2	19.0688	5313.85	0	628.5	13.0833	2012.74	0	715.6	8.55068	1058.78	0	786.7	4.58196	682.959	0
101	Steel	126.613	2105.89	27.4892	318.4	413.686	199948	0	397	413.686	199948	0	501.3	413.373	199914	0	628.6	382.723	196605	0	715.6	361.777	194344	0	786.7	344.658	192496	0
102	Concrete unconfined	3147.17	2202.87	27.4892	318.2	26.3523	15454.7	0	396.8	23.4162	10378.8	0	501	19.0776	5321.92	0	628.2	13.0983	2017.36	0	715.4	8.5615	1059.92	0	786.4	4.59922	684.437	0
103	Steel	126.613	2299.85	27.4892	318.1	413.686	199948	0	396.6	413.686	199948	0	500.7	413.517	199930	0	627.9	382.892	196623	0	715.1	361.897	194357	0	786.2	344.779	192509	0
104	Concrete unconfined	3147.17	2396.84	27.4892	319	26.3239	15402.3	0	397.9	23.373	10312.7	0	502.6	19.007	5257.74	0	630.3	12.9933	1985.28	0	717.4	8.45321	1048.55	0	788.7	4.46678	673.132	0
105	Steel	126.613	2493.82	27.4892	319.9	413.686	199948	0	399.3	413.686	199948	0	504.5	412.602	199831	0	632.6	381.76	196501	0	719.6	360.814	194240	0	791.2	343.575	192379	0
106	Concrete unconfined	1895.12	2553.71	27.4892	318	26.3594	15467.7	0	396.7	23.4201	10384.8	0.114922	501.1	19.0732	5317.88	0	627.9	13.1133	2021.98	0	714.9	8.58854	1062.78	0	784.6	4.70269	693.32	0.0495438
107	Steel	284.878	2618.29	27.4892	316	413.686	199948	0	394.1	413.686	199948	0	497.6	413.686	199948	0	622.9	384.096	196753	0	709.9	363.149	194492	0	777.9	346.777	192724	0
108	Concrete confined	395.613	2638.45	27.4892	315.4	40.6444	15637.6	0	392.9	36.7845	10614.9	0	495.7	30.8655	5520.89	0	621	22.7244	2131.21	0	707.5	16.306	1105.41	0	775.9	10.5774	736.695	0
109	Concrete confined	395.613	2661.89	27.4892	313.8	40.7138	15741.8	0	390.1	36.9204	10786	0.000324047	491.6	31.0933	5676	0	616.3	23.0349	2208.9	0	702.1	16.7153	1137.02	0	771.6	10.9509	758.401	0
110	Concrete confined	395.613	2685.33	27.4892	312.4	40.7743	15832.8	0	387.9	37.0267	10921.4	0.0522098	488.4	31.2702	5799.8	0	612.4	23.2908	2275.49	0	698	17.0233	1168.47	0	768	11.2607	776.71	0
111	Concrete confined	395.613	2708.77	27.4892	312.2	40.783	15845.8	0.042563	387.8	37.0315	10927.6	0.100594	488.5	31.2647	5795.89	0	612.3	23.2973	2277.22	0	697.7	17.0458	1171.35	0	766.8	11.3635	782.84	0
112	Concrete confined	395.613	2732.2	27.4892	311.2	40.8261	15910.6	0.0925309	386.8	37.0797	10989.4	0.150306	487.4	31.3253	5838.98	0	610.3	23.4279	2312.16	0	696.4	17.1429	1183.87	0	763.2	11.6699	801.317	0
113	Steel	284.878	2752.36	27.4892	310.1	413.686	199948	0	385.4	413.686	199948	0	485.7	413.686	199948	0	607.5	387.803	197154	0	694.3	366.905	194898	0	759.8	351.135	193195	0
114	Concrete confined	395.613	2772.52	27.4892	311.2	40.8261	15910.6	0.177065	386.7	37.0845	10995.6	0.233311	487.2	31.3363	5846.85	0	610.1	23.4409	2315.69	0	696.4	17.1429	1183.87	0	763.8	11.619	798.229	0
115	Concrete confined	395.613	2795.96	27.4892	312	40.7916	15858.7	0.225648	387.5	37.046	10946.1	0.280405	487.9	31.2977	5819.36	0	611.6	23.3431	2289.39	0	697.9	17.0308	1169.43	0	768.4	11.2264	774.669	0
116	Concrete confined	395.613	2819.4	27.4892	311.7	40.8046	15878.2	0.275019	386.9	37.0749	10983.2	0.329392	487.1	31.3418	5850.78	0	611.1	23.3757	2298.12	0	698.5	16.9859	1163.69	0	770.7	11.0286	762.966	0
117	Concrete confined	395.613	2842.84	27.4892	312.1	40.7873	15852.2	0.323924	387.7	37.0363	10933.8	0.376577	488.5	31.2647	5795.89	0	613.9	23.1926	2249.65	0	702.9	16.655	1132.31	0	775.8	10.5861	737.198	0
118	Concrete confined	395.613	2866.28	27.4892	311.7	40.8046	15878.2	0.373343	387.7	37.0363	10933.8	0.424797	489.6	31.2039	5753.09	0.012538	616.5	23.0218	2205.54	0	708.6	16.2221	1099.02	0	782.2	10.0232	705.213	0
119	Steel	284.878	2886.44	27.4892	311.1	413.686	199948	0	387.2	413.686	199948	0	489.8	413.686	199948	0	617	385.516	196907	0	711.3	362.812	194456	0	785.5	344.947	192527	0
120	Concrete confined	395.613	2906.6	27.4892	314.3	40.6921	15709.3	0.456436	391.6	36.8477	10694.1	0.503296	496	30.8487	5509.69	0.0665917	626.9	22.3313	2037.47	0	722.8	15.123	1018.1	0	798	8.59511	627.96	0
121	Concrete confined	395.613	2930.03	27.4892	322.5	40.3343	15172.5	0.50103	402	36.3391	10068.4	0.539467	509.8	30.0713	4977.93	0.0589252	646	21.0324	1760.44	0	744.9	13.3491	897.265	0	822	8.07528	560.238	0
122	Concrete confined	395.613	2953.47	27.4892	338.9	39.6047	14088.7	0.540435	421.6	35.3591	8947.81	0.56248	533	28.728	4170.68	0.00158054	671.7	19.2173	1442.29	0	772.6	11.0051	753.337	0	850	7.64584	495.3	0
123	Concrete confined	395.613	2976.91	27.4892	370.1	38.1641	12044	0.566618	458	33.4619	7098.53	0.55021	575.1	26.168	3023.39	0	715.3	15.9421	1060.49	0	814.9	8.30679	578.247	0	889.4	7.03542	417.459	0
124	Concrete confined	395.613	3000.35	27.4892	423	35.5603	8870.94	0.556002	520.1	29.9811	4602.34	0.431216	645.5	21.4951	1767.21	0	786.2	9.9757	685.422	0	877.6	7.33696	439.341	0	948.8	6.10089	321.894	0
125	Steel	284.878	3020.51	27.4892	460.6	413.686	199948	0	563.8	398.325	198290	0	693.8	367.025	194911	0	831.7	333.824	191326	0	921.5	312.203	188992	0	987.5	296.313	187276	0
126	Concrete unconfined	321.532	3038.47	27.4892	513.9	18.5054	4825.01	1	628.7	13.0733	2009.67	1	766.7	5.72306	783.352	0.914983	908.6	2.77728	384.107	0.791715	983.2	2.06628	275.249	0.544592	1037.6	1.54781	210.865	0.658443
127	Concrete unconfined	411.604	9.525	46.7316	500.3	19.1084	5350.22	1	615.8	13.7144	2217.33	1	755.7	6.34238	840.223	1	899.8	2.86115	399.066	1	974.6	2.14825	286.421	1	1030.4	1.61643	218.831	1
128	Concrete confined	364.682	27.4892	46.7316	425.3	35.4424	8745.61	0.924666	522.8	29.8224	4508.52	0.652265	648.6	21.2769	1725.59	0.779962	789.2	9.70223	670.681	0	880.5	7.29168	433.859	0	951.7	6.0548	317.75	0
129	Concrete confined	506.437	47.6479	46.7316	368	38.2633	12179.2	0.920053	454.8	33.6328	7248.33	0.756193	570.3	26.4682	3136.21	1	703.8	16.8317	1127.02	0	803.8	8.4767	607.818	0	881.4	7.15996	432.172	0
130	Concrete confined	506.437	71.087	46.7316	315.1	40.6574	15657.2	0.887006	392.2	36.8185	10657.5	0.774604	493.6	30.9823	5599.85	1	622.3	22.6382	2110.2	0.211758	723.6	15.0602	1013.62	0	805.3	8.32974	603.716	0
131	Concrete confined	506.437	94.5261	46.7316	280.9	42.1012	17804.8	0.841806	352	38.7125	13223	0.748116	444.2	33.6302	7762.36	1	569.9	25.9794	3145.8	0.450822	669	19.1371	1473.14	0	752.7	12.5498	855.945	0
132	Concrete confined	506.437	117.965	46.7316	258.6	42.9991	19074.3	0.79301	325.4	39.903	14981.6	0.707853	412.9	35.2113	9435.2	1	534.4	28.0946	4126.3	0.531281	633	21.6161	1944.76	0	715	15.5515	1062.21	0
133	Concrete confined	506.437	141.404	46.7316	251.4	43.2817	19455.4	0.741786	316.1	40.3076	15591.9	0.658706	402.8	35.706	10021.1	1	523	28.7504	4501.65	0.514625	618.5	22.5733	2172.19	0	700.5	16.6469	1146.48	0
134	Concrete confined	364.682	161.563	46.7316	253.5	43.1996	19345.8	0.696415	317.7	40.2384	15487.4	0.612273	406.4	35.5305	9809.89	0.952759	522.1	28.8017	4532.67	0.47246	618.1	22.5994	2178.82	0	697.3	16.8846	1175.19	0
135	Concrete confined	506.437	181.722	46.7316	243.2	43.5992	19871	0.653403	304.6	40.7996	16335.6	0.572668	388.5	36.394	10884.4	0.913078	501	29.985	5321.92	0.490055	593.1	24.1972	2635.7	0	672.8	18.6588	1429.88	0
136	Concrete confined	506.437	205.161	46.7316	232.7	43.9989	20373.5	0.603286	291.2	41.3614	17179	0.525688	369.6	37.2808	12076.2	0.864938	478.2	31.2232	6210.64	0.496896	567.5	25.7699	3203.98	0.067244	646	20.5131	1760.44	0
137	Concrete confined	506.437	228.6	46.7316	230.9	44.0667	20456.2	0.551749	288.7	41.4649	17332.9	0.474404	366.2	37.4377	12295.5	0.807972	472.1	31.5475	6468.29	0.462831	559.1	26.2726	3416.33	0.064881	637.2	21.1037	1883.3	0
138	Concrete confined	506.437	252.039	46.7316	231.9	44.0291	20410.4	0.499684	289.7	41.4236	17271.5	0.421698	367.6	37.3732	12205	0.74825	472.1	31.5475	6468.29	0.415641	557.7	26.3558	3453.07	0.0266808	634.5	21.2832	1922.59	0
139	Concrete confined	506.437	275.478	46.7316	241.2	43.6759	19969.4	0.445486	301.2	40.9433	16552.3	0.363587	383.1	36.6499	11219.6	0.677502	487.5	30.7231	5835.05	0.329754	574.7	25.3338	3032.63	0	649.1	20.303	1718.97	0
140	Concrete confined	364.682	295.637	46.7316	250.2	43.3284	19517.6	0.398029	312.2	40.4754	15845.8	0.311726	397	35.9868	10366.7	0.612812	504.9	29.7691	5166.77	0.23524	590.8	24.341	2682.29	0	663.2	19.3329	1541.35	0
141	Concrete confined	506.437	315.796	46.7316	241.3	43.6721	19964.5	0.355893	301.4	40.9349	16539.6	0.27294	383.4	36.6358	11200.9	0.574467	487.6	30.7177	5831.13	0.246014	574.3	25.3582	3041.9	0	647.8	20.3912	1736.25	0
142	Concrete confined	506.437	339.235	46.7316	232.3	44.014	20391.9	0.306604	290.4	41.3946	17228.3	0.226793	368.4	37.3363	12153.4	0.528489	472	31.5528	6472.59	0.240349	556.3	26.4388	3490.22	0	631.3	21.4949	1970.18	0
143	Concrete confined	506.437	362.674	46.7316	231.9	44.0291	20410.4	0.25485	290	41.4112	17253	0.174721	367.8	37.364	12192.1	0.470092	471.6	31.574	6489.81	0.194219	555.9	26.4625	3500.91	0	631.3	21.4949	1970.18	0
144	Concrete confined	506.437	386.113	46.7316	234.4	43.9347	20294.4	0.202131	293.3	41.2742	17048.8	0.120367	372.2	37.1603	11909.4	0.406942	476.6	31.3085	6277.35	0.133261	561.3	26.1416	3359.37	0	636.5	21.1504	1893.41	0
145	Concrete confined	506.437	409.552	46.7316	245.9	43.4951	19736.4	0.145777	307.8	40.6636	16130.2	0.0576923	392	36.2269	10669.7	0.324918	498.4	30.1283	5420.88	0.0150947	585.3	24.683	2797.11	0	658.9	19.6313	1593.68	0
146	Concrete confined	364.682	429.711	46.7316	256.7	43.074	19176.2	0.0960523	321.2	40.0864	15257.9	0.0010657	409	35.4032	9658.96	0.248331	519.5	28.9495	4623.45	0	605.7	23.3998	2394.57	0	677.8	18.3031	1374.6	0
147	Concrete unconfined	2426	494.291	46.7316	256.5	28.4484	19186.9	0.206209	321.2	26.2456	15257.9	0.117114	409.1	22.9304	9653.19	0.539717	519.8	18.2412	4612.89	0.440159	606.6	14.1668	2378.22	0.351234	679.9	10.4519	1351.91	0.478107
148	Concrete unconfined	162.081	554.182	46.7316	255.4	28.4841	19245.5	0.0795971	320.1	26.2848	15330.2	0.0357148	408	22.9741	9716.84	0.328903	518.6	18.2951	4655.29	0.282391	606.1	14.1913	2387.29	0.217735	680.6	10.4152	1344.42	0.357209
149	Concrete unconfined	4028.79	651.164	46.7316	253.5	28.5455	19345.8	0	317.6	26.3736	15493.9	0	404.8	23.101	9903.46	0	514.7	18.4697	4795.71	0.0292061	602.2	14.3818	2459.24	0.00524445	677	10.6037	1383.32	0.165519
150	Concrete unconfined	162.081	748.145	46.7316	252.1	28.5907	19419	0	315.8	26.4373	15611.5	0	402.4	23.1959	10044.8	0	511.8	18.5991	4902.76	0	599.3	14.523	2514.14	0	674.3	10.7447	1413.1	0
151	Concrete unconfined	4028.79	845.127	46.7316	252.3	28.5842	19408.6	0	316	26.4302	15598.5	0	402.7	23.184	10027	0	512.2	18.5813	4887.86	0	599.6	14.5084	2508.41	0	674.5	10.7343	1410.88	0
152	Concrete unconfined	162.081	942.109	46.7316	252.4	28.581	19403.4	0	316.2	26.4231	15585.4	0	403	23.1722	10009.3	0	512.4	18.5724	4880.43	0	599.8	14.4986	2504.59	0	674.6	10.729	1409.77	0
153	Concrete unconfined	4028.79	1039.09	46.7316	252.4	28.581	19403.4	0	316.2	26.4231	15585.4	0	403	23.1722	10009.3	0	512.4	18.5724	4880.43	0	599.8	14.4986	2504.59	0	674.6	10.729	1409.77	0
154	Concrete unconfined	162.081	1136.07	46.7316	252.4	28.581	19403.4	0	316.2	26.4231	15585.4	0	402.9	23.1761	10015.2	0	512.4	18.5724	4880.43	0	599.8	14.4986	2504.59	0	674.6	10.729	1409.77	0
155	Concrete unconfined	4028.79	1233.05	46.7316	252.4	28.581	19403.4	0	316.2	26.4231	15585.4	0	402.9	23.1761	10015.2	0	512.4	18.5724	4880.43	0	599.8	14.4986	2504.59	0	674.5	10.7343	1410.88	0
156	Concrete unconfined	162.081	1330.04	46.7316	252.4	28.581	19403.4	0	316.2	26.4231	15585.4	0	402.9	23.1761	10015.2	0	512.4	18.5724	4880.43	0	599.7	14.5035	2506.5	0	674.5	10.7343	1410.88	0
157	Concrete unconfined	4028.79	1427.02	46.7316	251.7	28.6036	19439.8	0	315.2	26.4585	15650.7	0	401.7	23.2235	10086.2	0	510.9	18.6392	4936.45	0	598.2	14.5764	2535.29	0	673	10.8124	1427.64	0
158	Concrete unconfined	162.081	1524	46.7316	251.5	28.61	19450.2	0	315	26.4656	15663.7	0	401.4	23.2353	10104	0	510.5	18.657	4951.49	0	597.8	14.5958	2543.03	0	672.6	10.8333	1432.13	0
159	Concrete unconfined	4028.79	1620.98	46.7316	251.7	28.6036	19439.8	0	315.2	26.4585	15650.7	0	401.7	23.2235	10086.2	0	510.9	18.6392	4936.45	0	598.2	14.5764	2535.29	0	673	10.8124	1427.64	0
160	Concrete unconfined	162.081	1717.96	46.7316	252.4	28.581	19403.4	0	316.2	26.4231	15585.4	0	402.9	23.1761	10015.2	0	512.4	18.5724	4880.43	0	599.7	14.5035	2506.5	0	674.5	10.7343	1410.88	0
161	Concrete unconfined	4028.79	1814.95	46.7316	252.4	28.581	19403.4	0	316.2	26.4231	15585.4	0	402.9	23.1761	10015.2	0	512.4	18.5724	4880.43	0	599.8	14.4986	2504.59	0	674.5	10.7343	1410.88	0
162	Concrete unconfined	162.081	1911.93	46.7316	252.4	28.581	19403.4	0	316.2	26.4231	15585.4	0	402.9	23.1761	10015.2	0	512.4	18.5724	4880.43	0	599.8	14.4986	2504.59	0	674.6	10.729	1409.77	0
163	Concrete unconfined	4028.79	2008.91	46.7316	252.4	28.581	19403.4	0	316.2	26.4231	15585.4	0	403	23.1722	10009.3	0	512.4	18.5724	4880.43	0	599.8	14.4986	2504.59	0	674.6	10.729	1409.77	0
164	Concrete unconfined	162.081	2105.89	46.7316	252.4	28.581	19403.4	0	316.2	26.4231	15585.4	0	403	23.1722	10009.3	0	512.4	18.5724	4880.43	0	599.8	14.4986	2504.59	0	674.6	10.729	1409.77	0
165	Concrete unconfined	4028.79	2202.87	46.7316	252.3	28.5842	19408.6	0	316	26.4302	15598.5	0	402.7	23.184	10027	0	512.2	18.5813	4887.86	0	599.6	14.5084	2508.41	0	674.5	10.7343	1410.88	0
166	Concrete unconfined	162.081	2299.85	46.7316	252.1	28.5907	19419	0	315.8	26.4373	15611.5	0	402.4	23.1959	10044.8	0	511.8	18.5991	4902.76	0	599.3	14.523	2514.14	0	674.3	10.7447	1413.1	0
167	Concrete unconfined	4028.79	2396.84	46.7316	253.5	28.5455	19345.8	0	317.6	26.3736	15493.9	0	404.8	23.101	9903.46	0	514.7	18.4697	4795.71	0	602.2	14.3818	2459.24	0	677	10.6037	1383.32	0
168	Concrete unconfined	162.081	2493.82	46.7316	255.4	28.4841	19245.5	0	320.1	26.2848	15330.2	0.037103	408	22.9741	9716.84	0	518.6	18.2951	4655.29	0.00764569	606.1	14.1913	2387.29	0	680.6	10.4152	1344.42	0.0453089
169	Concrete unconfined	2426	2553.71	46.7316	256.5	28.4484	19186.9	0	321.2	26.2456	15257.9	0.142713	409.1	22.9304	9653.19	0.0570837	519.8	18.2412	4612.89	0.106507	606.6	14.1668	2378.22	0.0163827	679.9	10.4519	1351.91	0.122827
170	Concrete confined	364.682	2618.29	46.7316	256.7	43.074	19176.2	0	321.2	40.0864	15257.9	0	409	35.4032	9658.96	0	519.5	28.9495	4623.45	0	605.7	23.3998	2394.57	0	677.8	18.3031	1374.6	0
171	Concrete confined	506.437	2638.45	46.7316	245.9	43.4951	19736.4	0	307.8	40.6636	16130.2	0.0494769	392	36.2269	10669.7	0	498.4	30.1283	5420.88	0	585.3	24.683	2797.11	0	658.9	19.6313	1593.68	0
172	Concrete confined	506.437	2661.89	46.7316	234.4	43.9347	20294.4	0	293.3	41.2742	17048.8	0.104704	372.2	37.1603	11909.4	0	476.6	31.3085	6277.35	0	561.3	26.1416	3359.37	0	636.5	21.1504	1893.41	0
173	Concrete confined	506.437	2685.33	46.7316	231.9	44.0291	20410.4	0.0413538	290	41.4112	17253	0.151542	367.8	37.364	12192.1	0	471.6	31.574	6489.81	0	555.9	26.4625	3500.91	0	631.3	21.4949	1970.18	0
174	Concrete confined	506.437	2708.77	46.7316	232.3	44.014	20391.9	0.0884163	290.4	41.3946	17228.3	0.196067	368.4	37.3363	12153.4	0.0134679	472	31.5528	6472.59	0	556.3	26.4388	3490.22	0	631.3	21.4949	1970.18	0
175	Concrete confined	506.437	2732.2	46.7316	241.3	43.6721	19964.5	0.132228	301.4	40.9349	16539.6	0.234431	383.4	36.6358	11200.9	0.0308803	487.6	30.7177	5831.13	0	574.3	25.3582	3041.9	0	647.8	20.3912	1736.25	0
176	Concrete confined	364.682	2752.36	46.7316	250.2	43.3284	19517.6	0.169467	312.2	40.4754	15845.8	0.266395	397	35.9868	10366.7	0.0429992	504.9	29.7691	5166.77	0	590.8	24.341	2682.29	0	663.2	19.3329	1541.35	0
177	Concrete confined	506.437	2772.52	46.7316	241.2	43.6759	19969.4	0.213791	301.2	40.9433	16552.3	0.312028	383.1	36.6499	11219.6	0.0972935	487.5	30.7231	5835.05	0	574.7	25.3338	3032.63	0	649.1	20.303	1718.97	0
178	Concrete confined	506.437	2795.96	46.7316	231.9	44.0291	20410.4	0.264214	289.7	41.4236	17271.5	0.362935	367.6	37.3732	12205	0.155169	472.1	31.5475	6468.29	0.00581464	557.7	26.3558	3453.07	0	634.5	21.2832	1922.59	0
179	Concrete confined	506.437	2819.4	46.7316	230.9	44.0667	20456.2	0.311716	288.7	41.4649	17332.9	0.408135	366.2	37.4377	12295.5	0.194551	472.1	31.5475	6468.29	0.0378549	559.1	26.2726	3416.33	0	637.2	21.1037	1883.3	0
180	Concrete confined	506.437	2842.84	46.7316	232.7	43.9989	20373.5	0.358424	291.2	41.3614	17179	0.451782	369.6	37.2808	12076.2	0.228575	478.2	31.2232	6210.64	0.0520622	567.5	25.7699	3203.98	0	646	20.5131	1760.44	0
181	Concrete confined	506.437	2866.28	46.7316	243.2	43.5992	19871	0.402803	304.6	40.7996	16335.6	0.490585	388.5	36.394	10884.4	0.24378	501	29.985	5321.92	0.00924096	593.1	24.1972	2635.7	0	672.8	18.6588	1429.88	0
182	Concrete confined	364.682	2886.44	46.7316	253.5	43.1996	19345.8	0.44064	317.7	40.2384	15487.4	0.52292	406.4	35.5305	9809.89	0.251666	522.1	28.8017	4532.67	0	618.1	22.5994	2178.82	0	697.3	16.8846	1175.19	0
183	Concrete confined	506.437	2906.6	46.7316	251.4	43.2817	19455.4	0.482215	316.1	40.3076	15591.9	0.562859	402.8	35.706	10021.1	0.290798	523	28.7504	4501.65	0	618.5	22.5733	2172.19	0	700.5	16.6469	1146.48	0
184	Concrete confined	506.437	2930.03	46.7316	258.6	42.9991	19074.3	0.52788	325.4	39.903	14981.6	0.603702	412.9	35.2113	9435.2	0.314952	534.4	28.0946	4126.3	0	633	21.6161	1944.76	0	715	15.5515	1062.21	0
185	Concrete confined	506.437	2953.47	46.7316	280.9	42.1012	17804.8	0.568975	352	38.7125	13223	0.634012	444.2	33.6302	7762.36	0.298631	569.9	25.9794	3145.8	0	669	19.1371	1473.14	0	752.7	12.5498	855.945	0
186	Concrete confined	506.437	2976.91	46.7316	315.1	40.6574	15657.2	0.603782	392.2	36.8185	10657.5	0.647949	493.6	30.9823	5599.85	0.210551	622.3	22.6382	2110.2	0	723.6	15.0602	1013.62	0	805.3	8.32974	603.716	0
187	Concrete confined	506.437	3000.35	46.7316	368	38.2633	12179.2	0.61985	454.8	33.6328	7248.33	0.609447	570.3	26.4682	3136.21	0	703.8	16.8317	1127.02	0	803.8	8.4767	607.818	0	881.4	7.15996	432.172	0
188	Concrete confined	364.682	3020.51	46.7316	425.3	35.4424	8745.61	0.599546	522.8	29.8224	4508.52	0.473489	648.6	21.2769	1725.59	0	789.2	9.70223	670.681	0	880.5	7.29168	433.859	0	951.7	6.0548	317.75	0
189	Concrete unconfined	411.604	3038.47	46.7316	500.3	19.1084	5350.22	1	615.8	13.7144	2217.33	1	755.7	6.34238	840.223	0.91915	899.8	2.86115	399.066	0.792816	974.6	2.14825	286.421	0.545202	1030.4	1.61643	218.831	0.658725
190	Concrete unconfined	411.604	9.525	68.3381	481	19.9494	6095.38	1	595.6	14.7025	2585.99	1	735.4	7.46996	948.496	1	881.2	3.03843	432.546	1	956.3	2.32266	311.261	1	1014.6	1.76702	236.868	1
191	Concrete confined	364.682	27.4892	68.3381	374.9	37.9363	11737	0.964817	463.7	33.1555	6837.91	0.794475	581.7	25.7516	2874.94	1	722.5	15.3752	1019.78	0	822.3	8.19323	559.492	0	896.7	6.92152	404.465	0
192	Concrete confined	506.437	47.6479	68.3381	318	40.5313	15467.7	0.940353	395.8	36.6432	10439	0.828211	498.1	30.7314	5431.91	1	627.5	22.2912	2028.16	0.246921	729.4	14.6016	981.395	0	811.1	8.24151	588.17	0
193	Concrete confined	506.437	71.087	68.3381	274.5	42.3624	18181.9	0.895886	342.2	39.1569	13870.2	0.807592	431.1	34.3008	8434.95	1	557.1	26.7552	3468.94	0.56213	654.6	20.1469	1647.6	0	739.2	13.6518	927.88	0
194	Concrete confined	506.437	94.5261	68.3381	241.5	43.6644	19954.7	0.847435	302.5	40.8885	16469.6	0.769507	385	36.5601	11101.1	1	506	29.7079	5123.79	0.66374	601.7	23.6547	2468.62	0.0977932	685.7	17.7345	1290.83	0
195	Concrete confined	506.437	117.965	68.3381	215.9	44.6226	21106.8	0.797717	272.9	42.1089	18274.6	0.725035	352.8	38.0481	13170.3	1	467.8	31.7744	6655.35	0.69308	563	26.04	3316.02	0.261647	645.7	20.5334	1764.5	0
196	Concrete confined	506.437	141.404	68.3381	199.6	45.2203	21741.3	0.747285	252.7	42.9073	19387.7	0.677591	328.6	39.1191	14770.4	1	440.5	33.1821	7948.18	0.68874	533.5	27.7661	4154.78	0.337503	616.8	22.4404	2200.51	0.00657083
197	Concrete confined	364.682	161.563	68.3381	190.4	45.7868	22184.2	0.701969	240.5	43.3761	20003.5	0.635761	313	39.7883	15793.8	0.992249	422	34.1046	8925.8	0.673547	513.5	28.894	4839.73	0.367953	596.4	23.7337	2570.28	0.102512
198	Concrete confined	506.437	181.722	68.3381	184.3	46.1407	22456	0.657407	232	43.6966	20405.8	0.59338	301.3	40.2794	16546	0.945872	407.4	34.8152	9751.68	0.651895	497	29.7999	5472.52	0.380725	578.8	24.8168	2939.24	0.164402
199	Concrete confined	506.437	205.161	68.3381	179.3	46.4181	22666.6	0.60607	224.9	43.9605	20724.8	0.543782	291.1	40.6999	17185.1	0.891619	394.1	35.4493	10541.9	0.621901	481.5	30.6311	6075	0.381051	561.6	25.8472	3351.68	0.207611
200	Concrete confined	506.437	228.6	68.3381	176.9	46.5473	22763.9	0.555092	221.3	44.093	20880.6	0.493703	285.1	40.944	17552.2	0.836899	385.4	35.8574	11076.3	0.587314	471.3	31.168	6502.76	0.366601	550	26.5272	3662.42	0.219533
201	Concrete confined	506.437	252.039	68.3381	177.1	46.5366	22755.9	0.504313	221	44.104	20893.4	0.443067	283.4	41.0128	17654.9	0.781546	381.6	36.034	11313.5	0.548498	467.1	31.3868	6686.23	0.338532	545.1	26.8109	3802.23	0.202245
202	Concrete confined	506.437	275.478	68.3381	178.7	46.4506	22691.1	0.45356	222.6	44.0453	20824.8	0.392019	285.1	40.944	17552.2	0.725479	381.7	36.0293	11307.2	0.50634	466.6	31.4127	6708.36	0.30253	544.4	26.8512	3822.63	0.167993
203	Concrete confined	364.682	295.637	68.3381	179.6	46.4018	22654.2	0.409859	223.5	44.0122	20785.9	0.348176	286.3	40.8954	17479.4	0.677242	382.3	36.0015	11269.6	0.469584	466.4	31.4231	6717.23	0.271092	544	26.8743	3834.34	0.137784
204	Concrete confined	506.437	315.796	68.3381	178.9	46.4398	22682.9	0.366143	222.7	44.0416	20820.5	0.304751	285.1	40.944	17552.2	0.629654	380.8	36.071	11363.7	0.43485	464.5	31.5215	6801.96	0.243562	541.4	27.0237	3911.32	0.116907
205	Concrete confined	506.437	339.235	68.3381	177.5	46.5152	22739.8	0.31536	221.3	44.093	20880.6	0.254416	283	41.0289	17679	0.574607	378.5	36.1773	11508.7	0.395109	462	31.6506	6914.81	0.212352	538	27.2183	4014.31	0.0943817
206	Concrete confined	506.437	362.674	68.3381	177.3	46.5259	22747.8	0.264571	221.3	44.093	20880.6	0.203722	283	41.0289	17679	0.518958	378.5	36.1773	11508.7	0.35316	462.1	31.6455	6910.26	0.175299	537.5	27.2468	4029.69	0.060002
207	Concrete confined	506.437	386.113	68.3381	179.5	46.4072	22658.3	0.213634	224	43.9937	20764.1	0.152169	286.5	40.8873	17467.2	0.46199	382.5	35.9922	11257.1	0.30687	466	31.4439	6734.99	0.128987	541.5	27.018	3908.33	0.00606771
208	Concrete confined	506.437	409.552	68.3381	183.2	46.2027	22503.2	0.162478	228.3	43.8346	20574	0.0999628	292.5	40.6426	17098.5	0.40368	389.1	35.6845	10847.4	0.256946	472.5	31.1053	6451.12	0.0749225	548.4	26.62	3707.5	0
209	Concrete confined	364.682	429.711	68.3381	186.5	46.015	22359.9	0.118343	232.3	43.6854	20391.9	0.0548679	297.8	40.4245	16767.2	0.353031	395	35.4068	10487.4	0.212845	478.4	30.7952	6202.34	0.0260201	555.7	26.1946	3506.26	0
210	Concrete unconfined	2426	494.291	68.3381	188.7	30.777	22261.7	0.212438	235.4	29.1217	20247.5	0.132951	301.7	26.9311	16520.5	0.571593	399.7	23.3023	10205.1	0.516094	484.1	19.8155	5969.97	0.461625	561.3	16.3369	3359.37	0.581052
211	Concrete unconfined	162.081	554.182	68.3381	189.5	30.7377	22225.4	0.0860053	236.4	29.0903	20200.3	0.0516681	303.2	26.8791	16425	0.363376	401.9	23.2156	10074.3	0.362088	486.7	19.7028	5866.55	0.332467	563.8	16.2196	3295.82	0.464534
212	Concrete unconfined	4028.79	651.164	68.3381	188.3	30.7966	22279.7	0	234.9	29.1374	20271	0	301.3	26.945	16546	0.0272282	399.9	23.2944	10193.1	0.115227	484.4	19.8025	5957.95	0.128351	561.8	16.3134	3346.56	0.281415
213	Concrete unconfined	162.081	748.145	68.3381	187.2	30.8501	22328.9	0	233.6	29.1781	20331.7	0	299.6	27.0039	16653.7	0	398	23.3691	10306.7	0.0181661	482.3	19.8933	6042.51	0	560	16.3977	3392.91	0.0984061
214	Concrete unconfined	4028.79	845.127	68.3381	187.4	30.8404	22320	0	233.7	29.1749	20327.1	0	299.7	27.0004	16647.4	0	398	23.3691	10306.7	0	482.3	19.8933	6042.51	0	559.9	16.4024	3395.5	0
215	Concrete unconfined	162.081	942.109	68.3381	187.5	30.8356	22315.5	0	233.8	29.1718	20322.4	0	299.9	26.9935	16634.8	0	398.1	23.3652	10300.7	0	482.4	19.889	6038.46	0	559.8	16.4071	3398.1	0
216	Concrete unconfined	4028.79	1039.09	68.3381	187.5	30.8356	22315.5	0	233.8	29.1718	20322.4	0	299.9	26.9935	16634.8	0	398.1	23.3652	10300.7	0	482.4	19.889	6038.46	0	559.9	16.4024	3395.5	0
217	Concrete unconfined	162.081	1136.07	68.3381	187.4	30.8404	22320	0	233.8	29.1718	20322.4	0	299.9	26.9935	16634.8	0	398.1	23.3652	10300.7	0	482.4	19.889	6038.46	0	559.9	16.4024	3395.5	0
218	Concrete unconfined	4028.79	1233.05	68.3381	187.4	30.8404	22320	0	233.7	29.1749	20327.1	0	299.8	26.9969	16641.1	0	398	23.3691	10306.7	0	482.3	19.8933	6042.51	0	559.8	16.4071	3398.1	0
219	Concrete unconfined	162.081	1330.04	68.3381	187.4	30.8404	22320	0	233.7	29.1749	20327.1	0	299.7	27.0004	16647.4	0	397.9	23.373	10312.7	0	482.2	19.8976	6046.56	0	559.6	16.4164	3403.3	0
220	Concrete unconfined	4028.79	1427.02	68.3381	187	30.8598	22337.8	0	233.2	29.1906	20350.3	0	299.1	27.0211	16685.3	0	397.2	23.4005	10354.7	0	481.4	19.9322	6079.07	0	558.8	16.4538	3424.17	0
221	Concrete unconfined	162.081	1524	68.3381	186.6	30.8791	22355.5	0	232.7	29.2062	20373.5	0	298.4	27.0453	16729.5	0	396.4	23.4319	10402.9	0	480.6	19.9667	6111.73	0	557.9	16.4959	3447.8	0
222	Concrete unconfined	4028.79	1620.98	68.3381	187	30.8598	22337.8	0	233.2	29.1906	20350.3	0	299.1	27.0211	16685.3	0	397.2	23.4005	10354.7	0	481.4	19.9322	6079.07	0	558.8	16.4538	3424.17	0
223	Concrete unconfined	162.081	1717.96	68.3381	187.4	30.8404	22320	0	233.7	29.1749	20327.1	0	299.7	27.0004	16647.4	0	397.9	23.373	10312.7	0	482.2	19.8976	6046.56	0	559.6	16.4164	3403.3	0
224	Concrete unconfined	4028.79	1814.95	68.3381	187.4	30.8404	22320	0	233.7	29.1749	20327.1	0	299.8	26.9969	16641.1	0	398	23.3691	10306.7	0	482.3	19.8933	6042.51	0	559.8	16.4071	3398.1	0
225	Concrete unconfined	162.081	1911.93	68.3381	187.4	30.8404	22320	0	233.8	29.1718	20322.4	0	299.9	26.9935	16634.8	0	398.1	23.3652	10300.7	0	482.4	19.889	6038.46	0	559.9	16.4024	3395.5	0
226	Concrete unconfined	4028.79	2008.91	68.3381	187.5	30.8356	22315.5	0	233.8	29.1718	20322.4	0	299.9	26.9935	16634.8	0	398.1	23.3652	10300.7	0	482.4	19.889	6038.46	0	559.9	16.4024	3395.5	0
227	Concrete unconfined	162.081	2105.89	68.3381	187.5	30.8356	22315.5	0	233.8	29.1718	20322.4	0	299.9	26.9935	16634.8	0	398.1	23.3652	10300.7	0	482.4	19.889	6038.46	0	559.8	16.4071	3398.1	0
228	Concrete unconfined	4028.79	2202.87	68.3381	187.4	30.8404	22320	0	233.7	29.1749	20327.1	0	299.7	27.0004	16647.4	0	398	23.3691	10306.7	0	482.3	19.8933	6042.51	0	559.9	16.4024	3395.5	0
229	Concrete unconfined	162.081	2299.85	68.3381	187.2	30.8501	22328.9	0	233.6	29.1781	20331.7	0	299.6	27.0039	16653.7	0	398	23.3691	10306.7	0	482.3	19.8933	6042.51	0	560	16.3977	3392.91	0
230	Concrete unconfined	4028.79	2396.84	68.3381	188.3	30.7966	22279.7	0	234.9	29.1374	20271	0	301.3	26.945	16546	0	399.9	23.2944	10193.1	0.0205015	484.4	19.8025	5957.95	0	561.8	16.3134	3346.56	0.0525526
231	Concrete unconfined	162.081	2493.82	68.3381	189.5	30.7377	22225.4	0	236.4	29.0903	20200.3	0.0530472	303.2	26.8791	16425	0.0323453	401.9	23.2156	10074.3	0.0972169	486.7	19.7028	5866.55	0.0723641	563.8	16.2196	3295.82	0.168256
232	Concrete unconfined	2426	2553.71	68.3381	188.7	30.777	22261.7	0	235.4	29.1217	20247.5	0.158379	301.7	26.9311	16520.5	0.096808	399.7	23.3023	10205.1	0.194742	484.1	19.8155	5969.97	0.143976	561.3	16.3369	3359.37	0.243861
233	Concrete confined	364.682	2618.29	68.3381	186.5	46.015	22359.9	0	232.3	43.6854	20391.9	0.0531324	297.8	40.4245	16767.2	0	395	35.4068	10487.4	0	478.4	30.7952	6202.34	0	555.7	26.1946	3506.26	0
234	Concrete confined	506.437	2638.45	68.3381	183.2	46.2027	22503.2	0	228.3	43.8346	20574	0.0920598	292.5	40.6426	17098.5	0	389.1	35.6845	10847.4	0	472.5	31.1053	6451.12	0	548.4	26.62	3707.5	0
235	Concrete confined	506.437	2661.89	68.3381	179.5	46.4072	22658.3	0.00896391	224	43.9937	20764.1	0.136998	286.5	40.8873	17467.2	0.0147082	382.5	35.9922	11257.1	0.0185313	466	31.4439	6734.99	0	541.5	27.018	3908.33	0
236	Concrete confined	506.437	2685.33	68.3381	177.3	46.5259	22747.8	0.0555076	221.3	44.093	20880.6	0.181253	283	41.0289	17679	0.0525594	378.5	36.1773	11508.7	0.0523982	462.1	31.6455	6910.26	0	537.5	27.2468	4029.69	0
237	Concrete confined	506.437	2708.77	68.3381	177.5	46.5152	22739.8	0.101721	221.3	44.093	20880.6	0.224637	283	41.0289	17679	0.0882897	378.5	36.1773	11508.7	0.0808787	462	31.6506	6914.81	0	538	27.2183	4014.31	0
238	Concrete confined	506.437	2732.2	68.3381	178.9	46.4398	22682.9	0.147836	222.7	44.0416	20820.5	0.267643	285.1	40.944	17552.2	0.122872	380.8	36.071	11363.7	0.106467	464.5	31.5215	6801.96	0	541.4	27.0237	3911.32	0
239	Concrete confined	364.682	2752.36	68.3381	179.6	46.4018	22654.2	0.187568	223.5	44.0122	20785.9	0.304766	286.3	40.8954	17479.4	0.152985	382.3	36.0015	11269.6	0.129129	466.4	31.4231	6717.23	0	544	26.8743	3834.34	0
240	Concrete confined	506.437	2772.52	68.3381	178.7	46.4506	22691.1	0.227422	222.6	44.0453	20824.8	0.342332	285.1	40.944	17552.2	0.184397	381.7	36.0293	11307.2	0.154454	466.6	31.4127	6708.36	0	544.4	26.8512	3822.63	0
241	Concrete confined	506.437	2795.96	68.3381	177.1	46.5366	22755.9	0.273749	221	44.104	20893.4	0.386101	283.4	41.0128	17654.9	0.221014	381.6	36.034	11313.5	0.183138	467.1	31.3868	6686.23	0	545.1	26.8109	3802.23	0
242	Concrete confined	506.437	2819.4	68.3381	176.9	46.5473	22763.9	0.319983	221.3	44.093	20880.6	0.429417	285.1	40.944	17552.2	0.255933	385.4	35.8574	11076.3	0.207112	471.3	31.168	6502.76	0	550	26.5272	3662.42	0
243	Concrete confined	506.437	2842.84	68.3381	179.3	46.4181	22666.6	0.366191	224.9	43.9605	20724.8	0.47209	291.1	40.6999	17185.1	0.288818	394.1	35.4493	10541.9	0.22482	481.5	30.6311	6075	0	561.6	25.8472	3351.68	0
244	Concrete confined	506.437	2866.28	68.3381	184.3	46.1407	22456	0.412503	232	43.6966	20405.8	0.514151	301.3	40.2794	16546	0.319562	407.4	34.8152	9751.68	0.235411	497	29.7999	5472.52	0	578.8	24.8168	2939.24	0
245	Concrete confined	364.682	2886.44	68.3381	190.4	45.7868	22184.2	0.45252	240.5	43.3761	20003.5	0.549923	313	39.7883	15793.8	0.344188	422	34.1046	8925.8	0.237903	513.5	28.894	4839.73	0	596.4	23.7337	2570.28	0
246	Concrete confined	506.437	2906.6	68.3381	199.6	45.2203	21741.3	0.492885	252.7	42.9073	19387.7	0.584939	328.6	39.1191	14770.4	0.365866	440.5	33.1821	7948.18	0.230178	533.5	27.7661	4154.78	0	616.8	22.4404	2200.51	0
247	Concrete confined	506.437	2930.03	68.3381	215.9	44.6226	21106.8	0.537217	272.9	42.1089	18274.6	0.624027	352.8	38.0481	13170.3	0.384814	467.8	31.7744	6655.35	0.200171	563	26.04	3316.02	0	645.7	20.5334	1764.5	0
248	Concrete confined	506.437	2953.47	68.3381	241.5	43.6644	19954.7	0.579626	302.5	40.8885	16469.6	0.65927	385	36.5601	11101.1	0.391265	506	29.7079	5123.79	0.117655	601.7	23.6547	2468.62	0	685.7	17.7345	1290.83	0
249	Concrete confined	506.437	2976.91	68.3381	274.5	42.3624	18181.9	0.619208	342.2	39.1569	13870.2	0.686567	431.1	34.3008	8434.95	0.364753	557.1	26.7552	3468.94	0	654.6	20.1469	1647.6	0	739.2	13.6518	927.88	0
250	Concrete confined	506.437	3000.35	68.3381	318	40.5313	15467.7	0.651725	395.8	36.6432	10439	0.692859	498.1	30.7314	5431.91	0.24082	627.5	22.2912	2028.16	0	729.4	14.6016	981.395	0	811.1	8.24151	588.17	0
251	Concrete confined	364.682	3020.51	68.3381	374.9	37.9363	11737	0.658262	463.7	33.1555	6837.91	0.63769	581.7	25.7516	2874.94	0	722.5	15.3752	1019.78	0	822.3	8.19323	559.492	0	896.7	6.92152	404.465	0
252	Concrete unconfined	411.604	3038.47	68.3381	481	19.9494	6095.38	1	595.6	14.7025	2585.99	1	735.4	7.46996	948.496	0.927662	881.2	3.03843	432.546	0.795453	956.3	2.32266	311.261	0.546679	1014.6	1.76702	236.868	0.659418
253	Concrete unconfined	411.604	9.525	89.9446	466.5	20.5699	6712.79	1	579.4	15.4812	2925.82	1	716.1	8.52362	1055.94	1	862.3	3.21856	469.476	1	938.5	2.49231	336.962	1	998.8	1.9176	255.732	1
254	Concrete confined	364.682	27.4892	89.9446	343.9	39.3785	13757.7	0.979157	427.7	35.0482	8616.13	0.846061	540.5	28.2838	3938.32	1	680.5	18.5769	1345.49	0	783	10.0865	701.242	0	861.4	7.46997	471.316	0
255	Concrete confined	506.437	47.6479	89.9446	285.5	41.9117	17528	0.947224	357.8	38.4464	12842.2	0.854175	451.6	33.2457	7400.63	1	579.3	25.3999	2928.05	0.530127	680.2	18.3338	1348.69	0	764.6	11.551	794.117	0
256	Concrete confined	506.437	71.087	89.9446	244	43.5684	19831.4	0.899321	306	40.7402	16245.9	0.821191	390.2	36.3129	10779.9	1	512.5	29.3447	4876.71	0.698719	609.4	23.1626	2328.06	0.0993241	693.4	17.1724	1213.14	0
257	Concrete confined	506.437	94.5261	89.9446	212.8	44.7356	21232.7	0.849421	270.2	42.2172	18429.7	0.777392	350.4	38.1562	13328.4	1	466.1	31.8637	6730.55	0.74268	561.4	26.1356	3356.81	0.314669	643.3	20.6953	1797.31	0
258	Concrete confined	506.437	117.965	89.9446	190.3	45.7927	22188.8	0.796915	243.9	43.2465	19836.3	0.730294	319.9	39.4944	15343.3	1	431.5	33.634	8413.82	0.744697	524.1	28.3004	4464.02	0.411152	605.3	23.1746	2401.88	0.130097
259	Concrete confined	506.437	141.404	89.9446	173.5	46.7259	22897.8	0.743589	223.5	44.0122	20785.9	0.682033	295.9	40.5029	16886.6	1	404.9	34.9354	9897.59	0.728456	494.2	29.9514	5577.18	0.455004	574.8	25.0588	3030.32	0.254216
260	Concrete confined	364.682	161.563	89.9446	162.9	47.2502	23287.7	0.698863	209.7	44.5139	21355.7	0.6401	279.6	41.1657	17882.1	0.996761	385.5	35.8527	11070.1	0.70798	473.7	31.0424	6399.84	0.468551	553	26.3525	3579.38	0.315407
261	Concrete confined	506.437	181.722	89.9446	155.6	47.5833	23533.8	0.654796	199.7	44.8777	21736.3	0.597776	267.2	41.6579	18599.9	0.950197	371.3	36.5076	11967	0.682099	457.5	31.8818	7121.77	0.468114	536	27.3322	4076.15	0.34658
262	Concrete confined	506.437	205.161	89.9446	149.7	47.8363	23720.7	0.604	190.9	45.4173	22161.2	0.546867	256	42.0937	19213.6	0.896059	358.2	37.0994	12816	0.649058	442.5	32.6416	7847.33	0.457529	520.1	28.2265	4602.34	0.362791
263	Concrete confined	506.437	228.6	89.9446	146.3	47.9756	23823.8	0.553495	185	45.759	22425.6	0.496486	248	42.3997	19630.2	0.841911	348.5	37.5301	13453.7	0.613718	431.5	33.1884	8413.82	0.438937	508.1	28.8877	5042.68	0.363464
264	Concrete confined	506.437	252.039	89.9446	144.7	48.0395	23871.3	0.50314	181.8	45.9378	22562.6	0.446409	242.6	42.6039	19900.6	0.787738	341.6	37.8327	13909.9	0.576786	423.9	33.5611	8821.76	0.414778	499.7	29.3437	5373.32	0.352588
265	Concrete confined	506.437	275.478	89.9446	144.2	48.0593	23886	0.452848	180.3	46.02	22625.3	0.396464	239.3	42.7277	20061.7	0.733503	337.1	38.0282	14207.9	0.538624	419.1	33.7943	9086.16	0.386601	494.1	29.6446	5580.95	0.333879
266	Concrete confined	364.682	295.637	89.9446	144.1	48.0632	23888.9	0.409607	180	46.0363	22637.7	0.35354	238	42.7763	20124.2	0.686749	334.8	38.1276	14360.2	0.505014	416.5	33.92	9231.51	0.360325	491	29.8101	5699.03	0.313371
267	Concrete confined	506.437	315.796	89.9446	144.1	48.0632	23888.9	0.366368	180	46.0363	22637.7	0.310621	237.6	42.7912	20143.3	0.639907	333.8	38.1708	14426.4	0.470726	415.2	33.9826	9304.74	0.332324	489.4	29.8953	5760.85	0.289115
268	Concrete confined	506.437	339.235	89.9446	144.2	48.0593	23886	0.316094	180.2	46.0254	22629.4	0.260704	237.8	42.7837	20133.7	0.58534	333.7	38.1751	14433	0.430262	414.8	34.0019	9327.35	0.298267	488.6	29.9378	5791.99	0.258278
269	Concrete confined	506.437	362.674	89.9446	144.8	48.0355	23868.3	0.265798	180.9	45.9872	22600.3	0.21075	238.8	42.7464	20085.8	0.530611	334.6	38.1363	14373.5	0.389167	415.5	33.9682	9287.82	0.262624	489	29.9165	5776.4	0.224325
270	Concrete confined	506.437	386.113	89.9446	145.8	47.9957	23838.7	0.215469	182.2	45.9157	22545.7	0.160716	240.4	42.6865	20008.4	0.475699	336.3	38.0628	14260.9	0.347471	417.1	33.891	9197.84	0.225545	490.5	29.8368	5718.28	0.187279
271	Concrete confined	506.437	409.552	89.9446	147.1	47.9432	23799.9	0.165096	184	45.8154	22468.9	0.110613	242.4	42.6114	19910.5	0.420613	338.6	37.9632	14108.6	0.305229	419.3	33.7846	9075.04	0.187334	493.1	29.6981	5618.8	0.146811
272	Concrete confined	364.682	429.711	89.9446	148.2	47.8983	23766.6	0.121746	185.5	45.7307	22403.8	0.0675731	244.2	42.5436	19821.4	0.373132	340.6	37.8762	13976.1	0.268744	421.3	33.6876	8964.33	0.154088	495.8	29.5535	5517.16	0.110205
273	Concrete unconfined	2426	494.291	89.9446	149.8	32.4093	23717.6	0.212438	187.8	30.821	22302.1	0.136568	247.3	28.7448	19665.7	0.579346	344.6	25.3989	13711.4	0.534764	425.8	22.2594	8718.53	0.497514	500.5	19.0996	5342.12	0.62988
274	Concrete unconfined	162.081	554.182	89.9446	151	32.3669	23680.4	0.0860053	189.4	30.7426	22229.9	0.0555351	249.7	28.6679	19543.3	0.371973	347.7	25.2847	13506.5	0.382292	429.5	22.109	8519.88	0.370592	504.2	18.9364	5194.3	0.515751
275	Concrete unconfined	4028.79	651.164	89.9446	150.3	32.3917	23702.2	0	188.6	30.7819	22266.2	0	248.8	28.6967	19589.4	0.0368652	346.8	25.3179	13566	0.137055	428.5	22.1497	8573.26	0.168748	503.3	18.9761	5229.89	0.336025
276	Concrete unconfined	162.081	748.145	89.9446	149.7	32.4129	23720.7	0	187.7	30.8258	22306.6	0	247.8	28.7288	19640.4	0	345.8	25.3547	13632	0.0402428	427.3	22.1985	8637.61	0	502.3	19.0203	5269.72	0.15651
277	Concrete unconfined	4028.79	845.127	89.9446	149.7	32.4129	23720.7	0	187.7	30.8258	22306.6	0	247.7	28.732	19645.5	0	345.6	25.3621	13645.3	0	427.1	22.2066	8648.37	0	502	19.0335	5281.72	0
278	Concrete unconfined	162.081	942.109	89.9446	149.7	32.4129	23720.7	0	187.7	30.8258	22306.6	0	247.6	28.7352	19650.5	0	345.4	25.3694	13658.5	0	426.9	22.2148	8659.14	0	501.8	19.0423	5289.74	0
279	Concrete unconfined	4028.79	1039.09	89.9446	149.7	32.4129	23720.7	0	187.7	30.8258	22306.6	0	247.7	28.732	19645.5	0	345.5	25.3658	13651.9	0	427	22.2107	8653.75	0	501.8	19.0423	5289.74	0
280	Concrete unconfined	162.081	1136.07	89.9446	149.8	32.4093	23717.6	0	187.7	30.8258	22306.6	0	247.7	28.732	19645.5	0	345.6	25.3621	13645.3	0	427	22.2107	8653.75	0	501.9	19.0379	5285.73	0
281	Concrete unconfined	4028.79	1233.05	89.9446	149.7	32.4129	23720.7	0	187.7	30.8258	22306.6	0	247.6	28.7352	19650.5	0	345.4	25.3694	13658.5	0	426.9	22.2148	8659.14	0	501.7	19.0467	5293.75	0
282	Concrete unconfined	162.081	1330.04	89.9446	149.7	32.4129	23720.7	0	187.6	30.8307	22311.1	0	247.5	28.7384	19655.6	0	345.3	25.3731	13665.1	0	426.7	22.2229	8669.92	0	501.6	19.0512	5297.76	0
283	Concrete unconfined	4028.79	1427.02	89.9446	149.5	32.4199	23726.9	0	187.3	30.8453	22324.4	0	247.1	28.7512	19675.9	0	344.9	25.3878	13691.5	0	426.2	22.2432	8696.9	0	501	19.0776	5321.92	0
284	Concrete unconfined	162.081	1524	89.9446	149.3	32.4269	23733	0	187.1	30.8549	22333.3	0	246.8	28.7608	19691	0	344.4	25.4062	13724.6	0	425.8	22.2594	8718.53	0	500.5	19.0996	5342.12	0
285	Concrete unconfined	4028.79	1620.98	89.9446	149.5	32.4199	23726.9	0	187.3	30.8453	22324.4	0	247.1	28.7512	19675.9	0	344.9	25.3878	13691.5	0	426.2	22.2432	8696.9	0	501	19.0776	5321.92	0
286	Concrete unconfined	162.081	1717.96	89.9446	149.7	32.4129	23720.7	0	187.6	30.8307	22311.1	0	247.5	28.7384	19655.6	0	345.3	25.3731	13665.1	0	426.7	22.2229	8669.92	0	501.6	19.0512	5297.76	0
287	Concrete unconfined	4028.79	1814.95	89.9446	149.7	32.4129	23720.7	0	187.7	30.8258	22306.6	0	247.6	28.7352	19650.5	0	345.4	25.3694	13658.5	0	426.9	22.2148	8659.14	0	501.7	19.0467	5293.75	0
288	Concrete unconfined	162.081	1911.93	89.9446	149.8	32.4093	23717.6	0	187.7	30.8258	22306.6	0	247.7	28.732	19645.5	0	345.6	25.3621	13645.3	0	427	22.2107	8653.75	0	501.9	19.0379	5285.73	0
289	Concrete unconfined	4028.79	2008.91	89.9446	149.7	32.4129	23720.7	0	187.7	30.8258	22306.6	0	247.7	28.732	19645.5	0	345.5	25.3658	13651.9	0	427	22.2107	8653.75	0	501.8	19.0423	5289.74	0
290	Concrete unconfined	162.081	2105.89	89.9446	149.7	32.4129	23720.7	0	187.7	30.8258	22306.6	0	247.6	28.7352	19650.5	0	345.4	25.3694	13658.5	0	426.9	22.2148	8659.14	0	501.8	19.0423	5289.74	0
291	Concrete unconfined	4028.79	2202.87	89.9446	149.7	32.4129	23720.7	0	187.7	30.8258	22306.6	0	247.7	28.732	19645.5	0	345.6	25.3621	13645.3	0	427.1	22.2066	8648.37	0	502	19.0335	5281.72	0
292	Concrete unconfined	162.081	2299.85	89.9446	149.7	32.4129	23720.7	0	187.7	30.8258	22306.6	0	247.8	28.7288	19640.4	0	345.8	25.3547	13632	0	427.3	22.1985	8637.61	0	502.3	19.0203	5269.72	0.0319066
293	Concrete unconfined	4028.79	2396.84	89.9446	150.3	32.3917	23702.2	0	188.6	30.7819	22266.2	0	248.8	28.6967	19589.4	0	346.8	25.3179	13566	0.0431968	428.5	22.1497	8573.26	0.0284658	503.3	18.9761	5229.89	0.112795
294	Concrete unconfined	162.081	2493.82	89.9446	151	32.3669	23680.4	0	189.4	30.7426	22229.9	0.0569121	249.7	28.6679	19543.3	0.0422744	347.7	25.2847	13506.5	0.119924	429.5	22.109	8519.88	0.115064	504.2	18.9364	5194.3	0.226928
295	Concrete unconfined	2426	2553.71	89.9446	149.8	32.4093	23717.6	0	187.8	30.821	22302.1	0.161958	247.3	28.7448	19665.7	0.10647	344.6	25.3989	13711.4	0.216437	425.8	22.2594	8718.53	0.185458	500.5	19.0996	5342.12	0.301269
296	Concrete confined	364.682	2618.29	89.9446	148.2	47.8983	23766.6	0	185.5	45.7307	22403.8	0.0658682	244.2	42.5436	19821.4	0	340.6	37.8762	13976.1	0.014249	421.3	33.6876	8964.33	0	495.8	29.5535	5517.16	0
297	Concrete confined	506.437	2638.45	89.9446	147.1	47.9432	23799.9	0	184	45.8154	22468.9	0.102842	242.4	42.6114	19910.5	0.00183801	338.6	37.9632	14108.6	0.0398602	419.3	33.7846	9075.04	0	493.1	29.6981	5618.8	0
298	Concrete confined	506.437	2661.89	89.9446	145.8	47.9957	23838.7	0.0129644	182.2	45.9157	22545.7	0.145783	240.4	42.6865	20008.4	0.0377218	336.3	38.0628	14260.9	0.0694872	417.1	33.891	9197.84	0	490.5	29.8368	5718.28	0
299	Concrete confined	506.437	2685.33	89.9446	144.8	48.0355	23868.3	0.0588324	180.9	45.9872	22600.3	0.188624	238.8	42.7464	20085.8	0.0733832	334.6	38.1363	14373.5	0.0984848	415.5	33.9682	9287.82	0	489	29.9165	5776.4	0
300	Concrete confined	506.437	2708.77	89.9446	144.2	48.0593	23886	0.104647	180.2	46.0254	22629.4	0.231386	237.8	42.7837	20133.7	0.108775	333.7	38.1751	14433	0.126745	414.8	34.0019	9327.35	0	488.6	29.9378	5791.99	0
301	Concrete confined	506.437	2732.2	89.9446	144.1	48.0632	23888.9	0.150417	180	46.0363	22637.7	0.274109	237.6	42.7912	20143.3	0.143859	333.8	38.1708	14426.4	0.154175	415.2	33.9826	9304.74	0.0119249	489.4	29.8953	5760.85	0
302	Concrete confined	364.682	2752.36	89.9446	144.1	48.0632	23888.9	0.189773	180	46.0363	22637.7	0.310842	238	42.7763	20124.2	0.173834	334.8	38.1276	14360.2	0.177057	416.5	33.92	9231.51	0.0282268	491	29.8101	5699.03	0
303	Concrete confined	506.437	2772.52	89.9446	144.2	48.0593	23886	0.229128	180.3	46.02	22625.3	0.347569	239.3	42.7277	20061.7	0.203526	337.1	38.0282	14207.9	0.198941	419.1	33.7943	9086.16	0.0422575	494.1	29.6446	5580.95	0
304	Concrete confined	506.437	2795.96	89.9446	144.7	48.0395	23871.3	0.274879	181.8	45.9378	22562.6	0.390285	242.6	42.6039	19900.6	0.237503	341.6	37.8327	13909.9	0.222966	423.9	33.5611	8821.76	0.0553362	499.7	29.3437	5373.32	0
305	Concrete confined	506.437	2819.4	89.9446	146.3	47.9756	23823.8	0.320619	185	45.759	22425.6	0.433081	248	42.3997	19630.2	0.27085	348.5	37.5301	13453.7	0.244997	431.5	33.1884	8413.82	0.062871	508.1	28.8877	5042.68	0
306	Concrete confined	506.437	2842.84	89.9446	149.7	47.8363	23720.7	0.366392	190.9	45.4173	22161.2	0.476085	256	42.0937	19213.6	0.303379	358.2	37.0994	12816	0.264377	442.5	32.6416	7847.33	0.0625963	520.1	28.2265	4602.34	0
307	Concrete confined	506.437	2866.28	89.9446	155.6	47.5833	23533.8	0.412269	199.7	44.8777	21736.3	0.519472	267.2	41.6579	18599.9	0.33476	371.3	36.5076	11967	0.279897	457.5	31.8818	7121.77	0.0509507	536	27.3322	4076.15	0
308	Concrete confined	364.682	2886.44	89.9446	162.9	47.2502	23287.7	0.451894	209.7	44.5139	21355.7	0.555263	279.6	41.1657	17882.1	0.360537	385.5	35.8527	11070.1	0.288973	473.7	31.0424	6399.84	0.0284777	553	26.3525	3579.38	0
309	Concrete confined	506.437	2906.6	89.9446	173.5	46.7259	22897.8	0.491832	223.5	44.0122	20785.9	0.590478	295.9	40.5029	16886.6	0.384231	404.9	34.9354	9897.59	0.28932	494.2	29.9514	5577.18	0	574.8	25.0588	3030.32	0
310	Concrete confined	506.437	2930.03	89.9446	190.3	45.7927	22188.8	0.538954	243.9	43.2465	19836.3	0.630614	319.9	39.4944	15343.3	0.407892	431.5	33.634	8413.82	0.277331	524.1	28.3004	4464.02	0	605.3	23.1746	2401.88	0
311	Concrete confined	506.437	2953.47	89.9446	212.8	44.7356	21232.7	0.584593	270.2	42.2172	18429.7	0.669054	350.4	38.1562	13328.4	0.424067	466.1	31.8637	6730.55	0.236151	561.4	26.1356	3356.81	0	643.3	20.6953	1797.31	0
312	Concrete confined	506.437	2976.91	89.9446	244	43.5684	19831.4	0.626546	306	40.7402	16245.9	0.703113	390.2	36.3129	10779.9	0.423836	512.5	29.3447	4876.71	0.128366	609.4	23.1626	2328.06	0	693.4	17.1724	1213.14	0
313	Concrete confined	506.437	3000.35	89.9446	285.5	41.9117	17528	0.664174	357.8	38.4464	12842.2	0.723718	451.6	33.2457	7400.63	0.366129	579.3	25.3999	2928.05	0	680.2	18.3338	1348.69	0	764.6	11.551	794.117	0
314	Concrete confined	364.682	3020.51	89.9446	343.9	39.3785	13757.7	0.680808	427.7	35.0482	8616.13	0.697928	540.5	28.2838	3938.32	0.107322	680.5	18.5769	1345.49	0	783	10.0865	701.242	0	861.4	7.46997	471.316	0
315	Concrete unconfined	411.604	3038.47	89.9446	466.5	20.5699	6712.79	1	579.4	15.4812	2925.82	1	716.1	8.52362	1055.94	0.936765	862.3	3.21856	469.476	0.798618	938.5	2.49231	336.962	0.548383	998.8	1.9176	255.732	0.660225
316	Concrete unconfined	411.604	9.525	111.551	460.9	20.8069	6964.94	1	573.4	15.7666	3062.87	1	707.8	8.97127	1103.67	1	851.7	3.31959	491.64	1	928.1	2.59143	352.758	1	988.9	2.01196	268.01	1
317	Concrete confined	364.682	27.4892	111.551	326.3	40.167	14922.2	0.984826	407.1	36.0869	9769.12	0.867406	516.8	29.6709	4719.59	1	655.8	20.3496	1632.39	0.0604032	758.3	12.233	826.672	0	838.4	7.82418	521.099	0
318	Concrete confined	506.437	47.6479	111.551	264.5	42.7649	18750.9	0.949875	333.2	39.559	14466.2	0.86536	423.2	34.699	8859.99	1	548.8	27.2502	3696.17	0.648276	650.9	20.4024	1695.31	0	734.5	14.0281	953.403	0
319	Concrete confined	506.437	71.087	111.551	222.7	44.3725	20820.5	0.900579	282.1	41.736	17733.1	0.826988	364.4	37.5204	12412.1	1	483.5	30.9391	5994.06	0.760276	580.2	24.9974	2908.02	0.272702	663.7	19.2981	1535.36	0
320	Concrete confined	506.437	94.5261	111.551	195	45.5085	21967.9	0.848874	250.5	42.9926	19502.1	0.780591	328.7	39.1148	14763.8	1	442.2	33.0961	7862.4	0.776555	535.7	27.64	4085.51	0.414787	617.4	22.4017	2190.47	0.0964813
321	Concrete confined	506.437	117.965	111.551	176.5	46.5685	22779.9	0.794748	228.6	43.8234	20560.5	0.732231	302.9	40.2128	16444.2	1	413	34.5445	9429.5	0.764172	502.6	29.4949	5257.74	0.472998	583.4	24.5365	2837.92	0.253099
322	Concrete confined	506.437	141.404	111.551	163.9	47.2028	23252.6	0.742448	212.8	44.4023	21232.7	0.683212	283.1	41.0249	17673	1	389.9	35.647	10798.3	0.741006	477.2	30.8584	6252.26	0.493628	556.5	26.1476	3484.89	0.334226
323	Concrete confined	364.682	161.563	111.551	155.9	47.5701	23524.1	0.698199	202.3	44.7775	21637.7	0.640872	269.8	41.5556	18452.5	0.997526	373.5	36.407	11826.2	0.716515	459.8	31.7639	7015.37	0.495458	537.5	27.2468	4029.69	0.372688
324	Concrete confined	506.437	181.722	111.551	149.8	47.8321	23717.6	0.654354	193.9	45.2374	22020.6	0.597248	259.1	41.9739	19047.3	0.950807	360.9	36.9784	12639.7	0.688715	445.1	32.5111	7717.66	0.48923	522	28.1208	4536.13	0.392066
325	Concrete confined	506.437	205.161	111.551	144.1	48.0632	23888.9	0.603674	186	45.7022	22381.9	0.546551	249.1	42.3579	19574.1	0.896596	348.2	37.5434	13473.5	0.654821	431.3	33.1982	8424.38	0.474523	506.7	28.9641	5096.62	0.4014
326	Concrete confined	506.437	228.6	111.551	139.6	48.2364	24018	0.553207	179.4	46.0688	22662.4	0.49625	240.7	42.6753	19993.8	0.842529	337.8	37.9979	14161.5	0.619497	419.7	33.7652	9052.83	0.455379	494.3	29.6339	5573.41	0.399817
327	Concrete confined	506.437	252.039	111.551	136.3	48.3583	24109.4	0.502893	174.4	46.3335	22862.8	0.446243	234.2	42.9176	20303.8	0.788538	329.9	38.3383	14684.5	0.582896	410.8	34.1938	9555.29	0.432061	484.6	30.1495	5949.95	0.390013
328	Concrete confined	506.437	275.478	111.551	134	48.4407	24171.6	0.452676	170.8	46.5174	23001	0.396423	229.6	43.0873	20515.4	0.73456	324.4	38.5728	15047.5	0.545214	404.6	34.489	9915.18	0.405224	477.6	30.5171	6235.58	0.373344
329	Concrete confined	364.682	295.637	111.551	132.9	48.4794	24200.9	0.409537	168.8	46.6171	23075.7	0.35366	227.1	43.179	20627.7	0.688093	321.3	38.7041	15251.4	0.512107	401	34.6592	10127.7	0.380098	473.6	30.7255	6404.1	0.354437
330	Concrete confined	506.437	315.796	111.551	132.4	48.4968	24214.2	0.366417	167.8	46.6663	23112.5	0.310933	225.8	43.2265	20685.3	0.641552	319.9	38.7632	15343.3	0.478238	399.2	34.744	10234.9	0.352911	471.4	30.8396	6498.44	0.331683
331	Concrete confined	506.437	339.235	111.551	132.3	48.5003	24216.8	0.316287	167.4	46.6858	23127.1	0.261254	225.2	43.2484	20711.7	0.587354	319.3	38.7885	15382.6	0.438385	398.3	34.7863	10288.7	0.319952	470.3	30.8965	6546.05	0.30216
332	Concrete confined	506.437	362.674	111.551	132.5	48.4933	24211.5	0.266148	167.5	46.6809	23123.5	0.211563	225.3	43.2447	20707.3	0.533066	319.5	38.7801	15369.5	0.398127	398.3	34.7863	10288.7	0.285933	470.4	30.8913	6541.71	0.270044
333	Concrete confined	506.437	386.113	111.551	133	48.4759	24198.3	0.215994	167.9	46.6614	23108.9	0.161844	225.7	43.2301	20689.7	0.478715	320.1	38.7548	15330.2	0.357627	398.8	34.7628	10258.8	0.251277	471.1	30.8551	6511.39	0.236535
334	Concrete confined	506.437	409.552	111.551	133.5	48.4583	24185	0.165828	168.6	46.6269	23083.1	0.112119	226.6	43.1973	20649.9	0.424246	320.9	38.721	15277.6	0.316978	399.8	34.7158	10199.1	0.215919	472.1	30.8033	6468.29	0.202226
335	Concrete confined	364.682	429.711	111.551	133.9	48.4442	24174.3	0.122676	169.2	46.5973	23060.9	0.0694383	227.3	43.1717	20618.7	0.377384	321.7	38.6872	15225.1	0.28191	400.9	34.6639	10133.6	0.185115	473.1	30.7514	6425.44	0.172279
336	Concrete unconfined	2426	494.291	111.551	135	32.8928	24144.7	0.212438	170.9	31.5909	22997.3	0.136568	229.9	29.2934	20501.7	0.581103	325.1	26.1063	15001.3	0.539569	404.8	23.101	9903.46	0.507413	477.2	20.113	6252.26	0.645672
337	Concrete unconfined	162.081	554.182	111.551	136.1	32.8594	24114.9	0.0860053	172.4	31.5267	22940.2	0.0555351	232.3	29.2187	20391.9	0.373964	328.4	25.9879	14783.6	0.387558	408.4	22.9582	9693.66	0.381439	480.9	19.9537	6099.46	0.53279
338	Concrete unconfined	4028.79	651.164	111.551	135.8	32.8686	24123.1	0	172.1	31.5396	22951.7	0	232	29.228	20405.8	0.0390775	328	26.0023	14810	0.142747	408.2	22.9661	9705.25	0.180126	480.8	19.958	6103.55	0.353932
339	Concrete unconfined	162.081	748.145	111.551	135.5	32.8777	24131.2	0	171.7	31.5568	22966.9	0	231.5	29.2436	20428.7	0	327.4	26.0238	14849.6	0.0460021	407.7	22.986	9734.25	0	480.5	19.971	6115.82	0.175248
340	Concrete unconfined	4028.79	845.127	111.551	135.4	32.8807	24133.9	0	171.5	31.5653	22974.5	0	231.3	29.2499	20437.9	0	327.1	26.0346	14869.4	0	407.4	22.9979	9751.68	0	480.1	19.9882	6132.22	0
341	Concrete unconfined	162.081	942.109	111.551	135.4	32.8807	24133.9	0	171.4	31.5696	22978.3	0	231.1	29.2561	20447.1	0	326.9	26.0418	14882.6	0	407.1	23.0098	9769.12	0	479.7	20.0054	6148.66	0
342	Concrete unconfined	4028.79	1039.09	111.551	135.4	32.8807	24133.9	0	171.5	31.5653	22974.5	0	231.2	29.253	20442.5	0	327	26.0382	14876	0	407.2	23.0059	9763.31	0	479.8	20.0011	6144.55	0
343	Concrete unconfined	162.081	1136.07	111.551	135.4	32.8807	24133.9	0	171.5	31.5653	22974.5	0	231.2	29.253	20442.5	0	327	26.0382	14876	0	407.2	23.0059	9763.31	0	479.9	19.9968	6140.44	0
344	Concrete unconfined	4028.79	1233.05	111.551	135.4	32.8807	24133.9	0	171.4	31.5696	22978.3	0	231.1	29.2561	20447.1	0	326.9	26.0418	14882.6	0	407.1	23.0098	9769.12	0	479.7	20.0054	6148.66	0
345	Concrete unconfined	162.081	1330.04	111.551	135.3	32.8838	24136.6	0	171.4	31.5696	22978.3	0	231	29.2592	20451.6	0	326.7	26.049	14895.8	0	406.9	23.0178	9780.76	0	479.5	20.0141	6156.89	0
346	Concrete unconfined	4028.79	1427.02	111.551	135.2	32.8868	24139.3	0	171.2	31.5781	22985.9	0	230.7	29.2686	20465.3	0	326.4	26.0597	14915.6	0	406.6	23.0297	9798.23	0	479.1	20.0313	6173.39	0
347	Concrete unconfined	162.081	1524	111.551	135.1	32.8898	24142	0	171	31.5866	22993.5	0	230.5	29.2748	20474.5	0	326.1	26.0705	14935.4	0	406.2	23.0455	9821.55	0	478.8	20.0442	6185.78	0
348	Concrete unconfined	4028.79	1620.98	111.551	135.2	32.8868	24139.3	0	171.2	31.5781	22985.9	0	230.7	29.2686	20465.3	0	326.4	26.0597	14915.6	0	406.6	23.0297	9798.23	0	479.1	20.0313	6173.39	0
349	Concrete unconfined	162.081	1717.96	111.551	135.3	32.8838	24136.6	0	171.4	31.5696	22978.3	0	231	29.2592	20451.6	0	326.7	26.049	14895.8	0	406.9	23.0178	9780.76	0	479.5	20.0141	6156.89	0
350	Concrete unconfined	4028.79	1814.95	111.551	135.4	32.8807	24133.9	0	171.4	31.5696	22978.3	0	231.1	29.2561	20447.1	0	326.9	26.0418	14882.6	0	407.1	23.0098	9769.12	0	479.7	20.0054	6148.66	0
351	Concrete unconfined	162.081	1911.93	111.551	135.4	32.8807	24133.9	0	171.5	31.5653	22974.5	0	231.2	29.253	20442.5	0	327	26.0382	14876	0	407.2	23.0059	9763.31	0	479.9	19.9968	6140.44	0
352	Concrete unconfined	4028.79	2008.91	111.551	135.4	32.8807	24133.9	0	171.5	31.5653	22974.5	0	231.2	29.253	20442.5	0	327	26.0382	14876	0	407.2	23.0059	9763.31	0	479.8	20.0011	6144.55	0
353	Concrete unconfined	162.081	2105.89	111.551	135.4	32.8807	24133.9	0	171.4	31.5696	22978.3	0	231.1	29.2561	20447.1	0	326.9	26.0418	14882.6	0	407.1	23.0098	9769.12	0	479.7	20.0054	6148.66	0
354	Concrete unconfined	4028.79	2202.87	111.551	135.4	32.8807	24133.9	0	171.5	31.5653	22974.5	0	231.3	29.2499	20437.9	0	327.1	26.0346	14869.4	0	407.4	22.9979	9751.68	0	480.1	19.9882	6132.22	0
355	Concrete unconfined	162.081	2299.85	111.551	135.5	32.8777	24131.2	0	171.7	31.5568	22966.9	0	231.5	29.2436	20428.7	0	327.4	26.0238	14849.6	0	407.7	22.986	9734.25	0	480.5	19.971	6115.82	0.0516407
356	Concrete unconfined	4028.79	2396.84	111.551	135.8	32.8686	24123.1	0	172.1	31.5396	22951.7	0	232	29.228	20405.8	0	328	26.0023	14810	0.0491144	408.2	22.9661	9705.25	0.0405291	480.8	19.958	6103.55	0.13255
357	Concrete unconfined	162.081	2493.82	111.551	136.1	32.8594	24114.9	0	172.4	31.5267	22940.2	0.0569121	232.3	29.2187	20391.9	0.0445737	328.4	25.9879	14783.6	0.125842	408.4	22.9582	9693.66	0.127213	480.9	19.9537	6099.46	0.246447
358	Concrete unconfined	2426	2553.71	111.551	135	32.8928	24144.7	0	170.9	31.5909	22997.3	0.161958	229.9	29.2934	20501.7	0.108659	325.1	26.1063	15001.3	0.22202	404.8	23.101	9903.46	0.1969	477.2	20.113	6252.26	0.319836
359	Concrete confined	364.682	2618.29	111.551	133.9	48.4442	24174.3	0	169.2	46.5973	23060.9	0.0677434	227.3	43.1717	20618.7	0	321.7	38.6872	15225.1	0.0305524	400.9	34.6639	10133.6	0	473.1	30.7514	6425.44	0
360	Concrete confined	506.437	2638.45	111.551	133.5	48.4583	24185	0	168.6	46.6269	23083.1	0.104391	226.6	43.1973	20649.9	0.00802729	320.9	38.721	15277.6	0.0546473	399.8	34.7158	10199.1	0	472.1	30.8033	6468.29	0
361	Concrete confined	506.437	2661.89	111.551	133	48.4759	24198.3	0.0141201	167.9	46.6614	23108.9	0.146987	225.7	43.2301	20689.7	0.0432063	320.1	38.7548	15330.2	0.0825285	398.8	34.7628	10258.8	0	471.1	30.8551	6511.39	0
362	Concrete confined	506.437	2685.33	111.551	132.5	48.4933	24211.5	0.0597968	167.5	46.6809	23123.5	0.18954	225.3	43.2447	20707.3	0.0781928	319.5	38.7801	15369.5	0.110237	398.3	34.7863	10288.7	0	470.4	30.8913	6541.71	0
363	Concrete confined	506.437	2708.77	111.551	132.3	48.5003	24216.8	0.105444	167.4	46.6858	23127.1	0.232067	225.2	43.2484	20711.7	0.113072	319.3	38.7885	15382.6	0.13764	398.3	34.7863	10288.7	0.0180051	470.3	30.8965	6546.05	0
364	Concrete confined	506.437	2732.2	111.551	132.4	48.4968	24214.2	0.151073	167.8	46.6663	23112.5	0.274577	225.8	43.2265	20685.3	0.147733	319.9	38.7632	15343.3	0.164485	399.2	34.744	10234.9	0.0378642	471.4	30.8396	6498.44	0.00278204
365	Concrete confined	364.682	2752.36	111.551	132.9	48.4794	24200.9	0.190296	168.8	46.6171	23075.7	0.311129	227.1	43.179	20627.7	0.177316	321.3	38.7041	15251.4	0.186986	401	34.6592	10127.7	0.0534312	473.6	30.7255	6404.1	0.0144177
366	Concrete confined	506.437	2772.52	111.551	134	48.4407	24171.6	0.229511	170.8	46.5174	23001	0.347693	229.6	43.0873	20515.4	0.20657	324.4	38.5728	15047.5	0.208343	404.6	34.489	9915.18	0.0662634	477.6	30.5171	6235.58	0.0210738
367	Concrete confined	506.437	2795.96	111.551	136.3	48.3583	24109.4	0.275105	174.4	46.3335	22862.8	0.39027	234.2	42.9176	20303.8	0.240128	329.9	38.3383	14684.5	0.231861	410.8	34.1938	9555.29	0.0778931	484.6	30.1495	5949.95	0.0217459
368	Concrete confined	506.437	2819.4	111.551	139.6	48.2364	24018	0.320727	179.4	46.0688	22662.4	0.43298	240.7	42.6753	19993.8	0.273168	337.8	37.9979	14161.5	0.253561	419.7	33.7652	9052.83	0.0845747	494.3	29.6339	5573.41	0.0130976
369	Concrete confined	506.437	2842.84	111.551	144.1	48.0632	23888.9	0.366419	186	45.7022	22381.9	0.475909	249.1	42.3579	19574.1	0.30566	348.2	37.5434	13473.5	0.27304	431.3	33.1982	8424.38	0.0852568	506.7	28.9641	5096.62	0
370	Concrete confined	506.437	2866.28	111.551	149.8	47.8321	23717.6	0.412225	193.9	45.2374	22020.6	0.519141	259.1	41.9739	19047.3	0.337626	360.9	36.9784	12639.7	0.289944	445.1	32.5111	7717.66	0.0793718	522	28.1208	4536.13	0
371	Concrete confined	364.682	2886.44	111.551	155.9	47.5701	23524.1	0.451755	202.3	44.7775	21637.7	0.556251	269.8	41.5556	18452.5	0.364316	373.5	36.407	11826.2	0.302017	459.8	31.7639	7015.37	0.0649674	537.5	27.2468	4029.69	0
372	Concrete confined	506.437	2906.6	111.551	163.9	47.2028	23252.6	0.491498	212.8	44.4023	21232.7	0.592016	283.1	41.0249	17673	0.389819	389.9	35.647	10798.3	0.30853	477.2	30.8584	6252.26	0.0387319	556.5	26.1476	3484.89	0
373	Concrete confined	506.437	2930.03	111.551	176.5	46.5685	22779.9	0.538164	228.6	43.8234	20560.5	0.633165	302.9	40.2128	16444.2	0.416945	413	34.5445	9429.5	0.30715	502.6	29.4949	5257.74	0	583.4	24.5365	2837.92	0
374	Concrete confined	506.437	2953.47	111.551	195	45.5085	21967.9	0.585808	250.5	42.9926	19502.1	0.673233	328.7	39.1148	14763.8	0.439198	442.2	33.0961	7862.4	0.287982	535.7	27.64	4085.51	0	617.4	22.4017	2190.47	0
375	Concrete confined	506.437	2976.91	111.551	222.7	44.3725	20820.5	0.630135	282.1	41.736	17733.1	0.710488	364.4	37.5204	12412.1	0.449944	483.5	30.9391	5994.06	0.222711	580.2	24.9974	2908.02	0	663.7	19.2981	1535.36	0
376	Concrete confined	506.437	3000.35	111.551	264.5	42.7649	18750.9	0.669839	333.2	39.559	14466.2	0.737389	423.2	34.699	8859.99	0.41831	548.8	27.2502	3696.17	0.00472402	650.9	20.4024	1695.31	0	734.5	14.0281	953.403	0
377	Concrete confined	364.682	3020.51	111.551	326.3	40.167	14922.2	0.69035	407.1	36.0869	9769.12	0.723148	516.8	29.6709	4719.59	0.212622	655.8	20.3496	1632.39	0	758.3	12.233	826.672	0	838.4	7.82418	521.099	0
378	Concrete unconfined	411.604	3038.47	111.551	460.9	20.8069	6964.94	1	573.4	15.7666	3062.87	1	707.8	8.97127	1103.67	0.940982	851.7	3.31959	491.64	0.800634	928.1	2.59143	352.758	0.549518	988.9	2.01196	268.01	0.660797
379	Concrete unconfined	411.604	9.525	133.158	435.8	21.8514	8188.96	1	544.3	17.1266	3825.55	1	676	10.656	1394.29	1	820.9	3.61314	562.984	1	900.1	2.8583	398.547	1	963.5	2.25404	301.307	1
380	Concrete confined	364.682	27.4892	133.158	317.1	40.5705	15526.6	0.987212	395.9	36.6384	10433	0.877012	503.4	30.4338	5225.93	1	639.5	21.479	1850.43	0.217016	740.4	13.7169	921.405	0	823.6	8.05084	556.272	0
381	Concrete confined	506.437	47.6479	133.158	257.2	43.0543	19149.5	0.950538	324.9	39.9249	15014.5	0.868359	415.3	35.0926	9299.1	1	542.2	27.6395	3887.47	0.669509	644.4	20.8474	1782.2	0	728.5	14.5032	986.367	0
382	Concrete confined	506.437	71.087	133.158	210.8	44.8081	21312.4	0.900969	268.9	42.2692	18503.7	0.829365	349.1	38.2145	13414.1	1	467.4	31.7954	6672.98	0.787397	563	26.04	3316.02	0.353529	647.5	20.4116	1740.26	0
383	Concrete confined	506.437	94.5261	133.158	185.9	46.0495	22386.3	0.847154	240.6	43.3723	19998.6	0.781836	316.4	39.6439	15572.3	1	429.4	33.7386	8525.21	0.791417	521.5	28.4469	4553.46	0.460514	602.8	23.3325	2448.03	0.190035
384	Concrete confined	506.437	117.965	133.158	171	46.8539	22993.5	0.793963	222.2	44.06	20842	0.732901	294.8	40.5482	16955.4	1	403.6	34.9977	9973.95	0.772621	492.5	30.0432	5641.62	0.497942	572.5	25.1973	3083.98	0.30518
385	Concrete confined	506.437	141.404	133.158	160.1	47.3806	23384.2	0.742026	208.2	44.5676	21414.2	0.683657	277.2	41.2618	18023.9	1	382.7	35.983	11244.6	0.746298	469.3	31.2724	6589.59	0.509504	547.2	26.6895	3741.67	0.369932
386	Concrete confined	364.682	161.563	133.158	154.4	47.636	23572.7	0.698063	200.6	44.8375	21700.2	0.641037	267.6	41.6422	18577.4	0.997669	370.6	36.5395	12011.9	0.718403	455.7	31.9739	7205.95	0.50271	533.1	27.4969	4167.5	0.387503
387	Concrete confined	506.437	181.722	133.158	149.7	47.8363	23720.7	0.654347	194	45.2313	22015.8	0.597257	259.3	41.9661	19036.4	0.950793	360.6	36.9919	12659.3	0.688894	444.8	32.5262	7732.54	0.489709	520.9	28.182	4574.35	0.395395
388	Concrete confined	506.437	205.161	133.158	144	48.0671	23891.8	0.603668	185.9	45.7079	22386.3	0.546545	249.2	42.3541	19569	0.896589	347.7	37.5654	13506.5	0.655092	430.2	33.2524	8482.65	0.476089	505.5	29.0295	5143.28	0.404627
389	Concrete confined	506.437	228.6	133.158	139.6	48.2364	24018	0.553207	179.6	46.058	22654.2	0.496259	240.9	42.6678	19984	0.842514	337.5	38.0109	14181.4	0.619649	418.6	33.8185	9114	0.456813	492.8	29.7141	5630.2	0.40349
390	Concrete confined	506.437	252.039	133.158	136.2	48.3619	24112.2	0.50289	174.5	46.3284	22858.9	0.446245	234.5	42.9065	20289.7	0.788511	329.4	38.3597	14717.5	0.583139	409.5	34.2559	9630.1	0.433652	482.6	30.2549	6030.36	0.394579
391	Concrete confined	506.437	275.478	133.158	133.7	48.4513	24179.6	0.452672	170.6	46.5274	23008.6	0.396423	229.5	43.091	20519.9	0.73457	323.3	38.6195	15119.9	0.545741	402.6	34.5837	10032.9	0.407581	475	30.6527	6344.68	0.379014
392	Concrete confined	364.682	295.637	133.158	132.4	48.4968	24214.2	0.409534	168.6	46.6269	23083.1	0.353662	226.9	43.1863	20636.6	0.688115	320.1	38.7548	15330.2	0.512686	399	34.7534	10246.8	0.382427	471	30.8603	6515.72	0.360006
393	Concrete confined	506.437	315.796	133.158	131.8	48.5176	24230	0.366419	167.6	46.676	23119.8	0.310938	225.5	43.2374	20698.5	0.64159	318.5	38.8222	15435	0.478932	397.1	34.8426	10360.7	0.355372	469	30.9636	6602.69	0.336825
394	Concrete confined	506.437	339.235	133.158	131.3	48.5348	24243.1	0.316302	166.6	46.7247	23156.2	0.261286	224.2	43.2848	20755.4	0.587499	317.1	38.881	15526.6	0.439516	395.4	34.9222	10463.2	0.323402	467.3	31.0512	6677.39	0.30865
395	Concrete confined	506.437	362.674	133.158	131.1	48.5417	24248.3	0.266185	166.3	46.7392	23167	0.21163	223.8	43.2993	20772.8	0.533313	316.6	38.902	15559.3	0.399686	395	34.9409	10487.4	0.28996	466.7	31.0821	6703.93	0.278212
396	Concrete confined	506.437	386.113	133.158	131.4	48.5314	24240.4	0.216053	166.4	46.7344	23163.4	0.161952	224.1	43.2884	20759.8	0.479012	316.8	38.8936	15546.2	0.359489	395.2	34.9315	10475.3	0.255806	466.9	31.0718	6695.07	0.246055
397	Concrete confined	506.437	409.552	133.158	131.8	48.5176	24230	0.165911	166.8	46.715	23149	0.112279	224.6	43.2702	20738	0.42466	317.4	38.8684	15507	0.319053	395.9	34.8988	10433	0.220999	467.4	31.0461	6672.98	0.213191
398	Concrete confined	364.682	429.711	133.158	132	48.5107	24224.7	0.122788	167.2	46.6956	23134.4	0.0696452	225	43.2557	20720.5	0.377903	318	38.8432	15467.7	0.284198	396.4	34.8754	10402.9	0.191154	467.9	31.0203	6650.95	0.184723
399	Concrete unconfined	2426	494.291	133.158	133	32.9526	24198.3	0.212438	168.7	31.6835	23079.4	0.136568	227.1	29.3803	20627.7	0.58136	321	26.2527	15271.1	0.540479	399.8	23.2983	10199.1	0.509553	471.4	20.3613	6498.44	0.649315
400	Concrete unconfined	162.081	554.182	133.158	133.9	32.9259	24174.3	0.0860053	170.1	31.6248	23027.3	0.0555351	229.3	29.3121	20528.9	0.374275	324.1	26.1421	15067.3	0.388615	403.1	23.1682	10003.4	0.383912	475.3	20.1945	6332.01	0.536594
401	Concrete unconfined	4028.79	651.164	133.158	133.8	32.9289	24177	0	170	31.629	23031.1	0	229.2	29.3152	20533.4	0.0394132	324	26.1457	15073.8	0.143843	403.2	23.1643	9997.52	0.18268	475.3	20.1945	6332.01	0.358007
402	Concrete unconfined	162.081	748.145	133.158	133.7	32.9319	24179.6	0	169.7	31.6416	23042.3	0	229	29.3214	20542.5	0	323.8	26.1528	15087	0.0470251	403.1	23.1682	10003.4	0.00201907	475.1	20.2031	6340.45	0.179576
403	Concrete unconfined	4028.79	845.127	133.158	133.6	32.9348	24182.3	0	169.6	31.6458	23046	0	228.8	29.3276	20551.5	0	323.5	26.1636	15106.8	0	402.7	23.184	10027	0	474.7	20.2202	6357.37	0.00243804
404	Concrete unconfined	162.081	942.109	133.158	133.5	32.9378	24185	0	169.4	31.6542	23053.5	0	228.5	29.3369	20565	0	323.2	26.1743	15126.5	0	402.4	23.1959	10044.8	0	474.3	20.2373	6374.33	0
405	Concrete unconfined	4028.79	1039.09	133.158	133.5	32.9378	24185	0	169.5	31.65	23049.7	0	228.6	29.3338	20560.5	0	323.2	26.1743	15126.5	0	402.4	23.1959	10044.8	0	474.4	20.2331	6370.09	0
406	Concrete unconfined	162.081	1136.07	133.158	133.5	32.9378	24185	0	169.5	31.65	23049.7	0	228.6	29.3338	20560.5	0	323.3	26.1707	15119.9	0	402.5	23.1919	10038.8	0	474.5	20.2288	6365.85	0
407	Concrete unconfined	4028.79	1233.05	133.158	133.5	32.9378	24185	0	169.4	31.6542	23053.5	0	228.5	29.3369	20565	0	323.2	26.1743	15126.5	0	402.3	23.1998	10050.7	0	474.3	20.2373	6374.33	0
408	Concrete unconfined	162.081	1330.04	133.158	133.4	32.9408	24187.6	0	169.3	31.6584	23057.2	0	228.4	29.34	20569.5	0	323	26.1814	15139.6	0	402.2	23.2038	10056.6	0	474.1	20.2459	6382.82	0
409	Concrete unconfined	4028.79	1427.02	133.158	133.3	32.9438	24190.3	0	169.2	31.6626	23060.9	0	228.2	29.3462	20578.5	0	322.7	26.1921	15159.4	0	401.9	23.2156	10074.3	0	473.7	20.263	6399.84	0
410	Concrete unconfined	162.081	1524	133.158	133.2	32.9467	24193	0	169	31.671	23068.3	0	228	29.3524	20587.4	0	322.5	26.1993	15172.5	0	401.6	23.2274	10092.1	0	473.4	20.2759	6412.63	0
411	Concrete unconfined	4028.79	1620.98	133.158	133.3	32.9438	24190.3	0	169.2	31.6626	23060.9	0	228.2	29.3462	20578.5	0	322.7	26.1921	15159.4	0	401.9	23.2156	10074.3	0	473.7	20.263	6399.84	0
412	Concrete unconfined	162.081	1717.96	133.158	133.4	32.9408	24187.6	0	169.3	31.6584	23057.2	0	228.4	29.34	20569.5	0	323	26.1814	15139.6	0	402.2	23.2038	10056.6	0	474.1	20.2459	6382.82	0
413	Concrete unconfined	4028.79	1814.95	133.158	133.5	32.9378	24185	0	169.4	31.6542	23053.5	0	228.5	29.3369	20565	0	323.2	26.1743	15126.5	0	402.3	23.1998	10050.7	0	474.3	20.2373	6374.33	0
414	Concrete unconfined	162.081	1911.93	133.158	133.5	32.9378	24185	0	169.5	31.65	23049.7	0	228.6	29.3338	20560.5	0	323.3	26.1707	15119.9	0	402.5	23.1919	10038.8	0	474.5	20.2288	6365.85	0
415	Concrete unconfined	4028.79	2008.91	133.158	133.5	32.9378	24185	0	169.5	31.65	23049.7	0	228.6	29.3338	20560.5	0	323.2	26.1743	15126.5	0	402.4	23.1959	10044.8	0	474.4	20.2331	6370.09	0
416	Concrete unconfined	162.081	2105.89	133.158	133.5	32.9378	24185	0	169.4	31.6542	23053.5	0	228.5	29.3369	20565	0	323.2	26.1743	15126.5	0	402.4	23.1959	10044.8	0	474.3	20.2373	6374.33	0
417	Concrete unconfined	4028.79	2202.87	133.158	133.6	32.9348	24182.3	0	169.6	31.6458	23046	0	228.8	29.3276	20551.5	0	323.5	26.1636	15106.8	0	402.7	23.184	10027	0	474.7	20.2202	6357.37	0
418	Concrete unconfined	162.081	2299.85	133.158	133.7	32.9319	24179.6	0	169.7	31.6416	23042.3	0	229	29.3214	20542.5	0	323.8	26.1528	15087	0.000183701	403.1	23.1682	10003.4	0	475.1	20.2031	6340.45	0.0561994
419	Concrete unconfined	4028.79	2396.84	133.158	133.8	32.9289	24177	0	170	31.629	23031.1	0	229.2	29.3152	20533.4	0	324	26.1457	15073.8	0.0502535	403.2	23.1643	9997.52	0.0432365	475.3	20.1945	6332.01	0.137045
420	Concrete unconfined	162.081	2493.82	133.158	133.9	32.9259	24174.3	0	170.1	31.6248	23027.3	0.0569121	229.3	29.3121	20528.9	0.0449332	324.1	26.1421	15067.3	0.127031	403.1	23.1682	10003.4	0.129982	475.3	20.1945	6332.01	0.250805
421	Concrete unconfined	2426	2553.71	133.158	133	32.9526	24198.3	0	168.7	31.6835	23079.4	0.161958	227.1	29.3803	20627.7	0.108979	321	26.2527	15271.1	0.223078	399.8	23.2983	10199.1	0.199373	471.4	20.3613	6498.44	0.324119
422	Concrete confined	364.682	2618.29	133.158	132	48.5107	24224.7	0	167.2	46.6956	23134.4	0.0679514	225	43.2557	20720.5	0	318	38.8432	15467.7	0.0334077	396.4	34.8754	10402.9	0	467.9	31.0203	6650.95	0
423	Concrete confined	506.437	2638.45	133.158	131.8	48.5176	24230	0	166.8	46.715	23149	0.104556	224.6	43.2702	20738	0.00874927	317.4	38.8684	15507	0.0572799	395.9	34.8988	10433	0	467.4	31.0461	6672.98	0
424	Concrete confined	506.437	2661.89	133.158	131.4	48.5314	24240.4	0.0142522	166.4	46.7344	23163.4	0.147102	224.1	43.2884	20759.8	0.0437597	316.8	38.8936	15546.2	0.0849394	395.2	34.9315	10475.3	0	466.9	31.0718	6695.07	0
425	Concrete confined	506.437	2685.33	133.158	131.1	48.5417	24248.3	0.0598976	166.3	46.7392	23167	0.189615	223.8	43.2993	20772.8	0.0786907	316.6	38.902	15559.3	0.1123	395	34.9409	10487.4	0.00175979	466.7	31.0821	6703.93	0
426	Concrete confined	506.437	2708.77	133.158	131.3	48.5348	24243.1	0.105506	166.6	46.7247	23156.2	0.232107	224.2	43.2848	20755.4	0.113392	317.1	38.881	15526.6	0.139171	395.4	34.9222	10463.2	0.0223119	467.3	31.0512	6677.39	0
427	Concrete confined	506.437	2732.2	133.158	131.8	48.5176	24230	0.151104	167.6	46.676	23119.8	0.274584	225.5	43.2374	20698.5	0.147826	318.5	38.8222	15435	0.165445	397.1	34.8426	10360.7	0.0409785	469	30.9636	6602.69	0.00916281
428	Concrete confined	364.682	2752.36	133.158	132.4	48.4968	24214.2	0.190318	168.6	46.6269	23083.1	0.311134	226.9	43.1863	20636.6	0.177377	320.1	38.7548	15330.2	0.187805	399	34.7534	10246.8	0.0564146	471	30.8603	6515.72	0.0213947
429	Concrete confined	506.437	2772.52	133.158	133.7	48.4513	24179.6	0.229521	170.6	46.5274	23008.6	0.347696	229.5	43.091	20519.9	0.2066	323.3	38.6195	15119.9	0.209102	402.6	34.5837	10032.9	0.069316	475	30.6527	6344.68	0.0282418
430	Concrete confined	506.437	2795.96	133.158	136.2	48.3619	24112.2	0.275107	174.5	46.3284	22858.9	0.390271	234.5	42.9065	20289.7	0.240038	329.4	38.3597	14717.5	0.232218	409.5	34.2559	9630.1	0.0799784	482.6	30.2549	6030.36	0.0275771
431	Concrete confined	506.437	2819.4	133.158	139.6	48.2364	24018	0.320727	179.6	46.058	22654.2	0.432983	240.9	42.6678	19984	0.273107	337.5	38.0109	14181.4	0.253788	418.6	33.8185	9114	0.0864739	492.8	29.7141	5630.2	0.0178363
432	Concrete confined	506.437	2842.84	133.158	144	48.0671	23891.8	0.36642	185.9	45.7079	22386.3	0.475905	249.2	42.3541	19569	0.305629	347.7	37.5654	13506.5	0.27345	430.2	33.2524	8482.65	0.0873527	505.5	29.0295	5143.28	0
433	Concrete confined	506.437	2866.28	133.158	149.7	47.8363	23720.7	0.412224	194	45.2313	22015.8	0.519146	259.3	41.9661	19036.4	0.337558	360.6	36.9919	12659.3	0.290218	444.8	32.5262	7732.54	0.0800184	520.9	28.182	4574.35	0
434	Concrete confined	364.682	2886.44	133.158	154.4	47.636	23572.7	0.451726	200.6	44.8375	21700.2	0.556464	267.6	41.6422	18577.4	0.365111	370.6	36.5395	12011.9	0.304934	455.7	31.9739	7205.95	0.0748389	533.1	27.4969	4167.5	0
435	Concrete confined	506.437	2906.6	133.158	160.1	47.3806	23384.2	0.491374	208.2	44.5676	21414.2	0.592608	277.2	41.2618	18023.9	0.392142	382.7	35.983	11244.6	0.316751	469.3	31.2724	6589.59	0.0605174	547.2	26.6895	3741.67	0
436	Concrete confined	506.437	2930.03	133.158	171	46.8539	22993.5	0.537875	222.2	44.06	20842	0.634076	294.8	40.5482	16955.4	0.420697	403.6	34.9977	9973.95	0.320291	492.5	30.0432	5641.62	0.0157978	572.5	25.1973	3083.98	0
437	Concrete confined	506.437	2953.47	133.158	185.9	46.0495	22386.3	0.585079	240.6	43.3723	19998.6	0.674928	316.4	39.6439	15572.3	0.446303	429.4	33.7386	8525.21	0.311082	521.5	28.4469	4553.46	0	602.8	23.3325	2448.03	0
438	Concrete confined	506.437	2976.91	133.158	210.8	44.8081	21312.4	0.631709	268.9	42.2692	18503.7	0.713637	349.1	38.2145	13414.1	0.462322	467.4	31.7954	6672.98	0.264752	563	26.04	3316.02	0	647.5	20.4116	1740.26	0
439	Concrete confined	506.437	3000.35	133.158	257.2	43.0543	19149.5	0.67146	324.9	39.9249	15014.5	0.74113	415.3	35.0926	9299.1	0.43031	542.2	27.6395	3887.47	0.0377565	644.4	20.8474	1782.2	0	728.5	14.5032	986.367	0
440	Concrete confined	364.682	3020.51	133.158	317.1	40.5705	15526.6	0.694572	395.9	36.6384	10433	0.734597	503.4	30.4338	5225.93	0.26212	639.5	21.479	1850.43	0	740.4	13.7169	921.405	0	823.6	8.05084	556.272	0
441	Concrete unconfined	411.604	3038.47	133.158	435.8	21.8514	8188.96	1	544.3	17.1266	3825.55	1	676	10.656	1394.29	0.958735	820.9	3.61314	562.984	0.807625	900.1	2.8583	398.547	0.553177	963.5	2.25404	301.307	0.662539
442	Concrete unconfined	321.532	9.525	152.4	413.4	22.7588	9406.74	1	517.5	18.3444	4694.48	1	646.6	12.1709	1752.34	1	793.7	4.17797	648.737	1	875.9	3.08894	442.588	1	941.9	2.45991	331.927	1
443	Steel	284.878	27.4892	152.4	313.7	413.686	199948	0	391.7	413.686	199948	0	498.2	413.686	199948	1	633.6	381.519	196475	0	731.7	357.9	193925	0	817.4	337.267	191698	0
444	Concrete confined	395.613	47.6479	152.4	258.6	42.9991	19074.3	0.95042	326.4	39.8591	14915.6	0.867843	417.6	34.9785	9169.84	1	546.9	27.3627	3750.26	0.654529	648.2	20.5878	1730.91	0	733.3	14.1236	959.961	0
445	Concrete confined	395.613	71.087	152.4	206.8	44.9523	21468.1	0.901057	264.6	42.4403	18745.3	0.830032	344.7	38.4111	13704.8	1	462.2	32.0678	6905.72	0.795229	558	26.338	3445.17	0.374622	642.3	20.7625	1811.15	0
446	Concrete confined	395.613	94.5261	152.4	183.1	46.2083	22507.5	0.846654	237.4	43.4935	20152.8	0.782193	313.2	39.7798	15780.8	1	424.9	33.9617	8767.32	0.796162	517.2	28.6879	4705.23	0.473191	598.3	23.615	2533.36	0.216131
447	Concrete confined	395.613	117.965	152.4	169.6	46.9245	23046	0.79377	220.5	44.1224	20914.6	0.733067	292.4	40.6467	17104.7	1	400.9	35.1267	10133.6	0.774884	489.6	30.1991	5753.09	0.504665	568.9	25.4132	3169.91	0.321228
448	Concrete confined	395.613	141.404	152.4	158.7	47.4446	23431.4	0.741875	206.3	44.6355	21487.3	0.683831	275	41.3495	18152.8	1	379.6	36.1265	11439.3	0.748442	466.3	31.4283	6721.66	0.515216	544.1	26.8685	3831.41	0.381165
449	Steel	284.878	161.563	152.4	154	413.686	199948	0	200.1	413.686	199948	0	267	413.686	199948	1	370.1	413.686	199948	0	455.4	413.686	199948	0	532.3	405.909	199108	0
450	Concrete confined	395.613	181.722	152.4	150.2	47.8154	23705.3	0.654384	194.7	45.1887	21982.4	0.597319	260.4	41.9235	18976.6	0.950718	361.4	36.9559	12607.1	0.688415	446	32.4658	7673.15	0.487785	522.4	28.0984	4522.3	0.390847
451	Concrete confined	395.613	205.161	152.4	144.1	48.0632	23888.9	0.603674	186.2	45.6908	22373.1	0.546564	249.3	42.3503	19563.8	0.896581	348.2	37.5434	13473.5	0.654821	430.7	33.2278	8456.13	0.475379	505.6	29.024	5139.38	0.404359
452	Concrete confined	395.613	228.6	152.4	139.6	48.2364	24018	0.553207	179.8	46.0471	22646	0.496267	241.3	42.6528	19964.5	0.842482	337.7	38.0022	14168.2	0.619548	419.1	33.7943	9086.16	0.456163	493.2	29.6927	5615	0.402515
453	Concrete confined	395.613	252.039	152.4	136.3	48.3583	24109.4	0.502893	174.7	46.318	22851.1	0.446249	234.8	42.8953	20275.7	0.788485	329.6	38.3511	14704.3	0.583042	409.9	34.2368	9607.04	0.433165	483.2	30.2233	6006.14	0.393218
454	Concrete confined	395.613	275.478	152.4	133.7	48.4513	24179.6	0.452672	170.8	46.5174	23001	0.396423	229.5	43.091	20519.9	0.73457	323.2	38.6237	15126.5	0.545789	402.5	34.5884	10038.8	0.407698	475.1	30.6475	6340.45	0.378798
455	Steel	284.878	295.637	152.4	132.6	413.686	199948	0	168.9	413.686	199948	0	227.1	413.686	199948	0	320.3	413.686	199948	0	399.2	413.686	199948	0	471.4	413.686	199948	0
456	Concrete confined	395.613	315.796	152.4	131.9	48.5141	24227.3	0.366418	167.9	46.6614	23108.9	0.310931	226	43.2192	20676.5	0.641527	318.8	38.8095	15415.4	0.478784	397.6	34.8191	10330.7	0.354791	469.6	30.9326	6576.5	0.33555
457	Concrete confined	395.613	339.235	152.4	131.2	48.5382	24245.7	0.316303	166.6	46.7247	23156.2	0.261286	224.4	43.2775	20746.7	0.58747	317.1	38.881	15526.6	0.439516	395.6	34.9128	10451.1	0.323167	467.3	31.0512	6677.39	0.30865
458	Concrete confined	395.613	362.674	152.4	131.1	48.5417	24248.3	0.266185	166.3	46.7392	23167	0.21163	223.9	43.2957	20768.5	0.533297	316.6	38.902	15559.3	0.399686	394.9	34.9456	10493.4	0.29008	466.4	31.0975	6717.23	0.278862
459	Concrete confined	395.613	386.113	152.4	131.3	48.5348	24243.1	0.216057	166.4	46.7344	23163.4	0.161952	223.9	43.2957	20768.5	0.479048	316.7	38.8978	15552.7	0.359544	394.9	34.9456	10493.4	0.256176	466.3	31.1027	6721.66	0.247384
460	Concrete confined	395.613	409.552	152.4	131.6	48.5245	24235.2	0.16592	166.8	46.715	23149	0.112279	224.3	43.2812	20751.1	0.424722	317.3	38.8726	15513.5	0.319111	395.4	34.9222	10463.2	0.221636	466.8	31.077	6699.5	0.214556
461	Steel	284.878	429.711	152.4	131.8	413.686	199948	0	167	413.686	199948	0	224.7	413.686	199948	0	317.7	413.686	199948	0	395.8	413.686	199948	0	467.2	413.686	199948	0
462	Concrete unconfined	1895.12	494.291	152.4	132.7	32.9615	24206.2	0.212438	168.3	31.7002	23094.2	0.136568	226.9	29.3865	20636.6	0.581378	320.4	26.2741	15310.5	0.54061	399.1	23.3259	10240.9	0.509846	470.9	20.3826	6520.04	0.649623
463	Concrete unconfined	126.613	554.182	152.4	133.7	32.9319	24179.6	0.0860053	169.8	31.6374	23038.6	0.0555351	229.1	29.3183	20538	0.374296	323.4	26.1671	15113.3	0.388784	402.7	23.184	10027	0.384095	474.7	20.2202	6357.37	0.536995
464	Concrete unconfined	3147.17	651.164	152.4	133.6	32.9348	24182.3	0	169.7	31.6416	23042.3	0	229	29.3214	20542.5	0.0394368	323.3	26.1707	15119.9	0.14403	402.7	23.184	10027	0.18293	474.8	20.2159	6353.14	0.358372
465	Concrete unconfined	126.613	748.145	152.4	133.4	32.9408	24187.6	0	169.4	31.6542	23053.5	0	228.9	29.3245	20547	0	323.2	26.1743	15126.5	0.0471925	402.6	23.188	10032.9	0.00228854	474.8	20.2159	6353.14	0.179813
466	Concrete unconfined	3147.17	845.127	152.4	133.3	32.9438	24190.3	0	169.2	31.6626	23060.9	0	228.6	29.3338	20560.5	0	322.8	26.1886	15152.8	0	402.2	23.2038	10056.6	0	474.4	20.2331	6370.09	0.00269236
467	Concrete unconfined	126.613	942.109	152.4	133.2	32.9467	24193	0	169.1	31.6668	23064.6	0	228.3	29.3431	20574	0	322.5	26.1993	15172.5	0	401.9	23.2156	10074.3	0	474	20.2502	6387.07	0
468	Concrete unconfined	3147.17	1039.09	152.4	133.2	32.9467	24193	0	169.1	31.6668	23064.6	0	228.4	29.34	20569.5	0	322.6	26.1957	15165.9	0	401.9	23.2156	10074.3	0	474.1	20.2459	6382.82	0
469	Concrete unconfined	126.613	1136.07	152.4	133.3	32.9438	24190.3	0	169.2	31.6626	23060.9	0	228.4	29.34	20569.5	0	322.6	26.1957	15165.9	0	402	23.2117	10068.4	0	474.1	20.2459	6382.82	0
470	Concrete unconfined	3147.17	1233.05	152.4	133.2	32.9467	24193	0	169.1	31.6668	23064.6	0	228.3	29.3431	20574	0	322.5	26.1993	15172.5	0	401.8	23.2195	10080.2	0	474	20.2502	6387.07	0
471	Concrete unconfined	126.613	1330.04	152.4	133.2	32.9467	24193	0	169	31.671	23068.3	0	228.2	29.3462	20578.5	0	322.3	26.2064	15185.7	0	401.7	23.2235	10086.2	0	473.8	20.2587	6395.58	0
472	Concrete unconfined	3147.17	1427.02	152.4	133.1	32.9497	24195.6	0	168.9	31.6752	23072	0	228	29.3524	20587.4	0	322.1	26.2135	15198.8	0	401.4	23.2353	10104	0	473.4	20.2759	6412.63	0
473	Concrete unconfined	126.613	1524	152.4	133	32.9526	24198.3	0	168.7	31.6835	23079.4	0	227.8	29.3586	20596.4	0	321.9	26.2207	15212	0	401.1	23.2471	10121.8	0	473.1	20.2887	6425.44	0
474	Concrete unconfined	3147.17	1620.98	152.4	133.1	32.9497	24195.6	0	168.9	31.6752	23072	0	228	29.3524	20587.4	0	322.1	26.2135	15198.8	0	401.4	23.2353	10104	0	473.4	20.2759	6412.63	0
475	Concrete unconfined	126.613	1717.96	152.4	133.2	32.9467	24193	0	169	31.671	23068.3	0	228.2	29.3462	20578.5	0	322.3	26.2064	15185.7	0	401.7	23.2235	10086.2	0	473.8	20.2587	6395.58	0
476	Concrete unconfined	3147.17	1814.95	152.4	133.2	32.9467	24193	0	169.1	31.6668	23064.6	0	228.3	29.3431	20574	0	322.5	26.1993	15172.5	0	401.8	23.2195	10080.2	0	474	20.2502	6387.07	0
477	Concrete unconfined	126.613	1911.93	152.4	133.3	32.9438	24190.3	0	169.2	31.6626	23060.9	0	228.4	29.34	20569.5	0	322.6	26.1957	15165.9	0	402	23.2117	10068.4	0	474.1	20.2459	6382.82	0
478	Concrete unconfined	3147.17	2008.91	152.4	133.2	32.9467	24193	0	169.1	31.6668	23064.6	0	228.4	29.34	20569.5	0	322.6	26.1957	15165.9	0	401.9	23.2156	10074.3	0	474.1	20.2459	6382.82	0
479	Concrete unconfined	126.613	2105.89	152.4	133.2	32.9467	24193	0	169.1	31.6668	23064.6	0	228.3	29.3431	20574	0	322.5	26.1993	15172.5	0	401.9	23.2156	10074.3	0	474	20.2502	6387.07	0
480	Concrete unconfined	3147.17	2202.87	152.4	133.3	32.9438	24190.3	0	169.2	31.6626	23060.9	0	228.6	29.3338	20560.5	0	322.8	26.1886	15152.8	0	402.2	23.2038	10056.6	0	474.4	20.2331	6370.09	0
481	Concrete unconfined	126.613	2299.85	152.4	133.4	32.9408	24187.6	0	169.4	31.6542	23053.5	0	228.9	29.3245	20547	0	323.2	26.1743	15126.5	0.000354277	402.6	23.188	10032.9	0	474.8	20.2159	6353.14	0.0564488
482	Concrete unconfined	3147.17	2396.84	152.4	133.6	32.9348	24182.3	0	169.7	31.6416	23042.3	0	229	29.3214	20542.5	0	323.3	26.1707	15119.9	0.0504488	402.7	23.184	10027	0.0435017	474.8	20.2159	6353.14	0.137447
483	Concrete unconfined	126.613	2493.82	152.4	133.7	32.9319	24179.6	0	169.8	31.6374	23038.6	0.0569121	229.1	29.3183	20538	0.0449568	323.4	26.1671	15113.3	0.12722	402.7	23.184	10027	0.130187	474.7	20.2202	6357.37	0.251264
484	Concrete unconfined	1895.12	2553.71	152.4	132.7	32.9615	24206.2	0	168.3	31.7002	23094.2	0.161958	226.9	29.3865	20636.6	0.109001	320.4	26.2741	15310.5	0.223229	399.1	23.3259	10240.9	0.199712	470.9	20.3826	6520.04	0.324481
485	Steel	284.878	2618.29	152.4	131.8	413.686	199948	0	167	413.686	199948	0	224.7	413.686	199948	0	317.7	413.686	199948	0	395.8	413.686	199948	0	467.2	413.686	199948	0
486	Concrete confined	395.613	2638.45	152.4	131.6	48.5245	24235.2	0	166.8	46.715	23149	0.104556	224.3	43.2812	20751.1	0.00885645	317.3	38.8726	15513.5	0.0573538	395.4	34.9222	10463.2	0	466.8	31.077	6699.5	0
487	Concrete confined	395.613	2661.89	152.4	131.3	48.5348	24243.1	0.0142603	166.4	46.7344	23163.4	0.147102	223.9	43.2957	20768.5	0.0438283	316.7	38.8978	15552.7	0.0850112	394.9	34.9456	10493.4	0	466.3	31.1027	6721.66	0
488	Concrete confined	395.613	2685.33	152.4	131.1	48.5417	24248.3	0.0598976	166.3	46.7392	23167	0.189615	223.9	43.2957	20768.5	0.0786578	316.6	38.902	15559.3	0.1123	394.9	34.9456	10493.4	0.00190762	466.4	31.0975	6717.23	0
489	Concrete confined	395.613	2708.77	152.4	131.2	48.5382	24245.7	0.105512	166.6	46.7247	23156.2	0.232107	224.4	43.2775	20746.7	0.113328	317.1	38.881	15526.6	0.139171	395.6	34.9128	10451.1	0.0220187	467.3	31.0512	6677.39	0
490	Concrete confined	395.613	2732.2	152.4	131.9	48.5141	24227.3	0.151099	167.9	46.6614	23108.9	0.274574	226	43.2192	20676.5	0.147671	318.8	38.8095	15415.4	0.165241	397.6	34.8191	10330.7	0.0402428	469.6	30.9326	6576.5	0.00758107
491	Steel	284.878	2752.36	152.4	132.6	413.686	199948	0	168.9	413.686	199948	0	227.1	413.686	199948	0	320.3	413.686	199948	0	399.2	413.686	199948	0	471.4	413.686	199948	0
492	Concrete confined	395.613	2772.52	152.4	133.7	48.4513	24179.6	0.229521	170.8	46.5174	23001	0.347693	229.5	43.091	20519.9	0.2066	323.2	38.6237	15126.5	0.20917	402.5	34.5884	10038.8	0.0694671	475.1	30.6475	6340.45	0.0279693
493	Concrete confined	395.613	2795.96	152.4	136.3	48.3583	24109.4	0.275105	174.7	46.318	22851.1	0.390271	234.8	42.8953	20275.7	0.239948	329.6	38.3511	14704.3	0.232075	409.9	34.2368	9607.04	0.0793396	483.2	30.2233	6006.14	0.0258392
494	Concrete confined	395.613	2819.4	152.4	139.6	48.2364	24018	0.320727	179.8	46.0471	22646	0.432987	241.3	42.6528	19964.5	0.272984	337.7	38.0022	14168.2	0.253637	419.1	33.7943	9086.16	0.0856132	493.2	29.6927	5615	0.0165791
495	Concrete confined	395.613	2842.84	152.4	144.1	48.0632	23888.9	0.366419	186.2	45.6908	22373.1	0.475916	249.3	42.3503	19563.8	0.305597	348.2	37.5434	13473.5	0.27304	430.7	33.2278	8456.13	0.0864028	505.6	29.024	5139.38	0
496	Concrete confined	395.613	2866.28	152.4	150.2	47.8154	23705.3	0.412228	194.7	45.1887	21982.4	0.519186	260.4	41.9235	18976.6	0.337182	361.4	36.9559	12607.1	0.289486	446	32.4658	7673.15	0.077421	522.4	28.0984	4522.3	0
497	Steel	284.878	2886.44	152.4	154	413.686	199948	0	200.1	413.686	199948	0	267	413.686	199948	0	370.1	413.686	199948	0	455.4	413.686	199948	0	532.3	405.909	199108	0
498	Concrete confined	395.613	2906.6	152.4	158.7	47.4446	23431.4	0.491329	206.3	44.6355	21487.3	0.592842	275	41.3495	18152.8	0.39297	379.6	36.1265	11439.3	0.320108	466.3	31.4283	6721.66	0.0683715	544.1	26.8685	3831.41	0
499	Concrete confined	395.613	2930.03	152.4	169.6	46.9245	23046	0.537803	220.5	44.1224	20914.6	0.634304	292.4	40.6467	17104.7	0.421745	400.9	35.1267	10133.6	0.323838	489.6	30.1991	5753.09	0.0251247	568.9	25.4132	3169.91	0
500	Concrete confined	395.613	2953.47	152.4	183.1	46.2083	22507.5	0.584866	237.4	43.4935	20152.8	0.675425	313.2	39.7798	15780.8	0.447998	424.9	33.9617	8767.32	0.318523	517.2	28.6879	4705.23	0	598.3	23.615	2533.36	0
501	Concrete confined	395.613	2976.91	152.4	206.8	44.9523	21468.1	0.632178	264.6	42.4403	18745.3	0.71454	344.7	38.4111	13704.8	0.465515	462.2	32.0678	6905.72	0.276979	558	26.338	3445.17	0	642.3	20.7625	1811.15	0
502	Concrete confined	395.613	3000.35	152.4	258.6	42.9991	19074.3	0.671162	326.4	39.8591	14915.6	0.740483	417.6	34.9785	9169.84	0.426918	546.9	27.3627	3750.26	0.0144499	648.2	20.5878	1730.91	0	733.3	14.1236	959.961	0
503	Steel	284.878	3020.51	152.4	313.7	413.686	199948	0	391.7	413.686	199948	0	498.2	413.686	199948	0	633.6	381.519	196475	0	731.7	357.9	193925	0	817.4	337.267	191698	0
504	Concrete unconfined	321.532	3038.47	152.4	413.4	22.7588	9406.74	1	517.5	18.3444	4694.48	1	646.6	12.1709	1752.34	0.977114	793.7	4.17797	648.737	0.815418	875.9	3.08894	442.588	0.55718	941.9	2.45991	331.927	0.66439
505	Concrete unconfined	411.604	9.525	171.642	435.8	21.8514	8188.96	1	544.3	17.1266	3825.55	1	676	10.656	1394.29	1	820.9	3.61314	562.984	1	900.1	2.8583	398.547	1	963.5	2.25404	301.307	1
506	Concrete confined	364.682	27.4892	171.642	317.1	40.5705	15526.6	0.987212	395.9	36.6384	10433	0.877012	503.4	30.4338	5225.93	1	639.5	21.479	1850.43	0.217016	740.4	13.7169	921.405	0	823.6	8.05084	556.272	0
507	Concrete confined	506.437	47.6479	171.642	257.2	43.0543	19149.5	0.950538	324.9	39.9249	15014.5	0.868359	415.3	35.0926	9299.1	1	542.2	27.6395	3887.47	0.669509	644.4	20.8474	1782.2	0	728.5	14.5032	986.367	0
508	Concrete confined	506.437	71.087	171.642	210.8	44.8081	21312.4	0.900969	268.9	42.2692	18503.7	0.829365	349.1	38.2145	13414.1	1	467.4	31.7954	6672.98	0.787397	563	26.04	3316.02	0.353529	647.5	20.4116	1740.26	0
509	Concrete confined	506.437	94.5261	171.642	185.9	46.0495	22386.3	0.847154	240.6	43.3723	19998.6	0.781836	316.4	39.6439	15572.3	1	429.4	33.7386	8525.21	0.791417	521.5	28.4469	4553.46	0.460514	602.8	23.3325	2448.03	0.190035
510	Concrete confined	506.437	117.965	171.642	171	46.8539	22993.5	0.793963	222.2	44.06	20842	0.732901	294.8	40.5482	16955.4	1	403.6	34.9977	9973.95	0.772621	492.5	30.0432	5641.62	0.497942	572.5	25.1973	3083.98	0.30518
511	Concrete confined	506.437	141.404	171.642	160.1	47.3806	23384.2	0.742026	208.2	44.5676	21414.2	0.683657	277.2	41.2618	18023.9	1	382.7	35.983	11244.6	0.746298	469.3	31.2724	6589.59	0.509504	547.2	26.6895	3741.67	0.369932
512	Concrete confined	364.682	161.563	171.642	154.4	47.636	23572.7	0.698063	200.6	44.8375	21700.2	0.641037	267.6	41.6422	18577.4	0.997669	370.6	36.5395	12011.9	0.718403	455.7	31.9739	7205.95	0.50271	533.1	27.4969	4167.5	0.387503
513	Concrete confined	506.437	181.722	171.642	149.7	47.8363	23720.7	0.654347	194	45.2313	22015.8	0.597257	259.3	41.9661	19036.4	0.950793	360.6	36.9919	12659.3	0.688894	444.8	32.5262	7732.54	0.489709	520.9	28.182	4574.35	0.395395
514	Concrete confined	506.437	205.161	171.642	144	48.0671	23891.8	0.603668	185.9	45.7079	22386.3	0.546545	249.2	42.3541	19569	0.896589	347.7	37.5654	13506.5	0.655092	430.2	33.2524	8482.65	0.476089	505.5	29.0295	5143.28	0.404627
515	Concrete confined	506.437	228.6	171.642	139.6	48.2364	24018	0.553207	179.6	46.058	22654.2	0.496259	240.9	42.6678	19984	0.842514	337.5	38.0109	14181.4	0.619649	418.6	33.8185	9114	0.456813	492.8	29.7141	5630.2	0.40349
516	Concrete confined	506.437	252.039	171.642	136.2	48.3619	24112.2	0.50289	174.5	46.3284	22858.9	0.446245	234.5	42.9065	20289.7	0.788511	329.4	38.3597	14717.5	0.583139	409.5	34.2559	9630.1	0.433652	482.6	30.2549	6030.36	0.394579
517	Concrete confined	506.437	275.478	171.642	133.7	48.4513	24179.6	0.452672	170.6	46.5274	23008.6	0.396423	229.5	43.091	20519.9	0.73457	323.3	38.6195	15119.9	0.545741	402.6	34.5837	10032.9	0.407581	475	30.6527	6344.68	0.379014
518	Concrete confined	364.682	295.637	171.642	132.4	48.4968	24214.2	0.409534	168.6	46.6269	23083.1	0.353662	226.9	43.1863	20636.6	0.688115	320.1	38.7548	15330.2	0.512686	399	34.7534	10246.8	0.382427	471	30.8603	6515.72	0.360006
519	Concrete confined	506.437	315.796	171.642	131.8	48.5176	24230	0.366419	167.6	46.676	23119.8	0.310938	225.5	43.2374	20698.5	0.64159	318.5	38.8222	15435	0.478932	397.1	34.8426	10360.7	0.355372	469	30.9636	6602.69	0.336825
520	Concrete confined	506.437	339.235	171.642	131.3	48.5348	24243.1	0.316302	166.6	46.7247	23156.2	0.261286	224.2	43.2848	20755.4	0.587499	317.1	38.881	15526.6	0.439516	395.4	34.9222	10463.2	0.323402	467.3	31.0512	6677.39	0.30865
521	Concrete confined	506.437	362.674	171.642	131.1	48.5417	24248.3	0.266185	166.3	46.7392	23167	0.21163	223.8	43.2993	20772.8	0.533313	316.6	38.902	15559.3	0.399686	395	34.9409	10487.4	0.28996	466.7	31.0821	6703.93	0.278212
522	Concrete confined	506.437	386.113	171.642	131.4	48.5314	24240.4	0.216053	166.4	46.7344	23163.4	0.161952	224.1	43.2884	20759.8	0.479012	316.8	38.8936	15546.2	0.359489	395.2	34.9315	10475.3	0.255806	466.9	31.0718	6695.07	0.246055
523	Concrete confined	506.437	409.552	171.642	131.8	48.5176	24230	0.165911	166.8	46.715	23149	0.112279	224.6	43.2702	20738	0.42466	317.4	38.8684	15507	0.319053	395.9	34.8988	10433	0.220999	467.4	31.0461	6672.98	0.213191
524	Concrete confined	364.682	429.711	171.642	132	48.5107	24224.7	0.122788	167.2	46.6956	23134.4	0.0696452	225	43.2557	20720.5	0.377903	318	38.8432	15467.7	0.284198	396.4	34.8754	10402.9	0.191154	467.9	31.0203	6650.95	0.184723
525	Concrete unconfined	2426	494.291	171.642	133	32.9526	24198.3	0.212438	168.7	31.6835	23079.4	0.136568	227.1	29.3803	20627.7	0.58136	321	26.2527	15271.1	0.540479	399.8	23.2983	10199.1	0.509553	471.4	20.3613	6498.44	0.649315
526	Concrete unconfined	162.081	554.182	171.642	133.9	32.9259	24174.3	0.0860053	170.1	31.6248	23027.3	0.0555351	229.3	29.3121	20528.9	0.374275	324.1	26.1421	15067.3	0.388615	403.1	23.1682	10003.4	0.383912	475.3	20.1945	6332.01	0.536594
527	Concrete unconfined	4028.79	651.164	171.642	133.8	32.9289	24177	0	170	31.629	23031.1	0	229.2	29.3152	20533.4	0.0394132	324	26.1457	15073.8	0.143843	403.2	23.1643	9997.52	0.18268	475.3	20.1945	6332.01	0.358007
528	Concrete unconfined	162.081	748.145	171.642	133.7	32.9319	24179.6	0	169.7	31.6416	23042.3	0	229	29.3214	20542.5	0	323.8	26.1528	15087	0.0470251	403.1	23.1682	10003.4	0.00201907	475.1	20.2031	6340.45	0.179576
529	Concrete unconfined	4028.79	845.127	171.642	133.6	32.9348	24182.3	0	169.6	31.6458	23046	0	228.8	29.3276	20551.5	0	323.5	26.1636	15106.8	0	402.7	23.184	10027	0	474.7	20.2202	6357.37	0.00243804
530	Concrete unconfined	162.081	942.109	171.642	133.5	32.9378	24185	0	169.4	31.6542	23053.5	0	228.5	29.3369	20565	0	323.2	26.1743	15126.5	0	402.4	23.1959	10044.8	0	474.3	20.2373	6374.33	0
531	Concrete unconfined	4028.79	1039.09	171.642	133.5	32.9378	24185	0	169.5	31.65	23049.7	0	228.6	29.3338	20560.5	0	323.2	26.1743	15126.5	0	402.4	23.1959	10044.8	0	474.4	20.2331	6370.09	0
532	Concrete unconfined	162.081	1136.07	171.642	133.5	32.9378	24185	0	169.5	31.65	23049.7	0	228.6	29.3338	20560.5	0	323.3	26.1707	15119.9	0	402.5	23.1919	10038.8	0	474.5	20.2288	6365.85	0
533	Concrete unconfined	4028.79	1233.05	171.642	133.5	32.9378	24185	0	169.4	31.6542	23053.5	0	228.5	29.3369	20565	0	323.2	26.1743	15126.5	0	402.3	23.1998	10050.7	0	474.3	20.2373	6374.33	0
534	Concrete unconfined	162.081	1330.04	171.642	133.4	32.9408	24187.6	0	169.3	31.6584	23057.2	0	228.4	29.34	20569.5	0	323	26.1814	15139.6	0	402.2	23.2038	10056.6	0	474.1	20.2459	6382.82	0
535	Concrete unconfined	4028.79	1427.02	171.642	133.3	32.9438	24190.3	0	169.2	31.6626	23060.9	0	228.2	29.3462	20578.5	0	322.7	26.1921	15159.4	0	401.9	23.2156	10074.3	0	473.7	20.263	6399.84	0
536	Concrete unconfined	162.081	1524	171.642	133.2	32.9467	24193	0	169	31.671	23068.3	0	228	29.3524	20587.4	0	322.5	26.1993	15172.5	0	401.6	23.2274	10092.1	0	473.4	20.2759	6412.63	0
537	Concrete unconfined	4028.79	1620.98	171.642	133.3	32.9438	24190.3	0	169.2	31.6626	23060.9	0	228.2	29.3462	20578.5	0	322.7	26.1921	15159.4	0	401.9	23.2156	10074.3	0	473.7	20.263	6399.84	0
538	Concrete unconfined	162.081	1717.96	171.642	133.4	32.9408	24187.6	0	169.3	31.6584	23057.2	0	228.4	29.34	20569.5	0	323	26.1814	15139.6	0	402.2	23.2038	10056.6	0	474.1	20.2459	6382.82	0
539	Concrete unconfined	4028.79	1814.95	171.642	133.5	32.9378	24185	0	169.4	31.6542	23053.5	0	228.5	29.3369	20565	0	323.2	26.1743	15126.5	0	402.3	23.1998	10050.7	0	474.3	20.2373	6374.33	0
540	Concrete unconfined	162.081	1911.93	171.642	133.5	32.9378	24185	0	169.5	31.65	23049.7	0	228.6	29.3338	20560.5	0	323.3	26.1707	15119.9	0	402.5	23.1919	10038.8	0	474.5	20.2288	6365.85	0
541	Concrete unconfined	4028.79	2008.91	171.642	133.5	32.9378	24185	0	169.5	31.65	23049.7	0	228.6	29.3338	20560.5	0	323.2	26.1743	15126.5	0	402.4	23.1959	10044.8	0	474.4	20.2331	6370.09	0
542	Concrete unconfined	162.081	2105.89	171.642	133.5	32.9378	24185	0	169.4	31.6542	23053.5	0	228.5	29.3369	20565	0	323.2	26.1743	15126.5	0	402.4	23.1959	10044.8	0	474.3	20.2373	6374.33	0
543	Concrete unconfined	4028.79	2202.87	171.642	133.6	32.9348	24182.3	0	169.6	31.6458	23046	0	228.8	29.3276	20551.5	0	323.5	26.1636	15106.8	0	402.7	23.184	10027	0	474.7	20.2202	6357.37	0
544	Concrete unconfined	162.081	2299.85	171.642	133.7	32.9319	24179.6	0	169.7	31.6416	23042.3	0	229	29.3214	20542.5	0	323.8	26.1528	15087	0.000183701	403.1	23.1682	10003.4	0	475.1	20.2031	6340.45	0.0561994
545	Concrete unconfined	4028.79	2396.84	171.642	133.8	32.9289	24177	0	170	31.629	23031.1	0	229.2	29.3152	20533.4	0	324	26.1457	15073.8	0.0502535	403.2	23.1643	9997.52	0.0432365	475.3	20.1945	6332.01	0.137045
546	Concrete unconfined	162.081	2493.82	171.642	133.9	32.9259	24174.3	0	170.1	31.6248	23027.3	0.0569121	229.3	29.3121	20528.9	0.0449332	324.1	26.1421	15067.3	0.127031	403.1	23.1682	10003.4	0.129982	475.3	20.1945	6332.01	0.250805
547	Concrete unconfined	2426	2553.71	171.642	133	32.9526	24198.3	0	168.7	31.6835	23079.4	0.161958	227.1	29.3803	20627.7	0.108979	321	26.2527	15271.1	0.223078	399.8	23.2983	10199.1	0.199373	471.4	20.3613	6498.44	0.324119
548	Concrete confined	364.682	2618.29	171.642	132	48.5107	24224.7	0	167.2	46.6956	23134.4	0.0679514	225	43.2557	20720.5	0	318	38.8432	15467.7	0.0334077	396.4	34.8754	10402.9	0	467.9	31.0203	6650.95	0
549	Concrete confined	506.437	2638.45	171.642	131.8	48.5176	24230	0	166.8	46.715	23149	0.104556	224.6	43.2702	20738	0.00874927	317.4	38.8684	15507	0.0572799	395.9	34.8988	10433	0	467.4	31.0461	6672.98	0
550	Concrete confined	506.437	2661.89	171.642	131.4	48.5314	24240.4	0.0142522	166.4	46.7344	23163.4	0.147102	224.1	43.2884	20759.8	0.0437597	316.8	38.8936	15546.2	0.0849394	395.2	34.9315	10475.3	0	466.9	31.0718	6695.07	0
551	Concrete confined	506.437	2685.33	171.642	131.1	48.5417	24248.3	0.0598976	166.3	46.7392	23167	0.189615	223.8	43.2993	20772.8	0.0786907	316.6	38.902	15559.3	0.1123	395	34.9409	10487.4	0.00175979	466.7	31.0821	6703.93	0
552	Concrete confined	506.437	2708.77	171.642	131.3	48.5348	24243.1	0.105506	166.6	46.7247	23156.2	0.232107	224.2	43.2848	20755.4	0.113392	317.1	38.881	15526.6	0.139171	395.4	34.9222	10463.2	0.0223119	467.3	31.0512	6677.39	0
553	Concrete confined	506.437	2732.2	171.642	131.8	48.5176	24230	0.151104	167.6	46.676	23119.8	0.274584	225.5	43.2374	20698.5	0.147826	318.5	38.8222	15435	0.165445	397.1	34.8426	10360.7	0.0409785	469	30.9636	6602.69	0.00916281
554	Concrete confined	364.682	2752.36	171.642	132.4	48.4968	24214.2	0.190318	168.6	46.6269	23083.1	0.311134	226.9	43.1863	20636.6	0.177377	320.1	38.7548	15330.2	0.187805	399	34.7534	10246.8	0.0564146	471	30.8603	6515.72	0.0213947
555	Concrete confined	506.437	2772.52	171.642	133.7	48.4513	24179.6	0.229521	170.6	46.5274	23008.6	0.347696	229.5	43.091	20519.9	0.2066	323.3	38.6195	15119.9	0.209102	402.6	34.5837	10032.9	0.069316	475	30.6527	6344.68	0.0282418
556	Concrete confined	506.437	2795.96	171.642	136.2	48.3619	24112.2	0.275107	174.5	46.3284	22858.9	0.390271	234.5	42.9065	20289.7	0.240038	329.4	38.3597	14717.5	0.232218	409.5	34.2559	9630.1	0.0799784	482.6	30.2549	6030.36	0.0275771
557	Concrete confined	506.437	2819.4	171.642	139.6	48.2364	24018	0.320727	179.6	46.058	22654.2	0.432983	240.9	42.6678	19984	0.273107	337.5	38.0109	14181.4	0.253788	418.6	33.8185	9114	0.0864739	492.8	29.7141	5630.2	0.0178363
558	Concrete confined	506.437	2842.84	171.642	144	48.0671	23891.8	0.36642	185.9	45.7079	22386.3	0.475905	249.2	42.3541	19569	0.305629	347.7	37.5654	13506.5	0.27345	430.2	33.2524	8482.65	0.0873527	505.5	29.0295	5143.28	0
559	Concrete confined	506.437	2866.28	171.642	149.7	47.8363	23720.7	0.412224	194	45.2313	22015.8	0.519146	259.3	41.9661	19036.4	0.337558	360.6	36.9919	12659.3	0.290218	444.8	32.5262	7732.54	0.0800184	520.9	28.182	4574.35	0
560	Concrete confined	364.682	2886.44	171.642	154.4	47.636	23572.7	0.451726	200.6	44.8375	21700.2	0.556464	267.6	41.6422	18577.4	0.365111	370.6	36.5395	12011.9	0.304934	455.7	31.9739	7205.95	0.0748389	533.1	27.4969	4167.5	0
561	Concrete confined	506.437	2906.6	171.642	160.1	47.3806	23384.2	0.491374	208.2	44.5676	21414.2	0.592608	277.2	41.2618	18023.9	0.392142	382.7	35.983	11244.6	0.316751	469.3	31.2724	6589.59	0.0605174	547.2	26.6895	3741.67	0
562	Concrete confined	506.437	2930.03	171.642	171	46.8539	22993.5	0.537875	222.2	44.06	20842	0.634076	294.8	40.5482	16955.4	0.420697	403.6	34.9977	9973.95	0.320291	492.5	30.0432	5641.62	0.0157978	572.5	25.1973	3083.98	0
563	Concrete confined	506.437	2953.47	171.642	185.9	46.0495	22386.3	0.585079	240.6	43.3723	19998.6	0.674928	316.4	39.6439	15572.3	0.446303	429.4	33.7386	8525.21	0.311082	521.5	28.4469	4553.46	0	602.8	23.3325	2448.03	0
564	Concrete confined	506.437	2976.91	171.642	210.8	44.8081	21312.4	0.631709	268.9	42.2692	18503.7	0.713637	349.1	38.2145	13414.1	0.462322	467.4	31.7954	6672.98	0.264752	563	26.04	3316.02	0	647.5	20.4116	1740.26	0
565	Concrete confined	506.437	3000.35	171.642	257.2	43.0543	19149.5	0.67146	324.9	39.9249	15014.5	0.74113	415.3	35.0926	9299.1	0.43031	542.2	27.6395	3887.47	0.0377565	644.4	20.8474	1782.2	0	728.5	14.5032	986.367	0
566	Concrete confined	364.682	3020.51	171.642	317.1	40.5705	15526.6	0.694572	395.9	36.6384	10433	0.734597	503.4	30.4338	5225.93	0.26212	639.5	21.479	1850.43	0	740.4	13.7169	921.405	0	823.6	8.05084	556.272	0
567	Concrete unconfined	411.604	3038.47	171.642	435.8	21.8514	8188.96	1	544.3	17.1266	3825.55	1	676	10.656	1394.29	0.958735	820.9	3.61314	562.984	0.807625	900.1	2.8583	398.547	0.553177	963.5	2.25404	301.307	0.662539
568	Concrete unconfined	411.604	9.525	193.249	460.9	20.8069	6964.94	1	573.4	15.7666	3062.87	1	707.8	8.97127	1103.67	1	851.7	3.31959	491.64	1	928.1	2.59143	352.758	1	988.9	2.01196	268.01	1
569	Concrete confined	364.682	27.4892	193.249	326.3	40.167	14922.2	0.984826	407.1	36.0869	9769.12	0.867406	516.8	29.6709	4719.59	1	655.8	20.3496	1632.39	0.0604032	758.3	12.233	826.672	0	838.4	7.82418	521.099	0
570	Concrete confined	506.437	47.6479	193.249	264.5	42.7649	18750.9	0.949875	333.2	39.559	14466.2	0.86536	423.2	34.699	8859.99	1	548.8	27.2502	3696.17	0.648276	650.9	20.4024	1695.31	0	734.5	14.0281	953.403	0
571	Concrete confined	506.437	71.087	193.249	222.7	44.3725	20820.5	0.900579	282.1	41.736	17733.1	0.826988	364.4	37.5204	12412.1	1	483.5	30.9391	5994.06	0.760276	580.2	24.9974	2908.02	0.272702	663.7	19.2981	1535.36	0
572	Concrete confined	506.437	94.5261	193.249	195	45.5085	21967.9	0.848874	250.5	42.9926	19502.1	0.780591	328.7	39.1148	14763.8	1	442.2	33.0961	7862.4	0.776555	535.7	27.64	4085.51	0.414787	617.4	22.4017	2190.47	0.0964813
573	Concrete confined	506.437	117.965	193.249	176.5	46.5685	22779.9	0.794748	228.6	43.8234	20560.5	0.732231	302.9	40.2128	16444.2	1	413	34.5445	9429.5	0.764172	502.6	29.4949	5257.74	0.472998	583.4	24.5365	2837.92	0.253099
574	Concrete confined	506.437	141.404	193.249	163.9	47.2028	23252.6	0.742448	212.8	44.4023	21232.7	0.683212	283.1	41.0249	17673	1	389.9	35.647	10798.3	0.741006	477.2	30.8584	6252.26	0.493628	556.5	26.1476	3484.89	0.334226
575	Concrete confined	364.682	161.563	193.249	155.9	47.5701	23524.1	0.698199	202.3	44.7775	21637.7	0.640872	269.8	41.5556	18452.5	0.997526	373.5	36.407	11826.2	0.716515	459.8	31.7639	7015.37	0.495458	537.5	27.2468	4029.69	0.372688
576	Concrete confined	506.437	181.722	193.249	149.8	47.8321	23717.6	0.654354	193.9	45.2374	22020.6	0.597248	259.1	41.9739	19047.3	0.950807	360.9	36.9784	12639.7	0.688715	445.1	32.5111	7717.66	0.48923	522	28.1208	4536.13	0.392066
577	Concrete confined	506.437	205.161	193.249	144.1	48.0632	23888.9	0.603674	186	45.7022	22381.9	0.546551	249.1	42.3579	19574.1	0.896596	348.2	37.5434	13473.5	0.654821	431.3	33.1982	8424.38	0.474523	506.7	28.9641	5096.62	0.4014
578	Concrete confined	506.437	228.6	193.249	139.6	48.2364	24018	0.553207	179.4	46.0688	22662.4	0.49625	240.7	42.6753	19993.8	0.842529	337.8	37.9979	14161.5	0.619497	419.7	33.7652	9052.83	0.455379	494.3	29.6339	5573.41	0.399817
579	Concrete confined	506.437	252.039	193.249	136.3	48.3583	24109.4	0.502893	174.4	46.3335	22862.8	0.446243	234.2	42.9176	20303.8	0.788538	329.9	38.3383	14684.5	0.582896	410.8	34.1938	9555.29	0.432061	484.6	30.1495	5949.95	0.390013
580	Concrete confined	506.437	275.478	193.249	134	48.4407	24171.6	0.452676	170.8	46.5174	23001	0.396423	229.6	43.0873	20515.4	0.73456	324.4	38.5728	15047.5	0.545214	404.6	34.489	9915.18	0.405224	477.6	30.5171	6235.58	0.373344
581	Concrete confined	364.682	295.637	193.249	132.9	48.4794	24200.9	0.409537	168.8	46.6171	23075.7	0.35366	227.1	43.179	20627.7	0.688093	321.3	38.7041	15251.4	0.512107	401	34.6592	10127.7	0.380098	473.6	30.7255	6404.1	0.354437
582	Concrete confined	506.437	315.796	193.249	132.4	48.4968	24214.2	0.366417	167.8	46.6663	23112.5	0.310933	225.8	43.2265	20685.3	0.641552	319.9	38.7632	15343.3	0.478238	399.2	34.744	10234.9	0.352911	471.4	30.8396	6498.44	0.331683
583	Concrete confined	506.437	339.235	193.249	132.3	48.5003	24216.8	0.316287	167.4	46.6858	23127.1	0.261254	225.2	43.2484	20711.7	0.587354	319.3	38.7885	15382.6	0.438385	398.3	34.7863	10288.7	0.319952	470.3	30.8965	6546.05	0.30216
584	Concrete confined	506.437	362.674	193.249	132.5	48.4933	24211.5	0.266148	167.5	46.6809	23123.5	0.211563	225.3	43.2447	20707.3	0.533066	319.5	38.7801	15369.5	0.398127	398.3	34.7863	10288.7	0.285933	470.4	30.8913	6541.71	0.270044
585	Concrete confined	506.437	386.113	193.249	133	48.4759	24198.3	0.215994	167.9	46.6614	23108.9	0.161844	225.7	43.2301	20689.7	0.478715	320.1	38.7548	15330.2	0.357627	398.8	34.7628	10258.8	0.251277	471.1	30.8551	6511.39	0.236535
586	Concrete confined	506.437	409.552	193.249	133.5	48.4583	24185	0.165828	168.6	46.6269	23083.1	0.112119	226.6	43.1973	20649.9	0.424246	320.9	38.721	15277.6	0.316978	399.8	34.7158	10199.1	0.215919	472.1	30.8033	6468.29	0.202226
587	Concrete confined	364.682	429.711	193.249	133.9	48.4442	24174.3	0.122676	169.2	46.5973	23060.9	0.0694383	227.3	43.1717	20618.7	0.377384	321.7	38.6872	15225.1	0.28191	400.9	34.6639	10133.6	0.185115	473.1	30.7514	6425.44	0.172279
588	Concrete unconfined	2426	494.291	193.249	135	32.8928	24144.7	0.212438	170.9	31.5909	22997.3	0.136568	229.9	29.2934	20501.7	0.581103	325.1	26.1063	15001.3	0.539569	404.8	23.101	9903.46	0.507413	477.2	20.113	6252.26	0.645672
589	Concrete unconfined	162.081	554.182	193.249	136.1	32.8594	24114.9	0.0860053	172.4	31.5267	22940.2	0.0555351	232.3	29.2187	20391.9	0.373964	328.4	25.9879	14783.6	0.387558	408.4	22.9582	9693.66	0.381439	480.9	19.9537	6099.46	0.53279
590	Concrete unconfined	4028.79	651.164	193.249	135.8	32.8686	24123.1	0	172.1	31.5396	22951.7	0	232	29.228	20405.8	0.0390775	328	26.0023	14810	0.142747	408.2	22.9661	9705.25	0.180126	480.8	19.958	6103.55	0.353932
591	Concrete unconfined	162.081	748.145	193.249	135.5	32.8777	24131.2	0	171.7	31.5568	22966.9	0	231.5	29.2436	20428.7	0	327.4	26.0238	14849.6	0.0460021	407.7	22.986	9734.25	0	480.5	19.971	6115.82	0.175248
592	Concrete unconfined	4028.79	845.127	193.249	135.4	32.8807	24133.9	0	171.5	31.5653	22974.5	0	231.3	29.2499	20437.9	0	327.1	26.0346	14869.4	0	407.4	22.9979	9751.68	0	480.1	19.9882	6132.22	0
593	Concrete unconfined	162.081	942.109	193.249	135.4	32.8807	24133.9	0	171.4	31.5696	22978.3	0	231.1	29.2561	20447.1	0	326.9	26.0418	14882.6	0	407.1	23.0098	9769.12	0	479.7	20.0054	6148.66	0
594	Concrete unconfined	4028.79	1039.09	193.249	135.4	32.8807	24133.9	0	171.5	31.5653	22974.5	0	231.2	29.253	20442.5	0	327	26.0382	14876	0	407.2	23.0059	9763.31	0	479.8	20.0011	6144.55	0
595	Concrete unconfined	162.081	1136.07	193.249	135.4	32.8807	24133.9	0	171.5	31.5653	22974.5	0	231.2	29.253	20442.5	0	327	26.0382	14876	0	407.2	23.0059	9763.31	0	479.9	19.9968	6140.44	0
596	Concrete unconfined	4028.79	1233.05	193.249	135.4	32.8807	24133.9	0	171.4	31.5696	22978.3	0	231.1	29.2561	20447.1	0	326.9	26.0418	14882.6	0	407.1	23.0098	9769.12	0	479.7	20.0054	6148.66	0
597	Concrete unconfined	162.081	1330.04	193.249	135.3	32.8838	24136.6	0	171.4	31.5696	22978.3	0	231	29.2592	20451.6	0	326.7	26.049	14895.8	0	406.9	23.0178	9780.76	0	479.5	20.0141	6156.89	0
598	Concrete unconfined	4028.79	1427.02	193.249	135.2	32.8868	24139.3	0	171.2	31.5781	22985.9	0	230.7	29.2686	20465.3	0	326.4	26.0597	14915.6	0	406.6	23.0297	9798.23	0	479.1	20.0313	6173.39	0
599	Concrete unconfined	162.081	1524	193.249	135.1	32.8898	24142	0	171	31.5866	22993.5	0	230.5	29.2748	20474.5	0	326.1	26.0705	14935.4	0	406.2	23.0455	9821.55	0	478.8	20.0442	6185.78	0
600	Concrete unconfined	4028.79	1620.98	193.249	135.2	32.8868	24139.3	0	171.2	31.5781	22985.9	0	230.7	29.2686	20465.3	0	326.4	26.0597	14915.6	0	406.6	23.0297	9798.23	0	479.1	20.0313	6173.39	0
601	Concrete unconfined	162.081	1717.96	193.249	135.3	32.8838	24136.6	0	171.4	31.5696	22978.3	0	231	29.2592	20451.6	0	326.7	26.049	14895.8	0	406.9	23.0178	9780.76	0	479.5	20.0141	6156.89	0
602	Concrete unconfined	4028.79	1814.95	193.249	135.4	32.8807	24133.9	0	171.4	31.5696	22978.3	0	231.1	29.2561	20447.1	0	326.9	26.0418	14882.6	0	407.1	23.0098	9769.12	0	479.7	20.0054	6148.66	0
603	Concrete unconfined	162.081	1911.93	193.249	135.4	32.8807	24133.9	0	171.5	31.5653	22974.5	0	231.2	29.253	20442.5	0	327	26.0382	14876	0	407.2	23.0059	9763.31	0	479.9	19.9968	6140.44	0
604	Concrete unconfined	4028.79	2008.91	193.249	135.4	32.8807	24133.9	0	171.5	31.5653	22974.5	0	231.2	29.253	20442.5	0	327	26.0382	14876	0	407.2	23.0059	9763.31	0	479.8	20.0011	6144.55	0
605	Concrete unconfined	162.081	2105.89	193.249	135.4	32.8807	24133.9	0	171.4	31.5696	22978.3	0	231.1	29.2561	20447.1	0	326.9	26.0418	14882.6	0	407.1	23.0098	9769.12	0	479.7	20.0054	6148.66	0
606	Concrete unconfined	4028.79	2202.87	193.249	135.4	32.8807	24133.9	0	171.5	31.5653	22974.5	0	231.3	29.2499	20437.9	0	327.1	26.0346	14869.4	0	407.4	22.9979	9751.68	0	480.1	19.9882	6132.22	0
607	Concrete unconfined	162.081	2299.85	193.249	135.5	32.8777	24131.2	0	171.7	31.5568	22966.9	0	231.5	29.2436	20428.7	0	327.4	26.0238	14849.6	0	407.7	22.986	9734.25	0	480.5	19.971	6115.82	0.0516407
608	Concrete unconfined	4028.79	2396.84	193.249	135.8	32.8686	24123.1	0	172.1	31.5396	22951.7	0	232	29.228	20405.8	0	328	26.0023	14810	0.0491144	408.2	22.9661	9705.25	0.0405291	480.8	19.958	6103.55	0.13255
609	Concrete unconfined	162.081	2493.82	193.249	136.1	32.8594	24114.9	0	172.4	31.5267	22940.2	0.0569121	232.3	29.2187	20391.9	0.0445737	328.4	25.9879	14783.6	0.125842	408.4	22.9582	9693.66	0.127213	480.9	19.9537	6099.46	0.246447
610	Concrete unconfined	2426	2553.71	193.249	135	32.8928	24144.7	0	170.9	31.5909	22997.3	0.161958	229.9	29.2934	20501.7	0.108659	325.1	26.1063	15001.3	0.22202	404.8	23.101	9903.46	0.1969	477.2	20.113	6252.26	0.319836
611	Concrete confined	364.682	2618.29	193.249	133.9	48.4442	24174.3	0	169.2	46.5973	23060.9	0.0677434	227.3	43.1717	20618.7	0	321.7	38.6872	15225.1	0.0305524	400.9	34.6639	10133.6	0	473.1	30.7514	6425.44	0
612	Concrete confined	506.437	2638.45	193.249	133.5	48.4583	24185	0	168.6	46.6269	23083.1	0.104391	226.6	43.1973	20649.9	0.00802729	320.9	38.721	15277.6	0.0546473	399.8	34.7158	10199.1	0	472.1	30.8033	6468.29	0
613	Concrete confined	506.437	2661.89	193.249	133	48.4759	24198.3	0.0141201	167.9	46.6614	23108.9	0.146987	225.7	43.2301	20689.7	0.0432063	320.1	38.7548	15330.2	0.0825285	398.8	34.7628	10258.8	0	471.1	30.8551	6511.39	0
614	Concrete confined	506.437	2685.33	193.249	132.5	48.4933	24211.5	0.0597968	167.5	46.6809	23123.5	0.18954	225.3	43.2447	20707.3	0.0781928	319.5	38.7801	15369.5	0.110237	398.3	34.7863	10288.7	0	470.4	30.8913	6541.71	0
615	Concrete confined	506.437	2708.77	193.249	132.3	48.5003	24216.8	0.105444	167.4	46.6858	23127.1	0.232067	225.2	43.2484	20711.7	0.113072	319.3	38.7885	15382.6	0.13764	398.3	34.7863	10288.7	0.0180051	470.3	30.8965	6546.05	0
616	Concrete confined	506.437	2732.2	193.249	132.4	48.4968	24214.2	0.151073	167.8	46.6663	23112.5	0.274577	225.8	43.2265	20685.3	0.147733	319.9	38.7632	15343.3	0.164485	399.2	34.744	10234.9	0.0378642	471.4	30.8396	6498.44	0.00278204
617	Concrete confined	364.682	2752.36	193.249	132.9	48.4794	24200.9	0.190296	168.8	46.6171	23075.7	0.311129	227.1	43.179	20627.7	0.177316	321.3	38.7041	15251.4	0.186986	401	34.6592	10127.7	0.0534312	473.6	30.7255	6404.1	0.0144177
618	Concrete confined	506.437	2772.52	193.249	134	48.4407	24171.6	0.229511	170.8	46.5174	23001	0.347693	229.6	43.0873	20515.4	0.20657	324.4	38.5728	15047.5	0.208343	404.6	34.489	9915.18	0.0662634	477.6	30.5171	6235.58	0.0210738
619	Concrete confined	506.437	2795.96	193.249	136.3	48.3583	24109.4	0.275105	174.4	46.3335	22862.8	0.39027	234.2	42.9176	20303.8	0.240128	329.9	38.3383	14684.5	0.231861	410.8	34.1938	9555.29	0.0778931	484.6	30.1495	5949.95	0.0217459
620	Concrete confined	506.437	2819.4	193.249	139.6	48.2364	24018	0.320727	179.4	46.0688	22662.4	0.43298	240.7	42.6753	19993.8	0.273168	337.8	37.9979	14161.5	0.253561	419.7	33.7652	9052.83	0.0845747	494.3	29.6339	5573.41	0.0130976
621	Concrete confined	506.437	2842.84	193.249	144.1	48.0632	23888.9	0.366419	186	45.7022	22381.9	0.475909	249.1	42.3579	19574.1	0.30566	348.2	37.5434	13473.5	0.27304	431.3	33.1982	8424.38	0.0852568	506.7	28.9641	5096.62	0
622	Concrete confined	506.437	2866.28	193.249	149.8	47.8321	23717.6	0.412225	193.9	45.2374	22020.6	0.519141	259.1	41.9739	19047.3	0.337626	360.9	36.9784	12639.7	0.289944	445.1	32.5111	7717.66	0.0793718	522	28.1208	4536.13	0
623	Concrete confined	364.682	2886.44	193.249	155.9	47.5701	23524.1	0.451755	202.3	44.7775	21637.7	0.556251	269.8	41.5556	18452.5	0.364316	373.5	36.407	11826.2	0.302017	459.8	31.7639	7015.37	0.0649674	537.5	27.2468	4029.69	0
624	Concrete confined	506.437	2906.6	193.249	163.9	47.2028	23252.6	0.491498	212.8	44.4023	21232.7	0.592016	283.1	41.0249	17673	0.389819	389.9	35.647	10798.3	0.30853	477.2	30.8584	6252.26	0.0387319	556.5	26.1476	3484.89	0
625	Concrete confined	506.437	2930.03	193.249	176.5	46.5685	22779.9	0.538164	228.6	43.8234	20560.5	0.633165	302.9	40.2128	16444.2	0.416945	413	34.5445	9429.5	0.30715	502.6	29.4949	5257.74	0	583.4	24.5365	2837.92	0
626	Concrete confined	506.437	2953.47	193.249	195	45.5085	21967.9	0.585808	250.5	42.9926	19502.1	0.673233	328.7	39.1148	14763.8	0.439198	442.2	33.0961	7862.4	0.287982	535.7	27.64	4085.51	0	617.4	22.4017	2190.47	0
627	Concrete confined	506.437	2976.91	193.249	222.7	44.3725	20820.5	0.630135	282.1	41.736	17733.1	0.710488	364.4	37.5204	12412.1	0.449944	483.5	30.9391	5994.06	0.222711	580.2	24.9974	2908.02	0	663.7	19.2981	1535.36	0
628	Concrete confined	506.437	3000.35	193.249	264.5	42.7649	18750.9	0.669839	333.2	39.559	14466.2	0.737389	423.2	34.699	8859.99	0.41831	548.8	27.2502	3696.17	0.00472402	650.9	20.4024	1695.31	0	734.5	14.0281	953.403	0
629	Concrete confined	364.682	3020.51	193.249	326.3	40.167	14922.2	0.69035	407.1	36.0869	9769.12	0.723148	516.8	29.6709	4719.59	0.212622	655.8	20.3496	1632.39	0	758.3	12.233	826.672	0	838.4	7.82418	521.099	0
630	Concrete unconfined	411.604	3038.47	193.249	460.9	20.8069	6964.94	1	573.4	15.7666	3062.87	1	707.8	8.97127	1103.67	0.940982	851.7	3.31959	491.64	0.800634	928.1	2.59143	352.758	0.549518	988.9	2.01196	268.01	0.660797
631	Concrete unconfined	411.604	9.525	214.855	466.5	20.5699	6712.79	1	579.4	15.4812	2925.82	1	716.1	8.52362	1055.94	1	862.3	3.21856	469.476	1	938.5	2.49231	336.962	1	998.8	1.9176	255.732	1
632	Concrete confined	364.682	27.4892	214.855	343.9	39.3785	13757.7	0.979157	427.7	35.0482	8616.13	0.846061	540.5	28.2838	3938.32	1	680.5	18.5769	1345.49	0	783	10.0865	701.242	0	861.4	7.46997	471.316	0
633	Concrete confined	506.437	47.6479	214.855	285.5	41.9117	17528	0.947224	357.8	38.4464	12842.2	0.854175	451.6	33.2457	7400.63	1	579.3	25.3999	2928.05	0.530127	680.2	18.3338	1348.69	0	764.6	11.551	794.117	0
634	Concrete confined	506.437	71.087	214.855	244	43.5684	19831.4	0.899321	306	40.7402	16245.9	0.821191	390.2	36.3129	10779.9	1	512.5	29.3447	4876.71	0.698719	609.4	23.1626	2328.06	0.0993241	693.4	17.1724	1213.14	0
635	Concrete confined	506.437	94.5261	214.855	212.8	44.7356	21232.7	0.849421	270.2	42.2172	18429.7	0.777392	350.4	38.1562	13328.4	1	466.1	31.8637	6730.55	0.74268	561.4	26.1356	3356.81	0.314669	643.3	20.6953	1797.31	0
636	Concrete confined	506.437	117.965	214.855	190.3	45.7927	22188.8	0.796915	243.9	43.2465	19836.3	0.730294	319.9	39.4944	15343.3	1	431.5	33.634	8413.82	0.744697	524.1	28.3004	4464.02	0.411152	605.3	23.1746	2401.88	0.130097
637	Concrete confined	506.437	141.404	214.855	173.5	46.7259	22897.8	0.743589	223.5	44.0122	20785.9	0.682033	295.9	40.5029	16886.6	1	404.9	34.9354	9897.59	0.728456	494.2	29.9514	5577.18	0.455004	574.8	25.0588	3030.32	0.254216
638	Concrete confined	364.682	161.563	214.855	162.9	47.2502	23287.7	0.698863	209.7	44.5139	21355.7	0.6401	279.6	41.1657	17882.1	0.996761	385.5	35.8527	11070.1	0.70798	473.7	31.0424	6399.84	0.468551	553	26.3525	3579.38	0.315407
639	Concrete confined	506.437	181.722	214.855	155.6	47.5833	23533.8	0.654796	199.7	44.8777	21736.3	0.597776	267.2	41.6579	18599.9	0.950197	371.3	36.5076	11967	0.682099	457.5	31.8818	7121.77	0.468114	536	27.3322	4076.15	0.34658
640	Concrete confined	506.437	205.161	214.855	149.7	47.8363	23720.7	0.604	190.9	45.4173	22161.2	0.546867	256	42.0937	19213.6	0.896059	358.2	37.0994	12816	0.649058	442.5	32.6416	7847.33	0.457529	520.1	28.2265	4602.34	0.362791
641	Concrete confined	506.437	228.6	214.855	146.3	47.9756	23823.8	0.553495	185	45.759	22425.6	0.496486	248	42.3997	19630.2	0.841911	348.5	37.5301	13453.7	0.613718	431.5	33.1884	8413.82	0.438937	508.1	28.8877	5042.68	0.363464
642	Concrete confined	506.437	252.039	214.855	144.7	48.0395	23871.3	0.50314	181.8	45.9378	22562.6	0.446409	242.6	42.6039	19900.6	0.787738	341.6	37.8327	13909.9	0.576786	423.9	33.5611	8821.76	0.414778	499.7	29.3437	5373.32	0.352588
643	Concrete confined	506.437	275.478	214.855	144.2	48.0593	23886	0.452848	180.3	46.02	22625.3	0.396464	239.3	42.7277	20061.7	0.733503	337.1	38.0282	14207.9	0.538624	419.1	33.7943	9086.16	0.386601	494.1	29.6446	5580.95	0.333879
644	Concrete confined	364.682	295.637	214.855	144.1	48.0632	23888.9	0.409607	180	46.0363	22637.7	0.35354	238	42.7763	20124.2	0.686749	334.8	38.1276	14360.2	0.505014	416.5	33.92	9231.51	0.360325	491	29.8101	5699.03	0.313371
645	Concrete confined	506.437	315.796	214.855	144.1	48.0632	23888.9	0.366368	180	46.0363	22637.7	0.310621	237.6	42.7912	20143.3	0.639907	333.8	38.1708	14426.4	0.470726	415.2	33.9826	9304.74	0.332324	489.4	29.8953	5760.85	0.289115
646	Concrete confined	506.437	339.235	214.855	144.2	48.0593	23886	0.316094	180.2	46.0254	22629.4	0.260704	237.8	42.7837	20133.7	0.58534	333.7	38.1751	14433	0.430262	414.8	34.0019	9327.35	0.298267	488.6	29.9378	5791.99	0.258278
647	Concrete confined	506.437	362.674	214.855	144.8	48.0355	23868.3	0.265798	180.9	45.9872	22600.3	0.21075	238.8	42.7464	20085.8	0.530611	334.6	38.1363	14373.5	0.389167	415.5	33.9682	9287.82	0.262624	489	29.9165	5776.4	0.224325
648	Concrete confined	506.437	386.113	214.855	145.8	47.9957	23838.7	0.215469	182.2	45.9157	22545.7	0.160716	240.4	42.6865	20008.4	0.475699	336.3	38.0628	14260.9	0.347471	417.1	33.891	9197.84	0.225545	490.5	29.8368	5718.28	0.187279
649	Concrete confined	506.437	409.552	214.855	147.1	47.9432	23799.9	0.165096	184	45.8154	22468.9	0.110613	242.4	42.6114	19910.5	0.420613	338.6	37.9632	14108.6	0.305229	419.3	33.7846	9075.04	0.187334	493.1	29.6981	5618.8	0.146811
650	Concrete confined	364.682	429.711	214.855	148.2	47.8983	23766.6	0.121746	185.5	45.7307	22403.8	0.0675731	244.2	42.5436	19821.4	0.373132	340.6	37.8762	13976.1	0.268744	421.3	33.6876	8964.33	0.154088	495.8	29.5535	5517.16	0.110205
651	Concrete unconfined	2426	494.291	214.855	149.8	32.4093	23717.6	0.212438	187.8	30.821	22302.1	0.136568	247.3	28.7448	19665.7	0.579346	344.6	25.3989	13711.4	0.534764	425.8	22.2594	8718.53	0.497514	500.5	19.0996	5342.12	0.62988
652	Concrete unconfined	162.081	554.182	214.855	151	32.3669	23680.4	0.0860053	189.4	30.7426	22229.9	0.0555351	249.7	28.6679	19543.3	0.371973	347.7	25.2847	13506.5	0.382292	429.5	22.109	8519.88	0.370592	504.2	18.9364	5194.3	0.515751
653	Concrete unconfined	4028.79	651.164	214.855	150.3	32.3917	23702.2	0	188.6	30.7819	22266.2	0	248.8	28.6967	19589.4	0.0368652	346.8	25.3179	13566	0.137055	428.5	22.1497	8573.26	0.168748	503.3	18.9761	5229.89	0.336025
654	Concrete unconfined	162.081	748.145	214.855	149.7	32.4129	23720.7	0	187.7	30.8258	22306.6	0	247.8	28.7288	19640.4	0	345.8	25.3547	13632	0.0402428	427.3	22.1985	8637.61	0	502.3	19.0203	5269.72	0.15651
655	Concrete unconfined	4028.79	845.127	214.855	149.7	32.4129	23720.7	0	187.7	30.8258	22306.6	0	247.7	28.732	19645.5	0	345.6	25.3621	13645.3	0	427.1	22.2066	8648.37	0	502	19.0335	5281.72	0
656	Concrete unconfined	162.081	942.109	214.855	149.7	32.4129	23720.7	0	187.7	30.8258	22306.6	0	247.6	28.7352	19650.5	0	345.4	25.3694	13658.5	0	426.9	22.2148	8659.14	0	501.8	19.0423	5289.74	0
657	Concrete unconfined	4028.79	1039.09	214.855	149.7	32.4129	23720.7	0	187.7	30.8258	22306.6	0	247.7	28.732	19645.5	0	345.5	25.3658	13651.9	0	427	22.2107	8653.75	0	501.8	19.0423	5289.74	0
658	Concrete unconfined	162.081	1136.07	214.855	149.8	32.4093	23717.6	0	187.7	30.8258	22306.6	0	247.7	28.732	19645.5	0	345.6	25.3621	13645.3	0	427	22.2107	8653.75	0	501.9	19.0379	5285.73	0
659	Concrete unconfined	4028.79	1233.05	214.855	149.7	32.4129	23720.7	0	187.7	30.8258	22306.6	0	247.6	28.7352	19650.5	0	345.4	25.3694	13658.5	0	426.9	22.2148	8659.14	0	501.7	19.0467	5293.75	0
660	Concrete unconfined	162.081	1330.04	214.855	149.7	32.4129	23720.7	0	187.6	30.8307	22311.1	0	247.5	28.7384	19655.6	0	345.3	25.3731	13665.1	0	426.7	22.2229	8669.92	0	501.6	19.0512	5297.76	0
661	Concrete unconfined	4028.79	1427.02	214.855	149.5	32.4199	23726.9	0	187.3	30.8453	22324.4	0	247.1	28.7512	19675.9	0	344.9	25.3878	13691.5	0	426.2	22.2432	8696.9	0	501	19.0776	5321.92	0
662	Concrete unconfined	162.081	1524	214.855	149.3	32.4269	23733	0	187.1	30.8549	22333.3	0	246.8	28.7608	19691	0	344.4	25.4062	13724.6	0	425.8	22.2594	8718.53	0	500.5	19.0996	5342.12	0
663	Concrete unconfined	4028.79	1620.98	214.855	149.5	32.4199	23726.9	0	187.3	30.8453	22324.4	0	247.1	28.7512	19675.9	0	344.9	25.3878	13691.5	0	426.2	22.2432	8696.9	0	501	19.0776	5321.92	0
664	Concrete unconfined	162.081	1717.96	214.855	149.7	32.4129	23720.7	0	187.6	30.8307	22311.1	0	247.5	28.7384	19655.6	0	345.3	25.3731	13665.1	0	426.7	22.2229	8669.92	0	501.6	19.0512	5297.76	0
665	Concrete unconfined	4028.79	1814.95	214.855	149.7	32.4129	23720.7	0	187.7	30.8258	22306.6	0	247.6	28.7352	19650.5	0	345.4	25.3694	13658.5	0	426.9	22.2148	8659.14	0	501.7	19.0467	5293.75	0
666	Concrete unconfined	162.081	1911.93	214.855	149.8	32.4093	23717.6	0	187.7	30.8258	22306.6	0	247.7	28.732	19645.5	0	345.6	25.3621	13645.3	0	427	22.2107	8653.75	0	501.9	19.0379	5285.73	0
667	Concrete unconfined	4028.79	2008.91	214.855	149.7	32.4129	23720.7	0	187.7	30.8258	22306.6	0	247.7	28.732	19645.5	0	345.5	25.3658	13651.9	0	427	22.2107	8653.75	0	501.8	19.0423	5289.74	0
668	Concrete unconfined	162.081	2105.89	214.855	149.7	32.4129	23720.7	0	187.7	30.8258	22306.6	0	247.6	28.7352	19650.5	0	345.4	25.3694	13658.5	0	426.9	22.2148	8659.14	0	501.8	19.0423	5289.74	0
669	Concrete unconfined	4028.79	2202.87	214.855	149.7	32.4129	23720.7	0	187.7	30.8258	22306.6	0	247.7	28.732	19645.5	0	345.6	25.3621	13645.3	0	427.1	22.2066	8648.37	0	502	19.0335	5281.72	0
670	Concrete unconfined	162.081	2299.85	214.855	149.7	32.4129	23720.7	0	187.7	30.8258	22306.6	0	247.8	28.7288	19640.4	0	345.8	25.3547	13632	0	427.3	22.1985	8637.61	0	502.3	19.0203	5269.72	0.0319066
671	Concrete unconfined	4028.79	2396.84	214.855	150.3	32.3917	23702.2	0	188.6	30.7819	22266.2	0	248.8	28.6967	19589.4	0	346.8	25.3179	13566	0.0431968	428.5	22.1497	8573.26	0.0284658	503.3	18.9761	5229.89	0.112795
672	Concrete unconfined	162.081	2493.82	214.855	151	32.3669	23680.4	0	189.4	30.7426	22229.9	0.0569121	249.7	28.6679	19543.3	0.0422744	347.7	25.2847	13506.5	0.119924	429.5	22.109	8519.88	0.115064	504.2	18.9364	5194.3	0.226928
673	Concrete unconfined	2426	2553.71	214.855	149.8	32.4093	23717.6	0	187.8	30.821	22302.1	0.161958	247.3	28.7448	19665.7	0.10647	344.6	25.3989	13711.4	0.216437	425.8	22.2594	8718.53	0.185458	500.5	19.0996	5342.12	0.301269
674	Concrete confined	364.682	2618.29	214.855	148.2	47.8983	23766.6	0	185.5	45.7307	22403.8	0.0658682	244.2	42.5436	19821.4	0	340.6	37.8762	13976.1	0.014249	421.3	33.6876	8964.33	0	495.8	29.5535	5517.16	0
675	Concrete confined	506.437	2638.45	214.855	147.1	47.9432	23799.9	0	184	45.8154	22468.9	0.102842	242.4	42.6114	19910.5	0.00183801	338.6	37.9632	14108.6	0.0398602	419.3	33.7846	9075.04	0	493.1	29.6981	5618.8	0
676	Concrete confined	506.437	2661.89	214.855	145.8	47.9957	23838.7	0.0129644	182.2	45.9157	22545.7	0.145783	240.4	42.6865	20008.4	0.0377218	336.3	38.0628	14260.9	0.0694872	417.1	33.891	9197.84	0	490.5	29.8368	5718.28	0
677	Concrete confined	506.437	2685.33	214.855	144.8	48.0355	23868.3	0.0588324	180.9	45.9872	22600.3	0.188624	238.8	42.7464	20085.8	0.0733832	334.6	38.1363	14373.5	0.0984848	415.5	33.9682	9287.82	0	489	29.9165	5776.4	0
678	Concrete confined	506.437	2708.77	214.855	144.2	48.0593	23886	0.104647	180.2	46.0254	22629.4	0.231386	237.8	42.7837	20133.7	0.108775	333.7	38.1751	14433	0.126745	414.8	34.0019	9327.35	0	488.6	29.9378	5791.99	0
679	Concrete confined	506.437	2732.2	214.855	144.1	48.0632	23888.9	0.150417	180	46.0363	22637.7	0.274109	237.6	42.7912	20143.3	0.143859	333.8	38.1708	14426.4	0.154175	415.2	33.9826	9304.74	0.0119249	489.4	29.8953	5760.85	0
680	Concrete confined	364.682	2752.36	214.855	144.1	48.0632	23888.9	0.189773	180	46.0363	22637.7	0.310842	238	42.7763	20124.2	0.173834	334.8	38.1276	14360.2	0.177057	416.5	33.92	9231.51	0.0282268	491	29.8101	5699.03	0
681	Concrete confined	506.437	2772.52	214.855	144.2	48.0593	23886	0.229128	180.3	46.02	22625.3	0.347569	239.3	42.7277	20061.7	0.203526	337.1	38.0282	14207.9	0.198941	419.1	33.7943	9086.16	0.0422575	494.1	29.6446	5580.95	0
682	Concrete confined	506.437	2795.96	214.855	144.7	48.0395	23871.3	0.274879	181.8	45.9378	22562.6	0.390285	242.6	42.6039	19900.6	0.237503	341.6	37.8327	13909.9	0.222966	423.9	33.5611	8821.76	0.0553362	499.7	29.3437	5373.32	0
683	Concrete confined	506.437	2819.4	214.855	146.3	47.9756	23823.8	0.320619	185	45.759	22425.6	0.433081	248	42.3997	19630.2	0.27085	348.5	37.5301	13453.7	0.244997	431.5	33.1884	8413.82	0.062871	508.1	28.8877	5042.68	0
684	Concrete confined	506.437	2842.84	214.855	149.7	47.8363	23720.7	0.366392	190.9	45.4173	22161.2	0.476085	256	42.0937	19213.6	0.303379	358.2	37.0994	12816	0.264377	442.5	32.6416	7847.33	0.0625963	520.1	28.2265	4602.34	0
685	Concrete confined	506.437	2866.28	214.855	155.6	47.5833	23533.8	0.412269	199.7	44.8777	21736.3	0.519472	267.2	41.6579	18599.9	0.33476	371.3	36.5076	11967	0.279897	457.5	31.8818	7121.77	0.0509507	536	27.3322	4076.15	0
686	Concrete confined	364.682	2886.44	214.855	162.9	47.2502	23287.7	0.451894	209.7	44.5139	21355.7	0.555263	279.6	41.1657	17882.1	0.360537	385.5	35.8527	11070.1	0.288973	473.7	31.0424	6399.84	0.0284777	553	26.3525	3579.38	0
687	Concrete confined	506.437	2906.6	214.855	173.5	46.7259	22897.8	0.491832	223.5	44.0122	20785.9	0.590478	295.9	40.5029	16886.6	0.384231	404.9	34.9354	9897.59	0.28932	494.2	29.9514	5577.18	0	574.8	25.0588	3030.32	0
688	Concrete confined	506.437	2930.03	214.855	190.3	45.7927	22188.8	0.538954	243.9	43.2465	19836.3	0.630614	319.9	39.4944	15343.3	0.407892	431.5	33.634	8413.82	0.277331	524.1	28.3004	4464.02	0	605.3	23.1746	2401.88	0
689	Concrete confined	506.437	2953.47	214.855	212.8	44.7356	21232.7	0.584593	270.2	42.2172	18429.7	0.669054	350.4	38.1562	13328.4	0.424067	466.1	31.8637	6730.55	0.236151	561.4	26.1356	3356.81	0	643.3	20.6953	1797.31	0
690	Concrete confined	506.437	2976.91	214.855	244	43.5684	19831.4	0.626546	306	40.7402	16245.9	0.703113	390.2	36.3129	10779.9	0.423836	512.5	29.3447	4876.71	0.128366	609.4	23.1626	2328.06	0	693.4	17.1724	1213.14	0
691	Concrete confined	506.437	3000.35	214.855	285.5	41.9117	17528	0.664174	357.8	38.4464	12842.2	0.723718	451.6	33.2457	7400.63	0.366129	579.3	25.3999	2928.05	0	680.2	18.3338	1348.69	0	764.6	11.551	794.117	0
692	Concrete confined	364.682	3020.51	214.855	343.9	39.3785	13757.7	0.680808	427.7	35.0482	8616.13	0.697928	540.5	28.2838	3938.32	0.107322	680.5	18.5769	1345.49	0	783	10.0865	701.242	0	861.4	7.46997	471.316	0
693	Concrete unconfined	411.604	3038.47	214.855	466.5	20.5699	6712.79	1	579.4	15.4812	2925.82	1	716.1	8.52362	1055.94	0.936765	862.3	3.21856	469.476	0.798618	938.5	2.49231	336.962	0.548383	998.8	1.9176	255.732	0.660225
694	Concrete unconfined	411.604	9.525	236.462	481	19.9494	6095.38	1	595.6	14.7025	2585.99	1	735.4	7.46996	948.496	1	881.2	3.03843	432.546	1	956.3	2.32266	311.261	1	1014.6	1.76702	236.868	1
695	Concrete confined	364.682	27.4892	236.462	374.9	37.9363	11737	0.964817	463.7	33.1555	6837.91	0.794475	581.7	25.7516	2874.94	1	722.5	15.3752	1019.78	0	822.3	8.19323	559.492	0	896.7	6.92152	404.465	0
696	Concrete confined	506.437	47.6479	236.462	318	40.5313	15467.7	0.940353	395.8	36.6432	10439	0.828211	498.1	30.7314	5431.91	1	627.5	22.2912	2028.16	0.246921	729.4	14.6016	981.395	0	811.1	8.24151	588.17	0
697	Concrete confined	506.437	71.087	236.462	274.5	42.3624	18181.9	0.895886	342.2	39.1569	13870.2	0.807592	431.1	34.3008	8434.95	1	557.1	26.7552	3468.94	0.56213	654.6	20.1469	1647.6	0	739.2	13.6518	927.88	0
698	Concrete confined	506.437	94.5261	236.462	241.5	43.6644	19954.7	0.847435	302.5	40.8885	16469.6	0.769507	385	36.5601	11101.1	1	506	29.7079	5123.79	0.66374	601.7	23.6547	2468.62	0.0977932	685.7	17.7345	1290.83	0
699	Concrete confined	506.437	117.965	236.462	215.9	44.6226	21106.8	0.797717	272.9	42.1089	18274.6	0.725035	352.8	38.0481	13170.3	1	467.8	31.7744	6655.35	0.69308	563	26.04	3316.02	0.261647	645.7	20.5334	1764.5	0
700	Concrete confined	506.437	141.404	236.462	199.6	45.2203	21741.3	0.747285	252.7	42.9073	19387.7	0.677591	328.6	39.1191	14770.4	1	440.5	33.1821	7948.18	0.68874	533.5	27.7661	4154.78	0.337503	616.8	22.4404	2200.51	0.00657083
701	Concrete confined	364.682	161.563	236.462	190.4	45.7868	22184.2	0.701969	240.5	43.3761	20003.5	0.635761	313	39.7883	15793.8	0.992249	422	34.1046	8925.8	0.673547	513.5	28.894	4839.73	0.367953	596.4	23.7337	2570.28	0.102512
702	Concrete confined	506.437	181.722	236.462	184.3	46.1407	22456	0.657407	232	43.6966	20405.8	0.59338	301.3	40.2794	16546	0.945872	407.4	34.8152	9751.68	0.651895	497	29.7999	5472.52	0.380725	578.8	24.8168	2939.24	0.164402
703	Concrete confined	506.437	205.161	236.462	179.3	46.4181	22666.6	0.60607	224.9	43.9605	20724.8	0.543782	291.1	40.6999	17185.1	0.891619	394.1	35.4493	10541.9	0.621901	481.5	30.6311	6075	0.381051	561.6	25.8472	3351.68	0.207611
704	Concrete confined	506.437	228.6	236.462	176.9	46.5473	22763.9	0.555092	221.3	44.093	20880.6	0.493703	285.1	40.944	17552.2	0.836899	385.4	35.8574	11076.3	0.587314	471.3	31.168	6502.76	0.366601	550	26.5272	3662.42	0.219533
705	Concrete confined	506.437	252.039	236.462	177.1	46.5366	22755.9	0.504313	221	44.104	20893.4	0.443067	283.4	41.0128	17654.9	0.781546	381.6	36.034	11313.5	0.548498	467.1	31.3868	6686.23	0.338532	545.1	26.8109	3802.23	0.202245
706	Concrete confined	506.437	275.478	236.462	178.7	46.4506	22691.1	0.45356	222.6	44.0453	20824.8	0.392019	285.1	40.944	17552.2	0.725479	381.7	36.0293	11307.2	0.50634	466.6	31.4127	6708.36	0.30253	544.4	26.8512	3822.63	0.167993
707	Concrete confined	364.682	295.637	236.462	179.6	46.4018	22654.2	0.409859	223.5	44.0122	20785.9	0.348176	286.3	40.8954	17479.4	0.677242	382.3	36.0015	11269.6	0.469584	466.4	31.4231	6717.23	0.271092	544	26.8743	3834.34	0.137784
708	Concrete confined	506.437	315.796	236.462	178.9	46.4398	22682.9	0.366143	222.7	44.0416	20820.5	0.304751	285.1	40.944	17552.2	0.629654	380.8	36.071	11363.7	0.43485	464.5	31.5215	6801.96	0.243562	541.4	27.0237	3911.32	0.116907
709	Concrete confined	506.437	339.235	236.462	177.5	46.5152	22739.8	0.31536	221.3	44.093	20880.6	0.254416	283	41.0289	17679	0.574607	378.5	36.1773	11508.7	0.395109	462	31.6506	6914.81	0.212352	538	27.2183	4014.31	0.0943817
710	Concrete confined	506.437	362.674	236.462	177.3	46.5259	22747.8	0.264571	221.3	44.093	20880.6	0.203722	283	41.0289	17679	0.518958	378.5	36.1773	11508.7	0.35316	462.1	31.6455	6910.26	0.175299	537.5	27.2468	4029.69	0.060002
711	Concrete confined	506.437	386.113	236.462	179.5	46.4072	22658.3	0.213634	224	43.9937	20764.1	0.152169	286.5	40.8873	17467.2	0.46199	382.5	35.9922	11257.1	0.30687	466	31.4439	6734.99	0.128987	541.5	27.018	3908.33	0.00606771
712	Concrete confined	506.437	409.552	236.462	183.2	46.2027	22503.2	0.162478	228.3	43.8346	20574	0.0999628	292.5	40.6426	17098.5	0.40368	389.1	35.6845	10847.4	0.256946	472.5	31.1053	6451.12	0.0749225	548.4	26.62	3707.5	0
713	Concrete confined	364.682	429.711	236.462	186.5	46.015	22359.9	0.118343	232.3	43.6854	20391.9	0.0548679	297.8	40.4245	16767.2	0.353031	395	35.4068	10487.4	0.212845	478.4	30.7952	6202.34	0.0260201	555.7	26.1946	3506.26	0
714	Concrete unconfined	2426	494.291	236.462	188.7	30.777	22261.7	0.212438	235.4	29.1217	20247.5	0.132951	301.7	26.9311	16520.5	0.571593	399.7	23.3023	10205.1	0.516094	484.1	19.8155	5969.97	0.461625	561.3	16.3369	3359.37	0.581052
715	Concrete unconfined	162.081	554.182	236.462	189.5	30.7377	22225.4	0.0860053	236.4	29.0903	20200.3	0.0516681	303.2	26.8791	16425	0.363376	401.9	23.2156	10074.3	0.362088	486.7	19.7028	5866.55	0.332467	563.8	16.2196	3295.82	0.464534
716	Concrete unconfined	4028.79	651.164	236.462	188.3	30.7966	22279.7	0	234.9	29.1374	20271	0	301.3	26.945	16546	0.0272282	399.9	23.2944	10193.1	0.115227	484.4	19.8025	5957.95	0.128351	561.8	16.3134	3346.56	0.281415
717	Concrete unconfined	162.081	748.145	236.462	187.2	30.8501	22328.9	0	233.6	29.1781	20331.7	0	299.6	27.0039	16653.7	0	398	23.3691	10306.7	0.0181661	482.3	19.8933	6042.51	0	560	16.3977	3392.91	0.0984061
718	Concrete unconfined	4028.79	845.127	236.462	187.4	30.8404	22320	0	233.7	29.1749	20327.1	0	299.7	27.0004	16647.4	0	398	23.3691	10306.7	0	482.3	19.8933	6042.51	0	559.9	16.4024	3395.5	0
719	Concrete unconfined	162.081	942.109	236.462	187.5	30.8356	22315.5	0	233.8	29.1718	20322.4	0	299.9	26.9935	16634.8	0	398.1	23.3652	10300.7	0	482.4	19.889	6038.46	0	559.8	16.4071	3398.1	0
720	Concrete unconfined	4028.79	1039.09	236.462	187.5	30.8356	22315.5	0	233.8	29.1718	20322.4	0	299.9	26.9935	16634.8	0	398.1	23.3652	10300.7	0	482.4	19.889	6038.46	0	559.9	16.4024	3395.5	0
721	Concrete unconfined	162.081	1136.07	236.462	187.4	30.8404	22320	0	233.8	29.1718	20322.4	0	299.9	26.9935	16634.8	0	398.1	23.3652	10300.7	0	482.4	19.889	6038.46	0	559.9	16.4024	3395.5	0
722	Concrete unconfined	4028.79	1233.05	236.462	187.4	30.8404	22320	0	233.7	29.1749	20327.1	0	299.8	26.9969	16641.1	0	398	23.3691	10306.7	0	482.3	19.8933	6042.51	0	559.8	16.4071	3398.1	0
723	Concrete unconfined	162.081	1330.04	236.462	187.4	30.8404	22320	0	233.7	29.1749	20327.1	0	299.7	27.0004	16647.4	0	397.9	23.373	10312.7	0	482.2	19.8976	6046.56	0	559.6	16.4164	3403.3	0
724	Concrete unconfined	4028.79	1427.02	236.462	187	30.8598	22337.8	0	233.2	29.1906	20350.3	0	299.1	27.0211	16685.3	0	397.2	23.4005	10354.7	0	481.4	19.9322	6079.07	0	558.8	16.4538	3424.17	0
725	Concrete unconfined	162.081	1524	236.462	186.6	30.8791	22355.5	0	232.7	29.2062	20373.5	0	298.4	27.0453	16729.5	0	396.4	23.4319	10402.9	0	480.6	19.9667	6111.73	0	557.9	16.4959	3447.8	0
726	Concrete unconfined	4028.79	1620.98	236.462	187	30.8598	22337.8	0	233.2	29.1906	20350.3	0	299.1	27.0211	16685.3	0	397.2	23.4005	10354.7	0	481.4	19.9322	6079.07	0	558.8	16.4538	3424.17	0
727	Concrete unconfined	162.081	1717.96	236.462	187.4	30.8404	22320	0	233.7	29.1749	20327.1	0	299.7	27.0004	16647.4	0	397.9	23.373	10312.7	0	482.2	19.8976	6046.56	0	559.6	16.4164	3403.3	0
728	Concrete unconfined	4028.79	1814.95	236.462	187.4	30.8404	22320	0	233.7	29.1749	20327.1	0	299.8	26.9969	16641.1	0	398	23.3691	10306.7	0	482.3	19.8933	6042.51	0	559.8	16.4071	3398.1	0
729	Concrete unconfined	162.081	1911.93	236.462	187.4	30.8404	22320	0	233.8	29.1718	20322.4	0	299.9	26.9935	16634.8	0	398.1	23.3652	10300.7	0	482.4	19.889	6038.46	0	559.9	16.4024	3395.5	0
730	Concrete unconfined	4028.79	2008.91	236.462	187.5	30.8356	22315.5	0	233.8	29.1718	20322.4	0	299.9	26.9935	16634.8	0	398.1	23.3652	10300.7	0	482.4	19.889	6038.46	0	559.9	16.4024	3395.5	0
731	Concrete unconfined	162.081	2105.89	236.462	187.5	30.8356	22315.5	0	233.8	29.1718	20322.4	0	299.9	26.9935	16634.8	0	398.1	23.3652	10300.7	0	482.4	19.889	6038.46	0	559.8	16.4071	3398.1	0
732	Concrete unconfined	4028.79	2202.87	236.462	187.4	30.8404	22320	0	233.7	29.1749	20327.1	0	299.7	27.0004	16647.4	0	398	23.3691	10306.7	0	482.3	19.8933	6042.51	0	559.9	16.4024	3395.5	0
733	Concrete unconfined	162.081	2299.85	236.462	187.2	30.8501	22328.9	0	233.6	29.1781	20331.7	0	299.6	27.0039	16653.7	0	398	23.3691	10306.7	0	482.3	19.8933	6042.51	0	560	16.3977	3392.91	0
734	Concrete unconfined	4028.79	2396.84	236.462	188.3	30.7966	22279.7	0	234.9	29.1374	20271	0	301.3	26.945	16546	0	399.9	23.2944	10193.1	0.0205015	484.4	19.8025	5957.95	0	561.8	16.3134	3346.56	0.0525526
735	Concrete unconfined	162.081	2493.82	236.462	189.5	30.7377	22225.4	0	236.4	29.0903	20200.3	0.0530472	303.2	26.8791	16425	0.0323453	401.9	23.2156	10074.3	0.0972169	486.7	19.7028	5866.55	0.0723641	563.8	16.2196	3295.82	0.168256
736	Concrete unconfined	2426	2553.71	236.462	188.7	30.777	22261.7	0	235.4	29.1217	20247.5	0.158379	301.7	26.9311	16520.5	0.096808	399.7	23.3023	10205.1	0.194742	484.1	19.8155	5969.97	0.143976	561.3	16.3369	3359.37	0.243861
737	Concrete confined	364.682	2618.29	236.462	186.5	46.015	22359.9	0	232.3	43.6854	20391.9	0.0531324	297.8	40.4245	16767.2	0	395	35.4068	10487.4	0	478.4	30.7952	6202.34	0	555.7	26.1946	3506.26	0
738	Concrete confined	506.437	2638.45	236.462	183.2	46.2027	22503.2	0	228.3	43.8346	20574	0.0920598	292.5	40.6426	17098.5	0	389.1	35.6845	10847.4	0	472.5	31.1053	6451.12	0	548.4	26.62	3707.5	0
739	Concrete confined	506.437	2661.89	236.462	179.5	46.4072	22658.3	0.00896391	224	43.9937	20764.1	0.136998	286.5	40.8873	17467.2	0.0147082	382.5	35.9922	11257.1	0.0185313	466	31.4439	6734.99	0	541.5	27.018	3908.33	0
740	Concrete confined	506.437	2685.33	236.462	177.3	46.5259	22747.8	0.0555076	221.3	44.093	20880.6	0.181253	283	41.0289	17679	0.0525594	378.5	36.1773	11508.7	0.0523982	462.1	31.6455	6910.26	0	537.5	27.2468	4029.69	0
741	Concrete confined	506.437	2708.77	236.462	177.5	46.5152	22739.8	0.101721	221.3	44.093	20880.6	0.224637	283	41.0289	17679	0.0882897	378.5	36.1773	11508.7	0.0808787	462	31.6506	6914.81	0	538	27.2183	4014.31	0
742	Concrete confined	506.437	2732.2	236.462	178.9	46.4398	22682.9	0.147836	222.7	44.0416	20820.5	0.267643	285.1	40.944	17552.2	0.122872	380.8	36.071	11363.7	0.106467	464.5	31.5215	6801.96	0	541.4	27.0237	3911.32	0
743	Concrete confined	364.682	2752.36	236.462	179.6	46.4018	22654.2	0.187568	223.5	44.0122	20785.9	0.304766	286.3	40.8954	17479.4	0.152985	382.3	36.0015	11269.6	0.129129	466.4	31.4231	6717.23	0	544	26.8743	3834.34	0
744	Concrete confined	506.437	2772.52	236.462	178.7	46.4506	22691.1	0.227422	222.6	44.0453	20824.8	0.342332	285.1	40.944	17552.2	0.184397	381.7	36.0293	11307.2	0.154454	466.6	31.4127	6708.36	0	544.4	26.8512	3822.63	0
745	Concrete confined	506.437	2795.96	236.462	177.1	46.5366	22755.9	0.273749	221	44.104	20893.4	0.386101	283.4	41.0128	17654.9	0.221014	381.6	36.034	11313.5	0.183138	467.1	31.3868	6686.23	0	545.1	26.8109	3802.23	0
746	Concrete confined	506.437	2819.4	236.462	176.9	46.5473	22763.9	0.319983	221.3	44.093	20880.6	0.429417	285.1	40.944	17552.2	0.255933	385.4	35.8574	11076.3	0.207112	471.3	31.168	6502.76	0	550	26.5272	3662.42	0
747	Concrete confined	506.437	2842.84	236.462	179.3	46.4181	22666.6	0.366191	224.9	43.9605	20724.8	0.47209	291.1	40.6999	17185.1	0.288818	394.1	35.4493	10541.9	0.22482	481.5	30.6311	6075	0	561.6	25.8472	3351.68	0
748	Concrete confined	506.437	2866.28	236.462	184.3	46.1407	22456	0.412503	232	43.6966	20405.8	0.514151	301.3	40.2794	16546	0.319562	407.4	34.8152	9751.68	0.235411	497	29.7999	5472.52	0	578.8	24.8168	2939.24	0
749	Concrete confined	364.682	2886.44	236.462	190.4	45.7868	22184.2	0.45252	240.5	43.3761	20003.5	0.549923	313	39.7883	15793.8	0.344188	422	34.1046	8925.8	0.237903	513.5	28.894	4839.73	0	596.4	23.7337	2570.28	0
750	Concrete confined	506.437	2906.6	236.462	199.6	45.2203	21741.3	0.492885	252.7	42.9073	19387.7	0.584939	328.6	39.1191	14770.4	0.365866	440.5	33.1821	7948.18	0.230178	533.5	27.7661	4154.78	0	616.8	22.4404	2200.51	0
751	Concrete confined	506.437	2930.03	236.462	215.9	44.6226	21106.8	0.537217	272.9	42.1089	18274.6	0.624027	352.8	38.0481	13170.3	0.384814	467.8	31.7744	6655.35	0.200171	563	26.04	3316.02	0	645.7	20.5334	1764.5	0
752	Concrete confined	506.437	2953.47	236.462	241.5	43.6644	19954.7	0.579626	302.5	40.8885	16469.6	0.65927	385	36.5601	11101.1	0.391265	506	29.7079	5123.79	0.117655	601.7	23.6547	2468.62	0	685.7	17.7345	1290.83	0
753	Concrete confined	506.437	2976.91	236.462	274.5	42.3624	18181.9	0.619208	342.2	39.1569	13870.2	0.686567	431.1	34.3008	8434.95	0.364753	557.1	26.7552	3468.94	0	654.6	20.1469	1647.6	0	739.2	13.6518	927.88	0
754	Concrete confined	506.437	3000.35	236.462	318	40.5313	15467.7	0.651725	395.8	36.6432	10439	0.692859	498.1	30.7314	5431.91	0.24082	627.5	22.2912	2028.16	0	729.4	14.6016	981.395	0	811.1	8.24151	588.17	0
755	Concrete confined	364.682	3020.51	236.462	374.9	37.9363	11737	0.658262	463.7	33.1555	6837.91	0.63769	581.7	25.7516	2874.94	0	722.5	15.3752	1019.78	0	822.3	8.19323	559.492	0	896.7	6.92152	404.465	0
756	Concrete unconfined	411.604	3038.47	236.462	481	19.9494	6095.38	1	595.6	14.7025	2585.99	1	735.4	7.46996	948.496	0.927662	881.2	3.03843	432.546	0.795453	956.3	2.32266	311.261	0.546679	1014.6	1.76702	236.868	0.659418
757	Concrete unconfined	411.604	9.525	258.068	500.3	19.1084	5350.22	1	615.8	13.7144	2217.33	1	755.7	6.34238	840.223	1	899.8	2.86115	399.066	1	974.6	2.14825	286.421	1	1030.4	1.61643	218.831	1
758	Concrete confined	364.682	27.4892	258.068	425.3	35.4424	8745.61	0.924666	522.8	29.8224	4508.52	0.652265	648.6	21.2769	1725.59	0.779962	789.2	9.70223	670.681	0	880.5	7.29168	433.859	0	951.7	6.0548	317.75	0
759	Concrete confined	506.437	47.6479	258.068	368	38.2633	12179.2	0.920053	454.8	33.6328	7248.33	0.756193	570.3	26.4682	3136.21	1	703.8	16.8317	1127.02	0	803.8	8.4767	607.818	0	881.4	7.15996	432.172	0
760	Concrete confined	506.437	71.087	258.068	315.1	40.6574	15657.2	0.887006	392.2	36.8185	10657.5	0.774604	493.6	30.9823	5599.85	1	622.3	22.6382	2110.2	0.211758	723.6	15.0602	1013.62	0	805.3	8.32974	603.716	0
761	Concrete confined	506.437	94.5261	258.068	280.9	42.1012	17804.8	0.841806	352	38.7125	13223	0.748116	444.2	33.6302	7762.36	1	569.9	25.9794	3145.8	0.450822	669	19.1371	1473.14	0	752.7	12.5498	855.945	0
762	Concrete confined	506.437	117.965	258.068	258.6	42.9991	19074.3	0.79301	325.4	39.903	14981.6	0.707853	412.9	35.2113	9435.2	1	534.4	28.0946	4126.3	0.531281	633	21.6161	1944.76	0	715	15.5515	1062.21	0
763	Concrete confined	506.437	141.404	258.068	251.4	43.2817	19455.4	0.741786	316.1	40.3076	15591.9	0.658706	402.8	35.706	10021.1	1	523	28.7504	4501.65	0.514625	618.5	22.5733	2172.19	0	700.5	16.6469	1146.48	0
764	Concrete confined	364.682	161.563	258.068	253.5	43.1996	19345.8	0.696415	317.7	40.2384	15487.4	0.612273	406.4	35.5305	9809.89	0.952759	522.1	28.8017	4532.67	0.47246	618.1	22.5994	2178.82	0	697.3	16.8846	1175.19	0
765	Concrete confined	506.437	181.722	258.068	243.2	43.5992	19871	0.653403	304.6	40.7996	16335.6	0.572668	388.5	36.394	10884.4	0.913078	501	29.985	5321.92	0.490055	593.1	24.1972	2635.7	0	672.8	18.6588	1429.88	0
766	Concrete confined	506.437	205.161	258.068	232.7	43.9989	20373.5	0.603286	291.2	41.3614	17179	0.525688	369.6	37.2808	12076.2	0.864938	478.2	31.2232	6210.64	0.496896	567.5	25.7699	3203.98	0.067244	646	20.5131	1760.44	0
767	Concrete confined	506.437	228.6	258.068	230.9	44.0667	20456.2	0.551749	288.7	41.4649	17332.9	0.474404	366.2	37.4377	12295.5	0.807972	472.1	31.5475	6468.29	0.462831	559.1	26.2726	3416.33	0.064881	637.2	21.1037	1883.3	0
768	Concrete confined	506.437	252.039	258.068	231.9	44.0291	20410.4	0.499684	289.7	41.4236	17271.5	0.421698	367.6	37.3732	12205	0.74825	472.1	31.5475	6468.29	0.415641	557.7	26.3558	3453.07	0.0266808	634.5	21.2832	1922.59	0
769	Concrete confined	506.437	275.478	258.068	241.2	43.6759	19969.4	0.445486	301.2	40.9433	16552.3	0.363587	383.1	36.6499	11219.6	0.677502	487.5	30.7231	5835.05	0.329754	574.7	25.3338	3032.63	0	649.1	20.303	1718.97	0
770	Concrete confined	364.682	295.637	258.068	250.2	43.3284	19517.6	0.398029	312.2	40.4754	15845.8	0.311726	397	35.9868	10366.7	0.612812	504.9	29.7691	5166.77	0.23524	590.8	24.341	2682.29	0	663.2	19.3329	1541.35	0
771	Concrete confined	506.437	315.796	258.068	241.3	43.6721	19964.5	0.355893	301.4	40.9349	16539.6	0.27294	383.4	36.6358	11200.9	0.574467	487.6	30.7177	5831.13	0.246014	574.3	25.3582	3041.9	0	647.8	20.3912	1736.25	0
772	Concrete confined	506.437	339.235	258.068	232.3	44.014	20391.9	0.306604	290.4	41.3946	17228.3	0.226793	368.4	37.3363	12153.4	0.528489	472	31.5528	6472.59	0.240349	556.3	26.4388	3490.22	0	631.3	21.4949	1970.18	0
773	Concrete confined	506.437	362.674	258.068	231.9	44.0291	20410.4	0.25485	290	41.4112	17253	0.174721	367.8	37.364	12192.1	0.470092	471.6	31.574	6489.81	0.194219	555.9	26.4625	3500.91	0	631.3	21.4949	1970.18	0
774	Concrete confined	506.437	386.113	258.068	234.4	43.9347	20294.4	0.202131	293.3	41.2742	17048.8	0.120367	372.2	37.1603	11909.4	0.406942	476.6	31.3085	6277.35	0.133261	561.3	26.1416	3359.37	0	636.5	21.1504	1893.41	0
775	Concrete confined	506.437	409.552	258.068	245.9	43.4951	19736.4	0.145777	307.8	40.6636	16130.2	0.0576923	392	36.2269	10669.7	0.324918	498.4	30.1283	5420.88	0.0150947	585.3	24.683	2797.11	0	658.9	19.6313	1593.68	0
776	Concrete confined	364.682	429.711	258.068	256.7	43.074	19176.2	0.0960523	321.2	40.0864	15257.9	0.0010657	409	35.4032	9658.96	0.248331	519.5	28.9495	4623.45	0	605.7	23.3998	2394.57	0	677.8	18.3031	1374.6	0
777	Concrete unconfined	2426	494.291	258.068	256.5	28.4484	19186.9	0.206209	321.2	26.2456	15257.9	0.117114	409.1	22.9304	9653.19	0.539717	519.8	18.2412	4612.89	0.440159	606.6	14.1668	2378.22	0.351234	679.9	10.4519	1351.91	0.478107
778	Concrete unconfined	162.081	554.182	258.068	255.4	28.4841	19245.5	0.0795971	320.1	26.2848	15330.2	0.0357148	408	22.9741	9716.84	0.328903	518.6	18.2951	4655.29	0.282391	606.1	14.1913	2387.29	0.217735	680.6	10.4152	1344.42	0.357209
779	Concrete unconfined	4028.79	651.164	258.068	253.5	28.5455	19345.8	0	317.6	26.3736	15493.9	0	404.8	23.101	9903.46	0	514.7	18.4697	4795.71	0.0292061	602.2	14.3818	2459.24	0.00524445	677	10.6037	1383.32	0.165519
780	Concrete unconfined	162.081	748.145	258.068	252.1	28.5907	19419	0	315.8	26.4373	15611.5	0	402.4	23.1959	10044.8	0	511.8	18.5991	4902.76	0	599.3	14.523	2514.14	0	674.3	10.7447	1413.1	0
781	Concrete unconfined	4028.79	845.127	258.068	252.3	28.5842	19408.6	0	316	26.4302	15598.5	0	402.7	23.184	10027	0	512.2	18.5813	4887.86	0	599.6	14.5084	2508.41	0	674.5	10.7343	1410.88	0
782	Concrete unconfined	162.081	942.109	258.068	252.4	28.581	19403.4	0	316.2	26.4231	15585.4	0	403	23.1722	10009.3	0	512.4	18.5724	4880.43	0	599.8	14.4986	2504.59	0	674.6	10.729	1409.77	0
783	Concrete unconfined	4028.79	1039.09	258.068	252.4	28.581	19403.4	0	316.2	26.4231	15585.4	0	403	23.1722	10009.3	0	512.4	18.5724	4880.43	0	599.8	14.4986	2504.59	0	674.6	10.729	1409.77	0
784	Concrete unconfined	162.081	1136.07	258.068	252.4	28.581	19403.4	0	316.2	26.4231	15585.4	0	402.9	23.1761	10015.2	0	512.4	18.5724	4880.43	0	599.8	14.4986	2504.59	0	674.6	10.729	1409.77	0
785	Concrete unconfined	4028.79	1233.05	258.068	252.4	28.581	19403.4	0	316.2	26.4231	15585.4	0	402.9	23.1761	10015.2	0	512.4	18.5724	4880.43	0	599.8	14.4986	2504.59	0	674.5	10.7343	1410.88	0
786	Concrete unconfined	162.081	1330.04	258.068	252.4	28.581	19403.4	0	316.2	26.4231	15585.4	0	402.9	23.1761	10015.2	0	512.4	18.5724	4880.43	0	599.7	14.5035	2506.5	0	674.5	10.7343	1410.88	0
787	Concrete unconfined	4028.79	1427.02	258.068	251.7	28.6036	19439.8	0	315.2	26.4585	15650.7	0	401.7	23.2235	10086.2	0	510.9	18.6392	4936.45	0	598.2	14.5764	2535.29	0	673	10.8124	1427.64	0
788	Concrete unconfined	162.081	1524	258.068	251.5	28.61	19450.2	0	315	26.4656	15663.7	0	401.4	23.2353	10104	0	510.5	18.657	4951.49	0	597.8	14.5958	2543.03	0	672.6	10.8333	1432.13	0
789	Concrete unconfined	4028.79	1620.98	258.068	251.7	28.6036	19439.8	0	315.2	26.4585	15650.7	0	401.7	23.2235	10086.2	0	510.9	18.6392	4936.45	0	598.2	14.5764	2535.29	0	673	10.8124	1427.64	0
790	Concrete unconfined	162.081	1717.96	258.068	252.4	28.581	19403.4	0	316.2	26.4231	15585.4	0	402.9	23.1761	10015.2	0	512.4	18.5724	4880.43	0	599.7	14.5035	2506.5	0	674.5	10.7343	1410.88	0
791	Concrete unconfined	4028.79	1814.95	258.068	252.4	28.581	19403.4	0	316.2	26.4231	15585.4	0	402.9	23.1761	10015.2	0	512.4	18.5724	4880.43	0	599.8	14.4986	2504.59	0	674.5	10.7343	1410.88	0
792	Concrete unconfined	162.081	1911.93	258.068	252.4	28.581	19403.4	0	316.2	26.4231	15585.4	0	402.9	23.1761	10015.2	0	512.4	18.5724	4880.43	0	599.8	14.4986	2504.59	0	674.6	10.729	1409.77	0
793	Concrete unconfined	4028.79	2008.91	258.068	252.4	28.581	19403.4	0	316.2	26.4231	15585.4	0	403	23.1722	10009.3	0	512.4	18.5724	4880.43	0	599.8	14.4986	2504.59	0	674.6	10.729	1409.77	0
794	Concrete unconfined	162.081	2105.89	258.068	252.4	28.581	19403.4	0	316.2	26.4231	15585.4	0	403	23.1722	10009.3	0	512.4	18.5724	4880.43	0	599.8	14.4986	2504.59	0	674.6	10.729	1409.77	0
795	Concrete unconfined	4028.79	2202.87	258.068	252.3	28.5842	19408.6	0	316	26.4302	15598.5	0	402.7	23.184	10027	0	512.2	18.5813	4887.86	0	599.6	14.5084	2508.41	0	674.5	10.7343	1410.88	0
796	Concrete unconfined	162.081	2299.85	258.068	252.1	28.5907	19419	0	315.8	26.4373	15611.5	0	402.4	23.1959	10044.8	0	511.8	18.5991	4902.76	0	599.3	14.523	2514.14	0	674.3	10.7447	1413.1	0
797	Concrete unconfined	4028.79	2396.84	258.068	253.5	28.5455	19345.8	0	317.6	26.3736	15493.9	0	404.8	23.101	9903.46	0	514.7	18.4697	4795.71	0	602.2	14.3818	2459.24	0	677	10.6037	1383.32	0
798	Concrete unconfined	162.081	2493.82	258.068	255.4	28.4841	19245.5	0	320.1	26.2848	15330.2	0.037103	408	22.9741	9716.84	0	518.6	18.2951	4655.29	0.00764569	606.1	14.1913	2387.29	0	680.6	10.4152	1344.42	0.0453089
799	Concrete unconfined	2426	2553.71	258.068	256.5	28.4484	19186.9	0	321.2	26.2456	15257.9	0.142713	409.1	22.9304	9653.19	0.0570837	519.8	18.2412	4612.89	0.106507	606.6	14.1668	2378.22	0.0163827	679.9	10.4519	1351.91	0.122827
800	Concrete confined	364.682	2618.29	258.068	256.7	43.074	19176.2	0	321.2	40.0864	15257.9	0	409	35.4032	9658.96	0	519.5	28.9495	4623.45	0	605.7	23.3998	2394.57	0	677.8	18.3031	1374.6	0
801	Concrete confined	506.437	2638.45	258.068	245.9	43.4951	19736.4	0	307.8	40.6636	16130.2	0.0494769	392	36.2269	10669.7	0	498.4	30.1283	5420.88	0	585.3	24.683	2797.11	0	658.9	19.6313	1593.68	0
802	Concrete confined	506.437	2661.89	258.068	234.4	43.9347	20294.4	0	293.3	41.2742	17048.8	0.104704	372.2	37.1603	11909.4	0	476.6	31.3085	6277.35	0	561.3	26.1416	3359.37	0	636.5	21.1504	1893.41	0
803	Concrete confined	506.437	2685.33	258.068	231.9	44.0291	20410.4	0.0413538	290	41.4112	17253	0.151542	367.8	37.364	12192.1	0	471.6	31.574	6489.81	0	555.9	26.4625	3500.91	0	631.3	21.4949	1970.18	0
804	Concrete confined	506.437	2708.77	258.068	232.3	44.014	20391.9	0.0884163	290.4	41.3946	17228.3	0.196067	368.4	37.3363	12153.4	0.0134679	472	31.5528	6472.59	0	556.3	26.4388	3490.22	0	631.3	21.4949	1970.18	0
805	Concrete confined	506.437	2732.2	258.068	241.3	43.6721	19964.5	0.132228	301.4	40.9349	16539.6	0.234431	383.4	36.6358	11200.9	0.0308803	487.6	30.7177	5831.13	0	574.3	25.3582	3041.9	0	647.8	20.3912	1736.25	0
806	Concrete confined	364.682	2752.36	258.068	250.2	43.3284	19517.6	0.169467	312.2	40.4754	15845.8	0.266395	397	35.9868	10366.7	0.0429992	504.9	29.7691	5166.77	0	590.8	24.341	2682.29	0	663.2	19.3329	1541.35	0
807	Concrete confined	506.437	2772.52	258.068	241.2	43.6759	19969.4	0.213791	301.2	40.9433	16552.3	0.312028	383.1	36.6499	11219.6	0.0972935	487.5	30.7231	5835.05	0	574.7	25.3338	3032.63	0	649.1	20.303	1718.97	0
808	Concrete confined	506.437	2795.96	258.068	231.9	44.0291	20410.4	0.264214	289.7	41.4236	17271.5	0.362935	367.6	37.3732	12205	0.155169	472.1	31.5475	6468.29	0.00581464	557.7	26.3558	3453.07	0	634.5	21.2832	1922.59	0
809	Concrete confined	506.437	2819.4	258.068	230.9	44.0667	20456.2	0.311716	288.7	41.4649	17332.9	0.408135	366.2	37.4377	12295.5	0.194551	472.1	31.5475	6468.29	0.0378549	559.1	26.2726	3416.33	0	637.2	21.1037	1883.3	0
810	Concrete confined	506.437	2842.84	258.068	232.7	43.9989	20373.5	0.358424	291.2	41.3614	17179	0.451782	369.6	37.2808	12076.2	0.228575	478.2	31.2232	6210.64	0.0520622	567.5	25.7699	3203.98	0	646	20.5131	1760.44	0
811	Concrete confined	506.437	2866.28	258.068	243.2	43.5992	19871	0.402803	304.6	40.7996	16335.6	0.490585	388.5	36.394	10884.4	0.24378	501	29.985	5321.92	0.00924096	593.1	24.1972	2635.7	0	672.8	18.6588	1429.88	0
812	Concrete confined	364.682	2886.44	258.068	253.5	43.1996	19345.8	0.44064	317.7	40.2384	15487.4	0.52292	406.4	35.5305	9809.89	0.251666	522.1	28.8017	4532.67	0	618.1	22.5994	2178.82	0	697.3	16.8846	1175.19	0
813	Concrete confined	506.437	2906.6	258.068	251.4	43.2817	19455.4	0.482215	316.1	40.3076	15591.9	0.562859	402.8	35.706	10021.1	0.290798	523	28.7504	4501.65	0	618.5	22.5733	2172.19	0	700.5	16.6469	1146.48	0
814	Concrete confined	506.437	2930.03	258.068	258.6	42.9991	19074.3	0.52788	325.4	39.903	14981.6	0.603702	412.9	35.2113	9435.2	0.314952	534.4	28.0946	4126.3	0	633	21.6161	1944.76	0	715	15.5515	1062.21	0
815	Concrete confined	506.437	2953.47	258.068	280.9	42.1012	17804.8	0.568975	352	38.7125	13223	0.634012	444.2	33.6302	7762.36	0.298631	569.9	25.9794	3145.8	0	669	19.1371	1473.14	0	752.7	12.5498	855.945	0
816	Concrete confined	506.437	2976.91	258.068	315.1	40.6574	15657.2	0.603782	392.2	36.8185	10657.5	0.647949	493.6	30.9823	5599.85	0.210551	622.3	22.6382	2110.2	0	723.6	15.0602	1013.62	0	805.3	8.32974	603.716	0
817	Concrete confined	506.437	3000.35	258.068	368	38.2633	12179.2	0.61985	454.8	33.6328	7248.33	0.609447	570.3	26.4682	3136.21	0	703.8	16.8317	1127.02	0	803.8	8.4767	607.818	0	881.4	7.15996	432.172	0
818	Concrete confined	364.682	3020.51	258.068	425.3	35.4424	8745.61	0.599546	522.8	29.8224	4508.52	0.473489	648.6	21.2769	1725.59	0	789.2	9.70223	670.681	0	880.5	7.29168	433.859	0	951.7	6.0548	317.75	0
819	Concrete unconfined	411.604	3038.47	258.068	500.3	19.1084	5350.22	1	615.8	13.7144	2217.33	1	755.7	6.34238	840.223	0.91915	899.8	2.86115	399.066	0.792816	974.6	2.14825	286.421	0.545202	1030.4	1.61643	218.831	0.658725
820	Concrete unconfined	321.532	9.525	277.311	513.9	18.5054	4825.01	1	628.7	13.0733	2009.67	1	766.7	5.72306	783.352	1	908.6	2.77728	384.107	1	983.2	2.06628	275.249	1	1037.6	1.54781	210.865	1
821	Steel	284.878	27.4892	277.311	460.6	413.686	199948	0	563.8	398.325	198290	0	693.8	367.025	194911	0	831.7	333.824	191326	0	921.5	312.203	188992	0	987.5	296.313	187276	0
822	Concrete confined	395.613	47.6479	277.311	423	35.5603	8870.94	0.875462	520.1	29.9811	4602.34	0.599916	645.5	21.4951	1767.21	0.69309	786.2	9.9757	685.422	0	877.6	7.33696	439.341	0	948.8	6.10089	321.894	0
823	Concrete confined	395.613	71.087	277.311	370.1	38.1641	12044	0.862341	458	33.4619	7098.53	0.688817	575.1	26.168	3023.39	0.928552	715.3	15.9421	1060.49	0	814.9	8.30679	578.247	0	889.4	7.03542	417.459	0
824	Concrete confined	395.613	94.5261	277.311	338.9	39.6047	14088.7	0.823504	421.6	35.3591	8947.81	0.68521	533	28.728	4170.68	0.964762	671.7	19.2173	1442.29	0	772.6	11.0051	753.337	0	850	7.64584	495.3	0
825	Concrete confined	395.613	117.965	277.311	322.5	40.3343	15172.5	0.775888	402	36.3391	10068.4	0.651006	509.8	30.0713	4977.93	0.940837	646	21.0324	1760.44	0	744.9	13.3491	897.265	0	822	8.07528	560.238	0
826	Concrete confined	395.613	141.404	277.311	314.3	40.6921	15709.3	0.724942	391.6	36.8477	10694.1	0.605392	496	30.8487	5509.69	0.89641	626.9	22.3313	2037.47	0	722.8	15.123	1018.1	0	798	8.59511	627.96	0
827	Steel	284.878	161.563	277.311	311.1	413.686	199948	0	387.2	413.686	199948	0	489.8	413.686	199948	0	617	385.516	196907	0	711.3	362.812	194456	0	785.5	344.947	192527	0
828	Concrete confined	395.613	181.722	277.311	311.7	40.8046	15878.2	0.633062	387.7	37.0363	10933.8	0.512497	489.6	31.2039	5753.09	0.788476	616.5	23.0218	2205.54	0	708.6	16.2221	1099.02	0	782.2	10.0232	705.213	0
829	Concrete confined	395.613	205.161	277.311	312.1	40.7873	15852.2	0.578864	387.7	37.0363	10933.8	0.456153	488.5	31.2647	5795.89	0.721229	613.9	23.1926	2249.65	0	702.9	16.655	1132.31	0	775.8	10.5861	737.198	0
830	Concrete confined	395.613	228.6	277.311	311.7	40.8046	15878.2	0.525046	386.9	37.0749	10983.2	0.400784	487.1	31.3418	5850.78	0.654939	611.1	23.3757	2298.12	0	698.5	16.9859	1163.69	0	770.7	11.0286	762.966	0
831	Concrete confined	395.613	252.039	277.311	312	40.7916	15858.7	0.470871	387.5	37.046	10946.1	0.343715	487.9	31.2977	5819.36	0.583737	611.6	23.3431	2289.39	0	697.9	17.0308	1169.43	0	768.4	11.2264	774.669	0
832	Concrete confined	395.613	275.478	277.311	311.2	40.8261	15910.6	0.417317	386.7	37.0845	10995.6	0.288452	487.2	31.3363	5846.85	0.516135	610.1	23.4409	2315.69	0	696.4	17.1429	1183.87	0	763.8	11.619	798.229	0
833	Steel	284.878	295.637	277.311	310.1	413.686	199948	0	385.4	413.686	199948	0	485.7	413.686	199948	0	607.5	387.803	197154	0	694.3	366.905	194898	0	759.8	351.135	193195	0
834	Concrete confined	395.613	315.796	277.311	311.2	40.8261	15910.6	0.324446	386.8	37.0797	10989.4	0.19149	487.4	31.3253	5838.98	0.396397	610.3	23.4279	2312.16	0	696.4	17.1429	1183.87	0	763.2	11.6699	801.317	0
835	Concrete confined	395.613	339.235	277.311	312.2	40.783	15845.8	0.269781	387.8	37.0315	10927.6	0.133695	488.5	31.2647	5795.89	0.323846	612.3	23.2973	2277.22	0	697.7	17.0458	1171.35	0	766.8	11.3635	782.84	0
836	Concrete confined	395.613	362.674	277.311	312.4	40.7743	15832.8	0.215611	387.9	37.0267	10921.4	0.0771886	488.4	31.2702	5799.8	0.254686	612.4	23.2908	2275.49	0	698	17.0233	1168.47	0	768	11.2607	776.71	0
837	Concrete confined	395.613	386.113	277.311	313.8	40.7138	15741.8	0.160518	390.1	36.9204	10786	0.017212	491.6	31.0933	5676	0.17472	616.3	23.0349	2208.9	0	702.1	16.7153	1137.02	0	771.6	10.9509	758.401	0
838	Concrete confined	395.613	409.552	277.311	315.4	40.6444	15637.6	0.105152	392.9	36.7845	10614.9	0	495.7	30.8655	5520.89	0.0902483	621	22.7244	2131.21	0	707.5	16.306	1105.41	0	775.9	10.5774	736.695	0
839	Steel	284.878	429.711	277.311	316	413.686	199948	0	394.1	413.686	199948	0	497.6	413.686	199948	0	622.9	384.096	196753	0	709.9	363.149	194492	0	777.9	346.777	192724	0
840	Concrete unconfined	1895.12	494.291	277.311	318	26.3594	15467.7	0.19442	396.7	23.4201	10384.8	0.0890225	501.1	19.0732	5317.88	0.483936	627.9	13.1133	2021.98	0.337422	714.9	8.58854	1062.78	0.255405	784.6	4.70269	693.32	0.415776
841	Steel	126.613	554.182	277.311	319.9	413.686	199948	0	399.3	413.686	199948	0	504.5	412.602	199831	0	632.6	381.76	196501	0	719.6	360.814	194240	0	791.2	343.575	192379	0
842	Concrete unconfined	3147.17	651.164	277.311	319	26.3239	15402.3	0	397.9	23.373	10312.7	0	502.6	19.007	5257.74	0	630.3	12.9933	1985.28	0	717.4	8.45321	1048.55	0	788.7	4.46678	673.132	0.0889148
843	Steel	126.613	748.145	277.311	318.1	413.686	199948	0	396.6	413.686	199948	0	500.7	413.517	199930	0	627.9	382.892	196623	0	715.1	361.897	194357	0	786.2	344.779	192509	0
844	Concrete unconfined	3147.17	845.127	277.311	318.2	26.3523	15454.7	0	396.8	23.4162	10378.8	0	501	19.0776	5321.92	0	628.2	13.0983	2017.36	0	715.4	8.5615	1059.92	0	786.4	4.59922	684.437	0
845	Steel	126.613	942.109	277.311	318.4	413.686	199948	0	397	413.686	199948	0	501.3	413.373	199914	0	628.6	382.723	196605	0	715.6	361.777	194344	0	786.7	344.658	192496	0
846	Concrete unconfined	3147.17	1039.09	277.311	318.3	26.3487	15448.1	0	397	23.4083	10366.7	0	501.2	19.0688	5313.85	0	628.5	13.0833	2012.74	0	715.6	8.55068	1058.78	0	786.7	4.58196	682.959	0
847	Steel	126.613	1136.07	277.311	318.3	413.686	199948	0	396.9	413.686	199948	0	501.2	413.397	199917	0	628.5	382.747	196608	0	715.6	361.777	194344	0	786.6	344.682	192498	0
848	Concrete unconfined	3147.17	1233.05	277.311	318.3	26.3487	15448.1	0	396.9	23.4123	10372.8	0	501.2	19.0688	5313.85	0	628.5	13.0833	2012.74	0	715.5	8.55609	1059.35	0	786.6	4.58772	683.452	0
849	Steel	126.613	1330.04	277.311	318.3	413.686	199948	0	396.9	413.686	199948	0	501.2	413.397	199917	0	628.4	382.771	196610	0	715.5	361.801	194346	0	786.5	344.706	192501	0
850	Concrete unconfined	3147.17	1427.02	277.311	318	26.3594	15467.7	0	396.5	23.4279	10396.8	0	500.6	19.0952	5338.07	0	627.7	13.1233	2025.07	0	714.8	8.59395	1063.35	0	785.8	4.63373	687.394	0
851	Steel	126.613	1524	277.311	317.7	413.686	199948	0	396.1	413.686	199948	0	500	413.686	199948	0	627	383.108	196647	0	714	362.162	194385	0	785	345.068	192540	0
852	Concrete unconfined	3147.17	1620.98	277.311	318	26.3594	15467.7	0	396.5	23.4279	10396.8	0	500.6	19.0952	5338.07	0	627.7	13.1233	2025.07	0	714.8	8.59395	1063.35	0	785.8	4.63373	687.394	0
853	Steel	126.613	1717.96	277.311	318.3	413.686	199948	0	396.9	413.686	199948	0	501.2	413.397	199917	0	628.4	382.771	196610	0	715.5	361.801	194346	0	786.5	344.706	192501	0
854	Concrete unconfined	3147.17	1814.95	277.311	318.3	26.3487	15448.1	0	396.9	23.4123	10372.8	0	501.2	19.0688	5313.85	0	628.5	13.0833	2012.74	0	715.5	8.55609	1059.35	0	786.6	4.58772	683.452	0
855	Steel	126.613	1911.93	277.311	318.3	413.686	199948	0	396.9	413.686	199948	0	501.2	413.397	199917	0	628.5	382.747	196608	0	715.6	361.777	194344	0	786.6	344.682	192498	0
856	Concrete unconfined	3147.17	2008.91	277.311	318.3	26.3487	15448.1	0	397	23.4083	10366.7	0	501.2	19.0688	5313.85	0	628.5	13.0833	2012.74	0	715.6	8.55068	1058.78	0	786.7	4.58196	682.959	0
857	Steel	126.613	2105.89	277.311	318.4	413.686	199948	0	397	413.686	199948	0	501.3	413.373	199914	0	628.6	382.723	196605	0	715.6	361.777	194344	0	786.7	344.658	192496	0
858	Concrete unconfined	3147.17	2202.87	277.311	318.2	26.3523	15454.7	0	396.8	23.4162	10378.8	0	501	19.0776	5321.92	0	628.2	13.0983	2017.36	0	715.4	8.5615	1059.92	0	786.4	4.59922	684.437	0
859	Steel	126.613	2299.85	277.311	318.1	413.686	199948	0	396.6	413.686	199948	0	500.7	413.517	199930	0	627.9	382.892	196623	0	715.1	361.897	194357	0	786.2	344.779	192509	0
860	Concrete unconfined	3147.17	2396.84	277.311	319	26.3239	15402.3	0	397.9	23.373	10312.7	0	502.6	19.007	5257.74	0	630.3	12.9933	1985.28	0	717.4	8.45321	1048.55	0	788.7	4.46678	673.132	0
861	Steel	126.613	2493.82	277.311	319.9	413.686	199948	0	399.3	413.686	199948	0	504.5	412.602	199831	0	632.6	381.76	196501	0	719.6	360.814	194240	0	791.2	343.575	192379	0
862	Concrete unconfined	1895.12	2553.71	277.311	318	26.3594	15467.7	0	396.7	23.4201	10384.8	0.114922	501.1	19.0732	5317.88	0	627.9	13.1133	2021.98	0	714.9	8.58854	1062.78	0	784.6	4.70269	693.32	0.0495438
863	Steel	284.878	2618.29	277.311	316	413.686	199948	0	394.1	413.686	199948	0	497.6	413.686	199948	0	622.9	384.096	196753	0	709.9	363.149	194492	0	777.9	346.777	192724	0
864	Concrete confined	395.613	2638.45	277.311	315.4	40.6444	15637.6	0	392.9	36.7845	10614.9	0	495.7	30.8655	5520.89	0	621	22.7244	2131.21	0	707.5	16.306	1105.41	0	775.9	10.5774	736.695	0
865	Concrete confined	395.613	2661.89	277.311	313.8	40.7138	15741.8	0	390.1	36.9204	10786	0.000324047	491.6	31.0933	5676	0	616.3	23.0349	2208.9	0	702.1	16.7153	1137.02	0	771.6	10.9509	758.401	0
866	Concrete confined	395.613	2685.33	277.311	312.4	40.7743	15832.8	0	387.9	37.0267	10921.4	0.0522098	488.4	31.2702	5799.8	0	612.4	23.2908	2275.49	0	698	17.0233	1168.47	0	768	11.2607	776.71	0
867	Concrete confined	395.613	2708.77	277.311	312.2	40.783	15845.8	0.042563	387.8	37.0315	10927.6	0.100594	488.5	31.2647	5795.89	0	612.3	23.2973	2277.22	0	697.7	17.0458	1171.35	0	766.8	11.3635	782.84	0
868	Concrete confined	395.613	2732.2	277.311	311.2	40.8261	15910.6	0.0925309	386.8	37.0797	10989.4	0.150306	487.4	31.3253	5838.98	0	610.3	23.4279	2312.16	0	696.4	17.1429	1183.87	0	763.2	11.6699	801.317	0
869	Steel	284.878	2752.36	277.311	310.1	413.686	199948	0	385.4	413.686	199948	0	485.7	413.686	199948	0	607.5	387.803	197154	0	694.3	366.905	194898	0	759.8	351.135	193195	0
870	Concrete confined	395.613	2772.52	277.311	311.2	40.8261	15910.6	0.177065	386.7	37.0845	10995.6	0.233311	487.2	31.3363	5846.85	0	610.1	23.4409	2315.69	0	696.4	17.1429	1183.87	0	763.8	11.619	798.229	0
871	Concrete confined	395.613	2795.96	277.311	312	40.7916	15858.7	0.225648	387.5	37.046	10946.1	0.280405	487.9	31.2977	5819.36	0	611.6	23.3431	2289.39	0	697.9	17.0308	1169.43	0	768.4	11.2264	774.669	0
872	Concrete confined	395.613	2819.4	277.311	311.7	40.8046	15878.2	0.275019	386.9	37.0749	10983.2	0.329392	487.1	31.3418	5850.78	0	611.1	23.3757	2298.12	0	698.5	16.9859	1163.69	0	770.7	11.0286	762.966	0
873	Concrete confined	395.613	2842.84	277.311	312.1	40.7873	15852.2	0.323924	387.7	37.0363	10933.8	0.376577	488.5	31.2647	5795.89	0	613.9	23.1926	2249.65	0	702.9	16.655	1132.31	0	775.8	10.5861	737.198	0
874	Concrete confined	395.613	2866.28	277.311	311.7	40.8046	15878.2	0.373343	387.7	37.0363	10933.8	0.424797	489.6	31.2039	5753.09	0.012538	616.5	23.0218	2205.54	0	708.6	16.2221	1099.02	0	782.2	10.0232	705.213	0
875	Steel	284.878	2886.44	277.311	311.1	413.686	199948	0	387.2	413.686	199948	0	489.8	413.686	199948	0	617	385.516	196907	0	711.3	362.812	194456	0	785.5	344.947	192527	0
876	Concrete confined	395.613	2906.6	277.311	314.3	40.6921	15709.3	0.456436	391.6	36.8477	10694.1	0.503296	496	30.8487	5509.69	0.0665917	626.9	22.3313	2037.47	0	722.8	15.123	1018.1	0	798	8.59511	627.96	0
877	Concrete confined	395.613	2930.03	277.311	322.5	40.3343	15172.5	0.50103	402	36.3391	10068.4	0.539467	509.8	30.0713	4977.93	0.0589252	646	21.0324	1760.44	0	744.9	13.3491	897.265	0	822	8.07528	560.238	0
878	Concrete confined	395.613	2953.47	277.311	338.9	39.6047	14088.7	0.540435	421.6	35.3591	8947.81	0.56248	533	28.728	4170.68	0.00158054	671.7	19.2173	1442.29	0	772.6	11.0051	753.337	0	850	7.64584	495.3	0
879	Concrete confined	395.613	2976.91	277.311	370.1	38.1641	12044	0.566618	458	33.4619	7098.53	0.55021	575.1	26.168	3023.39	0	715.3	15.9421	1060.49	0	814.9	8.30679	578.247	0	889.4	7.03542	417.459	0
880	Concrete confined	395.613	3000.35	277.311	423	35.5603	8870.94	0.556002	520.1	29.9811	4602.34	0.431216	645.5	21.4951	1767.21	0	786.2	9.9757	685.422	0	877.6	7.33696	439.341	0	948.8	6.10089	321.894	0
881	Steel	284.878	3020.51	277.311	460.6	413.686	199948	0	563.8	398.325	198290	0	693.8	367.025	194911	0	831.7	333.824	191326	0	921.5	312.203	188992	0	987.5	296.313	187276	0
882	Concrete unconfined	321.532	3038.47	277.311	513.9	18.5054	4825.01	1	628.7	13.0733	2009.67	1	766.7	5.72306	783.352	0.914983	908.6	2.77728	384.107	0.791715	983.2	2.06628	275.249	0.544592	1037.6	1.54781	210.865	0.658443
883	Concrete unconfined	362.903	9.525	295.275	581.7	15.3714	2874.94	1	706.2	9.05718	1112.98	1	838.1	3.44921	521.786	1	956.6	2.3198	310.842	1	1016	1.75367	235.238	1	1064.2	1.29429	182.692	1
884	Concrete unconfined	321.532	27.4892	295.275	513.9	18.5054	4825.01	1	628.7	13.0733	2009.67	1	766.7	5.72306	783.352	1	908.6	2.77728	384.107	1	983.2	2.06628	275.249	1	1037.6	1.54781	210.865	1
885	Concrete unconfined	446.515	47.6479	295.275	499.3	19.1524	5387.91	1	614.8	13.7637	2234.28	1	754.6	6.40399	845.977	1	898.8	2.87069	400.8	1	973.5	2.15873	287.872	1	1029.4	1.62596	219.95	1
886	Concrete unconfined	446.515	71.087	295.275	479	20.0356	6177.52	1	593.4	14.809	2629.69	1	732.7	7.61844	963.247	1	878.4	3.06511	437.822	1	953.3	2.35126	315.482	1	1011.6	1.79561	240.384	1
887	Concrete unconfined	446.515	94.5261	295.275	465.4	20.6166	6761.71	1	577.8	15.5575	2961.74	1	713.5	8.6642	1070.78	1	858.7	3.25287	476.88	1	934.2	2.53329	343.419	1	994.2	1.96144	261.391	1
888	Concrete unconfined	446.515	117.965	295.275	461.6	20.7774	6933	1	573.9	15.7429	3051.2	1	707.1	9.00887	1107.74	1	848.9	3.34627	497.684	1	923.4	2.63623	360.099	1	983	2.06819	275.506	1
889	Concrete unconfined	446.515	141.404	295.275	436.8	21.8104	8137.29	1	545.3	17.0805	3796.42	1	676.1	10.6507	1393.19	1	816.9	3.65126	573.105	1	892.6	2.92978	411.714	1	952	2.36365	317.324	1
890	Concrete unconfined	321.532	161.563	295.275	413.6	22.7508	9395.38	1	517.7	18.3354	4687.33	1	646.1	12.1963	1759.08	1	787.8	4.51864	677.55	1	865.3	3.18997	463.401	0.988376	925.1	2.62002	357.429	1
891	Concrete unconfined	446.515	181.722	295.275	436.8	21.8104	8137.29	1	545.2	17.0851	3799.32	1	675.3	10.6925	1402.01	1	813.3	3.68557	582.401	1	887.2	2.98124	421.455	0.936584	945.8	2.42274	326.226	1
892	Concrete unconfined	446.515	205.161	295.275	461.4	20.7858	6942.12	1	573.1	15.7808	3069.89	0.925856	703.5	9.20188	1128.79	1	837.2	3.45778	523.853	1	907.1	2.79158	386.619	0.877475	964.7	2.2426	299.672	0.986367
893	Concrete unconfined	446.515	228.6	295.275	462.2	20.752	6905.72	1	573	15.7855	3072.23	0.845497	702.5	9.25539	1134.67	1	835.4	3.47494	528.016	0.988579	904.6	2.81541	390.84	0.821105	962.2	2.26643	303.087	0.937066
894	Concrete unconfined	446.515	252.039	295.275	461.4	20.7858	6942.12	0.928881	573.1	15.7808	3069.89	0.764986	703.5	9.20188	1128.79	1	836.6	3.4635	525.237	0.918978	905.4	2.80778	389.485	0.764341	962.1	2.26738	303.224	0.887613
895	Concrete unconfined	446.515	275.478	295.275	436.8	21.8104	8137.29	0.863173	545.2	17.0851	3799.32	0.70734	675.1	10.703	1404.22	1	811.1	3.70654	588.17	0.855858	882.1	3.02985	430.864	0.711043	937.6	2.50089	338.305	0.840099
896	Concrete unconfined	321.532	295.637	295.275	413.7	22.7468	9389.7	0.806827	517.7	18.3354	4687.33	0.660731	645.8	12.2116	1763.14	1	784.3	4.71992	694.803	0.804767	857.6	3.26336	479.167	0.666904	912.6	2.73916	377.481	0.800185
897	Concrete unconfined	446.515	315.796	295.275	436.8	21.8104	8137.29	0.730657	545.2	17.0851	3799.32	0.570725	675.1	10.703	1404.22	1	811.2	3.70559	587.906	0.73698	882.1	3.02985	430.864	0.61376	937.5	2.50184	338.455	0.755133
898	Concrete unconfined	446.515	339.235	295.275	461.4	20.7858	6942.12	0.640207	573.1	15.7808	3069.89	0.46577	703.6	9.19653	1128.2	0.916023	836.9	3.46064	524.544	0.660895	905.5	2.80683	389.316	0.553528	961.7	2.2712	303.773	0.703638
899	Concrete unconfined	446.515	362.674	295.275	462.3	20.7478	6901.18	0.562053	573.1	15.7808	3069.89	0.38534	702.8	9.23934	1132.9	0.823682	836.2	3.46731	526.161	0.591718	904.8	2.8135	390.501	0.496964	961.5	2.2731	304.048	0.654195
900	Concrete unconfined	446.515	386.113	295.275	461.8	20.7689	6923.9	0.48475	573.7	15.7523	3055.86	0.304298	704.7	9.13761	1121.75	0.729761	838.8	3.44253	520.184	0.521683	907.5	2.78777	385.948	0.439905	963.7	2.25213	301.034	0.60456
901	Concrete unconfined	446.515	409.552	295.275	438.6	21.7364	8044.88	0.421473	547.8	16.9651	3724.54	0.250494	678.9	10.5043	1362.67	0.654172	816.6	3.65412	573.873	0.458832	887.8	2.97552	420.361	0.386476	944.2	2.43799	328.555	0.556838
902	Concrete unconfined	321.532	429.711	295.275	418.3	22.5623	9130.73	0.366391	524.3	18.0385	4457.21	0.205728	654.8	11.7525	1645.05	0.593543	795.5	4.0737	640.017	0.406933	868.9	3.15566	456.22	0.341593	925.9	2.6124	356.178	0.516337
903	Concrete unconfined	2138.95	494.291	295.275	426	22.2513	8707.71	0.150667	534	17.5986	4138.93	0	665.7	11.1914	1511.62	0.332898	806.1	3.75419	601.542	0.21276	878.9	3.06035	436.875	0.183725	937.3	2.50375	338.754	0.378935
904	Concrete unconfined	142.903	554.182	295.275	433.3	21.9539	8319.16	0.0161081	542.5	17.2094	3878.57	0	674.6	10.729	1409.77	0.0907826	814.7	3.67223	578.764	0.0328545	887	2.98315	421.82	0.0374801	946.8	2.41321	324.777	0.251605
905	Concrete unconfined	3552.1	651.164	295.275	434.6	21.9006	8251.27	0	543.9	17.145	3837.27	0	675.8	10.6664	1396.49	0	815.3	3.66651	577.215	0	887.5	2.97838	420.908	0	946.8	2.41321	324.777	0.0470954
906	Concrete unconfined	142.903	748.145	295.275	434.8	21.8924	8240.86	0	544	17.1404	3834.34	0	675.5	10.6821	1399.8	0	814.6	3.67318	579.023	0	886.7	2.98601	422.368	0	945.8	2.42274	326.226	0
907	Concrete unconfined	3552.1	845.127	295.275	434.8	21.8924	8240.86	0	544	17.1404	3834.34	0	675.6	10.6769	1398.7	0	814.7	3.67223	578.764	0	886.8	2.98506	422.185	0	945.9	2.42178	326.081	0
908	Concrete unconfined	142.903	942.109	295.275	434.8	21.8924	8240.86	0	544.1	17.1358	3831.41	0	675.7	10.6716	1397.59	0	814.9	3.67032	578.247	0	887	2.98315	421.82	0	946.1	2.41988	325.791	0
909	Concrete unconfined	3552.1	1039.09	295.275	434.8	21.8924	8240.86	0	544.1	17.1358	3831.41	0	675.7	10.6716	1397.59	0	814.9	3.67032	578.247	0	886.9	2.9841	422.003	0	946.1	2.41988	325.791	0
910	Concrete unconfined	142.903	1136.07	295.275	434.8	21.8924	8240.86	0	544.1	17.1358	3831.41	0	675.7	10.6716	1397.59	0	814.8	3.67127	578.506	0	886.9	2.9841	422.003	0	946.1	2.41988	325.791	0
911	Concrete unconfined	3552.1	1233.05	295.275	434.8	21.8924	8240.86	0	544	17.1404	3834.34	0	675.7	10.6716	1397.59	0	814.8	3.67127	578.506	0	886.9	2.9841	422.003	0	946	2.42083	325.936	0
912	Concrete unconfined	142.903	1330.04	295.275	434.7	21.8965	8246.06	0	543.9	17.145	3837.27	0	675.6	10.6769	1398.7	0	814.7	3.67223	578.764	0	886.8	2.98506	422.185	0	945.9	2.42178	326.081	0
913	Concrete unconfined	3552.1	1427.02	295.275	435.5	21.8637	8204.51	0	544.8	17.1036	3810.96	0	676.3	10.6403	1390.99	0	815.3	3.66651	577.215	0	887.2	2.98124	421.455	0	946.3	2.41797	325.501	0
914	Concrete unconfined	142.903	1524	295.275	435.2	21.876	8220.07	0	544.3	17.1266	3825.55	0	675.5	10.6821	1399.8	0	814.2	3.67699	580.06	0	886.2	2.99077	423.283	0	945.2	2.42845	327.098	0
915	Concrete unconfined	3552.1	1620.98	295.275	435.5	21.8637	8204.51	0	544.8	17.1036	3810.96	0	676.3	10.6403	1390.99	0	815.3	3.66651	577.215	0	887.2	2.98124	421.455	0	946.3	2.41797	325.501	0
916	Concrete unconfined	142.903	1717.96	295.275	434.7	21.8965	8246.06	0	543.9	17.145	3837.27	0	675.6	10.6769	1398.7	0	814.7	3.67223	578.764	0	886.8	2.98506	422.185	0	945.9	2.42178	326.081	0
917	Concrete unconfined	3552.1	1814.95	295.275	434.8	21.8924	8240.86	0	544	17.1404	3834.34	0	675.7	10.6716	1397.59	0	814.8	3.67127	578.506	0	886.9	2.9841	422.003	0	946	2.42083	325.936	0
918	Concrete unconfined	142.903	1911.93	295.275	434.8	21.8924	8240.86	0	544.1	17.1358	3831.41	0	675.7	10.6716	1397.59	0	814.8	3.67127	578.506	0	886.9	2.9841	422.003	0	946.1	2.41988	325.791	0
919	Concrete unconfined	3552.1	2008.91	295.275	434.8	21.8924	8240.86	0	544.1	17.1358	3831.41	0	675.7	10.6716	1397.59	0	814.9	3.67032	578.247	0	886.9	2.9841	422.003	0	946.1	2.41988	325.791	0
920	Concrete unconfined	142.903	2105.89	295.275	434.8	21.8924	8240.86	0	544.1	17.1358	3831.41	0	675.7	10.6716	1397.59	0	814.9	3.67032	578.247	0	887	2.98315	421.82	0	946.1	2.41988	325.791	0
921	Concrete unconfined	3552.1	2202.87	295.275	434.8	21.8924	8240.86	0	544	17.1404	3834.34	0	675.6	10.6769	1398.7	0	814.7	3.67223	578.764	0	886.8	2.98506	422.185	0	945.9	2.42178	326.081	0
922	Concrete unconfined	142.903	2299.85	295.275	434.8	21.8924	8240.86	0	544	17.1404	3834.34	0	675.5	10.6821	1399.8	0	814.6	3.67318	579.023	0	886.7	2.98601	422.368	0	945.8	2.42274	326.226	0
923	Concrete unconfined	3552.1	2396.84	295.275	434.6	21.9006	8251.27	0	543.9	17.145	3837.27	0	675.8	10.6664	1396.49	0	815.3	3.66651	577.215	0	887.5	2.97838	420.908	0	946.8	2.41321	324.777	0
924	Concrete unconfined	142.903	2493.82	295.275	433.3	21.9539	8319.16	0	542.5	17.2094	3878.57	0	674.6	10.729	1409.77	0	814.7	3.67223	578.764	0	887	2.98315	421.82	0	946.8	2.41321	324.777	0
925	Concrete unconfined	2138.95	2553.71	295.275	426	22.2513	8707.71	0	534	17.5986	4138.93	0.00721438	665.7	11.1914	1511.62	0	806.1	3.75419	601.542	0	878.9	3.06035	436.875	0	937.3	2.50375	338.754	0.0062287
926	Concrete unconfined	321.532	2618.29	295.275	418.3	22.5623	9130.73	0.0704877	524.3	18.0385	4457.21	0.203044	654.8	11.7525	1645.05	0	795.5	4.0737	640.017	0	868.9	3.15566	456.22	0	925.9	2.6124	356.178	0.0947357
927	Concrete unconfined	446.515	2638.45	295.275	438.6	21.7364	8044.88	0.118064	547.8	16.9651	3724.54	0.238131	678.9	10.5043	1362.67	0	816.6	3.65412	573.873	0.00743749	887.8	2.97552	420.361	0	944.2	2.43799	328.555	0.119459
928	Concrete unconfined	446.515	2661.89	295.275	461.8	20.7689	6923.9	0.172282	573.7	15.7523	3055.86	0.280245	704.7	9.13761	1121.75	0	838.8	3.44253	520.184	0.0465737	907.5	2.78777	385.948	0	963.7	2.25213	301.034	0.148921
929	Concrete unconfined	446.515	2685.33	295.275	462.3	20.7478	6901.18	0.242568	573.1	15.7808	3069.89	0.349691	702.8	9.23934	1132.9	0.0461374	836.2	3.46731	526.161	0.0945057	904.8	2.8135	390.501	0.0153819	961.5	2.2731	304.048	0.180735
930	Concrete unconfined	446.515	2708.77	295.275	461.4	20.7858	6942.12	0.313846	573.1	15.7808	3069.89	0.418524	703.6	9.19653	1128.2	0.105051	836.9	3.46064	524.544	0.141369	905.5	2.80683	389.316	0.0505767	961.7	2.2712	303.773	0.21231
931	Concrete unconfined	446.515	2732.2	295.275	436.8	21.8104	8137.29	0.399741	545.2	17.0851	3799.32	0.512619	675.1	10.703	1404.22	0.18877	811.2	3.70559	587.906	0.19724	882.1	3.02985	430.864	0.0904468	937.5	2.50184	338.455	0.246527
932	Concrete unconfined	321.532	2752.36	295.275	413.7	22.7468	9389.7	0.471921	517.7	18.3354	4687.33	0.593571	645.8	12.2116	1763.14	0.266424	784.3	4.71992	694.803	0.248694	857.6	3.26336	479.167	0.126595	912.6	2.73916	377.481	0.27702
933	Concrete unconfined	446.515	2772.52	295.275	436.8	21.8104	8137.29	0.520361	545.2	17.0851	3799.32	0.629534	675.1	10.703	1404.22	0.290199	811.1	3.70654	588.17	0.277972	882.1	3.02985	430.864	0.151086	937.6	2.50089	338.305	0.300794
934	Concrete unconfined	446.515	2795.96	295.275	461.4	20.7858	6942.12	0.576615	573.1	15.7808	3069.89	0.674594	703.5	9.20188	1128.79	0.326782	836.6	3.4635	525.237	0.316634	905.4	2.80778	389.485	0.181983	962.1	2.26738	303.224	0.329804
935	Concrete unconfined	446.515	2819.4	295.275	462.2	20.752	6905.72	0.646776	573	15.7855	3072.23	0.743507	702.5	9.25539	1134.67	0.387079	835.4	3.47494	528.016	0.364069	904.6	2.81541	390.84	0.217431	962.2	2.26643	303.087	0.36139
936	Concrete unconfined	446.515	2842.84	295.275	461.4	20.7858	6942.12	0.717881	573.1	15.7808	3069.89	0.812264	703.5	9.20188	1128.79	0.44594	837.2	3.45778	523.853	0.410645	907.1	2.79158	386.619	0.252345	964.7	2.2426	299.672	0.392764
937	Concrete unconfined	446.515	2866.28	295.275	436.8	21.8104	8137.29	0.800862	545.2	17.0851	3799.32	0.901413	675.3	10.6925	1402.01	0.525914	813.3	3.68557	582.401	0.464885	887.2	2.98124	421.455	0.291112	945.8	2.42274	326.226	0.426176
938	Concrete unconfined	321.532	2886.44	295.275	413.6	22.7508	9395.38	0.870745	517.7	18.3354	4687.33	0.977831	646.1	12.1963	1759.08	0.599457	787.8	4.51864	677.55	0.514325	865.3	3.18997	463.401	0.325946	925.1	2.62002	357.429	0.456342
939	Concrete unconfined	446.515	2906.6	295.275	436.8	21.8104	8137.29	0.921482	545.3	17.0805	3796.42	1	676.1	10.6507	1393.19	0.626771	816.9	3.65126	573.105	0.544483	892.6	2.92978	411.714	0.350803	952	2.36365	317.324	0.481258
940	Concrete unconfined	446.515	2930.03	295.275	461.6	20.7774	6933	0.980554	573.9	15.7429	3051.2	1	707.1	9.00887	1107.74	0.665364	848.9	3.34627	497.684	0.583003	923.4	2.63623	360.099	0.381464	983	2.06819	275.506	0.511143
941	Concrete unconfined	446.515	2953.47	295.275	465.4	20.6166	6761.71	1	577.8	15.5575	2961.74	1	713.5	8.6642	1070.78	0.721279	858.7	3.25287	476.88	0.628059	934.2	2.53329	343.419	0.415723	994.2	1.96144	261.391	0.542846
942	Concrete unconfined	446.515	2976.91	295.275	479	20.0356	6177.52	1	593.4	14.809	2629.69	1	732.7	7.61844	963.247	0.770944	878.4	3.06511	437.822	0.671631	953.3	2.35126	315.482	0.450444	1011.6	1.79561	240.384	0.574321
943	Concrete unconfined	446.515	3000.35	295.275	499.3	19.1524	5387.91	1	614.8	13.7637	2234.28	1	754.6	6.40399	845.977	0.821205	898.8	2.87069	400.8	0.715868	973.5	2.15873	287.872	0.485473	1029.4	1.62596	219.95	0.605958
944	Concrete unconfined	321.532	3020.51	295.275	513.9	18.5054	4825.01	1	628.7	13.0733	2009.67	1	766.7	5.72306	783.352	0.868492	908.6	2.77728	384.107	0.755367	983.2	2.06628	275.249	0.516398	1037.6	1.54781	210.865	0.633554
945	Concrete unconfined	362.903	3038.47	295.275	581.7	15.3714	2874.94	1	706.2	9.05718	1112.98	1	838.1	3.44921	521.786	0.89474	956.6	2.3198	310.842	0.787056	1016	1.75367	235.238	0.542677	1064.2	1.29429	182.692	0.657558

## Sheet: 2
Fiber Number	Fiber Types	Area (mm^2)	x (mm)	y (mm)	15min				30min				60min				120min				180min				240min
					Max temp ( °C)	fc' or fy (MPa)	Ec or Es (MPa)	damage ratio	Max temp ( °C)	fc' or fy (MPa)	Ec or Es (MPa)	damage ratio	Max temp ( °C)	fc' or fy (MPa)	Ec or Es (MPa)	damage ratio	Max temp ( °C)	fc' or fy (MPa)	Ec or Es (MPa)	damage ratio	Max temp ( °C)	fc' or fy (MPa)	Ec or Es (MPa)	damage ratio	Max temp ( °C)	fc' or fy (MPa)	Ec or Es (MPa)	damage ratio
1	Concrete unconfined	362.902	9.525	9.525	584.6	15.2326	2812.07	1	709.1	8.90137	1096.13	1	840.7	3.42443	515.865	1	960	2.2874	306.116	1	1019.4	1.72127	231.305	1	1068	1.25807	178.817	0.913328
2	Concrete unconfined	302.348	26.9856	9.525	517.9	18.3265	4680.19	1	633.2	12.8479	1941.79	1	771.3	5.46233	759.922	1	915	2.71629	373.555	1	989.7	2.00433	267.004	1	1045.1	1.47633	202.727	0.901352
3	Concrete unconfined	442.301	46.5302	9.525	502.1	19.0291	5277.71	1	617.8	13.6155	2183.81	1	757.9	6.21899	828.752	1	904.1	2.82017	391.69	1	980.2	2.09488	279.112	1	1037.6	1.54781	210.865	0.887485
4	Concrete unconfined	442.301	69.7481	9.525	480.4	19.9753	6119.92	1	594.7	14.7461	2603.78	1	734.3	7.5305	954.495	1	882.6	3.02508	429.932	1	961.1	2.27691	304.599	1	1022.1	1.69553	228.208	0.871295
5	Concrete unconfined	442.301	92.966	9.525	466.6	20.5657	6708.36	1	578.6	15.5194	2943.72	1	714.5	8.61017	1065.06	1	862.7	3.21475	468.661	1	943.5	2.44466	329.578	1	1007.4	1.83564	245.357	0.855166
6	Concrete unconfined	442.301	116.184	9.525	463.6	20.6928	6842.41	1	574.4	15.7191	3039.58	1	706.4	9.04645	1111.81	1	851.2	3.32435	492.713	0.994551	932.5	2.5495	346.001	1	997.7	1.92809	257.078	0.838894
7	Concrete unconfined	442.301	139.402	9.525	463.2	20.7098	6860.45	1	573.6	15.7571	3058.2	1	703.4	9.20724	1129.37	1	844.8	3.38535	506.683	0.953296	925.8	2.61335	356.334	1	991.3	1.98908	264.999	0.822495
8	Concrete unconfined	442.301	162.62	9.525	463.3	20.7055	6855.94	1	573.7	15.7523	3055.86	0.974064	703	9.22864	1131.72	1	841.9	3.41299	513.159	0.911456	922	2.64957	362.312	1	987.2	2.02816	270.156	0.805988
9	Concrete unconfined	442.301	185.838	9.525	462.7	20.7309	6883.06	1	574	15.7381	3048.88	0.906979	704.2	9.1644	1124.68	1	842.1	3.41108	512.709	0.869894	921	2.6591	363.899	1	985.3	2.04627	272.567	0.78937
10	Concrete unconfined	442.301	209.055	9.525	439.5	21.6993	7998.97	1	547.8	16.9651	3724.54	0.859727	678	10.5514	1372.42	1	818.7	3.6341	568.524	0.834638	899.5	2.86401	399.585	1	966.3	2.22735	297.501	0.773871
11	Concrete unconfined	302.348	228.6	9.525	417.5	22.5945	9175.44	0.962746	521.9	18.1467	4539.59	0.822906	650.7	11.9621	1697.92	1	794.4	4.13744	645.342	0.807496	877.9	3.06988	438.771	1	947.6	2.40558	323.622	0.761254
12	Concrete unconfined	442.301	248.145	9.525	439.5	21.6993	7998.97	0.898943	547.8	16.9651	3724.54	0.748472	678	10.5514	1372.42	1	818.4	3.63696	569.285	0.766363	898.8	2.87069	400.8	1	965.3	2.23689	298.856	0.745796
13	Concrete unconfined	442.301	271.362	9.525	462.7	20.7309	6883.06	0.822004	574	15.7381	3048.88	0.660639	704.2	9.1644	1124.68	1	841	3.42157	515.187	0.720089	918.4	2.68388	368.056	1	982.1	2.07677	276.661	0.727946
14	Concrete unconfined	442.301	294.58	9.525	463.3	20.7055	6855.94	0.755831	573.7	15.7523	3055.86	0.594029	702.7	9.24469	1133.49	1	839.1	3.43968	519.5	0.679808	916.9	2.69818	370.473	0.984589	981.2	2.08534	277.82	0.711278
15	Concrete unconfined	442.301	317.798	9.525	463.3	20.7055	6855.94	0.68998	573.6	15.7571	3058.2	0.527256	702.4	9.26074	1135.26	0.963798	838.6	3.44444	520.641	0.639205	916.7	2.70008	370.796	0.949804	981.2	2.08534	277.82	0.694548
16	Concrete unconfined	442.301	341.016	9.525	463.3	20.7055	6855.94	0.624128	573.6	15.7571	3058.2	0.460394	702.4	9.26074	1135.26	0.90741	838.9	3.44158	519.956	0.598414	917.1	2.69627	370.15	0.914952	981.7	2.08058	277.176	0.677792
17	Concrete unconfined	442.301	364.234	9.525	463.4	20.7013	6851.43	0.558215	573.8	15.7476	3053.53	0.393339	703.1	9.22329	1131.14	0.850623	840.2	3.42919	516.998	0.557368	918.4	2.68388	368.056	0.880011	982.9	2.06914	275.634	0.66099
18	Concrete unconfined	442.301	387.452	9.525	463.2	20.7098	6860.45	0.492489	574.8	15.7001	3030.32	0.325468	705.5	9.09473	1117.07	0.792828	843.6	3.39679	509.352	0.515779	921.5	2.65434	363.105	0.844878	985.7	2.04246	272.058	0.64408
19	Concrete unconfined	442.301	410.67	9.525	441.3	21.6251	7907.73	0.440211	550.5	16.8401	3648.45	0.283214	682	10.3418	1329.53	0.751115	824.7	3.57692	553.565	0.480239	904.9	2.81255	390.332	0.811955	972.7	2.16636	288.931	0.628234
20	Concrete unconfined	302.348	430.214	9.525	424.1	22.3283	8810.85	0.394776	530.8	17.7442	4241.38	0.247002	662.1	11.3773	1554.59	0.717965	808.3	3.73322	595.614	0.451324	890.5	2.94979	415.476	0.784604	961.5	2.2731	304.048	0.615014
21	Concrete unconfined	3184.96	521.745	9.525	430.9	22.0519	8445.54	0.133936	539.4	17.3517	3971.58	0	671.8	10.8749	1441.16	0.491216	817.5	3.64554	571.574	0.288239	899.7	2.86211	399.239	0.646304	969.2	2.19971	293.595	0.548508
22	Concrete unconfined	162.324	609.6	9.525	431.9	22.0111	8392.72	0	540.5	17.3013	3938.32	0	673	10.8124	1427.64	0.279178	819.1	3.63029	567.512	0.134042	902.2	2.83828	394.933	0.514387	971.3	2.1797	290.79	0.485076
23	Concrete unconfined	2822.06	687.93	9.525	454.7	21.0677	7253.05	0	564.7	16.1773	3273.24	0	694.8	9.66579	1199.41	0.0712673	834	3.48828	531.28	0	913.6	2.72963	375.84	0.395381	979.4	2.1025	280.148	0.428037
24	Concrete unconfined	2822.06	836.07	9.525	453.5	21.1179	7309.9	0	563.3	16.2431	3308.43	0	693.2	9.75072	1215.11	0	831.8	3.50925	536.456	0	910.7	2.75727	380.615	0.173815	976.6	2.12919	283.796	0.321552
25	Concrete unconfined	162.324	914.4	9.525	427.2	22.2026	8642.99	0	535	17.553	4107.43	0	666.8	11.1344	1498.7	0	812	3.69796	585.802	0	894.1	2.91548	409.048	0.059465	963.7	2.25213	301.034	0.26627
26	Concrete unconfined	2822.06	992.73	9.525	453.8	21.1054	7295.66	0	563.7	16.2243	3298.34	0	693.6	9.7295	1211.17	0	832.3	3.50449	535.275	0	911.3	2.75155	379.623	0	977.1	2.12442	283.142	0.20867
27	Concrete unconfined	2822.06	1140.87	9.525	453.8	21.1054	7295.66	0	563.6	16.229	3300.86	0	693.5	9.7348	1212.16	0	832.2	3.50544	535.511	0	911.2	2.7525	379.788	0	977	2.12537	283.273	0.101973
28	Concrete unconfined	162.324	1219.2	9.525	427.1	22.2066	8648.37	0	534.9	17.5575	4110.57	0	666.7	11.1396	1499.87	0	811.8	3.69987	586.327	0	894	2.91643	409.225	0	963.6	2.25309	301.171	0.0468483
29	Concrete unconfined	2822.06	1297.53	9.525	453.6	21.1137	7305.15	0	563.5	16.2337	3303.38	0	693.4	9.74011	1213.14	0	832.1	3.50639	535.747	0	911.1	2.75346	379.953	0	976.9	2.12633	283.403	0
30	Concrete unconfined	2822.06	1445.67	9.525	454.2	21.0886	7276.7	0	564.1	16.2055	3288.28	0	694	9.70827	1207.24	0	832.4	3.50353	535.039	0	911.4	2.7506	379.457	0	977.1	2.12442	283.142	0
31	Concrete unconfined	162.324	1524	9.525	427.4	22.1945	8632.24	0	535.1	17.5484	4104.29	0	666.6	11.1448	1501.04	0	811.4	3.70368	587.379	0	893.5	2.9212	410.112	0	963.1	2.25785	301.854	0.0582403
32	Concrete unconfined	2822.06	1602.33	9.525	454.2	21.0886	7276.7	0	564.1	16.2055	3288.28	0	694	9.70827	1207.24	0	832.4	3.50353	535.039	0	911.4	2.7506	379.457	0	977.1	2.12442	283.142	0.119447
33	Concrete unconfined	2822.06	1750.47	9.525	453.6	21.1137	7305.15	0	563.5	16.2337	3303.38	0	693.4	9.74011	1213.14	0	832.1	3.50639	535.747	0	911.1	2.75346	379.953	0	976.9	2.12633	283.403	0.237783
34	Concrete unconfined	162.324	1828.8	9.525	427.1	22.2066	8648.37	0	534.9	17.5575	4110.57	0	666.7	11.1396	1499.87	0	811.8	3.69987	586.327	0	894	2.91643	409.225	0	963.6	2.25309	301.171	0.301493
35	Concrete unconfined	2822.06	1907.13	9.525	453.8	21.1054	7295.66	0	563.6	16.229	3300.86	0	693.5	9.7348	1212.16	0	832.2	3.50544	535.511	0	911.2	2.7525	379.788	0	977	2.12537	283.273	0.362895
36	Concrete unconfined	2822.06	2055.27	9.525	453.8	21.1054	7295.66	0	563.7	16.2243	3298.34	0	693.6	9.7295	1211.17	0	832.3	3.50449	535.275	0	911.3	2.75155	379.623	0	977.1	2.12442	283.142	0.4812
37	Concrete unconfined	162.324	2133.6	9.525	427.2	22.2026	8642.99	0	535	17.553	4107.43	0	666.8	11.1344	1498.7	0	812	3.69796	585.802	0	894.1	2.91548	409.048	0	963.7	2.25213	301.034	0.54479
38	Concrete unconfined	2822.06	2211.93	9.525	453.5	21.1179	7309.9	0	563.3	16.2431	3308.43	0	693.2	9.75072	1215.11	0	831.8	3.50925	536.456	0	910.7	2.75727	380.615	0	976.6	2.12919	283.796	0.606356
39	Concrete unconfined	2822.06	2360.07	9.525	454.7	21.0677	7253.05	0	564.7	16.1773	3273.24	0	694.8	9.66579	1199.41	0	834	3.48828	531.28	0	913.6	2.72963	375.84	0.0748823	979.4	2.1025	280.148	0.724485
40	Concrete unconfined	162.324	2438.4	9.525	431.9	22.0111	8392.72	0	540.5	17.3013	3938.32	0	673	10.8124	1427.64	0	819.1	3.63029	567.512	0	902.2	2.83828	394.933	0.15815	971.3	2.1797	290.79	0.787574
41	Concrete unconfined	3184.96	2526.26	9.525	430.9	22.0519	8445.54	0	539.4	17.3517	3971.58	0	671.8	10.8749	1441.16	0.0874242	817.5	3.64554	571.574	0.0599732	899.7	2.86211	399.239	0.24977	969.2	2.19971	293.595	0.85786
42	Concrete unconfined	302.348	2617.79	9.525	424.1	22.3283	8810.85	0.100544	530.8	17.7442	4241.38	0.0311421	662.1	11.3773	1554.59	0.33228	808.3	3.73322	595.614	0.190557	890.5	2.94979	415.476	0.346346	961.5	2.2731	304.048	0.93144
43	Concrete unconfined	442.301	2637.33	9.525	441.3	21.6251	7907.73	0.135477	550.5	16.8401	3648.45	0.0476378	682	10.3418	1329.53	0.365966	824.7	3.57692	553.565	0.21176	904.9	2.81255	390.332	0.364223	972.7	2.16636	288.931	0.946331
44	Concrete unconfined	442.301	2660.55	9.525	463.2	20.7098	6860.45	0.174798	574.8	15.7001	3030.32	0.0658278	705.5	9.09473	1117.07	0.408695	843.6	3.39679	509.352	0.238236	921.5	2.65434	363.105	0.385963	985.7	2.04246	272.058	0.964152
45	Concrete unconfined	442.301	2683.77	9.525	463.4	20.7013	6851.43	0.229553	573.8	15.7476	3053.53	0.112387	703.1	9.22329	1131.14	0.471065	840.2	3.42919	516.998	0.271571	918.4	2.68388	368.056	0.410501	982.9	2.06914	275.634	0.982849
46	Concrete unconfined	442.301	2706.98	9.525	463.3	20.7055	6855.94	0.284528	573.6	15.7571	3058.2	0.15804	702.4	9.26074	1135.26	0.5322	838.9	3.44158	519.956	0.307233	917.1	2.69627	370.15	0.434804	981.7	2.08058	277.176	1
47	Concrete unconfined	442.301	2730.2	9.525	463.3	20.7055	6855.94	0.33943	573.6	15.7571	3058.2	0.203475	702.4	9.26074	1135.26	0.59285	838.6	3.44444	520.641	0.34388	916.7	2.70008	370.796	0.458984	981.2	2.08534	277.82	1
48	Concrete unconfined	442.301	2753.42	9.525	463.3	20.7055	6855.94	0.394334	573.7	15.7523	3055.86	0.248802	702.7	9.24469	1133.49	0.653316	839.1	3.43968	519.5	0.380308	916.9	2.69818	370.473	0.483084	981.2	2.08534	277.82	1
49	Concrete unconfined	442.301	2776.64	9.525	462.7	20.7309	6883.06	0.449626	574	15.7381	3048.88	0.29393	704.2	9.1644	1124.68	0.71306	841	3.42157	515.187	0.416359	918.4	2.68388	368.056	0.507017	982.1	2.07677	276.661	1
50	Concrete unconfined	442.301	2799.86	9.525	439.5	21.6993	7998.97	0.518259	547.8	16.9651	3724.54	0.364916	678	10.5514	1372.42	0.790024	818.4	3.63696	569.285	0.459458	898.8	2.87069	400.8	0.533863	965.3	2.23689	298.856	1
51	Concrete unconfined	302.348	2819.4	9.525	417.5	22.5945	9175.44	0.575111	521.9	18.1467	4539.59	0.425972	650.7	11.9621	1697.92	0.858821	794.4	4.13744	645.342	0.498374	877.9	3.06988	438.771	0.557589	947.6	2.40558	323.622	1
52	Concrete unconfined	442.301	2838.94	9.525	439.5	21.6993	7998.97	0.610035	547.8	16.9651	3724.54	0.440517	678	10.5514	1372.42	0.891237	818.7	3.6341	568.524	0.520744	899.5	2.86401	399.585	0.574324	966.3	2.22735	297.501	1
53	Concrete unconfined	442.301	2862.16	9.525	462.7	20.7309	6883.06	0.651825	574	15.7381	3048.88	0.461319	704.2	9.1644	1124.68	0.936611	842.1	3.41108	512.709	0.550808	921	2.6591	363.899	0.595576	985.3	2.04627	272.567	1
54	Concrete unconfined	442.301	2885.38	9.525	463.3	20.7055	6855.94	0.706371	573.7	15.7523	3055.86	0.507034	703	9.22864	1131.72	0.997916	841.9	3.41299	513.159	0.587434	922	2.64957	362.312	0.619592	987.2	2.02816	270.156	1
55	Concrete unconfined	442.301	2908.6	9.525	463.2	20.7098	6860.45	0.761331	573.6	15.7571	3058.2	0.552562	703.4	9.20724	1129.37	1	844.8	3.38535	506.683	0.623332	925.8	2.61335	356.334	0.643295	991.3	1.98908	264.999	1
56	Concrete unconfined	442.301	2931.82	9.525	463.6	20.6928	6842.41	0.816013	574.4	15.7191	3039.58	0.597291	706.4	9.04645	1111.81	1	851.2	3.32435	492.713	0.658497	932.5	2.5495	346.001	0.666721	997.7	1.92809	257.078	1
57	Concrete unconfined	442.301	2955.03	9.525	466.6	20.5657	6708.36	0.869344	578.6	15.5194	2943.72	0.639138	714.5	8.61017	1065.06	1	862.7	3.21475	468.661	0.69279	943.5	2.44466	329.578	0.689805	1007.4	1.83564	245.357	1
58	Concrete unconfined	442.301	2978.25	9.525	480.4	19.9753	6119.92	0.916944	594.7	14.7461	2603.78	0.671081	734.3	7.5305	954.495	1	882.6	3.02508	429.932	0.726021	961.1	2.27691	304.599	0.712497	1022.1	1.69553	228.208	1
59	Concrete unconfined	442.301	3001.47	9.525	502.1	19.0291	5277.71	0.959914	617.8	13.6155	2183.81	0.697915	757.9	6.21899	828.752	1	904.1	2.82017	391.69	0.759728	980.2	2.09488	279.112	0.735356	1037.6	1.54781	210.865	1
60	Concrete unconfined	302.348	3021.01	9.525	517.9	18.3265	4680.19	0.997354	633.2	12.8479	1941.79	0.724728	771.3	5.46233	759.922	1	915	2.71629	373.555	0.78941	989.7	2.00433	267.004	0.75516	1045.1	1.47633	202.727	1
61	Concrete unconfined	362.903	3038.47	9.525	584.6	15.2326	2812.07	0.995606	709.1	8.90137	1096.13	0.707362	840.7	3.42443	515.865	1	960	2.2874	306.116	0.813002	1019.4	1.72127	231.305	0.771904	1068	1.25807	178.817	1
62	Concrete unconfined	302.348	9.525	26.9856	517.9	18.3265	4680.19	1	633.2	12.8479	1941.79	1	771.2	5.46801	760.429	1	914.9	2.71724	373.718	1	989.7	2.00433	267.004	1	1045.1	1.47633	202.727	0.913949
63	Steel	251.897	26.9856	26.9856	465	413.686	199948	0	569.4	396.976	198144	0	700.6	365.388	194734	0	842.7	331.175	191040	0	934.1	309.169	188664	0	1001.9	292.846	186902	0
64	Concrete confined	368.497	46.5302	26.9856	427.5	32.6131	8626.87	0.740217	525.8	27.2544	4406.47	0.504539	653.4	19.1136	1662.94	0.338487	799.9	7.71659	618.841	0	895.1	6.20067	407.279	0	969.3	5.01228	293.461	0
65	Concrete confined	368.497	69.7481	26.9856	375.2	35.0701	11717.9	0.735501	464.7	30.5164	6793	0.580152	585.1	23.4314	2801.38	0.586599	733	13.1554	961.604	0	840.6	6.99372	516.092	0	921.2	5.72628	363.582	0
66	Concrete confined	368.497	92.966	26.9856	343.6	36.4656	13777.6	0.708314	427.7	32.3583	8616.13	0.584201	543.1	25.8738	3860.81	0.660855	690.8	16.2228	1238.96	0	803.3	7.52909	609.192	0	889.2	6.19492	417.821	0
67	Concrete confined	368.497	116.184	26.9856	325.7	37.227	14961.8	0.673276	406	33.394	9833.23	0.563216	517.4	27.2966	4698.06	0.676938	664.5	18.0203	1525.83	0	778.1	9.43202	725.658	0	866.6	6.52297	460.794	0
68	Concrete confined	368.497	139.402	26.9856	318	37.5481	15467.7	0.634394	395.9	33.8651	10433	0.529973	503.9	28.0234	5206.14	0.664382	649.1	19.0365	1718.97	0	762.3	10.7123	805.956	0	851.5	6.74086	492.069	0
69	Concrete confined	368.497	162.62	26.9856	316	37.6309	15598.5	0.593649	392.9	34.0037	10614.9	0.490568	498.7	28.2996	5409.87	0.636338	641.6	19.5222	1820.89	0	753.3	11.4217	852.793	0	842	6.87742	512.934	0
70	Concrete confined	368.497	185.838	26.9856	316	37.6309	15598.5	0.552229	393.1	33.9945	10602.7	0.448432	498.1	28.3313	5431.91	0.600233	638.9	19.6956	1858.95	0	748.2	11.8176	879.704	0	836.1	6.96202	526.393	0
71	Concrete confined	368.497	209.055	26.9856	315.7	37.6433	15618	0.510928	392.9	34.0037	10614.9	0.406661	497.8	28.3472	5442.96	0.563632	635.7	19.9002	1905.03	0	740.7	12.3922	919.788	0	831.1	7.03361	538.115	0
72	Steel	251.897	228.6	26.9856	315.3	413.686	199948	0	392.5	413.686	199948	0	497.3	413.686	199948	0	634.2	381.375	196460	0	735.2	357.058	193834	0	828.4	334.618	191412	0
73	Concrete confined	368.497	248.145	26.9856	315.7	37.6433	15618	0.441203	392.8	34.0083	10620.9	0.33613	497.5	28.363	5454.03	0.50168	634.5	19.9767	1922.59	0	738.5	12.559	931.665	0	828.4	7.07222	544.571	0
74	Concrete confined	368.497	271.362	26.9856	315.9	37.6351	15605	0.399698	392.7	34.013	10627	0.294281	496.8	28.4	5479.94	0.465974	634.9	19.9512	1916.72	0	741.5	12.3313	915.483	0	828	7.07793	545.535	0
75	Concrete confined	368.497	294.58	26.9856	315.1	37.6681	15657.2	0.358663	391.3	34.0774	10712.5	0.253829	494.9	28.5002	5550.85	0.432828	632.9	20.0784	1946.24	0	740.3	12.4226	921.944	0	827	7.09222	547.954	0
76	Concrete confined	368.497	317.798	26.9856	314.6	37.6887	15689.8	0.317511	390.4	34.1188	10767.6	0.212914	493.7	28.5633	5596.06	0.39838	631.8	20.1481	1962.67	0	739.7	12.4681	925.18	0	826.8	7.09508	548.439	0
77	Concrete confined	368.497	341.016	26.9856	314.7	37.6846	15683.3	0.27607	390.7	34.105	10749.2	0.170713	494.2	28.537	5577.18	0.360395	632.6	20.0974	1950.71	0	740.8	12.3846	919.25	0	828	7.07793	545.535	0
78	Concrete confined	368.497	364.234	26.9856	315.9	37.6351	15605	0.234027	392.4	34.0268	10645.3	0.12685	496.6	28.4106	5487.37	0.318062	635.7	19.9002	1905.03	0	743.9	12.1481	902.61	0	830.9	7.03647	538.591	0
79	Concrete confined	368.497	387.452	26.9856	317.7	37.5606	15487.4	0.191577	395.5	33.8836	10457.2	0.0810918	501	28.1777	5321.92	0.270515	641.1	19.5544	1827.88	0	748.5	11.7944	878.113	0	835.6	6.96919	527.552	0
80	Concrete confined	368.497	410.67	26.9856	320.2	37.4568	15323.6	0.148599	399.4	33.7026	10222.9	0.0339223	506.9	27.8631	5088.88	0.218101	647.6	19.1341	1738.92	0	752.9	11.4529	854.894	0	842	6.87742	512.934	0
81	Steel	251.897	430.214	26.9856	321.6	413.686	199948	0	401.7	413.686	199948	0	510.3	411.206	199680	0	651.3	377.258	196015	0	755.1	352.266	193317	0	845.8	330.429	190960	0
82	Concrete unconfined	2653.51	521.745	26.9856	322.9	26.185	15146.2	0.179675	403.4	23.1564	9985.73	0.0903133	512.5	18.5679	4876.71	0.627375	654.9	11.7474	1643.78	0.388129	760.7	6.0616	814.223	0.683687	849.7	3.33865	495.949	0.565465
83	Steel	135.238	609.6	26.9856	324	413.686	199948	0	404.9	413.686	199948	0	514.5	410.194	199571	0	658.1	375.621	195838	0	765.9	349.666	193036	0	853.3	328.623	190765	0
84	Concrete unconfined	2351.16	687.93	26.9856	317.7	26.37	15487.4	0	395.2	23.4789	10475.3	0	500.5	19.0996	5342.12	0.265864	640.6	12.4751	1834.9	0.125203	748.8	6.72788	876.524	0.446001	836	3.46922	526.624	0.450388
85	Concrete unconfined	2351.16	836.07	26.9856	316.8	26.4019	15546.2	0	393.9	23.5297	10554.1	0	498.5	19.1876	5417.2	0	637.2	12.6467	1883.3	0	743.9	7.00024	902.61	0.232257	831.6	3.51116	536.93	0.346123
86	Steel	135.238	914.4	26.9856	322.2	413.686	199948	0	402.2	413.686	199948	0	510.3	411.206	199680	0	651.3	377.258	196015	0	756.1	352.026	193291	0	844.4	330.766	190996	0
87	Concrete unconfined	2351.16	992.73	26.9856	317	26.3948	15533.1	0	394.2	23.518	10535.8	0	498.9	19.17	5402.54	0	637.9	12.6114	1873.24	0	744.7	6.95585	898.333	0.00287116	832.1	3.50639	535.747	0.234399
88	Concrete unconfined	2351.16	1140.87	26.9856	317	26.3948	15533.1	0	394.1	23.5219	10541.9	0	498.8	19.1744	5406.2	0	637.8	12.6164	1874.67	0	744.6	6.9614	898.867	0	832	3.50734	535.983	0.128925
89	Steel	135.238	1219.2	26.9856	322.1	413.686	199948	0	402	413.686	199948	0	510.2	411.23	199683	0	651.1	377.306	196020	0	755.8	352.098	193299	0	844.3	330.79	190999	0
90	Concrete unconfined	2351.16	1297.53	26.9856	317	26.3948	15533.1	0	394.2	23.518	10535.8	0	498.9	19.17	5402.54	0	637.8	12.6164	1874.67	0	744.7	6.95585	898.333	0	832.1	3.50639	535.747	0.0173173
91	Concrete unconfined	2351.16	1445.67	26.9856	316.8	26.4019	15546.2	0	393.9	23.5297	10554.1	0	498.5	19.1876	5417.2	0	637.3	12.6417	1881.86	0	744.1	6.98915	901.54	0	831.5	3.51211	537.166	0.0226696
92	Steel	135.238	1524	26.9856	321.7	413.686	199948	0	401.4	413.686	199948	0	509.3	411.446	199706	0	650	377.571	196049	0	754.6	352.387	193330	0	843.2	331.055	191027	0
93	Concrete unconfined	2351.16	1602.33	26.9856	316.8	26.4019	15546.2	0	393.9	23.5297	10554.1	0	498.5	19.1876	5417.2	0	637.3	12.6417	1881.86	0	744.1	6.98915	901.54	0	831.5	3.51211	537.166	0.146375
94	Concrete unconfined	2351.16	1750.47	26.9856	317	26.3948	15533.1	0	394.2	23.518	10535.8	0	498.9	19.17	5402.54	0	637.8	12.6164	1874.67	0	744.7	6.95585	898.333	0	832.1	3.50639	535.747	0.263169
95	Steel	135.238	1828.8	26.9856	322.1	413.686	199948	0	402	413.686	199948	0	510.2	411.23	199683	0	651.1	377.306	196020	0	755.8	352.098	193299	0	844.3	330.79	190999	0
96	Concrete unconfined	2351.16	1907.13	26.9856	317	26.3948	15533.1	0	394.1	23.5219	10541.9	0	498.8	19.1744	5406.2	0	637.8	12.6164	1874.67	0	744.6	6.9614	898.867	0	832	3.50734	535.983	0.386914
97	Concrete unconfined	2351.16	2055.27	26.9856	317	26.3948	15533.1	0	394.2	23.518	10535.8	0	498.9	19.17	5402.54	0	637.9	12.6114	1873.24	0	744.7	6.95585	898.333	0	832.1	3.50639	535.747	0.50387
98	Steel	135.238	2133.6	26.9856	322.2	413.686	199948	0	402.2	413.686	199948	0	510.3	411.206	199680	0	651.3	377.258	196015	0	756.1	352.026	193291	0	844.4	330.766	190996	0
99	Concrete unconfined	2351.16	2211.93	26.9856	316.8	26.4019	15546.2	0	393.9	23.5297	10554.1	0	498.5	19.1876	5417.2	0	637.2	12.6467	1883.3	0	743.9	7.00024	902.61	0	831.6	3.51116	536.93	0.627715
100	Concrete unconfined	2351.16	2360.07	26.9856	317.7	26.37	15487.4	0	395.2	23.4789	10475.3	0	500.5	19.0996	5342.12	0	640.6	12.4751	1834.9	0	748.8	6.72788	876.524	0.133211	836	3.46922	526.624	0.743638
101	Steel	135.238	2438.4	26.9856	324	413.686	199948	0	404.9	413.686	199948	0	514.5	410.194	199571	0	658.1	375.621	195838	0	765.9	349.666	193036	0	853.3	328.623	190765	0
102	Concrete unconfined	2653.51	2526.26	26.9856	322.9	26.185	15146.2	0	403.4	23.1564	9985.73	0.0196415	512.5	18.5679	4876.71	0.250953	654.9	11.7474	1643.78	0.170173	760.7	6.0616	814.223	0.295149	849.7	3.33865	495.949	0.872129
103	Steel	251.897	2617.79	26.9856	321.6	413.686	199948	0	401.7	413.686	199948	0	510.3	411.206	199680	0	651.3	377.258	196015	0	755.1	352.266	193317	0	845.8	330.429	190960	0
104	Concrete confined	368.497	2637.33	26.9856	320.2	37.4568	15323.6	0	399.4	33.7026	10222.9	0	506.9	27.8631	5088.88	0	647.6	19.1341	1738.92	0	752.9	11.4529	854.894	0	842	6.87742	512.934	0
105	Concrete confined	368.497	2660.55	26.9856	317.7	37.5606	15487.4	0	395.5	33.8836	10457.2	0	501	28.1777	5321.92	0.016359	641.1	19.5544	1827.88	0	748.5	11.7944	878.113	0	835.6	6.96919	527.552	0
106	Concrete confined	368.497	2683.77	26.9856	315.9	37.6351	15605	0.0273189	392.4	34.0268	10645.3	0	496.6	28.4106	5487.37	0.0685478	635.7	19.9002	1905.03	0	743.9	12.1481	902.61	0	830.9	7.03647	538.591	0
107	Concrete confined	368.497	2706.98	26.9856	314.7	37.6846	15683.3	0.0626104	390.7	34.105	10749.2	0	494.2	28.537	5577.18	0.114635	632.6	20.0974	1950.71	0	740.8	12.3846	919.25	0	828	7.07793	545.535	0
108	Concrete confined	368.497	2730.2	26.9856	314.6	37.6887	15689.8	0.0971809	390.4	34.1188	10767.6	0.0101833	493.7	28.5633	5596.06	0.155605	631.8	20.1481	1962.67	0	739.7	12.4681	925.18	0	826.8	7.09508	548.439	0
109	Concrete confined	368.497	2753.42	26.9856	315.1	37.6681	15657.2	0.131392	391.3	34.0774	10712.5	0.0375151	494.9	28.5002	5550.85	0.192382	632.9	20.0784	1946.24	0	740.3	12.4226	921.944	0	827	7.09222	547.954	0
110	Concrete confined	368.497	2776.64	26.9856	315.9	37.6351	15605	0.165443	392.7	34.013	10627	0.0642643	496.8	28.4	5479.94	0.227586	634.9	19.9512	1916.72	0	741.5	12.3313	915.483	0	828	7.07793	545.535	0
111	Concrete confined	368.497	2799.86	26.9856	315.7	37.6433	15618	0.200088	392.8	34.0083	10620.9	0.092648	497.5	28.363	5454.03	0.265823	634.5	19.9767	1922.59	0	738.5	12.559	931.665	0	828.4	7.07222	544.571	0
112	Steel	251.897	2819.4	26.9856	315.3	413.686	199948	0	392.5	413.686	199948	0	497.3	413.686	199948	0	634.2	381.375	196460	0	735.2	357.058	193834	0	828.4	334.618	191412	0
113	Concrete confined	368.497	2838.94	26.9856	315.7	37.6433	15618	0.258217	392.9	34.0037	10614.9	0.140522	497.8	28.3472	5442.96	0.332385	635.7	19.9002	1905.03	0	740.7	12.3922	919.788	0	831.1	7.03361	538.115	0
114	Concrete confined	368.497	2862.16	26.9856	316	37.6309	15598.5	0.292591	393.1	33.9945	10602.7	0.168799	498.1	28.3313	5431.91	0.371681	638.9	19.6956	1858.95	0	748.2	11.8176	879.704	0	836.1	6.96202	526.393	0
115	Concrete confined	368.497	2885.38	26.9856	316	37.6309	15598.5	0.327122	392.9	34.0037	10614.9	0.197535	498.7	28.2996	5409.87	0.410373	641.6	19.5222	1820.89	0	753.3	11.4217	852.793	0	842	6.87742	512.934	0
116	Concrete confined	368.497	2908.6	26.9856	318	37.5481	15467.7	0.360689	395.9	33.8651	10433	0.222697	503.9	28.0234	5206.14	0.439272	649.1	19.0365	1718.97	0	762.3	10.7123	805.956	0	851.5	6.74086	492.069	0
117	Concrete confined	368.497	2931.82	26.9856	325.7	37.227	14961.8	0.391481	406	33.394	9833.23	0.239519	517.4	27.2966	4698.06	0.449258	664.5	18.0203	1525.83	0	778.1	9.43202	725.658	0	866.6	6.52297	460.794	0
118	Concrete confined	368.497	2955.03	26.9856	343.6	36.4656	13777.6	0.416492	427.7	32.3583	8616.13	0.23946	543.1	25.8738	3860.81	0.424164	690.8	16.2228	1238.96	0	803.3	7.52909	609.192	0	889.2	6.19492	417.821	0
119	Concrete confined	368.497	2978.25	26.9856	375.2	35.0701	11717.9	0.429986	464.7	30.5164	6793	0.204858	585.1	23.4314	2801.38	0.327439	733	13.1554	961.604	0	840.6	6.99372	516.092	0	921.2	5.72628	363.582	0
120	Concrete confined	368.497	3001.47	26.9856	427.5	32.6131	8626.87	0.411987	525.8	27.2544	4406.47	0.0720519	653.4	19.1136	1662.94	0.0137174	799.9	7.71659	618.841	0	895.1	6.20067	407.279	0	969.3	5.01228	293.461	0
121	Steel	251.897	3021.01	26.9856	465	413.686	199948	0	569.4	396.976	198144	0	700.6	365.388	194734	0	842.7	331.175	191040	0	934.1	309.169	188664	0	1001.9	292.846	186902	0
122	Concrete unconfined	302.348	3038.47	26.9856	517.9	18.3265	4680.19	1	633.2	12.8479	1941.79	0.75984	771.2	5.46801	760.429	1	914.9	2.71724	373.718	0.817119	989.7	2.00433	267.004	0.773362	1045.1	1.47633	202.727	1
123	Concrete unconfined	223.811	9.525	40.7956	508.6	18.7414	5023.56	1	625	13.258	2067.21	1	765.2	5.80786	791.037	1	910.8	2.75632	380.45	1	986.1	2.03864	271.55	1	1042.5	1.50111	205.531	0.914028
124	Concrete confined	186.465	26.9856	40.7956	443.5	31.8236	7797.26	0.762133	544.5	26.1976	3819.71	0.496296	674.2	17.7024	1414.22	0.252688	819.4	7.42825	566.755	0	911.6	5.95792	379.127	0	984.4	4.78566	273.715	0
125	Concrete confined	272.778	46.5302	40.7956	389.6	34.4122	10816.7	0.770149	481.4	29.6528	6079.07	0.598963	603.8	22.2941	2429.46	0.56839	745.9	12.1669	891.931	0	852.2	6.82602	490.569	0	932.5	5.55959	346.001	0
126	Concrete confined	272.778	69.7481	40.7956	337.7	36.7189	14168.2	0.752592	421.1	32.6767	8975.36	0.634331	532.8	26.4504	4177.06	0.723788	674.5	17.3464	1410.88	0	785.6	8.80764	688.381	0	872.8	6.43321	448.572	0
127	Concrete confined	272.778	92.966	40.7956	304.6	38.0978	16335.6	0.720965	383.2	34.4478	11213.3	0.623474	486.9	28.9189	5858.66	0.765823	630.1	20.2557	1988.31	0.0185554	740.8	12.3846	919.25	0	834	6.9921	531.28	0
128	Concrete confined	272.778	116.184	40.7956	281.8	39.0066	17751.1	0.685049	357.1	35.6116	12888.1	0.598215	457.2	30.4327	7135.75	0.767723	598.4	22.211	2531.43	0.144924	710.4	14.6277	1088.61	0	805	7.40552	604.534	0
129	Concrete confined	272.778	139.402	40.7956	267.6	39.5556	18577.4	0.647066	340.4	36.3329	13989.4	0.566024	438.4	31.3585	8055.11	0.752499	578.1	23.4146	2954.97	0.197307	690.3	16.0416	1243.97	0	785.1	8.74141	690.849	0
130	Concrete confined	272.778	162.62	40.7956	261	39.8064	18943.9	0.607776	331.6	36.7057	14572.1	0.52977	428.4	31.841	8578.61	0.727666	566.7	24.0748	3223.62	0.209182	677.9	16.8888	1373.51	0	772.4	9.78342	754.349	0
131	Concrete confined	272.778	185.838	40.7956	259.9	39.8479	19003.8	0.567586	328.6	36.8317	14770.4	0.490978	424.7	32.0178	8778.19	0.697142	562	24.3438	3341.46	0.196623	671.9	17.2923	1440.03	0	765.4	10.3446	790.011	0
132	Concrete confined	272.778	209.055	40.7956	269.3	39.4906	18481	0.52517	337.9	36.4393	14154.9	0.446194	435.5	31.4992	8204.51	0.65276	572.5	23.7403	3083.98	0.128951	680.2	16.7331	1348.69	0	773.3	9.71061	749.798	0
133	Concrete confined	186.465	228.6	40.7956	279.7	39.0886	17876.2	0.488359	349.9	35.9248	13361.4	0.405219	449.5	30.8149	7501.93	0.607922	584.6	23.0331	2812.07	0.054107	692.3	15.9032	1224.01	0	782.8	8.93249	702.235	0
134	Concrete confined	272.778	248.145	40.7956	269.1	39.4982	18492.4	0.456981	337.4	36.4606	14188	0.378583	434.3	31.5572	8266.9	0.596568	569.7	23.9021	3150.61	0.0908735	676.5	16.9834	1388.8	0	769	10.0571	771.611	0
135	Concrete confined	272.778	271.362	40.7956	258.5	39.9007	19079.7	0.419177	325.3	36.9695	14988.2	0.344972	419.1	32.2836	9086.16	0.578306	553.9	24.8032	3554.84	0.12103	661.3	17.9952	1564.28	0	753.9	11.2475	849.645	0
136	Concrete confined	272.778	294.58	40.7956	256.6	39.972	19181.6	0.3793	322.9	37.0694	15146.2	0.30622	416.3	32.4158	9242.76	0.547476	550.8	24.9775	3640.09	0.103975	658.3	18.1919	1601.11	0	751.5	11.4331	862.26	0
137	Concrete confined	272.778	317.798	40.7956	255.8	40.002	19224.2	0.339182	321.9	37.1108	15212	0.266784	415.3	32.4628	9299.1	0.51498	549.9	25.028	3665.22	0.0793475	657.7	18.2311	1608.57	0	751.2	11.4562	863.841	0
138	Concrete confined	272.778	341.016	40.7956	256.2	39.987	19202.9	0.298751	322.6	37.0818	15165.9	0.226424	416.4	32.411	9237.13	0.480393	551.2	24.9551	3628.97	0.0469299	659.2	18.133	1589.98	0	752.8	11.3327	855.419	0
139	Concrete confined	272.778	364.234	40.7956	258	39.9195	19106.6	0.257888	325.2	36.9737	14994.7	0.184887	419.7	32.2553	9052.83	0.443321	555.1	24.7355	3522.38	0.0045542	663	17.8833	1543.75	0	756.6	11.0376	835.524	0
140	Concrete confined	272.778	387.452	40.7956	261.4	39.7913	18922	0.216439	330	36.773	14677.8	0.141756	425.6	31.9749	8729.36	0.402822	561.9	24.3495	3344.01	0	669.6	17.4459	1466.24	0	763	10.5349	802.347	0
141	Concrete confined	272.778	410.67	40.7956	274.3	39.2982	18193.6	0.171304	345.1	36.1318	13678.3	0.0904919	445.2	31.0265	7712.7	0.342308	582.2	23.1744	2864	0	690.3	16.0416	1243.97	0	782.4	8.96562	704.22	0
142	Concrete confined	186.465	430.214	40.7956	285.6	38.8574	17521.9	0.132279	358.7	35.5416	12783.3	0.0445749	462.1	30.1873	6910.26	0.28524	600.1	22.1085	2498.88	0	707.3	14.8492	1106.57	0	798.2	7.63184	626.999	0
143	Concrete unconfined	1964.25	521.745	40.7956	284.7	27.5136	17576.5	0.188171	357.9	24.9059	12835.7	0.110304	461.8	20.7689	6923.9	0.661298	599.9	14.4938	2502.68	0.439165	708.7	8.92288	1098.44	0.710423	799.1	3.86468	622.676	0.579929
144	Concrete unconfined	100.109	609.6	40.7956	285.4	27.4899	17534.1	0.0520882	358.8	24.8723	12776.8	0.0297334	463.2	20.7098	6860.45	0.467264	602.3	14.3769	2457.37	0.293591	712	8.74516	1079.39	0.581353	802.9	3.78469	610.295	0.51634
145	Concrete unconfined	1740.44	687.93	40.7956	264	28.2037	18778.7	0.000216312	332.1	25.8545	14539	0	427.7	22.1823	8616.13	0.317414	565.2	16.1538	3260.76	0.205508	673.7	10.776	1419.8	0.495708	767.2	5.69477	780.795	0.475437
146	Concrete unconfined	1740.44	836.07	40.7956	263.3	28.2266	18817.4	0	330.7	25.905	14631.6	0	425.7	22.2635	8723.94	0.0096499	561.9	16.3087	3344.01	0.0212408	669.6	10.9892	1466.24	0.287836	762.9	5.93767	802.863	0.373301
147	Concrete unconfined	100.109	914.4	40.7956	285.1	27.5001	17552.2	0	357.5	24.9209	12861.9	0	460.2	20.8365	6997	0	597.6	14.6055	2546.9	0	704.8	9.13226	1121.16	0.145923	795.4	4.0795	640.5	0.303232
148	Concrete unconfined	1740.44	992.73	40.7956	263.4	28.2234	18811.9	0	330.9	25.8978	14618.3	0	426	22.2513	8707.71	0	562.3	16.29	3333.8	0	670	10.9685	1461.65	0.0642082	763.1	5.92639	801.832	0.263036
149	Concrete unconfined	1740.44	1140.87	40.7956	263.4	28.2234	18811.9	0	330.9	25.8978	14618.3	0	426	22.2513	8707.71	0	562.3	16.29	3333.8	0	670	10.9685	1461.65	0	763.1	5.92639	801.832	0.158862
150	Concrete unconfined	100.109	1219.2	40.7956	285	27.5035	17558.3	0	357.4	24.9246	12868.4	0	460.1	20.8407	7001.59	0	597.5	14.6104	2548.84	0	704.8	9.13226	1121.16	0	795.4	4.0795	640.5	0.0874316
151	Concrete unconfined	1740.44	1297.53	40.7956	263.5	28.2201	18806.4	0	331	25.8942	14611.7	0	426.1	22.2472	8702.31	0	562.4	16.2853	3331.26	0	670.1	10.9633	1460.51	0	763.2	5.92075	801.317	0.0486399
152	Concrete unconfined	1740.44	1445.67	40.7956	262.9	28.2398	18839.5	0	330.3	25.9194	14658	0	425.2	22.2837	8751.04	0	561.5	16.3275	3354.24	0	669	11.0204	1473.14	0	762.2	5.97713	806.472	0.0543003
153	Concrete unconfined	100.109	1524	40.7956	284.3	27.5272	17600.6	0	356.5	24.9582	12927.4	0	458.8	20.8954	7061.48	0	596	14.6831	2578.13	0	703.3	9.21259	1129.96	0	793.8	4.17218	648.252	0.0993038
154	Concrete unconfined	1740.44	1602.33	40.7956	262.9	28.2398	18839.5	0	330.3	25.9194	14658	0	425.2	22.2837	8751.04	0	561.5	16.3275	3354.24	0	669	11.0204	1473.14	0	762.2	5.97713	806.472	0.176426
155	Concrete unconfined	1740.44	1750.47	40.7956	263.5	28.2201	18806.4	0	331	25.8942	14611.7	0	426.1	22.2472	8702.31	0	562.4	16.2853	3331.26	0	670.1	10.9633	1460.51	0	763.2	5.92075	801.317	0.29139
156	Concrete unconfined	100.109	1828.8	40.7956	285	27.5035	17558.3	0	357.4	24.9246	12868.4	0	460.1	20.8407	7001.59	0	597.5	14.6104	2548.84	0	704.8	9.13226	1121.16	0	795.4	4.0795	640.5	0.337864
157	Concrete unconfined	1740.44	1907.13	40.7956	263.4	28.2234	18811.9	0	330.9	25.8978	14618.3	0	426	22.2513	8707.71	0	562.3	16.29	3333.8	0	670	10.9685	1461.65	0	763.1	5.92639	801.832	0.413594
158	Concrete unconfined	1740.44	2055.27	40.7956	263.4	28.2234	18811.9	0	330.9	25.8978	14618.3	0	426	22.2513	8707.71	0	562.3	16.29	3333.8	0	670	10.9685	1461.65	0	763.1	5.92639	801.832	0.5291
159	Concrete unconfined	100.109	2133.6	40.7956	285.1	27.5001	17552.2	0	357.5	24.9209	12861.9	0	460.2	20.8365	6997	0	597.6	14.6055	2546.9	0	704.8	9.13226	1121.16	0	795.4	4.0795	640.5	0.577144
160	Concrete unconfined	1740.44	2211.93	40.7956	263.3	28.2266	18817.4	0	330.7	25.905	14631.6	0	425.7	22.2635	8723.94	0	561.9	16.3087	3344.01	0	669.6	10.9892	1466.24	0.0478818	762.9	5.93767	802.863	0.651339
161	Concrete unconfined	1740.44	2360.07	40.7956	264	28.2037	18778.7	0	332.1	25.8545	14539	0	427.7	22.1823	8616.13	0	565.2	16.1538	3260.76	0.0559187	673.7	10.776	1419.8	0.190487	767.2	5.69477	780.795	0.765103
162	Concrete unconfined	100.109	2438.4	40.7956	285.4	27.4899	17534.1	0	358.8	24.8723	12776.8	0	463.2	20.7098	6860.45	0.0829015	602.3	14.3769	2457.37	0.110126	712	8.74516	1079.39	0.23713	802.9	3.78469	610.295	0.814145
163	Concrete unconfined	1964.25	2526.26	40.7956	284.7	27.5136	17576.5	0	357.9	24.9059	12835.7	0.0402184	461.8	20.7689	6923.9	0.291695	599.9	14.4938	2502.68	0.226475	708.7	8.92288	1098.44	0.327605	799.1	3.86468	622.676	0.8843
164	Concrete confined	186.465	2617.79	40.7956	285.6	38.8574	17521.9	0	358.7	35.5416	12783.3	0	462.1	30.1873	6910.26	0.0404099	600.1	22.1085	2498.88	0	707.3	14.8492	1106.57	0	798.2	7.63184	626.999	0
165	Concrete confined	272.778	2637.33	40.7956	274.3	39.2982	18193.6	0	345.1	36.1318	13678.3	0	445.2	31.0265	7712.7	0.104719	582.2	23.1744	2864	0	690.3	16.0416	1243.97	0	782.4	8.96562	704.22	0
166	Concrete confined	272.778	2660.55	40.7956	261.4	39.7913	18922	0.0215053	330	36.773	14677.8	0	425.6	31.9749	8729.36	0.172817	561.9	24.3495	3344.01	0	669.6	17.4459	1466.24	0	763	10.5349	802.347	0
167	Concrete confined	272.778	2683.77	40.7956	258	39.9195	19106.6	0.0564989	325.2	36.9737	14994.7	0.0166796	419.7	32.2553	9052.83	0.217212	555.1	24.7355	3522.38	0	663	17.8833	1543.75	0	756.6	11.0376	835.524	0
168	Concrete confined	272.778	2706.98	40.7956	256.2	39.987	19202.9	0.0907936	322.6	37.0818	15165.9	0.0456442	416.4	32.411	9237.13	0.257538	551.2	24.9551	3628.97	0	659.2	18.133	1589.98	0	752.8	11.3327	855.419	0
169	Concrete confined	272.778	2730.2	40.7956	255.8	40.002	19224.2	0.124552	321.9	37.1108	15212	0.0732665	415.3	32.4628	9299.1	0.294889	549.9	25.028	3665.22	0	657.7	18.2311	1608.57	0	751.2	11.4562	863.841	0
170	Concrete confined	272.778	2753.42	40.7956	256.6	39.972	19181.6	0.157901	322.9	37.0694	15146.2	0.0997816	416.3	32.4158	9242.76	0.329705	550.8	24.9775	3640.09	0	658.3	18.1919	1601.11	0	751.5	11.4331	862.26	0
171	Concrete confined	272.778	2776.64	40.7956	258.5	39.9007	19079.7	0.190905	325.3	36.9695	14988.2	0.125428	419.1	32.2836	9086.16	0.362478	553.9	24.8032	3554.84	0	661.3	17.9952	1564.28	0	753.9	11.2475	849.645	0
172	Concrete confined	272.778	2799.86	40.7956	269.1	39.4982	18492.4	0.22102	337.4	36.4606	14188	0.144585	434.3	31.5572	8266.9	0.379907	569.7	23.9021	3150.61	0	676.5	16.9834	1388.8	0	769	10.0571	771.611	0
173	Concrete confined	186.465	2819.4	40.7956	279.7	39.0886	17876.2	0.245652	349.9	35.9248	13361.4	0.158435	449.5	30.8149	7501.93	0.389682	584.6	23.0331	2812.07	0	692.3	15.9032	1224.01	0	782.8	8.93249	702.235	0
174	Concrete confined	272.778	2838.94	40.7956	269.3	39.4906	18481	0.27784	337.9	36.4393	14154.9	0.190367	435.5	31.4992	8204.51	0.440161	572.5	23.7403	3083.98	0	680.2	16.7331	1348.69	0	773.3	9.71061	749.798	0
175	Concrete confined	272.778	2862.16	40.7956	259.9	39.8479	19003.8	0.314458	328.6	36.8317	14770.4	0.223675	424.7	32.0178	8778.19	0.489502	562	24.3438	3341.46	0	671.9	17.2923	1440.03	0	765.4	10.3446	790.011	0
176	Concrete confined	272.778	2885.38	40.7956	261	39.8064	18943.9	0.347822	331.6	36.7057	14572.1	0.249131	428.4	31.841	8578.61	0.521796	566.7	24.0748	3223.62	0	677.9	16.8888	1373.51	0	772.4	9.78342	754.349	0
177	Concrete confined	272.778	2908.6	40.7956	267.6	39.5556	18577.4	0.379703	340.4	36.3329	13989.4	0.270974	438.4	31.3585	8055.11	0.546986	578.1	23.4146	2954.97	0	690.3	16.0416	1243.97	0	785.1	8.74141	690.849	0
178	Concrete confined	272.778	2931.82	40.7956	281.8	39.0066	17751.1	0.409321	357.1	35.6116	12888.1	0.286901	457.2	30.4327	7135.75	0.560223	598.4	22.211	2531.43	0	710.4	14.6277	1088.61	0	805	7.40552	604.534	0
179	Concrete confined	272.778	2955.03	40.7956	304.6	38.0978	16335.6	0.435456	383.2	34.4478	11213.3	0.292773	486.9	28.9189	5858.66	0.552325	630.1	20.2557	1988.31	0	740.8	12.3846	919.25	0	834	6.9921	531.28	0
180	Concrete confined	272.778	2978.25	40.7956	337.7	36.7189	14168.2	0.454861	421.1	32.6767	8975.36	0.278178	532.8	26.4504	4177.06	0.495171	674.5	17.3464	1410.88	0	785.6	8.80764	688.381	0	872.8	6.43321	448.572	0
181	Concrete confined	272.778	3001.47	40.7956	389.6	34.4122	10816.7	0.453793	481.4	29.6528	6079.07	0.199478	603.8	22.2941	2429.46	0.298073	745.9	12.1669	891.931	0	852.2	6.82602	490.569	0	932.5	5.55959	346.001	0
182	Concrete confined	186.465	3021.01	40.7956	443.5	31.8236	7797.26	0.421297	544.5	26.1976	3819.71	0.0317058	674.2	17.7024	1414.22	0	819.4	7.42825	566.755	0	911.6	5.95792	379.127	0	984.4	4.78566	273.715	0
183	Concrete unconfined	223.811	3038.47	40.7956	508.6	18.7414	5023.56	1	625	13.258	2067.21	0.766189	765.2	5.80786	791.037	1	910.8	2.75632	380.45	0.817586	986.1	2.03864	271.55	0.773568	1042.5	1.50111	205.531	1
184	Concrete unconfined	223.811	9.525	52.5442	496.6	19.271	5487.37	1	612.9	13.8574	2266.84	1	754.5	6.40959	846.501	1	902.2	2.83828	394.933	1	978.2	2.11394	281.707	1	1036.6	1.55734	211.963	0.914217
185	Concrete confined	186.465	26.9856	52.5442	410.8	33.418	9555.29	0.792335	507	28.2885	5085.01	0.590076	633.4	20.426	1938.82	0.488841	781.3	9.31183	709.687	0	881.2	6.40419	432.546	0	956.1	5.2094	311.541	0
186	Concrete confined	272.778	46.5302	52.5442	360.1	35.7452	12691.9	0.785893	447.3	31.3947	7609.21	0.649018	565.1	24.6132	3263.25	0.688879	705.7	15.1671	1115.9	0	813.6	7.38183	581.619	0	898.9	6.05338	400.626	0
187	Concrete confined	272.778	69.7481	52.5442	318.1	37.544	15461.2	0.75876	398.9	33.7259	10252.8	0.653861	503.5	28.0447	5221.96	0.777625	644.5	19.3351	1780.83	0	755.4	11.2574	841.791	0	845.6	6.82572	504.913	0
188	Concrete confined	272.778	92.966	52.5442	288.2	38.7549	17363.6	0.724595	361.2	35.4318	12620.2	0.636889	462.1	30.1873	6910.26	0.79739	602.3	21.9755	2457.37	0.160194	712	14.5129	1079.39	0	806	7.39132	601.814	0
189	Concrete confined	272.778	116.184	52.5442	265.3	39.6433	18706.4	0.687931	336.5	36.4987	14247.7	0.608108	432.8	31.6296	8345.38	0.791752	571.5	23.7982	3107.61	0.252355	682.1	16.6039	1328.47	0	775	9.57265	741.223	0
190	Concrete confined	272.778	139.402	52.5442	249.2	40.2478	19569	0.649909	318.9	37.2349	15408.8	0.574954	413.1	32.5661	9423.81	0.773682	550.6	24.9888	3645.66	0.292072	660.1	18.074	1578.92	0.0393444	753.3	11.294	852.793	0
191	Concrete confined	272.778	162.62	52.5442	239.8	40.5929	20037.5	0.610999	308.2	37.6727	16104.4	0.53894	401.1	33.1238	10121.8	0.748819	537.1	25.7389	4042.03	0.303234	646	18.9882	1760.44	0.0939001	739.1	12.377	928.421	0
192	Concrete confined	272.778	185.838	52.5442	236.1	40.7272	20214.5	0.571431	303.3	37.8708	16418.7	0.50098	395.2	33.3944	10475.3	0.719745	530.1	26.1222	4264.12	0.295152	639	19.4344	1857.53	0.103212	730.9	12.988	973.129	0
193	Concrete confined	272.778	209.055	52.5442	236.5	40.7128	20195.6	0.531334	302.6	37.899	16463.3	0.461648	395.3	33.3899	10469.3	0.686817	528.3	26.2201	4323.15	0.273401	638.3	19.4787	1867.51	0.0778742	729.2	13.1134	982.499	0
194	Concrete confined	186.465	228.6	52.5442	237.7	40.6693	20138.5	0.497431	303.4	37.8668	16412.3	0.428039	395.9	33.3624	10433	0.65873	529.3	26.1657	4290.26	0.24827	638.4	19.4724	1866.08	0.0528031	729.2	13.1134	982.499	0
195	Concrete confined	272.778	248.145	52.5442	235.2	40.7598	20256.9	0.464143	300.2	37.9953	16615.8	0.395952	392.2	33.5312	10657.5	0.633688	524.1	26.4477	4464.02	0.240197	633.1	19.8066	1943.27	0.0575689	723.6	13.5236	1013.62	0
196	Concrete confined	272.778	271.362	52.5442	231.7	40.8858	20419.6	0.424751	296.5	38.1431	16848.9	0.357869	387	33.7668	10977	0.604575	518.5	26.749	4658.84	0.228854	626	20.2499	2051.5	0.0667069	716.6	14.03	1053.09	0
197	Concrete confined	272.778	294.58	52.5442	229.7	40.9574	20510.8	0.38515	294.4	38.2266	16980.4	0.319246	384.2	33.8929	11150.9	0.573893	515.6	26.9041	4762.94	0.21039	622.3	20.479	2110.2	0.0578304	713.8	14.2307	1069.06	0
198	Concrete confined	272.778	317.798	52.5442	229.1	40.9789	20538	0.345318	293.9	38.2464	17011.5	0.280034	383.6	33.9199	11188.4	0.541748	515.1	26.9308	4781.12	0.185736	621.8	20.5098	2118.26	0.0327791	713.5	14.2521	1070.78	0
199	Concrete confined	272.778	341.016	52.5442	229.8	40.9539	20506.3	0.305226	294.9	38.2067	16949.1	0.240198	384.8	33.866	11113.6	0.508303	516.7	26.8453	4723.19	0.15547	623.4	20.411	2092.58	0	715.2	14.1305	1061.06	0
200	Concrete confined	272.778	364.234	52.5442	231.9	40.8786	20410.4	0.264794	297.6	38.0992	16779.8	0.199544	388.2	33.7126	10902.9	0.473046	520.4	26.647	4591.83	0.119068	627.4	20.1629	2029.71	0	719	13.8571	1039.48	0
201	Concrete confined	272.778	387.452	52.5442	235.9	40.7345	20224	0.223818	302.3	37.911	16482.4	0.157762	394.2	33.4401	10535.8	0.435262	526.7	26.307	4376.29	0.0741386	634.7	19.706	1919.65	0	725.9	13.3556	1000.79	0
202	Concrete confined	272.778	410.67	52.5442	241.7	40.5236	19944.9	0.182189	308.8	37.6484	16065.8	0.114697	402.9	33.0407	10015.2	0.394195	536.9	25.7499	4048.21	0.0146386	645.2	19.0395	1771.29	0	736.8	12.5494	940.881	0
203	Concrete confined	186.465	430.214	52.5442	246.7	40.3401	19696.1	0.146912	316	37.3543	15598.5	0.0770198	409.8	32.7204	9612.8	0.359113	545.9	25.2516	3779.04	0	653.7	18.4916	1659.09	0	745.6	11.8852	893.53	0
204	Concrete unconfined	1964.25	521.745	52.5442	248.9	28.6935	19584.3	0.193844	319.2	26.3168	15389.2	0.122286	413.5	22.7548	9401.06	0.685498	550.6	16.8355	3645.66	0.485289	659.1	11.5318	1591.21	0.743226	751.4	6.58289	862.787	0.59971
205	Concrete unconfined	100.109	609.6	52.5442	249.2	28.6839	19569	0.0581907	319.9	26.2919	15343.3	0.0422684	414.4	22.7188	9349.99	0.49449	552	16.7706	3606.85	0.344014	661	11.434	1567.93	0.617094	754	6.43757	849.121	0.53681
206	Concrete unconfined	1740.44	687.93	52.5442	234.9	29.1374	20271	0.00445612	301	26.9554	16565	0	393	23.5648	10608.8	0.334618	525.1	18.0024	4430.08	0.245692	633.7	12.8228	1934.38	0.528927	726.3	7.96899	998.565	0.497189
207	Concrete unconfined	1740.44	836.07	52.5442	233.2	29.1906	20350.3	0	298.3	27.0488	16735.8	0	389.7	23.6934	10810.6	0.0296345	520.8	18.1962	4577.84	0.0653453	629.1	13.0533	2003.55	0.325433	721.1	8.25237	1027.64	0.397373
208	Concrete unconfined	100.109	914.4	52.5442	245.9	28.7895	19736.4	0	315.1	26.462	15657.2	0	407.8	22.982	9728.45	0	543	17.1864	3863.77	0	651.3	11.9315	1690.09	0.193566	742.7	7.06676	909.038	0.329366
209	Concrete unconfined	1740.44	992.73	52.5442	233.5	29.1812	20336.4	0	298.7	27.035	16710.5	0	390.1	23.6778	10786	0	521.2	18.1782	4563.89	0	629.4	13.0383	1998.97	0.105665	721.3	8.24149	1026.52	0.288324
210	Concrete unconfined	1740.44	1140.87	52.5442	233.5	29.1812	20336.4	0	298.7	27.035	16710.5	0	390.1	23.6778	10786	0	521.2	18.1782	4563.89	0	629.4	13.0383	1998.97	0	721.4	8.23605	1025.95	0.185257
211	Concrete unconfined	100.109	1219.2	52.5442	245.9	28.7895	19736.4	0	315	26.4656	15663.7	0	407.7	22.986	9734.25	0	543	17.1864	3863.77	0	651.3	11.9315	1690.09	0	742.8	7.06122	908.502	0.116068
212	Concrete unconfined	1740.44	1297.53	52.5442	233.5	29.1812	20336.4	0	298.7	27.035	16710.5	0	390.1	23.6778	10786	0	521.2	18.1782	4563.89	0	629.4	13.0383	1998.97	0	721.4	8.23605	1025.95	0.0763345
213	Concrete unconfined	1740.44	1445.67	52.5442	233.1	29.1937	20354.9	0	298.3	27.0488	16735.8	0	389.5	23.7012	10822.8	0	520.6	18.2052	4584.83	0	628.7	13.0733	2009.67	0	720.6	8.27954	1030.46	0.0819567
214	Concrete unconfined	100.109	1524	52.5442	245.1	28.815	19776.5	0	313.9	26.5044	15735.3	0	406.3	23.0416	9815.72	0	541.6	17.2508	3905.34	0	649.6	12.0182	1712.36	0	741.3	7.14429	916.559	0.128057
215	Concrete unconfined	1740.44	1602.33	52.5442	233.1	29.1937	20354.9	0	298.3	27.0488	16735.8	0	389.5	23.7012	10822.8	0	520.6	18.2052	4584.83	0	628.7	13.0733	2009.67	0	720.6	8.27954	1030.46	0.202701
216	Concrete unconfined	1740.44	1750.47	52.5442	233.5	29.1812	20336.4	0	298.7	27.035	16710.5	0	390.1	23.6778	10786	0	521.2	18.1782	4563.89	0	629.4	13.0383	1998.97	0	721.4	8.23605	1025.95	0.316342
217	Concrete unconfined	100.109	1828.8	52.5442	245.9	28.7895	19736.4	0	315	26.4656	15663.7	0	407.7	22.986	9734.25	0	543	17.1864	3863.77	0	651.3	11.9315	1690.09	0	742.8	7.06122	908.502	0.363528
218	Concrete unconfined	1740.44	1907.13	52.5442	233.5	29.1812	20336.4	0	298.7	27.035	16710.5	0	390.1	23.6778	10786	0	521.2	18.1782	4563.89	0	629.4	13.0383	1998.97	0	721.4	8.23605	1025.95	0.437117
219	Concrete unconfined	1740.44	2055.27	52.5442	233.5	29.1812	20336.4	0	298.7	27.035	16710.5	0	390.1	23.6778	10786	0	521.2	18.1782	4563.89	0	629.4	13.0383	1998.97	0	721.3	8.24149	1026.52	0.551381
220	Concrete unconfined	100.109	2133.6	52.5442	245.9	28.7895	19736.4	0	315.1	26.462	15657.2	0	407.8	22.982	9728.45	0	543	17.1864	3863.77	0	651.3	11.9315	1690.09	0	742.7	7.06676	909.038	0.600019
221	Concrete unconfined	1740.44	2211.93	52.5442	233.2	29.1906	20350.3	0	298.3	27.0488	16735.8	0	389.7	23.6934	10810.6	0	520.8	18.1962	4577.84	0	629.1	13.0533	2003.55	0.0895574	721.1	8.25237	1027.64	0.672265
222	Concrete unconfined	1740.44	2360.07	52.5442	234.9	29.1374	20271	0	301	26.9554	16565	0	393	23.5648	10608.8	0.017747	525.1	18.0024	4430.08	0.0987222	633.7	12.8228	1934.38	0.228765	726.3	7.96899	998.565	0.783743
223	Concrete unconfined	100.109	2438.4	52.5442	249.2	28.6839	19569	0	319.9	26.2919	15343.3	0	414.4	22.7188	9349.99	0.115275	552	16.7706	3606.85	0.164741	661	11.434	1567.93	0.279284	754	6.43757	849.121	0.831542
224	Concrete unconfined	1964.25	2526.26	52.5442	248.9	28.6935	19584.3	0	319.2	26.3168	15389.2	0.0525522	413.5	22.7548	9401.06	0.32076	550.6	16.8355	3645.66	0.277359	659.1	11.5318	1591.21	0.367425	751.4	6.58289	862.787	0.900945
225	Concrete confined	186.465	2617.79	52.5442	246.7	40.3401	19696.1	0	316	37.3543	15598.5	0	409.8	32.7204	9612.8	0.127979	545.9	25.2516	3779.04	0	653.7	18.4916	1659.09	0	745.6	11.8852	893.53	0
226	Concrete confined	272.778	2637.33	52.5442	241.7	40.5236	19944.9	0	308.8	37.6484	16065.8	0	402.9	33.0407	10015.2	0.166595	536.9	25.7499	4048.21	0	645.2	19.0395	1771.29	0	736.8	12.5494	940.881	0
227	Concrete confined	272.778	2660.55	52.5442	235.9	40.7345	20224	0.0306733	302.3	37.911	16482.4	0.00421182	394.2	33.4401	10535.8	0.211827	526.7	26.307	4376.29	0	634.7	19.706	1919.65	0	725.9	13.3556	1000.79	0
228	Concrete confined	272.778	2683.77	52.5442	231.9	40.8786	20410.4	0.0652591	297.6	38.0992	16779.8	0.0336845	388.2	33.7126	10902.9	0.253169	520.4	26.647	4591.83	0	627.4	20.1629	2029.71	0	719	13.8571	1039.48	0
229	Concrete confined	272.778	2706.98	52.5442	229.8	40.9539	20506.3	0.0991854	294.9	38.2067	16949.1	0.0619104	384.8	33.866	11113.6	0.291476	516.7	26.8453	4723.19	0	623.4	20.411	2092.58	0	715.2	14.1305	1061.06	0
230	Concrete confined	272.778	2730.2	52.5442	229.1	40.9789	20538	0.132683	293.9	38.2464	17011.5	0.0891996	383.6	33.9199	11188.4	0.327584	515.1	26.9308	4781.12	0	621.8	20.5098	2118.26	0	713.5	14.2521	1070.78	0
231	Concrete confined	272.778	2753.42	52.5442	229.7	40.9574	20510.8	0.165832	294.4	38.2266	16980.4	0.115734	384.2	33.8929	11150.9	0.362091	515.6	26.9041	4762.94	0.0193673	622.3	20.479	2110.2	0	713.8	14.2307	1069.06	0
232	Concrete confined	272.778	2776.64	52.5442	231.7	40.8858	20419.6	0.19864	296.5	38.1431	16848.9	0.141513	387	33.7668	10977	0.394772	518.5	26.749	4658.84	0.0341954	626	20.2499	2051.5	0	716.6	14.03	1053.09	0
233	Concrete confined	272.778	2799.86	52.5442	235.2	40.7598	20256.9	0.231114	300.2	37.9953	16615.8	0.166551	392.2	33.5312	10657.5	0.425479	524.1	26.4477	4464.02	0.0408794	633.1	19.8066	1943.27	0	723.6	13.5236	1013.62	0
234	Concrete confined	186.465	2819.4	52.5442	237.7	40.6693	20138.5	0.258594	303.4	37.8668	16412.3	0.187605	395.9	33.3624	10433	0.451972	529.3	26.1657	4290.26	0.0447332	638.4	19.4724	1866.08	0	729.2	13.1134	982.499	0
235	Concrete confined	272.778	2838.94	52.5442	236.5	40.7128	20195.6	0.286991	302.6	37.899	16463.3	0.210633	395.3	33.3899	10469.3	0.482253	528.3	26.2201	4323.15	0.0679636	638.3	19.4787	1867.51	0	729.2	13.1134	982.499	0
236	Concrete confined	272.778	2862.16	52.5442	236.1	40.7272	20214.5	0.320465	303.3	37.8708	16418.7	0.237193	395.2	33.3944	10475.3	0.517682	530.1	26.1222	4264.12	0.0862952	639	19.4344	1857.53	0	730.9	12.988	973.129	0
237	Concrete confined	272.778	2885.38	52.5442	239.8	40.5929	20037.5	0.353049	308.2	37.6727	16104.4	0.261799	401.1	33.1238	10121.8	0.548234	537.1	25.7389	4042.03	0.0882489	646	18.9882	1760.44	0	739.1	12.377	928.421	0
238	Concrete confined	272.778	2908.6	52.5442	249.2	40.2478	19569	0.384414	318.9	37.2349	15408.8	0.283494	413.1	32.5661	9423.81	0.573429	550.6	24.9888	3645.66	0.0670594	660.1	18.074	1578.92	0	753.3	11.294	852.793	0
239	Concrete confined	272.778	2931.82	52.5442	265.3	39.6433	18706.4	0.414082	336.5	36.4987	14247.7	0.300834	432.8	31.6296	8345.38	0.590064	571.5	23.7982	3107.61	0.0122015	682.1	16.6039	1328.47	0	775	9.57265	741.223	0
240	Concrete confined	272.778	2955.03	52.5442	288.2	38.7549	17363.6	0.441292	361.2	35.4318	12620.2	0.311581	462.1	30.1873	6910.26	0.591245	602.3	21.9755	2457.37	0	712	14.5129	1079.39	0	806	7.39132	601.814	0
241	Concrete confined	272.778	2978.25	52.5442	318.1	37.544	15461.2	0.464353	398.9	33.7259	10252.8	0.305222	503.5	28.0447	5221.96	0.561169	644.5	19.3351	1780.83	0	755.4	11.2574	841.791	0	845.6	6.82572	504.913	0
242	Concrete confined	272.778	3001.47	52.5442	360.1	35.7452	12691.9	0.476692	447.3	31.3947	7609.21	0.267937	565.1	24.6132	3263.25	0.446226	705.7	15.1671	1115.9	0	813.6	7.38183	581.619	0	898.9	6.05338	400.626	0
243	Concrete confined	186.465	3021.01	52.5442	410.8	33.418	9555.29	0.463555	507	28.2885	5085.01	0.159936	633.4	20.426	1938.82	0.192842	781.3	9.31183	709.687	0	881.2	6.40419	432.546	0	956.1	5.2094	311.541	0
244	Concrete unconfined	223.811	3038.47	52.5442	496.6	19.271	5487.37	1	612.9	13.8574	2266.84	0.775677	754.5	6.40959	846.501	1	902.2	2.83828	394.933	0.818623	978.2	2.11394	281.707	0.774048	1036.6	1.55734	211.963	1
245	Concrete unconfined	223.811	9.525	64.2928	481.1	19.9451	6091.3	1	596.4	14.6638	2570.28	1	738.3	7.31009	932.748	1	889.5	2.95932	417.279	1	967.1	2.21973	296.42	1	1028.4	1.63549	221.071	0.914498
246	Concrete confined	186.465	26.9856	64.2928	387.7	34.4998	10933.8	0.807929	480.5	29.6999	6115.82	0.639613	604.3	22.2632	2420.23	0.606575	752.8	11.6273	855.419	0	858	6.74195	478.334	0	938	5.47823	337.708	0
247	Concrete confined	272.778	46.5302	64.2928	341.4	36.5603	13923.1	0.793269	426.1	32.4358	8702.31	0.672573	536.8	26.2275	4051.3	0.755248	680.4	16.9433	1346.55	0	789.4	8.48694	669.702	0	878	6.35779	438.581	0
248	Concrete confined	272.778	69.7481	64.2928	305.8	38.0491	16258.8	0.761868	381	34.5476	11351.2	0.666514	484.4	29.0488	5957.95	0.805735	626.3	20.4952	2046.81	0.0755334	734.5	12.8605	953.403	0	827.6	7.08365	546.501	0
249	Concrete confined	272.778	92.966	64.2928	276.3	39.2208	18076.8	0.726737	349.4	35.9465	13394.3	0.642808	448.2	30.879	7565.18	0.811955	587.6	22.8558	2748.5	0.222531	695.9	15.6528	1188.71	0	789.6	8.3644	668.723	0
250	Concrete confined	272.778	116.184	64.2928	256.4	39.9795	19192.3	0.689214	326.9	36.9028	14882.6	0.611963	422	32.1463	8925.8	0.80056	558.9	24.5203	3421.55	0.295125	667.8	17.5657	1487.04	0.0202269	759.7	10.795	819.403	0
251	Concrete confined	272.778	139.402	64.2928	240.9	40.5528	19984	0.650957	310.1	37.5955	15981.9	0.578004	403.2	33.0269	9997.52	0.780498	538.2	25.6783	4008.18	0.328328	645.6	19.0138	1765.85	0.126057	738.9	12.392	929.502	0
252	Concrete confined	272.778	162.62	64.2928	230.5	40.9288	20474.5	0.612131	298.5	38.0633	16723.2	0.542062	390.6	33.6039	10755.3	0.75539	523.7	26.4693	4477.67	0.338841	630.3	19.982	1985.28	0.176885	723.6	13.5236	1013.62	0
253	Concrete confined	272.778	185.838	64.2928	224.6	41.139	20738	0.572884	291.6	38.3375	17154.2	0.504706	382.3	33.9782	11269.6	0.727522	514.6	26.9574	4799.36	0.33441	621.1	20.553	2129.59	0.192786	713.7	14.2378	1069.64	0
254	Concrete confined	272.778	209.055	64.2928	221.7	41.2414	20863.5	0.533365	287.9	38.4832	17381.9	0.46648	377.5	34.1927	11571.9	0.697729	509.2	27.2441	5000.69	0.321229	616	20.866	2213.95	0.188741	707.7	14.6642	1104.25	0
255	Concrete confined	186.465	228.6	64.2928	220.3	41.2907	20923.1	0.500007	285.9	38.5617	17503.7	0.434023	375.5	34.2816	11698.8	0.671582	506.2	27.4025	5116.01	0.306544	613.1	21.0429	2263.39	0.179032	704.2	14.9107	1124.68	0
256	Concrete confined	272.778	248.145	64.2928	219	41.3364	20978	0.466658	284.3	38.6242	17600.6	0.401482	373.4	34.3747	11832.6	0.645546	503.7	27.5339	5214.04	0.290758	609.8	21.2433	2320.98	0.171161	701	15.1347	1143.52	0
257	Concrete confined	272.778	271.362	64.2928	217.4	41.3924	21044.8	0.427084	282.6	38.6905	17703.1	0.362804	370.8	34.4895	11999.1	0.614748	501	27.6754	5321.92	0.271465	606.1	21.4667	2387.29	0.160893	697.6	15.3713	1172.31	0
258	Concrete confined	272.778	294.58	64.2928	216.2	41.4343	21094.4	0.387481	281.3	38.7411	17780.9	0.32404	369.6	34.5424	12076.2	0.583208	499.2	27.7694	5391.56	0.250219	603.6	21.617	2433.17	0.145513	695.5	15.5167	1192.59	0
259	Concrete confined	272.778	317.798	64.2928	215.9	41.4447	21106.8	0.347751	281.2	38.745	17786.9	0.284887	369.6	34.5424	12076.2	0.550986	498.9	27.785	5402.54	0.225627	603.2	21.641	2440.59	0.121134	695.3	15.5305	1194.54	0
260	Concrete confined	272.778	341.016	64.2928	216.8	41.4133	21069.7	0.307807	282.3	38.7022	17721.1	0.245286	370.9	34.4851	11992.7	0.517937	500.6	27.6963	5338.07	0.196363	604.9	21.5389	2409.2	0.0873795	697.1	15.406	1177.11	0
261	Concrete confined	272.778	364.234	64.2928	219	41.3364	20978	0.267579	284.8	38.6047	17570.4	0.20508	373.7	34.3614	11813.5	0.483793	504.1	27.5129	5198.24	0.162469	608.9	21.2978	2336.94	0.0424354	700.8	15.1487	1144.7	0
262	Concrete confined	272.778	387.452	64.2928	222.3	41.2203	20837.7	0.227044	288.6	38.4557	17339	0.164197	378.3	34.1571	11521.3	0.448133	509.3	27.2389	4996.89	0.123571	615	20.9271	2230.88	0	706.1	14.7771	1113.56	0
263	Concrete confined	272.778	410.67	64.2928	226.1	41.0858	20672	0.186282	292.9	38.2861	17073.7	0.122878	384.1	33.8974	11157.2	0.411111	515.2	26.9254	4777.48	0.0816586	622.2	20.4851	2111.81	0	712.2	14.3449	1078.24	0
264	Concrete confined	186.465	430.214	64.2928	229	40.9825	20542.5	0.151945	296.2	38.155	16867.8	0.0880748	388.7	33.69	10872.1	0.37975	520.1	26.6632	4602.34	0.0455265	628	20.1255	2020.44	0	717.9	13.9365	1045.71	0
265	Concrete unconfined	1964.25	521.745	64.2928	231.2	29.253	20442.5	0.19602	299.1	27.0211	16685.3	0.127079	392.4	23.5883	10645.3	0.69375	525.1	18.0024	4430.08	0.507458	632.9	12.863	1946.24	0.762812	724.2	8.08359	1010.27	0.614104
266	Concrete unconfined	100.109	609.6	64.2928	231.9	29.2312	20410.4	0.0604524	300.1	26.9866	16622.1	0.0471856	393.7	23.5375	10566.2	0.50351	526.9	17.921	4369.61	0.36746	634.7	12.7725	1919.65	0.638058	727.4	7.90888	992.459	0.551091
267	Concrete unconfined	1740.44	687.93	64.2928	220.8	29.5742	20901.9	0.00612687	287	27.4357	17436.8	0	376.6	24.1987	11628.9	0.341301	507.5	18.7903	5065.73	0.261782	613.6	13.8229	2254.79	0.546673	705.5	9.09473	1117.07	0.510408
268	Concrete unconfined	1740.44	836.07	64.2928	218.4	29.6475	21003.1	0	283.7	27.5475	17636.8	0	372.6	24.3513	11883.8	0.0373635	502.4	19.0159	5265.72	0.0832061	608.1	14.0933	2351.22	0.346044	699.7	9.40495	1152.28	0.412086
269	Concrete unconfined	100.109	914.4	64.2928	226.7	29.3926	20645.4	0	293.4	27.2173	17042.6	0	384.9	23.8795	11107.3	0	516	18.4116	4748.45	0.00697759	622.7	13.3725	2103.77	0.222258	714.1	8.63179	1067.35	0.347674
270	Concrete unconfined	1740.44	992.73	64.2928	218.7	29.6383	20990.6	0	284.1	27.5339	17612.7	0	373	24.3361	11858.2	0	502.8	18.9982	5249.77	0	608.4	14.0786	2345.85	0.12835	699.8	9.39962	1151.33	0.30386
271	Concrete unconfined	1740.44	1140.87	64.2928	218.7	29.6383	20990.6	0	284.1	27.5339	17612.7	0	373	24.3361	11858.2	0	502.9	18.9938	5245.79	0	608.4	14.0786	2345.85	0	699.9	9.39428	1150.38	0.201508
272	Concrete unconfined	100.109	1219.2	64.2928	226.6	29.3957	20649.9	0	293.4	27.2173	17042.6	0	384.8	23.8833	11113.6	0	516	18.4116	4748.45	0	622.8	13.3675	2102.17	0	714.2	8.62638	1066.78	0.136163
273	Concrete unconfined	1740.44	1297.53	64.2928	218.7	29.6383	20990.6	0	284.1	27.5339	17612.7	0	373	24.3361	11858.2	0	502.8	18.9982	5249.77	0	608.4	14.0786	2345.85	0	699.8	9.39962	1151.33	0.0934335
274	Concrete unconfined	1740.44	1445.67	64.2928	218.4	29.6475	21003.1	0	283.7	27.5475	17636.8	0	372.5	24.3551	11890.2	0	502.3	19.0203	5269.72	0	607.7	14.1129	2358.39	0	699.2	9.43162	1157.02	0.0989223
275	Concrete unconfined	100.109	1524	64.2928	225.9	29.4174	20680.9	0	292.5	27.2481	17098.5	0	383.9	23.9181	11169.6	0	514.8	18.4652	4792.05	0	621.5	13.4321	2123.1	0	712.9	8.6966	1074.22	0.148077
276	Concrete unconfined	1740.44	1602.33	64.2928	218.4	29.6475	21003.1	0	283.7	27.5475	17636.8	0	372.5	24.3551	11890.2	0	502.3	19.0203	5269.72	0	607.7	14.1129	2358.39	0	699.2	9.43162	1157.02	0.21882
277	Concrete unconfined	1740.44	1750.47	64.2928	218.7	29.6383	20990.6	0	284.1	27.5339	17612.7	0	373	24.3361	11858.2	0	502.8	18.9982	5249.77	0	608.4	14.0786	2345.85	0	699.8	9.39962	1151.33	0.331748
278	Concrete unconfined	100.109	1828.8	64.2928	226.6	29.3957	20649.9	0	293.4	27.2173	17042.6	0	384.8	23.8833	11113.6	0	516	18.4116	4748.45	0	622.8	13.3675	2102.17	0	714.2	8.62638	1066.78	0.381537
279	Concrete unconfined	1740.44	1907.13	64.2928	218.7	29.6383	20990.6	0	284.1	27.5339	17612.7	0	373	24.3361	11858.2	0	502.9	18.9938	5245.79	0	608.4	14.0786	2345.85	0	699.9	9.39428	1150.38	0.451599
280	Concrete unconfined	1740.44	2055.27	64.2928	218.7	29.6383	20990.6	0	284.1	27.5339	17612.7	0	373	24.3361	11858.2	0	502.8	18.9982	5249.77	0	608.4	14.0786	2345.85	0	699.8	9.39962	1151.33	0.565069
281	Concrete unconfined	100.109	2133.6	64.2928	226.7	29.3926	20645.4	0	293.4	27.2173	17042.6	0	384.9	23.8795	11107.3	0	516	18.4116	4748.45	0	622.7	13.3725	2103.77	0.0206275	714.1	8.63179	1067.35	0.616044
282	Concrete unconfined	1740.44	2211.93	64.2928	218.4	29.6475	21003.1	0	283.7	27.5475	17636.8	0	372.6	24.3513	11883.8	0	502.4	19.0159	5265.72	0	608.1	14.0933	2351.22	0.112404	699.7	9.40495	1152.28	0.685054
283	Concrete unconfined	1740.44	2360.07	64.2928	220.8	29.5742	20901.9	0	287	27.4357	17436.8	0	376.6	24.1987	11628.9	0.0254083	507.5	18.7903	5065.73	0.115861	613.6	13.8229	2254.79	0.249213	705.5	9.09473	1117.07	0.795071
284	Concrete unconfined	100.109	2438.4	64.2928	231.9	29.2312	20410.4	0	300.1	26.9866	16622.1	5.89507e-05	393.7	23.5375	10566.2	0.126001	526.9	17.921	4369.61	0.190137	634.7	12.7725	1919.65	0.304008	727.4	7.90888	992.459	0.843679
285	Concrete unconfined	1964.25	2526.26	64.2928	231.2	29.253	20442.5	0	299.1	27.0211	16685.3	0.057486	392.4	23.5883	10645.3	0.330671	525.1	18.0024	4430.08	0.301817	632.9	12.863	1946.24	0.3912	724.2	8.08359	1010.27	0.913058
286	Concrete confined	186.465	2617.79	64.2928	229	40.9825	20542.5	0	296.2	38.155	16867.8	0	388.7	33.69	10872.1	0.152768	520.1	26.6632	4602.34	0	628	20.1255	2020.44	0	717.9	13.9365	1045.71	0
287	Concrete confined	272.778	2637.33	64.2928	226.1	41.0858	20672	0.000394005	292.9	38.2861	17073.7	0	384.1	33.8974	11157.2	0.187023	515.2	26.9254	4777.48	0	622.2	20.4851	2111.81	0	712.2	14.3449	1078.24	0
288	Concrete confined	272.778	2660.55	64.2928	222.3	41.2203	20837.7	0.0347535	288.6	38.4557	17339	0.0116162	378.3	34.1571	11521.3	0.227481	509.3	27.2389	4996.89	0	615	20.9271	2230.88	0	706.1	14.7771	1113.56	0
289	Concrete confined	272.778	2683.77	64.2928	219	41.3364	20978	0.0688655	284.8	38.6047	17570.4	0.0401755	373.7	34.3614	11813.5	0.266331	504.1	27.5129	5198.24	0	608.9	21.2978	2336.94	0	700.8	15.1487	1144.7	0
290	Concrete confined	272.778	2706.98	64.2928	216.8	41.4133	21069.7	0.102612	282.3	38.7022	17721.1	0.0679943	370.9	34.4851	11992.7	0.303347	500.6	27.6963	5338.07	0.0152005	604.9	21.5389	2409.2	0	697.1	15.406	1177.11	0
291	Concrete confined	272.778	2730.2	64.2928	215.9	41.4447	21106.8	0.135998	281.2	38.745	17786.9	0.0951208	369.6	34.5424	12076.2	0.339029	498.9	27.785	5402.54	0.0423699	603.2	21.641	2440.59	0	695.3	15.5305	1194.54	0
292	Concrete confined	272.778	2753.42	64.2928	216.2	41.4343	21094.4	0.169096	281.3	38.7411	17780.9	0.121705	369.6	34.5424	12076.2	0.373687	499.2	27.7694	5391.56	0.0642953	603.6	21.617	2433.17	0	695.5	15.5167	1192.59	0
293	Concrete confined	272.778	2776.64	64.2928	217.4	41.3924	21044.8	0.202	282.6	38.6905	17703.1	0.147789	370.8	34.4895	11999.1	0.407483	501	27.6754	5321.92	0.0824261	606.1	21.4667	2387.29	0	697.6	15.3713	1172.31	0
294	Concrete confined	272.778	2799.86	64.2928	219	41.3364	20978	0.234844	284.3	38.6242	17600.6	0.173732	373.4	34.3747	11832.6	0.440333	503.7	27.5339	5214.04	0.0983034	609.8	21.2433	2320.98	0	701	15.1347	1143.52	0
295	Concrete confined	186.465	2819.4	64.2928	220.3	41.2907	20923.1	0.26252	285.9	38.5617	17503.7	0.195519	375.5	34.2816	11698.8	0.468112	506.2	27.4025	5116.01	0.11111	613.1	21.0429	2263.39	0	704.2	14.9107	1124.68	0
296	Concrete confined	272.778	2838.94	64.2928	221.7	41.2414	20863.5	0.290197	287.9	38.4832	17381.9	0.217165	377.5	34.1927	11571.9	0.496019	509.2	27.2441	5000.69	0.122617	616	20.866	2213.95	0	707.7	14.6642	1104.25	0
297	Concrete confined	272.778	2862.16	64.2928	224.6	41.139	20738	0.322863	291.6	38.3375	17154.2	0.24236	382.3	33.9782	11269.6	0.527538	514.6	26.9574	4799.36	0.131326	621.1	20.553	2129.59	0	713.7	14.2378	1069.64	0
298	Concrete confined	272.778	2885.38	64.2928	230.5	40.9288	20474.5	0.354986	298.5	38.0633	16723.2	0.266222	390.6	33.6039	10755.3	0.556565	523.7	26.4693	4477.67	0.129255	630.3	19.982	1985.28	0	723.6	13.5236	1013.62	0
299	Concrete confined	272.778	2908.6	64.2928	240.9	40.5528	19984	0.386242	310.1	37.5955	15981.9	0.287869	403.2	33.0269	9997.52	0.582042	538.2	25.6783	4008.18	0.109002	645.6	19.0138	1765.85	0	738.9	12.392	929.502	0
300	Concrete confined	272.778	2931.82	64.2928	256.4	39.9795	19192.3	0.416305	326.9	36.9028	14882.6	0.306383	422	32.1463	8925.8	0.601114	558.9	24.5203	3421.55	0.0619292	667.8	17.5657	1487.04	0	759.7	10.795	819.403	0
301	Concrete confined	272.778	2955.03	64.2928	276.3	39.2208	18076.8	0.444898	349.4	35.9465	13394.3	0.320058	448.2	30.879	7565.18	0.609345	587.6	22.8558	2748.5	0	695.9	15.6528	1188.71	0	789.6	8.3644	668.723	0
302	Concrete confined	272.778	2978.25	64.2928	305.8	38.0491	16258.8	0.469335	381	34.5476	11351.2	0.323076	484.4	29.0488	5957.95	0.595798	626.3	20.4952	2046.81	0	734.5	12.8605	953.403	0	827.6	7.08365	546.501	0
303	Concrete confined	272.778	3001.47	64.2928	341.4	36.5603	13923.1	0.487872	426.1	32.4358	8702.31	0.300661	536.8	26.2275	4051.3	0.527751	680.4	16.9433	1346.55	0	789.4	8.48694	669.702	0	878	6.35779	438.581	0
304	Concrete confined	186.465	3021.01	64.2928	387.7	34.4998	10933.8	0.486	480.5	29.6999	6115.82	0.22815	604.3	22.2632	2420.23	0.338858	752.8	11.6273	855.419	0	858	6.74195	478.334	0	938	5.47823	337.708	0
305	Concrete unconfined	223.811	3038.47	64.2928	481.1	19.9451	6091.3	1	596.4	14.6638	2570.28	0.788735	738.3	7.31009	932.748	1	889.5	2.95932	417.279	0.820312	967.1	2.21973	296.42	0.774786	1028.4	1.63549	221.071	1
306	Concrete unconfined	223.811	9.525	76.0414	464.9	20.6378	6784.05	1	579	15.5003	2934.76	1	720.9	8.26324	1028.77	1	875.6	3.0918	443.163	1	955.1	2.3341	312.944	1	1020	1.71555	230.614	0.914809
307	Concrete confined	186.465	26.9856	76.0414	371.5	35.2369	11954.2	0.816584	462.1	30.6491	6910.26	0.667396	584.1	23.4913	2822.81	0.672308	731.7	13.2536	968.732	0	840.3	6.99805	516.771	0	925	5.67029	357.585	0
308	Concrete confined	272.778	46.5302	76.0414	329.8	37.0545	14691.1	0.797011	413	33.0634	9429.5	0.68473	520.8	27.1114	4577.84	0.786233	664.6	18.0136	1524.64	0	772.6	9.88294	753.337	0	864.7	6.55045	464.609	0
309	Concrete confined	272.778	69.7481	76.0414	297.3	38.3924	16798.7	0.763717	372	34.9527	11922.2	0.671977	472.8	29.6455	6438.27	0.820471	614.1	21.2545	2246.22	0.138374	723.4	13.6847	1014.74	0	814.1	7.27618	580.319	0
310	Concrete confined	272.778	92.966	76.0414	271.5	39.4061	18355.3	0.727497	343.7	36.1918	13770.9	0.645386	440.8	31.2417	7933	0.818896	579.7	23.321	2919.13	0.253039	688.4	16.1726	1263.16	0	780.1	9.15545	715.665	0
311	Concrete confined	272.778	116.184	76.0414	251.4	40.1662	19455.4	0.689861	321.7	37.1191	15225.1	0.613872	417.8	32.345	9158.66	0.803713	552.7	24.8708	3587.6	0.314617	661.7	17.9689	1559.43	0.0607525	753.5	11.2785	851.743	0
312	Concrete confined	272.778	139.402	76.0414	238	40.6584	20124.2	0.651293	306.9	37.7254	16188.1	0.579035	399.4	33.202	10222.9	0.782918	533.7	25.9255	4148.43	0.340596	640.7	19.3265	1833.5	0.152652	732.9	12.8399	962.151	0
313	Concrete confined	272.778	162.62	76.0414	227.8	41.0253	20596.4	0.61243	295.4	38.1869	16917.9	0.542986	386.1	33.8074	11032.8	0.757971	519	26.7222	4641.11	0.350413	625	20.3119	2067.21	0.202326	717.6	13.9581	1047.41	0
314	Concrete confined	272.778	185.838	76.0414	220.8	41.2731	20901.9	0.573314	287.5	38.499	17406.3	0.505895	377	34.2149	11603.6	0.730397	508.6	27.2759	5023.56	0.348276	614.1	20.982	2246.22	0.224173	706.4	14.756	1111.81	0
315	Concrete confined	272.778	209.055	76.0414	216.3	41.4308	21090.3	0.53401	282.3	38.7022	17721.1	0.468117	371.3	34.4675	11967	0.701036	501.6	27.644	5297.76	0.338199	606.8	21.4246	2374.6	0.228621	698.6	15.3019	1162.74	0
316	Concrete confined	186.465	228.6	76.0414	214	41.5109	21184.3	0.500806	279.5	38.8109	17888.1	0.435933	368.3	34.5995	12159.9	0.675453	497.7	27.8475	5446.64	0.325257	602.6	21.6769	2451.76	0.223899	694.2	15.6064	1205.28	0
317	Concrete confined	272.778	248.145	76.0414	212.8	41.5525	21232.7	0.467495	278	38.869	17976.8	0.403418	366.5	34.6785	12276.1	0.649306	495.5	27.9618	5528.37	0.30872	600.1	21.8264	2498.88	0.212232	691.5	15.7921	1231.97	0
318	Concrete confined	272.778	271.362	76.0414	211.7	41.5906	21276.7	0.427909	276.8	38.9153	18047.5	0.364654	364.8	34.7529	12386.1	0.618072	493.6	28.0602	5599.85	0.287642	597.7	21.9694	2544.96	0.196183	689.1	15.9564	1256.06	0
319	Concrete confined	272.778	294.58	76.0414	211	41.6148	21304.5	0.388287	276.1	38.9423	18088.5	0.325766	363.8	34.7965	12451	0.586511	492.5	28.1171	5641.62	0.264941	596.1	22.0644	2576.16	0.177028	687.6	16.0588	1271.31	0
320	Concrete confined	272.778	317.798	76.0414	211	41.6148	21304.5	0.348567	276.2	38.9384	18082.7	0.286628	363.8	34.7965	12451	0.554418	492.5	28.1171	5641.62	0.239919	596	22.0703	2578.13	0.151835	687.6	16.0588	1271.31	0
321	Concrete confined	272.778	341.016	76.0414	211.9	41.5837	21268.7	0.30869	277.3	38.896	18018.1	0.24713	365.3	34.731	12353.7	0.521428	494.2	28.0292	5577.18	0.211117	597.8	21.9634	2543.03	0.118599	689.3	15.9428	1254.04	0
322	Concrete confined	272.778	364.234	76.0414	213.8	41.5178	21192.4	0.2686	279.6	38.8071	17882.1	0.207133	368.2	34.6039	12166.3	0.487456	497.3	27.8683	5461.42	0.17887	601.4	21.7488	2474.26	0.0770178	692.7	15.7097	1220.05	0
323	Concrete confined	272.778	387.452	76.0414	216.4	41.4273	21086.2	0.228312	282.6	38.6905	17703.1	0.166751	372.2	34.4277	11909.4	0.452531	501.7	27.6387	5293.75	0.142986	606.6	21.4366	2378.22	0.0269098	697.3	15.3921	1175.19	0
324	Concrete confined	272.778	410.67	76.0414	219.2	41.3293	20969.6	0.187901	285.7	38.5695	17515.9	0.126184	376.6	34.2327	11628.9	0.417001	506.3	27.3972	5112.13	0.105819	612.2	21.0977	2278.96	0	702.2	15.0509	1136.43	0
325	Concrete confined	186.465	430.214	76.0414	221.4	41.252	20876.3	0.153855	288.4	38.4636	17351.3	0.0918805	379.8	34.0901	11426.7	0.387217	509.6	27.223	4985.5	0.07543	616.3	20.8477	2208.9	0	705.8	14.7982	1115.32	0
326	Concrete unconfined	1964.25	521.745	76.0414	224	29.4759	20764.1	0.196805	291.5	27.2823	17160.4	0.128677	383.1	23.949	11219.6	0.696985	514.1	18.4965	4817.67	0.516461	621	13.4569	2131.21	0.772039	711.8	8.75594	1080.54	0.621448
327	Concrete unconfined	100.109	609.6	76.0414	224.9	29.4482	20724.8	0.0612672	292.7	27.2413	17086.1	0.0488099	384.6	23.8911	11126	0.507046	516.4	18.3937	4734	0.376721	623.4	13.3377	2092.58	0.647413	715.4	8.5615	1059.92	0.558294
328	Concrete unconfined	1740.44	687.93	76.0414	214.9	29.7538	21147.7	0.00676197	280.9	27.6419	17804.8	0	370.5	24.4312	12018.3	0.343572	500	19.1216	5362.4	0.268292	605.2	14.2353	2403.71	0.554189	696.7	9.56479	1180.97	0.516431
329	Concrete unconfined	1740.44	836.07	76.0414	212.1	29.8385	21260.7	0	277.3	27.7628	18018.1	0	366	24.6016	12308.4	0.0400735	494.5	19.363	5565.88	0.0904493	599.1	14.5327	2517.98	0.354967	690.4	9.89904	1242.97	0.418968
330	Concrete unconfined	100.109	914.4	76.0414	219	29.6292	20978	0	285	27.5035	17558.3	0	374.9	24.2636	11737	0	504.3	18.932	5190.35	0.0185629	610.2	13.9902	2313.92	0.235179	701.2	9.32488	1142.34	0.3569
331	Concrete unconfined	1740.44	992.73	76.0414	212.4	29.8294	21248.7	0	277.7	27.7494	17994.5	0	366.4	24.5865	12282.6	0	494.8	19.3498	5554.6	0	599.4	14.5181	2512.23	0.138172	690.6	9.88846	1240.96	0.311016
332	Concrete unconfined	1740.44	1140.87	76.0414	212.4	29.8294	21248.7	0	277.7	27.7494	17994.5	0	366.4	24.5865	12282.6	0	494.8	19.3498	5554.6	0	599.5	14.5132	2510.32	0	690.6	9.88846	1240.96	0.209077
333	Concrete unconfined	100.109	1219.2	76.0414	219	29.6292	20978	0	285	27.5035	17558.3	0	374.9	24.2636	11737	0	504.3	18.932	5190.35	0	610.3	13.9853	2312.16	0	701.3	9.31953	1141.74	0.146291
334	Concrete unconfined	1740.44	1297.53	76.0414	212.4	29.8294	21248.7	0	277.6	27.7527	18000.4	0	366.4	24.5865	12282.6	0	494.8	19.3498	5554.6	0	599.4	14.5181	2512.23	0	690.5	9.89375	1241.96	0.101362
335	Concrete unconfined	1740.44	1445.67	76.0414	212.1	29.8385	21260.7	0	277.3	27.7628	18018.1	0	366	24.6016	12308.4	0	494.3	19.3717	5573.41	0	598.8	14.5473	2523.73	0	690	9.9202	1246.98	0.106768
336	Concrete unconfined	100.109	1524	76.0414	218.3	29.6505	21007.3	0	284.2	27.5306	17606.7	0	374.1	24.2942	11788	0	503.3	18.9761	5229.89	0	609.2	14.0393	2331.61	0	700.1	9.38361	1148.84	0.158142
337	Concrete unconfined	1740.44	1602.33	76.0414	212.1	29.8385	21260.7	0	277.3	27.7628	18018.1	0	366	24.6016	12308.4	0	494.3	19.3717	5573.41	0	598.8	14.5473	2523.73	0	690	9.9202	1246.98	0.226274
338	Concrete unconfined	1740.44	1750.47	76.0414	212.4	29.8294	21248.7	0	277.6	27.7527	18000.4	0	366.4	24.5865	12282.6	0	494.8	19.3498	5554.6	0	599.4	14.5181	2512.23	0	690.5	9.89375	1241.96	0.338891
339	Concrete unconfined	100.109	1828.8	76.0414	219	29.6292	20978	0	285	27.5035	17558.3	0	374.9	24.2636	11737	0	504.3	18.932	5190.35	0	610.3	13.9853	2312.16	0	701.3	9.31953	1141.74	0.390614
340	Concrete unconfined	1740.44	1907.13	76.0414	212.4	29.8294	21248.7	0	277.7	27.7494	17994.5	0	366.4	24.5865	12282.6	0	494.8	19.3498	5554.6	0	599.5	14.5132	2510.32	0	690.6	9.88846	1240.96	0.458345
341	Concrete unconfined	1740.44	2055.27	76.0414	212.4	29.8294	21248.7	0	277.7	27.7494	17994.5	0	366.4	24.5865	12282.6	0	494.8	19.3498	5554.6	0	599.4	14.5181	2512.23	0	690.6	9.88846	1240.96	0.571374
342	Concrete unconfined	100.109	2133.6	76.0414	219	29.6292	20978	0	285	27.5035	17558.3	0	374.9	24.2636	11737	0	504.3	18.932	5190.35	0	610.2	13.9902	2313.92	0.0346924	701.2	9.32488	1142.34	0.62412
343	Concrete unconfined	1740.44	2211.93	76.0414	212.1	29.8385	21260.7	0	277.3	27.7628	18018.1	0	366	24.6016	12308.4	0	494.5	19.363	5565.88	0.00215408	599.1	14.5327	2517.98	0.122295	690.4	9.89904	1242.97	0.691036
344	Concrete unconfined	1740.44	2360.07	76.0414	214.9	29.7538	21147.7	0	280.9	27.6419	17804.8	0	370.5	24.4312	12018.3	0.0280118	500	19.1216	5362.4	0.122795	605.2	14.2353	2403.71	0.257874	696.7	9.56479	1180.97	0.800232
345	Concrete unconfined	100.109	2438.4	76.0414	224.9	29.4482	20724.8	0	292.7	27.2413	17086.1	0.00171445	384.6	23.8911	11126	0.130206	516.4	18.3937	4734	0.200168	623.4	13.3377	2092.58	0.315042	715.4	8.5615	1059.92	0.849801
346	Concrete unconfined	1964.25	2526.26	76.0414	224	29.4759	20764.1	0	291.5	27.2823	17160.4	0.0591308	383.1	23.949	11219.6	0.334556	514.1	18.4965	4817.67	0.311749	621	13.4569	2131.21	0.402401	711.8	8.75594	1080.54	0.919238
347	Concrete confined	186.465	2617.79	76.0414	221.4	41.252	20876.3	0	288.4	38.4636	17351.3	0	379.8	34.0901	11426.7	0.161801	509.6	27.223	4985.5	0	616.3	20.8477	2208.9	0	705.8	14.7982	1115.32	0
348	Concrete confined	272.778	2637.33	76.0414	219.2	41.3293	20969.6	0.00241766	285.7	38.5695	17515.9	0	376.6	34.2327	11628.9	0.194183	506.3	27.3972	5112.13	0	612.2	21.0977	2278.96	0	702.2	15.0509	1136.43	0
349	Concrete confined	272.778	2660.55	76.0414	216.4	41.4273	21086.2	0.0363729	282.6	38.6905	17703.1	0.0145698	372.2	34.4277	11909.4	0.232864	501.7	27.6387	5293.75	0	606.6	21.4366	2378.22	0	697.3	15.3921	1175.19	0
350	Concrete confined	272.778	2683.77	76.0414	213.8	41.5178	21192.4	0.0702027	279.6	38.8071	17882.1	0.0425953	368.2	34.6039	12166.3	0.270845	497.3	27.8683	5461.42	0.00200222	601.4	21.7488	2474.26	0	692.7	15.7097	1220.05	0
351	Concrete confined	272.778	2706.98	76.0414	211.9	41.5837	21268.7	0.103799	277.3	38.896	18018.1	0.0702126	365.3	34.731	12353.7	0.307678	494.2	28.0292	5577.18	0.0317418	597.8	21.9634	2543.03	0	689.3	15.9428	1254.04	0
352	Concrete confined	272.778	2730.2	76.0414	211	41.6148	21304.5	0.137127	276.2	38.9384	18082.7	0.09726	363.8	34.7965	12451	0.343312	492.5	28.1171	5641.62	0.0584505	596	22.0703	2578.13	0	687.6	16.0588	1271.31	0
353	Concrete confined	272.778	2753.42	76.0414	211	41.6148	21304.5	0.170243	276.1	38.9423	18088.5	0.123872	363.8	34.7965	12451	0.377831	492.5	28.1171	5641.62	0.0809194	596.1	22.0644	2576.16	0	687.6	16.0588	1271.31	0
354	Concrete confined	272.778	2776.64	76.0414	211.7	41.5906	21276.7	0.203213	276.8	38.9153	18047.5	0.150164	364.8	34.7529	12386.1	0.411674	493.6	28.0602	5599.85	0.100758	597.7	21.9694	2544.96	0	689.1	15.9564	1256.06	0
355	Concrete confined	272.778	2799.86	76.0414	212.8	41.5525	21232.7	0.236118	278	38.869	17976.8	0.176278	366.5	34.6785	12276.1	0.445093	495.5	27.9618	5528.37	0.11873	600.1	21.8264	2498.88	0	691.5	15.7921	1231.97	0
356	Concrete confined	186.465	2819.4	76.0414	214	41.5109	21184.3	0.263777	279.5	38.8109	17888.1	0.198084	368.3	34.5995	12159.9	0.473031	497.7	27.8475	5446.64	0.132454	602.6	21.6769	2451.76	0	694.2	15.6064	1205.28	0
357	Concrete confined	272.778	2838.94	76.0414	216.3	41.4308	21090.3	0.291249	282.3	38.7022	17721.1	0.219409	371.3	34.4675	11967	0.500236	501.6	27.644	5297.76	0.142031	606.8	21.4246	2374.6	0	698.6	15.3019	1162.74	0
358	Concrete confined	272.778	2862.16	76.0414	220.8	41.2731	20901.9	0.323592	287.5	38.499	17406.3	0.244029	377	34.2149	11603.6	0.53121	508.6	27.2759	5023.56	0.147244	614.1	20.982	2246.22	0	706.4	14.756	1111.81	0
359	Concrete confined	272.778	2885.38	76.0414	227.8	41.0253	20596.4	0.355512	295.4	38.1869	16917.9	0.267544	386.1	33.8074	11032.8	0.559861	519	26.7222	4641.11	0.14259	625	20.3119	2067.21	0	717.6	13.9581	1047.41	0
360	Concrete confined	272.778	2908.6	76.0414	238	40.6584	20124.2	0.386842	306.9	37.7254	16188.1	0.289364	399.4	33.202	10222.9	0.585117	533.7	25.9255	4148.43	0.123198	640.7	19.3265	1833.5	0	732.9	12.8399	962.151	0
361	Concrete confined	272.778	2931.82	76.0414	251.4	40.1662	19455.4	0.417458	321.7	37.1191	15225.1	0.309166	417.8	32.345	9158.66	0.60509	552.7	24.8708	3587.6	0.0845908	661.7	17.9689	1559.43	0	753.5	11.2785	851.743	0
362	Concrete confined	272.778	2955.03	76.0414	271.5	39.4061	18355.3	0.44622	343.7	36.1918	13770.9	0.323798	440.8	31.2417	7933	0.618015	579.7	23.321	2919.13	0.00369436	688.4	16.1726	1263.16	0	780.1	9.15545	715.665	0
363	Concrete confined	272.778	2978.25	76.0414	297.3	38.3924	16798.7	0.472394	372	34.9527	11922.2	0.330905	472.8	29.6455	6438.27	0.614036	614.1	21.2545	2246.22	0	723.4	13.6847	1014.74	0	814.1	7.27618	580.319	0
364	Concrete confined	272.778	3001.47	76.0414	329.8	37.0545	14691.1	0.493735	413	33.0634	9429.5	0.317771	520.8	27.1114	4577.84	0.565867	664.6	18.0136	1524.64	0	772.6	9.88294	753.337	0	864.7	6.55045	464.609	0
365	Concrete confined	186.465	3021.01	76.0414	371.5	35.2369	11954.2	0.498796	462.1	30.6491	6910.26	0.266738	584.1	23.4913	2822.81	0.420097	731.7	13.2536	968.732	0	840.3	6.99805	516.771	0	925	5.67029	357.585	0
366	Concrete unconfined	223.811	3038.47	76.0414	464.9	20.6378	6784.05	1	579	15.5003	2934.76	0.802477	720.9	8.26324	1028.77	1	875.6	3.0918	443.163	0.822394	955.1	2.3341	312.944	0.775677	1020	1.71555	230.614	1
367	Concrete unconfined	223.811	9.525	87.7901	439.9	21.6828	7978.63	1	549.7	16.8772	3670.83	1	689.6	9.94135	1251.01	1	850	3.33579	495.3	1	933.7	2.53806	344.177	1	1004.5	1.86328	248.826	0.915456
368	Concrete confined	186.465	26.9856	87.7901	361.1	35.7009	12626.7	0.821293	450.3	31.2448	7463.21	0.682751	571	24.2682	3119.49	0.709341	719	14.2	1039.48	0	827.2	7.18672	547.469	0	916	5.80277	371.93	0
369	Concrete confined	272.778	46.5302	87.7901	324.3	37.2857	15054.1	0.798589	407	33.347	9774.94	0.689754	514.1	27.4756	4817.67	0.797964	658.2	18.4391	1602.35	0	766.5	10.3764	784.375	0	859.5	6.62555	475.224	0
370	Concrete confined	272.778	69.7481	87.7901	291.4	38.628	17166.6	0.764871	366.1	35.2154	12302	0.675264	465.7	30.0059	6748.34	0.828695	607.5	21.6594	2361.98	0.16967	715.7	14.2461	1058.21	0	808	7.36292	596.418	0
371	Concrete confined	272.778	92.966	87.7901	268.1	39.5365	18549.1	0.728002	340.3	36.3372	13996	0.646843	437.3	31.4119	8111.55	0.821993	575.6	23.5603	3011.88	0.268115	684	16.4743	1308.5	0	776.3	9.46679	734.685	0
372	Concrete confined	272.778	116.184	87.7901	250.7	40.1922	19491.7	0.689948	321	37.1481	15271.1	0.61412	415.2	32.4675	9304.74	0.805593	551.6	24.9326	3617.89	0.317973	658.9	18.1526	1593.68	0.0784676	751.4	11.4408	862.787	0
373	Concrete confined	272.778	139.402	87.7901	236.9	40.6983	20176.6	0.651417	305.7	37.774	16265.2	0.579411	398.8	33.2295	10258.8	0.78329	531.8	26.0295	4209.1	0.34564	639.5	19.4027	1850.43	0.158979	731.1	12.9732	972.029	0
374	Concrete confined	272.778	162.62	87.7901	226.8	41.0609	20641	0.612538	294.2	38.2345	16992.9	0.543335	386	33.8119	11039	0.758027	517.4	26.8079	4698.06	0.354249	624.3	20.3553	2078.27	0.205599	715.4	14.1161	1059.92	0
375	Concrete confined	272.778	185.838	87.7901	219.7	41.3118	20948.5	0.573434	286.1	38.5538	17491.6	0.506288	376.6	34.2327	11628.9	0.730607	506.7	27.3761	5096.62	0.352521	612.9	21.0551	2266.84	0.229369	704	14.9248	1125.85	0
376	Concrete confined	272.778	209.055	87.7901	214.6	41.49	21159.9	0.534204	280.2	38.7838	17846.5	0.468704	369.8	34.5336	12063.3	0.701801	498.7	27.7954	5409.87	0.344386	604.2	21.581	2422.08	0.239351	695.1	15.5443	1196.49	0
377	Concrete confined	186.465	228.6	87.7901	212.1	41.5767	21260.7	0.501034	277.3	38.896	18018.1	0.436558	366.5	34.6785	12276.1	0.676371	494.8	27.9981	5554.6	0.331331	599.8	21.8443	2504.59	0.235224	690.5	15.8607	1241.96	0
378	Concrete confined	272.778	248.145	87.7901	210.9	41.6182	21308.5	0.467738	276	38.9461	18094.4	0.404005	365	34.7441	12373.2	0.650084	492.9	28.0965	5626.39	0.314153	597.9	21.9575	2541.09	0.221102	688.4	16.0042	1263.16	0
379	Concrete confined	272.778	271.362	87.7901	209.6	41.6631	21359.7	0.428199	274.6	39	18176.1	0.365325	363.3	34.8184	12483.5	0.618868	490.8	28.2048	5706.72	0.293497	595.7	22.0881	2584.02	0.204236	686	16.1676	1287.73	0
380	Concrete confined	272.778	294.58	87.7901	209	41.6837	21383.1	0.388584	273.9	39.0269	18216.8	0.326467	362.6	34.8489	12529	0.587168	490	28.246	5737.6	0.270218	594.5	22.1592	2607.75	0.183507	684.8	16.2491	1300.16	0
381	Concrete confined	272.778	317.798	87.7901	209.1	41.6803	21379.2	0.348872	274.1	39.0192	18205.2	0.287333	362.8	34.8401	12516	0.554988	490.2	28.2358	5729.87	0.244863	594.6	22.1533	2605.76	0.157599	684.9	16.2423	1299.12	0
382	Concrete confined	272.778	341.016	87.7901	210	41.6493	21344	0.309021	275.3	38.9731	18135.3	0.247842	364.2	34.7791	12425.1	0.522089	491.7	28.1584	5672.17	0.216661	596.3	22.0525	2572.24	0.124967	686.5	16.1336	1282.58	0
383	Concrete confined	272.778	364.234	87.7901	211.9	41.5837	21268.7	0.26896	277.5	38.8883	18006.3	0.207932	366.7	34.6697	12263.2	0.488418	494.5	28.0137	5565.88	0.185349	599.5	21.8622	2510.32	0.0854449	689.5	15.9291	1252.02	0
384	Concrete confined	272.778	387.452	87.7901	214.6	41.49	21159.9	0.228684	280.7	38.7644	17816.7	0.167529	370	34.5248	12050.4	0.454049	498.5	27.8058	5417.2	0.150791	603.9	21.599	2427.61	0.0395677	693.7	15.6409	1210.19	0
385	Concrete confined	272.778	410.67	87.7901	217.8	41.3784	21028.2	0.188217	284.3	38.6242	17600.6	0.1268	373.8	34.357	11807.1	0.419085	503.6	27.5392	5218	0.112795	608.8	21.3038	2338.72	0	698.8	15.288	1160.83	0
386	Concrete confined	186.465	430.214	87.7901	219.8	41.3083	20944.3	0.15424	286.5	38.5382	17467.2	0.092765	376.1	34.255	11660.7	0.390126	506.8	27.3709	5092.75	0.0829675	611.9	21.1159	2284.17	0	702	15.0649	1137.61	0
387	Concrete unconfined	1964.25	521.745	87.7901	221.6	29.5497	20867.7	0.197055	288.8	27.3744	17326.8	0.129219	379.1	24.1029	11470.8	0.698305	510.6	18.6525	4947.73	0.519246	615.8	13.7144	2217.33	0.776113	707.5	8.98738	1105.41	0.624108
388	Concrete unconfined	100.109	609.6	87.7901	222.6	29.519	20824.8	0.0615233	290.1	27.3301	17246.8	0.0493552	381.1	24.026	11344.9	0.50834	513.1	18.5411	4854.49	0.379556	619.1	13.5511	2162.29	0.651011	711.4	8.77751	1082.84	0.5608
389	Concrete unconfined	1740.44	687.93	87.7901	213.1	29.8083	21220.6	0.0069487	279.1	27.7024	17911.8	0	368.4	24.5108	12153.4	0.344328	497	19.2534	5472.52	0.270835	602.6	14.3623	2451.76	0.556521	693.5	9.7348	1212.16	0.518683
390	Concrete unconfined	1740.44	836.07	87.7901	210.2	29.8957	21336.1	0	275.4	27.8263	18129.5	0	363.7	24.6883	12457.5	0.040984	491.2	19.5071	5691.34	0.0933959	596.3	14.6686	2572.24	0.357746	686.7	10.0945	1280.53	0.421785
391	Concrete unconfined	100.109	914.4	87.7901	216.2	29.7144	21094.4	0	281.9	27.6082	17745.1	0	370.9	24.416	11992.7	0	500.5	19.0996	5342.12	0.0222024	605	14.2451	2407.37	0.240588	696.8	9.55947	1180	0.360181
392	Concrete unconfined	1740.44	992.73	87.7901	210.5	29.8867	21324.3	0	275.7	27.8163	18111.9	0	364	24.677	12438	0	491.6	19.4897	5676	0	596.5	14.6589	2568.33	0.14134	686.9	10.0839	1278.48	0.313976
393	Concrete unconfined	1740.44	1140.87	87.7901	210.5	29.8867	21324.3	0	275.7	27.8163	18111.9	0	364.1	24.6733	12431.6	0	491.6	19.4897	5676	0	596.6	14.6541	2566.37	0	687	10.0786	1277.45	0.21209
394	Concrete unconfined	100.109	1219.2	87.7901	216.2	29.7144	21094.4	0	282	27.6049	17739.1	0	370.9	24.416	11992.7	0	500.6	19.0952	5338.07	0	605.1	14.2402	2405.54	0	696.9	9.55414	1179.04	0.149892
395	Concrete unconfined	1740.44	1297.53	87.7901	210.5	29.8867	21324.3	0	275.7	27.8163	18111.9	0	364	24.677	12438	0	491.5	19.494	5679.83	0	596.5	14.6589	2568.33	0	686.9	10.0839	1278.48	0.104519
396	Concrete unconfined	1740.44	1445.67	87.7901	210.2	29.8957	21336.1	0	275.3	27.8296	18135.3	0	363.6	24.6921	12464	0	491	19.5158	5699.03	0	596	14.6831	2578.13	0	686.3	10.1156	1284.64	0.110014
397	Concrete unconfined	100.109	1524	87.7901	215.7	29.7296	21115	0	281.3	27.6284	17780.9	0	370	24.4502	12050.4	0	499.6	19.1392	5376.96	0	604	14.2939	2425.77	0	695.9	9.60734	1188.71	0.161582
398	Concrete unconfined	1740.44	1602.33	87.7901	210.2	29.8957	21336.1	0	275.3	27.8296	18135.3	0	363.6	24.6921	12464	0	491	19.5158	5699.03	0	596	14.6831	2578.13	0	686.3	10.1156	1284.64	0.229357
399	Concrete unconfined	1740.44	1750.47	87.7901	210.5	29.8867	21324.3	0	275.7	27.8163	18111.9	0	364	24.677	12438	0	491.5	19.494	5679.83	0	596.5	14.6589	2568.33	0	686.9	10.0839	1278.48	0.341735
400	Concrete unconfined	100.109	1828.8	87.7901	216.2	29.7144	21094.4	0	282	27.6049	17739.1	0	370.9	24.416	11992.7	0	500.6	19.0952	5338.07	0	605.1	14.2402	2405.54	0	696.9	9.55414	1179.04	0.393841
401	Concrete unconfined	1740.44	1907.13	87.7901	210.5	29.8867	21324.3	0	275.7	27.8163	18111.9	0	364.1	24.6733	12431.6	0	491.6	19.4897	5676	0	596.6	14.6541	2566.37	0	687	10.0786	1277.45	0.46103
402	Concrete unconfined	1740.44	2055.27	87.7901	210.5	29.8867	21324.3	0	275.7	27.8163	18111.9	0	364	24.677	12438	0	491.6	19.4897	5676	0	596.5	14.6589	2568.33	0	686.9	10.0839	1278.48	0.573982
403	Concrete unconfined	100.109	2133.6	87.7901	216.2	29.7144	21094.4	0	281.9	27.6082	17745.1	0	370.9	24.416	11992.7	0	500.5	19.0996	5342.12	0	605	14.2451	2407.37	0.0405799	696.8	9.55947	1180	0.626992
404	Concrete unconfined	1740.44	2211.93	87.7901	210.2	29.8957	21336.1	0	275.4	27.8263	18129.5	0	363.7	24.6883	12457.5	0	491.2	19.5071	5691.34	0.00520864	596.3	14.6686	2572.24	0.125375	686.7	10.0945	1280.53	0.693485
405	Concrete unconfined	1740.44	2360.07	87.7901	213.1	29.8083	21220.6	0	279.1	27.7024	17911.8	0	368.4	24.5108	12153.4	0.0288787	497	19.2534	5472.52	0.125504	602.6	14.3623	2451.76	0.260561	693.5	9.7348	1212.16	0.802162
406	Concrete unconfined	100.109	2438.4	87.7901	222.6	29.519	20824.8	0	290.1	27.3301	17246.8	0.00227018	381.1	24.026	11344.9	0.131744	513.1	18.5411	4854.49	0.203239	619.1	13.5511	2162.29	0.319285	711.4	8.77751	1082.84	0.85193
407	Concrete unconfined	1964.25	2526.26	87.7901	221.6	29.5497	20867.7	0	288.8	27.3744	17326.8	0.0596883	379.1	24.1029	11470.8	0.336141	510.6	18.6525	4947.73	0.314822	615.8	13.7144	2217.33	0.407347	707.5	8.98738	1105.41	0.921476
408	Concrete confined	186.465	2617.79	87.7901	219.8	41.3083	20944.3	0	286.5	38.5382	17467.2	0	376.1	34.255	11660.7	0.165332	506.8	27.3709	5092.75	0	611.9	21.1159	2284.17	0	702	15.0649	1137.61	0
409	Concrete confined	272.778	2637.33	87.7901	217.8	41.3784	21028.2	0.00281329	284.3	38.6242	17600.6	0	373.8	34.357	11807.1	0.196724	503.6	27.5392	5218	0	608.8	21.3038	2338.72	0	698.8	15.288	1160.83	0
410	Concrete confined	272.778	2660.55	87.7901	214.6	41.49	21159.9	0.03685	280.7	38.7644	17816.7	0.0154709	370	34.5248	12050.4	0.234727	498.5	27.8058	5417.2	0	603.9	21.599	2427.61	0	693.7	15.6409	1210.19	0
411	Concrete confined	272.778	2683.77	87.7901	211.9	41.5837	21268.7	0.0706756	277.5	38.8883	18006.3	0.0435393	366.7	34.6697	12263.2	0.272033	494.5	28.0137	5565.88	0.00923974	599.5	21.8622	2510.32	0	689.5	15.9291	1252.02	0
412	Concrete confined	272.778	2706.98	87.7901	210	41.6493	21344	0.104246	275.3	38.9731	18135.3	0.0710707	364.2	34.7791	12425.1	0.3085	491.7	28.1584	5672.17	0.0379607	596.3	22.0525	2572.24	0	686.5	16.1336	1282.58	0
413	Concrete confined	272.778	2730.2	87.7901	209.1	41.6803	21379.2	0.137551	274.1	39.0192	18205.2	0.0981283	362.8	34.8401	12516	0.344025	490.2	28.2358	5729.87	0.0640167	594.6	22.1533	2605.76	0	684.9	16.2423	1299.12	0
414	Concrete confined	272.778	2753.42	87.7901	209	41.6837	21383.1	0.17067	273.9	39.0269	18216.8	0.124756	362.6	34.8489	12529	0.378658	490	28.246	5737.6	0.0868807	594.5	22.1592	2607.75	0	684.8	16.2491	1300.16	0
415	Concrete confined	272.778	2776.64	87.7901	209.6	41.6631	21359.7	0.203642	274.6	39	18176.1	0.15103	363.3	34.8184	12483.5	0.412681	490.8	28.2048	5706.72	0.107396	595.7	22.0881	2584.02	0	686	16.1676	1287.73	0
416	Concrete confined	272.778	2799.86	87.7901	210.9	41.6182	21308.5	0.236493	276	38.9461	18094.4	0.177053	365	34.7441	12373.2	0.446082	492.9	28.0965	5626.39	0.124911	597.9	21.9575	2541.09	0	688.4	16.0042	1263.16	0
417	Concrete confined	186.465	2819.4	87.7901	212.1	41.5767	21260.7	0.26414	277.3	38.896	18018.1	0.198928	366.5	34.6785	12276.1	0.474203	494.8	27.9981	5554.6	0.139387	599.8	21.8443	2504.59	0	690.5	15.8607	1241.96	0
418	Concrete confined	272.778	2838.94	87.7901	214.6	41.49	21159.9	0.291567	280.2	38.7838	17846.5	0.220218	369.8	34.5336	12063.3	0.501215	498.7	27.7954	5409.87	0.149113	604.2	21.581	2422.08	0	695.1	15.5443	1196.49	0
419	Concrete confined	272.778	2862.16	87.7901	219.7	41.3118	20948.5	0.323798	286.1	38.5538	17491.6	0.244584	376.6	34.2327	11628.9	0.531479	506.7	27.3761	5096.62	0.152119	612.9	21.0551	2266.84	0	704	14.9248	1125.85	0
420	Concrete confined	272.778	2885.38	87.7901	226.8	41.0609	20641	0.355703	294.2	38.2345	16992.9	0.268045	386	33.8119	11039	0.559932	517.4	26.8079	4698.06	0.147011	624.3	20.3553	2078.27	0	715.4	14.1161	1059.92	0
421	Concrete confined	272.778	2908.6	87.7901	236.9	40.6983	20176.6	0.387064	305.7	37.774	16265.2	0.289912	398.8	33.2295	10258.8	0.585591	531.8	26.0295	4209.1	0.129036	639.5	19.4027	1850.43	0	731.1	12.9732	972.029	0
422	Concrete confined	272.778	2931.82	87.7901	250.7	40.1922	19491.7	0.417615	321	37.1481	15271.1	0.309529	415.2	32.4675	9304.74	0.607467	551.6	24.9326	3617.89	0.0884934	658.9	18.1526	1593.68	0	751.4	11.4408	862.787	0
423	Concrete confined	272.778	2955.03	87.7901	268.1	39.5365	18549.1	0.447112	340.3	36.3372	13996	0.325925	437.3	31.4119	8111.55	0.621898	575.6	23.5603	3011.88	0.0213219	684	16.4743	1308.5	0	776.3	9.46679	734.685	0
424	Concrete confined	272.778	2978.25	87.7901	291.4	38.628	17166.6	0.47435	366.1	35.2154	12302	0.335661	465.7	30.0059	6748.34	0.62425	607.5	21.6594	2361.98	0	715.7	14.2461	1058.21	0	808	7.36292	596.418	0
425	Concrete confined	272.778	3001.47	87.7901	324.3	37.2857	15054.1	0.496261	407	33.347	9774.94	0.324902	514.1	27.4756	4817.67	0.580321	658.2	18.4391	1602.35	0	766.5	10.3764	784.375	0	859.5	6.62555	475.224	0
426	Concrete confined	186.465	3021.01	87.7901	361.1	35.7009	12626.7	0.505915	450.3	31.2448	7463.21	0.288229	571	24.2682	3119.49	0.465801	719	14.2	1039.48	0	827.2	7.18672	547.469	0	916	5.80277	371.93	0
427	Concrete unconfined	223.811	3038.47	87.7901	439.9	21.6828	7978.63	1	549.7	16.8772	3670.83	0.824997	689.6	9.94135	1251.01	1	850	3.33579	495.3	0.826961	933.7	2.53806	344.177	0.777538	1004.5	1.86328	248.826	1
428	Concrete unconfined	302.348	9.525	101.6	424	22.3324	8816.31	1	530.6	17.7533	4247.86	1	668.2	11.0619	1482.39	1	832	3.50734	535.983	1	918.9	2.67912	367.253	1	993.6	1.96716	262.135	0.915972
429	Steel	251.897	26.9856	101.6	357.3	413.686	199948	0	445.9	413.686	199948	0	566.1	397.771	198230	0	714.1	362.138	194383	0	821.6	336.256	191589	0	912.4	314.394	189228	0
430	Concrete confined	368.497	46.5302	101.6	323.1	37.3359	15133.1	0.798917	405.7	33.4081	9850.75	0.6908	513	27.535	4858.19	0.799823	657.9	18.459	1606.08	0	766.6	10.3684	783.864	0	859.2	6.62988	475.844	0
431	Concrete confined	368.497	69.7481	101.6	289.2	38.7153	17302.2	0.765275	363.9	35.3127	12444.5	0.676434	464.1	30.0866	6819.92	0.830469	605.1	21.8056	2405.54	0.180619	713.3	14.4193	1071.93	0	805.9	7.39274	602.085	0
432	Concrete confined	368.497	92.966	101.6	266.8	39.5862	18622.4	0.728188	338.9	36.3968	14088.7	0.647426	436.5	31.4507	8152.76	0.822685	574	23.6533	3048.88	0.273863	683.2	16.529	1316.88	0	774.7	9.59704	742.735	0
433	Concrete confined	368.497	116.184	101.6	250.4	40.2033	19507.2	0.689984	320.7	37.1605	15290.8	0.614226	414.6	32.4957	9338.66	0.806019	551	24.9663	3634.53	0.319792	658.3	18.1919	1601.11	0.0821953	750.9	11.4793	865.423	0
434	Concrete confined	368.497	139.402	101.6	236.4	40.7164	20200.3	0.651472	305.2	37.7942	16297.3	0.579567	398.8	33.2295	10258.8	0.78329	531.7	26.0349	4212.32	0.345903	639.4	19.409	1851.85	0.159503	730.5	13.0175	975.331	0
435	Concrete confined	368.497	162.62	101.6	227.1	41.0502	20627.7	0.612506	294.5	38.2226	16974.1	0.543248	385.9	33.8164	11045.2	0.758083	517.7	26.7919	4687.33	0.353533	624	20.3739	2083.03	0.206995	715.7	14.0946	1058.21	0
436	Concrete confined	368.497	185.838	101.6	219.9	41.3048	20940.1	0.573413	286.4	38.5421	17473.3	0.506205	376.3	34.2461	11648	0.730763	506.9	27.3656	5088.88	0.352077	612.4	21.0855	2275.49	0.231519	704	14.9248	1125.85	0
437	Concrete confined	368.497	209.055	101.6	214.6	41.49	21159.9	0.534204	280.2	38.7838	17846.5	0.468704	369.3	34.5556	12095.5	0.702053	498.5	27.8058	5417.2	0.344807	603.2	21.641	2440.59	0.243417	694.5	15.5857	1202.35	0
438	Steel	251.897	228.6	101.6	212.3	413.686	199948	0	277.5	413.686	199948	0	366.1	413.686	199948	0	494.7	413.686	199948	0	598.8	389.898	197380	0	690	367.94	195009	0
439	Concrete confined	368.497	248.145	101.6	211.2	41.6079	21296.6	0.4677	276.3	38.9346	18076.8	0.403917	364.7	34.7572	12392.6	0.650238	493.1	28.0861	5618.8	0.31374	597.2	21.9991	2554.67	0.223892	688.3	16.011	1264.18	0
440	Concrete confined	368.497	271.362	101.6	209.7	41.6596	21355.7	0.428185	274.6	39	18176.1	0.365325	362.9	34.8358	12509.5	0.619078	490.8	28.2048	5706.72	0.293497	594.9	22.1355	2599.81	0.207421	685.8	16.1812	1289.8	0
441	Concrete confined	368.497	294.58	101.6	209.1	41.6803	21379.2	0.38857	274	39.0231	18211	0.326436	362.1	34.8706	12561.5	0.587439	489.9	28.2512	5741.47	0.270426	593.8	22.2006	2621.69	0.186315	684.6	16.2626	1302.24	0
442	Concrete confined	368.497	317.798	101.6	209.2	41.6768	21375.3	0.348856	274.2	39.0154	18199.4	0.2873	362.4	34.8576	12542	0.555214	490.1	28.2409	5733.73	0.245076	593.9	22.1947	2619.69	0.160457	684.8	16.2491	1300.16	0
443	Concrete confined	368.497	341.016	101.6	210.1	41.6458	21340	0.309004	275.3	38.9731	18135.3	0.247842	363.8	34.7965	12451	0.522328	491.7	28.1584	5672.17	0.216661	595.6	22.0941	2585.99	0.127912	686.4	16.1404	1283.61	0
444	Concrete confined	368.497	364.234	101.6	211.7	41.5906	21276.7	0.268998	277.2	38.8999	18023.9	0.208045	366.3	34.6873	12289	0.488672	494.5	28.0137	5565.88	0.185349	598.9	21.898	2521.81	0.088079	689.5	15.9291	1252.02	0
445	Concrete confined	368.497	387.452	101.6	213.9	41.5143	21188.3	0.228827	279.9	38.7954	17864.3	0.167852	369.7	34.538	12069.7	0.454253	498.2	27.8215	5428.23	0.151512	603.3	21.635	2438.73	0.0423424	693.5	15.6546	1212.16	0
446	Concrete confined	368.497	410.67	101.6	217.3	41.3959	21049	0.188328	283.7	38.6477	17636.8	0.127062	373.8	34.357	11807.1	0.419085	502.7	27.5864	5253.75	0.115085	608.6	21.3159	2342.28	0	698.3	15.3227	1165.6	0
447	Steel	251.897	430.214	101.6	219.2	413.686	199948	0	285.9	413.686	199948	0	376	413.686	199948	0	505.7	412.313	199800	0	611.5	386.84	197050	0	701	365.292	194723	0
448	Concrete unconfined	2653.51	521.745	101.6	221	29.568	20893.4	0.197117	288.1	27.3983	17369.7	0.129357	378.4	24.1297	11515	0.698532	509.5	18.7015	4989.3	0.520113	615.3	13.7391	2225.79	0.776506	706.1	9.06255	1113.56	0.624986
449	Concrete unconfined	135.238	609.6	101.6	222.2	29.5313	20842	0.0615672	289.6	27.3472	17277.6	0.0494586	380	24.0683	11414.1	0.508739	512.2	18.5813	4887.86	0.380323	618.1	13.6007	2178.82	0.65185	710.5	8.82601	1088.03	0.561371
450	Concrete unconfined	2351.16	687.93	101.6	212.4	29.8294	21248.7	0.00702045	278.4	27.7259	17953.2	0	368.1	24.5222	12172.8	0.344435	496.6	19.271	5487.37	0.271171	602.1	14.3866	2461.11	0.55697	693.1	9.75602	1216.1	0.518967
451	Concrete unconfined	2351.16	836.07	101.6	209.4	29.9197	21367.5	0	274.5	27.8563	18181.9	0	363.3	24.7034	12483.5	0.0411406	490.9	19.5202	5702.88	0.0936614	595.7	14.6977	2584.02	0.358341	686.5	10.105	1282.58	0.421939
452	Concrete unconfined	135.238	914.4	101.6	215.6	29.7326	21119.1	0	281.3	27.6284	17780.9	0	369.9	24.454	12056.9	0	499.3	19.1524	5387.91	0.0233389	604.3	14.2793	2420.23	0.241317	695.4	9.63391	1193.57	0.361239
453	Concrete unconfined	2351.16	992.73	101.6	209.7	29.9107	21355.7	0	274.9	27.843	18158.7	0	363.7	24.6883	12457.5	0	491.1	19.5115	5695.19	0	595.9	14.688	2580.09	0.141996	686.5	10.105	1282.58	0.314299
454	Concrete unconfined	2351.16	1140.87	101.6	209.7	29.9107	21355.7	0	274.9	27.843	18158.7	0	363.7	24.6883	12457.5	0	491.2	19.5071	5691.34	0	596	14.6831	2578.13	0	686.6	10.0997	1281.56	0.212428
455	Concrete unconfined	135.238	1219.2	101.6	215.6	29.7326	21119.1	0	281.3	27.6284	17780.9	0	369.9	24.454	12056.9	0	499.4	19.148	5384.26	0	604.4	14.2744	2418.39	0	695.6	9.62328	1191.62	0.150971
456	Concrete unconfined	2351.16	1297.53	101.6	209.7	29.9107	21355.7	0	274.9	27.843	18158.7	0	363.6	24.6921	12464	0	491.1	19.5115	5695.19	0	595.9	14.688	2580.09	0	686.5	10.105	1282.58	0.104872
457	Concrete unconfined	2351.16	1445.67	101.6	209.4	29.9197	21367.5	0	274.5	27.8563	18181.9	0	363.3	24.7034	12483.5	0	490.7	19.5289	5710.58	0	595.3	14.7171	2591.91	0	686	10.1314	1287.73	0.110279
458	Concrete unconfined	135.238	1524	101.6	215	29.7508	21143.6	0	280.6	27.652	17822.7	0	369.2	24.4805	12101.9	0	498.4	19.192	5420.88	0	603.4	14.3232	2436.87	0	694.5	9.68172	1202.35	0.162743
459	Concrete unconfined	2351.16	1602.33	101.6	209.4	29.9197	21367.5	0	274.5	27.8563	18181.9	0	363.3	24.7034	12483.5	0	490.7	19.5289	5710.58	0	595.3	14.7171	2591.91	0	686	10.1314	1287.73	0.229609
460	Concrete unconfined	2351.16	1750.47	101.6	209.7	29.9107	21355.7	0	274.9	27.843	18158.7	0	363.6	24.6921	12464	0	491.1	19.5115	5695.19	0	595.9	14.688	2580.09	0	686.5	10.105	1282.58	0.342054
461	Concrete unconfined	135.238	1828.8	101.6	215.6	29.7326	21119.1	0	281.3	27.6284	17780.9	0	369.9	24.454	12056.9	0	499.4	19.148	5384.26	0	604.4	14.2744	2418.39	0	695.6	9.62328	1191.62	0.394807
462	Concrete unconfined	2351.16	1907.13	101.6	209.7	29.9107	21355.7	0	274.9	27.843	18158.7	0	363.7	24.6883	12457.5	0	491.2	19.5071	5691.34	0	596	14.6831	2578.13	0	686.6	10.0997	1281.56	0.461331
463	Concrete unconfined	2351.16	2055.27	101.6	209.7	29.9107	21355.7	0	274.9	27.843	18158.7	0	363.7	24.6883	12457.5	0	491.1	19.5115	5695.19	0	595.9	14.688	2580.09	0	686.5	10.105	1282.58	0.574266
464	Concrete unconfined	135.238	2133.6	101.6	215.6	29.7326	21119.1	0	281.3	27.6284	17780.9	0	369.9	24.454	12056.9	0	499.3	19.1524	5387.91	0	604.3	14.2793	2420.23	0.0413734	695.4	9.63391	1193.57	0.627918
465	Concrete unconfined	2351.16	2211.93	101.6	209.4	29.9197	21367.5	0	274.5	27.8563	18181.9	0	363.3	24.7034	12483.5	0	490.9	19.5202	5702.88	0.0054839	595.7	14.6977	2584.02	0.126034	686.5	10.105	1282.58	0.693618
466	Concrete unconfined	2351.16	2360.07	101.6	212.4	29.8294	21248.7	0	278.4	27.7259	17953.2	0	368.1	24.5222	12172.8	0.0290013	496.6	19.271	5487.37	0.125862	602.1	14.3866	2461.11	0.261078	693.1	9.75602	1216.1	0.802405
467	Concrete unconfined	135.238	2438.4	101.6	222.2	29.5313	20842	0	289.6	27.3472	17277.6	0.00237555	380	24.0683	11414.1	0.132219	512.2	18.5813	4887.86	0.20407	618.1	13.6007	2178.82	0.320274	710.5	8.82601	1088.03	0.852416
468	Concrete unconfined	2653.51	2526.26	101.6	221	29.568	20893.4	0	288.1	27.3983	17369.7	0.0598306	378.4	24.1297	11515	0.336413	509.5	18.7015	4989.3	0.315778	615.3	13.7391	2225.79	0.407824	706.1	9.06255	1113.56	0.922215
469	Steel	251.897	2617.79	101.6	219.2	413.686	199948	0	285.9	413.686	199948	0	376	413.686	199948	0	505.7	412.313	199800	0	611.5	386.84	197050	0	701	365.292	194723	0
470	Concrete confined	368.497	2637.33	101.6	217.3	41.3959	21049	0.0029534	283.7	38.6477	17636.8	0	373.8	34.357	11807.1	0.196724	502.7	27.5864	5253.75	0	608.6	21.3159	2342.28	0	698.3	15.3227	1165.6	0
471	Concrete confined	368.497	2660.55	101.6	213.9	41.5143	21188.3	0.0370335	279.9	38.7954	17864.3	0.0158455	369.7	34.538	12069.7	0.234978	498.2	27.8215	5428.23	0	603.3	21.635	2438.73	0	693.5	15.6546	1212.16	0
472	Concrete confined	368.497	2683.77	101.6	211.7	41.5906	21276.7	0.0707249	277.2	38.8999	18023.9	0.0436726	366.3	34.6873	12289	0.272347	494.5	28.0137	5565.88	0.00923974	598.9	21.898	2521.81	0	689.5	15.9291	1252.02	0
473	Concrete confined	368.497	2706.98	101.6	210.1	41.6458	21340	0.104222	275.3	38.9731	18135.3	0.0710707	363.8	34.7965	12451	0.308797	491.7	28.1584	5672.17	0.0379607	595.6	22.0941	2585.99	0	686.4	16.1404	1283.61	0
474	Concrete confined	368.497	2730.2	101.6	209.2	41.6768	21375.3	0.137529	274.2	39.0154	18199.4	0.0980873	362.4	34.8576	12542	0.344309	490.1	28.2409	5733.73	0.0642562	593.9	22.1947	2619.69	0	684.8	16.2491	1300.16	0
475	Concrete confined	368.497	2753.42	101.6	209.1	41.6803	21379.2	0.170649	274	39.0231	18211	0.124716	362.1	34.8706	12561.5	0.378999	489.9	28.2512	5741.47	0.0871165	593.8	22.2006	2621.69	0	684.6	16.2626	1302.24	0
476	Concrete confined	368.497	2776.64	101.6	209.7	41.6596	21355.7	0.203622	274.6	39	18176.1	0.15103	362.9	34.8358	12509.5	0.412947	490.8	28.2048	5706.72	0.107396	594.9	22.1355	2599.81	0	685.8	16.1812	1289.8	0
477	Concrete confined	368.497	2799.86	101.6	211.2	41.6079	21296.6	0.236434	276.3	38.9346	18076.8	0.176938	364.7	34.7572	12392.6	0.446278	493.1	28.0861	5618.8	0.124441	597.2	21.9991	2554.67	0	688.3	16.011	1264.18	0
478	Steel	251.897	2819.4	101.6	212.3	413.686	199948	0	277.5	413.686	199948	0	366.1	413.686	199948	0	494.7	413.686	199948	0	598.8	389.898	197380	0	690	367.94	195009	0
479	Concrete confined	368.497	2838.94	101.6	214.6	41.49	21159.9	0.291567	280.2	38.7838	17846.5	0.220218	369.3	34.5556	12095.5	0.501537	498.5	27.8058	5417.2	0.149595	603.2	21.641	2440.59	0	694.5	15.5857	1202.35	0
480	Concrete confined	368.497	2862.16	101.6	219.9	41.3048	20940.1	0.323761	286.4	38.5421	17473.3	0.244466	376.3	34.2461	11648	0.53168	506.9	27.3656	5088.88	0.151609	612.4	21.0855	2275.49	0	704	14.9248	1125.85	0
481	Concrete confined	368.497	2885.38	101.6	227.1	41.0502	20627.7	0.355645	294.5	38.2226	16974.1	0.26792	385.9	33.8164	11045.2	0.560003	517.7	26.7919	4687.33	0.146186	624	20.3739	2083.03	0	715.7	14.0946	1058.21	0
482	Concrete confined	368.497	2908.6	101.6	236.4	40.7164	20200.3	0.387164	305.2	37.7942	16297.3	0.290138	398.8	33.2295	10258.8	0.585591	531.7	26.0349	4212.32	0.129341	639.4	19.409	1851.85	0	730.5	13.0175	975.331	0
483	Concrete confined	368.497	2931.82	101.6	250.4	40.2033	19507.2	0.417681	320.7	37.1605	15290.8	0.309684	414.6	32.4957	9338.66	0.608006	551	24.9663	3634.53	0.0906073	658.3	18.1919	1601.11	0	750.9	11.4793	865.423	0
484	Concrete confined	368.497	2955.03	101.6	266.8	39.5862	18622.4	0.447445	338.9	36.3968	14088.7	0.32678	436.5	31.4507	8152.76	0.622766	574	23.6533	3048.88	0.0280425	683.2	16.529	1316.88	0	774.7	9.59704	742.735	0
485	Concrete confined	368.497	2978.25	101.6	289.2	38.7153	17302.2	0.475045	363.9	35.3127	12444.5	0.337362	464.1	30.0866	6819.92	0.626458	605.1	21.8056	2405.54	0	713.3	14.4193	1071.93	0	805.9	7.39274	602.085	0
486	Concrete confined	368.497	3001.47	101.6	323.1	37.3359	15133.1	0.496792	405.7	33.4081	9850.75	0.326391	513	27.535	4858.19	0.582614	657.9	18.459	1606.08	0	766.6	10.3684	783.864	0	859.2	6.62988	475.844	0
487	Steel	251.897	3021.01	101.6	357.3	413.686	199948	0	445.9	413.686	199948	0	566.1	397.771	198230	0	714.1	362.138	194383	0	821.6	336.256	191589	0	912.4	314.394	189228	0
488	Concrete unconfined	302.348	3038.47	101.6	424	22.3324	8816.31	1	530.6	17.7533	4247.86	0.838906	668.2	11.0619	1482.39	1	832	3.50734	535.983	0.830825	918.9	2.67912	367.253	0.77906	993.6	1.96716	262.135	1
489	Concrete unconfined	223.811	9.525	115.41	439.9	21.6828	7978.63	1	549.7	16.8772	3670.83	1	689.6	9.94135	1251.01	1	850	3.33579	495.3	1	933.7	2.53806	344.177	1	1004.5	1.86328	248.826	0.915456
490	Concrete confined	186.465	26.9856	115.41	361.1	35.7009	12626.7	0.821293	450.3	31.2448	7463.21	0.682751	571	24.2682	3119.49	0.709341	719	14.2	1039.48	0	827.2	7.18672	547.469	0	916	5.80277	371.93	0
491	Concrete confined	272.778	46.5302	115.41	324.3	37.2857	15054.1	0.798589	407	33.347	9774.94	0.689754	514.1	27.4756	4817.67	0.797964	658.2	18.4391	1602.35	0	766.5	10.3764	784.375	0	859.5	6.62555	475.224	0
492	Concrete confined	272.778	69.7481	115.41	291.4	38.628	17166.6	0.764871	366.1	35.2154	12302	0.675264	465.7	30.0059	6748.34	0.828695	607.5	21.6594	2361.98	0.16967	715.7	14.2461	1058.21	0	808	7.36292	596.418	0
493	Concrete confined	272.778	92.966	115.41	268.1	39.5365	18549.1	0.728002	340.3	36.3372	13996	0.646843	437.3	31.4119	8111.55	0.821993	575.6	23.5603	3011.88	0.268115	684	16.4743	1308.5	0	776.3	9.46679	734.685	0
494	Concrete confined	272.778	116.184	115.41	250.7	40.1922	19491.7	0.689948	321	37.1481	15271.1	0.61412	415.2	32.4675	9304.74	0.805593	551.6	24.9326	3617.89	0.317973	658.9	18.1526	1593.68	0.0784676	751.4	11.4408	862.787	0
495	Concrete confined	272.778	139.402	115.41	236.9	40.6983	20176.6	0.651417	305.7	37.774	16265.2	0.579411	398.8	33.2295	10258.8	0.78329	531.8	26.0295	4209.1	0.34564	639.5	19.4027	1850.43	0.158979	731.1	12.9732	972.029	0
496	Concrete confined	272.778	162.62	115.41	226.8	41.0609	20641	0.612538	294.2	38.2345	16992.9	0.543335	386	33.8119	11039	0.758027	517.4	26.8079	4698.06	0.354249	624.3	20.3553	2078.27	0.205599	715.4	14.1161	1059.92	0
497	Concrete confined	272.778	185.838	115.41	219.7	41.3118	20948.5	0.573434	286.1	38.5538	17491.6	0.506288	376.6	34.2327	11628.9	0.730607	506.7	27.3761	5096.62	0.352521	612.9	21.0551	2266.84	0.229369	704	14.9248	1125.85	0
498	Concrete confined	272.778	209.055	115.41	214.6	41.49	21159.9	0.534204	280.2	38.7838	17846.5	0.468704	369.8	34.5336	12063.3	0.701801	498.7	27.7954	5409.87	0.344386	604.2	21.581	2422.08	0.239351	695.1	15.5443	1196.49	0
499	Concrete confined	186.465	228.6	115.41	212.1	41.5767	21260.7	0.501034	277.3	38.896	18018.1	0.436558	366.5	34.6785	12276.1	0.676371	494.8	27.9981	5554.6	0.331331	599.8	21.8443	2504.59	0.235224	690.5	15.8607	1241.96	0
500	Concrete confined	272.778	248.145	115.41	210.9	41.6182	21308.5	0.467738	276	38.9461	18094.4	0.404005	365	34.7441	12373.2	0.650084	492.9	28.0965	5626.39	0.314153	597.9	21.9575	2541.09	0.221102	688.4	16.0042	1263.16	0
501	Concrete confined	272.778	271.362	115.41	209.6	41.6631	21359.7	0.428199	274.6	39	18176.1	0.365325	363.3	34.8184	12483.5	0.618868	490.8	28.2048	5706.72	0.293497	595.7	22.0881	2584.02	0.204236	686	16.1676	1287.73	0
502	Concrete confined	272.778	294.58	115.41	209	41.6837	21383.1	0.388584	273.9	39.0269	18216.8	0.326467	362.6	34.8489	12529	0.587168	490	28.246	5737.6	0.270218	594.5	22.1592	2607.75	0.183507	684.8	16.2491	1300.16	0
503	Concrete confined	272.778	317.798	115.41	209.1	41.6803	21379.2	0.348872	274.1	39.0192	18205.2	0.287333	362.8	34.8401	12516	0.554988	490.2	28.2358	5729.87	0.244863	594.6	22.1533	2605.76	0.157599	684.9	16.2423	1299.12	0
504	Concrete confined	272.778	341.016	115.41	210	41.6493	21344	0.309021	275.3	38.9731	18135.3	0.247842	364.2	34.7791	12425.1	0.522089	491.7	28.1584	5672.17	0.216661	596.3	22.0525	2572.24	0.124967	686.5	16.1336	1282.58	0
505	Concrete confined	272.778	364.234	115.41	211.9	41.5837	21268.7	0.26896	277.5	38.8883	18006.3	0.207932	366.7	34.6697	12263.2	0.488418	494.5	28.0137	5565.88	0.185349	599.5	21.8622	2510.32	0.0854449	689.5	15.9291	1252.02	0
506	Concrete confined	272.778	387.452	115.41	214.6	41.49	21159.9	0.228684	280.7	38.7644	17816.7	0.167529	370	34.5248	12050.4	0.454049	498.5	27.8058	5417.2	0.150791	603.9	21.599	2427.61	0.0395677	693.7	15.6409	1210.19	0
507	Concrete confined	272.778	410.67	115.41	217.8	41.3784	21028.2	0.188217	284.3	38.6242	17600.6	0.1268	373.8	34.357	11807.1	0.419085	503.6	27.5392	5218	0.112795	608.8	21.3038	2338.72	0	698.8	15.288	1160.83	0
508	Concrete confined	186.465	430.214	115.41	219.8	41.3083	20944.3	0.15424	286.5	38.5382	17467.2	0.092765	376.1	34.255	11660.7	0.390126	506.8	27.3709	5092.75	0.0829675	611.9	21.1159	2284.17	0	702	15.0649	1137.61	0
509	Concrete unconfined	1964.25	521.745	115.41	221.6	29.5497	20867.7	0.197055	288.8	27.3744	17326.8	0.129219	379.1	24.1029	11470.8	0.698305	510.6	18.6525	4947.73	0.519246	615.8	13.7144	2217.33	0.776113	707.5	8.98738	1105.41	0.624108
510	Concrete unconfined	100.109	609.6	115.41	222.6	29.519	20824.8	0.0615233	290.1	27.3301	17246.8	0.0493552	381.1	24.026	11344.9	0.50834	513.1	18.5411	4854.49	0.379556	619.1	13.5511	2162.29	0.651011	711.4	8.77751	1082.84	0.5608
511	Concrete unconfined	1740.44	687.93	115.41	213.1	29.8083	21220.6	0.0069487	279.1	27.7024	17911.8	0	368.4	24.5108	12153.4	0.344328	497	19.2534	5472.52	0.270835	602.6	14.3623	2451.76	0.556521	693.5	9.7348	1212.16	0.518683
512	Concrete unconfined	1740.44	836.07	115.41	210.2	29.8957	21336.1	0	275.4	27.8263	18129.5	0	363.7	24.6883	12457.5	0.040984	491.2	19.5071	5691.34	0.0933959	596.3	14.6686	2572.24	0.357746	686.7	10.0945	1280.53	0.421785
513	Concrete unconfined	100.109	914.4	115.41	216.2	29.7144	21094.4	0	281.9	27.6082	17745.1	0	370.9	24.416	11992.7	0	500.5	19.0996	5342.12	0.0222024	605	14.2451	2407.37	0.240588	696.8	9.55947	1180	0.360181
514	Concrete unconfined	1740.44	992.73	115.41	210.5	29.8867	21324.3	0	275.7	27.8163	18111.9	0	364	24.677	12438	0	491.6	19.4897	5676	0	596.5	14.6589	2568.33	0.14134	686.9	10.0839	1278.48	0.313976
515	Concrete unconfined	1740.44	1140.87	115.41	210.5	29.8867	21324.3	0	275.7	27.8163	18111.9	0	364.1	24.6733	12431.6	0	491.6	19.4897	5676	0	596.6	14.6541	2566.37	0	687	10.0786	1277.45	0.21209
516	Concrete unconfined	100.109	1219.2	115.41	216.2	29.7144	21094.4	0	282	27.6049	17739.1	0	370.9	24.416	11992.7	0	500.6	19.0952	5338.07	0	605.1	14.2402	2405.54	0	696.9	9.55414	1179.04	0.149892
517	Concrete unconfined	1740.44	1297.53	115.41	210.5	29.8867	21324.3	0	275.7	27.8163	18111.9	0	364	24.677	12438	0	491.5	19.494	5679.83	0	596.5	14.6589	2568.33	0	686.9	10.0839	1278.48	0.104519
518	Concrete unconfined	1740.44	1445.67	115.41	210.2	29.8957	21336.1	0	275.3	27.8296	18135.3	0	363.6	24.6921	12464	0	491	19.5158	5699.03	0	596	14.6831	2578.13	0	686.3	10.1156	1284.64	0.110014
519	Concrete unconfined	100.109	1524	115.41	215.7	29.7296	21115	0	281.3	27.6284	17780.9	0	370	24.4502	12050.4	0	499.6	19.1392	5376.96	0	604	14.2939	2425.77	0	695.9	9.60734	1188.71	0.161582
520	Concrete unconfined	1740.44	1602.33	115.41	210.2	29.8957	21336.1	0	275.3	27.8296	18135.3	0	363.6	24.6921	12464	0	491	19.5158	5699.03	0	596	14.6831	2578.13	0	686.3	10.1156	1284.64	0.229357
521	Concrete unconfined	1740.44	1750.47	115.41	210.5	29.8867	21324.3	0	275.7	27.8163	18111.9	0	364	24.677	12438	0	491.5	19.494	5679.83	0	596.5	14.6589	2568.33	0	686.9	10.0839	1278.48	0.341735
522	Concrete unconfined	100.109	1828.8	115.41	216.2	29.7144	21094.4	0	282	27.6049	17739.1	0	370.9	24.416	11992.7	0	500.6	19.0952	5338.07	0	605.1	14.2402	2405.54	0	696.9	9.55414	1179.04	0.393841
523	Concrete unconfined	1740.44	1907.13	115.41	210.5	29.8867	21324.3	0	275.7	27.8163	18111.9	0	364.1	24.6733	12431.6	0	491.6	19.4897	5676	0	596.6	14.6541	2566.37	0	687	10.0786	1277.45	0.46103
524	Concrete unconfined	1740.44	2055.27	115.41	210.5	29.8867	21324.3	0	275.7	27.8163	18111.9	0	364	24.677	12438	0	491.6	19.4897	5676	0	596.5	14.6589	2568.33	0	686.9	10.0839	1278.48	0.573982
525	Concrete unconfined	100.109	2133.6	115.41	216.2	29.7144	21094.4	0	281.9	27.6082	17745.1	0	370.9	24.416	11992.7	0	500.5	19.0996	5342.12	0	605	14.2451	2407.37	0.0405799	696.8	9.55947	1180	0.626992
526	Concrete unconfined	1740.44	2211.93	115.41	210.2	29.8957	21336.1	0	275.4	27.8263	18129.5	0	363.7	24.6883	12457.5	0	491.2	19.5071	5691.34	0.00520864	596.3	14.6686	2572.24	0.125375	686.7	10.0945	1280.53	0.693485
527	Concrete unconfined	1740.44	2360.07	115.41	213.1	29.8083	21220.6	0	279.1	27.7024	17911.8	0	368.4	24.5108	12153.4	0.0288787	497	19.2534	5472.52	0.125504	602.6	14.3623	2451.76	0.260561	693.5	9.7348	1212.16	0.802162
528	Concrete unconfined	100.109	2438.4	115.41	222.6	29.519	20824.8	0	290.1	27.3301	17246.8	0.00227018	381.1	24.026	11344.9	0.131744	513.1	18.5411	4854.49	0.203239	619.1	13.5511	2162.29	0.319285	711.4	8.77751	1082.84	0.85193
529	Concrete unconfined	1964.25	2526.26	115.41	221.6	29.5497	20867.7	0	288.8	27.3744	17326.8	0.0596883	379.1	24.1029	11470.8	0.336141	510.6	18.6525	4947.73	0.314822	615.8	13.7144	2217.33	0.407347	707.5	8.98738	1105.41	0.921476
530	Concrete confined	186.465	2617.79	115.41	219.8	41.3083	20944.3	0	286.5	38.5382	17467.2	0	376.1	34.255	11660.7	0.165332	506.8	27.3709	5092.75	0	611.9	21.1159	2284.17	0	702	15.0649	1137.61	0
531	Concrete confined	272.778	2637.33	115.41	217.8	41.3784	21028.2	0.00281329	284.3	38.6242	17600.6	0	373.8	34.357	11807.1	0.196724	503.6	27.5392	5218	0	608.8	21.3038	2338.72	0	698.8	15.288	1160.83	0
532	Concrete confined	272.778	2660.55	115.41	214.6	41.49	21159.9	0.03685	280.7	38.7644	17816.7	0.0154709	370	34.5248	12050.4	0.234727	498.5	27.8058	5417.2	0	603.9	21.599	2427.61	0	693.7	15.6409	1210.19	0
533	Concrete confined	272.778	2683.77	115.41	211.9	41.5837	21268.7	0.0706756	277.5	38.8883	18006.3	0.0435393	366.7	34.6697	12263.2	0.272033	494.5	28.0137	5565.88	0.00923974	599.5	21.8622	2510.32	0	689.5	15.9291	1252.02	0
534	Concrete confined	272.778	2706.98	115.41	210	41.6493	21344	0.104246	275.3	38.9731	18135.3	0.0710707	364.2	34.7791	12425.1	0.3085	491.7	28.1584	5672.17	0.0379607	596.3	22.0525	2572.24	0	686.5	16.1336	1282.58	0
535	Concrete confined	272.778	2730.2	115.41	209.1	41.6803	21379.2	0.137551	274.1	39.0192	18205.2	0.0981283	362.8	34.8401	12516	0.344025	490.2	28.2358	5729.87	0.0640167	594.6	22.1533	2605.76	0	684.9	16.2423	1299.12	0
536	Concrete confined	272.778	2753.42	115.41	209	41.6837	21383.1	0.17067	273.9	39.0269	18216.8	0.124756	362.6	34.8489	12529	0.378658	490	28.246	5737.6	0.0868807	594.5	22.1592	2607.75	0	684.8	16.2491	1300.16	0
537	Concrete confined	272.778	2776.64	115.41	209.6	41.6631	21359.7	0.203642	274.6	39	18176.1	0.15103	363.3	34.8184	12483.5	0.412681	490.8	28.2048	5706.72	0.107396	595.7	22.0881	2584.02	0	686	16.1676	1287.73	0
538	Concrete confined	272.778	2799.86	115.41	210.9	41.6182	21308.5	0.236493	276	38.9461	18094.4	0.177053	365	34.7441	12373.2	0.446082	492.9	28.0965	5626.39	0.124911	597.9	21.9575	2541.09	0	688.4	16.0042	1263.16	0
539	Concrete confined	186.465	2819.4	115.41	212.1	41.5767	21260.7	0.26414	277.3	38.896	18018.1	0.198928	366.5	34.6785	12276.1	0.474203	494.8	27.9981	5554.6	0.139387	599.8	21.8443	2504.59	0	690.5	15.8607	1241.96	0
540	Concrete confined	272.778	2838.94	115.41	214.6	41.49	21159.9	0.291567	280.2	38.7838	17846.5	0.220218	369.8	34.5336	12063.3	0.501215	498.7	27.7954	5409.87	0.149113	604.2	21.581	2422.08	0	695.1	15.5443	1196.49	0
541	Concrete confined	272.778	2862.16	115.41	219.7	41.3118	20948.5	0.323798	286.1	38.5538	17491.6	0.244584	376.6	34.2327	11628.9	0.531479	506.7	27.3761	5096.62	0.152119	612.9	21.0551	2266.84	0	704	14.9248	1125.85	0
542	Concrete confined	272.778	2885.38	115.41	226.8	41.0609	20641	0.355703	294.2	38.2345	16992.9	0.268045	386	33.8119	11039	0.559932	517.4	26.8079	4698.06	0.147011	624.3	20.3553	2078.27	0	715.4	14.1161	1059.92	0
543	Concrete confined	272.778	2908.6	115.41	236.9	40.6983	20176.6	0.387064	305.7	37.774	16265.2	0.289912	398.8	33.2295	10258.8	0.585591	531.8	26.0295	4209.1	0.129036	639.5	19.4027	1850.43	0	731.1	12.9732	972.029	0
544	Concrete confined	272.778	2931.82	115.41	250.7	40.1922	19491.7	0.417615	321	37.1481	15271.1	0.309529	415.2	32.4675	9304.74	0.607467	551.6	24.9326	3617.89	0.0884934	658.9	18.1526	1593.68	0	751.4	11.4408	862.787	0
545	Concrete confined	272.778	2955.03	115.41	268.1	39.5365	18549.1	0.447112	340.3	36.3372	13996	0.325925	437.3	31.4119	8111.55	0.621898	575.6	23.5603	3011.88	0.0213219	684	16.4743	1308.5	0	776.3	9.46679	734.685	0
546	Concrete confined	272.778	2978.25	115.41	291.4	38.628	17166.6	0.47435	366.1	35.2154	12302	0.335661	465.7	30.0059	6748.34	0.62425	607.5	21.6594	2361.98	0	715.7	14.2461	1058.21	0	808	7.36292	596.418	0
547	Concrete confined	272.778	3001.47	115.41	324.3	37.2857	15054.1	0.496261	407	33.347	9774.94	0.324902	514.1	27.4756	4817.67	0.580321	658.2	18.4391	1602.35	0	766.5	10.3764	784.375	0	859.5	6.62555	475.224	0
548	Concrete confined	186.465	3021.01	115.41	361.1	35.7009	12626.7	0.505915	450.3	31.2448	7463.21	0.288229	571	24.2682	3119.49	0.465801	719	14.2	1039.48	0	827.2	7.18672	547.469	0	916	5.80277	371.93	0
549	Concrete unconfined	223.811	3038.47	115.41	439.9	21.6828	7978.63	1	549.7	16.8772	3670.83	0.824997	689.6	9.94135	1251.01	1	850	3.33579	495.3	0.826961	933.7	2.53806	344.177	0.777538	1004.5	1.86328	248.826	1
550	Concrete unconfined	223.811	9.525	127.159	464.9	20.6378	6784.05	1	579	15.5003	2934.76	1	720.9	8.26324	1028.77	1	875.6	3.0918	443.163	1	955.1	2.3341	312.944	1	1020	1.71555	230.614	0.914809
551	Concrete confined	186.465	26.9856	127.159	371.5	35.2369	11954.2	0.816584	462.1	30.6491	6910.26	0.667396	584.1	23.4913	2822.81	0.672308	731.7	13.2536	968.732	0	840.3	6.99805	516.771	0	925	5.67029	357.585	0
552	Concrete confined	272.778	46.5302	127.159	329.8	37.0545	14691.1	0.797011	413	33.0634	9429.5	0.68473	520.8	27.1114	4577.84	0.786233	664.6	18.0136	1524.64	0	772.6	9.88294	753.337	0	864.7	6.55045	464.609	0
553	Concrete confined	272.778	69.7481	127.159	297.3	38.3924	16798.7	0.763717	372	34.9527	11922.2	0.671977	472.8	29.6455	6438.27	0.820471	614.1	21.2545	2246.22	0.138374	723.4	13.6847	1014.74	0	814.1	7.27618	580.319	0
554	Concrete confined	272.778	92.966	127.159	271.5	39.4061	18355.3	0.727497	343.7	36.1918	13770.9	0.645386	440.8	31.2417	7933	0.818896	579.7	23.321	2919.13	0.253039	688.4	16.1726	1263.16	0	780.1	9.15545	715.665	0
555	Concrete confined	272.778	116.184	127.159	251.4	40.1662	19455.4	0.689861	321.7	37.1191	15225.1	0.613872	417.8	32.345	9158.66	0.803713	552.7	24.8708	3587.6	0.314617	661.7	17.9689	1559.43	0.0607525	753.5	11.2785	851.743	0
556	Concrete confined	272.778	139.402	127.159	238	40.6584	20124.2	0.651293	306.9	37.7254	16188.1	0.579035	399.4	33.202	10222.9	0.782918	533.7	25.9255	4148.43	0.340596	640.7	19.3265	1833.5	0.152652	732.9	12.8399	962.151	0
557	Concrete confined	272.778	162.62	127.159	227.8	41.0253	20596.4	0.61243	295.4	38.1869	16917.9	0.542986	386.1	33.8074	11032.8	0.757971	519	26.7222	4641.11	0.350413	625	20.3119	2067.21	0.202326	717.6	13.9581	1047.41	0
558	Concrete confined	272.778	185.838	127.159	220.8	41.2731	20901.9	0.573314	287.5	38.499	17406.3	0.505895	377	34.2149	11603.6	0.730397	508.6	27.2759	5023.56	0.348276	614.1	20.982	2246.22	0.224173	706.4	14.756	1111.81	0
559	Concrete confined	272.778	209.055	127.159	216.3	41.4308	21090.3	0.53401	282.3	38.7022	17721.1	0.468117	371.3	34.4675	11967	0.701036	501.6	27.644	5297.76	0.338199	606.8	21.4246	2374.6	0.228621	698.6	15.3019	1162.74	0
560	Concrete confined	186.465	228.6	127.159	214	41.5109	21184.3	0.500806	279.5	38.8109	17888.1	0.435933	368.3	34.5995	12159.9	0.675453	497.7	27.8475	5446.64	0.325257	602.6	21.6769	2451.76	0.223899	694.2	15.6064	1205.28	0
561	Concrete confined	272.778	248.145	127.159	212.8	41.5525	21232.7	0.467495	278	38.869	17976.8	0.403418	366.5	34.6785	12276.1	0.649306	495.5	27.9618	5528.37	0.30872	600.1	21.8264	2498.88	0.212232	691.5	15.7921	1231.97	0
562	Concrete confined	272.778	271.362	127.159	211.7	41.5906	21276.7	0.427909	276.8	38.9153	18047.5	0.364654	364.8	34.7529	12386.1	0.618072	493.6	28.0602	5599.85	0.287642	597.7	21.9694	2544.96	0.196183	689.1	15.9564	1256.06	0
563	Concrete confined	272.778	294.58	127.159	211	41.6148	21304.5	0.388287	276.1	38.9423	18088.5	0.325766	363.8	34.7965	12451	0.586511	492.5	28.1171	5641.62	0.264941	596.1	22.0644	2576.16	0.177028	687.6	16.0588	1271.31	0
564	Concrete confined	272.778	317.798	127.159	211	41.6148	21304.5	0.348567	276.2	38.9384	18082.7	0.286628	363.8	34.7965	12451	0.554418	492.5	28.1171	5641.62	0.239919	596	22.0703	2578.13	0.151835	687.6	16.0588	1271.31	0
565	Concrete confined	272.778	341.016	127.159	211.9	41.5837	21268.7	0.30869	277.3	38.896	18018.1	0.24713	365.3	34.731	12353.7	0.521428	494.2	28.0292	5577.18	0.211117	597.8	21.9634	2543.03	0.118599	689.3	15.9428	1254.04	0
566	Concrete confined	272.778	364.234	127.159	213.8	41.5178	21192.4	0.2686	279.6	38.8071	17882.1	0.207133	368.2	34.6039	12166.3	0.487456	497.3	27.8683	5461.42	0.17887	601.4	21.7488	2474.26	0.0770178	692.7	15.7097	1220.05	0
567	Concrete confined	272.778	387.452	127.159	216.4	41.4273	21086.2	0.228312	282.6	38.6905	17703.1	0.166751	372.2	34.4277	11909.4	0.452531	501.7	27.6387	5293.75	0.142986	606.6	21.4366	2378.22	0.0269098	697.3	15.3921	1175.19	0
568	Concrete confined	272.778	410.67	127.159	219.2	41.3293	20969.6	0.187901	285.7	38.5695	17515.9	0.126184	376.6	34.2327	11628.9	0.417001	506.3	27.3972	5112.13	0.105819	612.2	21.0977	2278.96	0	702.2	15.0509	1136.43	0
569	Concrete confined	186.465	430.214	127.159	221.4	41.252	20876.3	0.153855	288.4	38.4636	17351.3	0.0918805	379.8	34.0901	11426.7	0.387217	509.6	27.223	4985.5	0.07543	616.3	20.8477	2208.9	0	705.8	14.7982	1115.32	0
570	Concrete unconfined	1964.25	521.745	127.159	224	29.4759	20764.1	0.196805	291.5	27.2823	17160.4	0.128677	383.1	23.949	11219.6	0.696985	514.1	18.4965	4817.67	0.516461	621	13.4569	2131.21	0.772039	711.8	8.75594	1080.54	0.621448
571	Concrete unconfined	100.109	609.6	127.159	224.9	29.4482	20724.8	0.0612672	292.7	27.2413	17086.1	0.0488099	384.6	23.8911	11126	0.507046	516.4	18.3937	4734	0.376721	623.4	13.3377	2092.58	0.647413	715.4	8.5615	1059.92	0.558294
572	Concrete unconfined	1740.44	687.93	127.159	214.9	29.7538	21147.7	0.00676197	280.9	27.6419	17804.8	0	370.5	24.4312	12018.3	0.343572	500	19.1216	5362.4	0.268292	605.2	14.2353	2403.71	0.554189	696.7	9.56479	1180.97	0.516431
573	Concrete unconfined	1740.44	836.07	127.159	212.1	29.8385	21260.7	0	277.3	27.7628	18018.1	0	366	24.6016	12308.4	0.0400735	494.5	19.363	5565.88	0.0904493	599.1	14.5327	2517.98	0.354967	690.4	9.89904	1242.97	0.418968
574	Concrete unconfined	100.109	914.4	127.159	219	29.6292	20978	0	285	27.5035	17558.3	0	374.9	24.2636	11737	0	504.3	18.932	5190.35	0.0185629	610.2	13.9902	2313.92	0.235179	701.2	9.32488	1142.34	0.3569
575	Concrete unconfined	1740.44	992.73	127.159	212.4	29.8294	21248.7	0	277.7	27.7494	17994.5	0	366.4	24.5865	12282.6	0	494.8	19.3498	5554.6	0	599.4	14.5181	2512.23	0.138172	690.6	9.88846	1240.96	0.311016
576	Concrete unconfined	1740.44	1140.87	127.159	212.4	29.8294	21248.7	0	277.7	27.7494	17994.5	0	366.4	24.5865	12282.6	0	494.8	19.3498	5554.6	0	599.5	14.5132	2510.32	0	690.6	9.88846	1240.96	0.209077
577	Concrete unconfined	100.109	1219.2	127.159	219	29.6292	20978	0	285	27.5035	17558.3	0	374.9	24.2636	11737	0	504.3	18.932	5190.35	0	610.3	13.9853	2312.16	0	701.3	9.31953	1141.74	0.146291
578	Concrete unconfined	1740.44	1297.53	127.159	212.4	29.8294	21248.7	0	277.6	27.7527	18000.4	0	366.4	24.5865	12282.6	0	494.8	19.3498	5554.6	0	599.4	14.5181	2512.23	0	690.5	9.89375	1241.96	0.101362
579	Concrete unconfined	1740.44	1445.67	127.159	212.1	29.8385	21260.7	0	277.3	27.7628	18018.1	0	366	24.6016	12308.4	0	494.3	19.3717	5573.41	0	598.8	14.5473	2523.73	0	690	9.9202	1246.98	0.106768
580	Concrete unconfined	100.109	1524	127.159	218.3	29.6505	21007.3	0	284.2	27.5306	17606.7	0	374.1	24.2942	11788	0	503.3	18.9761	5229.89	0	609.2	14.0393	2331.61	0	700.1	9.38361	1148.84	0.158142
581	Concrete unconfined	1740.44	1602.33	127.159	212.1	29.8385	21260.7	0	277.3	27.7628	18018.1	0	366	24.6016	12308.4	0	494.3	19.3717	5573.41	0	598.8	14.5473	2523.73	0	690	9.9202	1246.98	0.226274
582	Concrete unconfined	1740.44	1750.47	127.159	212.4	29.8294	21248.7	0	277.6	27.7527	18000.4	0	366.4	24.5865	12282.6	0	494.8	19.3498	5554.6	0	599.4	14.5181	2512.23	0	690.5	9.89375	1241.96	0.338891
583	Concrete unconfined	100.109	1828.8	127.159	219	29.6292	20978	0	285	27.5035	17558.3	0	374.9	24.2636	11737	0	504.3	18.932	5190.35	0	610.3	13.9853	2312.16	0	701.3	9.31953	1141.74	0.390614
584	Concrete unconfined	1740.44	1907.13	127.159	212.4	29.8294	21248.7	0	277.7	27.7494	17994.5	0	366.4	24.5865	12282.6	0	494.8	19.3498	5554.6	0	599.5	14.5132	2510.32	0	690.6	9.88846	1240.96	0.458345
585	Concrete unconfined	1740.44	2055.27	127.159	212.4	29.8294	21248.7	0	277.7	27.7494	17994.5	0	366.4	24.5865	12282.6	0	494.8	19.3498	5554.6	0	599.4	14.5181	2512.23	0	690.6	9.88846	1240.96	0.571374
586	Concrete unconfined	100.109	2133.6	127.159	219	29.6292	20978	0	285	27.5035	17558.3	0	374.9	24.2636	11737	0	504.3	18.932	5190.35	0	610.2	13.9902	2313.92	0.0346924	701.2	9.32488	1142.34	0.62412
587	Concrete unconfined	1740.44	2211.93	127.159	212.1	29.8385	21260.7	0	277.3	27.7628	18018.1	0	366	24.6016	12308.4	0	494.5	19.363	5565.88	0.00215408	599.1	14.5327	2517.98	0.122295	690.4	9.89904	1242.97	0.691036
588	Concrete unconfined	1740.44	2360.07	127.159	214.9	29.7538	21147.7	0	280.9	27.6419	17804.8	0	370.5	24.4312	12018.3	0.0280118	500	19.1216	5362.4	0.122795	605.2	14.2353	2403.71	0.257874	696.7	9.56479	1180.97	0.800232
589	Concrete unconfined	100.109	2438.4	127.159	224.9	29.4482	20724.8	0	292.7	27.2413	17086.1	0.00171445	384.6	23.8911	11126	0.130206	516.4	18.3937	4734	0.200168	623.4	13.3377	2092.58	0.315042	715.4	8.5615	1059.92	0.849801
590	Concrete unconfined	1964.25	2526.26	127.159	224	29.4759	20764.1	0	291.5	27.2823	17160.4	0.0591308	383.1	23.949	11219.6	0.334556	514.1	18.4965	4817.67	0.311749	621	13.4569	2131.21	0.402401	711.8	8.75594	1080.54	0.919238
591	Concrete confined	186.465	2617.79	127.159	221.4	41.252	20876.3	0	288.4	38.4636	17351.3	0	379.8	34.0901	11426.7	0.161801	509.6	27.223	4985.5	0	616.3	20.8477	2208.9	0	705.8	14.7982	1115.32	0
592	Concrete confined	272.778	2637.33	127.159	219.2	41.3293	20969.6	0.00241766	285.7	38.5695	17515.9	0	376.6	34.2327	11628.9	0.194183	506.3	27.3972	5112.13	0	612.2	21.0977	2278.96	0	702.2	15.0509	1136.43	0
593	Concrete confined	272.778	2660.55	127.159	216.4	41.4273	21086.2	0.0363729	282.6	38.6905	17703.1	0.0145698	372.2	34.4277	11909.4	0.232864	501.7	27.6387	5293.75	0	606.6	21.4366	2378.22	0	697.3	15.3921	1175.19	0
594	Concrete confined	272.778	2683.77	127.159	213.8	41.5178	21192.4	0.0702027	279.6	38.8071	17882.1	0.0425953	368.2	34.6039	12166.3	0.270845	497.3	27.8683	5461.42	0.00200222	601.4	21.7488	2474.26	0	692.7	15.7097	1220.05	0
595	Concrete confined	272.778	2706.98	127.159	211.9	41.5837	21268.7	0.103799	277.3	38.896	18018.1	0.0702126	365.3	34.731	12353.7	0.307678	494.2	28.0292	5577.18	0.0317418	597.8	21.9634	2543.03	0	689.3	15.9428	1254.04	0
596	Concrete confined	272.778	2730.2	127.159	211	41.6148	21304.5	0.137127	276.2	38.9384	18082.7	0.09726	363.8	34.7965	12451	0.343312	492.5	28.1171	5641.62	0.0584505	596	22.0703	2578.13	0	687.6	16.0588	1271.31	0
597	Concrete confined	272.778	2753.42	127.159	211	41.6148	21304.5	0.170243	276.1	38.9423	18088.5	0.123872	363.8	34.7965	12451	0.377831	492.5	28.1171	5641.62	0.0809194	596.1	22.0644	2576.16	0	687.6	16.0588	1271.31	0
598	Concrete confined	272.778	2776.64	127.159	211.7	41.5906	21276.7	0.203213	276.8	38.9153	18047.5	0.150164	364.8	34.7529	12386.1	0.411674	493.6	28.0602	5599.85	0.100758	597.7	21.9694	2544.96	0	689.1	15.9564	1256.06	0
599	Concrete confined	272.778	2799.86	127.159	212.8	41.5525	21232.7	0.236118	278	38.869	17976.8	0.176278	366.5	34.6785	12276.1	0.445093	495.5	27.9618	5528.37	0.11873	600.1	21.8264	2498.88	0	691.5	15.7921	1231.97	0
600	Concrete confined	186.465	2819.4	127.159	214	41.5109	21184.3	0.263777	279.5	38.8109	17888.1	0.198084	368.3	34.5995	12159.9	0.473031	497.7	27.8475	5446.64	0.132454	602.6	21.6769	2451.76	0	694.2	15.6064	1205.28	0
601	Concrete confined	272.778	2838.94	127.159	216.3	41.4308	21090.3	0.291249	282.3	38.7022	17721.1	0.219409	371.3	34.4675	11967	0.500236	501.6	27.644	5297.76	0.142031	606.8	21.4246	2374.6	0	698.6	15.3019	1162.74	0
602	Concrete confined	272.778	2862.16	127.159	220.8	41.2731	20901.9	0.323592	287.5	38.499	17406.3	0.244029	377	34.2149	11603.6	0.53121	508.6	27.2759	5023.56	0.147244	614.1	20.982	2246.22	0	706.4	14.756	1111.81	0
603	Concrete confined	272.778	2885.38	127.159	227.8	41.0253	20596.4	0.355512	295.4	38.1869	16917.9	0.267544	386.1	33.8074	11032.8	0.559861	519	26.7222	4641.11	0.14259	625	20.3119	2067.21	0	717.6	13.9581	1047.41	0
604	Concrete confined	272.778	2908.6	127.159	238	40.6584	20124.2	0.386842	306.9	37.7254	16188.1	0.289364	399.4	33.202	10222.9	0.585117	533.7	25.9255	4148.43	0.123198	640.7	19.3265	1833.5	0	732.9	12.8399	962.151	0
605	Concrete confined	272.778	2931.82	127.159	251.4	40.1662	19455.4	0.417458	321.7	37.1191	15225.1	0.309166	417.8	32.345	9158.66	0.60509	552.7	24.8708	3587.6	0.0845908	661.7	17.9689	1559.43	0	753.5	11.2785	851.743	0
606	Concrete confined	272.778	2955.03	127.159	271.5	39.4061	18355.3	0.44622	343.7	36.1918	13770.9	0.323798	440.8	31.2417	7933	0.618015	579.7	23.321	2919.13	0.00369436	688.4	16.1726	1263.16	0	780.1	9.15545	715.665	0
607	Concrete confined	272.778	2978.25	127.159	297.3	38.3924	16798.7	0.472394	372	34.9527	11922.2	0.330905	472.8	29.6455	6438.27	0.614036	614.1	21.2545	2246.22	0	723.4	13.6847	1014.74	0	814.1	7.27618	580.319	0
608	Concrete confined	272.778	3001.47	127.159	329.8	37.0545	14691.1	0.493735	413	33.0634	9429.5	0.317771	520.8	27.1114	4577.84	0.565867	664.6	18.0136	1524.64	0	772.6	9.88294	753.337	0	864.7	6.55045	464.609	0
609	Concrete confined	186.465	3021.01	127.159	371.5	35.2369	11954.2	0.498796	462.1	30.6491	6910.26	0.266738	584.1	23.4913	2822.81	0.420097	731.7	13.2536	968.732	0	840.3	6.99805	516.771	0	925	5.67029	357.585	0
610	Concrete unconfined	223.811	3038.47	127.159	464.9	20.6378	6784.05	1	579	15.5003	2934.76	0.802477	720.9	8.26324	1028.77	1	875.6	3.0918	443.163	0.822394	955.1	2.3341	312.944	0.775677	1020	1.71555	230.614	1
611	Concrete unconfined	223.811	9.525	138.907	481.1	19.9451	6091.3	1	596.4	14.6638	2570.28	1	738.3	7.31009	932.748	1	889.5	2.95932	417.279	1	967.1	2.21973	296.42	1	1028.4	1.63549	221.071	0.914498
612	Concrete confined	186.465	26.9856	138.907	387.7	34.4998	10933.8	0.807929	480.5	29.6999	6115.82	0.639613	604.3	22.2632	2420.23	0.606575	752.8	11.6273	855.419	0	858	6.74195	478.334	0	938	5.47823	337.708	0
613	Concrete confined	272.778	46.5302	138.907	341.4	36.5603	13923.1	0.793269	426.1	32.4358	8702.31	0.672573	536.8	26.2275	4051.3	0.755248	680.4	16.9433	1346.55	0	789.4	8.48694	669.702	0	878	6.35779	438.581	0
614	Concrete confined	272.778	69.7481	138.907	305.8	38.0491	16258.8	0.761868	381	34.5476	11351.2	0.666514	484.4	29.0488	5957.95	0.805735	626.3	20.4952	2046.81	0.0755334	734.5	12.8605	953.403	0	827.6	7.08365	546.501	0
615	Concrete confined	272.778	92.966	138.907	276.3	39.2208	18076.8	0.726737	349.4	35.9465	13394.3	0.642808	448.2	30.879	7565.18	0.811955	587.6	22.8558	2748.5	0.222531	695.9	15.6528	1188.71	0	789.6	8.3644	668.723	0
616	Concrete confined	272.778	116.184	138.907	256.4	39.9795	19192.3	0.689214	326.9	36.9028	14882.6	0.611963	422	32.1463	8925.8	0.80056	558.9	24.5203	3421.55	0.295125	667.8	17.5657	1487.04	0.0202269	759.7	10.795	819.403	0
617	Concrete confined	272.778	139.402	138.907	240.9	40.5528	19984	0.650957	310.1	37.5955	15981.9	0.578004	403.2	33.0269	9997.52	0.780498	538.2	25.6783	4008.18	0.328328	645.6	19.0138	1765.85	0.126057	738.9	12.392	929.502	0
618	Concrete confined	272.778	162.62	138.907	230.5	40.9288	20474.5	0.612131	298.5	38.0633	16723.2	0.542062	390.6	33.6039	10755.3	0.75539	523.7	26.4693	4477.67	0.338841	630.3	19.982	1985.28	0.176885	723.6	13.5236	1013.62	0
619	Concrete confined	272.778	185.838	138.907	224.6	41.139	20738	0.572884	291.6	38.3375	17154.2	0.504706	382.3	33.9782	11269.6	0.727522	514.6	26.9574	4799.36	0.33441	621.1	20.553	2129.59	0.192786	713.7	14.2378	1069.64	0
620	Concrete confined	272.778	209.055	138.907	221.7	41.2414	20863.5	0.533365	287.9	38.4832	17381.9	0.46648	377.5	34.1927	11571.9	0.697729	509.2	27.2441	5000.69	0.321229	616	20.866	2213.95	0.188741	707.7	14.6642	1104.25	0
621	Concrete confined	186.465	228.6	138.907	220.3	41.2907	20923.1	0.500007	285.9	38.5617	17503.7	0.434023	375.5	34.2816	11698.8	0.671582	506.2	27.4025	5116.01	0.306544	613.1	21.0429	2263.39	0.179032	704.2	14.9107	1124.68	0
622	Concrete confined	272.778	248.145	138.907	219	41.3364	20978	0.466658	284.3	38.6242	17600.6	0.401482	373.4	34.3747	11832.6	0.645546	503.7	27.5339	5214.04	0.290758	609.8	21.2433	2320.98	0.171161	701	15.1347	1143.52	0
623	Concrete confined	272.778	271.362	138.907	217.4	41.3924	21044.8	0.427084	282.6	38.6905	17703.1	0.362804	370.8	34.4895	11999.1	0.614748	501	27.6754	5321.92	0.271465	606.1	21.4667	2387.29	0.160893	697.6	15.3713	1172.31	0
624	Concrete confined	272.778	294.58	138.907	216.2	41.4343	21094.4	0.387481	281.3	38.7411	17780.9	0.32404	369.6	34.5424	12076.2	0.583208	499.2	27.7694	5391.56	0.250219	603.6	21.617	2433.17	0.145513	695.5	15.5167	1192.59	0
625	Concrete confined	272.778	317.798	138.907	215.9	41.4447	21106.8	0.347751	281.2	38.745	17786.9	0.284887	369.6	34.5424	12076.2	0.550986	498.9	27.785	5402.54	0.225627	603.2	21.641	2440.59	0.121134	695.3	15.5305	1194.54	0
626	Concrete confined	272.778	341.016	138.907	216.8	41.4133	21069.7	0.307807	282.3	38.7022	17721.1	0.245286	370.9	34.4851	11992.7	0.517937	500.6	27.6963	5338.07	0.196363	604.9	21.5389	2409.2	0.0873795	697.1	15.406	1177.11	0
627	Concrete confined	272.778	364.234	138.907	219	41.3364	20978	0.267579	284.8	38.6047	17570.4	0.20508	373.7	34.3614	11813.5	0.483793	504.1	27.5129	5198.24	0.162469	608.9	21.2978	2336.94	0.0424354	700.8	15.1487	1144.7	0
628	Concrete confined	272.778	387.452	138.907	222.3	41.2203	20837.7	0.227044	288.6	38.4557	17339	0.164197	378.3	34.1571	11521.3	0.448133	509.3	27.2389	4996.89	0.123571	615	20.9271	2230.88	0	706.1	14.7771	1113.56	0
629	Concrete confined	272.778	410.67	138.907	226.1	41.0858	20672	0.186282	292.9	38.2861	17073.7	0.122878	384.1	33.8974	11157.2	0.411111	515.2	26.9254	4777.48	0.0816586	622.2	20.4851	2111.81	0	712.2	14.3449	1078.24	0
630	Concrete confined	186.465	430.214	138.907	229	40.9825	20542.5	0.151945	296.2	38.155	16867.8	0.0880748	388.7	33.69	10872.1	0.37975	520.1	26.6632	4602.34	0.0455265	628	20.1255	2020.44	0	717.9	13.9365	1045.71	0
631	Concrete unconfined	1964.25	521.745	138.907	231.2	29.253	20442.5	0.19602	299.1	27.0211	16685.3	0.127079	392.4	23.5883	10645.3	0.69375	525.1	18.0024	4430.08	0.507458	632.9	12.863	1946.24	0.762812	724.2	8.08359	1010.27	0.614104
632	Concrete unconfined	100.109	609.6	138.907	231.9	29.2312	20410.4	0.0604524	300.1	26.9866	16622.1	0.0471856	393.7	23.5375	10566.2	0.50351	526.9	17.921	4369.61	0.36746	634.7	12.7725	1919.65	0.638058	727.4	7.90888	992.459	0.551091
633	Concrete unconfined	1740.44	687.93	138.907	220.8	29.5742	20901.9	0.00612687	287	27.4357	17436.8	0	376.6	24.1987	11628.9	0.341301	507.5	18.7903	5065.73	0.261782	613.6	13.8229	2254.79	0.546673	705.5	9.09473	1117.07	0.510408
634	Concrete unconfined	1740.44	836.07	138.907	218.4	29.6475	21003.1	0	283.7	27.5475	17636.8	0	372.6	24.3513	11883.8	0.0373635	502.4	19.0159	5265.72	0.0832061	608.1	14.0933	2351.22	0.346044	699.7	9.40495	1152.28	0.412086
635	Concrete unconfined	100.109	914.4	138.907	226.7	29.3926	20645.4	0	293.4	27.2173	17042.6	0	384.9	23.8795	11107.3	0	516	18.4116	4748.45	0.00697759	622.7	13.3725	2103.77	0.222258	714.1	8.63179	1067.35	0.347674
636	Concrete unconfined	1740.44	992.73	138.907	218.7	29.6383	20990.6	0	284.1	27.5339	17612.7	0	373	24.3361	11858.2	0	502.8	18.9982	5249.77	0	608.4	14.0786	2345.85	0.12835	699.8	9.39962	1151.33	0.30386
637	Concrete unconfined	1740.44	1140.87	138.907	218.7	29.6383	20990.6	0	284.1	27.5339	17612.7	0	373	24.3361	11858.2	0	502.9	18.9938	5245.79	0	608.4	14.0786	2345.85	0	699.9	9.39428	1150.38	0.201508
638	Concrete unconfined	100.109	1219.2	138.907	226.6	29.3957	20649.9	0	293.4	27.2173	17042.6	0	384.8	23.8833	11113.6	0	516	18.4116	4748.45	0	622.8	13.3675	2102.17	0	714.2	8.62638	1066.78	0.136163
639	Concrete unconfined	1740.44	1297.53	138.907	218.7	29.6383	20990.6	0	284.1	27.5339	17612.7	0	373	24.3361	11858.2	0	502.8	18.9982	5249.77	0	608.4	14.0786	2345.85	0	699.8	9.39962	1151.33	0.0934335
640	Concrete unconfined	1740.44	1445.67	138.907	218.4	29.6475	21003.1	0	283.7	27.5475	17636.8	0	372.5	24.3551	11890.2	0	502.3	19.0203	5269.72	0	607.7	14.1129	2358.39	0	699.2	9.43162	1157.02	0.0989223
641	Concrete unconfined	100.109	1524	138.907	225.9	29.4174	20680.9	0	292.5	27.2481	17098.5	0	383.9	23.9181	11169.6	0	514.8	18.4652	4792.05	0	621.5	13.4321	2123.1	0	712.9	8.6966	1074.22	0.148077
642	Concrete unconfined	1740.44	1602.33	138.907	218.4	29.6475	21003.1	0	283.7	27.5475	17636.8	0	372.5	24.3551	11890.2	0	502.3	19.0203	5269.72	0	607.7	14.1129	2358.39	0	699.2	9.43162	1157.02	0.21882
643	Concrete unconfined	1740.44	1750.47	138.907	218.7	29.6383	20990.6	0	284.1	27.5339	17612.7	0	373	24.3361	11858.2	0	502.8	18.9982	5249.77	0	608.4	14.0786	2345.85	0	699.8	9.39962	1151.33	0.331748
644	Concrete unconfined	100.109	1828.8	138.907	226.6	29.3957	20649.9	0	293.4	27.2173	17042.6	0	384.8	23.8833	11113.6	0	516	18.4116	4748.45	0	622.8	13.3675	2102.17	0	714.2	8.62638	1066.78	0.381537
645	Concrete unconfined	1740.44	1907.13	138.907	218.7	29.6383	20990.6	0	284.1	27.5339	17612.7	0	373	24.3361	11858.2	0	502.9	18.9938	5245.79	0	608.4	14.0786	2345.85	0	699.9	9.39428	1150.38	0.451599
646	Concrete unconfined	1740.44	2055.27	138.907	218.7	29.6383	20990.6	0	284.1	27.5339	17612.7	0	373	24.3361	11858.2	0	502.8	18.9982	5249.77	0	608.4	14.0786	2345.85	0	699.8	9.39962	1151.33	0.565069
647	Concrete unconfined	100.109	2133.6	138.907	226.7	29.3926	20645.4	0	293.4	27.2173	17042.6	0	384.9	23.8795	11107.3	0	516	18.4116	4748.45	0	622.7	13.3725	2103.77	0.0206275	714.1	8.63179	1067.35	0.616044
648	Concrete unconfined	1740.44	2211.93	138.907	218.4	29.6475	21003.1	0	283.7	27.5475	17636.8	0	372.6	24.3513	11883.8	0	502.4	19.0159	5265.72	0	608.1	14.0933	2351.22	0.112404	699.7	9.40495	1152.28	0.685054
649	Concrete unconfined	1740.44	2360.07	138.907	220.8	29.5742	20901.9	0	287	27.4357	17436.8	0	376.6	24.1987	11628.9	0.0254083	507.5	18.7903	5065.73	0.115861	613.6	13.8229	2254.79	0.249213	705.5	9.09473	1117.07	0.795071
650	Concrete unconfined	100.109	2438.4	138.907	231.9	29.2312	20410.4	0	300.1	26.9866	16622.1	5.89507e-05	393.7	23.5375	10566.2	0.126001	526.9	17.921	4369.61	0.190137	634.7	12.7725	1919.65	0.304008	727.4	7.90888	992.459	0.843679
651	Concrete unconfined	1964.25	2526.26	138.907	231.2	29.253	20442.5	0	299.1	27.0211	16685.3	0.057486	392.4	23.5883	10645.3	0.330671	525.1	18.0024	4430.08	0.301817	632.9	12.863	1946.24	0.3912	724.2	8.08359	1010.27	0.913058
652	Concrete confined	186.465	2617.79	138.907	229	40.9825	20542.5	0	296.2	38.155	16867.8	0	388.7	33.69	10872.1	0.152768	520.1	26.6632	4602.34	0	628	20.1255	2020.44	0	717.9	13.9365	1045.71	0
653	Concrete confined	272.778	2637.33	138.907	226.1	41.0858	20672	0.000394005	292.9	38.2861	17073.7	0	384.1	33.8974	11157.2	0.187023	515.2	26.9254	4777.48	0	622.2	20.4851	2111.81	0	712.2	14.3449	1078.24	0
654	Concrete confined	272.778	2660.55	138.907	222.3	41.2203	20837.7	0.0347535	288.6	38.4557	17339	0.0116162	378.3	34.1571	11521.3	0.227481	509.3	27.2389	4996.89	0	615	20.9271	2230.88	0	706.1	14.7771	1113.56	0
655	Concrete confined	272.778	2683.77	138.907	219	41.3364	20978	0.0688655	284.8	38.6047	17570.4	0.0401755	373.7	34.3614	11813.5	0.266331	504.1	27.5129	5198.24	0	608.9	21.2978	2336.94	0	700.8	15.1487	1144.7	0
656	Concrete confined	272.778	2706.98	138.907	216.8	41.4133	21069.7	0.102612	282.3	38.7022	17721.1	0.0679943	370.9	34.4851	11992.7	0.303347	500.6	27.6963	5338.07	0.0152005	604.9	21.5389	2409.2	0	697.1	15.406	1177.11	0
657	Concrete confined	272.778	2730.2	138.907	215.9	41.4447	21106.8	0.135998	281.2	38.745	17786.9	0.0951208	369.6	34.5424	12076.2	0.339029	498.9	27.785	5402.54	0.0423699	603.2	21.641	2440.59	0	695.3	15.5305	1194.54	0
658	Concrete confined	272.778	2753.42	138.907	216.2	41.4343	21094.4	0.169096	281.3	38.7411	17780.9	0.121705	369.6	34.5424	12076.2	0.373687	499.2	27.7694	5391.56	0.0642953	603.6	21.617	2433.17	0	695.5	15.5167	1192.59	0
659	Concrete confined	272.778	2776.64	138.907	217.4	41.3924	21044.8	0.202	282.6	38.6905	17703.1	0.147789	370.8	34.4895	11999.1	0.407483	501	27.6754	5321.92	0.0824261	606.1	21.4667	2387.29	0	697.6	15.3713	1172.31	0
660	Concrete confined	272.778	2799.86	138.907	219	41.3364	20978	0.234844	284.3	38.6242	17600.6	0.173732	373.4	34.3747	11832.6	0.440333	503.7	27.5339	5214.04	0.0983034	609.8	21.2433	2320.98	0	701	15.1347	1143.52	0
661	Concrete confined	186.465	2819.4	138.907	220.3	41.2907	20923.1	0.26252	285.9	38.5617	17503.7	0.195519	375.5	34.2816	11698.8	0.468112	506.2	27.4025	5116.01	0.11111	613.1	21.0429	2263.39	0	704.2	14.9107	1124.68	0
662	Concrete confined	272.778	2838.94	138.907	221.7	41.2414	20863.5	0.290197	287.9	38.4832	17381.9	0.217165	377.5	34.1927	11571.9	0.496019	509.2	27.2441	5000.69	0.122617	616	20.866	2213.95	0	707.7	14.6642	1104.25	0
663	Concrete confined	272.778	2862.16	138.907	224.6	41.139	20738	0.322863	291.6	38.3375	17154.2	0.24236	382.3	33.9782	11269.6	0.527538	514.6	26.9574	4799.36	0.131326	621.1	20.553	2129.59	0	713.7	14.2378	1069.64	0
664	Concrete confined	272.778	2885.38	138.907	230.5	40.9288	20474.5	0.354986	298.5	38.0633	16723.2	0.266222	390.6	33.6039	10755.3	0.556565	523.7	26.4693	4477.67	0.129255	630.3	19.982	1985.28	0	723.6	13.5236	1013.62	0
665	Concrete confined	272.778	2908.6	138.907	240.9	40.5528	19984	0.386242	310.1	37.5955	15981.9	0.287869	403.2	33.0269	9997.52	0.582042	538.2	25.6783	4008.18	0.109002	645.6	19.0138	1765.85	0	738.9	12.392	929.502	0
666	Concrete confined	272.778	2931.82	138.907	256.4	39.9795	19192.3	0.416305	326.9	36.9028	14882.6	0.306383	422	32.1463	8925.8	0.601114	558.9	24.5203	3421.55	0.0619292	667.8	17.5657	1487.04	0	759.7	10.795	819.403	0
667	Concrete confined	272.778	2955.03	138.907	276.3	39.2208	18076.8	0.444898	349.4	35.9465	13394.3	0.320058	448.2	30.879	7565.18	0.609345	587.6	22.8558	2748.5	0	695.9	15.6528	1188.71	0	789.6	8.3644	668.723	0
668	Concrete confined	272.778	2978.25	138.907	305.8	38.0491	16258.8	0.469335	381	34.5476	11351.2	0.323076	484.4	29.0488	5957.95	0.595798	626.3	20.4952	2046.81	0	734.5	12.8605	953.403	0	827.6	7.08365	546.501	0
669	Concrete confined	272.778	3001.47	138.907	341.4	36.5603	13923.1	0.487872	426.1	32.4358	8702.31	0.300661	536.8	26.2275	4051.3	0.527751	680.4	16.9433	1346.55	0	789.4	8.48694	669.702	0	878	6.35779	438.581	0
670	Concrete confined	186.465	3021.01	138.907	387.7	34.4998	10933.8	0.486	480.5	29.6999	6115.82	0.22815	604.3	22.2632	2420.23	0.338858	752.8	11.6273	855.419	0	858	6.74195	478.334	0	938	5.47823	337.708	0
671	Concrete unconfined	223.811	3038.47	138.907	481.1	19.9451	6091.3	1	596.4	14.6638	2570.28	0.788735	738.3	7.31009	932.748	1	889.5	2.95932	417.279	0.820312	967.1	2.21973	296.42	0.774786	1028.4	1.63549	221.071	1
672	Concrete unconfined	223.811	9.525	150.656	496.6	19.271	5487.37	1	612.9	13.8574	2266.84	1	754.5	6.40959	846.501	1	902.2	2.83828	394.933	1	978.2	2.11394	281.707	1	1036.6	1.55734	211.963	0.914217
673	Concrete confined	186.465	26.9856	150.656	410.8	33.418	9555.29	0.792335	507	28.2885	5085.01	0.590076	633.4	20.426	1938.82	0.488841	781.3	9.31183	709.687	0	881.2	6.40419	432.546	0	956.1	5.2094	311.541	0
674	Concrete confined	272.778	46.5302	150.656	360.1	35.7452	12691.9	0.785893	447.3	31.3947	7609.21	0.649018	565.1	24.6132	3263.25	0.688879	705.7	15.1671	1115.9	0	813.6	7.38183	581.619	0	898.9	6.05338	400.626	0
675	Concrete confined	272.778	69.7481	150.656	318.1	37.544	15461.2	0.75876	398.9	33.7259	10252.8	0.653861	503.5	28.0447	5221.96	0.777625	644.5	19.3351	1780.83	0	755.4	11.2574	841.791	0	845.6	6.82572	504.913	0
676	Concrete confined	272.778	92.966	150.656	288.2	38.7549	17363.6	0.724595	361.2	35.4318	12620.2	0.636889	462.1	30.1873	6910.26	0.79739	602.3	21.9755	2457.37	0.160194	712	14.5129	1079.39	0	806	7.39132	601.814	0
677	Concrete confined	272.778	116.184	150.656	265.3	39.6433	18706.4	0.687931	336.5	36.4987	14247.7	0.608108	432.8	31.6296	8345.38	0.791752	571.5	23.7982	3107.61	0.252355	682.1	16.6039	1328.47	0	775	9.57265	741.223	0
678	Concrete confined	272.778	139.402	150.656	249.2	40.2478	19569	0.649909	318.9	37.2349	15408.8	0.574954	413.1	32.5661	9423.81	0.773682	550.6	24.9888	3645.66	0.292072	660.1	18.074	1578.92	0.0393444	753.3	11.294	852.793	0
679	Concrete confined	272.778	162.62	150.656	239.8	40.5929	20037.5	0.610999	308.2	37.6727	16104.4	0.53894	401.1	33.1238	10121.8	0.748819	537.1	25.7389	4042.03	0.303234	646	18.9882	1760.44	0.0939001	739.1	12.377	928.421	0
680	Concrete confined	272.778	185.838	150.656	236.1	40.7272	20214.5	0.571431	303.3	37.8708	16418.7	0.50098	395.2	33.3944	10475.3	0.719745	530.1	26.1222	4264.12	0.295152	639	19.4344	1857.53	0.103212	730.9	12.988	973.129	0
681	Concrete confined	272.778	209.055	150.656	236.5	40.7128	20195.6	0.531334	302.6	37.899	16463.3	0.461648	395.3	33.3899	10469.3	0.686817	528.3	26.2201	4323.15	0.273401	638.3	19.4787	1867.51	0.0778742	729.2	13.1134	982.499	0
682	Concrete confined	186.465	228.6	150.656	237.7	40.6693	20138.5	0.497431	303.4	37.8668	16412.3	0.428039	395.9	33.3624	10433	0.65873	529.3	26.1657	4290.26	0.24827	638.4	19.4724	1866.08	0.0528031	729.2	13.1134	982.499	0
683	Concrete confined	272.778	248.145	150.656	235.2	40.7598	20256.9	0.464143	300.2	37.9953	16615.8	0.395952	392.2	33.5312	10657.5	0.633688	524.1	26.4477	4464.02	0.240197	633.1	19.8066	1943.27	0.0575689	723.6	13.5236	1013.62	0
684	Concrete confined	272.778	271.362	150.656	231.7	40.8858	20419.6	0.424751	296.5	38.1431	16848.9	0.357869	387	33.7668	10977	0.604575	518.5	26.749	4658.84	0.228854	626	20.2499	2051.5	0.0667069	716.6	14.03	1053.09	0
685	Concrete confined	272.778	294.58	150.656	229.7	40.9574	20510.8	0.38515	294.4	38.2266	16980.4	0.319246	384.2	33.8929	11150.9	0.573893	515.6	26.9041	4762.94	0.21039	622.3	20.479	2110.2	0.0578304	713.8	14.2307	1069.06	0
686	Concrete confined	272.778	317.798	150.656	229.1	40.9789	20538	0.345318	293.9	38.2464	17011.5	0.280034	383.6	33.9199	11188.4	0.541748	515.1	26.9308	4781.12	0.185736	621.8	20.5098	2118.26	0.0327791	713.5	14.2521	1070.78	0
687	Concrete confined	272.778	341.016	150.656	229.8	40.9539	20506.3	0.305226	294.9	38.2067	16949.1	0.240198	384.8	33.866	11113.6	0.508303	516.7	26.8453	4723.19	0.15547	623.4	20.411	2092.58	0	715.2	14.1305	1061.06	0
688	Concrete confined	272.778	364.234	150.656	231.9	40.8786	20410.4	0.264794	297.6	38.0992	16779.8	0.199544	388.2	33.7126	10902.9	0.473046	520.4	26.647	4591.83	0.119068	627.4	20.1629	2029.71	0	719	13.8571	1039.48	0
689	Concrete confined	272.778	387.452	150.656	235.9	40.7345	20224	0.223818	302.3	37.911	16482.4	0.157762	394.2	33.4401	10535.8	0.435262	526.7	26.307	4376.29	0.0741386	634.7	19.706	1919.65	0	725.9	13.3556	1000.79	0
690	Concrete confined	272.778	410.67	150.656	241.7	40.5236	19944.9	0.182189	308.8	37.6484	16065.8	0.114697	402.9	33.0407	10015.2	0.394195	536.9	25.7499	4048.21	0.0146386	645.2	19.0395	1771.29	0	736.8	12.5494	940.881	0
691	Concrete confined	186.465	430.214	150.656	246.7	40.3401	19696.1	0.146912	316	37.3543	15598.5	0.0770198	409.8	32.7204	9612.8	0.359113	545.9	25.2516	3779.04	0	653.7	18.4916	1659.09	0	745.6	11.8852	893.53	0
692	Concrete unconfined	1964.25	521.745	150.656	248.9	28.6935	19584.3	0.193844	319.2	26.3168	15389.2	0.122286	413.5	22.7548	9401.06	0.685498	550.6	16.8355	3645.66	0.485289	659.1	11.5318	1591.21	0.743226	751.4	6.58289	862.787	0.59971
693	Concrete unconfined	100.109	609.6	150.656	249.2	28.6839	19569	0.0581907	319.9	26.2919	15343.3	0.0422684	414.4	22.7188	9349.99	0.49449	552	16.7706	3606.85	0.344014	661	11.434	1567.93	0.617094	754	6.43757	849.121	0.53681
694	Concrete unconfined	1740.44	687.93	150.656	234.9	29.1374	20271	0.00445612	301	26.9554	16565	0	393	23.5648	10608.8	0.334618	525.1	18.0024	4430.08	0.245692	633.7	12.8228	1934.38	0.528927	726.3	7.96899	998.565	0.497189
695	Concrete unconfined	1740.44	836.07	150.656	233.2	29.1906	20350.3	0	298.3	27.0488	16735.8	0	389.7	23.6934	10810.6	0.0296345	520.8	18.1962	4577.84	0.0653453	629.1	13.0533	2003.55	0.325433	721.1	8.25237	1027.64	0.397373
696	Concrete unconfined	100.109	914.4	150.656	245.9	28.7895	19736.4	0	315.1	26.462	15657.2	0	407.8	22.982	9728.45	0	543	17.1864	3863.77	0	651.3	11.9315	1690.09	0.193566	742.7	7.06676	909.038	0.329366
697	Concrete unconfined	1740.44	992.73	150.656	233.5	29.1812	20336.4	0	298.7	27.035	16710.5	0	390.1	23.6778	10786	0	521.2	18.1782	4563.89	0	629.4	13.0383	1998.97	0.105665	721.3	8.24149	1026.52	0.288324
698	Concrete unconfined	1740.44	1140.87	150.656	233.5	29.1812	20336.4	0	298.7	27.035	16710.5	0	390.1	23.6778	10786	0	521.2	18.1782	4563.89	0	629.4	13.0383	1998.97	0	721.4	8.23605	1025.95	0.185257
699	Concrete unconfined	100.109	1219.2	150.656	245.9	28.7895	19736.4	0	315	26.4656	15663.7	0	407.7	22.986	9734.25	0	543	17.1864	3863.77	0	651.3	11.9315	1690.09	0	742.8	7.06122	908.502	0.116068
700	Concrete unconfined	1740.44	1297.53	150.656	233.5	29.1812	20336.4	0	298.7	27.035	16710.5	0	390.1	23.6778	10786	0	521.2	18.1782	4563.89	0	629.4	13.0383	1998.97	0	721.4	8.23605	1025.95	0.0763345
701	Concrete unconfined	1740.44	1445.67	150.656	233.1	29.1937	20354.9	0	298.3	27.0488	16735.8	0	389.5	23.7012	10822.8	0	520.6	18.2052	4584.83	0	628.7	13.0733	2009.67	0	720.6	8.27954	1030.46	0.0819567
702	Concrete unconfined	100.109	1524	150.656	245.1	28.815	19776.5	0	313.9	26.5044	15735.3	0	406.3	23.0416	9815.72	0	541.6	17.2508	3905.34	0	649.6	12.0182	1712.36	0	741.3	7.14429	916.559	0.128057
703	Concrete unconfined	1740.44	1602.33	150.656	233.1	29.1937	20354.9	0	298.3	27.0488	16735.8	0	389.5	23.7012	10822.8	0	520.6	18.2052	4584.83	0	628.7	13.0733	2009.67	0	720.6	8.27954	1030.46	0.202701
704	Concrete unconfined	1740.44	1750.47	150.656	233.5	29.1812	20336.4	0	298.7	27.035	16710.5	0	390.1	23.6778	10786	0	521.2	18.1782	4563.89	0	629.4	13.0383	1998.97	0	721.4	8.23605	1025.95	0.316342
705	Concrete unconfined	100.109	1828.8	150.656	245.9	28.7895	19736.4	0	315	26.4656	15663.7	0	407.7	22.986	9734.25	0	543	17.1864	3863.77	0	651.3	11.9315	1690.09	0	742.8	7.06122	908.502	0.363528
706	Concrete unconfined	1740.44	1907.13	150.656	233.5	29.1812	20336.4	0	298.7	27.035	16710.5	0	390.1	23.6778	10786	0	521.2	18.1782	4563.89	0	629.4	13.0383	1998.97	0	721.4	8.23605	1025.95	0.437117
707	Concrete unconfined	1740.44	2055.27	150.656	233.5	29.1812	20336.4	0	298.7	27.035	16710.5	0	390.1	23.6778	10786	0	521.2	18.1782	4563.89	0	629.4	13.0383	1998.97	0	721.3	8.24149	1026.52	0.551381
708	Concrete unconfined	100.109	2133.6	150.656	245.9	28.7895	19736.4	0	315.1	26.462	15657.2	0	407.8	22.982	9728.45	0	543	17.1864	3863.77	0	651.3	11.9315	1690.09	0	742.7	7.06676	909.038	0.600019
709	Concrete unconfined	1740.44	2211.93	150.656	233.2	29.1906	20350.3	0	298.3	27.0488	16735.8	0	389.7	23.6934	10810.6	0	520.8	18.1962	4577.84	0	629.1	13.0533	2003.55	0.0895574	721.1	8.25237	1027.64	0.672265
710	Concrete unconfined	1740.44	2360.07	150.656	234.9	29.1374	20271	0	301	26.9554	16565	0	393	23.5648	10608.8	0.017747	525.1	18.0024	4430.08	0.0987222	633.7	12.8228	1934.38	0.228765	726.3	7.96899	998.565	0.783743
711	Concrete unconfined	100.109	2438.4	150.656	249.2	28.6839	19569	0	319.9	26.2919	15343.3	0	414.4	22.7188	9349.99	0.115275	552	16.7706	3606.85	0.164741	661	11.434	1567.93	0.279284	754	6.43757	849.121	0.831542
712	Concrete unconfined	1964.25	2526.26	150.656	248.9	28.6935	19584.3	0	319.2	26.3168	15389.2	0.0525522	413.5	22.7548	9401.06	0.32076	550.6	16.8355	3645.66	0.277359	659.1	11.5318	1591.21	0.367425	751.4	6.58289	862.787	0.900945
713	Concrete confined	186.465	2617.79	150.656	246.7	40.3401	19696.1	0	316	37.3543	15598.5	0	409.8	32.7204	9612.8	0.127979	545.9	25.2516	3779.04	0	653.7	18.4916	1659.09	0	745.6	11.8852	893.53	0
714	Concrete confined	272.778	2637.33	150.656	241.7	40.5236	19944.9	0	308.8	37.6484	16065.8	0	402.9	33.0407	10015.2	0.166595	536.9	25.7499	4048.21	0	645.2	19.0395	1771.29	0	736.8	12.5494	940.881	0
715	Concrete confined	272.778	2660.55	150.656	235.9	40.7345	20224	0.0306733	302.3	37.911	16482.4	0.00421182	394.2	33.4401	10535.8	0.211827	526.7	26.307	4376.29	0	634.7	19.706	1919.65	0	725.9	13.3556	1000.79	0
716	Concrete confined	272.778	2683.77	150.656	231.9	40.8786	20410.4	0.0652591	297.6	38.0992	16779.8	0.0336845	388.2	33.7126	10902.9	0.253169	520.4	26.647	4591.83	0	627.4	20.1629	2029.71	0	719	13.8571	1039.48	0
717	Concrete confined	272.778	2706.98	150.656	229.8	40.9539	20506.3	0.0991854	294.9	38.2067	16949.1	0.0619104	384.8	33.866	11113.6	0.291476	516.7	26.8453	4723.19	0	623.4	20.411	2092.58	0	715.2	14.1305	1061.06	0
718	Concrete confined	272.778	2730.2	150.656	229.1	40.9789	20538	0.132683	293.9	38.2464	17011.5	0.0891996	383.6	33.9199	11188.4	0.327584	515.1	26.9308	4781.12	0	621.8	20.5098	2118.26	0	713.5	14.2521	1070.78	0
719	Concrete confined	272.778	2753.42	150.656	229.7	40.9574	20510.8	0.165832	294.4	38.2266	16980.4	0.115734	384.2	33.8929	11150.9	0.362091	515.6	26.9041	4762.94	0.0193673	622.3	20.479	2110.2	0	713.8	14.2307	1069.06	0
720	Concrete confined	272.778	2776.64	150.656	231.7	40.8858	20419.6	0.19864	296.5	38.1431	16848.9	0.141513	387	33.7668	10977	0.394772	518.5	26.749	4658.84	0.0341954	626	20.2499	2051.5	0	716.6	14.03	1053.09	0
721	Concrete confined	272.778	2799.86	150.656	235.2	40.7598	20256.9	0.231114	300.2	37.9953	16615.8	0.166551	392.2	33.5312	10657.5	0.425479	524.1	26.4477	4464.02	0.0408794	633.1	19.8066	1943.27	0	723.6	13.5236	1013.62	0
722	Concrete confined	186.465	2819.4	150.656	237.7	40.6693	20138.5	0.258594	303.4	37.8668	16412.3	0.187605	395.9	33.3624	10433	0.451972	529.3	26.1657	4290.26	0.0447332	638.4	19.4724	1866.08	0	729.2	13.1134	982.499	0
723	Concrete confined	272.778	2838.94	150.656	236.5	40.7128	20195.6	0.286991	302.6	37.899	16463.3	0.210633	395.3	33.3899	10469.3	0.482253	528.3	26.2201	4323.15	0.0679636	638.3	19.4787	1867.51	0	729.2	13.1134	982.499	0
724	Concrete confined	272.778	2862.16	150.656	236.1	40.7272	20214.5	0.320465	303.3	37.8708	16418.7	0.237193	395.2	33.3944	10475.3	0.517682	530.1	26.1222	4264.12	0.0862952	639	19.4344	1857.53	0	730.9	12.988	973.129	0
725	Concrete confined	272.778	2885.38	150.656	239.8	40.5929	20037.5	0.353049	308.2	37.6727	16104.4	0.261799	401.1	33.1238	10121.8	0.548234	537.1	25.7389	4042.03	0.0882489	646	18.9882	1760.44	0	739.1	12.377	928.421	0
726	Concrete confined	272.778	2908.6	150.656	249.2	40.2478	19569	0.384414	318.9	37.2349	15408.8	0.283494	413.1	32.5661	9423.81	0.573429	550.6	24.9888	3645.66	0.0670594	660.1	18.074	1578.92	0	753.3	11.294	852.793	0
727	Concrete confined	272.778	2931.82	150.656	265.3	39.6433	18706.4	0.414082	336.5	36.4987	14247.7	0.300834	432.8	31.6296	8345.38	0.590064	571.5	23.7982	3107.61	0.0122015	682.1	16.6039	1328.47	0	775	9.57265	741.223	0
728	Concrete confined	272.778	2955.03	150.656	288.2	38.7549	17363.6	0.441292	361.2	35.4318	12620.2	0.311581	462.1	30.1873	6910.26	0.591245	602.3	21.9755	2457.37	0	712	14.5129	1079.39	0	806	7.39132	601.814	0
729	Concrete confined	272.778	2978.25	150.656	318.1	37.544	15461.2	0.464353	398.9	33.7259	10252.8	0.305222	503.5	28.0447	5221.96	0.561169	644.5	19.3351	1780.83	0	755.4	11.2574	841.791	0	845.6	6.82572	504.913	0
730	Concrete confined	272.778	3001.47	150.656	360.1	35.7452	12691.9	0.476692	447.3	31.3947	7609.21	0.267937	565.1	24.6132	3263.25	0.446226	705.7	15.1671	1115.9	0	813.6	7.38183	581.619	0	898.9	6.05338	400.626	0
731	Concrete confined	186.465	3021.01	150.656	410.8	33.418	9555.29	0.463555	507	28.2885	5085.01	0.159936	633.4	20.426	1938.82	0.192842	781.3	9.31183	709.687	0	881.2	6.40419	432.546	0	956.1	5.2094	311.541	0
732	Concrete unconfined	223.811	3038.47	150.656	496.6	19.271	5487.37	1	612.9	13.8574	2266.84	0.775677	754.5	6.40959	846.501	1	902.2	2.83828	394.933	0.818623	978.2	2.11394	281.707	0.774048	1036.6	1.55734	211.963	1
733	Concrete unconfined	223.811	9.525	162.404	508.6	18.7414	5023.56	1	625	13.258	2067.21	1	765.2	5.80786	791.037	1	910.8	2.75632	380.45	1	986.1	2.03864	271.55	1	1042.5	1.50111	205.531	0.914028
734	Concrete confined	186.465	26.9856	162.404	443.5	31.8236	7797.26	0.762133	544.5	26.1976	3819.71	0.496296	674.2	17.7024	1414.22	0.252688	819.4	7.42825	566.755	0	911.6	5.95792	379.127	0	984.4	4.78566	273.715	0
735	Concrete confined	272.778	46.5302	162.404	389.6	34.4122	10816.7	0.770149	481.4	29.6528	6079.07	0.598963	603.8	22.2941	2429.46	0.56839	745.9	12.1669	891.931	0	852.2	6.82602	490.569	0	932.5	5.55959	346.001	0
736	Concrete confined	272.778	69.7481	162.404	337.7	36.7189	14168.2	0.752592	421.1	32.6767	8975.36	0.634331	532.8	26.4504	4177.06	0.723788	674.5	17.3464	1410.88	0	785.6	8.80764	688.381	0	872.8	6.43321	448.572	0
737	Concrete confined	272.778	92.966	162.404	304.6	38.0978	16335.6	0.720965	383.2	34.4478	11213.3	0.623474	486.9	28.9189	5858.66	0.765823	630.1	20.2557	1988.31	0.0185554	740.8	12.3846	919.25	0	834	6.9921	531.28	0
738	Concrete confined	272.778	116.184	162.404	281.8	39.0066	17751.1	0.685049	357.1	35.6116	12888.1	0.598215	457.2	30.4327	7135.75	0.767723	598.4	22.211	2531.43	0.144924	710.4	14.6277	1088.61	0	805	7.40552	604.534	0
739	Concrete confined	272.778	139.402	162.404	267.6	39.5556	18577.4	0.647066	340.4	36.3329	13989.4	0.566024	438.4	31.3585	8055.11	0.752499	578.1	23.4146	2954.97	0.197307	690.3	16.0416	1243.97	0	785.1	8.74141	690.849	0
740	Concrete confined	272.778	162.62	162.404	261	39.8064	18943.9	0.607776	331.6	36.7057	14572.1	0.52977	428.4	31.841	8578.61	0.727666	566.7	24.0748	3223.62	0.209182	677.9	16.8888	1373.51	0	772.4	9.78342	754.349	0
741	Concrete confined	272.778	185.838	162.404	259.9	39.8479	19003.8	0.567586	328.6	36.8317	14770.4	0.490978	424.7	32.0178	8778.19	0.697142	562	24.3438	3341.46	0.196623	671.9	17.2923	1440.03	0	765.4	10.3446	790.011	0
742	Concrete confined	272.778	209.055	162.404	269.3	39.4906	18481	0.52517	337.9	36.4393	14154.9	0.446194	435.5	31.4992	8204.51	0.65276	572.5	23.7403	3083.98	0.128951	680.2	16.7331	1348.69	0	773.3	9.71061	749.798	0
743	Concrete confined	186.465	228.6	162.404	279.7	39.0886	17876.2	0.488359	349.9	35.9248	13361.4	0.405219	449.5	30.8149	7501.93	0.607922	584.6	23.0331	2812.07	0.054107	692.3	15.9032	1224.01	0	782.8	8.93249	702.235	0
744	Concrete confined	272.778	248.145	162.404	269.1	39.4982	18492.4	0.456981	337.4	36.4606	14188	0.378583	434.3	31.5572	8266.9	0.596568	569.7	23.9021	3150.61	0.0908735	676.5	16.9834	1388.8	0	769	10.0571	771.611	0
745	Concrete confined	272.778	271.362	162.404	258.5	39.9007	19079.7	0.419177	325.3	36.9695	14988.2	0.344972	419.1	32.2836	9086.16	0.578306	553.9	24.8032	3554.84	0.12103	661.3	17.9952	1564.28	0	753.9	11.2475	849.645	0
746	Concrete confined	272.778	294.58	162.404	256.6	39.972	19181.6	0.3793	322.9	37.0694	15146.2	0.30622	416.3	32.4158	9242.76	0.547476	550.8	24.9775	3640.09	0.103975	658.3	18.1919	1601.11	0	751.5	11.4331	862.26	0
747	Concrete confined	272.778	317.798	162.404	255.8	40.002	19224.2	0.339182	321.9	37.1108	15212	0.266784	415.3	32.4628	9299.1	0.51498	549.9	25.028	3665.22	0.0793475	657.7	18.2311	1608.57	0	751.2	11.4562	863.841	0
748	Concrete confined	272.778	341.016	162.404	256.2	39.987	19202.9	0.298751	322.6	37.0818	15165.9	0.226424	416.4	32.411	9237.13	0.480393	551.2	24.9551	3628.97	0.0469299	659.2	18.133	1589.98	0	752.8	11.3327	855.419	0
749	Concrete confined	272.778	364.234	162.404	258	39.9195	19106.6	0.257888	325.2	36.9737	14994.7	0.184887	419.7	32.2553	9052.83	0.443321	555.1	24.7355	3522.38	0.0045542	663	17.8833	1543.75	0	756.6	11.0376	835.524	0
750	Concrete confined	272.778	387.452	162.404	261.4	39.7913	18922	0.216439	330	36.773	14677.8	0.141756	425.6	31.9749	8729.36	0.402822	561.9	24.3495	3344.01	0	669.6	17.4459	1466.24	0	763	10.5349	802.347	0
751	Concrete confined	272.778	410.67	162.404	274.3	39.2982	18193.6	0.171304	345.1	36.1318	13678.3	0.0904919	445.2	31.0265	7712.7	0.342308	582.2	23.1744	2864	0	690.3	16.0416	1243.97	0	782.4	8.96562	704.22	0
752	Concrete confined	186.465	430.214	162.404	285.6	38.8574	17521.9	0.132279	358.7	35.5416	12783.3	0.0445749	462.1	30.1873	6910.26	0.28524	600.1	22.1085	2498.88	0	707.3	14.8492	1106.57	0	798.2	7.63184	626.999	0
753	Concrete unconfined	1964.25	521.745	162.404	284.7	27.5136	17576.5	0.188171	357.9	24.9059	12835.7	0.110304	461.8	20.7689	6923.9	0.661298	599.9	14.4938	2502.68	0.439165	708.7	8.92288	1098.44	0.710423	799.1	3.86468	622.676	0.579929
754	Concrete unconfined	100.109	609.6	162.404	285.4	27.4899	17534.1	0.0520882	358.8	24.8723	12776.8	0.0297334	463.2	20.7098	6860.45	0.467264	602.3	14.3769	2457.37	0.293591	712	8.74516	1079.39	0.581353	802.9	3.78469	610.295	0.51634
755	Concrete unconfined	1740.44	687.93	162.404	264	28.2037	18778.7	0.000216312	332.1	25.8545	14539	0	427.7	22.1823	8616.13	0.317414	565.2	16.1538	3260.76	0.205508	673.7	10.776	1419.8	0.495708	767.2	5.69477	780.795	0.475437
756	Concrete unconfined	1740.44	836.07	162.404	263.3	28.2266	18817.4	0	330.7	25.905	14631.6	0	425.7	22.2635	8723.94	0.0096499	561.9	16.3087	3344.01	0.0212408	669.6	10.9892	1466.24	0.287836	762.9	5.93767	802.863	0.373301
757	Concrete unconfined	100.109	914.4	162.404	285.1	27.5001	17552.2	0	357.5	24.9209	12861.9	0	460.2	20.8365	6997	0	597.6	14.6055	2546.9	0	704.8	9.13226	1121.16	0.145923	795.4	4.0795	640.5	0.303232
758	Concrete unconfined	1740.44	992.73	162.404	263.4	28.2234	18811.9	0	330.9	25.8978	14618.3	0	426	22.2513	8707.71	0	562.3	16.29	3333.8	0	670	10.9685	1461.65	0.0642082	763.1	5.92639	801.832	0.263036
759	Concrete unconfined	1740.44	1140.87	162.404	263.4	28.2234	18811.9	0	330.9	25.8978	14618.3	0	426	22.2513	8707.71	0	562.3	16.29	3333.8	0	670	10.9685	1461.65	0	763.1	5.92639	801.832	0.158862
760	Concrete unconfined	100.109	1219.2	162.404	285	27.5035	17558.3	0	357.4	24.9246	12868.4	0	460.1	20.8407	7001.59	0	597.5	14.6104	2548.84	0	704.8	9.13226	1121.16	0	795.4	4.0795	640.5	0.0874316
761	Concrete unconfined	1740.44	1297.53	162.404	263.5	28.2201	18806.4	0	331	25.8942	14611.7	0	426.1	22.2472	8702.31	0	562.4	16.2853	3331.26	0	670.1	10.9633	1460.51	0	763.2	5.92075	801.317	0.0486399
762	Concrete unconfined	1740.44	1445.67	162.404	262.9	28.2398	18839.5	0	330.3	25.9194	14658	0	425.2	22.2837	8751.04	0	561.5	16.3275	3354.24	0	669	11.0204	1473.14	0	762.2	5.97713	806.472	0.0543003
763	Concrete unconfined	100.109	1524	162.404	284.3	27.5272	17600.6	0	356.5	24.9582	12927.4	0	458.8	20.8954	7061.48	0	596	14.6831	2578.13	0	703.3	9.21259	1129.96	0	793.8	4.17218	648.252	0.0993038
764	Concrete unconfined	1740.44	1602.33	162.404	262.9	28.2398	18839.5	0	330.3	25.9194	14658	0	425.2	22.2837	8751.04	0	561.5	16.3275	3354.24	0	669	11.0204	1473.14	0	762.2	5.97713	806.472	0.176426
765	Concrete unconfined	1740.44	1750.47	162.404	263.5	28.2201	18806.4	0	331	25.8942	14611.7	0	426.1	22.2472	8702.31	0	562.4	16.2853	3331.26	0	670.1	10.9633	1460.51	0	763.2	5.92075	801.317	0.29139
766	Concrete unconfined	100.109	1828.8	162.404	285	27.5035	17558.3	0	357.4	24.9246	12868.4	0	460.1	20.8407	7001.59	0	597.5	14.6104	2548.84	0	704.8	9.13226	1121.16	0	795.4	4.0795	640.5	0.337864
767	Concrete unconfined	1740.44	1907.13	162.404	263.4	28.2234	18811.9	0	330.9	25.8978	14618.3	0	426	22.2513	8707.71	0	562.3	16.29	3333.8	0	670	10.9685	1461.65	0	763.1	5.92639	801.832	0.413594
768	Concrete unconfined	1740.44	2055.27	162.404	263.4	28.2234	18811.9	0	330.9	25.8978	14618.3	0	426	22.2513	8707.71	0	562.3	16.29	3333.8	0	670	10.9685	1461.65	0	763.1	5.92639	801.832	0.5291
769	Concrete unconfined	100.109	2133.6	162.404	285.1	27.5001	17552.2	0	357.5	24.9209	12861.9	0	460.2	20.8365	6997	0	597.6	14.6055	2546.9	0	704.8	9.13226	1121.16	0	795.4	4.0795	640.5	0.577144
770	Concrete unconfined	1740.44	2211.93	162.404	263.3	28.2266	18817.4	0	330.7	25.905	14631.6	0	425.7	22.2635	8723.94	0	561.9	16.3087	3344.01	0	669.6	10.9892	1466.24	0.0478818	762.9	5.93767	802.863	0.651339
771	Concrete unconfined	1740.44	2360.07	162.404	264	28.2037	18778.7	0	332.1	25.8545	14539	0	427.7	22.1823	8616.13	0	565.2	16.1538	3260.76	0.0559187	673.7	10.776	1419.8	0.190487	767.2	5.69477	780.795	0.765103
772	Concrete unconfined	100.109	2438.4	162.404	285.4	27.4899	17534.1	0	358.8	24.8723	12776.8	0	463.2	20.7098	6860.45	0.0829015	602.3	14.3769	2457.37	0.110126	712	8.74516	1079.39	0.23713	802.9	3.78469	610.295	0.814145
773	Concrete unconfined	1964.25	2526.26	162.404	284.7	27.5136	17576.5	0	357.9	24.9059	12835.7	0.0402184	461.8	20.7689	6923.9	0.291695	599.9	14.4938	2502.68	0.226475	708.7	8.92288	1098.44	0.327605	799.1	3.86468	622.676	0.8843
774	Concrete confined	186.465	2617.79	162.404	285.6	38.8574	17521.9	0	358.7	35.5416	12783.3	0	462.1	30.1873	6910.26	0.0404099	600.1	22.1085	2498.88	0	707.3	14.8492	1106.57	0	798.2	7.63184	626.999	0
775	Concrete confined	272.778	2637.33	162.404	274.3	39.2982	18193.6	0	345.1	36.1318	13678.3	0	445.2	31.0265	7712.7	0.104719	582.2	23.1744	2864	0	690.3	16.0416	1243.97	0	782.4	8.96562	704.22	0
776	Concrete confined	272.778	2660.55	162.404	261.4	39.7913	18922	0.0215053	330	36.773	14677.8	0	425.6	31.9749	8729.36	0.172817	561.9	24.3495	3344.01	0	669.6	17.4459	1466.24	0	763	10.5349	802.347	0
777	Concrete confined	272.778	2683.77	162.404	258	39.9195	19106.6	0.0564989	325.2	36.9737	14994.7	0.0166796	419.7	32.2553	9052.83	0.217212	555.1	24.7355	3522.38	0	663	17.8833	1543.75	0	756.6	11.0376	835.524	0
778	Concrete confined	272.778	2706.98	162.404	256.2	39.987	19202.9	0.0907936	322.6	37.0818	15165.9	0.0456442	416.4	32.411	9237.13	0.257538	551.2	24.9551	3628.97	0	659.2	18.133	1589.98	0	752.8	11.3327	855.419	0
779	Concrete confined	272.778	2730.2	162.404	255.8	40.002	19224.2	0.124552	321.9	37.1108	15212	0.0732665	415.3	32.4628	9299.1	0.294889	549.9	25.028	3665.22	0	657.7	18.2311	1608.57	0	751.2	11.4562	863.841	0
780	Concrete confined	272.778	2753.42	162.404	256.6	39.972	19181.6	0.157901	322.9	37.0694	15146.2	0.0997816	416.3	32.4158	9242.76	0.329705	550.8	24.9775	3640.09	0	658.3	18.1919	1601.11	0	751.5	11.4331	862.26	0
781	Concrete confined	272.778	2776.64	162.404	258.5	39.9007	19079.7	0.190905	325.3	36.9695	14988.2	0.125428	419.1	32.2836	9086.16	0.362478	553.9	24.8032	3554.84	0	661.3	17.9952	1564.28	0	753.9	11.2475	849.645	0
782	Concrete confined	272.778	2799.86	162.404	269.1	39.4982	18492.4	0.22102	337.4	36.4606	14188	0.144585	434.3	31.5572	8266.9	0.379907	569.7	23.9021	3150.61	0	676.5	16.9834	1388.8	0	769	10.0571	771.611	0
783	Concrete confined	186.465	2819.4	162.404	279.7	39.0886	17876.2	0.245652	349.9	35.9248	13361.4	0.158435	449.5	30.8149	7501.93	0.389682	584.6	23.0331	2812.07	0	692.3	15.9032	1224.01	0	782.8	8.93249	702.235	0
784	Concrete confined	272.778	2838.94	162.404	269.3	39.4906	18481	0.27784	337.9	36.4393	14154.9	0.190367	435.5	31.4992	8204.51	0.440161	572.5	23.7403	3083.98	0	680.2	16.7331	1348.69	0	773.3	9.71061	749.798	0
785	Concrete confined	272.778	2862.16	162.404	259.9	39.8479	19003.8	0.314458	328.6	36.8317	14770.4	0.223675	424.7	32.0178	8778.19	0.489502	562	24.3438	3341.46	0	671.9	17.2923	1440.03	0	765.4	10.3446	790.011	0
786	Concrete confined	272.778	2885.38	162.404	261	39.8064	18943.9	0.347822	331.6	36.7057	14572.1	0.249131	428.4	31.841	8578.61	0.521796	566.7	24.0748	3223.62	0	677.9	16.8888	1373.51	0	772.4	9.78342	754.349	0
787	Concrete confined	272.778	2908.6	162.404	267.6	39.5556	18577.4	0.379703	340.4	36.3329	13989.4	0.270974	438.4	31.3585	8055.11	0.546986	578.1	23.4146	2954.97	0	690.3	16.0416	1243.97	0	785.1	8.74141	690.849	0
788	Concrete confined	272.778	2931.82	162.404	281.8	39.0066	17751.1	0.409321	357.1	35.6116	12888.1	0.286901	457.2	30.4327	7135.75	0.560223	598.4	22.211	2531.43	0	710.4	14.6277	1088.61	0	805	7.40552	604.534	0
789	Concrete confined	272.778	2955.03	162.404	304.6	38.0978	16335.6	0.435456	383.2	34.4478	11213.3	0.292773	486.9	28.9189	5858.66	0.552325	630.1	20.2557	1988.31	0	740.8	12.3846	919.25	0	834	6.9921	531.28	0
790	Concrete confined	272.778	2978.25	162.404	337.7	36.7189	14168.2	0.454861	421.1	32.6767	8975.36	0.278178	532.8	26.4504	4177.06	0.495171	674.5	17.3464	1410.88	0	785.6	8.80764	688.381	0	872.8	6.43321	448.572	0
791	Concrete confined	272.778	3001.47	162.404	389.6	34.4122	10816.7	0.453793	481.4	29.6528	6079.07	0.199478	603.8	22.2941	2429.46	0.298073	745.9	12.1669	891.931	0	852.2	6.82602	490.569	0	932.5	5.55959	346.001	0
792	Concrete confined	186.465	3021.01	162.404	443.5	31.8236	7797.26	0.421297	544.5	26.1976	3819.71	0.0317058	674.2	17.7024	1414.22	0	819.4	7.42825	566.755	0	911.6	5.95792	379.127	0	984.4	4.78566	273.715	0
793	Concrete unconfined	223.811	3038.47	162.404	508.6	18.7414	5023.56	1	625	13.258	2067.21	0.766189	765.2	5.80786	791.037	1	910.8	2.75632	380.45	0.817586	986.1	2.03864	271.55	0.773568	1042.5	1.50111	205.531	1
794	Concrete unconfined	302.348	9.525	176.214	517.9	18.3265	4680.19	1	633.2	12.8479	1941.79	1	771.2	5.46801	760.429	1	914.9	2.71724	373.718	1	989.7	2.00433	267.004	1	1045.1	1.47633	202.727	0.913949
795	Steel	251.897	26.9856	176.214	465	413.686	199948	0	569.4	396.976	198144	0	700.6	365.388	194734	0	842.7	331.175	191040	0	934.1	309.169	188664	0	1001.9	292.846	186902	0
796	Concrete confined	368.497	46.5302	176.214	427.5	32.6131	8626.87	0.740217	525.8	27.2544	4406.47	0.504539	653.4	19.1136	1662.94	0.338487	799.9	7.71659	618.841	0	895.1	6.20067	407.279	0	969.3	5.01228	293.461	0
797	Concrete confined	368.497	69.7481	176.214	375.2	35.0701	11717.9	0.735501	464.7	30.5164	6793	0.580152	585.1	23.4314	2801.38	0.586599	733	13.1554	961.604	0	840.6	6.99372	516.092	0	921.2	5.72628	363.582	0
798	Concrete confined	368.497	92.966	176.214	343.6	36.4656	13777.6	0.708314	427.7	32.3583	8616.13	0.584201	543.1	25.8738	3860.81	0.660855	690.8	16.2228	1238.96	0	803.3	7.52909	609.192	0	889.2	6.19492	417.821	0
799	Concrete confined	368.497	116.184	176.214	325.7	37.227	14961.8	0.673276	406	33.394	9833.23	0.563216	517.4	27.2966	4698.06	0.676938	664.5	18.0203	1525.83	0	778.1	9.43202	725.658	0	866.6	6.52297	460.794	0
800	Concrete confined	368.497	139.402	176.214	318	37.5481	15467.7	0.634394	395.9	33.8651	10433	0.529973	503.9	28.0234	5206.14	0.664382	649.1	19.0365	1718.97	0	762.3	10.7123	805.956	0	851.5	6.74086	492.069	0
801	Concrete confined	368.497	162.62	176.214	316	37.6309	15598.5	0.593649	392.9	34.0037	10614.9	0.490568	498.7	28.2996	5409.87	0.636338	641.6	19.5222	1820.89	0	753.3	11.4217	852.793	0	842	6.87742	512.934	0
802	Concrete confined	368.497	185.838	176.214	316	37.6309	15598.5	0.552229	393.1	33.9945	10602.7	0.448432	498.1	28.3313	5431.91	0.600233	638.9	19.6956	1858.95	0	748.2	11.8176	879.704	0	836.1	6.96202	526.393	0
803	Concrete confined	368.497	209.055	176.214	315.7	37.6433	15618	0.510928	392.9	34.0037	10614.9	0.406661	497.8	28.3472	5442.96	0.563632	635.7	19.9002	1905.03	0	740.7	12.3922	919.788	0	831.1	7.03361	538.115	0
804	Steel	251.897	228.6	176.214	315.3	413.686	199948	0	392.5	413.686	199948	0	497.3	413.686	199948	0	634.2	381.375	196460	0	735.2	357.058	193834	0	828.4	334.618	191412	0
805	Concrete confined	368.497	248.145	176.214	315.7	37.6433	15618	0.441203	392.8	34.0083	10620.9	0.33613	497.5	28.363	5454.03	0.50168	634.5	19.9767	1922.59	0	738.5	12.559	931.665	0	828.4	7.07222	544.571	0
806	Concrete confined	368.497	271.362	176.214	315.9	37.6351	15605	0.399698	392.7	34.013	10627	0.294281	496.8	28.4	5479.94	0.465974	634.9	19.9512	1916.72	0	741.5	12.3313	915.483	0	828	7.07793	545.535	0
807	Concrete confined	368.497	294.58	176.214	315.1	37.6681	15657.2	0.358663	391.3	34.0774	10712.5	0.253829	494.9	28.5002	5550.85	0.432828	632.9	20.0784	1946.24	0	740.3	12.4226	921.944	0	827	7.09222	547.954	0
808	Concrete confined	368.497	317.798	176.214	314.6	37.6887	15689.8	0.317511	390.4	34.1188	10767.6	0.212914	493.7	28.5633	5596.06	0.39838	631.8	20.1481	1962.67	0	739.7	12.4681	925.18	0	826.8	7.09508	548.439	0
809	Concrete confined	368.497	341.016	176.214	314.7	37.6846	15683.3	0.27607	390.7	34.105	10749.2	0.170713	494.2	28.537	5577.18	0.360395	632.6	20.0974	1950.71	0	740.8	12.3846	919.25	0	828	7.07793	545.535	0
810	Concrete confined	368.497	364.234	176.214	315.9	37.6351	15605	0.234027	392.4	34.0268	10645.3	0.12685	496.6	28.4106	5487.37	0.318062	635.7	19.9002	1905.03	0	743.9	12.1481	902.61	0	830.9	7.03647	538.591	0
811	Concrete confined	368.497	387.452	176.214	317.7	37.5606	15487.4	0.191577	395.5	33.8836	10457.2	0.0810918	501	28.1777	5321.92	0.270515	641.1	19.5544	1827.88	0	748.5	11.7944	878.113	0	835.6	6.96919	527.552	0
812	Concrete confined	368.497	410.67	176.214	320.2	37.4568	15323.6	0.148599	399.4	33.7026	10222.9	0.0339223	506.9	27.8631	5088.88	0.218101	647.6	19.1341	1738.92	0	752.9	11.4529	854.894	0	842	6.87742	512.934	0
813	Steel	251.897	430.214	176.214	321.6	413.686	199948	0	401.7	413.686	199948	0	510.3	411.206	199680	0	651.3	377.258	196015	0	755.1	352.266	193317	0	845.8	330.429	190960	0
814	Concrete unconfined	2653.51	521.745	176.214	322.9	26.185	15146.2	0.179675	403.4	23.1564	9985.73	0.0903133	512.5	18.5679	4876.71	0.627375	654.9	11.7474	1643.78	0.388129	760.7	6.0616	814.223	0.683687	849.7	3.33865	495.949	0.565465
815	Steel	135.238	609.6	176.214	324	413.686	199948	0	404.9	413.686	199948	0	514.5	410.194	199571	0	658.1	375.621	195838	0	765.9	349.666	193036	0	853.3	328.623	190765	0
816	Concrete unconfined	2351.16	687.93	176.214	317.7	26.37	15487.4	0	395.2	23.4789	10475.3	0	500.5	19.0996	5342.12	0.265864	640.6	12.4751	1834.9	0.125203	748.8	6.72788	876.524	0.446001	836	3.46922	526.624	0.450388
817	Concrete unconfined	2351.16	836.07	176.214	316.8	26.4019	15546.2	0	393.9	23.5297	10554.1	0	498.5	19.1876	5417.2	0	637.2	12.6467	1883.3	0	743.9	7.00024	902.61	0.232257	831.6	3.51116	536.93	0.346123
818	Steel	135.238	914.4	176.214	322.2	413.686	199948	0	402.2	413.686	199948	0	510.3	411.206	199680	0	651.3	377.258	196015	0	756.1	352.026	193291	0	844.4	330.766	190996	0
819	Concrete unconfined	2351.16	992.73	176.214	317	26.3948	15533.1	0	394.2	23.518	10535.8	0	498.9	19.17	5402.54	0	637.9	12.6114	1873.24	0	744.7	6.95585	898.333	0.00287116	832.1	3.50639	535.747	0.234399
820	Concrete unconfined	2351.16	1140.87	176.214	317	26.3948	15533.1	0	394.1	23.5219	10541.9	0	498.8	19.1744	5406.2	0	637.8	12.6164	1874.67	0	744.6	6.9614	898.867	0	832	3.50734	535.983	0.128925
821	Steel	135.238	1219.2	176.214	322.1	413.686	199948	0	402	413.686	199948	0	510.2	411.23	199683	0	651.1	377.306	196020	0	755.8	352.098	193299	0	844.3	330.79	190999	0
822	Concrete unconfined	2351.16	1297.53	176.214	317	26.3948	15533.1	0	394.2	23.518	10535.8	0	498.9	19.17	5402.54	0	637.8	12.6164	1874.67	0	744.7	6.95585	898.333	0	832.1	3.50639	535.747	0.0173173
823	Concrete unconfined	2351.16	1445.67	176.214	316.8	26.4019	15546.2	0	393.9	23.5297	10554.1	0	498.5	19.1876	5417.2	0	637.3	12.6417	1881.86	0	744.1	6.98915	901.54	0	831.5	3.51211	537.166	0.0226696
824	Steel	135.238	1524	176.214	321.7	413.686	199948	0	401.4	413.686	199948	0	509.3	411.446	199706	0	650	377.571	196049	0	754.6	352.387	193330	0	843.2	331.055	191027	0
825	Concrete unconfined	2351.16	1602.33	176.214	316.8	26.4019	15546.2	0	393.9	23.5297	10554.1	0	498.5	19.1876	5417.2	0	637.3	12.6417	1881.86	0	744.1	6.98915	901.54	0	831.5	3.51211	537.166	0.146375
826	Concrete unconfined	2351.16	1750.47	176.214	317	26.3948	15533.1	0	394.2	23.518	10535.8	0	498.9	19.17	5402.54	0	637.8	12.6164	1874.67	0	744.7	6.95585	898.333	0	832.1	3.50639	535.747	0.263169
827	Steel	135.238	1828.8	176.214	322.1	413.686	199948	0	402	413.686	199948	0	510.2	411.23	199683	0	651.1	377.306	196020	0	755.8	352.098	193299	0	844.3	330.79	190999	0
828	Concrete unconfined	2351.16	1907.13	176.214	317	26.3948	15533.1	0	394.1	23.5219	10541.9	0	498.8	19.1744	5406.2	0	637.8	12.6164	1874.67	0	744.6	6.9614	898.867	0	832	3.50734	535.983	0.386914
829	Concrete unconfined	2351.16	2055.27	176.214	317	26.3948	15533.1	0	394.2	23.518	10535.8	0	498.9	19.17	5402.54	0	637.9	12.6114	1873.24	0	744.7	6.95585	898.333	0	832.1	3.50639	535.747	0.50387
830	Steel	135.238	2133.6	176.214	322.2	413.686	199948	0	402.2	413.686	199948	0	510.3	411.206	199680	0	651.3	377.258	196015	0	756.1	352.026	193291	0	844.4	330.766	190996	0
831	Concrete unconfined	2351.16	2211.93	176.214	316.8	26.4019	15546.2	0	393.9	23.5297	10554.1	0	498.5	19.1876	5417.2	0	637.2	12.6467	1883.3	0	743.9	7.00024	902.61	0	831.6	3.51116	536.93	0.627715
832	Concrete unconfined	2351.16	2360.07	176.214	317.7	26.37	15487.4	0	395.2	23.4789	10475.3	0	500.5	19.0996	5342.12	0	640.6	12.4751	1834.9	0	748.8	6.72788	876.524	0.133211	836	3.46922	526.624	0.743638
833	Steel	135.238	2438.4	176.214	324	413.686	199948	0	404.9	413.686	199948	0	514.5	410.194	199571	0	658.1	375.621	195838	0	765.9	349.666	193036	0	853.3	328.623	190765	0
834	Concrete unconfined	2653.51	2526.26	176.214	322.9	26.185	15146.2	0	403.4	23.1564	9985.73	0.0196415	512.5	18.5679	4876.71	0.250953	654.9	11.7474	1643.78	0.170173	760.7	6.0616	814.223	0.295149	849.7	3.33865	495.949	0.872129
835	Steel	251.897	2617.79	176.214	321.6	413.686	199948	0	401.7	413.686	199948	0	510.3	411.206	199680	0	651.3	377.258	196015	0	755.1	352.266	193317	0	845.8	330.429	190960	0
836	Concrete confined	368.497	2637.33	176.214	320.2	37.4568	15323.6	0	399.4	33.7026	10222.9	0	506.9	27.8631	5088.88	0	647.6	19.1341	1738.92	0	752.9	11.4529	854.894	0	842	6.87742	512.934	0
837	Concrete confined	368.497	2660.55	176.214	317.7	37.5606	15487.4	0	395.5	33.8836	10457.2	0	501	28.1777	5321.92	0.016359	641.1	19.5544	1827.88	0	748.5	11.7944	878.113	0	835.6	6.96919	527.552	0
838	Concrete confined	368.497	2683.77	176.214	315.9	37.6351	15605	0.0273189	392.4	34.0268	10645.3	0	496.6	28.4106	5487.37	0.0685478	635.7	19.9002	1905.03	0	743.9	12.1481	902.61	0	830.9	7.03647	538.591	0
839	Concrete confined	368.497	2706.98	176.214	314.7	37.6846	15683.3	0.0626104	390.7	34.105	10749.2	0	494.2	28.537	5577.18	0.114635	632.6	20.0974	1950.71	0	740.8	12.3846	919.25	0	828	7.07793	545.535	0
840	Concrete confined	368.497	2730.2	176.214	314.6	37.6887	15689.8	0.0971809	390.4	34.1188	10767.6	0.0101833	493.7	28.5633	5596.06	0.155605	631.8	20.1481	1962.67	0	739.7	12.4681	925.18	0	826.8	7.09508	548.439	0
841	Concrete confined	368.497	2753.42	176.214	315.1	37.6681	15657.2	0.131392	391.3	34.0774	10712.5	0.0375151	494.9	28.5002	5550.85	0.192382	632.9	20.0784	1946.24	0	740.3	12.4226	921.944	0	827	7.09222	547.954	0
842	Concrete confined	368.497	2776.64	176.214	315.9	37.6351	15605	0.165443	392.7	34.013	10627	0.0642643	496.8	28.4	5479.94	0.227586	634.9	19.9512	1916.72	0	741.5	12.3313	915.483	0	828	7.07793	545.535	0
843	Concrete confined	368.497	2799.86	176.214	315.7	37.6433	15618	0.200088	392.8	34.0083	10620.9	0.092648	497.5	28.363	5454.03	0.265823	634.5	19.9767	1922.59	0	738.5	12.559	931.665	0	828.4	7.07222	544.571	0
844	Steel	251.897	2819.4	176.214	315.3	413.686	199948	0	392.5	413.686	199948	0	497.3	413.686	199948	0	634.2	381.375	196460	0	735.2	357.058	193834	0	828.4	334.618	191412	0
845	Concrete confined	368.497	2838.94	176.214	315.7	37.6433	15618	0.258217	392.9	34.0037	10614.9	0.140522	497.8	28.3472	5442.96	0.332385	635.7	19.9002	1905.03	0	740.7	12.3922	919.788	0	831.1	7.03361	538.115	0
846	Concrete confined	368.497	2862.16	176.214	316	37.6309	15598.5	0.292591	393.1	33.9945	10602.7	0.168799	498.1	28.3313	5431.91	0.371681	638.9	19.6956	1858.95	0	748.2	11.8176	879.704	0	836.1	6.96202	526.393	0
847	Concrete confined	368.497	2885.38	176.214	316	37.6309	15598.5	0.327122	392.9	34.0037	10614.9	0.197535	498.7	28.2996	5409.87	0.410373	641.6	19.5222	1820.89	0	753.3	11.4217	852.793	0	842	6.87742	512.934	0
848	Concrete confined	368.497	2908.6	176.214	318	37.5481	15467.7	0.360689	395.9	33.8651	10433	0.222697	503.9	28.0234	5206.14	0.439272	649.1	19.0365	1718.97	0	762.3	10.7123	805.956	0	851.5	6.74086	492.069	0
849	Concrete confined	368.497	2931.82	176.214	325.7	37.227	14961.8	0.391481	406	33.394	9833.23	0.239519	517.4	27.2966	4698.06	0.449258	664.5	18.0203	1525.83	0	778.1	9.43202	725.658	0	866.6	6.52297	460.794	0
850	Concrete confined	368.497	2955.03	176.214	343.6	36.4656	13777.6	0.416492	427.7	32.3583	8616.13	0.23946	543.1	25.8738	3860.81	0.424164	690.8	16.2228	1238.96	0	803.3	7.52909	609.192	0	889.2	6.19492	417.821	0
851	Concrete confined	368.497	2978.25	176.214	375.2	35.0701	11717.9	0.429986	464.7	30.5164	6793	0.204858	585.1	23.4314	2801.38	0.327439	733	13.1554	961.604	0	840.6	6.99372	516.092	0	921.2	5.72628	363.582	0
852	Concrete confined	368.497	3001.47	176.214	427.5	32.6131	8626.87	0.411987	525.8	27.2544	4406.47	0.0720519	653.4	19.1136	1662.94	0.0137174	799.9	7.71659	618.841	0	895.1	6.20067	407.279	0	969.3	5.01228	293.461	0
853	Steel	251.897	3021.01	176.214	465	413.686	199948	0	569.4	396.976	198144	0	700.6	365.388	194734	0	842.7	331.175	191040	0	934.1	309.169	188664	0	1001.9	292.846	186902	0
854	Concrete unconfined	302.348	3038.47	176.214	517.9	18.3265	4680.19	1	633.2	12.8479	1941.79	0.75984	771.2	5.46801	760.429	1	914.9	2.71724	373.718	0.817119	989.7	2.00433	267.004	0.773362	1045.1	1.47633	202.727	1
855	Concrete unconfined	362.903	9.525	193.675	584.6	15.2326	2812.07	1	709.1	8.90137	1096.13	1	840.7	3.42443	515.865	1	960	2.2874	306.116	1	1019.4	1.72127	231.305	1	1068	1.25807	178.817	0.913328
856	Concrete unconfined	302.348	26.9856	193.675	517.9	18.3265	4680.19	1	633.2	12.8479	1941.79	1	771.3	5.46233	759.922	1	915	2.71629	373.555	1	989.7	2.00433	267.004	1	1045.1	1.47633	202.727	0.901352
857	Concrete unconfined	442.301	46.5302	193.675	502.1	19.0291	5277.71	1	617.8	13.6155	2183.81	1	757.9	6.21899	828.752	1	904.1	2.82017	391.69	1	980.2	2.09488	279.112	1	1037.6	1.54781	210.865	0.887485
858	Concrete unconfined	442.301	69.7481	193.675	480.4	19.9753	6119.92	1	594.7	14.7461	2603.78	1	734.3	7.5305	954.495	1	882.6	3.02508	429.932	1	961.1	2.27691	304.599	1	1022.1	1.69553	228.208	0.871295
859	Concrete unconfined	442.301	92.966	193.675	466.6	20.5657	6708.36	1	578.6	15.5194	2943.72	1	714.5	8.61017	1065.06	1	862.7	3.21475	468.661	1	943.5	2.44466	329.578	1	1007.4	1.83564	245.357	0.855166
860	Concrete unconfined	442.301	116.184	193.675	463.6	20.6928	6842.41	1	574.4	15.7191	3039.58	1	706.4	9.04645	1111.81	1	851.2	3.32435	492.713	0.994551	932.5	2.5495	346.001	1	997.7	1.92809	257.078	0.838894
861	Concrete unconfined	442.301	139.402	193.675	463.2	20.7098	6860.45	1	573.6	15.7571	3058.2	1	703.4	9.20724	1129.37	1	844.8	3.38535	506.683	0.953296	925.8	2.61335	356.334	1	991.3	1.98908	264.999	0.822495
862	Concrete unconfined	442.301	162.62	193.675	463.3	20.7055	6855.94	1	573.7	15.7523	3055.86	0.974064	703	9.22864	1131.72	1	841.9	3.41299	513.159	0.911456	922	2.64957	362.312	1	987.2	2.02816	270.156	0.805988
863	Concrete unconfined	442.301	185.838	193.675	462.7	20.7309	6883.06	1	574	15.7381	3048.88	0.906979	704.2	9.1644	1124.68	1	842.1	3.41108	512.709	0.869894	921	2.6591	363.899	1	985.3	2.04627	272.567	0.78937
864	Concrete unconfined	442.301	209.055	193.675	439.5	21.6993	7998.97	1	547.8	16.9651	3724.54	0.859727	678	10.5514	1372.42	1	818.7	3.6341	568.524	0.834638	899.5	2.86401	399.585	1	966.3	2.22735	297.501	0.773871
865	Concrete unconfined	302.348	228.6	193.675	417.5	22.5945	9175.44	0.962746	521.9	18.1467	4539.59	0.822906	650.7	11.9621	1697.92	1	794.4	4.13744	645.342	0.807496	877.9	3.06988	438.771	1	947.6	2.40558	323.622	0.761254
866	Concrete unconfined	442.301	248.145	193.675	439.5	21.6993	7998.97	0.898943	547.8	16.9651	3724.54	0.748472	678	10.5514	1372.42	1	818.4	3.63696	569.285	0.766363	898.8	2.87069	400.8	1	965.3	2.23689	298.856	0.745796
867	Concrete unconfined	442.301	271.362	193.675	462.7	20.7309	6883.06	0.822004	574	15.7381	3048.88	0.660639	704.2	9.1644	1124.68	1	841	3.42157	515.187	0.720089	918.4	2.68388	368.056	1	982.1	2.07677	276.661	0.727946
868	Concrete unconfined	442.301	294.58	193.675	463.3	20.7055	6855.94	0.755831	573.7	15.7523	3055.86	0.594029	702.7	9.24469	1133.49	1	839.1	3.43968	519.5	0.679808	916.9	2.69818	370.473	0.984589	981.2	2.08534	277.82	0.711278
869	Concrete unconfined	442.301	317.798	193.675	463.3	20.7055	6855.94	0.68998	573.6	15.7571	3058.2	0.527256	702.4	9.26074	1135.26	0.963798	838.6	3.44444	520.641	0.639205	916.7	2.70008	370.796	0.949804	981.2	2.08534	277.82	0.694548
870	Concrete unconfined	442.301	341.016	193.675	463.3	20.7055	6855.94	0.624128	573.6	15.7571	3058.2	0.460394	702.4	9.26074	1135.26	0.90741	838.9	3.44158	519.956	0.598414	917.1	2.69627	370.15	0.914952	981.7	2.08058	277.176	0.677792
871	Concrete unconfined	442.301	364.234	193.675	463.4	20.7013	6851.43	0.558215	573.8	15.7476	3053.53	0.393339	703.1	9.22329	1131.14	0.850623	840.2	3.42919	516.998	0.557368	918.4	2.68388	368.056	0.880011	982.9	2.06914	275.634	0.66099
872	Concrete unconfined	442.301	387.452	193.675	463.2	20.7098	6860.45	0.492489	574.8	15.7001	3030.32	0.325468	705.5	9.09473	1117.07	0.792828	843.6	3.39679	509.352	0.515779	921.5	2.65434	363.105	0.844878	985.7	2.04246	272.058	0.64408
873	Concrete unconfined	442.301	410.67	193.675	441.3	21.6251	7907.73	0.440211	550.5	16.8401	3648.45	0.283214	682	10.3418	1329.53	0.751115	824.7	3.57692	553.565	0.480239	904.9	2.81255	390.332	0.811955	972.7	2.16636	288.931	0.628234
874	Concrete unconfined	302.348	430.214	193.675	424.1	22.3283	8810.85	0.394776	530.8	17.7442	4241.38	0.247002	662.1	11.3773	1554.59	0.717965	808.3	3.73322	595.614	0.451324	890.5	2.94979	415.476	0.784604	961.5	2.2731	304.048	0.615014
875	Concrete unconfined	3184.96	521.745	193.675	430.9	22.0519	8445.54	0.133936	539.4	17.3517	3971.58	0	671.8	10.8749	1441.16	0.491216	817.5	3.64554	571.574	0.288239	899.7	2.86211	399.239	0.646304	969.2	2.19971	293.595	0.548508
876	Concrete unconfined	162.324	609.6	193.675	431.9	22.0111	8392.72	0	540.5	17.3013	3938.32	0	673	10.8124	1427.64	0.279178	819.1	3.63029	567.512	0.134042	902.2	2.83828	394.933	0.514387	971.3	2.1797	290.79	0.485076
877	Concrete unconfined	2822.06	687.93	193.675	454.7	21.0677	7253.05	0	564.7	16.1773	3273.24	0	694.8	9.66579	1199.41	0.0712673	834	3.48828	531.28	0	913.6	2.72963	375.84	0.395381	979.4	2.1025	280.148	0.428037
878	Concrete unconfined	2822.06	836.07	193.675	453.5	21.1179	7309.9	0	563.3	16.2431	3308.43	0	693.2	9.75072	1215.11	0	831.8	3.50925	536.456	0	910.7	2.75727	380.615	0.173815	976.6	2.12919	283.796	0.321552
879	Concrete unconfined	162.324	914.4	193.675	427.2	22.2026	8642.99	0	535	17.553	4107.43	0	666.8	11.1344	1498.7	0	812	3.69796	585.802	0	894.1	2.91548	409.048	0.059465	963.7	2.25213	301.034	0.26627
880	Concrete unconfined	2822.06	992.73	193.675	453.8	21.1054	7295.66	0	563.7	16.2243	3298.34	0	693.6	9.7295	1211.17	0	832.3	3.50449	535.275	0	911.3	2.75155	379.623	0	977.1	2.12442	283.142	0.20867
881	Concrete unconfined	2822.06	1140.87	193.675	453.8	21.1054	7295.66	0	563.6	16.229	3300.86	0	693.5	9.7348	1212.16	0	832.2	3.50544	535.511	0	911.2	2.7525	379.788	0	977	2.12537	283.273	0.101973
882	Concrete unconfined	162.324	1219.2	193.675	427.1	22.2066	8648.37	0	534.9	17.5575	4110.57	0	666.7	11.1396	1499.87	0	811.8	3.69987	586.327	0	894	2.91643	409.225	0	963.6	2.25309	301.171	0.0468483
883	Concrete unconfined	2822.06	1297.53	193.675	453.6	21.1137	7305.15	0	563.5	16.2337	3303.38	0	693.4	9.74011	1213.14	0	832.1	3.50639	535.747	0	911.1	2.75346	379.953	0	976.9	2.12633	283.403	0
884	Concrete unconfined	2822.06	1445.67	193.675	454.2	21.0886	7276.7	0	564.1	16.2055	3288.28	0	694	9.70827	1207.24	0	832.4	3.50353	535.039	0	911.4	2.7506	379.457	0	977.1	2.12442	283.142	0
885	Concrete unconfined	162.324	1524	193.675	427.4	22.1945	8632.24	0	535.1	17.5484	4104.29	0	666.6	11.1448	1501.04	0	811.4	3.70368	587.379	0	893.5	2.9212	410.112	0	963.1	2.25785	301.854	0.0582403
886	Concrete unconfined	2822.06	1602.33	193.675	454.2	21.0886	7276.7	0	564.1	16.2055	3288.28	0	694	9.70827	1207.24	0	832.4	3.50353	535.039	0	911.4	2.7506	379.457	0	977.1	2.12442	283.142	0.119447
887	Concrete unconfined	2822.06	1750.47	193.675	453.6	21.1137	7305.15	0	563.5	16.2337	3303.38	0	693.4	9.74011	1213.14	0	832.1	3.50639	535.747	0	911.1	2.75346	379.953	0	976.9	2.12633	283.403	0.237783
888	Concrete unconfined	162.324	1828.8	193.675	427.1	22.2066	8648.37	0	534.9	17.5575	4110.57	0	666.7	11.1396	1499.87	0	811.8	3.69987	586.327	0	894	2.91643	409.225	0	963.6	2.25309	301.171	0.301493
889	Concrete unconfined	2822.06	1907.13	193.675	453.8	21.1054	7295.66	0	563.6	16.229	3300.86	0	693.5	9.7348	1212.16	0	832.2	3.50544	535.511	0	911.2	2.7525	379.788	0	977	2.12537	283.273	0.362895
890	Concrete unconfined	2822.06	2055.27	193.675	453.8	21.1054	7295.66	0	563.7	16.2243	3298.34	0	693.6	9.7295	1211.17	0	832.3	3.50449	535.275	0	911.3	2.75155	379.623	0	977.1	2.12442	283.142	0.4812
891	Concrete unconfined	162.324	2133.6	193.675	427.2	22.2026	8642.99	0	535	17.553	4107.43	0	666.8	11.1344	1498.7	0	812	3.69796	585.802	0	894.1	2.91548	409.048	0	963.7	2.25213	301.034	0.54479
892	Concrete unconfined	2822.06	2211.93	193.675	453.5	21.1179	7309.9	0	563.3	16.2431	3308.43	0	693.2	9.75072	1215.11	0	831.8	3.50925	536.456	0	910.7	2.75727	380.615	0	976.6	2.12919	283.796	0.606356
893	Concrete unconfined	2822.06	2360.07	193.675	454.7	21.0677	7253.05	0	564.7	16.1773	3273.24	0	694.8	9.66579	1199.41	0	834	3.48828	531.28	0	913.6	2.72963	375.84	0.0748823	979.4	2.1025	280.148	0.724485
894	Concrete unconfined	162.324	2438.4	193.675	431.9	22.0111	8392.72	0	540.5	17.3013	3938.32	0	673	10.8124	1427.64	0	819.1	3.63029	567.512	0	902.2	2.83828	394.933	0.15815	971.3	2.1797	290.79	0.787574
895	Concrete unconfined	3184.96	2526.26	193.675	430.9	22.0519	8445.54	0	539.4	17.3517	3971.58	0	671.8	10.8749	1441.16	0.0874242	817.5	3.64554	571.574	0.0599732	899.7	2.86211	399.239	0.24977	969.2	2.19971	293.595	0.85786
896	Concrete unconfined	302.348	2617.79	193.675	424.1	22.3283	8810.85	0.100544	530.8	17.7442	4241.38	0.0311421	662.1	11.3773	1554.59	0.33228	808.3	3.73322	595.614	0.190557	890.5	2.94979	415.476	0.346346	961.5	2.2731	304.048	0.93144
897	Concrete unconfined	442.301	2637.33	193.675	441.3	21.6251	7907.73	0.135477	550.5	16.8401	3648.45	0.0476378	682	10.3418	1329.53	0.365966	824.7	3.57692	553.565	0.21176	904.9	2.81255	390.332	0.364223	972.7	2.16636	288.931	0.946331
898	Concrete unconfined	442.301	2660.55	193.675	463.2	20.7098	6860.45	0.174798	574.8	15.7001	3030.32	0.0658278	705.5	9.09473	1117.07	0.408695	843.6	3.39679	509.352	0.238236	921.5	2.65434	363.105	0.385963	985.7	2.04246	272.058	0.964152
899	Concrete unconfined	442.301	2683.77	193.675	463.4	20.7013	6851.43	0.229553	573.8	15.7476	3053.53	0.112387	703.1	9.22329	1131.14	0.471065	840.2	3.42919	516.998	0.271571	918.4	2.68388	368.056	0.410501	982.9	2.06914	275.634	0.982849
900	Concrete unconfined	442.301	2706.98	193.675	463.3	20.7055	6855.94	0.284528	573.6	15.7571	3058.2	0.15804	702.4	9.26074	1135.26	0.5322	838.9	3.44158	519.956	0.307233	917.1	2.69627	370.15	0.434804	981.7	2.08058	277.176	1
901	Concrete unconfined	442.301	2730.2	193.675	463.3	20.7055	6855.94	0.33943	573.6	15.7571	3058.2	0.203475	702.4	9.26074	1135.26	0.59285	838.6	3.44444	520.641	0.34388	916.7	2.70008	370.796	0.458984	981.2	2.08534	277.82	1
902	Concrete unconfined	442.301	2753.42	193.675	463.3	20.7055	6855.94	0.394334	573.7	15.7523	3055.86	0.248802	702.7	9.24469	1133.49	0.653316	839.1	3.43968	519.5	0.380308	916.9	2.69818	370.473	0.483084	981.2	2.08534	277.82	1
903	Concrete unconfined	442.301	2776.64	193.675	462.7	20.7309	6883.06	0.449626	574	15.7381	3048.88	0.29393	704.2	9.1644	1124.68	0.71306	841	3.42157	515.187	0.416359	918.4	2.68388	368.056	0.507017	982.1	2.07677	276.661	1
904	Concrete unconfined	442.301	2799.86	193.675	439.5	21.6993	7998.97	0.518259	547.8	16.9651	3724.54	0.364916	678	10.5514	1372.42	0.790024	818.4	3.63696	569.285	0.459458	898.8	2.87069	400.8	0.533863	965.3	2.23689	298.856	1
905	Concrete unconfined	302.348	2819.4	193.675	417.5	22.5945	9175.44	0.575111	521.9	18.1467	4539.59	0.425972	650.7	11.9621	1697.92	0.858821	794.4	4.13744	645.342	0.498374	877.9	3.06988	438.771	0.557589	947.6	2.40558	323.622	1
906	Concrete unconfined	442.301	2838.94	193.675	439.5	21.6993	7998.97	0.610035	547.8	16.9651	3724.54	0.440517	678	10.5514	1372.42	0.891237	818.7	3.6341	568.524	0.520744	899.5	2.86401	399.585	0.574324	966.3	2.22735	297.501	1
907	Concrete unconfined	442.301	2862.16	193.675	462.7	20.7309	6883.06	0.651825	574	15.7381	3048.88	0.461319	704.2	9.1644	1124.68	0.936611	842.1	3.41108	512.709	0.550808	921	2.6591	363.899	0.595576	985.3	2.04627	272.567	1
908	Concrete unconfined	442.301	2885.38	193.675	463.3	20.7055	6855.94	0.706371	573.7	15.7523	3055.86	0.507034	703	9.22864	1131.72	0.997916	841.9	3.41299	513.159	0.587434	922	2.64957	362.312	0.619592	987.2	2.02816	270.156	1
909	Concrete unconfined	442.301	2908.6	193.675	463.2	20.7098	6860.45	0.761331	573.6	15.7571	3058.2	0.552562	703.4	9.20724	1129.37	1	844.8	3.38535	506.683	0.623332	925.8	2.61335	356.334	0.643295	991.3	1.98908	264.999	1
910	Concrete unconfined	442.301	2931.82	193.675	463.6	20.6928	6842.41	0.816013	574.4	15.7191	3039.58	0.597291	706.4	9.04645	1111.81	1	851.2	3.32435	492.713	0.658497	932.5	2.5495	346.001	0.666721	997.7	1.92809	257.078	1
911	Concrete unconfined	442.301	2955.03	193.675	466.6	20.5657	6708.36	0.869344	578.6	15.5194	2943.72	0.639138	714.5	8.61017	1065.06	1	862.7	3.21475	468.661	0.69279	943.5	2.44466	329.578	0.689805	1007.4	1.83564	245.357	1
912	Concrete unconfined	442.301	2978.25	193.675	480.4	19.9753	6119.92	0.916944	594.7	14.7461	2603.78	0.671081	734.3	7.5305	954.495	1	882.6	3.02508	429.932	0.726021	961.1	2.27691	304.599	0.712497	1022.1	1.69553	228.208	1
913	Concrete unconfined	442.301	3001.47	193.675	502.1	19.0291	5277.71	0.959914	617.8	13.6155	2183.81	0.697915	757.9	6.21899	828.752	1	904.1	2.82017	391.69	0.759728	980.2	2.09488	279.112	0.735356	1037.6	1.54781	210.865	1
914	Concrete unconfined	302.348	3021.01	193.675	517.9	18.3265	4680.19	0.997354	633.2	12.8479	1941.79	0.724728	771.3	5.46233	759.922	1	915	2.71629	373.555	0.78941	989.7	2.00433	267.004	0.75516	1045.1	1.47633	202.727	1
915	Concrete unconfined	362.903	3038.47	193.675	584.6	15.2326	2812.07	0.995606	709.1	8.90137	1096.13	0.707362	840.7	3.42443	515.865	1	960	2.2874	306.116	0.813002	1019.4	1.72127	231.305	0.771904	1068	1.25807	178.817	1

## Sheet: 3
Fiber Number	Fiber Types	Area (mm^2)	x (mm)	y (mm)	15min				30min				60min				120min				180min				240min
					Max temp ( °C)	fc' or fy (MPa)	Ec or Es (MPa)	damage ratio	Max temp ( °C)	fc' or fy (MPa)	Ec or Es (MPa)	damage ratio	Max temp ( °C)	fc' or fy (MPa)	Ec or Es (MPa)	damage ratio	Max temp ( °C)	fc' or fy (MPa)	Ec or Es (MPa)	damage ratio	Max temp ( °C)	fc' or fy (MPa)	Ec or Es (MPa)	damage ratio	Max temp ( °C)	fc' or fy (MPa)	Ec or Es (MPa)	damage ratio
1	Concrete unconfined	362.902	9.525	9.525	579.3	15.486	2928.05	1	704	9.17511	1125.85	1	836.5	3.46446	525.467	1	955.4	2.33124	312.523	1	1015.4	1.75939	235.936	1	1063.5	1.30096	183.409	1
2	Concrete unconfined	332.25	27.7705	9.525	511	18.6347	4932.7	1	625.6	13.2281	2057.77	1	764	5.87562	797.2	1	906.5	2.7973	387.629	1	982	2.07772	276.79	1	1036.3	1.5602	212.292	1
3	Concrete unconfined	526.884	50.3199	9.525	495.2	19.3323	5539.6	1	610.6	13.9706	2306.89	1	750.9	6.6108	865.423	1	895.8	2.89928	406.046	1	970.9	2.18351	291.323	1	1026.6	1.65265	223.098	1
4	Concrete unconfined	526.884	77.9779	9.525	474.3	20.2373	6374.33	1	589.7	14.9876	2704.87	1	729.9	7.77205	978.637	1	875.9	3.08894	442.588	1	950.2	2.3808	319.889	1	1007.5	1.83468	245.238	1
5	Concrete unconfined	526.884	105.636	9.525	437	21.8022	8126.98	1	546.8	17.0113	3753.13	1	681.9	10.347	1330.59	1	829.1	3.53498	542.889	1	906.3	2.7992	387.965	1	966.1	2.22926	297.772	1
6	Concrete unconfined	332.25	128.185	9.525	410.1	22.8905	9595.52	1	514.5	18.4786	4803.02	1	645.2	12.242	1771.29	0.969269	793.4	4.19534	650.194	1	873.2	3.11467	447.795	1	934.9	2.52662	342.361	1
7	Concrete unconfined	526.884	150.735	9.525	435.4	21.8678	8209.69	1	544.3	17.1266	3825.55	1	676.4	10.6351	1389.89	0.873307	818.7	3.6341	568.524	1	894.2	2.91453	408.87	1	953.5	2.34935	315.199	1
8	Concrete unconfined	526.884	178.393	9.525	462.1	20.7563	6910.26	1	574.9	15.6954	3028.01	1	707.7	8.97664	1104.25	0.760211	843.5	3.39774	509.575	1	913.8	2.72772	375.513	1	970.4	2.18828	291.99	1
9	Concrete unconfined	526.884	206.051	9.525	435.4	21.8678	8209.69	1	544.2	17.1312	3828.48	1	675.4	10.6873	1400.91	0.686793	812.9	3.68938	583.444	1	884.7	3.00507	426.041	0.946156	940	2.47802	334.733	1
10	Concrete unconfined	332.25	228.6	9.525	410	22.8945	9601.28	1	514.1	18.4965	4817.67	0.951259	643.1	12.3486	1800.07	0.635408	783.2	4.78306	700.251	1	857.1	3.26812	480.21	0.883171	911.4	2.7506	379.457	1
11	Concrete unconfined	526.884	251.149	9.525	435.4	21.8678	8209.69	1	544.2	17.1312	3828.48	0.850276	675.4	10.6873	1400.91	0.534209	812.5	3.6932	584.491	0.932755	883.4	3.01746	428.446	0.811509	938	2.49708	337.708	0.986989
12	Concrete unconfined	526.884	278.807	9.525	462.1	20.7563	6910.26	1	574.9	15.6954	3028.01	0.726308	707.6	8.98201	1104.83	0.416571	841.8	3.41394	513.384	0.821837	909.6	2.76775	382.441	0.725168	964.4	2.24546	300.08	0.907123
13	Concrete unconfined	526.884	306.465	9.525	435.4	21.8678	8209.69	1	544.2	17.1312	3828.48	0.651313	675.4	10.6873	1400.91	0.347066	812.5	3.6932	584.491	0.7251	882.9	3.02223	429.374	0.646221	936.8	2.50851	339.503	0.831346
14	Concrete unconfined	332.25	329.015	9.525	410	22.8945	9601.28	0.958404	514.1	18.4965	4817.67	0.594655	643.2	12.3435	1798.69	0.300063	783.3	4.77732	699.755	0.650345	856.3	3.27575	481.885	0.583935	909.4	2.76966	382.773	0.770783
15	Concrete unconfined	526.884	351.564	9.525	435.5	21.8637	8204.51	0.875195	544.3	17.1266	3825.55	0.489006	675.6	10.6769	1398.7	0.194303	813	3.68843	583.183	0.555641	883.4	3.01746	428.446	0.511315	937.2	2.5047	338.903	0.704332
16	Concrete unconfined	526.884	379.222	9.525	462.3	20.7478	6901.18	0.771599	575.3	15.6764	3018.78	0.359676	708.5	8.93364	1099.6	0.0721476	843.4	3.39869	509.798	0.442865	911.3	2.75155	379.623	0.424109	965.6	2.23403	298.449	0.623941
17	Concrete unconfined	526.884	406.88	9.525	437.1	21.7981	8121.84	0.694335	546.6	17.0205	3758.87	0.287781	678.8	10.5096	1363.75	0.00407421	817.2	3.6484	572.339	0.34653	887.7	2.97648	420.543	0.34514	942	2.45895	331.78	0.548093
18	Concrete unconfined	332.25	429.43	9.525	414.1	22.7308	9366.99	0.631806	520.1	18.2277	4602.34	0.232503	651.1	11.9417	1692.7	0	792.9	4.22426	652.623	0.271189	865.9	3.18425	462.196	0.282257	920.1	2.66768	365.334	0.487112
19	Concrete unconfined	1740.8	483.84	9.525	421.2	22.4455	8969.85	0.452146	529.1	17.8214	4296.82	0.0295125	661.4	11.4134	1563.07	0	803	3.78374	610.019	0.0631451	875.3	3.09466	443.74	0.117644	931.1	2.56284	348.139	0.332633
20	Concrete unconfined	147.429	533.4	9.525	428	22.1701	8600.04	0.287622	537.2	17.4525	4038.94	0	670.2	10.9581	1459.36	0	811.5	3.70273	587.116	0	883.2	3.01937	428.817	0	940.6	2.4723	333.845	0.191948
21	Concrete unconfined	2755.79	609.6	9.525	429.1	22.1253	8541.2	0.0393489	538.4	17.3976	4002.06	0	671.2	10.9061	1447.96	0	812.1	3.69701	585.539	0	883.7	3.0146	427.89	0	940.8	2.47039	333.549	0
22	Concrete unconfined	147.429	685.8	9.525	429.2	22.1212	8535.87	0	538.4	17.3976	4002.06	0	671	10.9165	1450.24	0	811.5	3.70273	587.116	0	883.2	3.01937	428.817	0	940.1	2.47706	334.585	0
23	Concrete unconfined	2755.79	762	9.525	429.2	22.1212	8535.87	0	538.4	17.3976	4002.06	0	671	10.9165	1450.24	0	811.6	3.70177	586.853	0	883.2	3.01937	428.817	0	940.2	2.47611	334.437	0
24	Concrete unconfined	147.429	838.2	9.525	429.2	22.1212	8535.87	0	538.5	17.393	3999	0	671.1	10.9113	1449.1	0	811.7	3.70082	586.59	0	883.3	3.01841	428.631	0	940.3	2.47516	334.288	0
25	Concrete unconfined	2755.79	914.4	9.525	429.2	22.1212	8535.87	0	538.5	17.393	3999	0	671.1	10.9113	1449.1	0	811.7	3.70082	586.59	0	883.3	3.01841	428.631	0	940.3	2.47516	334.288	0
26	Concrete unconfined	147.429	990.6	9.525	429.2	22.1212	8535.87	0	538.5	17.393	3999	0	671.1	10.9113	1449.1	0	811.7	3.70082	586.59	0	883.3	3.01841	428.631	0	940.3	2.47516	334.288	0
27	Concrete unconfined	2755.79	1066.8	9.525	429.2	22.1212	8535.87	0	538.4	17.3976	4002.06	0	671	10.9165	1450.24	0	811.6	3.70177	586.853	0	883.2	3.01937	428.817	0	940.2	2.47611	334.437	0
28	Concrete unconfined	147.429	1143	9.525	429.1	22.1253	8541.2	0	538.4	17.3976	4002.06	0	671	10.9165	1450.24	0	811.5	3.70273	587.116	0	883.2	3.01937	428.817	0	940.1	2.47706	334.585	0
29	Concrete unconfined	2755.79	1219.2	9.525	429.4	22.1131	8525.21	0	538.7	17.3838	3992.89	0	671.4	10.8957	1445.69	0	812.1	3.69701	585.539	0	883.7	3.0146	427.89	0	940.7	2.47134	333.697	0
30	Concrete unconfined	147.429	1295.4	9.525	429.7	22.1009	8509.23	0	539.1	17.3655	3980.7	0	671.9	10.8697	1440.03	0	812.8	3.69034	583.706	0	884.3	3.00888	426.779	0	941.5	2.46372	332.516	0
31	Concrete unconfined	2755.79	1371.6	9.525	427.7	22.1823	8616.13	0	536.7	17.4753	4054.4	0	669	11.0204	1473.14	0	809.1	3.7256	593.475	0	880.6	3.04415	433.671	0	937.3	2.50375	338.754	0
32	Concrete unconfined	147.429	1447.8	9.525	423.9	22.3364	8821.76	0	531.8	17.6987	4209.1	0	663.2	11.3206	1541.35	0	802.7	3.7866	610.847	0	874.3	3.10419	445.666	0	930.5	2.56856	349.058	0
33	Concrete unconfined	2755.79	1524	9.525	449.4	21.2891	7506.78	0	559.7	16.4118	3400.7	0	691.3	9.8514	1233.96	0	826.9	3.55595	548.197	0	895.9	2.89832	405.87	0	951.4	2.36936	318.177	0
34	Concrete unconfined	147.429	1600.2	9.525	423.9	22.3364	8821.76	0	531.8	17.6987	4209.1	0	663.2	11.3206	1541.35	0	802.7	3.7866	610.847	0	874.3	3.10419	445.666	0	930.5	2.56856	349.058	0
35	Concrete unconfined	2755.79	1676.4	9.525	427.7	22.1823	8616.13	0	536.7	17.4753	4054.4	0	669	11.0204	1473.14	0	809.1	3.7256	593.475	0	880.6	3.04415	433.671	0	937.3	2.50375	338.754	0
36	Concrete unconfined	147.429	1752.6	9.525	429.7	22.1009	8509.23	0	539.1	17.3655	3980.7	0	671.9	10.8697	1440.03	0	812.8	3.69034	583.706	0	884.3	3.00888	426.779	0	941.5	2.46372	332.516	0
37	Concrete unconfined	2755.79	1828.8	9.525	429.4	22.1131	8525.21	0	538.7	17.3838	3992.89	0	671.4	10.8957	1445.69	0	812.1	3.69701	585.539	0	883.7	3.0146	427.89	0	940.7	2.47134	333.697	0
38	Concrete unconfined	147.429	1905	9.525	429.1	22.1253	8541.2	0	538.4	17.3976	4002.06	0	671	10.9165	1450.24	0	811.5	3.70273	587.116	0	883.2	3.01937	428.817	0	940.1	2.47706	334.585	0
39	Concrete unconfined	2755.79	1981.2	9.525	429.2	22.1212	8535.87	0	538.4	17.3976	4002.06	0	671	10.9165	1450.24	0	811.6	3.70177	586.853	0	883.2	3.01937	428.817	0	940.2	2.47611	334.437	0
40	Concrete unconfined	147.429	2057.4	9.525	429.2	22.1212	8535.87	0	538.5	17.393	3999	0	671.1	10.9113	1449.1	0	811.7	3.70082	586.59	0	883.3	3.01841	428.631	0	940.3	2.47516	334.288	0
[truncated: 935 more rows]

## Sheet: 4
Fiber Number	Fiber Types	Area (mm^2)	x (mm)	y (mm)	15min				30min				60min				120min				180min				240min
[truncated: 902 more rows]

## Sheet: 5
Fiber Number	Fiber Types	Area (mm^2)	x (mm)	y (mm)	15min				30min				60min				120min				180min				240min
[truncated: 950 more rows]

[truncated: 16 more sheets: 6, 7, 8, 9, 10, 11, 12, 13, 14, 15, 16, 17, 18, 19, 20, 21]
