# Supplementary material for: Local and global response data from post-fire earthquake simulations of RC structural walls
Source: Data Brief. 2018 Jun 13;19:1650–7. doi: 10.1016/j.dib.2018.06.011 (PMC6141138; doi:10.1016/j.dib.2018.06.011)
Supplement: Supplementary file 3 — Supplementary material [file mmc3.xlsx]

## Sheet: 1
Fiber Number	Fiber Types	Area (mm^2)	x (mm)	y (mm)	No fire
					Max temp(°C)	fc' or fy (MPa)	Ec or Es (MPa)	damage ratio
1	Concrete unconfined	362.902	9.525	9.525	20	34.4738	26220	1
2	Concrete unconfined	321.532	27.4892	9.525	20	34.4738	26220	1
3	Concrete unconfined	446.515	47.6479	9.525	20	34.4738	26220	1
4	Concrete unconfined	446.515	71.087	9.525	20	34.4738	26220	1
5	Concrete unconfined	446.515	94.5261	9.525	20	34.4738	26220	1
6	Concrete unconfined	446.515	117.965	9.525	20	34.4738	26220	1
7	Concrete unconfined	446.515	141.404	9.525	20	34.4738	26220	1
8	Concrete unconfined	321.532	161.563	9.525	20	34.4738	26220	1
9	Concrete unconfined	446.515	181.722	9.525	20	34.4738	26220	1
10	Concrete unconfined	446.515	205.161	9.525	20	34.4738	26220	1
11	Concrete unconfined	446.515	228.6	9.525	20	34.4738	26220	1
12	Concrete unconfined	446.515	252.039	9.525	20	34.4738	26220	1
13	Concrete unconfined	446.515	275.478	9.525	20	34.4738	26220	1
14	Concrete unconfined	321.532	295.637	9.525	20	34.4738	26220	1
15	Concrete unconfined	446.515	315.796	9.525	20	34.4738	26220	1
16	Concrete unconfined	446.515	339.235	9.525	20	34.4738	26220	1
17	Concrete unconfined	446.515	362.674	9.525	20	34.4738	26220	1
18	Concrete unconfined	446.515	386.113	9.525	20	34.4738	26220	1
19	Concrete unconfined	446.515	409.552	9.525	20	34.4738	26220	0.916724
20	Concrete unconfined	321.532	429.711	9.525	20	34.4738	26220	0.839463
21	Concrete unconfined	2138.95	494.291	9.525	20	34.4738	26220	0.591947
22	Concrete unconfined	142.903	554.182	9.525	20	34.4738	26220	0.362398
23	Concrete unconfined	3552.1	651.164	9.525	20	34.4738	26220	0
24	Concrete unconfined	142.903	748.145	9.525	20	34.4738	26220	0
25	Concrete unconfined	3552.1	845.127	9.525	20	34.4738	26220	0
26	Concrete unconfined	142.903	942.109	9.525	20	34.4738	26220	0
27	Concrete unconfined	3552.1	1039.09	9.525	20	34.4738	26220	0
28	Concrete unconfined	142.903	1136.07	9.525	20	34.4738	26220	0
29	Concrete unconfined	3552.1	1233.05	9.525	20	34.4738	26220	0
30	Concrete unconfined	142.903	1330.04	9.525	20	34.4738	26220	0
31	Concrete unconfined	3552.1	1427.02	9.525	20	34.4738	26220	0
32	Concrete unconfined	142.903	1524	9.525	20	34.4738	26220	0
33	Concrete unconfined	3552.1	1620.98	9.525	20	34.4738	26220	0
34	Concrete unconfined	142.903	1717.96	9.525	20	34.4738	26220	0
35	Concrete unconfined	3552.1	1814.95	9.525	20	34.4738	26220	0
36	Concrete unconfined	142.903	1911.93	9.525	20	34.4738	26220	0
37	Concrete unconfined	3552.1	2008.91	9.525	20	34.4738	26220	0
38	Concrete unconfined	142.903	2105.89	9.525	20	34.4738	26220	0
39	Concrete unconfined	3552.1	2202.87	9.525	20	34.4738	26220	0
40	Concrete unconfined	142.903	2299.85	9.525	20	34.4738	26220	0
41	Concrete unconfined	3552.1	2396.84	9.525	20	34.4738	26220	0
42	Concrete unconfined	142.903	2493.82	9.525	20	34.4738	26220	0.0113135
43	Concrete unconfined	2138.95	2553.71	9.525	20	34.4738	26220	0.0755072
44	Concrete unconfined	321.532	2618.29	9.525	20	34.4738	26220	0.26622
45	Concrete unconfined	446.515	2638.45	9.525	20	34.4738	26220	0.338964
46	Concrete unconfined	446.515	2661.89	9.525	20	34.4738	26220	0.423546
47	Concrete unconfined	446.515	2685.33	9.525	20	34.4738	26220	0.508125
48	Concrete unconfined	446.515	2708.77	9.525	20	34.4738	26220	0.592708
49	Concrete unconfined	446.515	2732.2	9.525	20	34.4738	26220	0.677291
50	Concrete unconfined	321.532	2752.36	9.525	20	34.4738	26220	0.750035
51	Concrete unconfined	446.515	2772.52	9.525	20	34.4738	26220	0.822779
52	Concrete unconfined	446.515	2795.96	9.525	20	34.4738	26220	0.907362
53	Concrete unconfined	446.515	2819.4	9.525	20	34.4738	26220	0.99194
54	Concrete unconfined	446.515	2842.84	9.525	20	34.4738	26220	1
55	Concrete unconfined	446.515	2866.28	9.525	20	34.4738	26220	1
56	Concrete unconfined	321.532	2886.44	9.525	20	34.4738	26220	1
57	Concrete unconfined	446.515	2906.6	9.525	20	34.4738	26220	1
58	Concrete unconfined	446.515	2930.03	9.525	20	34.4738	26220	1
59	Concrete unconfined	446.515	2953.47	9.525	20	34.4738	26220	1
60	Concrete unconfined	446.515	2976.91	9.525	20	34.4738	26220	1
61	Concrete unconfined	446.515	3000.35	9.525	20	34.4738	26220	1
62	Concrete unconfined	321.532	3020.51	9.525	20	34.4738	26220	1
63	Concrete unconfined	362.903	3038.47	9.525	20	34.4738	26220	1
64	Concrete unconfined	321.532	9.525	27.4892	20	34.4738	26220	1
65	Steel	284.878	27.4892	27.4892	20	413.686	199948	1
66	Concrete confined	395.613	47.6479	27.4892	20	50.2691	26220	1
67	Concrete confined	395.613	71.087	27.4892	20	50.2691	26220	1
68	Concrete confined	395.613	94.5261	27.4892	20	50.2691	26220	1
69	Concrete confined	395.613	117.965	27.4892	20	50.2691	26220	1
70	Concrete confined	395.613	141.404	27.4892	20	50.2691	26220	1
71	Steel	284.878	161.563	27.4892	20	413.686	199948	1
72	Concrete confined	395.613	181.722	27.4892	20	50.2691	26220	1
73	Concrete confined	395.613	205.161	27.4892	20	50.2691	26220	0.975025
74	Concrete confined	395.613	228.6	27.4892	20	50.2691	26220	0.915485
75	Concrete confined	395.613	252.039	27.4892	20	50.2691	26220	0.855943
76	Concrete confined	395.613	275.478	27.4892	20	50.2691	26220	0.7964
77	Steel	284.878	295.637	27.4892	20	413.686	199948	0
78	Concrete confined	395.613	315.796	27.4892	20	50.2691	26220	0.693983
79	Concrete confined	395.613	339.235	27.4892	20	50.2691	26220	0.634443
80	Concrete confined	395.613	362.674	27.4892	20	50.2691	26220	0.574901
81	Concrete confined	395.613	386.113	27.4892	20	50.2691	26220	0.515358
82	Concrete confined	395.613	409.552	27.4892	20	50.2691	26220	0.455816
83	Steel	284.878	429.711	27.4892	20	413.686	199948	0
84	Concrete unconfined	1895.12	494.291	27.4892	20	34.4738	26220	0.591947
85	Steel	126.613	554.182	27.4892	20	413.686	199948	0
86	Concrete unconfined	3147.17	651.164	27.4892	20	34.4738	26220	0
87	Steel	126.613	748.145	27.4892	20	413.686	199948	0
88	Concrete unconfined	3147.17	845.127	27.4892	20	34.4738	26220	0
89	Steel	126.613	942.109	27.4892	20	413.686	199948	0
90	Concrete unconfined	3147.17	1039.09	27.4892	20	34.4738	26220	0
91	Steel	126.613	1136.07	27.4892	20	413.686	199948	0
92	Concrete unconfined	3147.17	1233.05	27.4892	20	34.4738	26220	0
93	Steel	126.613	1330.04	27.4892	20	413.686	199948	0
94	Concrete unconfined	3147.17	1427.02	27.4892	20	34.4738	26220	0
95	Steel	126.613	1524	27.4892	20	413.686	199948	0
96	Concrete unconfined	3147.17	1620.98	27.4892	20	34.4738	26220	0
97	Steel	126.613	1717.96	27.4892	20	413.686	199948	0
98	Concrete unconfined	3147.17	1814.95	27.4892	20	34.4738	26220	0
99	Steel	126.613	1911.93	27.4892	20	413.686	199948	0
100	Concrete unconfined	3147.17	2008.91	27.4892	20	34.4738	26220	0
101	Steel	126.613	2105.89	27.4892	20	413.686	199948	0
102	Concrete unconfined	3147.17	2202.87	27.4892	20	34.4738	26220	0
103	Steel	126.613	2299.85	27.4892	20	413.686	199948	0
104	Concrete unconfined	3147.17	2396.84	27.4892	20	34.4738	26220	0
105	Steel	126.613	2493.82	27.4892	20	413.686	199948	0
106	Concrete unconfined	1895.12	2553.71	27.4892	20	34.4738	26220	0.0755072
107	Steel	284.878	2618.29	27.4892	20	413.686	199948	0
108	Concrete confined	395.613	2638.45	27.4892	20	50.2691	26220	0.0728861
109	Concrete confined	395.613	2661.89	27.4892	20	50.2691	26220	0.128946
110	Concrete confined	395.613	2685.33	27.4892	20	50.2691	26220	0.185003
111	Concrete confined	395.613	2708.77	27.4892	20	50.2691	26220	0.241063
112	Concrete confined	395.613	2732.2	27.4892	20	50.2691	26220	0.297124
113	Steel	284.878	2752.36	27.4892	20	413.686	199948	0
114	Concrete confined	395.613	2772.52	27.4892	20	50.2691	26220	0.39355
115	Concrete confined	395.613	2795.96	27.4892	20	50.2691	26220	0.44961
116	Concrete confined	395.613	2819.4	27.4892	20	50.2691	26220	0.505668
117	Concrete confined	395.613	2842.84	27.4892	20	50.2691	26220	0.561728
118	Concrete confined	395.613	2866.28	27.4892	20	50.2691	26220	0.617785
119	Steel	284.878	2886.44	27.4892	20	413.686	199948	0
120	Concrete confined	395.613	2906.6	27.4892	20	50.2691	26220	0.714215
121	Concrete confined	395.613	2930.03	27.4892	20	50.2691	26220	0.770272
122	Concrete confined	395.613	2953.47	27.4892	20	50.2691	26220	0.826332
123	Concrete confined	395.613	2976.91	27.4892	20	50.2691	26220	0.882389
124	Concrete confined	395.613	3000.35	27.4892	20	50.2691	26220	0.93845
125	Steel	284.878	3020.51	27.4892	20	413.686	199948	0
126	Concrete unconfined	321.532	3038.47	27.4892	20	34.4738	26220	1
127	Concrete unconfined	411.604	9.525	46.7316	20	34.4738	26220	1
128	Concrete confined	364.682	27.4892	46.7316	20	50.2691	26220	1
129	Concrete confined	506.437	47.6479	46.7316	20	50.2691	26220	1
130	Concrete confined	506.437	71.087	46.7316	20	50.2691	26220	1
131	Concrete confined	506.437	94.5261	46.7316	20	50.2691	26220	1
132	Concrete confined	506.437	117.965	46.7316	20	50.2691	26220	1
133	Concrete confined	506.437	141.404	46.7316	20	50.2691	26220	1
134	Concrete confined	364.682	161.563	46.7316	20	50.2691	26220	1
135	Concrete confined	506.437	181.722	46.7316	20	50.2691	26220	1
136	Concrete confined	506.437	205.161	46.7316	20	50.2691	26220	0.975025
137	Concrete confined	506.437	228.6	46.7316	20	50.2691	26220	0.915485
138	Concrete confined	506.437	252.039	46.7316	20	50.2691	26220	0.855943
139	Concrete confined	506.437	275.478	46.7316	20	50.2691	26220	0.7964
140	Concrete confined	364.682	295.637	46.7316	20	50.2691	26220	0.745193
141	Concrete confined	506.437	315.796	46.7316	20	50.2691	26220	0.693983
142	Concrete confined	506.437	339.235	46.7316	20	50.2691	26220	0.634443
143	Concrete confined	506.437	362.674	46.7316	20	50.2691	26220	0.574901
144	Concrete confined	506.437	386.113	46.7316	20	50.2691	26220	0.515358
145	Concrete confined	506.437	409.552	46.7316	20	50.2691	26220	0.455816
146	Concrete confined	364.682	429.711	46.7316	20	50.2691	26220	0.404608
147	Concrete unconfined	2426	494.291	46.7316	20	34.4738	26220	0.591947
148	Concrete unconfined	162.081	554.182	46.7316	20	34.4738	26220	0.362398
149	Concrete unconfined	4028.79	651.164	46.7316	20	34.4738	26220	0
150	Concrete unconfined	162.081	748.145	46.7316	20	34.4738	26220	0
151	Concrete unconfined	4028.79	845.127	46.7316	20	34.4738	26220	0
152	Concrete unconfined	162.081	942.109	46.7316	20	34.4738	26220	0
153	Concrete unconfined	4028.79	1039.09	46.7316	20	34.4738	26220	0
154	Concrete unconfined	162.081	1136.07	46.7316	20	34.4738	26220	0
155	Concrete unconfined	4028.79	1233.05	46.7316	20	34.4738	26220	0
156	Concrete unconfined	162.081	1330.04	46.7316	20	34.4738	26220	0
157	Concrete unconfined	4028.79	1427.02	46.7316	20	34.4738	26220	0
158	Concrete unconfined	162.081	1524	46.7316	20	34.4738	26220	0
159	Concrete unconfined	4028.79	1620.98	46.7316	20	34.4738	26220	0
160	Concrete unconfined	162.081	1717.96	46.7316	20	34.4738	26220	0
161	Concrete unconfined	4028.79	1814.95	46.7316	20	34.4738	26220	0
162	Concrete unconfined	162.081	1911.93	46.7316	20	34.4738	26220	0
163	Concrete unconfined	4028.79	2008.91	46.7316	20	34.4738	26220	0
164	Concrete unconfined	162.081	2105.89	46.7316	20	34.4738	26220	0
165	Concrete unconfined	4028.79	2202.87	46.7316	20	34.4738	26220	0
166	Concrete unconfined	162.081	2299.85	46.7316	20	34.4738	26220	0
167	Concrete unconfined	4028.79	2396.84	46.7316	20	34.4738	26220	0
168	Concrete unconfined	162.081	2493.82	46.7316	20	34.4738	26220	0.0113135
169	Concrete unconfined	2426	2553.71	46.7316	20	34.4738	26220	0.0755072
170	Concrete confined	364.682	2618.29	46.7316	20	50.2691	26220	0.0246725
171	Concrete confined	506.437	2638.45	46.7316	20	50.2691	26220	0.0728861
172	Concrete confined	506.437	2661.89	46.7316	20	50.2691	26220	0.128946
173	Concrete confined	506.437	2685.33	46.7316	20	50.2691	26220	0.185003
174	Concrete confined	506.437	2708.77	46.7316	20	50.2691	26220	0.241063
175	Concrete confined	506.437	2732.2	46.7316	20	50.2691	26220	0.297124
176	Concrete confined	364.682	2752.36	46.7316	20	50.2691	26220	0.345337
177	Concrete confined	506.437	2772.52	46.7316	20	50.2691	26220	0.39355
178	Concrete confined	506.437	2795.96	46.7316	20	50.2691	26220	0.44961
179	Concrete confined	506.437	2819.4	46.7316	20	50.2691	26220	0.505668
180	Concrete confined	506.437	2842.84	46.7316	20	50.2691	26220	0.561728
181	Concrete confined	506.437	2866.28	46.7316	20	50.2691	26220	0.617785
182	Concrete confined	364.682	2886.44	46.7316	20	50.2691	26220	0.665998
183	Concrete confined	506.437	2906.6	46.7316	20	50.2691	26220	0.714215
184	Concrete confined	506.437	2930.03	46.7316	20	50.2691	26220	0.770272
185	Concrete confined	506.437	2953.47	46.7316	20	50.2691	26220	0.826332
186	Concrete confined	506.437	2976.91	46.7316	20	50.2691	26220	0.882389
187	Concrete confined	506.437	3000.35	46.7316	20	50.2691	26220	0.93845
188	Concrete confined	364.682	3020.51	46.7316	20	50.2691	26220	0.986663
189	Concrete unconfined	411.604	3038.47	46.7316	20	34.4738	26220	1
190	Concrete unconfined	411.604	9.525	68.3381	20	34.4738	26220	1
191	Concrete confined	364.682	27.4892	68.3381	20	50.2691	26220	1
192	Concrete confined	506.437	47.6479	68.3381	20	50.2691	26220	1
193	Concrete confined	506.437	71.087	68.3381	20	50.2691	26220	1
194	Concrete confined	506.437	94.5261	68.3381	20	50.2691	26220	1
195	Concrete confined	506.437	117.965	68.3381	20	50.2691	26220	1
196	Concrete confined	506.437	141.404	68.3381	20	50.2691	26220	1
197	Concrete confined	364.682	161.563	68.3381	20	50.2691	26220	1
198	Concrete confined	506.437	181.722	68.3381	20	50.2691	26220	1
199	Concrete confined	506.437	205.161	68.3381	20	50.2691	26220	0.975025
200	Concrete confined	506.437	228.6	68.3381	20	50.2691	26220	0.915485
201	Concrete confined	506.437	252.039	68.3381	20	50.2691	26220	0.855943
202	Concrete confined	506.437	275.478	68.3381	20	50.2691	26220	0.7964
203	Concrete confined	364.682	295.637	68.3381	20	50.2691	26220	0.745193
204	Concrete confined	506.437	315.796	68.3381	20	50.2691	26220	0.693983
205	Concrete confined	506.437	339.235	68.3381	20	50.2691	26220	0.634443
206	Concrete confined	506.437	362.674	68.3381	20	50.2691	26220	0.574901
207	Concrete confined	506.437	386.113	68.3381	20	50.2691	26220	0.515358
208	Concrete confined	506.437	409.552	68.3381	20	50.2691	26220	0.455816
209	Concrete confined	364.682	429.711	68.3381	20	50.2691	26220	0.404608
210	Concrete unconfined	2426	494.291	68.3381	20	34.4738	26220	0.591947
211	Concrete unconfined	162.081	554.182	68.3381	20	34.4738	26220	0.362398
212	Concrete unconfined	4028.79	651.164	68.3381	20	34.4738	26220	0
213	Concrete unconfined	162.081	748.145	68.3381	20	34.4738	26220	0
214	Concrete unconfined	4028.79	845.127	68.3381	20	34.4738	26220	0
215	Concrete unconfined	162.081	942.109	68.3381	20	34.4738	26220	0
216	Concrete unconfined	4028.79	1039.09	68.3381	20	34.4738	26220	0
217	Concrete unconfined	162.081	1136.07	68.3381	20	34.4738	26220	0
218	Concrete unconfined	4028.79	1233.05	68.3381	20	34.4738	26220	0
219	Concrete unconfined	162.081	1330.04	68.3381	20	34.4738	26220	0
220	Concrete unconfined	4028.79	1427.02	68.3381	20	34.4738	26220	0
221	Concrete unconfined	162.081	1524	68.3381	20	34.4738	26220	0
222	Concrete unconfined	4028.79	1620.98	68.3381	20	34.4738	26220	0
223	Concrete unconfined	162.081	1717.96	68.3381	20	34.4738	26220	0
224	Concrete unconfined	4028.79	1814.95	68.3381	20	34.4738	26220	0
225	Concrete unconfined	162.081	1911.93	68.3381	20	34.4738	26220	0
226	Concrete unconfined	4028.79	2008.91	68.3381	20	34.4738	26220	0
227	Concrete unconfined	162.081	2105.89	68.3381	20	34.4738	26220	0
228	Concrete unconfined	4028.79	2202.87	68.3381	20	34.4738	26220	0
229	Concrete unconfined	162.081	2299.85	68.3381	20	34.4738	26220	0
230	Concrete unconfined	4028.79	2396.84	68.3381	20	34.4738	26220	0
231	Concrete unconfined	162.081	2493.82	68.3381	20	34.4738	26220	0.0113135
232	Concrete unconfined	2426	2553.71	68.3381	20	34.4738	26220	0.0755072
233	Concrete confined	364.682	2618.29	68.3381	20	50.2691	26220	0.0246725
234	Concrete confined	506.437	2638.45	68.3381	20	50.2691	26220	0.0728861
235	Concrete confined	506.437	2661.89	68.3381	20	50.2691	26220	0.128946
236	Concrete confined	506.437	2685.33	68.3381	20	50.2691	26220	0.185003
237	Concrete confined	506.437	2708.77	68.3381	20	50.2691	26220	0.241063
238	Concrete confined	506.437	2732.2	68.3381	20	50.2691	26220	0.297124
239	Concrete confined	364.682	2752.36	68.3381	20	50.2691	26220	0.345337
240	Concrete confined	506.437	2772.52	68.3381	20	50.2691	26220	0.39355
241	Concrete confined	506.437	2795.96	68.3381	20	50.2691	26220	0.44961
242	Concrete confined	506.437	2819.4	68.3381	20	50.2691	26220	0.505668
243	Concrete confined	506.437	2842.84	68.3381	20	50.2691	26220	0.561728
244	Concrete confined	506.437	2866.28	68.3381	20	50.2691	26220	0.617785
245	Concrete confined	364.682	2886.44	68.3381	20	50.2691	26220	0.665998
246	Concrete confined	506.437	2906.6	68.3381	20	50.2691	26220	0.714215
247	Concrete confined	506.437	2930.03	68.3381	20	50.2691	26220	0.770272
248	Concrete confined	506.437	2953.47	68.3381	20	50.2691	26220	0.826332
249	Concrete confined	506.437	2976.91	68.3381	20	50.2691	26220	0.882389
250	Concrete confined	506.437	3000.35	68.3381	20	50.2691	26220	0.93845
251	Concrete confined	364.682	3020.51	68.3381	20	50.2691	26220	0.986663
252	Concrete unconfined	411.604	3038.47	68.3381	20	34.4738	26220	1
253	Concrete unconfined	411.604	9.525	89.9446	20	34.4738	26220	1
254	Concrete confined	364.682	27.4892	89.9446	20	50.2691	26220	1
255	Concrete confined	506.437	47.6479	89.9446	20	50.2691	26220	1
256	Concrete confined	506.437	71.087	89.9446	20	50.2691	26220	1
257	Concrete confined	506.437	94.5261	89.9446	20	50.2691	26220	1
258	Concrete confined	506.437	117.965	89.9446	20	50.2691	26220	1
259	Concrete confined	506.437	141.404	89.9446	20	50.2691	26220	1
260	Concrete confined	364.682	161.563	89.9446	20	50.2691	26220	1
261	Concrete confined	506.437	181.722	89.9446	20	50.2691	26220	1
262	Concrete confined	506.437	205.161	89.9446	20	50.2691	26220	0.975025
263	Concrete confined	506.437	228.6	89.9446	20	50.2691	26220	0.915485
264	Concrete confined	506.437	252.039	89.9446	20	50.2691	26220	0.855943
265	Concrete confined	506.437	275.478	89.9446	20	50.2691	26220	0.7964
266	Concrete confined	364.682	295.637	89.9446	20	50.2691	26220	0.745193
267	Concrete confined	506.437	315.796	89.9446	20	50.2691	26220	0.693983
268	Concrete confined	506.437	339.235	89.9446	20	50.2691	26220	0.634443
269	Concrete confined	506.437	362.674	89.9446	20	50.2691	26220	0.574901
270	Concrete confined	506.437	386.113	89.9446	20	50.2691	26220	0.515358
271	Concrete confined	506.437	409.552	89.9446	20	50.2691	26220	0.455816
272	Concrete confined	364.682	429.711	89.9446	20	50.2691	26220	0.404608
273	Concrete unconfined	2426	494.291	89.9446	20	34.4738	26220	0.591947
274	Concrete unconfined	162.081	554.182	89.9446	20	34.4738	26220	0.362398
275	Concrete unconfined	4028.79	651.164	89.9446	20	34.4738	26220	0
276	Concrete unconfined	162.081	748.145	89.9446	20	34.4738	26220	0
277	Concrete unconfined	4028.79	845.127	89.9446	20	34.4738	26220	0
278	Concrete unconfined	162.081	942.109	89.9446	20	34.4738	26220	0
279	Concrete unconfined	4028.79	1039.09	89.9446	20	34.4738	26220	0
280	Concrete unconfined	162.081	1136.07	89.9446	20	34.4738	26220	0
281	Concrete unconfined	4028.79	1233.05	89.9446	20	34.4738	26220	0
282	Concrete unconfined	162.081	1330.04	89.9446	20	34.4738	26220	0
283	Concrete unconfined	4028.79	1427.02	89.9446	20	34.4738	26220	0
284	Concrete unconfined	162.081	1524	89.9446	20	34.4738	26220	0
285	Concrete unconfined	4028.79	1620.98	89.9446	20	34.4738	26220	0
286	Concrete unconfined	162.081	1717.96	89.9446	20	34.4738	26220	0
287	Concrete unconfined	4028.79	1814.95	89.9446	20	34.4738	26220	0
288	Concrete unconfined	162.081	1911.93	89.9446	20	34.4738	26220	0
289	Concrete unconfined	4028.79	2008.91	89.9446	20	34.4738	26220	0
290	Concrete unconfined	162.081	2105.89	89.9446	20	34.4738	26220	0
291	Concrete unconfined	4028.79	2202.87	89.9446	20	34.4738	26220	0
292	Concrete unconfined	162.081	2299.85	89.9446	20	34.4738	26220	0
293	Concrete unconfined	4028.79	2396.84	89.9446	20	34.4738	26220	0
294	Concrete unconfined	162.081	2493.82	89.9446	20	34.4738	26220	0.0113135
295	Concrete unconfined	2426	2553.71	89.9446	20	34.4738	26220	0.0755072
296	Concrete confined	364.682	2618.29	89.9446	20	50.2691	26220	0.0246725
297	Concrete confined	506.437	2638.45	89.9446	20	50.2691	26220	0.0728861
298	Concrete confined	506.437	2661.89	89.9446	20	50.2691	26220	0.128946
299	Concrete confined	506.437	2685.33	89.9446	20	50.2691	26220	0.185003
300	Concrete confined	506.437	2708.77	89.9446	20	50.2691	26220	0.241063
301	Concrete confined	506.437	2732.2	89.9446	20	50.2691	26220	0.297124
302	Concrete confined	364.682	2752.36	89.9446	20	50.2691	26220	0.345337
303	Concrete confined	506.437	2772.52	89.9446	20	50.2691	26220	0.39355
304	Concrete confined	506.437	2795.96	89.9446	20	50.2691	26220	0.44961
305	Concrete confined	506.437	2819.4	89.9446	20	50.2691	26220	0.505668
306	Concrete confined	506.437	2842.84	89.9446	20	50.2691	26220	0.561728
307	Concrete confined	506.437	2866.28	89.9446	20	50.2691	26220	0.617785
308	Concrete confined	364.682	2886.44	89.9446	20	50.2691	26220	0.665998
309	Concrete confined	506.437	2906.6	89.9446	20	50.2691	26220	0.714215
310	Concrete confined	506.437	2930.03	89.9446	20	50.2691	26220	0.770272
311	Concrete confined	506.437	2953.47	89.9446	20	50.2691	26220	0.826332
312	Concrete confined	506.437	2976.91	89.9446	20	50.2691	26220	0.882389
313	Concrete confined	506.437	3000.35	89.9446	20	50.2691	26220	0.93845
314	Concrete confined	364.682	3020.51	89.9446	20	50.2691	26220	0.986663
315	Concrete unconfined	411.604	3038.47	89.9446	20	34.4738	26220	1
316	Concrete unconfined	411.604	9.525	111.551	20	34.4738	26220	1
317	Concrete confined	364.682	27.4892	111.551	20	50.2691	26220	1
318	Concrete confined	506.437	47.6479	111.551	20	50.2691	26220	1
319	Concrete confined	506.437	71.087	111.551	20	50.2691	26220	1
320	Concrete confined	506.437	94.5261	111.551	20	50.2691	26220	1
321	Concrete confined	506.437	117.965	111.551	20	50.2691	26220	1
322	Concrete confined	506.437	141.404	111.551	20	50.2691	26220	1
323	Concrete confined	364.682	161.563	111.551	20	50.2691	26220	1
324	Concrete confined	506.437	181.722	111.551	20	50.2691	26220	1
325	Concrete confined	506.437	205.161	111.551	20	50.2691	26220	0.975025
326	Concrete confined	506.437	228.6	111.551	20	50.2691	26220	0.915485
327	Concrete confined	506.437	252.039	111.551	20	50.2691	26220	0.855943
328	Concrete confined	506.437	275.478	111.551	20	50.2691	26220	0.7964
329	Concrete confined	364.682	295.637	111.551	20	50.2691	26220	0.745193
330	Concrete confined	506.437	315.796	111.551	20	50.2691	26220	0.693983
331	Concrete confined	506.437	339.235	111.551	20	50.2691	26220	0.634443
332	Concrete confined	506.437	362.674	111.551	20	50.2691	26220	0.574901
333	Concrete confined	506.437	386.113	111.551	20	50.2691	26220	0.515358
334	Concrete confined	506.437	409.552	111.551	20	50.2691	26220	0.455816
335	Concrete confined	364.682	429.711	111.551	20	50.2691	26220	0.404608
336	Concrete unconfined	2426	494.291	111.551	20	34.4738	26220	0.591947
337	Concrete unconfined	162.081	554.182	111.551	20	34.4738	26220	0.362398
338	Concrete unconfined	4028.79	651.164	111.551	20	34.4738	26220	0
339	Concrete unconfined	162.081	748.145	111.551	20	34.4738	26220	0
340	Concrete unconfined	4028.79	845.127	111.551	20	34.4738	26220	0
341	Concrete unconfined	162.081	942.109	111.551	20	34.4738	26220	0
342	Concrete unconfined	4028.79	1039.09	111.551	20	34.4738	26220	0
343	Concrete unconfined	162.081	1136.07	111.551	20	34.4738	26220	0
344	Concrete unconfined	4028.79	1233.05	111.551	20	34.4738	26220	0
345	Concrete unconfined	162.081	1330.04	111.551	20	34.4738	26220	0
346	Concrete unconfined	4028.79	1427.02	111.551	20	34.4738	26220	0
347	Concrete unconfined	162.081	1524	111.551	20	34.4738	26220	0
348	Concrete unconfined	4028.79	1620.98	111.551	20	34.4738	26220	0
349	Concrete unconfined	162.081	1717.96	111.551	20	34.4738	26220	0
350	Concrete unconfined	4028.79	1814.95	111.551	20	34.4738	26220	0
351	Concrete unconfined	162.081	1911.93	111.551	20	34.4738	26220	0
352	Concrete unconfined	4028.79	2008.91	111.551	20	34.4738	26220	0
353	Concrete unconfined	162.081	2105.89	111.551	20	34.4738	26220	0
354	Concrete unconfined	4028.79	2202.87	111.551	20	34.4738	26220	0
355	Concrete unconfined	162.081	2299.85	111.551	20	34.4738	26220	0
356	Concrete unconfined	4028.79	2396.84	111.551	20	34.4738	26220	0
357	Concrete unconfined	162.081	2493.82	111.551	20	34.4738	26220	0.0113135
358	Concrete unconfined	2426	2553.71	111.551	20	34.4738	26220	0.0755072
359	Concrete confined	364.682	2618.29	111.551	20	50.2691	26220	0.0246725
360	Concrete confined	506.437	2638.45	111.551	20	50.2691	26220	0.0728861
361	Concrete confined	506.437	2661.89	111.551	20	50.2691	26220	0.128946
362	Concrete confined	506.437	2685.33	111.551	20	50.2691	26220	0.185003
363	Concrete confined	506.437	2708.77	111.551	20	50.2691	26220	0.241063
364	Concrete confined	506.437	2732.2	111.551	20	50.2691	26220	0.297124
365	Concrete confined	364.682	2752.36	111.551	20	50.2691	26220	0.345337
366	Concrete confined	506.437	2772.52	111.551	20	50.2691	26220	0.39355
367	Concrete confined	506.437	2795.96	111.551	20	50.2691	26220	0.44961
368	Concrete confined	506.437	2819.4	111.551	20	50.2691	26220	0.505668
369	Concrete confined	506.437	2842.84	111.551	20	50.2691	26220	0.561728
370	Concrete confined	506.437	2866.28	111.551	20	50.2691	26220	0.617785
371	Concrete confined	364.682	2886.44	111.551	20	50.2691	26220	0.665998
372	Concrete confined	506.437	2906.6	111.551	20	50.2691	26220	0.714215
373	Concrete confined	506.437	2930.03	111.551	20	50.2691	26220	0.770272
374	Concrete confined	506.437	2953.47	111.551	20	50.2691	26220	0.826332
375	Concrete confined	506.437	2976.91	111.551	20	50.2691	26220	0.882389
376	Concrete confined	506.437	3000.35	111.551	20	50.2691	26220	0.93845
377	Concrete confined	364.682	3020.51	111.551	20	50.2691	26220	0.986663
378	Concrete unconfined	411.604	3038.47	111.551	20	34.4738	26220	1
379	Concrete unconfined	411.604	9.525	133.158	20	34.4738	26220	1
380	Concrete confined	364.682	27.4892	133.158	20	50.2691	26220	1
381	Concrete confined	506.437	47.6479	133.158	20	50.2691	26220	1
382	Concrete confined	506.437	71.087	133.158	20	50.2691	26220	1
383	Concrete confined	506.437	94.5261	133.158	20	50.2691	26220	1
384	Concrete confined	506.437	117.965	133.158	20	50.2691	26220	1
385	Concrete confined	506.437	141.404	133.158	20	50.2691	26220	1
386	Concrete confined	364.682	161.563	133.158	20	50.2691	26220	1
387	Concrete confined	506.437	181.722	133.158	20	50.2691	26220	1
388	Concrete confined	506.437	205.161	133.158	20	50.2691	26220	0.975025
389	Concrete confined	506.437	228.6	133.158	20	50.2691	26220	0.915485
390	Concrete confined	506.437	252.039	133.158	20	50.2691	26220	0.855943
391	Concrete confined	506.437	275.478	133.158	20	50.2691	26220	0.7964
392	Concrete confined	364.682	295.637	133.158	20	50.2691	26220	0.745193
393	Concrete confined	506.437	315.796	133.158	20	50.2691	26220	0.693983
394	Concrete confined	506.437	339.235	133.158	20	50.2691	26220	0.634443
395	Concrete confined	506.437	362.674	133.158	20	50.2691	26220	0.574901
396	Concrete confined	506.437	386.113	133.158	20	50.2691	26220	0.515358
397	Concrete confined	506.437	409.552	133.158	20	50.2691	26220	0.455816
398	Concrete confined	364.682	429.711	133.158	20	50.2691	26220	0.404608
399	Concrete unconfined	2426	494.291	133.158	20	34.4738	26220	0.591947
400	Concrete unconfined	162.081	554.182	133.158	20	34.4738	26220	0.362398
401	Concrete unconfined	4028.79	651.164	133.158	20	34.4738	26220	0
402	Concrete unconfined	162.081	748.145	133.158	20	34.4738	26220	0
403	Concrete unconfined	4028.79	845.127	133.158	20	34.4738	26220	0
404	Concrete unconfined	162.081	942.109	133.158	20	34.4738	26220	0
405	Concrete unconfined	4028.79	1039.09	133.158	20	34.4738	26220	0
406	Concrete unconfined	162.081	1136.07	133.158	20	34.4738	26220	0
407	Concrete unconfined	4028.79	1233.05	133.158	20	34.4738	26220	0
408	Concrete unconfined	162.081	1330.04	133.158	20	34.4738	26220	0
409	Concrete unconfined	4028.79	1427.02	133.158	20	34.4738	26220	0
410	Concrete unconfined	162.081	1524	133.158	20	34.4738	26220	0
411	Concrete unconfined	4028.79	1620.98	133.158	20	34.4738	26220	0
412	Concrete unconfined	162.081	1717.96	133.158	20	34.4738	26220	0
413	Concrete unconfined	4028.79	1814.95	133.158	20	34.4738	26220	0
414	Concrete unconfined	162.081	1911.93	133.158	20	34.4738	26220	0
415	Concrete unconfined	4028.79	2008.91	133.158	20	34.4738	26220	0
416	Concrete unconfined	162.081	2105.89	133.158	20	34.4738	26220	0
417	Concrete unconfined	4028.79	2202.87	133.158	20	34.4738	26220	0
418	Concrete unconfined	162.081	2299.85	133.158	20	34.4738	26220	0
419	Concrete unconfined	4028.79	2396.84	133.158	20	34.4738	26220	0
420	Concrete unconfined	162.081	2493.82	133.158	20	34.4738	26220	0.0113135
421	Concrete unconfined	2426	2553.71	133.158	20	34.4738	26220	0.0755072
422	Concrete confined	364.682	2618.29	133.158	20	50.2691	26220	0.0246725
423	Concrete confined	506.437	2638.45	133.158	20	50.2691	26220	0.0728861
424	Concrete confined	506.437	2661.89	133.158	20	50.2691	26220	0.128946
425	Concrete confined	506.437	2685.33	133.158	20	50.2691	26220	0.185003
426	Concrete confined	506.437	2708.77	133.158	20	50.2691	26220	0.241063
427	Concrete confined	506.437	2732.2	133.158	20	50.2691	26220	0.297124
428	Concrete confined	364.682	2752.36	133.158	20	50.2691	26220	0.345337
429	Concrete confined	506.437	2772.52	133.158	20	50.2691	26220	0.39355
430	Concrete confined	506.437	2795.96	133.158	20	50.2691	26220	0.44961
431	Concrete confined	506.437	2819.4	133.158	20	50.2691	26220	0.505668
432	Concrete confined	506.437	2842.84	133.158	20	50.2691	26220	0.561728
433	Concrete confined	506.437	2866.28	133.158	20	50.2691	26220	0.617785
434	Concrete confined	364.682	2886.44	133.158	20	50.2691	26220	0.665998
435	Concrete confined	506.437	2906.6	133.158	20	50.2691	26220	0.714215
436	Concrete confined	506.437	2930.03	133.158	20	50.2691	26220	0.770272
437	Concrete confined	506.437	2953.47	133.158	20	50.2691	26220	0.826332
438	Concrete confined	506.437	2976.91	133.158	20	50.2691	26220	0.882389
439	Concrete confined	506.437	3000.35	133.158	20	50.2691	26220	0.93845
440	Concrete confined	364.682	3020.51	133.158	20	50.2691	26220	0.986663
441	Concrete unconfined	411.604	3038.47	133.158	20	34.4738	26220	1
442	Concrete unconfined	321.532	9.525	152.4	20	34.4738	26220	1
443	Steel	284.878	27.4892	152.4	20	413.686	199948	1
444	Concrete confined	395.613	47.6479	152.4	20	50.2691	26220	1
445	Concrete confined	395.613	71.087	152.4	20	50.2691	26220	1
446	Concrete confined	395.613	94.5261	152.4	20	50.2691	26220	1
447	Concrete confined	395.613	117.965	152.4	20	50.2691	26220	1
448	Concrete confined	395.613	141.404	152.4	20	50.2691	26220	1
449	Steel	284.878	161.563	152.4	20	413.686	199948	1
450	Concrete confined	395.613	181.722	152.4	20	50.2691	26220	1
451	Concrete confined	395.613	205.161	152.4	20	50.2691	26220	0.975025
452	Concrete confined	395.613	228.6	152.4	20	50.2691	26220	0.915485
453	Concrete confined	395.613	252.039	152.4	20	50.2691	26220	0.855943
454	Concrete confined	395.613	275.478	152.4	20	50.2691	26220	0.7964
455	Steel	284.878	295.637	152.4	20	413.686	199948	0
456	Concrete confined	395.613	315.796	152.4	20	50.2691	26220	0.693983
457	Concrete confined	395.613	339.235	152.4	20	50.2691	26220	0.634443
458	Concrete confined	395.613	362.674	152.4	20	50.2691	26220	0.574901
459	Concrete confined	395.613	386.113	152.4	20	50.2691	26220	0.515358
460	Concrete confined	395.613	409.552	152.4	20	50.2691	26220	0.455816
461	Steel	284.878	429.711	152.4	20	413.686	199948	0
462	Concrete unconfined	1895.12	494.291	152.4	20	34.4738	26220	0.591947
463	Concrete unconfined	126.613	554.182	152.4	20	34.4738	26220	0.362398
464	Concrete unconfined	3147.17	651.164	152.4	20	34.4738	26220	0
465	Concrete unconfined	126.613	748.145	152.4	20	34.4738	26220	0
466	Concrete unconfined	3147.17	845.127	152.4	20	34.4738	26220	0
467	Concrete unconfined	126.613	942.109	152.4	20	34.4738	26220	0
468	Concrete unconfined	3147.17	1039.09	152.4	20	34.4738	26220	0
469	Concrete unconfined	126.613	1136.07	152.4	20	34.4738	26220	0
470	Concrete unconfined	3147.17	1233.05	152.4	20	34.4738	26220	0
471	Concrete unconfined	126.613	1330.04	152.4	20	34.4738	26220	0
472	Concrete unconfined	3147.17	1427.02	152.4	20	34.4738	26220	0
473	Concrete unconfined	126.613	1524	152.4	20	34.4738	26220	0
474	Concrete unconfined	3147.17	1620.98	152.4	20	34.4738	26220	0
475	Concrete unconfined	126.613	1717.96	152.4	20	34.4738	26220	0
476	Concrete unconfined	3147.17	1814.95	152.4	20	34.4738	26220	0
477	Concrete unconfined	126.613	1911.93	152.4	20	34.4738	26220	0
478	Concrete unconfined	3147.17	2008.91	152.4	20	34.4738	26220	0
479	Concrete unconfined	126.613	2105.89	152.4	20	34.4738	26220	0
480	Concrete unconfined	3147.17	2202.87	152.4	20	34.4738	26220	0
481	Concrete unconfined	126.613	2299.85	152.4	20	34.4738	26220	0
482	Concrete unconfined	3147.17	2396.84	152.4	20	34.4738	26220	0
483	Concrete unconfined	126.613	2493.82	152.4	20	34.4738	26220	0.0113135
484	Concrete unconfined	1895.12	2553.71	152.4	20	34.4738	26220	0.0755072
485	Steel	284.878	2618.29	152.4	20	413.686	199948	0
486	Concrete confined	395.613	2638.45	152.4	20	50.2691	26220	0.0728861
487	Concrete confined	395.613	2661.89	152.4	20	50.2691	26220	0.128946
488	Concrete confined	395.613	2685.33	152.4	20	50.2691	26220	0.185003
489	Concrete confined	395.613	2708.77	152.4	20	50.2691	26220	0.241063
490	Concrete confined	395.613	2732.2	152.4	20	50.2691	26220	0.297124
491	Steel	284.878	2752.36	152.4	20	413.686	199948	0
492	Concrete confined	395.613	2772.52	152.4	20	50.2691	26220	0.39355
493	Concrete confined	395.613	2795.96	152.4	20	50.2691	26220	0.44961
494	Concrete confined	395.613	2819.4	152.4	20	50.2691	26220	0.505668
495	Concrete confined	395.613	2842.84	152.4	20	50.2691	26220	0.561728
496	Concrete confined	395.613	2866.28	152.4	20	50.2691	26220	0.617785
497	Steel	284.878	2886.44	152.4	20	413.686	199948	0
498	Concrete confined	395.613	2906.6	152.4	20	50.2691	26220	0.714215
499	Concrete confined	395.613	2930.03	152.4	20	50.2691	26220	0.770272
500	Concrete confined	395.613	2953.47	152.4	20	50.2691	26220	0.826332
501	Concrete confined	395.613	2976.91	152.4	20	50.2691	26220	0.882389
502	Concrete confined	395.613	3000.35	152.4	20	50.2691	26220	0.93845
503	Steel	284.878	3020.51	152.4	20	413.686	199948	0
504	Concrete unconfined	321.532	3038.47	152.4	20	34.4738	26220	1
505	Concrete unconfined	411.604	9.525	171.642	20	34.4738	26220	1
506	Concrete confined	364.682	27.4892	171.642	20	50.2691	26220	1
507	Concrete confined	506.437	47.6479	171.642	20	50.2691	26220	1
508	Concrete confined	506.437	71.087	171.642	20	50.2691	26220	1
509	Concrete confined	506.437	94.5261	171.642	20	50.2691	26220	1
510	Concrete confined	506.437	117.965	171.642	20	50.2691	26220	1
511	Concrete confined	506.437	141.404	171.642	20	50.2691	26220	1
512	Concrete confined	364.682	161.563	171.642	20	50.2691	26220	1
513	Concrete confined	506.437	181.722	171.642	20	50.2691	26220	1
514	Concrete confined	506.437	205.161	171.642	20	50.2691	26220	0.975025
515	Concrete confined	506.437	228.6	171.642	20	50.2691	26220	0.915485
516	Concrete confined	506.437	252.039	171.642	20	50.2691	26220	0.855943
517	Concrete confined	506.437	275.478	171.642	20	50.2691	26220	0.7964
518	Concrete confined	364.682	295.637	171.642	20	50.2691	26220	0.745193
519	Concrete confined	506.437	315.796	171.642	20	50.2691	26220	0.693983
520	Concrete confined	506.437	339.235	171.642	20	50.2691	26220	0.634443
521	Concrete confined	506.437	362.674	171.642	20	50.2691	26220	0.574901
522	Concrete confined	506.437	386.113	171.642	20	50.2691	26220	0.515358
523	Concrete confined	506.437	409.552	171.642	20	50.2691	26220	0.455816
524	Concrete confined	364.682	429.711	171.642	20	50.2691	26220	0.404608
525	Concrete unconfined	2426	494.291	171.642	20	34.4738	26220	0.591947
526	Concrete unconfined	162.081	554.182	171.642	20	34.4738	26220	0.362398
527	Concrete unconfined	4028.79	651.164	171.642	20	34.4738	26220	0
528	Concrete unconfined	162.081	748.145	171.642	20	34.4738	26220	0
529	Concrete unconfined	4028.79	845.127	171.642	20	34.4738	26220	0
530	Concrete unconfined	162.081	942.109	171.642	20	34.4738	26220	0
531	Concrete unconfined	4028.79	1039.09	171.642	20	34.4738	26220	0
532	Concrete unconfined	162.081	1136.07	171.642	20	34.4738	26220	0
533	Concrete unconfined	4028.79	1233.05	171.642	20	34.4738	26220	0
534	Concrete unconfined	162.081	1330.04	171.642	20	34.4738	26220	0
535	Concrete unconfined	4028.79	1427.02	171.642	20	34.4738	26220	0
536	Concrete unconfined	162.081	1524	171.642	20	34.4738	26220	0
537	Concrete unconfined	4028.79	1620.98	171.642	20	34.4738	26220	0
538	Concrete unconfined	162.081	1717.96	171.642	20	34.4738	26220	0
539	Concrete unconfined	4028.79	1814.95	171.642	20	34.4738	26220	0
540	Concrete unconfined	162.081	1911.93	171.642	20	34.4738	26220	0
541	Concrete unconfined	4028.79	2008.91	171.642	20	34.4738	26220	0
542	Concrete unconfined	162.081	2105.89	171.642	20	34.4738	26220	0
543	Concrete unconfined	4028.79	2202.87	171.642	20	34.4738	26220	0
544	Concrete unconfined	162.081	2299.85	171.642	20	34.4738	26220	0
545	Concrete unconfined	4028.79	2396.84	171.642	20	34.4738	26220	0
546	Concrete unconfined	162.081	2493.82	171.642	20	34.4738	26220	0.0113135
547	Concrete unconfined	2426	2553.71	171.642	20	34.4738	26220	0.0755072
548	Concrete confined	364.682	2618.29	171.642	20	50.2691	26220	0.0246725
549	Concrete confined	506.437	2638.45	171.642	20	50.2691	26220	0.0728861
550	Concrete confined	506.437	2661.89	171.642	20	50.2691	26220	0.128946
551	Concrete confined	506.437	2685.33	171.642	20	50.2691	26220	0.185003
552	Concrete confined	506.437	2708.77	171.642	20	50.2691	26220	0.241063
553	Concrete confined	506.437	2732.2	171.642	20	50.2691	26220	0.297124
554	Concrete confined	364.682	2752.36	171.642	20	50.2691	26220	0.345337
555	Concrete confined	506.437	2772.52	171.642	20	50.2691	26220	0.39355
556	Concrete confined	506.437	2795.96	171.642	20	50.2691	26220	0.44961
557	Concrete confined	506.437	2819.4	171.642	20	50.2691	26220	0.505668
558	Concrete confined	506.437	2842.84	171.642	20	50.2691	26220	0.561728
559	Concrete confined	506.437	2866.28	171.642	20	50.2691	26220	0.617785
560	Concrete confined	364.682	2886.44	171.642	20	50.2691	26220	0.665998
561	Concrete confined	506.437	2906.6	171.642	20	50.2691	26220	0.714215
562	Concrete confined	506.437	2930.03	171.642	20	50.2691	26220	0.770272
563	Concrete confined	506.437	2953.47	171.642	20	50.2691	26220	0.826332
564	Concrete confined	506.437	2976.91	171.642	20	50.2691	26220	0.882389
565	Concrete confined	506.437	3000.35	171.642	20	50.2691	26220	0.93845
566	Concrete confined	364.682	3020.51	171.642	20	50.2691	26220	0.986663
567	Concrete unconfined	411.604	3038.47	171.642	20	34.4738	26220	1
568	Concrete unconfined	411.604	9.525	193.249	20	34.4738	26220	1
569	Concrete confined	364.682	27.4892	193.249	20	50.2691	26220	1
570	Concrete confined	506.437	47.6479	193.249	20	50.2691	26220	1
571	Concrete confined	506.437	71.087	193.249	20	50.2691	26220	1
572	Concrete confined	506.437	94.5261	193.249	20	50.2691	26220	1
573	Concrete confined	506.437	117.965	193.249	20	50.2691	26220	1
574	Concrete confined	506.437	141.404	193.249	20	50.2691	26220	1
575	Concrete confined	364.682	161.563	193.249	20	50.2691	26220	1
576	Concrete confined	506.437	181.722	193.249	20	50.2691	26220	1
577	Concrete confined	506.437	205.161	193.249	20	50.2691	26220	0.975025
578	Concrete confined	506.437	228.6	193.249	20	50.2691	26220	0.915485
579	Concrete confined	506.437	252.039	193.249	20	50.2691	26220	0.855943
580	Concrete confined	506.437	275.478	193.249	20	50.2691	26220	0.7964
581	Concrete confined	364.682	295.637	193.249	20	50.2691	26220	0.745193
582	Concrete confined	506.437	315.796	193.249	20	50.2691	26220	0.693983
583	Concrete confined	506.437	339.235	193.249	20	50.2691	26220	0.634443
584	Concrete confined	506.437	362.674	193.249	20	50.2691	26220	0.574901
585	Concrete confined	506.437	386.113	193.249	20	50.2691	26220	0.515358
586	Concrete confined	506.437	409.552	193.249	20	50.2691	26220	0.455816
587	Concrete confined	364.682	429.711	193.249	20	50.2691	26220	0.404608
588	Concrete unconfined	2426	494.291	193.249	20	34.4738	26220	0.591947
589	Concrete unconfined	162.081	554.182	193.249	20	34.4738	26220	0.362398
590	Concrete unconfined	4028.79	651.164	193.249	20	34.4738	26220	0
591	Concrete unconfined	162.081	748.145	193.249	20	34.4738	26220	0
592	Concrete unconfined	4028.79	845.127	193.249	20	34.4738	26220	0
593	Concrete unconfined	162.081	942.109	193.249	20	34.4738	26220	0
594	Concrete unconfined	4028.79	1039.09	193.249	20	34.4738	26220	0
595	Concrete unconfined	162.081	1136.07	193.249	20	34.4738	26220	0
596	Concrete unconfined	4028.79	1233.05	193.249	20	34.4738	26220	0
597	Concrete unconfined	162.081	1330.04	193.249	20	34.4738	26220	0
598	Concrete unconfined	4028.79	1427.02	193.249	20	34.4738	26220	0
599	Concrete unconfined	162.081	1524	193.249	20	34.4738	26220	0
600	Concrete unconfined	4028.79	1620.98	193.249	20	34.4738	26220	0
601	Concrete unconfined	162.081	1717.96	193.249	20	34.4738	26220	0
602	Concrete unconfined	4028.79	1814.95	193.249	20	34.4738	26220	0
603	Concrete unconfined	162.081	1911.93	193.249	20	34.4738	26220	0
604	Concrete unconfined	4028.79	2008.91	193.249	20	34.4738	26220	0
605	Concrete unconfined	162.081	2105.89	193.249	20	34.4738	26220	0
606	Concrete unconfined	4028.79	2202.87	193.249	20	34.4738	26220	0
607	Concrete unconfined	162.081	2299.85	193.249	20	34.4738	26220	0
608	Concrete unconfined	4028.79	2396.84	193.249	20	34.4738	26220	0
609	Concrete unconfined	162.081	2493.82	193.249	20	34.4738	26220	0.0113135
610	Concrete unconfined	2426	2553.71	193.249	20	34.4738	26220	0.0755072
611	Concrete confined	364.682	2618.29	193.249	20	50.2691	26220	0.0246725
612	Concrete confined	506.437	2638.45	193.249	20	50.2691	26220	0.0728861
613	Concrete confined	506.437	2661.89	193.249	20	50.2691	26220	0.128946
614	Concrete confined	506.437	2685.33	193.249	20	50.2691	26220	0.185003
615	Concrete confined	506.437	2708.77	193.249	20	50.2691	26220	0.241063
616	Concrete confined	506.437	2732.2	193.249	20	50.2691	26220	0.297124
617	Concrete confined	364.682	2752.36	193.249	20	50.2691	26220	0.345337
618	Concrete confined	506.437	2772.52	193.249	20	50.2691	26220	0.39355
619	Concrete confined	506.437	2795.96	193.249	20	50.2691	26220	0.44961
620	Concrete confined	506.437	2819.4	193.249	20	50.2691	26220	0.505668
621	Concrete confined	506.437	2842.84	193.249	20	50.2691	26220	0.561728
622	Concrete confined	506.437	2866.28	193.249	20	50.2691	26220	0.617785
623	Concrete confined	364.682	2886.44	193.249	20	50.2691	26220	0.665998
624	Concrete confined	506.437	2906.6	193.249	20	50.2691	26220	0.714215
625	Concrete confined	506.437	2930.03	193.249	20	50.2691	26220	0.770272
626	Concrete confined	506.437	2953.47	193.249	20	50.2691	26220	0.826332
627	Concrete confined	506.437	2976.91	193.249	20	50.2691	26220	0.882389
628	Concrete confined	506.437	3000.35	193.249	20	50.2691	26220	0.93845
629	Concrete confined	364.682	3020.51	193.249	20	50.2691	26220	0.986663
630	Concrete unconfined	411.604	3038.47	193.249	20	34.4738	26220	1
631	Concrete unconfined	411.604	9.525	214.855	20	34.4738	26220	1
632	Concrete confined	364.682	27.4892	214.855	20	50.2691	26220	1
633	Concrete confined	506.437	47.6479	214.855	20	50.2691	26220	1
634	Concrete confined	506.437	71.087	214.855	20	50.2691	26220	1
635	Concrete confined	506.437	94.5261	214.855	20	50.2691	26220	1
636	Concrete confined	506.437	117.965	214.855	20	50.2691	26220	1
637	Concrete confined	506.437	141.404	214.855	20	50.2691	26220	1
638	Concrete confined	364.682	161.563	214.855	20	50.2691	26220	1
639	Concrete confined	506.437	181.722	214.855	20	50.2691	26220	1
640	Concrete confined	506.437	205.161	214.855	20	50.2691	26220	0.975025
641	Concrete confined	506.437	228.6	214.855	20	50.2691	26220	0.915485
642	Concrete confined	506.437	252.039	214.855	20	50.2691	26220	0.855943
643	Concrete confined	506.437	275.478	214.855	20	50.2691	26220	0.7964
644	Concrete confined	364.682	295.637	214.855	20	50.2691	26220	0.745193
645	Concrete confined	506.437	315.796	214.855	20	50.2691	26220	0.693983
646	Concrete confined	506.437	339.235	214.855	20	50.2691	26220	0.634443
647	Concrete confined	506.437	362.674	214.855	20	50.2691	26220	0.574901
648	Concrete confined	506.437	386.113	214.855	20	50.2691	26220	0.515358
649	Concrete confined	506.437	409.552	214.855	20	50.2691	26220	0.455816
650	Concrete confined	364.682	429.711	214.855	20	50.2691	26220	0.404608
651	Concrete unconfined	2426	494.291	214.855	20	34.4738	26220	0.591947
652	Concrete unconfined	162.081	554.182	214.855	20	34.4738	26220	0.362398
653	Concrete unconfined	4028.79	651.164	214.855	20	34.4738	26220	0
654	Concrete unconfined	162.081	748.145	214.855	20	34.4738	26220	0
655	Concrete unconfined	4028.79	845.127	214.855	20	34.4738	26220	0
656	Concrete unconfined	162.081	942.109	214.855	20	34.4738	26220	0
657	Concrete unconfined	4028.79	1039.09	214.855	20	34.4738	26220	0
658	Concrete unconfined	162.081	1136.07	214.855	20	34.4738	26220	0
659	Concrete unconfined	4028.79	1233.05	214.855	20	34.4738	26220	0
660	Concrete unconfined	162.081	1330.04	214.855	20	34.4738	26220	0
661	Concrete unconfined	4028.79	1427.02	214.855	20	34.4738	26220	0
662	Concrete unconfined	162.081	1524	214.855	20	34.4738	26220	0
663	Concrete unconfined	4028.79	1620.98	214.855	20	34.4738	26220	0
664	Concrete unconfined	162.081	1717.96	214.855	20	34.4738	26220	0
665	Concrete unconfined	4028.79	1814.95	214.855	20	34.4738	26220	0
666	Concrete unconfined	162.081	1911.93	214.855	20	34.4738	26220	0
667	Concrete unconfined	4028.79	2008.91	214.855	20	34.4738	26220	0
668	Concrete unconfined	162.081	2105.89	214.855	20	34.4738	26220	0
669	Concrete unconfined	4028.79	2202.87	214.855	20	34.4738	26220	0
670	Concrete unconfined	162.081	2299.85	214.855	20	34.4738	26220	0
671	Concrete unconfined	4028.79	2396.84	214.855	20	34.4738	26220	0
672	Concrete unconfined	162.081	2493.82	214.855	20	34.4738	26220	0.0113135
673	Concrete unconfined	2426	2553.71	214.855	20	34.4738	26220	0.0755072
674	Concrete confined	364.682	2618.29	214.855	20	50.2691	26220	0.0246725
675	Concrete confined	506.437	2638.45	214.855	20	50.2691	26220	0.0728861
676	Concrete confined	506.437	2661.89	214.855	20	50.2691	26220	0.128946
677	Concrete confined	506.437	2685.33	214.855	20	50.2691	26220	0.185003
678	Concrete confined	506.437	2708.77	214.855	20	50.2691	26220	0.241063
679	Concrete confined	506.437	2732.2	214.855	20	50.2691	26220	0.297124
680	Concrete confined	364.682	2752.36	214.855	20	50.2691	26220	0.345337
681	Concrete confined	506.437	2772.52	214.855	20	50.2691	26220	0.39355
682	Concrete confined	506.437	2795.96	214.855	20	50.2691	26220	0.44961
683	Concrete confined	506.437	2819.4	214.855	20	50.2691	26220	0.505668
684	Concrete confined	506.437	2842.84	214.855	20	50.2691	26220	0.561728
685	Concrete confined	506.437	2866.28	214.855	20	50.2691	26220	0.617785
686	Concrete confined	364.682	2886.44	214.855	20	50.2691	26220	0.665998
687	Concrete confined	506.437	2906.6	214.855	20	50.2691	26220	0.714215
688	Concrete confined	506.437	2930.03	214.855	20	50.2691	26220	0.770272
689	Concrete confined	506.437	2953.47	214.855	20	50.2691	26220	0.826332
690	Concrete confined	506.437	2976.91	214.855	20	50.2691	26220	0.882389
691	Concrete confined	506.437	3000.35	214.855	20	50.2691	26220	0.93845
692	Concrete confined	364.682	3020.51	214.855	20	50.2691	26220	0.986663
693	Concrete unconfined	411.604	3038.47	214.855	20	34.4738	26220	1
694	Concrete unconfined	411.604	9.525	236.462	20	34.4738	26220	1
695	Concrete confined	364.682	27.4892	236.462	20	50.2691	26220	1
696	Concrete confined	506.437	47.6479	236.462	20	50.2691	26220	1
697	Concrete confined	506.437	71.087	236.462	20	50.2691	26220	1
698	Concrete confined	506.437	94.5261	236.462	20	50.2691	26220	1
699	Concrete confined	506.437	117.965	236.462	20	50.2691	26220	1
700	Concrete confined	506.437	141.404	236.462	20	50.2691	26220	1
701	Concrete confined	364.682	161.563	236.462	20	50.2691	26220	1
702	Concrete confined	506.437	181.722	236.462	20	50.2691	26220	1
703	Concrete confined	506.437	205.161	236.462	20	50.2691	26220	0.975025
704	Concrete confined	506.437	228.6	236.462	20	50.2691	26220	0.915485
705	Concrete confined	506.437	252.039	236.462	20	50.2691	26220	0.855943
706	Concrete confined	506.437	275.478	236.462	20	50.2691	26220	0.7964
707	Concrete confined	364.682	295.637	236.462	20	50.2691	26220	0.745193
708	Concrete confined	506.437	315.796	236.462	20	50.2691	26220	0.693983
709	Concrete confined	506.437	339.235	236.462	20	50.2691	26220	0.634443
710	Concrete confined	506.437	362.674	236.462	20	50.2691	26220	0.574901
711	Concrete confined	506.437	386.113	236.462	20	50.2691	26220	0.515358
712	Concrete confined	506.437	409.552	236.462	20	50.2691	26220	0.455816
713	Concrete confined	364.682	429.711	236.462	20	50.2691	26220	0.404608
714	Concrete unconfined	2426	494.291	236.462	20	34.4738	26220	0.591947
715	Concrete unconfined	162.081	554.182	236.462	20	34.4738	26220	0.362398
716	Concrete unconfined	4028.79	651.164	236.462	20	34.4738	26220	0
717	Concrete unconfined	162.081	748.145	236.462	20	34.4738	26220	0
718	Concrete unconfined	4028.79	845.127	236.462	20	34.4738	26220	0
719	Concrete unconfined	162.081	942.109	236.462	20	34.4738	26220	0
720	Concrete unconfined	4028.79	1039.09	236.462	20	34.4738	26220	0
721	Concrete unconfined	162.081	1136.07	236.462	20	34.4738	26220	0
722	Concrete unconfined	4028.79	1233.05	236.462	20	34.4738	26220	0
723	Concrete unconfined	162.081	1330.04	236.462	20	34.4738	26220	0
724	Concrete unconfined	4028.79	1427.02	236.462	20	34.4738	26220	0
725	Concrete unconfined	162.081	1524	236.462	20	34.4738	26220	0
726	Concrete unconfined	4028.79	1620.98	236.462	20	34.4738	26220	0
727	Concrete unconfined	162.081	1717.96	236.462	20	34.4738	26220	0
728	Concrete unconfined	4028.79	1814.95	236.462	20	34.4738	26220	0
729	Concrete unconfined	162.081	1911.93	236.462	20	34.4738	26220	0
730	Concrete unconfined	4028.79	2008.91	236.462	20	34.4738	26220	0
731	Concrete unconfined	162.081	2105.89	236.462	20	34.4738	26220	0
732	Concrete unconfined	4028.79	2202.87	236.462	20	34.4738	26220	0
733	Concrete unconfined	162.081	2299.85	236.462	20	34.4738	26220	0
734	Concrete unconfined	4028.79	2396.84	236.462	20	34.4738	26220	0
735	Concrete unconfined	162.081	2493.82	236.462	20	34.4738	26220	0.0113135
736	Concrete unconfined	2426	2553.71	236.462	20	34.4738	26220	0.0755072
737	Concrete confined	364.682	2618.29	236.462	20	50.2691	26220	0.0246725
738	Concrete confined	506.437	2638.45	236.462	20	50.2691	26220	0.0728861
739	Concrete confined	506.437	2661.89	236.462	20	50.2691	26220	0.128946
740	Concrete confined	506.437	2685.33	236.462	20	50.2691	26220	0.185003
741	Concrete confined	506.437	2708.77	236.462	20	50.2691	26220	0.241063
742	Concrete confined	506.437	2732.2	236.462	20	50.2691	26220	0.297124
743	Concrete confined	364.682	2752.36	236.462	20	50.2691	26220	0.345337
744	Concrete confined	506.437	2772.52	236.462	20	50.2691	26220	0.39355
745	Concrete confined	506.437	2795.96	236.462	20	50.2691	26220	0.44961
746	Concrete confined	506.437	2819.4	236.462	20	50.2691	26220	0.505668
747	Concrete confined	506.437	2842.84	236.462	20	50.2691	26220	0.561728
748	Concrete confined	506.437	2866.28	236.462	20	50.2691	26220	0.617785
749	Concrete confined	364.682	2886.44	236.462	20	50.2691	26220	0.665998
750	Concrete confined	506.437	2906.6	236.462	20	50.2691	26220	0.714215
751	Concrete confined	506.437	2930.03	236.462	20	50.2691	26220	0.770272
752	Concrete confined	506.437	2953.47	236.462	20	50.2691	26220	0.826332
753	Concrete confined	506.437	2976.91	236.462	20	50.2691	26220	0.882389
754	Concrete confined	506.437	3000.35	236.462	20	50.2691	26220	0.93845
755	Concrete confined	364.682	3020.51	236.462	20	50.2691	26220	0.986663
756	Concrete unconfined	411.604	3038.47	236.462	20	34.4738	26220	1
757	Concrete unconfined	411.604	9.525	258.068	20	34.4738	26220	1
758	Concrete confined	364.682	27.4892	258.068	20	50.2691	26220	1
759	Concrete confined	506.437	47.6479	258.068	20	50.2691	26220	1
760	Concrete confined	506.437	71.087	258.068	20	50.2691	26220	1
761	Concrete confined	506.437	94.5261	258.068	20	50.2691	26220	1
762	Concrete confined	506.437	117.965	258.068	20	50.2691	26220	1
763	Concrete confined	506.437	141.404	258.068	20	50.2691	26220	1
764	Concrete confined	364.682	161.563	258.068	20	50.2691	26220	1
765	Concrete confined	506.437	181.722	258.068	20	50.2691	26220	1
766	Concrete confined	506.437	205.161	258.068	20	50.2691	26220	0.975025
767	Concrete confined	506.437	228.6	258.068	20	50.2691	26220	0.915485
768	Concrete confined	506.437	252.039	258.068	20	50.2691	26220	0.855943
769	Concrete confined	506.437	275.478	258.068	20	50.2691	26220	0.7964
770	Concrete confined	364.682	295.637	258.068	20	50.2691	26220	0.745193
771	Concrete confined	506.437	315.796	258.068	20	50.2691	26220	0.693983
772	Concrete confined	506.437	339.235	258.068	20	50.2691	26220	0.634443
773	Concrete confined	506.437	362.674	258.068	20	50.2691	26220	0.574901
774	Concrete confined	506.437	386.113	258.068	20	50.2691	26220	0.515358
775	Concrete confined	506.437	409.552	258.068	20	50.2691	26220	0.455816
776	Concrete confined	364.682	429.711	258.068	20	50.2691	26220	0.404608
777	Concrete unconfined	2426	494.291	258.068	20	34.4738	26220	0.591947
778	Concrete unconfined	162.081	554.182	258.068	20	34.4738	26220	0.362398
779	Concrete unconfined	4028.79	651.164	258.068	20	34.4738	26220	0
780	Concrete unconfined	162.081	748.145	258.068	20	34.4738	26220	0
781	Concrete unconfined	4028.79	845.127	258.068	20	34.4738	26220	0
782	Concrete unconfined	162.081	942.109	258.068	20	34.4738	26220	0
783	Concrete unconfined	4028.79	1039.09	258.068	20	34.4738	26220	0
784	Concrete unconfined	162.081	1136.07	258.068	20	34.4738	26220	0
785	Concrete unconfined	4028.79	1233.05	258.068	20	34.4738	26220	0
786	Concrete unconfined	162.081	1330.04	258.068	20	34.4738	26220	0
787	Concrete unconfined	4028.79	1427.02	258.068	20	34.4738	26220	0
788	Concrete unconfined	162.081	1524	258.068	20	34.4738	26220	0
789	Concrete unconfined	4028.79	1620.98	258.068	20	34.4738	26220	0
790	Concrete unconfined	162.081	1717.96	258.068	20	34.4738	26220	0
791	Concrete unconfined	4028.79	1814.95	258.068	20	34.4738	26220	0
792	Concrete unconfined	162.081	1911.93	258.068	20	34.4738	26220	0
793	Concrete unconfined	4028.79	2008.91	258.068	20	34.4738	26220	0
794	Concrete unconfined	162.081	2105.89	258.068	20	34.4738	26220	0
795	Concrete unconfined	4028.79	2202.87	258.068	20	34.4738	26220	0
796	Concrete unconfined	162.081	2299.85	258.068	20	34.4738	26220	0
797	Concrete unconfined	4028.79	2396.84	258.068	20	34.4738	26220	0
798	Concrete unconfined	162.081	2493.82	258.068	20	34.4738	26220	0.0113135
799	Concrete unconfined	2426	2553.71	258.068	20	34.4738	26220	0.0755072
800	Concrete confined	364.682	2618.29	258.068	20	50.2691	26220	0.0246725
801	Concrete confined	506.437	2638.45	258.068	20	50.2691	26220	0.0728861
802	Concrete confined	506.437	2661.89	258.068	20	50.2691	26220	0.128946
803	Concrete confined	506.437	2685.33	258.068	20	50.2691	26220	0.185003
804	Concrete confined	506.437	2708.77	258.068	20	50.2691	26220	0.241063
805	Concrete confined	506.437	2732.2	258.068	20	50.2691	26220	0.297124
806	Concrete confined	364.682	2752.36	258.068	20	50.2691	26220	0.345337
807	Concrete confined	506.437	2772.52	258.068	20	50.2691	26220	0.39355
808	Concrete confined	506.437	2795.96	258.068	20	50.2691	26220	0.44961
809	Concrete confined	506.437	2819.4	258.068	20	50.2691	26220	0.505668
810	Concrete confined	506.437	2842.84	258.068	20	50.2691	26220	0.561728
811	Concrete confined	506.437	2866.28	258.068	20	50.2691	26220	0.617785
812	Concrete confined	364.682	2886.44	258.068	20	50.2691	26220	0.665998
813	Concrete confined	506.437	2906.6	258.068	20	50.2691	26220	0.714215
814	Concrete confined	506.437	2930.03	258.068	20	50.2691	26220	0.770272
815	Concrete confined	506.437	2953.47	258.068	20	50.2691	26220	0.826332
816	Concrete confined	506.437	2976.91	258.068	20	50.2691	26220	0.882389
817	Concrete confined	506.437	3000.35	258.068	20	50.2691	26220	0.93845
818	Concrete confined	364.682	3020.51	258.068	20	50.2691	26220	0.986663
819	Concrete unconfined	411.604	3038.47	258.068	20	34.4738	26220	1
820	Concrete unconfined	321.532	9.525	277.311	20	34.4738	26220	1
821	Steel	284.878	27.4892	277.311	20	413.686	199948	1
822	Concrete confined	395.613	47.6479	277.311	20	50.2691	26220	1
823	Concrete confined	395.613	71.087	277.311	20	50.2691	26220	1
824	Concrete confined	395.613	94.5261	277.311	20	50.2691	26220	1
825	Concrete confined	395.613	117.965	277.311	20	50.2691	26220	1
826	Concrete confined	395.613	141.404	277.311	20	50.2691	26220	1
827	Steel	284.878	161.563	277.311	20	413.686	199948	1
828	Concrete confined	395.613	181.722	277.311	20	50.2691	26220	1
829	Concrete confined	395.613	205.161	277.311	20	50.2691	26220	0.975025
830	Concrete confined	395.613	228.6	277.311	20	50.2691	26220	0.915485
831	Concrete confined	395.613	252.039	277.311	20	50.2691	26220	0.855943
832	Concrete confined	395.613	275.478	277.311	20	50.2691	26220	0.7964
833	Steel	284.878	295.637	277.311	20	413.686	199948	0
834	Concrete confined	395.613	315.796	277.311	20	50.2691	26220	0.693983
835	Concrete confined	395.613	339.235	277.311	20	50.2691	26220	0.634443
836	Concrete confined	395.613	362.674	277.311	20	50.2691	26220	0.574901
837	Concrete confined	395.613	386.113	277.311	20	50.2691	26220	0.515358
838	Concrete confined	395.613	409.552	277.311	20	50.2691	26220	0.455816
839	Steel	284.878	429.711	277.311	20	413.686	199948	0
840	Concrete unconfined	1895.12	494.291	277.311	20	34.4738	26220	0.591947
841	Steel	126.613	554.182	277.311	20	413.686	199948	0
842	Concrete unconfined	3147.17	651.164	277.311	20	34.4738	26220	0
843	Steel	126.613	748.145	277.311	20	413.686	199948	0
844	Concrete unconfined	3147.17	845.127	277.311	20	34.4738	26220	0
845	Steel	126.613	942.109	277.311	20	413.686	199948	0
846	Concrete unconfined	3147.17	1039.09	277.311	20	34.4738	26220	0
847	Steel	126.613	1136.07	277.311	20	413.686	199948	0
848	Concrete unconfined	3147.17	1233.05	277.311	20	34.4738	26220	0
849	Steel	126.613	1330.04	277.311	20	413.686	199948	0
850	Concrete unconfined	3147.17	1427.02	277.311	20	34.4738	26220	0
851	Steel	126.613	1524	277.311	20	413.686	199948	0
852	Concrete unconfined	3147.17	1620.98	277.311	20	34.4738	26220	0
853	Steel	126.613	1717.96	277.311	20	413.686	199948	0
854	Concrete unconfined	3147.17	1814.95	277.311	20	34.4738	26220	0
855	Steel	126.613	1911.93	277.311	20	413.686	199948	0
856	Concrete unconfined	3147.17	2008.91	277.311	20	34.4738	26220	0
857	Steel	126.613	2105.89	277.311	20	413.686	199948	0
858	Concrete unconfined	3147.17	2202.87	277.311	20	34.4738	26220	0
859	Steel	126.613	2299.85	277.311	20	413.686	199948	0
860	Concrete unconfined	3147.17	2396.84	277.311	20	34.4738	26220	0
861	Steel	126.613	2493.82	277.311	20	413.686	199948	0
862	Concrete unconfined	1895.12	2553.71	277.311	20	34.4738	26220	0.0755072
863	Steel	284.878	2618.29	277.311	20	413.686	199948	0
864	Concrete confined	395.613	2638.45	277.311	20	50.2691	26220	0.0728861
865	Concrete confined	395.613	2661.89	277.311	20	50.2691	26220	0.128946
866	Concrete confined	395.613	2685.33	277.311	20	50.2691	26220	0.185003
867	Concrete confined	395.613	2708.77	277.311	20	50.2691	26220	0.241063
868	Concrete confined	395.613	2732.2	277.311	20	50.2691	26220	0.297124
869	Steel	284.878	2752.36	277.311	20	413.686	199948	0
870	Concrete confined	395.613	2772.52	277.311	20	50.2691	26220	0.39355
871	Concrete confined	395.613	2795.96	277.311	20	50.2691	26220	0.44961
872	Concrete confined	395.613	2819.4	277.311	20	50.2691	26220	0.505668
873	Concrete confined	395.613	2842.84	277.311	20	50.2691	26220	0.561728
874	Concrete confined	395.613	2866.28	277.311	20	50.2691	26220	0.617785
875	Steel	284.878	2886.44	277.311	20	413.686	199948	0
876	Concrete confined	395.613	2906.6	277.311	20	50.2691	26220	0.714215
877	Concrete confined	395.613	2930.03	277.311	20	50.2691	26220	0.770272
878	Concrete confined	395.613	2953.47	277.311	20	50.2691	26220	0.826332
879	Concrete confined	395.613	2976.91	277.311	20	50.2691	26220	0.882389
880	Concrete confined	395.613	3000.35	277.311	20	50.2691	26220	0.93845
881	Steel	284.878	3020.51	277.311	20	413.686	199948	0
882	Concrete unconfined	321.532	3038.47	277.311	20	34.4738	26220	1
883	Concrete unconfined	362.903	9.525	295.275	20	34.4738	26220	1
884	Concrete unconfined	321.532	27.4892	295.275	20	34.4738	26220	1
885	Concrete unconfined	446.515	47.6479	295.275	20	34.4738	26220	1
886	Concrete unconfined	446.515	71.087	295.275	20	34.4738	26220	1
887	Concrete unconfined	446.515	94.5261	295.275	20	34.4738	26220	1
888	Concrete unconfined	446.515	117.965	295.275	20	34.4738	26220	1
889	Concrete unconfined	446.515	141.404	295.275	20	34.4738	26220	1
890	Concrete unconfined	321.532	161.563	295.275	20	34.4738	26220	1
891	Concrete unconfined	446.515	181.722	295.275	20	34.4738	26220	1
892	Concrete unconfined	446.515	205.161	295.275	20	34.4738	26220	1
893	Concrete unconfined	446.515	228.6	295.275	20	34.4738	26220	1
894	Concrete unconfined	446.515	252.039	295.275	20	34.4738	26220	1
895	Concrete unconfined	446.515	275.478	295.275	20	34.4738	26220	1
896	Concrete unconfined	321.532	295.637	295.275	20	34.4738	26220	1
897	Concrete unconfined	446.515	315.796	295.275	20	34.4738	26220	1
898	Concrete unconfined	446.515	339.235	295.275	20	34.4738	26220	1
899	Concrete unconfined	446.515	362.674	295.275	20	34.4738	26220	1
900	Concrete unconfined	446.515	386.113	295.275	20	34.4738	26220	1
901	Concrete unconfined	446.515	409.552	295.275	20	34.4738	26220	0.916724
902	Concrete unconfined	321.532	429.711	295.275	20	34.4738	26220	0.839463
903	Concrete unconfined	2138.95	494.291	295.275	20	34.4738	26220	0.591947
904	Concrete unconfined	142.903	554.182	295.275	20	34.4738	26220	0.362398
905	Concrete unconfined	3552.1	651.164	295.275	20	34.4738	26220	0
906	Concrete unconfined	142.903	748.145	295.275	20	34.4738	26220	0
907	Concrete unconfined	3552.1	845.127	295.275	20	34.4738	26220	0
908	Concrete unconfined	142.903	942.109	295.275	20	34.4738	26220	0
909	Concrete unconfined	3552.1	1039.09	295.275	20	34.4738	26220	0
910	Concrete unconfined	142.903	1136.07	295.275	20	34.4738	26220	0
911	Concrete unconfined	3552.1	1233.05	295.275	20	34.4738	26220	0
912	Concrete unconfined	142.903	1330.04	295.275	20	34.4738	26220	0
913	Concrete unconfined	3552.1	1427.02	295.275	20	34.4738	26220	0
914	Concrete unconfined	142.903	1524	295.275	20	34.4738	26220	0
915	Concrete unconfined	3552.1	1620.98	295.275	20	34.4738	26220	0
916	Concrete unconfined	142.903	1717.96	295.275	20	34.4738	26220	0
917	Concrete unconfined	3552.1	1814.95	295.275	20	34.4738	26220	0
918	Concrete unconfined	142.903	1911.93	295.275	20	34.4738	26220	0
919	Concrete unconfined	3552.1	2008.91	295.275	20	34.4738	26220	0
920	Concrete unconfined	142.903	2105.89	295.275	20	34.4738	26220	0
921	Concrete unconfined	3552.1	2202.87	295.275	20	34.4738	26220	0
922	Concrete unconfined	142.903	2299.85	295.275	20	34.4738	26220	0
923	Concrete unconfined	3552.1	2396.84	295.275	20	34.4738	26220	0
924	Concrete unconfined	142.903	2493.82	295.275	20	34.4738	26220	0.0113135
925	Concrete unconfined	2138.95	2553.71	295.275	20	34.4738	26220	0.0755072
926	Concrete unconfined	321.532	2618.29	295.275	20	34.4738	26220	0.26622
927	Concrete unconfined	446.515	2638.45	295.275	20	34.4738	26220	0.338964
928	Concrete unconfined	446.515	2661.89	295.275	20	34.4738	26220	0.423546
929	Concrete unconfined	446.515	2685.33	295.275	20	34.4738	26220	0.508125
930	Concrete unconfined	446.515	2708.77	295.275	20	34.4738	26220	0.592708
931	Concrete unconfined	446.515	2732.2	295.275	20	34.4738	26220	0.677291
932	Concrete unconfined	321.532	2752.36	295.275	20	34.4738	26220	0.750035
933	Concrete unconfined	446.515	2772.52	295.275	20	34.4738	26220	0.822779
934	Concrete unconfined	446.515	2795.96	295.275	20	34.4738	26220	0.907362
935	Concrete unconfined	446.515	2819.4	295.275	20	34.4738	26220	0.99194
936	Concrete unconfined	446.515	2842.84	295.275	20	34.4738	26220	1
937	Concrete unconfined	446.515	2866.28	295.275	20	34.4738	26220	1
938	Concrete unconfined	321.532	2886.44	295.275	20	34.4738	26220	1
939	Concrete unconfined	446.515	2906.6	295.275	20	34.4738	26220	1
940	Concrete unconfined	446.515	2930.03	295.275	20	34.4738	26220	1
941	Concrete unconfined	446.515	2953.47	295.275	20	34.4738	26220	1
942	Concrete unconfined	446.515	2976.91	295.275	20	34.4738	26220	1
943	Concrete unconfined	446.515	3000.35	295.275	20	34.4738	26220	1
944	Concrete unconfined	321.532	3020.51	295.275	20	34.4738	26220	1
945	Concrete unconfined	362.903	3038.47	295.275	20	34.4738	26220	1

## Sheet: 2
Fiber Number	Fiber Types	Area (mm^2)	x (mm)	y (mm)	No fire
					Max temp(°C)	fc' or fy (MPa)	Ec or Es (MPa)	damage ratio
1	Concrete unconfined	362.902	9.525	9.525	20	34.4738	26220	1
2	Concrete unconfined	302.348	26.9856	9.525	20	34.4738	26220	1
3	Concrete unconfined	442.301	46.5302	9.525	20	34.4738	26220	1
4	Concrete unconfined	442.301	69.7481	9.525	20	34.4738	26220	0.982744
5	Concrete unconfined	442.301	92.966	9.525	20	34.4738	26220	0.928321
6	Concrete unconfined	442.301	116.184	9.525	20	34.4738	26220	0.873902
7	Concrete unconfined	442.301	139.402	9.525	20	34.4738	26220	0.819479
8	Concrete unconfined	442.301	162.62	9.525	20	34.4738	26220	0.765055
9	Concrete unconfined	442.301	185.838	9.525	20	34.4738	26220	0.710637
10	Concrete unconfined	442.301	209.055	9.525	20	34.4738	26220	0.656213
11	Concrete unconfined	302.348	228.6	9.525	20	34.4738	26220	0.610401
12	Concrete unconfined	442.301	248.145	9.525	20	34.4738	26220	0.564588
13	Concrete unconfined	442.301	271.362	9.525	20	34.4738	26220	0.510169
14	Concrete unconfined	442.301	294.58	9.525	20	34.4738	26220	0.455746
15	Concrete unconfined	442.301	317.798	9.525	20	34.4738	26220	0.401327
16	Concrete unconfined	442.301	341.016	9.525	20	34.4738	26220	0.346903
17	Concrete unconfined	442.301	364.234	9.525	20	34.4738	26220	0.292481
18	Concrete unconfined	442.301	387.452	9.525	20	34.4738	26220	0.238059
19	Concrete unconfined	442.301	410.67	9.525	20	34.4738	26220	0.184413
20	Concrete unconfined	302.348	430.214	9.525	20	34.4738	26220	0.142664
21	Concrete unconfined	3184.96	521.745	9.525	20	34.4738	26220	0.0408418
22	Concrete unconfined	162.324	609.6	9.525	20	34.4738	26220	0
23	Concrete unconfined	2822.06	687.93	9.525	20	34.4738	26220	0
24	Concrete unconfined	2822.06	836.07	9.525	20	34.4738	26220	0
25	Concrete unconfined	162.324	914.4	9.525	20	34.4738	26220	0
26	Concrete unconfined	2822.06	992.73	9.525	20	34.4738	26220	0
27	Concrete unconfined	2822.06	1140.87	9.525	20	34.4738	26220	0
28	Concrete unconfined	162.324	1219.2	9.525	20	34.4738	26220	0
29	Concrete unconfined	2822.06	1297.53	9.525	20	34.4738	26220	0
30	Concrete unconfined	2822.06	1445.67	9.525	20	34.4738	26220	0
31	Concrete unconfined	162.324	1524	9.525	20	34.4738	26220	0
32	Concrete unconfined	2822.06	1602.33	9.525	20	34.4738	26220	0
33	Concrete unconfined	2822.06	1750.47	9.525	20	34.4738	26220	0
34	Concrete unconfined	162.324	1828.8	9.525	20	34.4738	26220	0
35	Concrete unconfined	2822.06	1907.13	9.525	20	34.4738	26220	0
36	Concrete unconfined	2822.06	2055.27	9.525	20	34.4738	26220	0
37	Concrete unconfined	162.324	2133.6	9.525	20	34.4738	26220	0
38	Concrete unconfined	2822.06	2211.93	9.525	20	34.4738	26220	0
39	Concrete unconfined	2822.06	2360.07	9.525	20	34.4738	26220	0
40	Concrete unconfined	162.324	2438.4	9.525	20	34.4738	26220	0
41	Concrete unconfined	3184.96	2526.26	9.525	20	34.4738	26220	0
42	Concrete unconfined	302.348	2617.79	9.525	20	34.4738	26220	0
43	Concrete unconfined	442.301	2637.33	9.525	20	34.4738	26220	0.0249108
44	Concrete unconfined	442.301	2660.55	9.525	20	34.4738	26220	0.085759
45	Concrete unconfined	442.301	2683.77	9.525	20	34.4738	26220	0.146607
46	Concrete unconfined	442.301	2706.98	9.525	20	34.4738	26220	0.207455
47	Concrete unconfined	442.301	2730.2	9.525	20	34.4738	26220	0.268302
48	Concrete unconfined	442.301	2753.42	9.525	20	34.4738	26220	0.32915
49	Concrete unconfined	442.301	2776.64	9.525	20	34.4738	26220	0.389996
50	Concrete unconfined	442.301	2799.86	9.525	20	34.4738	26220	0.450848
51	Concrete unconfined	302.348	2819.4	9.525	20	34.4738	26220	0.502067
52	Concrete unconfined	442.301	2838.94	9.525	20	34.4738	26220	0.553291
53	Concrete unconfined	442.301	2862.16	9.525	20	34.4738	26220	0.614138
54	Concrete unconfined	442.301	2885.38	9.525	20	34.4738	26220	0.674985
55	Concrete unconfined	442.301	2908.6	9.525	20	34.4738	26220	0.735832
56	Concrete unconfined	442.301	2931.82	9.525	20	34.4738	26220	0.796679
57	Concrete unconfined	442.301	2955.03	9.525	20	34.4738	26220	0.857527
58	Concrete unconfined	442.301	2978.25	9.525	20	34.4738	26220	0.918374
59	Concrete unconfined	442.301	3001.47	9.525	20	34.4738	26220	0.979221
60	Concrete unconfined	302.348	3021.01	9.525	20	34.4738	26220	1
61	Concrete unconfined	362.903	3038.47	9.525	20	34.4738	26220	1
62	Concrete unconfined	302.348	9.525	26.9856	20	34.4738	26220	1
63	Steel	251.897	26.9856	26.9856	20	413.686	199948	0
64	Concrete confined	368.497	46.5302	26.9856	20	46.8436	26220	0.520339
65	Concrete confined	368.497	69.7481	26.9856	20	46.8436	26220	0.487327
66	Concrete confined	368.497	92.966	26.9856	20	46.8436	26220	0.454315
67	Concrete confined	368.497	116.184	26.9856	20	46.8436	26220	0.421307
68	Concrete confined	368.497	139.402	26.9856	20	46.8436	26220	0.388295
69	Concrete confined	368.497	162.62	26.9856	20	46.8436	26220	0.355283
70	Concrete confined	368.497	185.838	26.9856	20	46.8436	26220	0.322274
71	Concrete confined	368.497	209.055	26.9856	20	46.8436	26220	0.289262
72	Steel	251.897	228.6	26.9856	20	413.686	199948	0
73	Concrete confined	368.497	248.145	26.9856	20	46.8436	26220	0.233685
74	Concrete confined	368.497	271.362	26.9856	20	46.8436	26220	0.200676
75	Concrete confined	368.497	294.58	26.9856	20	46.8436	26220	0.167665
76	Concrete confined	368.497	317.798	26.9856	20	46.8436	26220	0.134656
77	Concrete confined	368.497	341.016	26.9856	20	46.8436	26220	0.101644
78	Concrete confined	368.497	364.234	26.9856	20	46.8436	26220	0.0686328
79	Concrete confined	368.497	387.452	26.9856	20	46.8436	26220	0.0356219
80	Concrete confined	368.497	410.67	26.9856	20	46.8436	26220	0.00308168
81	Steel	251.897	430.214	26.9856	20	413.686	199948	0
82	Concrete unconfined	2653.51	521.745	26.9856	20	34.4738	26220	0.0408418
83	Steel	135.238	609.6	26.9856	20	413.686	199948	0
84	Concrete unconfined	2351.16	687.93	26.9856	20	34.4738	26220	0
85	Concrete unconfined	2351.16	836.07	26.9856	20	34.4738	26220	0
86	Steel	135.238	914.4	26.9856	20	413.686	199948	0
87	Concrete unconfined	2351.16	992.73	26.9856	20	34.4738	26220	0
88	Concrete unconfined	2351.16	1140.87	26.9856	20	34.4738	26220	0
89	Steel	135.238	1219.2	26.9856	20	413.686	199948	0
90	Concrete unconfined	2351.16	1297.53	26.9856	20	34.4738	26220	0
91	Concrete unconfined	2351.16	1445.67	26.9856	20	34.4738	26220	0
92	Steel	135.238	1524	26.9856	20	413.686	199948	0
93	Concrete unconfined	2351.16	1602.33	26.9856	20	34.4738	26220	0
94	Concrete unconfined	2351.16	1750.47	26.9856	20	34.4738	26220	0
95	Steel	135.238	1828.8	26.9856	20	413.686	199948	0
96	Concrete unconfined	2351.16	1907.13	26.9856	20	34.4738	26220	0
97	Concrete unconfined	2351.16	2055.27	26.9856	20	34.4738	26220	0
98	Steel	135.238	2133.6	26.9856	20	413.686	199948	0
99	Concrete unconfined	2351.16	2211.93	26.9856	20	34.4738	26220	0
100	Concrete unconfined	2351.16	2360.07	26.9856	20	34.4738	26220	0
101	Steel	135.238	2438.4	26.9856	20	413.686	199948	0
102	Concrete unconfined	2653.51	2526.26	26.9856	20	34.4738	26220	0
103	Steel	251.897	2617.79	26.9856	20	413.686	199948	0
104	Concrete confined	368.497	2637.33	26.9856	20	46.8436	26220	0
105	Concrete confined	368.497	2660.55	26.9856	20	46.8436	26220	0
106	Concrete confined	368.497	2683.77	26.9856	20	46.8436	26220	0
107	Concrete confined	368.497	2706.98	26.9856	20	46.8436	26220	0.0170582
108	Concrete confined	368.497	2730.2	26.9856	20	46.8436	26220	0.0539667
109	Concrete confined	368.497	2753.42	26.9856	20	46.8436	26220	0.0908752
110	Concrete confined	368.497	2776.64	26.9856	20	46.8436	26220	0.127783
111	Concrete confined	368.497	2799.86	26.9856	20	46.8436	26220	0.164694
112	Steel	251.897	2819.4	26.9856	20	413.686	199948	0
113	Concrete confined	368.497	2838.94	26.9856	20	46.8436	26220	0.226833
114	Concrete confined	368.497	2862.16	26.9856	20	46.8436	26220	0.263741
115	Concrete confined	368.497	2885.38	26.9856	20	46.8436	26220	0.300649
116	Concrete confined	368.497	2908.6	26.9856	20	46.8436	26220	0.337557
117	Concrete confined	368.497	2931.82	26.9856	20	46.8436	26220	0.374465
118	Concrete confined	368.497	2955.03	26.9856	20	46.8436	26220	0.411374
119	Concrete confined	368.497	2978.25	26.9856	20	46.8436	26220	0.448282
120	Concrete confined	368.497	3001.47	26.9856	20	46.8436	26220	0.48519
121	Steel	251.897	3021.01	26.9856	20	413.686	199948	0
122	Concrete unconfined	302.348	3038.47	26.9856	20	34.4738	26220	1
123	Concrete unconfined	223.811	9.525	40.7956	20	34.4738	26220	1
124	Concrete confined	186.465	26.9856	40.7956	20	46.8436	26220	0.551398
125	Concrete confined	272.778	46.5302	40.7956	20	46.8436	26220	0.520339
126	Concrete confined	272.778	69.7481	40.7956	20	46.8436	26220	0.487327
127	Concrete confined	272.778	92.966	40.7956	20	46.8436	26220	0.454315
128	Concrete confined	272.778	116.184	40.7956	20	46.8436	26220	0.421307
129	Concrete confined	272.778	139.402	40.7956	20	46.8436	26220	0.388295
130	Concrete confined	272.778	162.62	40.7956	20	46.8436	26220	0.355283
131	Concrete confined	272.778	185.838	40.7956	20	46.8436	26220	0.322274
132	Concrete confined	272.778	209.055	40.7956	20	46.8436	26220	0.289262
133	Concrete confined	186.465	228.6	40.7956	20	46.8436	26220	0.261474
134	Concrete confined	272.778	248.145	40.7956	20	46.8436	26220	0.233685
135	Concrete confined	272.778	271.362	40.7956	20	46.8436	26220	0.200676
136	Concrete confined	272.778	294.58	40.7956	20	46.8436	26220	0.167665
137	Concrete confined	272.778	317.798	40.7956	20	46.8436	26220	0.134656
138	Concrete confined	272.778	341.016	40.7956	20	46.8436	26220	0.101644
139	Concrete confined	272.778	364.234	40.7956	20	46.8436	26220	0.0686328
140	Concrete confined	272.778	387.452	40.7956	20	46.8436	26220	0.0356219
141	Concrete confined	272.778	410.67	40.7956	20	46.8436	26220	0.00308168
142	Concrete confined	186.465	430.214	40.7956	20	46.8436	26220	0
143	Concrete unconfined	1964.25	521.745	40.7956	20	34.4738	26220	0.0408418
144	Concrete unconfined	100.109	609.6	40.7956	20	34.4738	26220	0
145	Concrete unconfined	1740.44	687.93	40.7956	20	34.4738	26220	0
146	Concrete unconfined	1740.44	836.07	40.7956	20	34.4738	26220	0
147	Concrete unconfined	100.109	914.4	40.7956	20	34.4738	26220	0
148	Concrete unconfined	1740.44	992.73	40.7956	20	34.4738	26220	0
149	Concrete unconfined	1740.44	1140.87	40.7956	20	34.4738	26220	0
150	Concrete unconfined	100.109	1219.2	40.7956	20	34.4738	26220	0
151	Concrete unconfined	1740.44	1297.53	40.7956	20	34.4738	26220	0
152	Concrete unconfined	1740.44	1445.67	40.7956	20	34.4738	26220	0
153	Concrete unconfined	100.109	1524	40.7956	20	34.4738	26220	0
154	Concrete unconfined	1740.44	1602.33	40.7956	20	34.4738	26220	0
155	Concrete unconfined	1740.44	1750.47	40.7956	20	34.4738	26220	0
156	Concrete unconfined	100.109	1828.8	40.7956	20	34.4738	26220	0
157	Concrete unconfined	1740.44	1907.13	40.7956	20	34.4738	26220	0
158	Concrete unconfined	1740.44	2055.27	40.7956	20	34.4738	26220	0
159	Concrete unconfined	100.109	2133.6	40.7956	20	34.4738	26220	0
160	Concrete unconfined	1740.44	2211.93	40.7956	20	34.4738	26220	0
161	Concrete unconfined	1740.44	2360.07	40.7956	20	34.4738	26220	0
162	Concrete unconfined	100.109	2438.4	40.7956	20	34.4738	26220	0
163	Concrete unconfined	1964.25	2526.26	40.7956	20	34.4738	26220	0
164	Concrete confined	186.465	2617.79	40.7956	20	46.8436	26220	0
165	Concrete confined	272.778	2637.33	40.7956	20	46.8436	26220	0
166	Concrete confined	272.778	2660.55	40.7956	20	46.8436	26220	0
167	Concrete confined	272.778	2683.77	40.7956	20	46.8436	26220	0
168	Concrete confined	272.778	2706.98	40.7956	20	46.8436	26220	0.0170582
169	Concrete confined	272.778	2730.2	40.7956	20	46.8436	26220	0.0539667
170	Concrete confined	272.778	2753.42	40.7956	20	46.8436	26220	0.0908752
171	Concrete confined	272.778	2776.64	40.7956	20	46.8436	26220	0.127783
172	Concrete confined	272.778	2799.86	40.7956	20	46.8436	26220	0.164694
173	Concrete confined	186.465	2819.4	40.7956	20	46.8436	26220	0.195762
174	Concrete confined	272.778	2838.94	40.7956	20	46.8436	26220	0.226833
175	Concrete confined	272.778	2862.16	40.7956	20	46.8436	26220	0.263741
176	Concrete confined	272.778	2885.38	40.7956	20	46.8436	26220	0.300649
177	Concrete confined	272.778	2908.6	40.7956	20	46.8436	26220	0.337557
178	Concrete confined	272.778	2931.82	40.7956	20	46.8436	26220	0.374465
179	Concrete confined	272.778	2955.03	40.7956	20	46.8436	26220	0.411374
180	Concrete confined	272.778	2978.25	40.7956	20	46.8436	26220	0.448282
181	Concrete confined	272.778	3001.47	40.7956	20	46.8436	26220	0.48519
182	Concrete confined	186.465	3021.01	40.7956	20	46.8436	26220	0.516261
183	Concrete unconfined	223.811	3038.47	40.7956	20	34.4738	26220	1
184	Concrete unconfined	223.811	9.525	52.5442	20	34.4738	26220	1
185	Concrete confined	186.465	26.9856	52.5442	20	46.8436	26220	0.551398
186	Concrete confined	272.778	46.5302	52.5442	20	46.8436	26220	0.520339
187	Concrete confined	272.778	69.7481	52.5442	20	46.8436	26220	0.487327
188	Concrete confined	272.778	92.966	52.5442	20	46.8436	26220	0.454315
189	Concrete confined	272.778	116.184	52.5442	20	46.8436	26220	0.421307
190	Concrete confined	272.778	139.402	52.5442	20	46.8436	26220	0.388295
191	Concrete confined	272.778	162.62	52.5442	20	46.8436	26220	0.355283
192	Concrete confined	272.778	185.838	52.5442	20	46.8436	26220	0.322274
193	Concrete confined	272.778	209.055	52.5442	20	46.8436	26220	0.289262
194	Concrete confined	186.465	228.6	52.5442	20	46.8436	26220	0.261474
195	Concrete confined	272.778	248.145	52.5442	20	46.8436	26220	0.233685
196	Concrete confined	272.778	271.362	52.5442	20	46.8436	26220	0.200676
197	Concrete confined	272.778	294.58	52.5442	20	46.8436	26220	0.167665
198	Concrete confined	272.778	317.798	52.5442	20	46.8436	26220	0.134656
199	Concrete confined	272.778	341.016	52.5442	20	46.8436	26220	0.101644
200	Concrete confined	272.778	364.234	52.5442	20	46.8436	26220	0.0686328
201	Concrete confined	272.778	387.452	52.5442	20	46.8436	26220	0.0356219
202	Concrete confined	272.778	410.67	52.5442	20	46.8436	26220	0.00308168
203	Concrete confined	186.465	430.214	52.5442	20	46.8436	26220	0
204	Concrete unconfined	1964.25	521.745	52.5442	20	34.4738	26220	0.0408418
205	Concrete unconfined	100.109	609.6	52.5442	20	34.4738	26220	0
206	Concrete unconfined	1740.44	687.93	52.5442	20	34.4738	26220	0
207	Concrete unconfined	1740.44	836.07	52.5442	20	34.4738	26220	0
208	Concrete unconfined	100.109	914.4	52.5442	20	34.4738	26220	0
209	Concrete unconfined	1740.44	992.73	52.5442	20	34.4738	26220	0
210	Concrete unconfined	1740.44	1140.87	52.5442	20	34.4738	26220	0
211	Concrete unconfined	100.109	1219.2	52.5442	20	34.4738	26220	0
212	Concrete unconfined	1740.44	1297.53	52.5442	20	34.4738	26220	0
213	Concrete unconfined	1740.44	1445.67	52.5442	20	34.4738	26220	0
214	Concrete unconfined	100.109	1524	52.5442	20	34.4738	26220	0
215	Concrete unconfined	1740.44	1602.33	52.5442	20	34.4738	26220	0
216	Concrete unconfined	1740.44	1750.47	52.5442	20	34.4738	26220	0
217	Concrete unconfined	100.109	1828.8	52.5442	20	34.4738	26220	0
218	Concrete unconfined	1740.44	1907.13	52.5442	20	34.4738	26220	0
219	Concrete unconfined	1740.44	2055.27	52.5442	20	34.4738	26220	0
220	Concrete unconfined	100.109	2133.6	52.5442	20	34.4738	26220	0
221	Concrete unconfined	1740.44	2211.93	52.5442	20	34.4738	26220	0
222	Concrete unconfined	1740.44	2360.07	52.5442	20	34.4738	26220	0
223	Concrete unconfined	100.109	2438.4	52.5442	20	34.4738	26220	0
224	Concrete unconfined	1964.25	2526.26	52.5442	20	34.4738	26220	0
225	Concrete confined	186.465	2617.79	52.5442	20	46.8436	26220	0
226	Concrete confined	272.778	2637.33	52.5442	20	46.8436	26220	0
227	Concrete confined	272.778	2660.55	52.5442	20	46.8436	26220	0
228	Concrete confined	272.778	2683.77	52.5442	20	46.8436	26220	0
229	Concrete confined	272.778	2706.98	52.5442	20	46.8436	26220	0.0170582
230	Concrete confined	272.778	2730.2	52.5442	20	46.8436	26220	0.0539667
231	Concrete confined	272.778	2753.42	52.5442	20	46.8436	26220	0.0908752
232	Concrete confined	272.778	2776.64	52.5442	20	46.8436	26220	0.127783
233	Concrete confined	272.778	2799.86	52.5442	20	46.8436	26220	0.164694
234	Concrete confined	186.465	2819.4	52.5442	20	46.8436	26220	0.195762
235	Concrete confined	272.778	2838.94	52.5442	20	46.8436	26220	0.226833
236	Concrete confined	272.778	2862.16	52.5442	20	46.8436	26220	0.263741
237	Concrete confined	272.778	2885.38	52.5442	20	46.8436	26220	0.300649
238	Concrete confined	272.778	2908.6	52.5442	20	46.8436	26220	0.337557
239	Concrete confined	272.778	2931.82	52.5442	20	46.8436	26220	0.374465
240	Concrete confined	272.778	2955.03	52.5442	20	46.8436	26220	0.411374
241	Concrete confined	272.778	2978.25	52.5442	20	46.8436	26220	0.448282
242	Concrete confined	272.778	3001.47	52.5442	20	46.8436	26220	0.48519
243	Concrete confined	186.465	3021.01	52.5442	20	46.8436	26220	0.516261
244	Concrete unconfined	223.811	3038.47	52.5442	20	34.4738	26220	1
245	Concrete unconfined	223.811	9.525	64.2928	20	34.4738	26220	1
246	Concrete confined	186.465	26.9856	64.2928	20	46.8436	26220	0.551398
247	Concrete confined	272.778	46.5302	64.2928	20	46.8436	26220	0.520339
248	Concrete confined	272.778	69.7481	64.2928	20	46.8436	26220	0.487327
249	Concrete confined	272.778	92.966	64.2928	20	46.8436	26220	0.454315
250	Concrete confined	272.778	116.184	64.2928	20	46.8436	26220	0.421307
251	Concrete confined	272.778	139.402	64.2928	20	46.8436	26220	0.388295
252	Concrete confined	272.778	162.62	64.2928	20	46.8436	26220	0.355283
253	Concrete confined	272.778	185.838	64.2928	20	46.8436	26220	0.322274
254	Concrete confined	272.778	209.055	64.2928	20	46.8436	26220	0.289262
255	Concrete confined	186.465	228.6	64.2928	20	46.8436	26220	0.261474
256	Concrete confined	272.778	248.145	64.2928	20	46.8436	26220	0.233685
257	Concrete confined	272.778	271.362	64.2928	20	46.8436	26220	0.200676
258	Concrete confined	272.778	294.58	64.2928	20	46.8436	26220	0.167665
259	Concrete confined	272.778	317.798	64.2928	20	46.8436	26220	0.134656
260	Concrete confined	272.778	341.016	64.2928	20	46.8436	26220	0.101644
261	Concrete confined	272.778	364.234	64.2928	20	46.8436	26220	0.0686328
262	Concrete confined	272.778	387.452	64.2928	20	46.8436	26220	0.0356219
263	Concrete confined	272.778	410.67	64.2928	20	46.8436	26220	0.00308168
264	Concrete confined	186.465	430.214	64.2928	20	46.8436	26220	0
265	Concrete unconfined	1964.25	521.745	64.2928	20	34.4738	26220	0.0408418
266	Concrete unconfined	100.109	609.6	64.2928	20	34.4738	26220	0
267	Concrete unconfined	1740.44	687.93	64.2928	20	34.4738	26220	0
268	Concrete unconfined	1740.44	836.07	64.2928	20	34.4738	26220	0
269	Concrete unconfined	100.109	914.4	64.2928	20	34.4738	26220	0
270	Concrete unconfined	1740.44	992.73	64.2928	20	34.4738	26220	0
271	Concrete unconfined	1740.44	1140.87	64.2928	20	34.4738	26220	0
272	Concrete unconfined	100.109	1219.2	64.2928	20	34.4738	26220	0
273	Concrete unconfined	1740.44	1297.53	64.2928	20	34.4738	26220	0
274	Concrete unconfined	1740.44	1445.67	64.2928	20	34.4738	26220	0
275	Concrete unconfined	100.109	1524	64.2928	20	34.4738	26220	0
276	Concrete unconfined	1740.44	1602.33	64.2928	20	34.4738	26220	0
277	Concrete unconfined	1740.44	1750.47	64.2928	20	34.4738	26220	0
278	Concrete unconfined	100.109	1828.8	64.2928	20	34.4738	26220	0
279	Concrete unconfined	1740.44	1907.13	64.2928	20	34.4738	26220	0
280	Concrete unconfined	1740.44	2055.27	64.2928	20	34.4738	26220	0
281	Concrete unconfined	100.109	2133.6	64.2928	20	34.4738	26220	0
282	Concrete unconfined	1740.44	2211.93	64.2928	20	34.4738	26220	0
283	Concrete unconfined	1740.44	2360.07	64.2928	20	34.4738	26220	0
284	Concrete unconfined	100.109	2438.4	64.2928	20	34.4738	26220	0
285	Concrete unconfined	1964.25	2526.26	64.2928	20	34.4738	26220	0
286	Concrete confined	186.465	2617.79	64.2928	20	46.8436	26220	0
287	Concrete confined	272.778	2637.33	64.2928	20	46.8436	26220	0
288	Concrete confined	272.778	2660.55	64.2928	20	46.8436	26220	0
289	Concrete confined	272.778	2683.77	64.2928	20	46.8436	26220	0
290	Concrete confined	272.778	2706.98	64.2928	20	46.8436	26220	0.0170582
291	Concrete confined	272.778	2730.2	64.2928	20	46.8436	26220	0.0539667
292	Concrete confined	272.778	2753.42	64.2928	20	46.8436	26220	0.0908752
293	Concrete confined	272.778	2776.64	64.2928	20	46.8436	26220	0.127783
294	Concrete confined	272.778	2799.86	64.2928	20	46.8436	26220	0.164694
295	Concrete confined	186.465	2819.4	64.2928	20	46.8436	26220	0.195762
296	Concrete confined	272.778	2838.94	64.2928	20	46.8436	26220	0.226833
297	Concrete confined	272.778	2862.16	64.2928	20	46.8436	26220	0.263741
298	Concrete confined	272.778	2885.38	64.2928	20	46.8436	26220	0.300649
299	Concrete confined	272.778	2908.6	64.2928	20	46.8436	26220	0.337557
300	Concrete confined	272.778	2931.82	64.2928	20	46.8436	26220	0.374465
301	Concrete confined	272.778	2955.03	64.2928	20	46.8436	26220	0.411374
302	Concrete confined	272.778	2978.25	64.2928	20	46.8436	26220	0.448282
303	Concrete confined	272.778	3001.47	64.2928	20	46.8436	26220	0.48519
304	Concrete confined	186.465	3021.01	64.2928	20	46.8436	26220	0.516261
305	Concrete unconfined	223.811	3038.47	64.2928	20	34.4738	26220	1
306	Concrete unconfined	223.811	9.525	76.0414	20	34.4738	26220	1
307	Concrete confined	186.465	26.9856	76.0414	20	46.8436	26220	0.551398
308	Concrete confined	272.778	46.5302	76.0414	20	46.8436	26220	0.520339
309	Concrete confined	272.778	69.7481	76.0414	20	46.8436	26220	0.487327
310	Concrete confined	272.778	92.966	76.0414	20	46.8436	26220	0.454315
311	Concrete confined	272.778	116.184	76.0414	20	46.8436	26220	0.421307
312	Concrete confined	272.778	139.402	76.0414	20	46.8436	26220	0.388295
313	Concrete confined	272.778	162.62	76.0414	20	46.8436	26220	0.355283
314	Concrete confined	272.778	185.838	76.0414	20	46.8436	26220	0.322274
315	Concrete confined	272.778	209.055	76.0414	20	46.8436	26220	0.289262
316	Concrete confined	186.465	228.6	76.0414	20	46.8436	26220	0.261474
317	Concrete confined	272.778	248.145	76.0414	20	46.8436	26220	0.233685
318	Concrete confined	272.778	271.362	76.0414	20	46.8436	26220	0.200676
319	Concrete confined	272.778	294.58	76.0414	20	46.8436	26220	0.167665
320	Concrete confined	272.778	317.798	76.0414	20	46.8436	26220	0.134656
321	Concrete confined	272.778	341.016	76.0414	20	46.8436	26220	0.101644
322	Concrete confined	272.778	364.234	76.0414	20	46.8436	26220	0.0686328
323	Concrete confined	272.778	387.452	76.0414	20	46.8436	26220	0.0356219
324	Concrete confined	272.778	410.67	76.0414	20	46.8436	26220	0.00308168
325	Concrete confined	186.465	430.214	76.0414	20	46.8436	26220	0
326	Concrete unconfined	1964.25	521.745	76.0414	20	34.4738	26220	0.0408418
327	Concrete unconfined	100.109	609.6	76.0414	20	34.4738	26220	0
328	Concrete unconfined	1740.44	687.93	76.0414	20	34.4738	26220	0
329	Concrete unconfined	1740.44	836.07	76.0414	20	34.4738	26220	0
330	Concrete unconfined	100.109	914.4	76.0414	20	34.4738	26220	0
331	Concrete unconfined	1740.44	992.73	76.0414	20	34.4738	26220	0
332	Concrete unconfined	1740.44	1140.87	76.0414	20	34.4738	26220	0
333	Concrete unconfined	100.109	1219.2	76.0414	20	34.4738	26220	0
334	Concrete unconfined	1740.44	1297.53	76.0414	20	34.4738	26220	0
335	Concrete unconfined	1740.44	1445.67	76.0414	20	34.4738	26220	0
336	Concrete unconfined	100.109	1524	76.0414	20	34.4738	26220	0
337	Concrete unconfined	1740.44	1602.33	76.0414	20	34.4738	26220	0
338	Concrete unconfined	1740.44	1750.47	76.0414	20	34.4738	26220	0
339	Concrete unconfined	100.109	1828.8	76.0414	20	34.4738	26220	0
340	Concrete unconfined	1740.44	1907.13	76.0414	20	34.4738	26220	0
341	Concrete unconfined	1740.44	2055.27	76.0414	20	34.4738	26220	0
342	Concrete unconfined	100.109	2133.6	76.0414	20	34.4738	26220	0
343	Concrete unconfined	1740.44	2211.93	76.0414	20	34.4738	26220	0
344	Concrete unconfined	1740.44	2360.07	76.0414	20	34.4738	26220	0
345	Concrete unconfined	100.109	2438.4	76.0414	20	34.4738	26220	0
346	Concrete unconfined	1964.25	2526.26	76.0414	20	34.4738	26220	0
347	Concrete confined	186.465	2617.79	76.0414	20	46.8436	26220	0
348	Concrete confined	272.778	2637.33	76.0414	20	46.8436	26220	0
349	Concrete confined	272.778	2660.55	76.0414	20	46.8436	26220	0
350	Concrete confined	272.778	2683.77	76.0414	20	46.8436	26220	0
351	Concrete confined	272.778	2706.98	76.0414	20	46.8436	26220	0.0170582
352	Concrete confined	272.778	2730.2	76.0414	20	46.8436	26220	0.0539667
353	Concrete confined	272.778	2753.42	76.0414	20	46.8436	26220	0.0908752
354	Concrete confined	272.778	2776.64	76.0414	20	46.8436	26220	0.127783
355	Concrete confined	272.778	2799.86	76.0414	20	46.8436	26220	0.164694
356	Concrete confined	186.465	2819.4	76.0414	20	46.8436	26220	0.195762
357	Concrete confined	272.778	2838.94	76.0414	20	46.8436	26220	0.226833
358	Concrete confined	272.778	2862.16	76.0414	20	46.8436	26220	0.263741
359	Concrete confined	272.778	2885.38	76.0414	20	46.8436	26220	0.300649
360	Concrete confined	272.778	2908.6	76.0414	20	46.8436	26220	0.337557
361	Concrete confined	272.778	2931.82	76.0414	20	46.8436	26220	0.374465
362	Concrete confined	272.778	2955.03	76.0414	20	46.8436	26220	0.411374
363	Concrete confined	272.778	2978.25	76.0414	20	46.8436	26220	0.448282
364	Concrete confined	272.778	3001.47	76.0414	20	46.8436	26220	0.48519
365	Concrete confined	186.465	3021.01	76.0414	20	46.8436	26220	0.516261
366	Concrete unconfined	223.811	3038.47	76.0414	20	34.4738	26220	1
367	Concrete unconfined	223.811	9.525	87.7901	20	34.4738	26220	1
368	Concrete confined	186.465	26.9856	87.7901	20	46.8436	26220	0.551398
369	Concrete confined	272.778	46.5302	87.7901	20	46.8436	26220	0.520339
370	Concrete confined	272.778	69.7481	87.7901	20	46.8436	26220	0.487327
371	Concrete confined	272.778	92.966	87.7901	20	46.8436	26220	0.454315
372	Concrete confined	272.778	116.184	87.7901	20	46.8436	26220	0.421307
373	Concrete confined	272.778	139.402	87.7901	20	46.8436	26220	0.388295
374	Concrete confined	272.778	162.62	87.7901	20	46.8436	26220	0.355283
375	Concrete confined	272.778	185.838	87.7901	20	46.8436	26220	0.322274
376	Concrete confined	272.778	209.055	87.7901	20	46.8436	26220	0.289262
377	Concrete confined	186.465	228.6	87.7901	20	46.8436	26220	0.261474
378	Concrete confined	272.778	248.145	87.7901	20	46.8436	26220	0.233685
379	Concrete confined	272.778	271.362	87.7901	20	46.8436	26220	0.200676
380	Concrete confined	272.778	294.58	87.7901	20	46.8436	26220	0.167665
381	Concrete confined	272.778	317.798	87.7901	20	46.8436	26220	0.134656
382	Concrete confined	272.778	341.016	87.7901	20	46.8436	26220	0.101644
383	Concrete confined	272.778	364.234	87.7901	20	46.8436	26220	0.0686328
384	Concrete confined	272.778	387.452	87.7901	20	46.8436	26220	0.0356219
385	Concrete confined	272.778	410.67	87.7901	20	46.8436	26220	0.00308168
386	Concrete confined	186.465	430.214	87.7901	20	46.8436	26220	0
387	Concrete unconfined	1964.25	521.745	87.7901	20	34.4738	26220	0.0408418
388	Concrete unconfined	100.109	609.6	87.7901	20	34.4738	26220	0
389	Concrete unconfined	1740.44	687.93	87.7901	20	34.4738	26220	0
390	Concrete unconfined	1740.44	836.07	87.7901	20	34.4738	26220	0
391	Concrete unconfined	100.109	914.4	87.7901	20	34.4738	26220	0
392	Concrete unconfined	1740.44	992.73	87.7901	20	34.4738	26220	0
393	Concrete unconfined	1740.44	1140.87	87.7901	20	34.4738	26220	0
394	Concrete unconfined	100.109	1219.2	87.7901	20	34.4738	26220	0
395	Concrete unconfined	1740.44	1297.53	87.7901	20	34.4738	26220	0
396	Concrete unconfined	1740.44	1445.67	87.7901	20	34.4738	26220	0
397	Concrete unconfined	100.109	1524	87.7901	20	34.4738	26220	0
398	Concrete unconfined	1740.44	1602.33	87.7901	20	34.4738	26220	0
399	Concrete unconfined	1740.44	1750.47	87.7901	20	34.4738	26220	0
400	Concrete unconfined	100.109	1828.8	87.7901	20	34.4738	26220	0
401	Concrete unconfined	1740.44	1907.13	87.7901	20	34.4738	26220	0
402	Concrete unconfined	1740.44	2055.27	87.7901	20	34.4738	26220	0
403	Concrete unconfined	100.109	2133.6	87.7901	20	34.4738	26220	0
404	Concrete unconfined	1740.44	2211.93	87.7901	20	34.4738	26220	0
405	Concrete unconfined	1740.44	2360.07	87.7901	20	34.4738	26220	0
406	Concrete unconfined	100.109	2438.4	87.7901	20	34.4738	26220	0
407	Concrete unconfined	1964.25	2526.26	87.7901	20	34.4738	26220	0
408	Concrete confined	186.465	2617.79	87.7901	20	46.8436	26220	0
409	Concrete confined	272.778	2637.33	87.7901	20	46.8436	26220	0
410	Concrete confined	272.778	2660.55	87.7901	20	46.8436	26220	0
411	Concrete confined	272.778	2683.77	87.7901	20	46.8436	26220	0
412	Concrete confined	272.778	2706.98	87.7901	20	46.8436	26220	0.0170582
413	Concrete confined	272.778	2730.2	87.7901	20	46.8436	26220	0.0539667
414	Concrete confined	272.778	2753.42	87.7901	20	46.8436	26220	0.0908752
415	Concrete confined	272.778	2776.64	87.7901	20	46.8436	26220	0.127783
416	Concrete confined	272.778	2799.86	87.7901	20	46.8436	26220	0.164694
417	Concrete confined	186.465	2819.4	87.7901	20	46.8436	26220	0.195762
418	Concrete confined	272.778	2838.94	87.7901	20	46.8436	26220	0.226833
419	Concrete confined	272.778	2862.16	87.7901	20	46.8436	26220	0.263741
420	Concrete confined	272.778	2885.38	87.7901	20	46.8436	26220	0.300649
421	Concrete confined	272.778	2908.6	87.7901	20	46.8436	26220	0.337557
422	Concrete confined	272.778	2931.82	87.7901	20	46.8436	26220	0.374465
423	Concrete confined	272.778	2955.03	87.7901	20	46.8436	26220	0.411374
424	Concrete confined	272.778	2978.25	87.7901	20	46.8436	26220	0.448282
425	Concrete confined	272.778	3001.47	87.7901	20	46.8436	26220	0.48519
426	Concrete confined	186.465	3021.01	87.7901	20	46.8436	26220	0.516261
427	Concrete unconfined	223.811	3038.47	87.7901	20	34.4738	26220	1
428	Concrete unconfined	302.348	9.525	101.6	20	34.4738	26220	1
429	Steel	251.897	26.9856	101.6	20	413.686	199948	0
430	Concrete confined	368.497	46.5302	101.6	20	46.8436	26220	0.520339
431	Concrete confined	368.497	69.7481	101.6	20	46.8436	26220	0.487327
432	Concrete confined	368.497	92.966	101.6	20	46.8436	26220	0.454315
433	Concrete confined	368.497	116.184	101.6	20	46.8436	26220	0.421307
434	Concrete confined	368.497	139.402	101.6	20	46.8436	26220	0.388295
435	Concrete confined	368.497	162.62	101.6	20	46.8436	26220	0.355283
436	Concrete confined	368.497	185.838	101.6	20	46.8436	26220	0.322274
437	Concrete confined	368.497	209.055	101.6	20	46.8436	26220	0.289262
438	Steel	251.897	228.6	101.6	20	413.686	199948	0
439	Concrete confined	368.497	248.145	101.6	20	46.8436	26220	0.233685
440	Concrete confined	368.497	271.362	101.6	20	46.8436	26220	0.200676
441	Concrete confined	368.497	294.58	101.6	20	46.8436	26220	0.167665
442	Concrete confined	368.497	317.798	101.6	20	46.8436	26220	0.134656
443	Concrete confined	368.497	341.016	101.6	20	46.8436	26220	0.101644
444	Concrete confined	368.497	364.234	101.6	20	46.8436	26220	0.0686328
445	Concrete confined	368.497	387.452	101.6	20	46.8436	26220	0.0356219
446	Concrete confined	368.497	410.67	101.6	20	46.8436	26220	0.00308168
447	Steel	251.897	430.214	101.6	20	413.686	199948	0
448	Concrete unconfined	2653.51	521.745	101.6	20	34.4738	26220	0.0408418
449	Concrete unconfined	135.238	609.6	101.6	20	34.4738	26220	0
450	Concrete unconfined	2351.16	687.93	101.6	20	34.4738	26220	0
451	Concrete unconfined	2351.16	836.07	101.6	20	34.4738	26220	0
452	Concrete unconfined	135.238	914.4	101.6	20	34.4738	26220	0
453	Concrete unconfined	2351.16	992.73	101.6	20	34.4738	26220	0
454	Concrete unconfined	2351.16	1140.87	101.6	20	34.4738	26220	0
455	Concrete unconfined	135.238	1219.2	101.6	20	34.4738	26220	0
456	Concrete unconfined	2351.16	1297.53	101.6	20	34.4738	26220	0
457	Concrete unconfined	2351.16	1445.67	101.6	20	34.4738	26220	0
458	Concrete unconfined	135.238	1524	101.6	20	34.4738	26220	0
459	Concrete unconfined	2351.16	1602.33	101.6	20	34.4738	26220	0
460	Concrete unconfined	2351.16	1750.47	101.6	20	34.4738	26220	0
461	Concrete unconfined	135.238	1828.8	101.6	20	34.4738	26220	0
462	Concrete unconfined	2351.16	1907.13	101.6	20	34.4738	26220	0
463	Concrete unconfined	2351.16	2055.27	101.6	20	34.4738	26220	0
464	Concrete unconfined	135.238	2133.6	101.6	20	34.4738	26220	0
465	Concrete unconfined	2351.16	2211.93	101.6	20	34.4738	26220	0
466	Concrete unconfined	2351.16	2360.07	101.6	20	34.4738	26220	0
467	Concrete unconfined	135.238	2438.4	101.6	20	34.4738	26220	0
468	Concrete unconfined	2653.51	2526.26	101.6	20	34.4738	26220	0
469	Steel	251.897	2617.79	101.6	20	413.686	199948	0
470	Concrete confined	368.497	2637.33	101.6	20	46.8436	26220	0
471	Concrete confined	368.497	2660.55	101.6	20	46.8436	26220	0
472	Concrete confined	368.497	2683.77	101.6	20	46.8436	26220	0
473	Concrete confined	368.497	2706.98	101.6	20	46.8436	26220	0.0170582
474	Concrete confined	368.497	2730.2	101.6	20	46.8436	26220	0.0539667
475	Concrete confined	368.497	2753.42	101.6	20	46.8436	26220	0.0908752
476	Concrete confined	368.497	2776.64	101.6	20	46.8436	26220	0.127783
477	Concrete confined	368.497	2799.86	101.6	20	46.8436	26220	0.164694
478	Steel	251.897	2819.4	101.6	20	413.686	199948	0
479	Concrete confined	368.497	2838.94	101.6	20	46.8436	26220	0.226833
480	Concrete confined	368.497	2862.16	101.6	20	46.8436	26220	0.263741
481	Concrete confined	368.497	2885.38	101.6	20	46.8436	26220	0.300649
482	Concrete confined	368.497	2908.6	101.6	20	46.8436	26220	0.337557
483	Concrete confined	368.497	2931.82	101.6	20	46.8436	26220	0.374465
484	Concrete confined	368.497	2955.03	101.6	20	46.8436	26220	0.411374
485	Concrete confined	368.497	2978.25	101.6	20	46.8436	26220	0.448282
486	Concrete confined	368.497	3001.47	101.6	20	46.8436	26220	0.48519
487	Steel	251.897	3021.01	101.6	20	413.686	199948	0
488	Concrete unconfined	302.348	3038.47	101.6	20	34.4738	26220	1
489	Concrete unconfined	223.811	9.525	115.41	20	34.4738	26220	1
490	Concrete confined	186.465	26.9856	115.41	20	46.8436	26220	0.551398
491	Concrete confined	272.778	46.5302	115.41	20	46.8436	26220	0.520339
492	Concrete confined	272.778	69.7481	115.41	20	46.8436	26220	0.487327
493	Concrete confined	272.778	92.966	115.41	20	46.8436	26220	0.454315
494	Concrete confined	272.778	116.184	115.41	20	46.8436	26220	0.421307
495	Concrete confined	272.778	139.402	115.41	20	46.8436	26220	0.388295
496	Concrete confined	272.778	162.62	115.41	20	46.8436	26220	0.355283
497	Concrete confined	272.778	185.838	115.41	20	46.8436	26220	0.322274
498	Concrete confined	272.778	209.055	115.41	20	46.8436	26220	0.289262
499	Concrete confined	186.465	228.6	115.41	20	46.8436	26220	0.261474
500	Concrete confined	272.778	248.145	115.41	20	46.8436	26220	0.233685
501	Concrete confined	272.778	271.362	115.41	20	46.8436	26220	0.200676
502	Concrete confined	272.778	294.58	115.41	20	46.8436	26220	0.167665
503	Concrete confined	272.778	317.798	115.41	20	46.8436	26220	0.134656
504	Concrete confined	272.778	341.016	115.41	20	46.8436	26220	0.101644
505	Concrete confined	272.778	364.234	115.41	20	46.8436	26220	0.0686328
506	Concrete confined	272.778	387.452	115.41	20	46.8436	26220	0.0356219
507	Concrete confined	272.778	410.67	115.41	20	46.8436	26220	0.00308168
508	Concrete confined	186.465	430.214	115.41	20	46.8436	26220	0
509	Concrete unconfined	1964.25	521.745	115.41	20	34.4738	26220	0.0408418
510	Concrete unconfined	100.109	609.6	115.41	20	34.4738	26220	0
511	Concrete unconfined	1740.44	687.93	115.41	20	34.4738	26220	0
512	Concrete unconfined	1740.44	836.07	115.41	20	34.4738	26220	0
513	Concrete unconfined	100.109	914.4	115.41	20	34.4738	26220	0
514	Concrete unconfined	1740.44	992.73	115.41	20	34.4738	26220	0
515	Concrete unconfined	1740.44	1140.87	115.41	20	34.4738	26220	0
516	Concrete unconfined	100.109	1219.2	115.41	20	34.4738	26220	0
517	Concrete unconfined	1740.44	1297.53	115.41	20	34.4738	26220	0
518	Concrete unconfined	1740.44	1445.67	115.41	20	34.4738	26220	0
519	Concrete unconfined	100.109	1524	115.41	20	34.4738	26220	0
520	Concrete unconfined	1740.44	1602.33	115.41	20	34.4738	26220	0
521	Concrete unconfined	1740.44	1750.47	115.41	20	34.4738	26220	0
522	Concrete unconfined	100.109	1828.8	115.41	20	34.4738	26220	0
523	Concrete unconfined	1740.44	1907.13	115.41	20	34.4738	26220	0
524	Concrete unconfined	1740.44	2055.27	115.41	20	34.4738	26220	0
525	Concrete unconfined	100.109	2133.6	115.41	20	34.4738	26220	0
526	Concrete unconfined	1740.44	2211.93	115.41	20	34.4738	26220	0
527	Concrete unconfined	1740.44	2360.07	115.41	20	34.4738	26220	0
528	Concrete unconfined	100.109	2438.4	115.41	20	34.4738	26220	0
529	Concrete unconfined	1964.25	2526.26	115.41	20	34.4738	26220	0
530	Concrete confined	186.465	2617.79	115.41	20	46.8436	26220	0
531	Concrete confined	272.778	2637.33	115.41	20	46.8436	26220	0
532	Concrete confined	272.778	2660.55	115.41	20	46.8436	26220	0
533	Concrete confined	272.778	2683.77	115.41	20	46.8436	26220	0
534	Concrete confined	272.778	2706.98	115.41	20	46.8436	26220	0.0170582
535	Concrete confined	272.778	2730.2	115.41	20	46.8436	26220	0.0539667
536	Concrete confined	272.778	2753.42	115.41	20	46.8436	26220	0.0908752
537	Concrete confined	272.778	2776.64	115.41	20	46.8436	26220	0.127783
538	Concrete confined	272.778	2799.86	115.41	20	46.8436	26220	0.164694
539	Concrete confined	186.465	2819.4	115.41	20	46.8436	26220	0.195762
540	Concrete confined	272.778	2838.94	115.41	20	46.8436	26220	0.226833
541	Concrete confined	272.778	2862.16	115.41	20	46.8436	26220	0.263741
542	Concrete confined	272.778	2885.38	115.41	20	46.8436	26220	0.300649
543	Concrete confined	272.778	2908.6	115.41	20	46.8436	26220	0.337557
544	Concrete confined	272.778	2931.82	115.41	20	46.8436	26220	0.374465
545	Concrete confined	272.778	2955.03	115.41	20	46.8436	26220	0.411374
546	Concrete confined	272.778	2978.25	115.41	20	46.8436	26220	0.448282
547	Concrete confined	272.778	3001.47	115.41	20	46.8436	26220	0.48519
548	Concrete confined	186.465	3021.01	115.41	20	46.8436	26220	0.516261
549	Concrete unconfined	223.811	3038.47	115.41	20	34.4738	26220	1
550	Concrete unconfined	223.811	9.525	127.159	20	34.4738	26220	1
551	Concrete confined	186.465	26.9856	127.159	20	46.8436	26220	0.551398
552	Concrete confined	272.778	46.5302	127.159	20	46.8436	26220	0.520339
553	Concrete confined	272.778	69.7481	127.159	20	46.8436	26220	0.487327
554	Concrete confined	272.778	92.966	127.159	20	46.8436	26220	0.454315
555	Concrete confined	272.778	116.184	127.159	20	46.8436	26220	0.421307
556	Concrete confined	272.778	139.402	127.159	20	46.8436	26220	0.388295
557	Concrete confined	272.778	162.62	127.159	20	46.8436	26220	0.355283
558	Concrete confined	272.778	185.838	127.159	20	46.8436	26220	0.322274
559	Concrete confined	272.778	209.055	127.159	20	46.8436	26220	0.289262
560	Concrete confined	186.465	228.6	127.159	20	46.8436	26220	0.261474
561	Concrete confined	272.778	248.145	127.159	20	46.8436	26220	0.233685
562	Concrete confined	272.778	271.362	127.159	20	46.8436	26220	0.200676
563	Concrete confined	272.778	294.58	127.159	20	46.8436	26220	0.167665
564	Concrete confined	272.778	317.798	127.159	20	46.8436	26220	0.134656
565	Concrete confined	272.778	341.016	127.159	20	46.8436	26220	0.101644
566	Concrete confined	272.778	364.234	127.159	20	46.8436	26220	0.0686328
567	Concrete confined	272.778	387.452	127.159	20	46.8436	26220	0.0356219
568	Concrete confined	272.778	410.67	127.159	20	46.8436	26220	0.00308168
569	Concrete confined	186.465	430.214	127.159	20	46.8436	26220	0
570	Concrete unconfined	1964.25	521.745	127.159	20	34.4738	26220	0.0408418
571	Concrete unconfined	100.109	609.6	127.159	20	34.4738	26220	0
572	Concrete unconfined	1740.44	687.93	127.159	20	34.4738	26220	0
573	Concrete unconfined	1740.44	836.07	127.159	20	34.4738	26220	0
574	Concrete unconfined	100.109	914.4	127.159	20	34.4738	26220	0
575	Concrete unconfined	1740.44	992.73	127.159	20	34.4738	26220	0
576	Concrete unconfined	1740.44	1140.87	127.159	20	34.4738	26220	0
577	Concrete unconfined	100.109	1219.2	127.159	20	34.4738	26220	0
578	Concrete unconfined	1740.44	1297.53	127.159	20	34.4738	26220	0
579	Concrete unconfined	1740.44	1445.67	127.159	20	34.4738	26220	0
580	Concrete unconfined	100.109	1524	127.159	20	34.4738	26220	0
581	Concrete unconfined	1740.44	1602.33	127.159	20	34.4738	26220	0
582	Concrete unconfined	1740.44	1750.47	127.159	20	34.4738	26220	0
583	Concrete unconfined	100.109	1828.8	127.159	20	34.4738	26220	0
584	Concrete unconfined	1740.44	1907.13	127.159	20	34.4738	26220	0
585	Concrete unconfined	1740.44	2055.27	127.159	20	34.4738	26220	0
586	Concrete unconfined	100.109	2133.6	127.159	20	34.4738	26220	0
587	Concrete unconfined	1740.44	2211.93	127.159	20	34.4738	26220	0
588	Concrete unconfined	1740.44	2360.07	127.159	20	34.4738	26220	0
589	Concrete unconfined	100.109	2438.4	127.159	20	34.4738	26220	0
590	Concrete unconfined	1964.25	2526.26	127.159	20	34.4738	26220	0
591	Concrete confined	186.465	2617.79	127.159	20	46.8436	26220	0
592	Concrete confined	272.778	2637.33	127.159	20	46.8436	26220	0
593	Concrete confined	272.778	2660.55	127.159	20	46.8436	26220	0
594	Concrete confined	272.778	2683.77	127.159	20	46.8436	26220	0
595	Concrete confined	272.778	2706.98	127.159	20	46.8436	26220	0.0170582
596	Concrete confined	272.778	2730.2	127.159	20	46.8436	26220	0.0539667
597	Concrete confined	272.778	2753.42	127.159	20	46.8436	26220	0.0908752
598	Concrete confined	272.778	2776.64	127.159	20	46.8436	26220	0.127783
599	Concrete confined	272.778	2799.86	127.159	20	46.8436	26220	0.164694
600	Concrete confined	186.465	2819.4	127.159	20	46.8436	26220	0.195762
601	Concrete confined	272.778	2838.94	127.159	20	46.8436	26220	0.226833
602	Concrete confined	272.778	2862.16	127.159	20	46.8436	26220	0.263741
603	Concrete confined	272.778	2885.38	127.159	20	46.8436	26220	0.300649
604	Concrete confined	272.778	2908.6	127.159	20	46.8436	26220	0.337557
605	Concrete confined	272.778	2931.82	127.159	20	46.8436	26220	0.374465
606	Concrete confined	272.778	2955.03	127.159	20	46.8436	26220	0.411374
607	Concrete confined	272.778	2978.25	127.159	20	46.8436	26220	0.448282
608	Concrete confined	272.778	3001.47	127.159	20	46.8436	26220	0.48519
609	Concrete confined	186.465	3021.01	127.159	20	46.8436	26220	0.516261
610	Concrete unconfined	223.811	3038.47	127.159	20	34.4738	26220	1
611	Concrete unconfined	223.811	9.525	138.907	20	34.4738	26220	1
612	Concrete confined	186.465	26.9856	138.907	20	46.8436	26220	0.551398
613	Concrete confined	272.778	46.5302	138.907	20	46.8436	26220	0.520339
614	Concrete confined	272.778	69.7481	138.907	20	46.8436	26220	0.487327
615	Concrete confined	272.778	92.966	138.907	20	46.8436	26220	0.454315
616	Concrete confined	272.778	116.184	138.907	20	46.8436	26220	0.421307
617	Concrete confined	272.778	139.402	138.907	20	46.8436	26220	0.388295
618	Concrete confined	272.778	162.62	138.907	20	46.8436	26220	0.355283
619	Concrete confined	272.778	185.838	138.907	20	46.8436	26220	0.322274
620	Concrete confined	272.778	209.055	138.907	20	46.8436	26220	0.289262
621	Concrete confined	186.465	228.6	138.907	20	46.8436	26220	0.261474
622	Concrete confined	272.778	248.145	138.907	20	46.8436	26220	0.233685
623	Concrete confined	272.778	271.362	138.907	20	46.8436	26220	0.200676
624	Concrete confined	272.778	294.58	138.907	20	46.8436	26220	0.167665
625	Concrete confined	272.778	317.798	138.907	20	46.8436	26220	0.134656
626	Concrete confined	272.778	341.016	138.907	20	46.8436	26220	0.101644
627	Concrete confined	272.778	364.234	138.907	20	46.8436	26220	0.0686328
628	Concrete confined	272.778	387.452	138.907	20	46.8436	26220	0.0356219
629	Concrete confined	272.778	410.67	138.907	20	46.8436	26220	0.00308168
630	Concrete confined	186.465	430.214	138.907	20	46.8436	26220	0
631	Concrete unconfined	1964.25	521.745	138.907	20	34.4738	26220	0.0408418
632	Concrete unconfined	100.109	609.6	138.907	20	34.4738	26220	0
633	Concrete unconfined	1740.44	687.93	138.907	20	34.4738	26220	0
634	Concrete unconfined	1740.44	836.07	138.907	20	34.4738	26220	0
635	Concrete unconfined	100.109	914.4	138.907	20	34.4738	26220	0
636	Concrete unconfined	1740.44	992.73	138.907	20	34.4738	26220	0
637	Concrete unconfined	1740.44	1140.87	138.907	20	34.4738	26220	0
638	Concrete unconfined	100.109	1219.2	138.907	20	34.4738	26220	0
639	Concrete unconfined	1740.44	1297.53	138.907	20	34.4738	26220	0
640	Concrete unconfined	1740.44	1445.67	138.907	20	34.4738	26220	0
641	Concrete unconfined	100.109	1524	138.907	20	34.4738	26220	0
642	Concrete unconfined	1740.44	1602.33	138.907	20	34.4738	26220	0
643	Concrete unconfined	1740.44	1750.47	138.907	20	34.4738	26220	0
644	Concrete unconfined	100.109	1828.8	138.907	20	34.4738	26220	0
645	Concrete unconfined	1740.44	1907.13	138.907	20	34.4738	26220	0
646	Concrete unconfined	1740.44	2055.27	138.907	20	34.4738	26220	0
647	Concrete unconfined	100.109	2133.6	138.907	20	34.4738	26220	0
648	Concrete unconfined	1740.44	2211.93	138.907	20	34.4738	26220	0
649	Concrete unconfined	1740.44	2360.07	138.907	20	34.4738	26220	0
650	Concrete unconfined	100.109	2438.4	138.907	20	34.4738	26220	0
651	Concrete unconfined	1964.25	2526.26	138.907	20	34.4738	26220	0
652	Concrete confined	186.465	2617.79	138.907	20	46.8436	26220	0
653	Concrete confined	272.778	2637.33	138.907	20	46.8436	26220	0
654	Concrete confined	272.778	2660.55	138.907	20	46.8436	26220	0
655	Concrete confined	272.778	2683.77	138.907	20	46.8436	26220	0
656	Concrete confined	272.778	2706.98	138.907	20	46.8436	26220	0.0170582
657	Concrete confined	272.778	2730.2	138.907	20	46.8436	26220	0.0539667
658	Concrete confined	272.778	2753.42	138.907	20	46.8436	26220	0.0908752
659	Concrete confined	272.778	2776.64	138.907	20	46.8436	26220	0.127783
660	Concrete confined	272.778	2799.86	138.907	20	46.8436	26220	0.164694
661	Concrete confined	186.465	2819.4	138.907	20	46.8436	26220	0.195762
662	Concrete confined	272.778	2838.94	138.907	20	46.8436	26220	0.226833
663	Concrete confined	272.778	2862.16	138.907	20	46.8436	26220	0.263741
664	Concrete confined	272.778	2885.38	138.907	20	46.8436	26220	0.300649
665	Concrete confined	272.778	2908.6	138.907	20	46.8436	26220	0.337557
666	Concrete confined	272.778	2931.82	138.907	20	46.8436	26220	0.374465
667	Concrete confined	272.778	2955.03	138.907	20	46.8436	26220	0.411374
668	Concrete confined	272.778	2978.25	138.907	20	46.8436	26220	0.448282
669	Concrete confined	272.778	3001.47	138.907	20	46.8436	26220	0.48519
670	Concrete confined	186.465	3021.01	138.907	20	46.8436	26220	0.516261
671	Concrete unconfined	223.811	3038.47	138.907	20	34.4738	26220	1
672	Concrete unconfined	223.811	9.525	150.656	20	34.4738	26220	1
673	Concrete confined	186.465	26.9856	150.656	20	46.8436	26220	0.551398
674	Concrete confined	272.778	46.5302	150.656	20	46.8436	26220	0.520339
675	Concrete confined	272.778	69.7481	150.656	20	46.8436	26220	0.487327
676	Concrete confined	272.778	92.966	150.656	20	46.8436	26220	0.454315
677	Concrete confined	272.778	116.184	150.656	20	46.8436	26220	0.421307
678	Concrete confined	272.778	139.402	150.656	20	46.8436	26220	0.388295
679	Concrete confined	272.778	162.62	150.656	20	46.8436	26220	0.355283
680	Concrete confined	272.778	185.838	150.656	20	46.8436	26220	0.322274
681	Concrete confined	272.778	209.055	150.656	20	46.8436	26220	0.289262
682	Concrete confined	186.465	228.6	150.656	20	46.8436	26220	0.261474
683	Concrete confined	272.778	248.145	150.656	20	46.8436	26220	0.233685
684	Concrete confined	272.778	271.362	150.656	20	46.8436	26220	0.200676
685	Concrete confined	272.778	294.58	150.656	20	46.8436	26220	0.167665
686	Concrete confined	272.778	317.798	150.656	20	46.8436	26220	0.134656
687	Concrete confined	272.778	341.016	150.656	20	46.8436	26220	0.101644
688	Concrete confined	272.778	364.234	150.656	20	46.8436	26220	0.0686328
689	Concrete confined	272.778	387.452	150.656	20	46.8436	26220	0.0356219
690	Concrete confined	272.778	410.67	150.656	20	46.8436	26220	0.00308168
691	Concrete confined	186.465	430.214	150.656	20	46.8436	26220	0
692	Concrete unconfined	1964.25	521.745	150.656	20	34.4738	26220	0.0408418
693	Concrete unconfined	100.109	609.6	150.656	20	34.4738	26220	0
694	Concrete unconfined	1740.44	687.93	150.656	20	34.4738	26220	0
695	Concrete unconfined	1740.44	836.07	150.656	20	34.4738	26220	0
696	Concrete unconfined	100.109	914.4	150.656	20	34.4738	26220	0
697	Concrete unconfined	1740.44	992.73	150.656	20	34.4738	26220	0
698	Concrete unconfined	1740.44	1140.87	150.656	20	34.4738	26220	0
699	Concrete unconfined	100.109	1219.2	150.656	20	34.4738	26220	0
700	Concrete unconfined	1740.44	1297.53	150.656	20	34.4738	26220	0
701	Concrete unconfined	1740.44	1445.67	150.656	20	34.4738	26220	0
702	Concrete unconfined	100.109	1524	150.656	20	34.4738	26220	0
703	Concrete unconfined	1740.44	1602.33	150.656	20	34.4738	26220	0
704	Concrete unconfined	1740.44	1750.47	150.656	20	34.4738	26220	0
705	Concrete unconfined	100.109	1828.8	150.656	20	34.4738	26220	0
706	Concrete unconfined	1740.44	1907.13	150.656	20	34.4738	26220	0
707	Concrete unconfined	1740.44	2055.27	150.656	20	34.4738	26220	0
708	Concrete unconfined	100.109	2133.6	150.656	20	34.4738	26220	0
709	Concrete unconfined	1740.44	2211.93	150.656	20	34.4738	26220	0
710	Concrete unconfined	1740.44	2360.07	150.656	20	34.4738	26220	0
711	Concrete unconfined	100.109	2438.4	150.656	20	34.4738	26220	0
712	Concrete unconfined	1964.25	2526.26	150.656	20	34.4738	26220	0
713	Concrete confined	186.465	2617.79	150.656	20	46.8436	26220	0
714	Concrete confined	272.778	2637.33	150.656	20	46.8436	26220	0
715	Concrete confined	272.778	2660.55	150.656	20	46.8436	26220	0
716	Concrete confined	272.778	2683.77	150.656	20	46.8436	26220	0
717	Concrete confined	272.778	2706.98	150.656	20	46.8436	26220	0.0170582
718	Concrete confined	272.778	2730.2	150.656	20	46.8436	26220	0.0539667
719	Concrete confined	272.778	2753.42	150.656	20	46.8436	26220	0.0908752
720	Concrete confined	272.778	2776.64	150.656	20	46.8436	26220	0.127783
721	Concrete confined	272.778	2799.86	150.656	20	46.8436	26220	0.164694
722	Concrete confined	186.465	2819.4	150.656	20	46.8436	26220	0.195762
723	Concrete confined	272.778	2838.94	150.656	20	46.8436	26220	0.226833
724	Concrete confined	272.778	2862.16	150.656	20	46.8436	26220	0.263741
725	Concrete confined	272.778	2885.38	150.656	20	46.8436	26220	0.300649
726	Concrete confined	272.778	2908.6	150.656	20	46.8436	26220	0.337557
727	Concrete confined	272.778	2931.82	150.656	20	46.8436	26220	0.374465
728	Concrete confined	272.778	2955.03	150.656	20	46.8436	26220	0.411374
729	Concrete confined	272.778	2978.25	150.656	20	46.8436	26220	0.448282
730	Concrete confined	272.778	3001.47	150.656	20	46.8436	26220	0.48519
731	Concrete confined	186.465	3021.01	150.656	20	46.8436	26220	0.516261
732	Concrete unconfined	223.811	3038.47	150.656	20	34.4738	26220	1
733	Concrete unconfined	223.811	9.525	162.404	20	34.4738	26220	1
734	Concrete confined	186.465	26.9856	162.404	20	46.8436	26220	0.551398
735	Concrete confined	272.778	46.5302	162.404	20	46.8436	26220	0.520339
736	Concrete confined	272.778	69.7481	162.404	20	46.8436	26220	0.487327
737	Concrete confined	272.778	92.966	162.404	20	46.8436	26220	0.454315
738	Concrete confined	272.778	116.184	162.404	20	46.8436	26220	0.421307
739	Concrete confined	272.778	139.402	162.404	20	46.8436	26220	0.388295
740	Concrete confined	272.778	162.62	162.404	20	46.8436	26220	0.355283
741	Concrete confined	272.778	185.838	162.404	20	46.8436	26220	0.322274
742	Concrete confined	272.778	209.055	162.404	20	46.8436	26220	0.289262
743	Concrete confined	186.465	228.6	162.404	20	46.8436	26220	0.261474
744	Concrete confined	272.778	248.145	162.404	20	46.8436	26220	0.233685
745	Concrete confined	272.778	271.362	162.404	20	46.8436	26220	0.200676
746	Concrete confined	272.778	294.58	162.404	20	46.8436	26220	0.167665
747	Concrete confined	272.778	317.798	162.404	20	46.8436	26220	0.134656
748	Concrete confined	272.778	341.016	162.404	20	46.8436	26220	0.101644
749	Concrete confined	272.778	364.234	162.404	20	46.8436	26220	0.0686328
750	Concrete confined	272.778	387.452	162.404	20	46.8436	26220	0.0356219
751	Concrete confined	272.778	410.67	162.404	20	46.8436	26220	0.00308168
752	Concrete confined	186.465	430.214	162.404	20	46.8436	26220	0
753	Concrete unconfined	1964.25	521.745	162.404	20	34.4738	26220	0.0408418
754	Concrete unconfined	100.109	609.6	162.404	20	34.4738	26220	0
755	Concrete unconfined	1740.44	687.93	162.404	20	34.4738	26220	0
756	Concrete unconfined	1740.44	836.07	162.404	20	34.4738	26220	0
757	Concrete unconfined	100.109	914.4	162.404	20	34.4738	26220	0
758	Concrete unconfined	1740.44	992.73	162.404	20	34.4738	26220	0
759	Concrete unconfined	1740.44	1140.87	162.404	20	34.4738	26220	0
760	Concrete unconfined	100.109	1219.2	162.404	20	34.4738	26220	0
761	Concrete unconfined	1740.44	1297.53	162.404	20	34.4738	26220	0
762	Concrete unconfined	1740.44	1445.67	162.404	20	34.4738	26220	0
763	Concrete unconfined	100.109	1524	162.404	20	34.4738	26220	0
764	Concrete unconfined	1740.44	1602.33	162.404	20	34.4738	26220	0
765	Concrete unconfined	1740.44	1750.47	162.404	20	34.4738	26220	0
766	Concrete unconfined	100.109	1828.8	162.404	20	34.4738	26220	0
767	Concrete unconfined	1740.44	1907.13	162.404	20	34.4738	26220	0
768	Concrete unconfined	1740.44	2055.27	162.404	20	34.4738	26220	0
769	Concrete unconfined	100.109	2133.6	162.404	20	34.4738	26220	0
770	Concrete unconfined	1740.44	2211.93	162.404	20	34.4738	26220	0
771	Concrete unconfined	1740.44	2360.07	162.404	20	34.4738	26220	0
772	Concrete unconfined	100.109	2438.4	162.404	20	34.4738	26220	0
773	Concrete unconfined	1964.25	2526.26	162.404	20	34.4738	26220	0
774	Concrete confined	186.465	2617.79	162.404	20	46.8436	26220	0
775	Concrete confined	272.778	2637.33	162.404	20	46.8436	26220	0
776	Concrete confined	272.778	2660.55	162.404	20	46.8436	26220	0
777	Concrete confined	272.778	2683.77	162.404	20	46.8436	26220	0
778	Concrete confined	272.778	2706.98	162.404	20	46.8436	26220	0.0170582
779	Concrete confined	272.778	2730.2	162.404	20	46.8436	26220	0.0539667
780	Concrete confined	272.778	2753.42	162.404	20	46.8436	26220	0.0908752
781	Concrete confined	272.778	2776.64	162.404	20	46.8436	26220	0.127783
782	Concrete confined	272.778	2799.86	162.404	20	46.8436	26220	0.164694
783	Concrete confined	186.465	2819.4	162.404	20	46.8436	26220	0.195762
784	Concrete confined	272.778	2838.94	162.404	20	46.8436	26220	0.226833
785	Concrete confined	272.778	2862.16	162.404	20	46.8436	26220	0.263741
786	Concrete confined	272.778	2885.38	162.404	20	46.8436	26220	0.300649
787	Concrete confined	272.778	2908.6	162.404	20	46.8436	26220	0.337557
788	Concrete confined	272.778	2931.82	162.404	20	46.8436	26220	0.374465
789	Concrete confined	272.778	2955.03	162.404	20	46.8436	26220	0.411374
790	Concrete confined	272.778	2978.25	162.404	20	46.8436	26220	0.448282
791	Concrete confined	272.778	3001.47	162.404	20	46.8436	26220	0.48519
792	Concrete confined	186.465	3021.01	162.404	20	46.8436	26220	0.516261
793	Concrete unconfined	223.811	3038.47	162.404	20	34.4738	26220	1
794	Concrete unconfined	302.348	9.525	176.214	20	34.4738	26220	1
795	Steel	251.897	26.9856	176.214	20	413.686	199948	0
796	Concrete confined	368.497	46.5302	176.214	20	46.8436	26220	0.520339
797	Concrete confined	368.497	69.7481	176.214	20	46.8436	26220	0.487327
798	Concrete confined	368.497	92.966	176.214	20	46.8436	26220	0.454315
799	Concrete confined	368.497	116.184	176.214	20	46.8436	26220	0.421307
800	Concrete confined	368.497	139.402	176.214	20	46.8436	26220	0.388295
801	Concrete confined	368.497	162.62	176.214	20	46.8436	26220	0.355283
802	Concrete confined	368.497	185.838	176.214	20	46.8436	26220	0.322274
803	Concrete confined	368.497	209.055	176.214	20	46.8436	26220	0.289262
804	Steel	251.897	228.6	176.214	20	413.686	199948	0
805	Concrete confined	368.497	248.145	176.214	20	46.8436	26220	0.233685
806	Concrete confined	368.497	271.362	176.214	20	46.8436	26220	0.200676
807	Concrete confined	368.497	294.58	176.214	20	46.8436	26220	0.167665
808	Concrete confined	368.497	317.798	176.214	20	46.8436	26220	0.134656
809	Concrete confined	368.497	341.016	176.214	20	46.8436	26220	0.101644
810	Concrete confined	368.497	364.234	176.214	20	46.8436	26220	0.0686328
811	Concrete confined	368.497	387.452	176.214	20	46.8436	26220	0.0356219
812	Concrete confined	368.497	410.67	176.214	20	46.8436	26220	0.00308168
813	Steel	251.897	430.214	176.214	20	413.686	199948	0
814	Concrete unconfined	2653.51	521.745	176.214	20	34.4738	26220	0.0408418
815	Steel	135.238	609.6	176.214	20	413.686	199948	0
816	Concrete unconfined	2351.16	687.93	176.214	20	34.4738	26220	0
817	Concrete unconfined	2351.16	836.07	176.214	20	34.4738	26220	0
818	Steel	135.238	914.4	176.214	20	413.686	199948	0
819	Concrete unconfined	2351.16	992.73	176.214	20	34.4738	26220	0
820	Concrete unconfined	2351.16	1140.87	176.214	20	34.4738	26220	0
821	Steel	135.238	1219.2	176.214	20	413.686	199948	0
822	Concrete unconfined	2351.16	1297.53	176.214	20	34.4738	26220	0
823	Concrete unconfined	2351.16	1445.67	176.214	20	34.4738	26220	0
824	Steel	135.238	1524	176.214	20	413.686	199948	0
825	Concrete unconfined	2351.16	1602.33	176.214	20	34.4738	26220	0
826	Concrete unconfined	2351.16	1750.47	176.214	20	34.4738	26220	0
827	Steel	135.238	1828.8	176.214	20	413.686	199948	0
828	Concrete unconfined	2351.16	1907.13	176.214	20	34.4738	26220	0
829	Concrete unconfined	2351.16	2055.27	176.214	20	34.4738	26220	0
830	Steel	135.238	2133.6	176.214	20	413.686	199948	0
831	Concrete unconfined	2351.16	2211.93	176.214	20	34.4738	26220	0
832	Concrete unconfined	2351.16	2360.07	176.214	20	34.4738	26220	0
833	Steel	135.238	2438.4	176.214	20	413.686	199948	0
834	Concrete unconfined	2653.51	2526.26	176.214	20	34.4738	26220	0
835	Steel	251.897	2617.79	176.214	20	413.686	199948	0
836	Concrete confined	368.497	2637.33	176.214	20	46.8436	26220	0
837	Concrete confined	368.497	2660.55	176.214	20	46.8436	26220	0
838	Concrete confined	368.497	2683.77	176.214	20	46.8436	26220	0
839	Concrete confined	368.497	2706.98	176.214	20	46.8436	26220	0.0170582
840	Concrete confined	368.497	2730.2	176.214	20	46.8436	26220	0.0539667
841	Concrete confined	368.497	2753.42	176.214	20	46.8436	26220	0.0908752
842	Concrete confined	368.497	2776.64	176.214	20	46.8436	26220	0.127783
843	Concrete confined	368.497	2799.86	176.214	20	46.8436	26220	0.164694
844	Steel	251.897	2819.4	176.214	20	413.686	199948	0
845	Concrete confined	368.497	2838.94	176.214	20	46.8436	26220	0.226833
846	Concrete confined	368.497	2862.16	176.214	20	46.8436	26220	0.263741
847	Concrete confined	368.497	2885.38	176.214	20	46.8436	26220	0.300649
848	Concrete confined	368.497	2908.6	176.214	20	46.8436	26220	0.337557
849	Concrete confined	368.497	2931.82	176.214	20	46.8436	26220	0.374465
850	Concrete confined	368.497	2955.03	176.214	20	46.8436	26220	0.411374
851	Concrete confined	368.497	2978.25	176.214	20	46.8436	26220	0.448282
852	Concrete confined	368.497	3001.47	176.214	20	46.8436	26220	0.48519
853	Steel	251.897	3021.01	176.214	20	413.686	199948	0
854	Concrete unconfined	302.348	3038.47	176.214	20	34.4738	26220	1
855	Concrete unconfined	362.903	9.525	193.675	20	34.4738	26220	1
856	Concrete unconfined	302.348	26.9856	193.675	20	34.4738	26220	1
857	Concrete unconfined	442.301	46.5302	193.675	20	34.4738	26220	1
858	Concrete unconfined	442.301	69.7481	193.675	20	34.4738	26220	0.982744
859	Concrete unconfined	442.301	92.966	193.675	20	34.4738	26220	0.928321
860	Concrete unconfined	442.301	116.184	193.675	20	34.4738	26220	0.873902
861	Concrete unconfined	442.301	139.402	193.675	20	34.4738	26220	0.819479
862	Concrete unconfined	442.301	162.62	193.675	20	34.4738	26220	0.765055
863	Concrete unconfined	442.301	185.838	193.675	20	34.4738	26220	0.710637
864	Concrete unconfined	442.301	209.055	193.675	20	34.4738	26220	0.656213
865	Concrete unconfined	302.348	228.6	193.675	20	34.4738	26220	0.610401
866	Concrete unconfined	442.301	248.145	193.675	20	34.4738	26220	0.564588
867	Concrete unconfined	442.301	271.362	193.675	20	34.4738	26220	0.510169
868	Concrete unconfined	442.301	294.58	193.675	20	34.4738	26220	0.455746
869	Concrete unconfined	442.301	317.798	193.675	20	34.4738	26220	0.401327
870	Concrete unconfined	442.301	341.016	193.675	20	34.4738	26220	0.346903
871	Concrete unconfined	442.301	364.234	193.675	20	34.4738	26220	0.292481
872	Concrete unconfined	442.301	387.452	193.675	20	34.4738	26220	0.238059
873	Concrete unconfined	442.301	410.67	193.675	20	34.4738	26220	0.184413
874	Concrete unconfined	302.348	430.214	193.675	20	34.4738	26220	0.142664
875	Concrete unconfined	3184.96	521.745	193.675	20	34.4738	26220	0.0408418
876	Concrete unconfined	162.324	609.6	193.675	20	34.4738	26220	0
877	Concrete unconfined	2822.06	687.93	193.675	20	34.4738	26220	0
878	Concrete unconfined	2822.06	836.07	193.675	20	34.4738	26220	0
879	Concrete unconfined	162.324	914.4	193.675	20	34.4738	26220	0
880	Concrete unconfined	2822.06	992.73	193.675	20	34.4738	26220	0
881	Concrete unconfined	2822.06	1140.87	193.675	20	34.4738	26220	0
882	Concrete unconfined	162.324	1219.2	193.675	20	34.4738	26220	0
883	Concrete unconfined	2822.06	1297.53	193.675	20	34.4738	26220	0
884	Concrete unconfined	2822.06	1445.67	193.675	20	34.4738	26220	0
885	Concrete unconfined	162.324	1524	193.675	20	34.4738	26220	0
886	Concrete unconfined	2822.06	1602.33	193.675	20	34.4738	26220	0
887	Concrete unconfined	2822.06	1750.47	193.675	20	34.4738	26220	0
888	Concrete unconfined	162.324	1828.8	193.675	20	34.4738	26220	0
889	Concrete unconfined	2822.06	1907.13	193.675	20	34.4738	26220	0
890	Concrete unconfined	2822.06	2055.27	193.675	20	34.4738	26220	0
891	Concrete unconfined	162.324	2133.6	193.675	20	34.4738	26220	0
892	Concrete unconfined	2822.06	2211.93	193.675	20	34.4738	26220	0
893	Concrete unconfined	2822.06	2360.07	193.675	20	34.4738	26220	0
894	Concrete unconfined	162.324	2438.4	193.675	20	34.4738	26220	0
895	Concrete unconfined	3184.96	2526.26	193.675	20	34.4738	26220	0
896	Concrete unconfined	302.348	2617.79	193.675	20	34.4738	26220	0
897	Concrete unconfined	442.301	2637.33	193.675	20	34.4738	26220	0.0249108
898	Concrete unconfined	442.301	2660.55	193.675	20	34.4738	26220	0.085759
899	Concrete unconfined	442.301	2683.77	193.675	20	34.4738	26220	0.146607
900	Concrete unconfined	442.301	2706.98	193.675	20	34.4738	26220	0.207455
901	Concrete unconfined	442.301	2730.2	193.675	20	34.4738	26220	0.268302
902	Concrete unconfined	442.301	2753.42	193.675	20	34.4738	26220	0.32915
903	Concrete unconfined	442.301	2776.64	193.675	20	34.4738	26220	0.389996
904	Concrete unconfined	442.301	2799.86	193.675	20	34.4738	26220	0.450848
905	Concrete unconfined	302.348	2819.4	193.675	20	34.4738	26220	0.502067
906	Concrete unconfined	442.301	2838.94	193.675	20	34.4738	26220	0.553291
907	Concrete unconfined	442.301	2862.16	193.675	20	34.4738	26220	0.614138
908	Concrete unconfined	442.301	2885.38	193.675	20	34.4738	26220	0.674985
909	Concrete unconfined	442.301	2908.6	193.675	20	34.4738	26220	0.735832
910	Concrete unconfined	442.301	2931.82	193.675	20	34.4738	26220	0.796679
911	Concrete unconfined	442.301	2955.03	193.675	20	34.4738	26220	0.857527
912	Concrete unconfined	442.301	2978.25	193.675	20	34.4738	26220	0.918374
913	Concrete unconfined	442.301	3001.47	193.675	20	34.4738	26220	0.979221
914	Concrete unconfined	302.348	3021.01	193.675	20	34.4738	26220	1
915	Concrete unconfined	362.903	3038.47	193.675	20	34.4738	26220	1

## Sheet: 3
Fiber Number	Fiber Types	Area (mm^2)	x (mm)	y (mm)	No fire
					Max temp(°C)	fc' or fy (MPa)	Ec or Es (MPa)	damage ratio
1	Concrete unconfined	362.902	9.525	9.525	20	34.4738	26220	1
2	Concrete unconfined	332.25	27.7705	9.525	20	34.4738	26220	1
3	Concrete unconfined	526.884	50.3199	9.525	20	34.4738	26220	1
4	Concrete unconfined	526.884	77.9779	9.525	20	34.4738	26220	1
5	Concrete unconfined	526.884	105.636	9.525	20	34.4738	26220	1
6	Concrete unconfined	332.25	128.185	9.525	20	34.4738	26220	1
7	Concrete unconfined	526.884	150.735	9.525	20	34.4738	26220	1
8	Concrete unconfined	526.884	178.393	9.525	20	34.4738	26220	1
9	Concrete unconfined	526.884	206.051	9.525	20	34.4738	26220	1
10	Concrete unconfined	332.25	228.6	9.525	20	34.4738	26220	0.988754
11	Concrete unconfined	526.884	251.149	9.525	20	34.4738	26220	0.908099
12	Concrete unconfined	526.884	278.807	9.525	20	34.4738	26220	0.80917
13	Concrete unconfined	526.884	306.465	9.525	20	34.4738	26220	0.710242
14	Concrete unconfined	332.25	329.015	9.525	20	34.4738	26220	0.629586
15	Concrete unconfined	526.884	351.564	9.525	20	34.4738	26220	0.548926
16	Concrete unconfined	526.884	379.222	9.525	20	34.4738	26220	0.449997
17	Concrete unconfined	526.884	406.88	9.525	20	34.4738	26220	0.35107
18	Concrete unconfined	332.25	429.43	9.525	20	34.4738	26220	0.270413
19	Concrete unconfined	1740.8	483.84	9.525	20	34.4738	26220	0.11632
20	Concrete unconfined	147.429	533.4	9.525	20	34.4738	26220	0.039577
21	Concrete unconfined	2755.79	609.6	9.525	20	34.4738	26220	0
22	Concrete unconfined	147.429	685.8	9.525	20	34.4738	26220	0
23	Concrete unconfined	2755.79	762	9.525	20	34.4738	26220	0
24	Concrete unconfined	147.429	838.2	9.525	20	34.4738	26220	0
25	Concrete unconfined	2755.79	914.4	9.525	20	34.4738	26220	0
26	Concrete unconfined	147.429	990.6	9.525	20	34.4738	26220	0
27	Concrete unconfined	2755.79	1066.8	9.525	20	34.4738	26220	0
28	Concrete unconfined	147.429	1143	9.525	20	34.4738	26220	0
29	Concrete unconfined	2755.79	1219.2	9.525	20	34.4738	26220	0
30	Concrete unconfined	147.429	1295.4	9.525	20	34.4738	26220	0
31	Concrete unconfined	2755.79	1371.6	9.525	20	34.4738	26220	0
32	Concrete unconfined	147.429	1447.8	9.525	20	34.4738	26220	0
33	Concrete unconfined	2755.79	1524	9.525	20	34.4738	26220	0
34	Concrete unconfined	147.429	1600.2	9.525	20	34.4738	26220	0
35	Concrete unconfined	2755.79	1676.4	9.525	20	34.4738	26220	0
36	Concrete unconfined	147.429	1752.6	9.525	20	34.4738	26220	0
37	Concrete unconfined	2755.79	1828.8	9.525	20	34.4738	26220	0
38	Concrete unconfined	147.429	1905	9.525	20	34.4738	26220	0
39	Concrete unconfined	2755.79	1981.2	9.525	20	34.4738	26220	0
40	Concrete unconfined	147.429	2057.4	9.525	20	34.4738	26220	0
41	Concrete unconfined	2755.79	2133.6	9.525	20	34.4738	26220	0
42	Concrete unconfined	147.429	2209.8	9.525	20	34.4738	26220	0
43	Concrete unconfined	2755.79	2286	9.525	20	34.4738	26220	0
44	Concrete unconfined	147.429	2362.2	9.525	20	34.4738	26220	0
45	Concrete unconfined	2755.79	2438.4	9.525	20	34.4738	26220	0
46	Concrete unconfined	147.429	2514.6	9.525	20	34.4738	26220	0
47	Concrete unconfined	1740.8	2564.16	9.525	20	34.4738	26220	0.0267543
48	Concrete unconfined	332.25	2618.57	9.525	20	34.4738	26220	0.0776321
49	Concrete unconfined	526.884	2641.12	9.525	20	34.4738	26220	0.0988727
50	Concrete unconfined	526.884	2668.78	9.525	20	34.4738	26220	0.169412
51	Concrete unconfined	526.884	2696.44	9.525	20	34.4738	26220	0.259449
52	Concrete unconfined	332.25	2718.99	9.525	20	34.4738	26220	0.332855
53	Concrete unconfined	526.884	2741.53	9.525	20	34.4738	26220	0.406263
54	Concrete unconfined	526.884	2769.19	9.525	20	34.4738	26220	0.4963
55	Concrete unconfined	526.884	2796.85	9.525	20	34.4738	26220	0.586332
56	Concrete unconfined	332.25	2819.4	9.525	20	34.4738	26220	0.659741
57	Concrete unconfined	526.884	2841.95	9.525	20	34.4738	26220	0.733146
58	Concrete unconfined	526.884	2869.61	9.525	20	34.4738	26220	0.823183
59	Concrete unconfined	526.884	2897.27	9.525	20	34.4738	26220	0.91322
60	Concrete unconfined	332.25	2919.81	9.525	20	34.4738	26220	0.986624
61	Concrete unconfined	526.884	2942.36	9.525	20	34.4738	26220	1
62	Concrete unconfined	526.884	2970.02	9.525	20	34.4738	26220	1
63	Concrete unconfined	526.884	2997.68	9.525	20	34.4738	26220	1
64	Concrete unconfined	332.25	3020.23	9.525	20	34.4738	26220	1
65	Concrete unconfined	362.903	3038.47	9.525	20	34.4738	26220	1
66	Concrete unconfined	332.25	9.525	27.7705	20	34.4738	26220	1
67	Steel	304.187	27.7705	27.7705	20	413.686	199948	0
68	Concrete confined	482.381	50.3199	27.7705	20	50.7726	26220	0.933236
69	Concrete confined	482.381	77.9779	27.7705	20	50.7726	26220	0.866821
70	Concrete confined	482.381	105.636	27.7705	20	50.7726	26220	0.800408
71	Steel	304.187	128.185	27.7705	20	413.686	199948	0
72	Concrete confined	482.381	150.735	27.7705	20	50.7726	26220	0.692116
73	Concrete confined	482.381	178.393	27.7705	20	50.7726	26220	0.625704
74	Concrete confined	482.381	206.051	27.7705	20	50.7726	26220	0.559291
75	Steel	304.187	228.6	27.7705	20	413.686	199948	0
76	Concrete confined	482.381	251.149	27.7705	20	50.7726	26220	0.450996
77	Concrete confined	482.381	278.807	27.7705	20	50.7726	26220	0.384583
78	Concrete confined	482.381	306.465	27.7705	20	50.7726	26220	0.318171
79	Steel	304.187	329.015	27.7705	20	413.686	199948	0
80	Concrete confined	482.381	351.564	27.7705	20	50.7726	26220	0.209876
81	Concrete confined	482.381	379.222	27.7705	20	50.7726	26220	0.143463
82	Concrete confined	482.381	406.88	27.7705	20	50.7726	26220	0.0770513
83	Steel	304.187	429.43	27.7705	20	413.686	199948	0
84	Concrete unconfined	1593.76	483.84	27.7705	20	34.4738	26220	0.11632
85	Steel	134.976	533.4	27.7705	20	413.686	199948	0
86	Concrete unconfined	2523.03	609.6	27.7705	20	34.4738	26220	0
87	Steel	134.976	685.8	27.7705	20	413.686	199948	0
88	Concrete unconfined	2523.03	762	27.7705	20	34.4738	26220	0
89	Steel	134.976	838.2	27.7705	20	413.686	199948	0
90	Concrete unconfined	2523.03	914.4	27.7705	20	34.4738	26220	0
91	Steel	134.976	990.6	27.7705	20	413.686	199948	0
92	Concrete unconfined	2523.03	1066.8	27.7705	20	34.4738	26220	0
93	Steel	134.976	1143	27.7705	20	413.686	199948	0
94	Concrete unconfined	2523.03	1219.2	27.7705	20	34.4738	26220	0
95	Steel	134.976	1295.4	27.7705	20	413.686	199948	0
96	Concrete unconfined	2523.03	1371.6	27.7705	20	34.4738	26220	0
97	Steel	134.976	1447.8	27.7705	20	413.686	199948	0
98	Concrete unconfined	2523.03	1524	27.7705	20	34.4738	26220	0
99	Steel	134.976	1600.2	27.7705	20	413.686	199948	0
100	Concrete unconfined	2523.03	1676.4	27.7705	20	34.4738	26220	0
101	Steel	134.976	1752.6	27.7705	20	413.686	199948	0
102	Concrete unconfined	2523.03	1828.8	27.7705	20	34.4738	26220	0
103	Steel	134.976	1905	27.7705	20	413.686	199948	0
104	Concrete unconfined	2523.03	1981.2	27.7705	20	34.4738	26220	0
105	Steel	134.976	2057.4	27.7705	20	413.686	199948	0
106	Concrete unconfined	2523.03	2133.6	27.7705	20	34.4738	26220	0
107	Steel	134.976	2209.8	27.7705	20	413.686	199948	0
108	Concrete unconfined	2523.03	2286	27.7705	20	34.4738	26220	0
109	Steel	134.976	2362.2	27.7705	20	413.686	199948	0
110	Concrete unconfined	2523.03	2438.4	27.7705	20	34.4738	26220	0
111	Steel	134.976	2514.6	27.7705	20	413.686	199948	0
112	Concrete unconfined	1593.76	2564.16	27.7705	20	34.4738	26220	0.0267543
113	Steel	304.187	2618.57	27.7705	20	413.686	199948	0
114	Concrete confined	482.381	2641.12	27.7705	20	50.7726	26220	0
115	Concrete confined	482.381	2668.78	27.7705	20	50.7726	26220	0
116	Concrete confined	482.381	2696.44	27.7705	20	50.7726	26220	0.0155441
117	Steel	304.187	2718.99	27.7705	20	413.686	199948	0
118	Concrete confined	482.381	2741.53	27.7705	20	50.7726	26220	0.114103
119	Concrete confined	482.381	2769.19	27.7705	20	50.7726	26220	0.174547
120	Concrete confined	482.381	2796.85	27.7705	20	50.7726	26220	0.234987
121	Steel	304.187	2819.4	27.7705	20	413.686	199948	0
122	Concrete confined	482.381	2841.95	27.7705	20	50.7726	26220	0.333547
123	Concrete confined	482.381	2869.61	27.7705	20	50.7726	26220	0.39399
124	Concrete confined	482.381	2897.27	27.7705	20	50.7726	26220	0.454434
125	Steel	304.187	2919.81	27.7705	20	413.686	199948	0
126	Concrete confined	482.381	2942.36	27.7705	20	50.7726	26220	0.552993
127	Concrete confined	482.381	2970.02	27.7705	20	50.7726	26220	0.613437
128	Concrete confined	482.381	2997.68	27.7705	20	50.7726	26220	0.673877
129	Steel	304.187	3020.23	27.7705	20	413.686	199948	0
130	Concrete unconfined	332.25	3038.47	27.7705	20	34.4738	26220	1
131	Concrete unconfined	601.936	9.525	52.2898	20	34.4738	26220	1
132	Concrete confined	551.094	27.7705	52.2898	20	50.7726	26220	0.987382
133	Concrete confined	873.928	50.3199	52.2898	20	50.7726	26220	0.933236
134	Concrete confined	873.928	77.9779	52.2898	20	50.7726	26220	0.866821
135	Concrete confined	873.928	105.636	52.2898	20	50.7726	26220	0.800408
136	Concrete confined	551.094	128.185	52.2898	20	50.7726	26220	0.746262
137	Concrete confined	873.928	150.735	52.2898	20	50.7726	26220	0.692116
138	Concrete confined	873.928	178.393	52.2898	20	50.7726	26220	0.625704
139	Concrete confined	873.928	206.051	52.2898	20	50.7726	26220	0.559291
140	Concrete confined	551.094	228.6	52.2898	20	50.7726	26220	0.505142
141	Concrete confined	873.928	251.149	52.2898	20	50.7726	26220	0.450996
142	Concrete confined	873.928	278.807	52.2898	20	50.7726	26220	0.384583
143	Concrete confined	873.928	306.465	52.2898	20	50.7726	26220	0.318171
144	Concrete confined	551.094	329.015	52.2898	20	50.7726	26220	0.264025
145	Concrete confined	873.928	351.564	52.2898	20	50.7726	26220	0.209876
146	Concrete confined	873.928	379.222	52.2898	20	50.7726	26220	0.143463
147	Concrete confined	873.928	406.88	52.2898	20	50.7726	26220	0.0770513
148	Concrete confined	551.094	429.43	52.2898	20	50.7726	26220	0.0229049
149	Concrete unconfined	2887.41	483.84	52.2898	20	34.4738	26220	0.11632
150	Concrete unconfined	244.536	533.4	52.2898	20	34.4738	26220	0.039577
151	Concrete unconfined	4570.96	609.6	52.2898	20	34.4738	26220	0
152	Concrete unconfined	244.536	685.8	52.2898	20	34.4738	26220	0
153	Concrete unconfined	4570.96	762	52.2898	20	34.4738	26220	0
154	Concrete unconfined	244.536	838.2	52.2898	20	34.4738	26220	0
155	Concrete unconfined	4570.96	914.4	52.2898	20	34.4738	26220	0
156	Concrete unconfined	244.536	990.6	52.2898	20	34.4738	26220	0
157	Concrete unconfined	4570.96	1066.8	52.2898	20	34.4738	26220	0
158	Concrete unconfined	244.536	1143	52.2898	20	34.4738	26220	0
159	Concrete unconfined	4570.96	1219.2	52.2898	20	34.4738	26220	0
160	Concrete unconfined	244.536	1295.4	52.2898	20	34.4738	26220	0
161	Concrete unconfined	4570.96	1371.6	52.2898	20	34.4738	26220	0
162	Concrete unconfined	244.536	1447.8	52.2898	20	34.4738	26220	0
163	Concrete unconfined	4570.96	1524	52.2898	20	34.4738	26220	0
164	Concrete unconfined	244.536	1600.2	52.2898	20	34.4738	26220	0
165	Concrete unconfined	4570.96	1676.4	52.2898	20	34.4738	26220	0
166	Concrete unconfined	244.536	1752.6	52.2898	20	34.4738	26220	0
167	Concrete unconfined	4570.96	1828.8	52.2898	20	34.4738	26220	0
168	Concrete unconfined	244.536	1905	52.2898	20	34.4738	26220	0
169	Concrete unconfined	4570.96	1981.2	52.2898	20	34.4738	26220	0
170	Concrete unconfined	244.536	2057.4	52.2898	20	34.4738	26220	0
171	Concrete unconfined	4570.96	2133.6	52.2898	20	34.4738	26220	0
172	Concrete unconfined	244.536	2209.8	52.2898	20	34.4738	26220	0
173	Concrete unconfined	4570.96	2286	52.2898	20	34.4738	26220	0
174	Concrete unconfined	244.536	2362.2	52.2898	20	34.4738	26220	0
175	Concrete unconfined	4570.96	2438.4	52.2898	20	34.4738	26220	0
176	Concrete unconfined	244.536	2514.6	52.2898	20	34.4738	26220	0
177	Concrete unconfined	2887.41	2564.16	52.2898	20	34.4738	26220	0.0267543
178	Concrete confined	551.094	2618.57	52.2898	20	50.7726	26220	0
179	Concrete confined	873.928	2641.12	52.2898	20	50.7726	26220	0
180	Concrete confined	873.928	2668.78	52.2898	20	50.7726	26220	0
181	Concrete confined	873.928	2696.44	52.2898	20	50.7726	26220	0.0155441
182	Concrete confined	551.094	2718.99	52.2898	20	50.7726	26220	0.0648234
183	Concrete confined	873.928	2741.53	52.2898	20	50.7726	26220	0.114103
184	Concrete confined	873.928	2769.19	52.2898	20	50.7726	26220	0.174547
185	Concrete confined	873.928	2796.85	52.2898	20	50.7726	26220	0.234987
186	Concrete confined	551.094	2819.4	52.2898	20	50.7726	26220	0.284269
187	Concrete confined	873.928	2841.95	52.2898	20	50.7726	26220	0.333547
188	Concrete confined	873.928	2869.61	52.2898	20	50.7726	26220	0.39399
189	Concrete confined	873.928	2897.27	52.2898	20	50.7726	26220	0.454434
190	Concrete confined	551.094	2919.81	52.2898	20	50.7726	26220	0.503712
191	Concrete confined	873.928	2942.36	52.2898	20	50.7726	26220	0.552993
192	Concrete confined	873.928	2970.02	52.2898	20	50.7726	26220	0.613437
193	Concrete confined	873.928	2997.68	52.2898	20	50.7726	26220	0.673877
194	Concrete confined	551.094	3020.23	52.2898	20	50.7726	26220	0.723158
195	Concrete unconfined	601.936	3038.47	52.2898	20	34.4738	26220	1
196	Concrete unconfined	601.936	9.525	83.8875	20	34.4738	26220	1
197	Concrete confined	551.094	27.7705	83.8875	20	50.7726	26220	0.987382
198	Concrete confined	873.928	50.3199	83.8875	20	50.7726	26220	0.933236
199	Concrete confined	873.928	77.9779	83.8875	20	50.7726	26220	0.866821
200	Concrete confined	873.928	105.636	83.8875	20	50.7726	26220	0.800408
201	Concrete confined	551.094	128.185	83.8875	20	50.7726	26220	0.746262
202	Concrete confined	873.928	150.735	83.8875	20	50.7726	26220	0.692116
203	Concrete confined	873.928	178.393	83.8875	20	50.7726	26220	0.625704
204	Concrete confined	873.928	206.051	83.8875	20	50.7726	26220	0.559291
205	Concrete confined	551.094	228.6	83.8875	20	50.7726	26220	0.505142
206	Concrete confined	873.928	251.149	83.8875	20	50.7726	26220	0.450996
207	Concrete confined	873.928	278.807	83.8875	20	50.7726	26220	0.384583
208	Concrete confined	873.928	306.465	83.8875	20	50.7726	26220	0.318171
209	Concrete confined	551.094	329.015	83.8875	20	50.7726	26220	0.264025
210	Concrete confined	873.928	351.564	83.8875	20	50.7726	26220	0.209876
211	Concrete confined	873.928	379.222	83.8875	20	50.7726	26220	0.143463
212	Concrete confined	873.928	406.88	83.8875	20	50.7726	26220	0.0770513
213	Concrete confined	551.094	429.43	83.8875	20	50.7726	26220	0.0229049
214	Concrete unconfined	2887.41	483.84	83.8875	20	34.4738	26220	0.11632
215	Concrete unconfined	244.536	533.4	83.8875	20	34.4738	26220	0.039577
216	Concrete unconfined	4570.96	609.6	83.8875	20	34.4738	26220	0
217	Concrete unconfined	244.536	685.8	83.8875	20	34.4738	26220	0
218	Concrete unconfined	4570.96	762	83.8875	20	34.4738	26220	0
219	Concrete unconfined	244.536	838.2	83.8875	20	34.4738	26220	0
220	Concrete unconfined	4570.96	914.4	83.8875	20	34.4738	26220	0
221	Concrete unconfined	244.536	990.6	83.8875	20	34.4738	26220	0
222	Concrete unconfined	4570.96	1066.8	83.8875	20	34.4738	26220	0
223	Concrete unconfined	244.536	1143	83.8875	20	34.4738	26220	0
224	Concrete unconfined	4570.96	1219.2	83.8875	20	34.4738	26220	0
225	Concrete unconfined	244.536	1295.4	83.8875	20	34.4738	26220	0
226	Concrete unconfined	4570.96	1371.6	83.8875	20	34.4738	26220	0
227	Concrete unconfined	244.536	1447.8	83.8875	20	34.4738	26220	0
228	Concrete unconfined	4570.96	1524	83.8875	20	34.4738	26220	0
229	Concrete unconfined	244.536	1600.2	83.8875	20	34.4738	26220	0
230	Concrete unconfined	4570.96	1676.4	83.8875	20	34.4738	26220	0
231	Concrete unconfined	244.536	1752.6	83.8875	20	34.4738	26220	0
232	Concrete unconfined	4570.96	1828.8	83.8875	20	34.4738	26220	0
233	Concrete unconfined	244.536	1905	83.8875	20	34.4738	26220	0
234	Concrete unconfined	4570.96	1981.2	83.8875	20	34.4738	26220	0
235	Concrete unconfined	244.536	2057.4	83.8875	20	34.4738	26220	0
236	Concrete unconfined	4570.96	2133.6	83.8875	20	34.4738	26220	0
237	Concrete unconfined	244.536	2209.8	83.8875	20	34.4738	26220	0
238	Concrete unconfined	4570.96	2286	83.8875	20	34.4738	26220	0
239	Concrete unconfined	244.536	2362.2	83.8875	20	34.4738	26220	0
240	Concrete unconfined	4570.96	2438.4	83.8875	20	34.4738	26220	0
241	Concrete unconfined	244.536	2514.6	83.8875	20	34.4738	26220	0
242	Concrete unconfined	2887.41	2564.16	83.8875	20	34.4738	26220	0.0267543
243	Concrete confined	551.094	2618.57	83.8875	20	50.7726	26220	0
244	Concrete confined	873.928	2641.12	83.8875	20	50.7726	26220	0
245	Concrete confined	873.928	2668.78	83.8875	20	50.7726	26220	0
246	Concrete confined	873.928	2696.44	83.8875	20	50.7726	26220	0.0155441
247	Concrete confined	551.094	2718.99	83.8875	20	50.7726	26220	0.0648234
248	Concrete confined	873.928	2741.53	83.8875	20	50.7726	26220	0.114103
249	Concrete confined	873.928	2769.19	83.8875	20	50.7726	26220	0.174547
250	Concrete confined	873.928	2796.85	83.8875	20	50.7726	26220	0.234987
251	Concrete confined	551.094	2819.4	83.8875	20	50.7726	26220	0.284269
252	Concrete confined	873.928	2841.95	83.8875	20	50.7726	26220	0.333547
253	Concrete confined	873.928	2869.61	83.8875	20	50.7726	26220	0.39399
254	Concrete confined	873.928	2897.27	83.8875	20	50.7726	26220	0.454434
255	Concrete confined	551.094	2919.81	83.8875	20	50.7726	26220	0.503712
256	Concrete confined	873.928	2942.36	83.8875	20	50.7726	26220	0.552993
257	Concrete confined	873.928	2970.02	83.8875	20	50.7726	26220	0.613437
258	Concrete confined	873.928	2997.68	83.8875	20	50.7726	26220	0.673877
259	Concrete confined	551.094	3020.23	83.8875	20	50.7726	26220	0.723158
260	Concrete unconfined	601.936	3038.47	83.8875	20	34.4738	26220	1
261	Concrete unconfined	601.936	9.525	115.485	20	34.4738	26220	1
262	Concrete confined	551.094	27.7705	115.485	20	50.7726	26220	0.987382
263	Concrete confined	873.928	50.3199	115.485	20	50.7726	26220	0.933236
264	Concrete confined	873.928	77.9779	115.485	20	50.7726	26220	0.866821
265	Concrete confined	873.928	105.636	115.485	20	50.7726	26220	0.800408
266	Concrete confined	551.094	128.185	115.485	20	50.7726	26220	0.746262
267	Concrete confined	873.928	150.735	115.485	20	50.7726	26220	0.692116
268	Concrete confined	873.928	178.393	115.485	20	50.7726	26220	0.625704
269	Concrete confined	873.928	206.051	115.485	20	50.7726	26220	0.559291
270	Concrete confined	551.094	228.6	115.485	20	50.7726	26220	0.505142
271	Concrete confined	873.928	251.149	115.485	20	50.7726	26220	0.450996
272	Concrete confined	873.928	278.807	115.485	20	50.7726	26220	0.384583
273	Concrete confined	873.928	306.465	115.485	20	50.7726	26220	0.318171
274	Concrete confined	551.094	329.015	115.485	20	50.7726	26220	0.264025
275	Concrete confined	873.928	351.564	115.485	20	50.7726	26220	0.209876
276	Concrete confined	873.928	379.222	115.485	20	50.7726	26220	0.143463
277	Concrete confined	873.928	406.88	115.485	20	50.7726	26220	0.0770513
278	Concrete confined	551.094	429.43	115.485	20	50.7726	26220	0.0229049
279	Concrete unconfined	2887.41	483.84	115.485	20	34.4738	26220	0.11632
280	Concrete unconfined	244.536	533.4	115.485	20	34.4738	26220	0.039577
281	Concrete unconfined	4570.96	609.6	115.485	20	34.4738	26220	0
282	Concrete unconfined	244.536	685.8	115.485	20	34.4738	26220	0
283	Concrete unconfined	4570.96	762	115.485	20	34.4738	26220	0
284	Concrete unconfined	244.536	838.2	115.485	20	34.4738	26220	0
285	Concrete unconfined	4570.96	914.4	115.485	20	34.4738	26220	0
286	Concrete unconfined	244.536	990.6	115.485	20	34.4738	26220	0
287	Concrete unconfined	4570.96	1066.8	115.485	20	34.4738	26220	0
288	Concrete unconfined	244.536	1143	115.485	20	34.4738	26220	0
289	Concrete unconfined	4570.96	1219.2	115.485	20	34.4738	26220	0
290	Concrete unconfined	244.536	1295.4	115.485	20	34.4738	26220	0
291	Concrete unconfined	4570.96	1371.6	115.485	20	34.4738	26220	0
292	Concrete unconfined	244.536	1447.8	115.485	20	34.4738	26220	0
293	Concrete unconfined	4570.96	1524	115.485	20	34.4738	26220	0
294	Concrete unconfined	244.536	1600.2	115.485	20	34.4738	26220	0
295	Concrete unconfined	4570.96	1676.4	115.485	20	34.4738	26220	0
296	Concrete unconfined	244.536	1752.6	115.485	20	34.4738	26220	0
297	Concrete unconfined	4570.96	1828.8	115.485	20	34.4738	26220	0
298	Concrete unconfined	244.536	1905	115.485	20	34.4738	26220	0
299	Concrete unconfined	4570.96	1981.2	115.485	20	34.4738	26220	0
300	Concrete unconfined	244.536	2057.4	115.485	20	34.4738	26220	0
301	Concrete unconfined	4570.96	2133.6	115.485	20	34.4738	26220	0
302	Concrete unconfined	244.536	2209.8	115.485	20	34.4738	26220	0
303	Concrete unconfined	4570.96	2286	115.485	20	34.4738	26220	0
304	Concrete unconfined	244.536	2362.2	115.485	20	34.4738	26220	0
305	Concrete unconfined	4570.96	2438.4	115.485	20	34.4738	26220	0
306	Concrete unconfined	244.536	2514.6	115.485	20	34.4738	26220	0
307	Concrete unconfined	2887.41	2564.16	115.485	20	34.4738	26220	0.0267543
308	Concrete confined	551.094	2618.57	115.485	20	50.7726	26220	0
309	Concrete confined	873.928	2641.12	115.485	20	50.7726	26220	0
310	Concrete confined	873.928	2668.78	115.485	20	50.7726	26220	0
311	Concrete confined	873.928	2696.44	115.485	20	50.7726	26220	0.0155441
312	Concrete confined	551.094	2718.99	115.485	20	50.7726	26220	0.0648234
313	Concrete confined	873.928	2741.53	115.485	20	50.7726	26220	0.114103
314	Concrete confined	873.928	2769.19	115.485	20	50.7726	26220	0.174547
315	Concrete confined	873.928	2796.85	115.485	20	50.7726	26220	0.234987
316	Concrete confined	551.094	2819.4	115.485	20	50.7726	26220	0.284269
317	Concrete confined	873.928	2841.95	115.485	20	50.7726	26220	0.333547
318	Concrete confined	873.928	2869.61	115.485	20	50.7726	26220	0.39399
319	Concrete confined	873.928	2897.27	115.485	20	50.7726	26220	0.454434
320	Concrete confined	551.094	2919.81	115.485	20	50.7726	26220	0.503712
321	Concrete confined	873.928	2942.36	115.485	20	50.7726	26220	0.552993
322	Concrete confined	873.928	2970.02	115.485	20	50.7726	26220	0.613437
323	Concrete confined	873.928	2997.68	115.485	20	50.7726	26220	0.673877
324	Concrete confined	551.094	3020.23	115.485	20	50.7726	26220	0.723158
325	Concrete unconfined	601.936	3038.47	115.485	20	34.4738	26220	1
326	Concrete unconfined	601.936	9.525	147.083	20	34.4738	26220	1
327	Concrete confined	551.094	27.7705	147.083	20	50.7726	26220	0.987382
328	Concrete confined	873.928	50.3199	147.083	20	50.7726	26220	0.933236
329	Concrete confined	873.928	77.9779	147.083	20	50.7726	26220	0.866821
330	Concrete confined	873.928	105.636	147.083	20	50.7726	26220	0.800408
331	Concrete confined	551.094	128.185	147.083	20	50.7726	26220	0.746262
332	Concrete confined	873.928	150.735	147.083	20	50.7726	26220	0.692116
333	Concrete confined	873.928	178.393	147.083	20	50.7726	26220	0.625704
334	Concrete confined	873.928	206.051	147.083	20	50.7726	26220	0.559291
335	Concrete confined	551.094	228.6	147.083	20	50.7726	26220	0.505142
336	Concrete confined	873.928	251.149	147.083	20	50.7726	26220	0.450996
337	Concrete confined	873.928	278.807	147.083	20	50.7726	26220	0.384583
338	Concrete confined	873.928	306.465	147.083	20	50.7726	26220	0.318171
339	Concrete confined	551.094	329.015	147.083	20	50.7726	26220	0.264025
340	Concrete confined	873.928	351.564	147.083	20	50.7726	26220	0.209876
341	Concrete confined	873.928	379.222	147.083	20	50.7726	26220	0.143463
342	Concrete confined	873.928	406.88	147.083	20	50.7726	26220	0.0770513
343	Concrete confined	551.094	429.43	147.083	20	50.7726	26220	0.0229049
344	Concrete unconfined	2887.41	483.84	147.083	20	34.4738	26220	0.11632
345	Concrete unconfined	244.536	533.4	147.083	20	34.4738	26220	0.039577
346	Concrete unconfined	4570.96	609.6	147.083	20	34.4738	26220	0
347	Concrete unconfined	244.536	685.8	147.083	20	34.4738	26220	0
348	Concrete unconfined	4570.96	762	147.083	20	34.4738	26220	0
349	Concrete unconfined	244.536	838.2	147.083	20	34.4738	26220	0
350	Concrete unconfined	4570.96	914.4	147.083	20	34.4738	26220	0
351	Concrete unconfined	244.536	990.6	147.083	20	34.4738	26220	0
352	Concrete unconfined	4570.96	1066.8	147.083	20	34.4738	26220	0
353	Concrete unconfined	244.536	1143	147.083	20	34.4738	26220	0
354	Concrete unconfined	4570.96	1219.2	147.083	20	34.4738	26220	0
355	Concrete unconfined	244.536	1295.4	147.083	20	34.4738	26220	0
356	Concrete unconfined	4570.96	1371.6	147.083	20	34.4738	26220	0
357	Concrete unconfined	244.536	1447.8	147.083	20	34.4738	26220	0
358	Concrete unconfined	4570.96	1524	147.083	20	34.4738	26220	0
359	Concrete unconfined	244.536	1600.2	147.083	20	34.4738	26220	0
360	Concrete unconfined	4570.96	1676.4	147.083	20	34.4738	26220	0
361	Concrete unconfined	244.536	1752.6	147.083	20	34.4738	26220	0
362	Concrete unconfined	4570.96	1828.8	147.083	20	34.4738	26220	0
363	Concrete unconfined	244.536	1905	147.083	20	34.4738	26220	0
364	Concrete unconfined	4570.96	1981.2	147.083	20	34.4738	26220	0
365	Concrete unconfined	244.536	2057.4	147.083	20	34.4738	26220	0
366	Concrete unconfined	4570.96	2133.6	147.083	20	34.4738	26220	0
367	Concrete unconfined	244.536	2209.8	147.083	20	34.4738	26220	0
368	Concrete unconfined	4570.96	2286	147.083	20	34.4738	26220	0
369	Concrete unconfined	244.536	2362.2	147.083	20	34.4738	26220	0
370	Concrete unconfined	4570.96	2438.4	147.083	20	34.4738	26220	0
371	Concrete unconfined	244.536	2514.6	147.083	20	34.4738	26220	0
372	Concrete unconfined	2887.41	2564.16	147.083	20	34.4738	26220	0.0267543
373	Concrete confined	551.094	2618.57	147.083	20	50.7726	26220	0
374	Concrete confined	873.928	2641.12	147.083	20	50.7726	26220	0
375	Concrete confined	873.928	2668.78	147.083	20	50.7726	26220	0
376	Concrete confined	873.928	2696.44	147.083	20	50.7726	26220	0.0155441
377	Concrete confined	551.094	2718.99	147.083	20	50.7726	26220	0.0648234
378	Concrete confined	873.928	2741.53	147.083	20	50.7726	26220	0.114103
379	Concrete confined	873.928	2769.19	147.083	20	50.7726	26220	0.174547
380	Concrete confined	873.928	2796.85	147.083	20	50.7726	26220	0.234987
381	Concrete confined	551.094	2819.4	147.083	20	50.7726	26220	0.284269
382	Concrete confined	873.928	2841.95	147.083	20	50.7726	26220	0.333547
383	Concrete confined	873.928	2869.61	147.083	20	50.7726	26220	0.39399
384	Concrete confined	873.928	2897.27	147.083	20	50.7726	26220	0.454434
385	Concrete confined	551.094	2919.81	147.083	20	50.7726	26220	0.503712
386	Concrete confined	873.928	2942.36	147.083	20	50.7726	26220	0.552993
387	Concrete confined	873.928	2970.02	147.083	20	50.7726	26220	0.613437
388	Concrete confined	873.928	2997.68	147.083	20	50.7726	26220	0.673877
389	Concrete confined	551.094	3020.23	147.083	20	50.7726	26220	0.723158
390	Concrete unconfined	601.936	3038.47	147.083	20	34.4738	26220	1
391	Concrete unconfined	601.936	9.525	178.681	20	34.4738	26220	1
392	Concrete confined	551.094	27.7705	178.681	20	50.7726	26220	0.987382
393	Concrete confined	873.928	50.3199	178.681	20	50.7726	26220	0.933236
394	Concrete confined	873.928	77.9779	178.681	20	50.7726	26220	0.866821
395	Concrete confined	873.928	105.636	178.681	20	50.7726	26220	0.800408
396	Concrete confined	551.094	128.185	178.681	20	50.7726	26220	0.746262
397	Concrete confined	873.928	150.735	178.681	20	50.7726	26220	0.692116
398	Concrete confined	873.928	178.393	178.681	20	50.7726	26220	0.625704
399	Concrete confined	873.928	206.051	178.681	20	50.7726	26220	0.559291
400	Concrete confined	551.094	228.6	178.681	20	50.7726	26220	0.505142
401	Concrete confined	873.928	251.149	178.681	20	50.7726	26220	0.450996
402	Concrete confined	873.928	278.807	178.681	20	50.7726	26220	0.384583
403	Concrete confined	873.928	306.465	178.681	20	50.7726	26220	0.318171
404	Concrete confined	551.094	329.015	178.681	20	50.7726	26220	0.264025
405	Concrete confined	873.928	351.564	178.681	20	50.7726	26220	0.209876
406	Concrete confined	873.928	379.222	178.681	20	50.7726	26220	0.143463
407	Concrete confined	873.928	406.88	178.681	20	50.7726	26220	0.0770513
408	Concrete confined	551.094	429.43	178.681	20	50.7726	26220	0.0229049
409	Concrete unconfined	2887.41	483.84	178.681	20	34.4738	26220	0.11632
410	Concrete unconfined	244.536	533.4	178.681	20	34.4738	26220	0.039577
411	Concrete unconfined	4570.96	609.6	178.681	20	34.4738	26220	0
412	Concrete unconfined	244.536	685.8	178.681	20	34.4738	26220	0
413	Concrete unconfined	4570.96	762	178.681	20	34.4738	26220	0
414	Concrete unconfined	244.536	838.2	178.681	20	34.4738	26220	0
415	Concrete unconfined	4570.96	914.4	178.681	20	34.4738	26220	0
416	Concrete unconfined	244.536	990.6	178.681	20	34.4738	26220	0
417	Concrete unconfined	4570.96	1066.8	178.681	20	34.4738	26220	0
418	Concrete unconfined	244.536	1143	178.681	20	34.4738	26220	0
419	Concrete unconfined	4570.96	1219.2	178.681	20	34.4738	26220	0
420	Concrete unconfined	244.536	1295.4	178.681	20	34.4738	26220	0
421	Concrete unconfined	4570.96	1371.6	178.681	20	34.4738	26220	0
422	Concrete unconfined	244.536	1447.8	178.681	20	34.4738	26220	0
423	Concrete unconfined	4570.96	1524	178.681	20	34.4738	26220	0
424	Concrete unconfined	244.536	1600.2	178.681	20	34.4738	26220	0
425	Concrete unconfined	4570.96	1676.4	178.681	20	34.4738	26220	0
426	Concrete unconfined	244.536	1752.6	178.681	20	34.4738	26220	0
427	Concrete unconfined	4570.96	1828.8	178.681	20	34.4738	26220	0
428	Concrete unconfined	244.536	1905	178.681	20	34.4738	26220	0
429	Concrete unconfined	4570.96	1981.2	178.681	20	34.4738	26220	0
430	Concrete unconfined	244.536	2057.4	178.681	20	34.4738	26220	0
431	Concrete unconfined	4570.96	2133.6	178.681	20	34.4738	26220	0
432	Concrete unconfined	244.536	2209.8	178.681	20	34.4738	26220	0
433	Concrete unconfined	4570.96	2286	178.681	20	34.4738	26220	0
434	Concrete unconfined	244.536	2362.2	178.681	20	34.4738	26220	0
435	Concrete unconfined	4570.96	2438.4	178.681	20	34.4738	26220	0
436	Concrete unconfined	244.536	2514.6	178.681	20	34.4738	26220	0
437	Concrete unconfined	2887.41	2564.16	178.681	20	34.4738	26220	0.0267543
438	Concrete confined	551.094	2618.57	178.681	20	50.7726	26220	0
439	Concrete confined	873.928	2641.12	178.681	20	50.7726	26220	0
440	Concrete confined	873.928	2668.78	178.681	20	50.7726	26220	0
441	Concrete confined	873.928	2696.44	178.681	20	50.7726	26220	0.0155441
442	Concrete confined	551.094	2718.99	178.681	20	50.7726	26220	0.0648234
443	Concrete confined	873.928	2741.53	178.681	20	50.7726	26220	0.114103
444	Concrete confined	873.928	2769.19	178.681	20	50.7726	26220	0.174547
445	Concrete confined	873.928	2796.85	178.681	20	50.7726	26220	0.234987
446	Concrete confined	551.094	2819.4	178.681	20	50.7726	26220	0.284269
447	Concrete confined	873.928	2841.95	178.681	20	50.7726	26220	0.333547
448	Concrete confined	873.928	2869.61	178.681	20	50.7726	26220	0.39399
449	Concrete confined	873.928	2897.27	178.681	20	50.7726	26220	0.454434
450	Concrete confined	551.094	2919.81	178.681	20	50.7726	26220	0.503712
451	Concrete confined	873.928	2942.36	178.681	20	50.7726	26220	0.552993
452	Concrete confined	873.928	2970.02	178.681	20	50.7726	26220	0.613437
453	Concrete confined	873.928	2997.68	178.681	20	50.7726	26220	0.673877
454	Concrete confined	551.094	3020.23	178.681	20	50.7726	26220	0.723158
455	Concrete unconfined	601.936	3038.47	178.681	20	34.4738	26220	1
456	Concrete unconfined	332.25	9.525	203.2	20	34.4738	26220	1
457	Steel	304.187	27.7705	203.2	20	413.686	199948	0
458	Concrete confined	482.381	50.3199	203.2	20	50.7726	26220	0.933236
459	Concrete confined	482.381	77.9779	203.2	20	50.7726	26220	0.866821
460	Concrete confined	482.381	105.636	203.2	20	50.7726	26220	0.800408
461	Steel	304.187	128.185	203.2	20	413.686	199948	0
462	Concrete confined	482.381	150.735	203.2	20	50.7726	26220	0.692116
463	Concrete confined	482.381	178.393	203.2	20	50.7726	26220	0.625704
464	Concrete confined	482.381	206.051	203.2	20	50.7726	26220	0.559291
465	Steel	304.187	228.6	203.2	20	413.686	199948	0
466	Concrete confined	482.381	251.149	203.2	20	50.7726	26220	0.450996
467	Concrete confined	482.381	278.807	203.2	20	50.7726	26220	0.384583
468	Concrete confined	482.381	306.465	203.2	20	50.7726	26220	0.318171
469	Steel	304.187	329.015	203.2	20	413.686	199948	0
470	Concrete confined	482.381	351.564	203.2	20	50.7726	26220	0.209876
471	Concrete confined	482.381	379.222	203.2	20	50.7726	26220	0.143463
472	Concrete confined	482.381	406.88	203.2	20	50.7726	26220	0.0770513
473	Steel	304.187	429.43	203.2	20	413.686	199948	0
474	Concrete unconfined	1593.76	483.84	203.2	20	34.4738	26220	0.11632
475	Concrete unconfined	134.976	533.4	203.2	20	34.4738	26220	0.039577
476	Concrete unconfined	2523.03	609.6	203.2	20	34.4738	26220	0
477	Concrete unconfined	134.976	685.8	203.2	20	34.4738	26220	0
478	Concrete unconfined	2523.03	762	203.2	20	34.4738	26220	0
479	Concrete unconfined	134.976	838.2	203.2	20	34.4738	26220	0
480	Concrete unconfined	2523.03	914.4	203.2	20	34.4738	26220	0
481	Concrete unconfined	134.976	990.6	203.2	20	34.4738	26220	0
482	Concrete unconfined	2523.03	1066.8	203.2	20	34.4738	26220	0
483	Concrete unconfined	134.976	1143	203.2	20	34.4738	26220	0
484	Concrete unconfined	2523.03	1219.2	203.2	20	34.4738	26220	0
485	Concrete unconfined	134.976	1295.4	203.2	20	34.4738	26220	0
486	Concrete unconfined	2523.03	1371.6	203.2	20	34.4738	26220	0
487	Concrete unconfined	134.976	1447.8	203.2	20	34.4738	26220	0
488	Concrete unconfined	2523.03	1524	203.2	20	34.4738	26220	0
489	Concrete unconfined	134.976	1600.2	203.2	20	34.4738	26220	0
490	Concrete unconfined	2523.03	1676.4	203.2	20	34.4738	26220	0
491	Concrete unconfined	134.976	1752.6	203.2	20	34.4738	26220	0
492	Concrete unconfined	2523.03	1828.8	203.2	20	34.4738	26220	0
493	Concrete unconfined	134.976	1905	203.2	20	34.4738	26220	0
494	Concrete unconfined	2523.03	1981.2	203.2	20	34.4738	26220	0
495	Concrete unconfined	134.976	2057.4	203.2	20	34.4738	26220	0
496	Concrete unconfined	2523.03	2133.6	203.2	20	34.4738	26220	0
497	Concrete unconfined	134.976	2209.8	203.2	20	34.4738	26220	0
498	Concrete unconfined	2523.03	2286	203.2	20	34.4738	26220	0
499	Concrete unconfined	134.976	2362.2	203.2	20	34.4738	26220	0
500	Concrete unconfined	2523.03	2438.4	203.2	20	34.4738	26220	0
501	Concrete unconfined	134.976	2514.6	203.2	20	34.4738	26220	0
502	Concrete unconfined	1593.76	2564.16	203.2	20	34.4738	26220	0.0267543
503	Steel	304.187	2618.57	203.2	20	413.686	199948	0
504	Concrete confined	482.381	2641.12	203.2	20	50.7726	26220	0
505	Concrete confined	482.381	2668.78	203.2	20	50.7726	26220	0
506	Concrete confined	482.381	2696.44	203.2	20	50.7726	26220	0.0155441
507	Steel	304.187	2718.99	203.2	20	413.686	199948	0
508	Concrete confined	482.381	2741.53	203.2	20	50.7726	26220	0.114103
509	Concrete confined	482.381	2769.19	203.2	20	50.7726	26220	0.174547
510	Concrete confined	482.381	2796.85	203.2	20	50.7726	26220	0.234987
511	Steel	304.187	2819.4	203.2	20	413.686	199948	0
512	Concrete confined	482.381	2841.95	203.2	20	50.7726	26220	0.333547
513	Concrete confined	482.381	2869.61	203.2	20	50.7726	26220	0.39399
514	Concrete confined	482.381	2897.27	203.2	20	50.7726	26220	0.454434
515	Steel	304.187	2919.81	203.2	20	413.686	199948	0
516	Concrete confined	482.381	2942.36	203.2	20	50.7726	26220	0.552993
517	Concrete confined	482.381	2970.02	203.2	20	50.7726	26220	0.613437
518	Concrete confined	482.381	2997.68	203.2	20	50.7726	26220	0.673877
519	Steel	304.187	3020.23	203.2	20	413.686	199948	0
520	Concrete unconfined	332.25	3038.47	203.2	20	34.4738	26220	1
521	Concrete unconfined	601.936	9.525	227.719	20	34.4738	26220	1
522	Concrete confined	551.094	27.7705	227.719	20	50.7726	26220	0.987382
523	Concrete confined	873.928	50.3199	227.719	20	50.7726	26220	0.933236
524	Concrete confined	873.928	77.9779	227.719	20	50.7726	26220	0.866821
525	Concrete confined	873.928	105.636	227.719	20	50.7726	26220	0.800408
526	Concrete confined	551.094	128.185	227.719	20	50.7726	26220	0.746262
527	Concrete confined	873.928	150.735	227.719	20	50.7726	26220	0.692116
528	Concrete confined	873.928	178.393	227.719	20	50.7726	26220	0.625704
529	Concrete confined	873.928	206.051	227.719	20	50.7726	26220	0.559291
530	Concrete confined	551.094	228.6	227.719	20	50.7726	26220	0.505142
531	Concrete confined	873.928	251.149	227.719	20	50.7726	26220	0.450996
532	Concrete confined	873.928	278.807	227.719	20	50.7726	26220	0.384583
533	Concrete confined	873.928	306.465	227.719	20	50.7726	26220	0.318171
534	Concrete confined	551.094	329.015	227.719	20	50.7726	26220	0.264025
535	Concrete confined	873.928	351.564	227.719	20	50.7726	26220	0.209876
536	Concrete confined	873.928	379.222	227.719	20	50.7726	26220	0.143463
537	Concrete confined	873.928	406.88	227.719	20	50.7726	26220	0.0770513
538	Concrete confined	551.094	429.43	227.719	20	50.7726	26220	0.0229049
539	Concrete unconfined	2887.41	483.84	227.719	20	34.4738	26220	0.11632
540	Concrete unconfined	244.536	533.4	227.719	20	34.4738	26220	0.039577
541	Concrete unconfined	4570.96	609.6	227.719	20	34.4738	26220	0
542	Concrete unconfined	244.536	685.8	227.719	20	34.4738	26220	0
543	Concrete unconfined	4570.96	762	227.719	20	34.4738	26220	0
544	Concrete unconfined	244.536	838.2	227.719	20	34.4738	26220	0
545	Concrete unconfined	4570.96	914.4	227.719	20	34.4738	26220	0
546	Concrete unconfined	244.536	990.6	227.719	20	34.4738	26220	0
547	Concrete unconfined	4570.96	1066.8	227.719	20	34.4738	26220	0
548	Concrete unconfined	244.536	1143	227.719	20	34.4738	26220	0
549	Concrete unconfined	4570.96	1219.2	227.719	20	34.4738	26220	0
550	Concrete unconfined	244.536	1295.4	227.719	20	34.4738	26220	0
551	Concrete unconfined	4570.96	1371.6	227.719	20	34.4738	26220	0
552	Concrete unconfined	244.536	1447.8	227.719	20	34.4738	26220	0
553	Concrete unconfined	4570.96	1524	227.719	20	34.4738	26220	0
554	Concrete unconfined	244.536	1600.2	227.719	20	34.4738	26220	0
555	Concrete unconfined	4570.96	1676.4	227.719	20	34.4738	26220	0
556	Concrete unconfined	244.536	1752.6	227.719	20	34.4738	26220	0
557	Concrete unconfined	4570.96	1828.8	227.719	20	34.4738	26220	0
558	Concrete unconfined	244.536	1905	227.719	20	34.4738	26220	0
559	Concrete unconfined	4570.96	1981.2	227.719	20	34.4738	26220	0
560	Concrete unconfined	244.536	2057.4	227.719	20	34.4738	26220	0
561	Concrete unconfined	4570.96	2133.6	227.719	20	34.4738	26220	0
562	Concrete unconfined	244.536	2209.8	227.719	20	34.4738	26220	0
563	Concrete unconfined	4570.96	2286	227.719	20	34.4738	26220	0
564	Concrete unconfined	244.536	2362.2	227.719	20	34.4738	26220	0
565	Concrete unconfined	4570.96	2438.4	227.719	20	34.4738	26220	0
566	Concrete unconfined	244.536	2514.6	227.719	20	34.4738	26220	0
567	Concrete unconfined	2887.41	2564.16	227.719	20	34.4738	26220	0.0267543
568	Concrete confined	551.094	2618.57	227.719	20	50.7726	26220	0
569	Concrete confined	873.928	2641.12	227.719	20	50.7726	26220	0
570	Concrete confined	873.928	2668.78	227.719	20	50.7726	26220	0
571	Concrete confined	873.928	2696.44	227.719	20	50.7726	26220	0.0155441
572	Concrete confined	551.094	2718.99	227.719	20	50.7726	26220	0.0648234
573	Concrete confined	873.928	2741.53	227.719	20	50.7726	26220	0.114103
574	Concrete confined	873.928	2769.19	227.719	20	50.7726	26220	0.174547
575	Concrete confined	873.928	2796.85	227.719	20	50.7726	26220	0.234987
576	Concrete confined	551.094	2819.4	227.719	20	50.7726	26220	0.284269
577	Concrete confined	873.928	2841.95	227.719	20	50.7726	26220	0.333547
578	Concrete confined	873.928	2869.61	227.719	20	50.7726	26220	0.39399
579	Concrete confined	873.928	2897.27	227.719	20	50.7726	26220	0.454434
580	Concrete confined	551.094	2919.81	227.719	20	50.7726	26220	0.503712
581	Concrete confined	873.928	2942.36	227.719	20	50.7726	26220	0.552993
582	Concrete confined	873.928	2970.02	227.719	20	50.7726	26220	0.613437
583	Concrete confined	873.928	2997.68	227.719	20	50.7726	26220	0.673877
584	Concrete confined	551.094	3020.23	227.719	20	50.7726	26220	0.723158
585	Concrete unconfined	601.936	3038.47	227.719	20	34.4738	26220	1
586	Concrete unconfined	601.936	9.525	259.317	20	34.4738	26220	1
587	Concrete confined	551.094	27.7705	259.317	20	50.7726	26220	0.987382
588	Concrete confined	873.928	50.3199	259.317	20	50.7726	26220	0.933236
589	Concrete confined	873.928	77.9779	259.317	20	50.7726	26220	0.866821
590	Concrete confined	873.928	105.636	259.317	20	50.7726	26220	0.800408
591	Concrete confined	551.094	128.185	259.317	20	50.7726	26220	0.746262
592	Concrete confined	873.928	150.735	259.317	20	50.7726	26220	0.692116
593	Concrete confined	873.928	178.393	259.317	20	50.7726	26220	0.625704
594	Concrete confined	873.928	206.051	259.317	20	50.7726	26220	0.559291
595	Concrete confined	551.094	228.6	259.317	20	50.7726	26220	0.505142
596	Concrete confined	873.928	251.149	259.317	20	50.7726	26220	0.450996
597	Concrete confined	873.928	278.807	259.317	20	50.7726	26220	0.384583
598	Concrete confined	873.928	306.465	259.317	20	50.7726	26220	0.318171
599	Concrete confined	551.094	329.015	259.317	20	50.7726	26220	0.264025
600	Concrete confined	873.928	351.564	259.317	20	50.7726	26220	0.209876
601	Concrete confined	873.928	379.222	259.317	20	50.7726	26220	0.143463
602	Concrete confined	873.928	406.88	259.317	20	50.7726	26220	0.0770513
603	Concrete confined	551.094	429.43	259.317	20	50.7726	26220	0.0229049
604	Concrete unconfined	2887.41	483.84	259.317	20	34.4738	26220	0.11632
605	Concrete unconfined	244.536	533.4	259.317	20	34.4738	26220	0.039577
606	Concrete unconfined	4570.96	609.6	259.317	20	34.4738	26220	0
607	Concrete unconfined	244.536	685.8	259.317	20	34.4738	26220	0
608	Concrete unconfined	4570.96	762	259.317	20	34.4738	26220	0
609	Concrete unconfined	244.536	838.2	259.317	20	34.4738	26220	0
610	Concrete unconfined	4570.96	914.4	259.317	20	34.4738	26220	0
611	Concrete unconfined	244.536	990.6	259.317	20	34.4738	26220	0
612	Concrete unconfined	4570.96	1066.8	259.317	20	34.4738	26220	0
613	Concrete unconfined	244.536	1143	259.317	20	34.4738	26220	0
614	Concrete unconfined	4570.96	1219.2	259.317	20	34.4738	26220	0
615	Concrete unconfined	244.536	1295.4	259.317	20	34.4738	26220	0
616	Concrete unconfined	4570.96	1371.6	259.317	20	34.4738	26220	0
617	Concrete unconfined	244.536	1447.8	259.317	20	34.4738	26220	0
618	Concrete unconfined	4570.96	1524	259.317	20	34.4738	26220	0
619	Concrete unconfined	244.536	1600.2	259.317	20	34.4738	26220	0
620	Concrete unconfined	4570.96	1676.4	259.317	20	34.4738	26220	0
621	Concrete unconfined	244.536	1752.6	259.317	20	34.4738	26220	0
622	Concrete unconfined	4570.96	1828.8	259.317	20	34.4738	26220	0
623	Concrete unconfined	244.536	1905	259.317	20	34.4738	26220	0
624	Concrete unconfined	4570.96	1981.2	259.317	20	34.4738	26220	0
625	Concrete unconfined	244.536	2057.4	259.317	20	34.4738	26220	0
626	Concrete unconfined	4570.96	2133.6	259.317	20	34.4738	26220	0
627	Concrete unconfined	244.536	2209.8	259.317	20	34.4738	26220	0
628	Concrete unconfined	4570.96	2286	259.317	20	34.4738	26220	0
629	Concrete unconfined	244.536	2362.2	259.317	20	34.4738	26220	0
630	Concrete unconfined	4570.96	2438.4	259.317	20	34.4738	26220	0
631	Concrete unconfined	244.536	2514.6	259.317	20	34.4738	26220	0
632	Concrete unconfined	2887.41	2564.16	259.317	20	34.4738	26220	0.0267543
633	Concrete confined	551.094	2618.57	259.317	20	50.7726	26220	0
634	Concrete confined	873.928	2641.12	259.317	20	50.7726	26220	0
635	Concrete confined	873.928	2668.78	259.317	20	50.7726	26220	0
636	Concrete confined	873.928	2696.44	259.317	20	50.7726	26220	0.0155441
637	Concrete confined	551.094	2718.99	259.317	20	50.7726	26220	0.0648234
638	Concrete confined	873.928	2741.53	259.317	20	50.7726	26220	0.114103
639	Concrete confined	873.928	2769.19	259.317	20	50.7726	26220	0.174547
640	Concrete confined	873.928	2796.85	259.317	20	50.7726	26220	0.234987
641	Concrete confined	551.094	2819.4	259.317	20	50.7726	26220	0.284269
642	Concrete confined	873.928	2841.95	259.317	20	50.7726	26220	0.333547
643	Concrete confined	873.928	2869.61	259.317	20	50.7726	26220	0.39399
644	Concrete confined	873.928	2897.27	259.317	20	50.7726	26220	0.454434
645	Concrete confined	551.094	2919.81	259.317	20	50.7726	26220	0.503712
646	Concrete confined	873.928	2942.36	259.317	20	50.7726	26220	0.552993
647	Concrete confined	873.928	2970.02	259.317	20	50.7726	26220	0.613437
648	Concrete confined	873.928	2997.68	259.317	20	50.7726	26220	0.673877
649	Concrete confined	551.094	3020.23	259.317	20	50.7726	26220	0.723158
650	Concrete unconfined	601.936	3038.47	259.317	20	34.4738	26220	1
651	Concrete unconfined	601.936	9.525	290.915	20	34.4738	26220	1
652	Concrete confined	551.094	27.7705	290.915	20	50.7726	26220	0.987382
653	Concrete confined	873.928	50.3199	290.915	20	50.7726	26220	0.933236
654	Concrete confined	873.928	77.9779	290.915	20	50.7726	26220	0.866821
655	Concrete confined	873.928	105.636	290.915	20	50.7726	26220	0.800408
656	Concrete confined	551.094	128.185	290.915	20	50.7726	26220	0.746262
657	Concrete confined	873.928	150.735	290.915	20	50.7726	26220	0.692116
658	Concrete confined	873.928	178.393	290.915	20	50.7726	26220	0.625704
659	Concrete confined	873.928	206.051	290.915	20	50.7726	26220	0.559291
660	Concrete confined	551.094	228.6	290.915	20	50.7726	26220	0.505142
661	Concrete confined	873.928	251.149	290.915	20	50.7726	26220	0.450996
662	Concrete confined	873.928	278.807	290.915	20	50.7726	26220	0.384583
663	Concrete confined	873.928	306.465	290.915	20	50.7726	26220	0.318171
664	Concrete confined	551.094	329.015	290.915	20	50.7726	26220	0.264025
665	Concrete confined	873.928	351.564	290.915	20	50.7726	26220	0.209876
666	Concrete confined	873.928	379.222	290.915	20	50.7726	26220	0.143463
667	Concrete confined	873.928	406.88	290.915	20	50.7726	26220	0.0770513
668	Concrete confined	551.094	429.43	290.915	20	50.7726	26220	0.0229049
669	Concrete unconfined	2887.41	483.84	290.915	20	34.4738	26220	0.11632
670	Concrete unconfined	244.536	533.4	290.915	20	34.4738	26220	0.039577
671	Concrete unconfined	4570.96	609.6	290.915	20	34.4738	26220	0
672	Concrete unconfined	244.536	685.8	290.915	20	34.4738	26220	0
673	Concrete unconfined	4570.96	762	290.915	20	34.4738	26220	0
674	Concrete unconfined	244.536	838.2	290.915	20	34.4738	26220	0
675	Concrete unconfined	4570.96	914.4	290.915	20	34.4738	26220	0
676	Concrete unconfined	244.536	990.6	290.915	20	34.4738	26220	0
677	Concrete unconfined	4570.96	1066.8	290.915	20	34.4738	26220	0
678	Concrete unconfined	244.536	1143	290.915	20	34.4738	26220	0
679	Concrete unconfined	4570.96	1219.2	290.915	20	34.4738	26220	0
680	Concrete unconfined	244.536	1295.4	290.915	20	34.4738	26220	0
681	Concrete unconfined	4570.96	1371.6	290.915	20	34.4738	26220	0
682	Concrete unconfined	244.536	1447.8	290.915	20	34.4738	26220	0
683	Concrete unconfined	4570.96	1524	290.915	20	34.4738	26220	0
684	Concrete unconfined	244.536	1600.2	290.915	20	34.4738	26220	0
685	Concrete unconfined	4570.96	1676.4	290.915	20	34.4738	26220	0
686	Concrete unconfined	244.536	1752.6	290.915	20	34.4738	26220	0
687	Concrete unconfined	4570.96	1828.8	290.915	20	34.4738	26220	0
688	Concrete unconfined	244.536	1905	290.915	20	34.4738	26220	0
689	Concrete unconfined	4570.96	1981.2	290.915	20	34.4738	26220	0
690	Concrete unconfined	244.536	2057.4	290.915	20	34.4738	26220	0
691	Concrete unconfined	4570.96	2133.6	290.915	20	34.4738	26220	0
692	Concrete unconfined	244.536	2209.8	290.915	20	34.4738	26220	0
693	Concrete unconfined	4570.96	2286	290.915	20	34.4738	26220	0
694	Concrete unconfined	244.536	2362.2	290.915	20	34.4738	26220	0
695	Concrete unconfined	4570.96	2438.4	290.915	20	34.4738	26220	0
696	Concrete unconfined	244.536	2514.6	290.915	20	34.4738	26220	0
697	Concrete unconfined	2887.41	2564.16	290.915	20	34.4738	26220	0.0267543
698	Concrete confined	551.094	2618.57	290.915	20	50.7726	26220	0
699	Concrete confined	873.928	2641.12	290.915	20	50.7726	26220	0
700	Concrete confined	873.928	2668.78	290.915	20	50.7726	26220	0
701	Concrete confined	873.928	2696.44	290.915	20	50.7726	26220	0.0155441
702	Concrete confined	551.094	2718.99	290.915	20	50.7726	26220	0.0648234
703	Concrete confined	873.928	2741.53	290.915	20	50.7726	26220	0.114103
704	Concrete confined	873.928	2769.19	290.915	20	50.7726	26220	0.174547
705	Concrete confined	873.928	2796.85	290.915	20	50.7726	26220	0.234987
706	Concrete confined	551.094	2819.4	290.915	20	50.7726	26220	0.284269
707	Concrete confined	873.928	2841.95	290.915	20	50.7726	26220	0.333547
708	Concrete confined	873.928	2869.61	290.915	20	50.7726	26220	0.39399
709	Concrete confined	873.928	2897.27	290.915	20	50.7726	26220	0.454434
710	Concrete confined	551.094	2919.81	290.915	20	50.7726	26220	0.503712
711	Concrete confined	873.928	2942.36	290.915	20	50.7726	26220	0.552993
712	Concrete confined	873.928	2970.02	290.915	20	50.7726	26220	0.613437
713	Concrete confined	873.928	2997.68	290.915	20	50.7726	26220	0.673877
714	Concrete confined	551.094	3020.23	290.915	20	50.7726	26220	0.723158
715	Concrete unconfined	601.936	3038.47	290.915	20	34.4738	26220	1
716	Concrete unconfined	601.936	9.525	322.512	20	34.4738	26220	1
717	Concrete confined	551.094	27.7705	322.512	20	50.7726	26220	0.987382
718	Concrete confined	873.928	50.3199	322.512	20	50.7726	26220	0.933236
719	Concrete confined	873.928	77.9779	322.512	20	50.7726	26220	0.866821
720	Concrete confined	873.928	105.636	322.512	20	50.7726	26220	0.800408
721	Concrete confined	551.094	128.185	322.512	20	50.7726	26220	0.746262
722	Concrete confined	873.928	150.735	322.512	20	50.7726	26220	0.692116
723	Concrete confined	873.928	178.393	322.512	20	50.7726	26220	0.625704
724	Concrete confined	873.928	206.051	322.512	20	50.7726	26220	0.559291
725	Concrete confined	551.094	228.6	322.512	20	50.7726	26220	0.505142
726	Concrete confined	873.928	251.149	322.512	20	50.7726	26220	0.450996
727	Concrete confined	873.928	278.807	322.512	20	50.7726	26220	0.384583
728	Concrete confined	873.928	306.465	322.512	20	50.7726	26220	0.318171
729	Concrete confined	551.094	329.015	322.512	20	50.7726	26220	0.264025
730	Concrete confined	873.928	351.564	322.512	20	50.7726	26220	0.209876
731	Concrete confined	873.928	379.222	322.512	20	50.7726	26220	0.143463
732	Concrete confined	873.928	406.88	322.512	20	50.7726	26220	0.0770513
733	Concrete confined	551.094	429.43	322.512	20	50.7726	26220	0.0229049
734	Concrete unconfined	2887.41	483.84	322.512	20	34.4738	26220	0.11632
735	Concrete unconfined	244.536	533.4	322.512	20	34.4738	26220	0.039577
736	Concrete unconfined	4570.96	609.6	322.512	20	34.4738	26220	0
737	Concrete unconfined	244.536	685.8	322.512	20	34.4738	26220	0
738	Concrete unconfined	4570.96	762	322.512	20	34.4738	26220	0
739	Concrete unconfined	244.536	838.2	322.512	20	34.4738	26220	0
740	Concrete unconfined	4570.96	914.4	322.512	20	34.4738	26220	0
741	Concrete unconfined	244.536	990.6	322.512	20	34.4738	26220	0
742	Concrete unconfined	4570.96	1066.8	322.512	20	34.4738	26220	0
743	Concrete unconfined	244.536	1143	322.512	20	34.4738	26220	0
744	Concrete unconfined	4570.96	1219.2	322.512	20	34.4738	26220	0
745	Concrete unconfined	244.536	1295.4	322.512	20	34.4738	26220	0
746	Concrete unconfined	4570.96	1371.6	322.512	20	34.4738	26220	0
747	Concrete unconfined	244.536	1447.8	322.512	20	34.4738	26220	0
748	Concrete unconfined	4570.96	1524	322.512	20	34.4738	26220	0
749	Concrete unconfined	244.536	1600.2	322.512	20	34.4738	26220	0
750	Concrete unconfined	4570.96	1676.4	322.512	20	34.4738	26220	0
751	Concrete unconfined	244.536	1752.6	322.512	20	34.4738	26220	0
752	Concrete unconfined	4570.96	1828.8	322.512	20	34.4738	26220	0
753	Concrete unconfined	244.536	1905	322.512	20	34.4738	26220	0
754	Concrete unconfined	4570.96	1981.2	322.512	20	34.4738	26220	0
755	Concrete unconfined	244.536	2057.4	322.512	20	34.4738	26220	0
756	Concrete unconfined	4570.96	2133.6	322.512	20	34.4738	26220	0
757	Concrete unconfined	244.536	2209.8	322.512	20	34.4738	26220	0
758	Concrete unconfined	4570.96	2286	322.512	20	34.4738	26220	0
759	Concrete unconfined	244.536	2362.2	322.512	20	34.4738	26220	0
760	Concrete unconfined	4570.96	2438.4	322.512	20	34.4738	26220	0
761	Concrete unconfined	244.536	2514.6	322.512	20	34.4738	26220	0
762	Concrete unconfined	2887.41	2564.16	322.512	20	34.4738	26220	0.0267543
763	Concrete confined	551.094	2618.57	322.512	20	50.7726	26220	0
764	Concrete confined	873.928	2641.12	322.512	20	50.7726	26220	0
765	Concrete confined	873.928	2668.78	322.512	20	50.7726	26220	0
766	Concrete confined	873.928	2696.44	322.512	20	50.7726	26220	0.0155441
767	Concrete confined	551.094	2718.99	322.512	20	50.7726	26220	0.0648234
768	Concrete confined	873.928	2741.53	322.512	20	50.7726	26220	0.114103
769	Concrete confined	873.928	2769.19	322.512	20	50.7726	26220	0.174547
770	Concrete confined	873.928	2796.85	322.512	20	50.7726	26220	0.234987
771	Concrete confined	551.094	2819.4	322.512	20	50.7726	26220	0.284269
772	Concrete confined	873.928	2841.95	322.512	20	50.7726	26220	0.333547
773	Concrete confined	873.928	2869.61	322.512	20	50.7726	26220	0.39399
774	Concrete confined	873.928	2897.27	322.512	20	50.7726	26220	0.454434
775	Concrete confined	551.094	2919.81	322.512	20	50.7726	26220	0.503712
776	Concrete confined	873.928	2942.36	322.512	20	50.7726	26220	0.552993
777	Concrete confined	873.928	2970.02	322.512	20	50.7726	26220	0.613437
778	Concrete confined	873.928	2997.68	322.512	20	50.7726	26220	0.673877
779	Concrete confined	551.094	3020.23	322.512	20	50.7726	26220	0.723158
780	Concrete unconfined	601.936	3038.47	322.512	20	34.4738	26220	1
781	Concrete unconfined	601.936	9.525	354.11	20	34.4738	26220	1
782	Concrete confined	551.094	27.7705	354.11	20	50.7726	26220	0.987382
783	Concrete confined	873.928	50.3199	354.11	20	50.7726	26220	0.933236
784	Concrete confined	873.928	77.9779	354.11	20	50.7726	26220	0.866821
785	Concrete confined	873.928	105.636	354.11	20	50.7726	26220	0.800408
786	Concrete confined	551.094	128.185	354.11	20	50.7726	26220	0.746262
787	Concrete confined	873.928	150.735	354.11	20	50.7726	26220	0.692116
788	Concrete confined	873.928	178.393	354.11	20	50.7726	26220	0.625704
789	Concrete confined	873.928	206.051	354.11	20	50.7726	26220	0.559291
790	Concrete confined	551.094	228.6	354.11	20	50.7726	26220	0.505142
791	Concrete confined	873.928	251.149	354.11	20	50.7726	26220	0.450996
792	Concrete confined	873.928	278.807	354.11	20	50.7726	26220	0.384583
793	Concrete confined	873.928	306.465	354.11	20	50.7726	26220	0.318171
794	Concrete confined	551.094	329.015	354.11	20	50.7726	26220	0.264025
795	Concrete confined	873.928	351.564	354.11	20	50.7726	26220	0.209876
796	Concrete confined	873.928	379.222	354.11	20	50.7726	26220	0.143463
797	Concrete confined	873.928	406.88	354.11	20	50.7726	26220	0.0770513
798	Concrete confined	551.094	429.43	354.11	20	50.7726	26220	0.0229049
799	Concrete unconfined	2887.41	483.84	354.11	20	34.4738	26220	0.11632
800	Concrete unconfined	244.536	533.4	354.11	20	34.4738	26220	0.039577
801	Concrete unconfined	4570.96	609.6	354.11	20	34.4738	26220	0
802	Concrete unconfined	244.536	685.8	354.11	20	34.4738	26220	0
803	Concrete unconfined	4570.96	762	354.11	20	34.4738	26220	0
804	Concrete unconfined	244.536	838.2	354.11	20	34.4738	26220	0
805	Concrete unconfined	4570.96	914.4	354.11	20	34.4738	26220	0
806	Concrete unconfined	244.536	990.6	354.11	20	34.4738	26220	0
807	Concrete unconfined	4570.96	1066.8	354.11	20	34.4738	26220	0
808	Concrete unconfined	244.536	1143	354.11	20	34.4738	26220	0
809	Concrete unconfined	4570.96	1219.2	354.11	20	34.4738	26220	0
810	Concrete unconfined	244.536	1295.4	354.11	20	34.4738	26220	0
811	Concrete unconfined	4570.96	1371.6	354.11	20	34.4738	26220	0
812	Concrete unconfined	244.536	1447.8	354.11	20	34.4738	26220	0
813	Concrete unconfined	4570.96	1524	354.11	20	34.4738	26220	0
814	Concrete unconfined	244.536	1600.2	354.11	20	34.4738	26220	0
815	Concrete unconfined	4570.96	1676.4	354.11	20	34.4738	26220	0
816	Concrete unconfined	244.536	1752.6	354.11	20	34.4738	26220	0
817	Concrete unconfined	4570.96	1828.8	354.11	20	34.4738	26220	0
818	Concrete unconfined	244.536	1905	354.11	20	34.4738	26220	0
819	Concrete unconfined	4570.96	1981.2	354.11	20	34.4738	26220	0
820	Concrete unconfined	244.536	2057.4	354.11	20	34.4738	26220	0
821	Concrete unconfined	4570.96	2133.6	354.11	20	34.4738	26220	0
822	Concrete unconfined	244.536	2209.8	354.11	20	34.4738	26220	0
823	Concrete unconfined	4570.96	2286	354.11	20	34.4738	26220	0
824	Concrete unconfined	244.536	2362.2	354.11	20	34.4738	26220	0
825	Concrete unconfined	4570.96	2438.4	354.11	20	34.4738	26220	0
826	Concrete unconfined	244.536	2514.6	354.11	20	34.4738	26220	0
827	Concrete unconfined	2887.41	2564.16	354.11	20	34.4738	26220	0.0267543
828	Concrete confined	551.094	2618.57	354.11	20	50.7726	26220	0
829	Concrete confined	873.928	2641.12	354.11	20	50.7726	26220	0
830	Concrete confined	873.928	2668.78	354.11	20	50.7726	26220	0
831	Concrete confined	873.928	2696.44	354.11	20	50.7726	26220	0.0155441
832	Concrete confined	551.094	2718.99	354.11	20	50.7726	26220	0.0648234
833	Concrete confined	873.928	2741.53	354.11	20	50.7726	26220	0.114103
834	Concrete confined	873.928	2769.19	354.11	20	50.7726	26220	0.174547
835	Concrete confined	873.928	2796.85	354.11	20	50.7726	26220	0.234987
836	Concrete confined	551.094	2819.4	354.11	20	50.7726	26220	0.284269
837	Concrete confined	873.928	2841.95	354.11	20	50.7726	26220	0.333547
838	Concrete confined	873.928	2869.61	354.11	20	50.7726	26220	0.39399
839	Concrete confined	873.928	2897.27	354.11	20	50.7726	26220	0.454434
840	Concrete confined	551.094	2919.81	354.11	20	50.7726	26220	0.503712
841	Concrete confined	873.928	2942.36	354.11	20	50.7726	26220	0.552993
842	Concrete confined	873.928	2970.02	354.11	20	50.7726	26220	0.613437
843	Concrete confined	873.928	2997.68	354.11	20	50.7726	26220	0.673877
844	Concrete confined	551.094	3020.23	354.11	20	50.7726	26220	0.723158
845	Concrete unconfined	601.936	3038.47	354.11	20	34.4738	26220	1
846	Concrete unconfined	332.25	9.525	378.63	20	34.4738	26220	1
847	Steel	304.187	27.7705	378.63	20	413.686	199948	0
848	Concrete confined	482.381	50.3199	378.63	20	50.7726	26220	0.933236
849	Concrete confined	482.381	77.9779	378.63	20	50.7726	26220	0.866821
850	Concrete confined	482.381	105.636	378.63	20	50.7726	26220	0.800408
851	Steel	304.187	128.185	378.63	20	413.686	199948	0
852	Concrete confined	482.381	150.735	378.63	20	50.7726	26220	0.692116
853	Concrete confined	482.381	178.393	378.63	20	50.7726	26220	0.625704
854	Concrete confined	482.381	206.051	378.63	20	50.7726	26220	0.559291
855	Steel	304.187	228.6	378.63	20	413.686	199948	0
856	Concrete confined	482.381	251.149	378.63	20	50.7726	26220	0.450996
857	Concrete confined	482.381	278.807	378.63	20	50.7726	26220	0.384583
858	Concrete confined	482.381	306.465	378.63	20	50.7726	26220	0.318171
859	Steel	304.187	329.015	378.63	20	413.686	199948	0
860	Concrete confined	482.381	351.564	378.63	20	50.7726	26220	0.209876
861	Concrete confined	482.381	379.222	378.63	20	50.7726	26220	0.143463
862	Concrete confined	482.381	406.88	378.63	20	50.7726	26220	0.0770513
863	Steel	304.187	429.43	378.63	20	413.686	199948	0
864	Concrete unconfined	1593.76	483.84	378.63	20	34.4738	26220	0.11632
865	Steel	134.976	533.4	378.63	20	413.686	199948	0
866	Concrete unconfined	2523.03	609.6	378.63	20	34.4738	26220	0
867	Steel	134.976	685.8	378.63	20	413.686	199948	0
868	Concrete unconfined	2523.03	762	378.63	20	34.4738	26220	0
869	Steel	134.976	838.2	378.63	20	413.686	199948	0
870	Concrete unconfined	2523.03	914.4	378.63	20	34.4738	26220	0
871	Steel	134.976	990.6	378.63	20	413.686	199948	0
872	Concrete unconfined	2523.03	1066.8	378.63	20	34.4738	26220	0
873	Steel	134.976	1143	378.63	20	413.686	199948	0
874	Concrete unconfined	2523.03	1219.2	378.63	20	34.4738	26220	0
875	Steel	134.976	1295.4	378.63	20	413.686	199948	0
876	Concrete unconfined	2523.03	1371.6	378.63	20	34.4738	26220	0
877	Steel	134.976	1447.8	378.63	20	413.686	199948	0
878	Concrete unconfined	2523.03	1524	378.63	20	34.4738	26220	0
879	Steel	134.976	1600.2	378.63	20	413.686	199948	0
880	Concrete unconfined	2523.03	1676.4	378.63	20	34.4738	26220	0
881	Steel	134.976	1752.6	378.63	20	413.686	199948	0
882	Concrete unconfined	2523.03	1828.8	378.63	20	34.4738	26220	0
883	Steel	134.976	1905	378.63	20	413.686	199948	0
884	Concrete unconfined	2523.03	1981.2	378.63	20	34.4738	26220	0
885	Steel	134.976	2057.4	378.63	20	413.686	199948	0
886	Concrete unconfined	2523.03	2133.6	378.63	20	34.4738	26220	0
887	Steel	134.976	2209.8	378.63	20	413.686	199948	0
888	Concrete unconfined	2523.03	2286	378.63	20	34.4738	26220	0
889	Steel	134.976	2362.2	378.63	20	413.686	199948	0
890	Concrete unconfined	2523.03	2438.4	378.63	20	34.4738	26220	0
891	Steel	134.976	2514.6	378.63	20	413.686	199948	0
892	Concrete unconfined	1593.76	2564.16	378.63	20	34.4738	26220	0.0267543
893	Steel	304.187	2618.57	378.63	20	413.686	199948	0
894	Concrete confined	482.381	2641.12	378.63	20	50.7726	26220	0
895	Concrete confined	482.381	2668.78	378.63	20	50.7726	26220	0
896	Concrete confined	482.381	2696.44	378.63	20	50.7726	26220	0.0155441
897	Steel	304.187	2718.99	378.63	20	413.686	199948	0
898	Concrete confined	482.381	2741.53	378.63	20	50.7726	26220	0.114103
899	Concrete confined	482.381	2769.19	378.63	20	50.7726	26220	0.174547
900	Concrete confined	482.381	2796.85	378.63	20	50.7726	26220	0.234987
901	Steel	304.187	2819.4	378.63	20	413.686	199948	0
902	Concrete confined	482.381	2841.95	378.63	20	50.7726	26220	0.333547
903	Concrete confined	482.381	2869.61	378.63	20	50.7726	26220	0.39399
904	Concrete confined	482.381	2897.27	378.63	20	50.7726	26220	0.454434
905	Steel	304.187	2919.81	378.63	20	413.686	199948	0
906	Concrete confined	482.381	2942.36	378.63	20	50.7726	26220	0.552993
907	Concrete confined	482.381	2970.02	378.63	20	50.7726	26220	0.613437
908	Concrete confined	482.381	2997.68	378.63	20	50.7726	26220	0.673877
909	Steel	304.187	3020.23	378.63	20	413.686	199948	0
910	Concrete unconfined	332.25	3038.47	378.63	20	34.4738	26220	1
911	Concrete unconfined	362.903	9.525	396.875	20	34.4738	26220	1
912	Concrete unconfined	332.25	27.7705	396.875	20	34.4738	26220	1
913	Concrete unconfined	526.884	50.3199	396.875	20	34.4738	26220	1
914	Concrete unconfined	526.884	77.9779	396.875	20	34.4738	26220	1
915	Concrete unconfined	526.884	105.636	396.875	20	34.4738	26220	1
916	Concrete unconfined	332.25	128.185	396.875	20	34.4738	26220	1
917	Concrete unconfined	526.884	150.735	396.875	20	34.4738	26220	1
918	Concrete unconfined	526.884	178.393	396.875	20	34.4738	26220	1
919	Concrete unconfined	526.884	206.051	396.875	20	34.4738	26220	1
920	Concrete unconfined	332.25	228.6	396.875	20	34.4738	26220	0.988754
921	Concrete unconfined	526.884	251.149	396.875	20	34.4738	26220	0.908099
922	Concrete unconfined	526.884	278.807	396.875	20	34.4738	26220	0.80917
923	Concrete unconfined	526.884	306.465	396.875	20	34.4738	26220	0.710242
924	Concrete unconfined	332.25	329.015	396.875	20	34.4738	26220	0.629586
925	Concrete unconfined	526.884	351.564	396.875	20	34.4738	26220	0.548926
926	Concrete unconfined	526.884	379.222	396.875	20	34.4738	26220	0.449997
927	Concrete unconfined	526.884	406.88	396.875	20	34.4738	26220	0.35107
928	Concrete unconfined	332.25	429.43	396.875	20	34.4738	26220	0.270413
929	Concrete unconfined	1740.8	483.84	396.875	20	34.4738	26220	0.11632
930	Concrete unconfined	147.429	533.4	396.875	20	34.4738	26220	0.039577
931	Concrete unconfined	2755.79	609.6	396.875	20	34.4738	26220	0
932	Concrete unconfined	147.429	685.8	396.875	20	34.4738	26220	0
933	Concrete unconfined	2755.79	762	396.875	20	34.4738	26220	0
934	Concrete unconfined	147.429	838.2	396.875	20	34.4738	26220	0
935	Concrete unconfined	2755.79	914.4	396.875	20	34.4738	26220	0
936	Concrete unconfined	147.429	990.6	396.875	20	34.4738	26220	0
937	Concrete unconfined	2755.79	1066.8	396.875	20	34.4738	26220	0
938	Concrete unconfined	147.429	1143	396.875	20	34.4738	26220	0
939	Concrete unconfined	2755.79	1219.2	396.875	20	34.4738	26220	0
940	Concrete unconfined	147.429	1295.4	396.875	20	34.4738	26220	0
941	Concrete unconfined	2755.79	1371.6	396.875	20	34.4738	26220	0
942	Concrete unconfined	147.429	1447.8	396.875	20	34.4738	26220	0
943	Concrete unconfined	2755.79	1524	396.875	20	34.4738	26220	0
944	Concrete unconfined	147.429	1600.2	396.875	20	34.4738	26220	0
945	Concrete unconfined	2755.79	1676.4	396.875	20	34.4738	26220	0
946	Concrete unconfined	147.429	1752.6	396.875	20	34.4738	26220	0
947	Concrete unconfined	2755.79	1828.8	396.875	20	34.4738	26220	0
948	Concrete unconfined	147.429	1905	396.875	20	34.4738	26220	0
949	Concrete unconfined	2755.79	1981.2	396.875	20	34.4738	26220	0
950	Concrete unconfined	147.429	2057.4	396.875	20	34.4738	26220	0
951	Concrete unconfined	2755.79	2133.6	396.875	20	34.4738	26220	0
952	Concrete unconfined	147.429	2209.8	396.875	20	34.4738	26220	0
953	Concrete unconfined	2755.79	2286	396.875	20	34.4738	26220	0
954	Concrete unconfined	147.429	2362.2	396.875	20	34.4738	26220	0
955	Concrete unconfined	2755.79	2438.4	396.875	20	34.4738	26220	0
956	Concrete unconfined	147.429	2514.6	396.875	20	34.4738	26220	0
957	Concrete unconfined	1740.8	2564.16	396.875	20	34.4738	26220	0.0267543
958	Concrete unconfined	332.25	2618.57	396.875	20	34.4738	26220	0.0776321
959	Concrete unconfined	526.884	2641.12	396.875	20	34.4738	26220	0.0988727
960	Concrete unconfined	526.884	2668.78	396.875	20	34.4738	26220	0.169412
961	Concrete unconfined	526.884	2696.44	396.875	20	34.4738	26220	0.259449
962	Concrete unconfined	332.25	2718.99	396.875	20	34.4738	26220	0.332855
963	Concrete unconfined	526.884	2741.53	396.875	20	34.4738	26220	0.406263
964	Concrete unconfined	526.884	2769.19	396.875	20	34.4738	26220	0.4963
965	Concrete unconfined	526.884	2796.85	396.875	20	34.4738	26220	0.586332
966	Concrete unconfined	332.25	2819.4	396.875	20	34.4738	26220	0.659741
967	Concrete unconfined	526.884	2841.95	396.875	20	34.4738	26220	0.733146
968	Concrete unconfined	526.884	2869.61	396.875	20	34.4738	26220	0.823183
969	Concrete unconfined	526.884	2897.27	396.875	20	34.4738	26220	0.91322
970	Concrete unconfined	332.25	2919.81	396.875	20	34.4738	26220	0.986624
971	Concrete unconfined	526.884	2942.36	396.875	20	34.4738	26220	1
972	Concrete unconfined	526.884	2970.02	396.875	20	34.4738	26220	1
973	Concrete unconfined	526.884	2997.68	396.875	20	34.4738	26220	1
974	Concrete unconfined	332.25	3020.23	396.875	20	34.4738	26220	1
975	Concrete unconfined	362.903	3038.47	396.875	20	34.4738	26220	1

## Sheet: 4
Fiber Number	Fiber Types	Area (mm^2)	x (mm)	y (mm)	No fire
					Max temp(°C)	fc' or fy (MPa)	Ec or Es (MPa)	damage ratio
1	Concrete unconfined	362.902	9.525	9.525	20	34.4738	26220	1
2	Concrete unconfined	302.348	26.9856	9.525	20	34.4738	26220	1
3	Concrete unconfined	417.359	45.8756	9.525	20	34.4738	26220	1
4	Concrete unconfined	417.359	67.7842	9.525	20	34.4738	26220	0.958823
5	Concrete unconfined	417.359	89.6928	9.525	20	34.4738	26220	0.89179
6	Concrete unconfined	417.359	111.601	9.525	20	34.4738	26220	0.824752
7	Concrete unconfined	417.359	133.51	9.525	20	34.4738	26220	0.757719
8	Concrete unconfined	302.348	152.4	9.525	20	34.4738	26220	0.699919
9	Concrete unconfined	417.359	171.29	9.525	20	34.4738	26220	0.642125
10	Concrete unconfined	417.359	193.199	9.525	20	34.4738	26220	0.575087
11	Concrete unconfined	417.359	215.107	9.525	20	34.4738	26220	0.508053
12	Concrete unconfined	417.359	237.016	9.525	20	34.4738	26220	0.44102
13	Concrete unconfined	417.359	258.924	9.525	20	34.4738	26220	0.373983
14	Concrete unconfined	302.348	277.814	9.525	20	34.4738	26220	0.316185
15	Concrete unconfined	2217.14	343.943	9.525	20	34.4738	26220	0.113973
16	Concrete unconfined	162.481	406.4	9.525	20	34.4738	26220	0.0401438
17	Concrete unconfined	3708.48	508	9.525	20	34.4738	26220	0
18	Concrete unconfined	162.481	609.6	9.525	20	34.4738	26220	0
19	Concrete unconfined	3708.48	711.2	9.525	20	34.4738	26220	0
20	Concrete unconfined	162.481	812.8	9.525	20	34.4738	26220	0
21	Concrete unconfined	3708.48	914.4	9.525	20	34.4738	26220	0
22	Concrete unconfined	162.481	1016	9.525	20	34.4738	26220	0
23	Concrete unconfined	3708.48	1117.6	9.525	20	34.4738	26220	0
24	Concrete unconfined	162.481	1219.2	9.525	20	34.4738	26220	0
25	Concrete unconfined	3708.48	1320.8	9.525	20	34.4738	26220	0
26	Concrete unconfined	162.481	1422.4	9.525	20	34.4738	26220	0
27	Concrete unconfined	3708.48	1524	9.525	20	34.4738	26220	0
28	Concrete unconfined	162.481	1625.6	9.525	20	34.4738	26220	0
29	Concrete unconfined	3708.48	1727.2	9.525	20	34.4738	26220	0
30	Concrete unconfined	162.481	1828.8	9.525	20	34.4738	26220	0
31	Concrete unconfined	3708.48	1930.4	9.525	20	34.4738	26220	0
32	Concrete unconfined	162.481	2032	9.525	20	34.4738	26220	0
33	Concrete unconfined	3708.48	2133.6	9.525	20	34.4738	26220	0
34	Concrete unconfined	162.481	2235.2	9.525	20	34.4738	26220	0
35	Concrete unconfined	3708.48	2336.8	9.525	20	34.4738	26220	0
36	Concrete unconfined	162.481	2438.4	9.525	20	34.4738	26220	0
37	Concrete unconfined	3708.48	2540	9.525	20	34.4738	26220	0
38	Concrete unconfined	162.481	2641.6	9.525	20	34.4738	26220	0.0061365
39	Concrete unconfined	2217.14	2704.06	9.525	20	34.4738	26220	0.0647356
40	Concrete unconfined	302.348	2770.19	9.525	20	34.4738	26220	0.13516
41	Concrete unconfined	417.359	2789.08	9.525	20	34.4738	26220	0.167234
42	Concrete unconfined	417.359	2810.98	9.525	20	34.4738	26220	0.204433
43	Concrete unconfined	417.359	2832.89	9.525	20	34.4738	26220	0.241632
44	Concrete unconfined	417.359	2854.8	9.525	20	34.4738	26220	0.278831
45	Concrete unconfined	417.359	2876.71	9.525	20	34.4738	26220	0.31603
46	Concrete unconfined	302.348	2895.6	9.525	20	34.4738	26220	0.348103
47	Concrete unconfined	417.359	2914.49	9.525	20	34.4738	26220	0.380178
48	Concrete unconfined	417.359	2936.4	9.525	20	34.4738	26220	0.417375
49	Concrete unconfined	417.359	2958.31	9.525	20	34.4738	26220	0.454576
50	Concrete unconfined	417.359	2980.22	9.525	20	34.4738	26220	0.491773
51	Concrete unconfined	417.359	3002.12	9.525	20	34.4738	26220	0.528975
52	Concrete unconfined	302.348	3021.01	9.525	20	34.4738	26220	0.561046
53	Concrete unconfined	362.903	3038.47	9.525	20	34.4738	26220	0.590692
54	Concrete unconfined	302.348	9.525	26.9856	20	34.4738	26220	1
55	Steel	251.897	26.9856	26.9856	20	413.686	199948	0
56	Concrete confined	347.718	45.8756	26.9856	20	49.7996	26220	0.526316
57	Concrete confined	347.718	67.7842	26.9856	20	49.7996	26220	0.482414
58	Concrete confined	347.718	89.6928	26.9856	20	49.7996	26220	0.438515
59	Concrete confined	347.718	111.601	26.9856	20	49.7996	26220	0.394612
60	Concrete confined	347.718	133.51	26.9856	20	49.7996	26220	0.350713
61	Steel	251.897	152.4	26.9856	20	413.686	199948	0
62	Concrete confined	347.718	171.29	26.9856	20	49.7996	26220	0.275012
63	Concrete confined	347.718	193.199	26.9856	20	49.7996	26220	0.23111
64	Concrete confined	347.718	215.107	26.9856	20	49.7996	26220	0.18721
65	Concrete confined	347.718	237.016	26.9856	20	49.7996	26220	0.143311
66	Concrete confined	347.718	258.924	26.9856	20	49.7996	26220	0.0994093
67	Steel	251.897	277.814	26.9856	20	413.686	199948	0
68	Concrete unconfined	1847.18	343.943	26.9856	20	34.4738	26220	0.113973
69	Steel	135.369	406.4	26.9856	20	413.686	199948	0
70	Concrete unconfined	3089.67	508	26.9856	20	34.4738	26220	0
71	Steel	135.369	609.6	26.9856	20	413.686	199948	0
72	Concrete unconfined	3089.67	711.2	26.9856	20	34.4738	26220	0
73	Steel	135.369	812.8	26.9856	20	413.686	199948	0
74	Concrete unconfined	3089.67	914.4	26.9856	20	34.4738	26220	0
75	Steel	135.369	1016	26.9856	20	413.686	199948	0
76	Concrete unconfined	3089.67	1117.6	26.9856	20	34.4738	26220	0
77	Steel	135.369	1219.2	26.9856	20	413.686	199948	0
78	Concrete unconfined	3089.67	1320.8	26.9856	20	34.4738	26220	0
79	Steel	135.369	1422.4	26.9856	20	413.686	199948	0
80	Concrete unconfined	3089.67	1524	26.9856	20	34.4738	26220	0
81	Steel	135.369	1625.6	26.9856	20	413.686	199948	0
82	Concrete unconfined	3089.67	1727.2	26.9856	20	34.4738	26220	0
83	Steel	135.369	1828.8	26.9856	20	413.686	199948	0
84	Concrete unconfined	3089.67	1930.4	26.9856	20	34.4738	26220	0
85	Steel	135.369	2032	26.9856	20	413.686	199948	0
86	Concrete unconfined	3089.67	2133.6	26.9856	20	34.4738	26220	0
87	Steel	135.369	2235.2	26.9856	20	413.686	199948	0
88	Concrete unconfined	3089.67	2336.8	26.9856	20	34.4738	26220	0
89	Steel	135.369	2438.4	26.9856	20	413.686	199948	0
90	Concrete unconfined	3089.67	2540	26.9856	20	34.4738	26220	0
91	Steel	135.369	2641.6	26.9856	20	413.686	199948	0
92	Concrete unconfined	1847.18	2704.06	26.9856	20	34.4738	26220	0.0647356
93	Steel	251.897	2770.19	26.9856	20	413.686	199948	0
94	Concrete confined	347.718	2789.08	26.9856	20	49.7996	26220	0
95	Concrete confined	347.718	2810.98	26.9856	20	49.7996	26220	0
96	Concrete confined	347.718	2832.89	26.9856	20	49.7996	26220	0.0127339
97	Concrete confined	347.718	2854.8	26.9856	20	49.7996	26220	0.0370952
98	Concrete confined	347.718	2876.71	26.9856	20	49.7996	26220	0.0614562
99	Steel	251.897	2895.6	26.9856	20	413.686	199948	0
100	Concrete confined	347.718	2914.49	26.9856	20	49.7996	26220	0.103466
101	Concrete confined	347.718	2936.4	26.9856	20	49.7996	26220	0.127826
102	Concrete confined	347.718	2958.31	26.9856	20	49.7996	26220	0.152189
103	Concrete confined	347.718	2980.22	26.9856	20	49.7996	26220	0.176548
104	Concrete confined	347.718	3002.12	26.9856	20	49.7996	26220	0.200911
105	Steel	251.897	3021.01	26.9856	20	413.686	199948	0
106	Concrete unconfined	302.348	3038.47	26.9856	20	34.4738	26220	0.590692
107	Concrete unconfined	347.799	9.525	44.0499	20	34.4738	26220	1
108	Concrete confined	289.765	26.9856	44.0499	20	49.7996	26220	0.564166
109	Concrete confined	399.99	45.8756	44.0499	20	49.7996	26220	0.526316
110	Concrete confined	399.99	67.7842	44.0499	20	49.7996	26220	0.482414
111	Concrete confined	399.99	89.6928	44.0499	20	49.7996	26220	0.438515
112	Concrete confined	399.99	111.601	44.0499	20	49.7996	26220	0.394612
113	Concrete confined	399.99	133.51	44.0499	20	49.7996	26220	0.350713
114	Concrete confined	289.765	152.4	44.0499	20	49.7996	26220	0.312861
115	Concrete confined	399.99	171.29	44.0499	20	49.7996	26220	0.275012
116	Concrete confined	399.99	193.199	44.0499	20	49.7996	26220	0.23111
117	Concrete confined	399.99	215.107	44.0499	20	49.7996	26220	0.18721
118	Concrete confined	399.99	237.016	44.0499	20	49.7996	26220	0.143311
119	Concrete confined	399.99	258.924	44.0499	20	49.7996	26220	0.0994093
120	Concrete confined	289.765	277.814	44.0499	20	49.7996	26220	0.0615577
121	Concrete unconfined	2124.87	343.943	44.0499	20	34.4738	26220	0.113973
122	Concrete unconfined	155.719	406.4	44.0499	20	34.4738	26220	0.0401438
123	Concrete unconfined	3554.14	508	44.0499	20	34.4738	26220	0
124	Concrete unconfined	155.719	609.6	44.0499	20	34.4738	26220	0
125	Concrete unconfined	3554.14	711.2	44.0499	20	34.4738	26220	0
126	Concrete unconfined	155.719	812.8	44.0499	20	34.4738	26220	0
127	Concrete unconfined	3554.14	914.4	44.0499	20	34.4738	26220	0
128	Concrete unconfined	155.719	1016	44.0499	20	34.4738	26220	0
129	Concrete unconfined	3554.14	1117.6	44.0499	20	34.4738	26220	0
130	Concrete unconfined	155.719	1219.2	44.0499	20	34.4738	26220	0
131	Concrete unconfined	3554.14	1320.8	44.0499	20	34.4738	26220	0
132	Concrete unconfined	155.719	1422.4	44.0499	20	34.4738	26220	0
133	Concrete unconfined	3554.14	1524	44.0499	20	34.4738	26220	0
134	Concrete unconfined	155.719	1625.6	44.0499	20	34.4738	26220	0
135	Concrete unconfined	3554.14	1727.2	44.0499	20	34.4738	26220	0
136	Concrete unconfined	155.719	1828.8	44.0499	20	34.4738	26220	0
137	Concrete unconfined	3554.14	1930.4	44.0499	20	34.4738	26220	0
138	Concrete unconfined	155.719	2032	44.0499	20	34.4738	26220	0
139	Concrete unconfined	3554.14	2133.6	44.0499	20	34.4738	26220	0
140	Concrete unconfined	155.719	2235.2	44.0499	20	34.4738	26220	0
141	Concrete unconfined	3554.14	2336.8	44.0499	20	34.4738	26220	0
142	Concrete unconfined	155.719	2438.4	44.0499	20	34.4738	26220	0
143	Concrete unconfined	3554.14	2540	44.0499	20	34.4738	26220	0
144	Concrete unconfined	155.719	2641.6	44.0499	20	34.4738	26220	0.0061365
145	Concrete unconfined	2124.87	2704.06	44.0499	20	34.4738	26220	0.0647356
146	Concrete confined	289.765	2770.19	44.0499	20	49.7996	26220	0
147	Concrete confined	399.99	2789.08	44.0499	20	49.7996	26220	0
148	Concrete confined	399.99	2810.98	44.0499	20	49.7996	26220	0
149	Concrete confined	399.99	2832.89	44.0499	20	49.7996	26220	0.0127339
150	Concrete confined	399.99	2854.8	44.0499	20	49.7996	26220	0.0370952
151	Concrete confined	399.99	2876.71	44.0499	20	49.7996	26220	0.0614562
152	Concrete confined	289.765	2895.6	44.0499	20	49.7996	26220	0.0824608
153	Concrete confined	399.99	2914.49	44.0499	20	49.7996	26220	0.103466
154	Concrete confined	399.99	2936.4	44.0499	20	49.7996	26220	0.127826
155	Concrete confined	399.99	2958.31	44.0499	20	49.7996	26220	0.152189
156	Concrete confined	399.99	2980.22	44.0499	20	49.7996	26220	0.176548
157	Concrete confined	399.99	3002.12	44.0499	20	49.7996	26220	0.200911
158	Concrete confined	289.765	3021.01	44.0499	20	49.7996	26220	0.221914
159	Concrete unconfined	347.799	3038.47	44.0499	20	34.4738	26220	0.590692
160	Concrete unconfined	347.799	9.525	62.307	20	34.4738	26220	1
161	Concrete confined	289.765	26.9856	62.307	20	49.7996	26220	0.564166
162	Concrete confined	399.99	45.8756	62.307	20	49.7996	26220	0.526316
163	Concrete confined	399.99	67.7842	62.307	20	49.7996	26220	0.482414
164	Concrete confined	399.99	89.6928	62.307	20	49.7996	26220	0.438515
165	Concrete confined	399.99	111.601	62.307	20	49.7996	26220	0.394612
166	Concrete confined	399.99	133.51	62.307	20	49.7996	26220	0.350713
167	Concrete confined	289.765	152.4	62.307	20	49.7996	26220	0.312861
168	Concrete confined	399.99	171.29	62.307	20	49.7996	26220	0.275012
169	Concrete confined	399.99	193.199	62.307	20	49.7996	26220	0.23111
170	Concrete confined	399.99	215.107	62.307	20	49.7996	26220	0.18721
171	Concrete confined	399.99	237.016	62.307	20	49.7996	26220	0.143311
172	Concrete confined	399.99	258.924	62.307	20	49.7996	26220	0.0994093
173	Concrete confined	289.765	277.814	62.307	20	49.7996	26220	0.0615577
174	Concrete unconfined	2124.87	343.943	62.307	20	34.4738	26220	0.113973
175	Concrete unconfined	155.719	406.4	62.307	20	34.4738	26220	0.0401438
176	Concrete unconfined	3554.14	508	62.307	20	34.4738	26220	0
177	Concrete unconfined	155.719	609.6	62.307	20	34.4738	26220	0
178	Concrete unconfined	3554.14	711.2	62.307	20	34.4738	26220	0
179	Concrete unconfined	155.719	812.8	62.307	20	34.4738	26220	0
180	Concrete unconfined	3554.14	914.4	62.307	20	34.4738	26220	0
181	Concrete unconfined	155.719	1016	62.307	20	34.4738	26220	0
182	Concrete unconfined	3554.14	1117.6	62.307	20	34.4738	26220	0
183	Concrete unconfined	155.719	1219.2	62.307	20	34.4738	26220	0
184	Concrete unconfined	3554.14	1320.8	62.307	20	34.4738	26220	0
185	Concrete unconfined	155.719	1422.4	62.307	20	34.4738	26220	0
186	Concrete unconfined	3554.14	1524	62.307	20	34.4738	26220	0
187	Concrete unconfined	155.719	1625.6	62.307	20	34.4738	26220	0
188	Concrete unconfined	3554.14	1727.2	62.307	20	34.4738	26220	0
189	Concrete unconfined	155.719	1828.8	62.307	20	34.4738	26220	0
190	Concrete unconfined	3554.14	1930.4	62.307	20	34.4738	26220	0
191	Concrete unconfined	155.719	2032	62.307	20	34.4738	26220	0
192	Concrete unconfined	3554.14	2133.6	62.307	20	34.4738	26220	0
193	Concrete unconfined	155.719	2235.2	62.307	20	34.4738	26220	0
194	Concrete unconfined	3554.14	2336.8	62.307	20	34.4738	26220	0
195	Concrete unconfined	155.719	2438.4	62.307	20	34.4738	26220	0
196	Concrete unconfined	3554.14	2540	62.307	20	34.4738	26220	0
197	Concrete unconfined	155.719	2641.6	62.307	20	34.4738	26220	0.0061365
198	Concrete unconfined	2124.87	2704.06	62.307	20	34.4738	26220	0.0647356
199	Concrete confined	289.765	2770.19	62.307	20	49.7996	26220	0
200	Concrete confined	399.99	2789.08	62.307	20	49.7996	26220	0
201	Concrete confined	399.99	2810.98	62.307	20	49.7996	26220	0
202	Concrete confined	399.99	2832.89	62.307	20	49.7996	26220	0.0127339
203	Concrete confined	399.99	2854.8	62.307	20	49.7996	26220	0.0370952
204	Concrete confined	399.99	2876.71	62.307	20	49.7996	26220	0.0614562
205	Concrete confined	289.765	2895.6	62.307	20	49.7996	26220	0.0824608
206	Concrete confined	399.99	2914.49	62.307	20	49.7996	26220	0.103466
207	Concrete confined	399.99	2936.4	62.307	20	49.7996	26220	0.127826
208	Concrete confined	399.99	2958.31	62.307	20	49.7996	26220	0.152189
209	Concrete confined	399.99	2980.22	62.307	20	49.7996	26220	0.176548
210	Concrete confined	399.99	3002.12	62.307	20	49.7996	26220	0.200911
211	Concrete confined	289.765	3021.01	62.307	20	49.7996	26220	0.221914
212	Concrete unconfined	347.799	3038.47	62.307	20	34.4738	26220	0.590692
213	Concrete unconfined	347.799	9.525	80.5642	20	34.4738	26220	1
214	Concrete confined	289.765	26.9856	80.5642	20	49.7996	26220	0.564166
215	Concrete confined	399.99	45.8756	80.5642	20	49.7996	26220	0.526316
216	Concrete confined	399.99	67.7842	80.5642	20	49.7996	26220	0.482414
217	Concrete confined	399.99	89.6928	80.5642	20	49.7996	26220	0.438515
218	Concrete confined	399.99	111.601	80.5642	20	49.7996	26220	0.394612
219	Concrete confined	399.99	133.51	80.5642	20	49.7996	26220	0.350713
220	Concrete confined	289.765	152.4	80.5642	20	49.7996	26220	0.312861
221	Concrete confined	399.99	171.29	80.5642	20	49.7996	26220	0.275012
222	Concrete confined	399.99	193.199	80.5642	20	49.7996	26220	0.23111
223	Concrete confined	399.99	215.107	80.5642	20	49.7996	26220	0.18721
224	Concrete confined	399.99	237.016	80.5642	20	49.7996	26220	0.143311
225	Concrete confined	399.99	258.924	80.5642	20	49.7996	26220	0.0994093
226	Concrete confined	289.765	277.814	80.5642	20	49.7996	26220	0.0615577
227	Concrete unconfined	2124.87	343.943	80.5642	20	34.4738	26220	0.113973
228	Concrete unconfined	155.719	406.4	80.5642	20	34.4738	26220	0.0401438
229	Concrete unconfined	3554.14	508	80.5642	20	34.4738	26220	0
230	Concrete unconfined	155.719	609.6	80.5642	20	34.4738	26220	0
231	Concrete unconfined	3554.14	711.2	80.5642	20	34.4738	26220	0
232	Concrete unconfined	155.719	812.8	80.5642	20	34.4738	26220	0
233	Concrete unconfined	3554.14	914.4	80.5642	20	34.4738	26220	0
234	Concrete unconfined	155.719	1016	80.5642	20	34.4738	26220	0
235	Concrete unconfined	3554.14	1117.6	80.5642	20	34.4738	26220	0
236	Concrete unconfined	155.719	1219.2	80.5642	20	34.4738	26220	0
237	Concrete unconfined	3554.14	1320.8	80.5642	20	34.4738	26220	0
238	Concrete unconfined	155.719	1422.4	80.5642	20	34.4738	26220	0
239	Concrete unconfined	3554.14	1524	80.5642	20	34.4738	26220	0
240	Concrete unconfined	155.719	1625.6	80.5642	20	34.4738	26220	0
241	Concrete unconfined	3554.14	1727.2	80.5642	20	34.4738	26220	0
242	Concrete unconfined	155.719	1828.8	80.5642	20	34.4738	26220	0
243	Concrete unconfined	3554.14	1930.4	80.5642	20	34.4738	26220	0
244	Concrete unconfined	155.719	2032	80.5642	20	34.4738	26220	0
245	Concrete unconfined	3554.14	2133.6	80.5642	20	34.4738	26220	0
246	Concrete unconfined	155.719	2235.2	80.5642	20	34.4738	26220	0
247	Concrete unconfined	3554.14	2336.8	80.5642	20	34.4738	26220	0
248	Concrete unconfined	155.719	2438.4	80.5642	20	34.4738	26220	0
249	Concrete unconfined	3554.14	2540	80.5642	20	34.4738	26220	0
250	Concrete unconfined	155.719	2641.6	80.5642	20	34.4738	26220	0.0061365
251	Concrete unconfined	2124.87	2704.06	80.5642	20	34.4738	26220	0.0647356
252	Concrete confined	289.765	2770.19	80.5642	20	49.7996	26220	0
253	Concrete confined	399.99	2789.08	80.5642	20	49.7996	26220	0
254	Concrete confined	399.99	2810.98	80.5642	20	49.7996	26220	0
255	Concrete confined	399.99	2832.89	80.5642	20	49.7996	26220	0.0127339
256	Concrete confined	399.99	2854.8	80.5642	20	49.7996	26220	0.0370952
257	Concrete confined	399.99	2876.71	80.5642	20	49.7996	26220	0.0614562
258	Concrete confined	289.765	2895.6	80.5642	20	49.7996	26220	0.0824608
259	Concrete confined	399.99	2914.49	80.5642	20	49.7996	26220	0.103466
260	Concrete confined	399.99	2936.4	80.5642	20	49.7996	26220	0.127826
261	Concrete confined	399.99	2958.31	80.5642	20	49.7996	26220	0.152189
262	Concrete confined	399.99	2980.22	80.5642	20	49.7996	26220	0.176548
263	Concrete confined	399.99	3002.12	80.5642	20	49.7996	26220	0.200911
264	Concrete confined	289.765	3021.01	80.5642	20	49.7996	26220	0.221914
265	Concrete unconfined	347.799	3038.47	80.5642	20	34.4738	26220	0.590692
266	Concrete unconfined	347.799	9.525	98.8214	20	34.4738	26220	1
267	Concrete confined	289.765	26.9856	98.8214	20	49.7996	26220	0.564166
268	Concrete confined	399.99	45.8756	98.8214	20	49.7996	26220	0.526316
269	Concrete confined	399.99	67.7842	98.8214	20	49.7996	26220	0.482414
270	Concrete confined	399.99	89.6928	98.8214	20	49.7996	26220	0.438515
271	Concrete confined	399.99	111.601	98.8214	20	49.7996	26220	0.394612
272	Concrete confined	399.99	133.51	98.8214	20	49.7996	26220	0.350713
273	Concrete confined	289.765	152.4	98.8214	20	49.7996	26220	0.312861
274	Concrete confined	399.99	171.29	98.8214	20	49.7996	26220	0.275012
275	Concrete confined	399.99	193.199	98.8214	20	49.7996	26220	0.23111
276	Concrete confined	399.99	215.107	98.8214	20	49.7996	26220	0.18721
277	Concrete confined	399.99	237.016	98.8214	20	49.7996	26220	0.143311
278	Concrete confined	399.99	258.924	98.8214	20	49.7996	26220	0.0994093
279	Concrete confined	289.765	277.814	98.8214	20	49.7996	26220	0.0615577
280	Concrete unconfined	2124.87	343.943	98.8214	20	34.4738	26220	0.113973
281	Concrete unconfined	155.719	406.4	98.8214	20	34.4738	26220	0.0401438
282	Concrete unconfined	3554.14	508	98.8214	20	34.4738	26220	0
283	Concrete unconfined	155.719	609.6	98.8214	20	34.4738	26220	0
284	Concrete unconfined	3554.14	711.2	98.8214	20	34.4738	26220	0
285	Concrete unconfined	155.719	812.8	98.8214	20	34.4738	26220	0
286	Concrete unconfined	3554.14	914.4	98.8214	20	34.4738	26220	0
287	Concrete unconfined	155.719	1016	98.8214	20	34.4738	26220	0
288	Concrete unconfined	3554.14	1117.6	98.8214	20	34.4738	26220	0
289	Concrete unconfined	155.719	1219.2	98.8214	20	34.4738	26220	0
290	Concrete unconfined	3554.14	1320.8	98.8214	20	34.4738	26220	0
291	Concrete unconfined	155.719	1422.4	98.8214	20	34.4738	26220	0
292	Concrete unconfined	3554.14	1524	98.8214	20	34.4738	26220	0
293	Concrete unconfined	155.719	1625.6	98.8214	20	34.4738	26220	0
294	Concrete unconfined	3554.14	1727.2	98.8214	20	34.4738	26220	0
295	Concrete unconfined	155.719	1828.8	98.8214	20	34.4738	26220	0
296	Concrete unconfined	3554.14	1930.4	98.8214	20	34.4738	26220	0
297	Concrete unconfined	155.719	2032	98.8214	20	34.4738	26220	0
298	Concrete unconfined	3554.14	2133.6	98.8214	20	34.4738	26220	0
299	Concrete unconfined	155.719	2235.2	98.8214	20	34.4738	26220	0
300	Concrete unconfined	3554.14	2336.8	98.8214	20	34.4738	26220	0
301	Concrete unconfined	155.719	2438.4	98.8214	20	34.4738	26220	0
302	Concrete unconfined	3554.14	2540	98.8214	20	34.4738	26220	0
303	Concrete unconfined	155.719	2641.6	98.8214	20	34.4738	26220	0.0061365
304	Concrete unconfined	2124.87	2704.06	98.8214	20	34.4738	26220	0.0647356
305	Concrete confined	289.765	2770.19	98.8214	20	49.7996	26220	0
306	Concrete confined	399.99	2789.08	98.8214	20	49.7996	26220	0
307	Concrete confined	399.99	2810.98	98.8214	20	49.7996	26220	0
308	Concrete confined	399.99	2832.89	98.8214	20	49.7996	26220	0.0127339
309	Concrete confined	399.99	2854.8	98.8214	20	49.7996	26220	0.0370952
310	Concrete confined	399.99	2876.71	98.8214	20	49.7996	26220	0.0614562
311	Concrete confined	289.765	2895.6	98.8214	20	49.7996	26220	0.0824608
312	Concrete confined	399.99	2914.49	98.8214	20	49.7996	26220	0.103466
313	Concrete confined	399.99	2936.4	98.8214	20	49.7996	26220	0.127826
314	Concrete confined	399.99	2958.31	98.8214	20	49.7996	26220	0.152189
315	Concrete confined	399.99	2980.22	98.8214	20	49.7996	26220	0.176548
316	Concrete confined	399.99	3002.12	98.8214	20	49.7996	26220	0.200911
317	Concrete confined	289.765	3021.01	98.8214	20	49.7996	26220	0.221914
318	Concrete unconfined	347.799	3038.47	98.8214	20	34.4738	26220	0.590692
319	Concrete unconfined	347.799	9.525	117.079	20	34.4738	26220	1
320	Concrete confined	289.765	26.9856	117.079	20	49.7996	26220	0.564166
321	Concrete confined	399.99	45.8756	117.079	20	49.7996	26220	0.526316
322	Concrete confined	399.99	67.7842	117.079	20	49.7996	26220	0.482414
323	Concrete confined	399.99	89.6928	117.079	20	49.7996	26220	0.438515
324	Concrete confined	399.99	111.601	117.079	20	49.7996	26220	0.394612
325	Concrete confined	399.99	133.51	117.079	20	49.7996	26220	0.350713
326	Concrete confined	289.765	152.4	117.079	20	49.7996	26220	0.312861
327	Concrete confined	399.99	171.29	117.079	20	49.7996	26220	0.275012
328	Concrete confined	399.99	193.199	117.079	20	49.7996	26220	0.23111
329	Concrete confined	399.99	215.107	117.079	20	49.7996	26220	0.18721
330	Concrete confined	399.99	237.016	117.079	20	49.7996	26220	0.143311
331	Concrete confined	399.99	258.924	117.079	20	49.7996	26220	0.0994093
332	Concrete confined	289.765	277.814	117.079	20	49.7996	26220	0.0615577
333	Concrete unconfined	2124.87	343.943	117.079	20	34.4738	26220	0.113973
334	Concrete unconfined	155.719	406.4	117.079	20	34.4738	26220	0.0401438
335	Concrete unconfined	3554.14	508	117.079	20	34.4738	26220	0
336	Concrete unconfined	155.719	609.6	117.079	20	34.4738	26220	0
337	Concrete unconfined	3554.14	711.2	117.079	20	34.4738	26220	0
338	Concrete unconfined	155.719	812.8	117.079	20	34.4738	26220	0
339	Concrete unconfined	3554.14	914.4	117.079	20	34.4738	26220	0
340	Concrete unconfined	155.719	1016	117.079	20	34.4738	26220	0
341	Concrete unconfined	3554.14	1117.6	117.079	20	34.4738	26220	0
342	Concrete unconfined	155.719	1219.2	117.079	20	34.4738	26220	0
343	Concrete unconfined	3554.14	1320.8	117.079	20	34.4738	26220	0
344	Concrete unconfined	155.719	1422.4	117.079	20	34.4738	26220	0
345	Concrete unconfined	3554.14	1524	117.079	20	34.4738	26220	0
346	Concrete unconfined	155.719	1625.6	117.079	20	34.4738	26220	0
347	Concrete unconfined	3554.14	1727.2	117.079	20	34.4738	26220	0
348	Concrete unconfined	155.719	1828.8	117.079	20	34.4738	26220	0
349	Concrete unconfined	3554.14	1930.4	117.079	20	34.4738	26220	0
350	Concrete unconfined	155.719	2032	117.079	20	34.4738	26220	0
351	Concrete unconfined	3554.14	2133.6	117.079	20	34.4738	26220	0
352	Concrete unconfined	155.719	2235.2	117.079	20	34.4738	26220	0
353	Concrete unconfined	3554.14	2336.8	117.079	20	34.4738	26220	0
354	Concrete unconfined	155.719	2438.4	117.079	20	34.4738	26220	0
355	Concrete unconfined	3554.14	2540	117.079	20	34.4738	26220	0
356	Concrete unconfined	155.719	2641.6	117.079	20	34.4738	26220	0.0061365
357	Concrete unconfined	2124.87	2704.06	117.079	20	34.4738	26220	0.0647356
358	Concrete confined	289.765	2770.19	117.079	20	49.7996	26220	0
359	Concrete confined	399.99	2789.08	117.079	20	49.7996	26220	0
360	Concrete confined	399.99	2810.98	117.079	20	49.7996	26220	0
361	Concrete confined	399.99	2832.89	117.079	20	49.7996	26220	0.0127339
362	Concrete confined	399.99	2854.8	117.079	20	49.7996	26220	0.0370952
363	Concrete confined	399.99	2876.71	117.079	20	49.7996	26220	0.0614562
364	Concrete confined	289.765	2895.6	117.079	20	49.7996	26220	0.0824608
365	Concrete confined	399.99	2914.49	117.079	20	49.7996	26220	0.103466
366	Concrete confined	399.99	2936.4	117.079	20	49.7996	26220	0.127826
367	Concrete confined	399.99	2958.31	117.079	20	49.7996	26220	0.152189
368	Concrete confined	399.99	2980.22	117.079	20	49.7996	26220	0.176548
369	Concrete confined	399.99	3002.12	117.079	20	49.7996	26220	0.200911
370	Concrete confined	289.765	3021.01	117.079	20	49.7996	26220	0.221914
371	Concrete unconfined	347.799	3038.47	117.079	20	34.4738	26220	0.590692
372	Concrete unconfined	347.799	9.525	135.336	20	34.4738	26220	1
373	Concrete confined	289.765	26.9856	135.336	20	49.7996	26220	0.564166
374	Concrete confined	399.99	45.8756	135.336	20	49.7996	26220	0.526316
375	Concrete confined	399.99	67.7842	135.336	20	49.7996	26220	0.482414
376	Concrete confined	399.99	89.6928	135.336	20	49.7996	26220	0.438515
377	Concrete confined	399.99	111.601	135.336	20	49.7996	26220	0.394612
378	Concrete confined	399.99	133.51	135.336	20	49.7996	26220	0.350713
379	Concrete confined	289.765	152.4	135.336	20	49.7996	26220	0.312861
380	Concrete confined	399.99	171.29	135.336	20	49.7996	26220	0.275012
381	Concrete confined	399.99	193.199	135.336	20	49.7996	26220	0.23111
382	Concrete confined	399.99	215.107	135.336	20	49.7996	26220	0.18721
383	Concrete confined	399.99	237.016	135.336	20	49.7996	26220	0.143311
384	Concrete confined	399.99	258.924	135.336	20	49.7996	26220	0.0994093
385	Concrete confined	289.765	277.814	135.336	20	49.7996	26220	0.0615577
386	Concrete unconfined	2124.87	343.943	135.336	20	34.4738	26220	0.113973
387	Concrete unconfined	155.719	406.4	135.336	20	34.4738	26220	0.0401438
388	Concrete unconfined	3554.14	508	135.336	20	34.4738	26220	0
389	Concrete unconfined	155.719	609.6	135.336	20	34.4738	26220	0
390	Concrete unconfined	3554.14	711.2	135.336	20	34.4738	26220	0
391	Concrete unconfined	155.719	812.8	135.336	20	34.4738	26220	0
392	Concrete unconfined	3554.14	914.4	135.336	20	34.4738	26220	0
393	Concrete unconfined	155.719	1016	135.336	20	34.4738	26220	0
394	Concrete unconfined	3554.14	1117.6	135.336	20	34.4738	26220	0
395	Concrete unconfined	155.719	1219.2	135.336	20	34.4738	26220	0
396	Concrete unconfined	3554.14	1320.8	135.336	20	34.4738	26220	0
397	Concrete unconfined	155.719	1422.4	135.336	20	34.4738	26220	0
398	Concrete unconfined	3554.14	1524	135.336	20	34.4738	26220	0
399	Concrete unconfined	155.719	1625.6	135.336	20	34.4738	26220	0
400	Concrete unconfined	3554.14	1727.2	135.336	20	34.4738	26220	0
401	Concrete unconfined	155.719	1828.8	135.336	20	34.4738	26220	0
402	Concrete unconfined	3554.14	1930.4	135.336	20	34.4738	26220	0
403	Concrete unconfined	155.719	2032	135.336	20	34.4738	26220	0
404	Concrete unconfined	3554.14	2133.6	135.336	20	34.4738	26220	0
405	Concrete unconfined	155.719	2235.2	135.336	20	34.4738	26220	0
406	Concrete unconfined	3554.14	2336.8	135.336	20	34.4738	26220	0
407	Concrete unconfined	155.719	2438.4	135.336	20	34.4738	26220	0
408	Concrete unconfined	3554.14	2540	135.336	20	34.4738	26220	0
409	Concrete unconfined	155.719	2641.6	135.336	20	34.4738	26220	0.0061365
410	Concrete unconfined	2124.87	2704.06	135.336	20	34.4738	26220	0.0647356
411	Concrete confined	289.765	2770.19	135.336	20	49.7996	26220	0
412	Concrete confined	399.99	2789.08	135.336	20	49.7996	26220	0
413	Concrete confined	399.99	2810.98	135.336	20	49.7996	26220	0
414	Concrete confined	399.99	2832.89	135.336	20	49.7996	26220	0.0127339
415	Concrete confined	399.99	2854.8	135.336	20	49.7996	26220	0.0370952
416	Concrete confined	399.99	2876.71	135.336	20	49.7996	26220	0.0614562
417	Concrete confined	289.765	2895.6	135.336	20	49.7996	26220	0.0824608
418	Concrete confined	399.99	2914.49	135.336	20	49.7996	26220	0.103466
419	Concrete confined	399.99	2936.4	135.336	20	49.7996	26220	0.127826
420	Concrete confined	399.99	2958.31	135.336	20	49.7996	26220	0.152189
421	Concrete confined	399.99	2980.22	135.336	20	49.7996	26220	0.176548
422	Concrete confined	399.99	3002.12	135.336	20	49.7996	26220	0.200911
423	Concrete confined	289.765	3021.01	135.336	20	49.7996	26220	0.221914
424	Concrete unconfined	347.799	3038.47	135.336	20	34.4738	26220	0.590692
425	Concrete unconfined	302.348	9.525	152.4	20	34.4738	26220	1
426	Steel	251.897	26.9856	152.4	20	413.686	199948	0
427	Concrete confined	347.718	45.8756	152.4	20	49.7996	26220	0.526316
428	Concrete confined	347.718	67.7842	152.4	20	49.7996	26220	0.482414
429	Concrete confined	347.718	89.6928	152.4	20	49.7996	26220	0.438515
430	Concrete confined	347.718	111.601	152.4	20	49.7996	26220	0.394612
431	Concrete confined	347.718	133.51	152.4	20	49.7996	26220	0.350713
432	Steel	251.897	152.4	152.4	20	413.686	199948	0
433	Concrete confined	347.718	171.29	152.4	20	49.7996	26220	0.275012
434	Concrete confined	347.718	193.199	152.4	20	49.7996	26220	0.23111
435	Concrete confined	347.718	215.107	152.4	20	49.7996	26220	0.18721
436	Concrete confined	347.718	237.016	152.4	20	49.7996	26220	0.143311
437	Concrete confined	347.718	258.924	152.4	20	49.7996	26220	0.0994093
438	Steel	251.897	277.814	152.4	20	413.686	199948	0
439	Concrete unconfined	1847.18	343.943	152.4	20	34.4738	26220	0.113973
440	Concrete unconfined	135.369	406.4	152.4	20	34.4738	26220	0.0401438
441	Concrete unconfined	3089.67	508	152.4	20	34.4738	26220	0
442	Concrete unconfined	135.369	609.6	152.4	20	34.4738	26220	0
443	Concrete unconfined	3089.67	711.2	152.4	20	34.4738	26220	0
444	Concrete unconfined	135.369	812.8	152.4	20	34.4738	26220	0
445	Concrete unconfined	3089.67	914.4	152.4	20	34.4738	26220	0
446	Concrete unconfined	135.369	1016	152.4	20	34.4738	26220	0
447	Concrete unconfined	3089.67	1117.6	152.4	20	34.4738	26220	0
448	Concrete unconfined	135.369	1219.2	152.4	20	34.4738	26220	0
449	Concrete unconfined	3089.67	1320.8	152.4	20	34.4738	26220	0
450	Concrete unconfined	135.369	1422.4	152.4	20	34.4738	26220	0
451	Concrete unconfined	3089.67	1524	152.4	20	34.4738	26220	0
452	Concrete unconfined	135.369	1625.6	152.4	20	34.4738	26220	0
453	Concrete unconfined	3089.67	1727.2	152.4	20	34.4738	26220	0
454	Concrete unconfined	135.369	1828.8	152.4	20	34.4738	26220	0
455	Concrete unconfined	3089.67	1930.4	152.4	20	34.4738	26220	0
456	Concrete unconfined	135.369	2032	152.4	20	34.4738	26220	0
457	Concrete unconfined	3089.67	2133.6	152.4	20	34.4738	26220	0
458	Concrete unconfined	135.369	2235.2	152.4	20	34.4738	26220	0
459	Concrete unconfined	3089.67	2336.8	152.4	20	34.4738	26220	0
460	Concrete unconfined	135.369	2438.4	152.4	20	34.4738	26220	0
461	Concrete unconfined	3089.67	2540	152.4	20	34.4738	26220	0
462	Concrete unconfined	135.369	2641.6	152.4	20	34.4738	26220	0.0061365
463	Concrete unconfined	1847.18	2704.06	152.4	20	34.4738	26220	0.0647356
464	Steel	251.897	2770.19	152.4	20	413.686	199948	0
465	Concrete confined	347.718	2789.08	152.4	20	49.7996	26220	0
466	Concrete confined	347.718	2810.98	152.4	20	49.7996	26220	0
467	Concrete confined	347.718	2832.89	152.4	20	49.7996	26220	0.0127339
468	Concrete confined	347.718	2854.8	152.4	20	49.7996	26220	0.0370952
469	Concrete confined	347.718	2876.71	152.4	20	49.7996	26220	0.0614562
470	Steel	251.897	2895.6	152.4	20	413.686	199948	0
471	Concrete confined	347.718	2914.49	152.4	20	49.7996	26220	0.103466
472	Concrete confined	347.718	2936.4	152.4	20	49.7996	26220	0.127826
473	Concrete confined	347.718	2958.31	152.4	20	49.7996	26220	0.152189
474	Concrete confined	347.718	2980.22	152.4	20	49.7996	26220	0.176548
475	Concrete confined	347.718	3002.12	152.4	20	49.7996	26220	0.200911
476	Steel	251.897	3021.01	152.4	20	413.686	199948	0
477	Concrete unconfined	302.348	3038.47	152.4	20	34.4738	26220	0.590692
478	Concrete unconfined	347.799	9.525	169.464	20	34.4738	26220	1
479	Concrete confined	289.765	26.9856	169.464	20	49.7996	26220	0.564166
480	Concrete confined	399.99	45.8756	169.464	20	49.7996	26220	0.526316
481	Concrete confined	399.99	67.7842	169.464	20	49.7996	26220	0.482414
482	Concrete confined	399.99	89.6928	169.464	20	49.7996	26220	0.438515
483	Concrete confined	399.99	111.601	169.464	20	49.7996	26220	0.394612
484	Concrete confined	399.99	133.51	169.464	20	49.7996	26220	0.350713
485	Concrete confined	289.765	152.4	169.464	20	49.7996	26220	0.312861
486	Concrete confined	399.99	171.29	169.464	20	49.7996	26220	0.275012
487	Concrete confined	399.99	193.199	169.464	20	49.7996	26220	0.23111
488	Concrete confined	399.99	215.107	169.464	20	49.7996	26220	0.18721
489	Concrete confined	399.99	237.016	169.464	20	49.7996	26220	0.143311
490	Concrete confined	399.99	258.924	169.464	20	49.7996	26220	0.0994093
491	Concrete confined	289.765	277.814	169.464	20	49.7996	26220	0.0615577
492	Concrete unconfined	2124.87	343.943	169.464	20	34.4738	26220	0.113973
493	Concrete unconfined	155.719	406.4	169.464	20	34.4738	26220	0.0401438
494	Concrete unconfined	3554.14	508	169.464	20	34.4738	26220	0
495	Concrete unconfined	155.719	609.6	169.464	20	34.4738	26220	0
496	Concrete unconfined	3554.14	711.2	169.464	20	34.4738	26220	0
497	Concrete unconfined	155.719	812.8	169.464	20	34.4738	26220	0
498	Concrete unconfined	3554.14	914.4	169.464	20	34.4738	26220	0
499	Concrete unconfined	155.719	1016	169.464	20	34.4738	26220	0
500	Concrete unconfined	3554.14	1117.6	169.464	20	34.4738	26220	0
501	Concrete unconfined	155.719	1219.2	169.464	20	34.4738	26220	0
502	Concrete unconfined	3554.14	1320.8	169.464	20	34.4738	26220	0
503	Concrete unconfined	155.719	1422.4	169.464	20	34.4738	26220	0
504	Concrete unconfined	3554.14	1524	169.464	20	34.4738	26220	0
505	Concrete unconfined	155.719	1625.6	169.464	20	34.4738	26220	0
506	Concrete unconfined	3554.14	1727.2	169.464	20	34.4738	26220	0
507	Concrete unconfined	155.719	1828.8	169.464	20	34.4738	26220	0
508	Concrete unconfined	3554.14	1930.4	169.464	20	34.4738	26220	0
509	Concrete unconfined	155.719	2032	169.464	20	34.4738	26220	0
510	Concrete unconfined	3554.14	2133.6	169.464	20	34.4738	26220	0
511	Concrete unconfined	155.719	2235.2	169.464	20	34.4738	26220	0
512	Concrete unconfined	3554.14	2336.8	169.464	20	34.4738	26220	0
513	Concrete unconfined	155.719	2438.4	169.464	20	34.4738	26220	0
514	Concrete unconfined	3554.14	2540	169.464	20	34.4738	26220	0
515	Concrete unconfined	155.719	2641.6	169.464	20	34.4738	26220	0.0061365
516	Concrete unconfined	2124.87	2704.06	169.464	20	34.4738	26220	0.0647356
517	Concrete confined	289.765	2770.19	169.464	20	49.7996	26220	0
518	Concrete confined	399.99	2789.08	169.464	20	49.7996	26220	0
519	Concrete confined	399.99	2810.98	169.464	20	49.7996	26220	0
520	Concrete confined	399.99	2832.89	169.464	20	49.7996	26220	0.0127339
521	Concrete confined	399.99	2854.8	169.464	20	49.7996	26220	0.0370952
522	Concrete confined	399.99	2876.71	169.464	20	49.7996	26220	0.0614562
523	Concrete confined	289.765	2895.6	169.464	20	49.7996	26220	0.0824608
524	Concrete confined	399.99	2914.49	169.464	20	49.7996	26220	0.103466
525	Concrete confined	399.99	2936.4	169.464	20	49.7996	26220	0.127826
526	Concrete confined	399.99	2958.31	169.464	20	49.7996	26220	0.152189
527	Concrete confined	399.99	2980.22	169.464	20	49.7996	26220	0.176548
528	Concrete confined	399.99	3002.12	169.464	20	49.7996	26220	0.200911
529	Concrete confined	289.765	3021.01	169.464	20	49.7996	26220	0.221914
530	Concrete unconfined	347.799	3038.47	169.464	20	34.4738	26220	0.590692
531	Concrete unconfined	347.799	9.525	187.721	20	34.4738	26220	1
532	Concrete confined	289.765	26.9856	187.721	20	49.7996	26220	0.564166
533	Concrete confined	399.99	45.8756	187.721	20	49.7996	26220	0.526316
534	Concrete confined	399.99	67.7842	187.721	20	49.7996	26220	0.482414
535	Concrete confined	399.99	89.6928	187.721	20	49.7996	26220	0.438515
536	Concrete confined	399.99	111.601	187.721	20	49.7996	26220	0.394612
537	Concrete confined	399.99	133.51	187.721	20	49.7996	26220	0.350713
538	Concrete confined	289.765	152.4	187.721	20	49.7996	26220	0.312861
539	Concrete confined	399.99	171.29	187.721	20	49.7996	26220	0.275012
540	Concrete confined	399.99	193.199	187.721	20	49.7996	26220	0.23111
541	Concrete confined	399.99	215.107	187.721	20	49.7996	26220	0.18721
542	Concrete confined	399.99	237.016	187.721	20	49.7996	26220	0.143311
543	Concrete confined	399.99	258.924	187.721	20	49.7996	26220	0.0994093
544	Concrete confined	289.765	277.814	187.721	20	49.7996	26220	0.0615577
545	Concrete unconfined	2124.87	343.943	187.721	20	34.4738	26220	0.113973
546	Concrete unconfined	155.719	406.4	187.721	20	34.4738	26220	0.0401438
547	Concrete unconfined	3554.14	508	187.721	20	34.4738	26220	0
548	Concrete unconfined	155.719	609.6	187.721	20	34.4738	26220	0
549	Concrete unconfined	3554.14	711.2	187.721	20	34.4738	26220	0
550	Concrete unconfined	155.719	812.8	187.721	20	34.4738	26220	0
551	Concrete unconfined	3554.14	914.4	187.721	20	34.4738	26220	0
552	Concrete unconfined	155.719	1016	187.721	20	34.4738	26220	0
553	Concrete unconfined	3554.14	1117.6	187.721	20	34.4738	26220	0
554	Concrete unconfined	155.719	1219.2	187.721	20	34.4738	26220	0
555	Concrete unconfined	3554.14	1320.8	187.721	20	34.4738	26220	0
556	Concrete unconfined	155.719	1422.4	187.721	20	34.4738	26220	0
557	Concrete unconfined	3554.14	1524	187.721	20	34.4738	26220	0
558	Concrete unconfined	155.719	1625.6	187.721	20	34.4738	26220	0
559	Concrete unconfined	3554.14	1727.2	187.721	20	34.4738	26220	0
560	Concrete unconfined	155.719	1828.8	187.721	20	34.4738	26220	0
561	Concrete unconfined	3554.14	1930.4	187.721	20	34.4738	26220	0
562	Concrete unconfined	155.719	2032	187.721	20	34.4738	26220	0
563	Concrete unconfined	3554.14	2133.6	187.721	20	34.4738	26220	0
564	Concrete unconfined	155.719	2235.2	187.721	20	34.4738	26220	0
565	Concrete unconfined	3554.14	2336.8	187.721	20	34.4738	26220	0
566	Concrete unconfined	155.719	2438.4	187.721	20	34.4738	26220	0
567	Concrete unconfined	3554.14	2540	187.721	20	34.4738	26220	0
568	Concrete unconfined	155.719	2641.6	187.721	20	34.4738	26220	0.0061365
569	Concrete unconfined	2124.87	2704.06	187.721	20	34.4738	26220	0.0647356
570	Concrete confined	289.765	2770.19	187.721	20	49.7996	26220	0
571	Concrete confined	399.99	2789.08	187.721	20	49.7996	26220	0
572	Concrete confined	399.99	2810.98	187.721	20	49.7996	26220	0
573	Concrete confined	399.99	2832.89	187.721	20	49.7996	26220	0.0127339
574	Concrete confined	399.99	2854.8	187.721	20	49.7996	26220	0.0370952
575	Concrete confined	399.99	2876.71	187.721	20	49.7996	26220	0.0614562
576	Concrete confined	289.765	2895.6	187.721	20	49.7996	26220	0.0824608
577	Concrete confined	399.99	2914.49	187.721	20	49.7996	26220	0.103466
578	Concrete confined	399.99	2936.4	187.721	20	49.7996	26220	0.127826
579	Concrete confined	399.99	2958.31	187.721	20	49.7996	26220	0.152189
580	Concrete confined	399.99	2980.22	187.721	20	49.7996	26220	0.176548
581	Concrete confined	399.99	3002.12	187.721	20	49.7996	26220	0.200911
582	Concrete confined	289.765	3021.01	187.721	20	49.7996	26220	0.221914
583	Concrete unconfined	347.799	3038.47	187.721	20	34.4738	26220	0.590692
584	Concrete unconfined	347.799	9.525	205.979	20	34.4738	26220	1
585	Concrete confined	289.765	26.9856	205.979	20	49.7996	26220	0.564166
586	Concrete confined	399.99	45.8756	205.979	20	49.7996	26220	0.526316
587	Concrete confined	399.99	67.7842	205.979	20	49.7996	26220	0.482414
588	Concrete confined	399.99	89.6928	205.979	20	49.7996	26220	0.438515
589	Concrete confined	399.99	111.601	205.979	20	49.7996	26220	0.394612
590	Concrete confined	399.99	133.51	205.979	20	49.7996	26220	0.350713
591	Concrete confined	289.765	152.4	205.979	20	49.7996	26220	0.312861
592	Concrete confined	399.99	171.29	205.979	20	49.7996	26220	0.275012
593	Concrete confined	399.99	193.199	205.979	20	49.7996	26220	0.23111
594	Concrete confined	399.99	215.107	205.979	20	49.7996	26220	0.18721
595	Concrete confined	399.99	237.016	205.979	20	49.7996	26220	0.143311
596	Concrete confined	399.99	258.924	205.979	20	49.7996	26220	0.0994093
597	Concrete confined	289.765	277.814	205.979	20	49.7996	26220	0.0615577
598	Concrete unconfined	2124.87	343.943	205.979	20	34.4738	26220	0.113973
599	Concrete unconfined	155.719	406.4	205.979	20	34.4738	26220	0.0401438
600	Concrete unconfined	3554.14	508	205.979	20	34.4738	26220	0
601	Concrete unconfined	155.719	609.6	205.979	20	34.4738	26220	0
602	Concrete unconfined	3554.14	711.2	205.979	20	34.4738	26220	0
603	Concrete unconfined	155.719	812.8	205.979	20	34.4738	26220	0
604	Concrete unconfined	3554.14	914.4	205.979	20	34.4738	26220	0
605	Concrete unconfined	155.719	1016	205.979	20	34.4738	26220	0
606	Concrete unconfined	3554.14	1117.6	205.979	20	34.4738	26220	0
607	Concrete unconfined	155.719	1219.2	205.979	20	34.4738	26220	0
608	Concrete unconfined	3554.14	1320.8	205.979	20	34.4738	26220	0
609	Concrete unconfined	155.719	1422.4	205.979	20	34.4738	26220	0
610	Concrete unconfined	3554.14	1524	205.979	20	34.4738	26220	0
611	Concrete unconfined	155.719	1625.6	205.979	20	34.4738	26220	0
612	Concrete unconfined	3554.14	1727.2	205.979	20	34.4738	26220	0
613	Concrete unconfined	155.719	1828.8	205.979	20	34.4738	26220	0
614	Concrete unconfined	3554.14	1930.4	205.979	20	34.4738	26220	0
615	Concrete unconfined	155.719	2032	205.979	20	34.4738	26220	0
616	Concrete unconfined	3554.14	2133.6	205.979	20	34.4738	26220	0
617	Concrete unconfined	155.719	2235.2	205.979	20	34.4738	26220	0
618	Concrete unconfined	3554.14	2336.8	205.979	20	34.4738	26220	0
619	Concrete unconfined	155.719	2438.4	205.979	20	34.4738	26220	0
620	Concrete unconfined	3554.14	2540	205.979	20	34.4738	26220	0
621	Concrete unconfined	155.719	2641.6	205.979	20	34.4738	26220	0.0061365
622	Concrete unconfined	2124.87	2704.06	205.979	20	34.4738	26220	0.0647356
623	Concrete confined	289.765	2770.19	205.979	20	49.7996	26220	0
624	Concrete confined	399.99	2789.08	205.979	20	49.7996	26220	0
625	Concrete confined	399.99	2810.98	205.979	20	49.7996	26220	0
626	Concrete confined	399.99	2832.89	205.979	20	49.7996	26220	0.0127339
627	Concrete confined	399.99	2854.8	205.979	20	49.7996	26220	0.0370952
628	Concrete confined	399.99	2876.71	205.979	20	49.7996	26220	0.0614562
629	Concrete confined	289.765	2895.6	205.979	20	49.7996	26220	0.0824608
630	Concrete confined	399.99	2914.49	205.979	20	49.7996	26220	0.103466
631	Concrete confined	399.99	2936.4	205.979	20	49.7996	26220	0.127826
632	Concrete confined	399.99	2958.31	205.979	20	49.7996	26220	0.152189
633	Concrete confined	399.99	2980.22	205.979	20	49.7996	26220	0.176548
634	Concrete confined	399.99	3002.12	205.979	20	49.7996	26220	0.200911
635	Concrete confined	289.765	3021.01	205.979	20	49.7996	26220	0.221914
636	Concrete unconfined	347.799	3038.47	205.979	20	34.4738	26220	0.590692
637	Concrete unconfined	347.799	9.525	224.236	20	34.4738	26220	1
638	Concrete confined	289.765	26.9856	224.236	20	49.7996	26220	0.564166
639	Concrete confined	399.99	45.8756	224.236	20	49.7996	26220	0.526316
640	Concrete confined	399.99	67.7842	224.236	20	49.7996	26220	0.482414
641	Concrete confined	399.99	89.6928	224.236	20	49.7996	26220	0.438515
642	Concrete confined	399.99	111.601	224.236	20	49.7996	26220	0.394612
643	Concrete confined	399.99	133.51	224.236	20	49.7996	26220	0.350713
644	Concrete confined	289.765	152.4	224.236	20	49.7996	26220	0.312861
645	Concrete confined	399.99	171.29	224.236	20	49.7996	26220	0.275012
646	Concrete confined	399.99	193.199	224.236	20	49.7996	26220	0.23111
647	Concrete confined	399.99	215.107	224.236	20	49.7996	26220	0.18721
648	Concrete confined	399.99	237.016	224.236	20	49.7996	26220	0.143311
649	Concrete confined	399.99	258.924	224.236	20	49.7996	26220	0.0994093
650	Concrete confined	289.765	277.814	224.236	20	49.7996	26220	0.0615577
651	Concrete unconfined	2124.87	343.943	224.236	20	34.4738	26220	0.113973
652	Concrete unconfined	155.719	406.4	224.236	20	34.4738	26220	0.0401438
653	Concrete unconfined	3554.14	508	224.236	20	34.4738	26220	0
654	Concrete unconfined	155.719	609.6	224.236	20	34.4738	26220	0
655	Concrete unconfined	3554.14	711.2	224.236	20	34.4738	26220	0
656	Concrete unconfined	155.719	812.8	224.236	20	34.4738	26220	0
657	Concrete unconfined	3554.14	914.4	224.236	20	34.4738	26220	0
658	Concrete unconfined	155.719	1016	224.236	20	34.4738	26220	0
659	Concrete unconfined	3554.14	1117.6	224.236	20	34.4738	26220	0
660	Concrete unconfined	155.719	1219.2	224.236	20	34.4738	26220	0
661	Concrete unconfined	3554.14	1320.8	224.236	20	34.4738	26220	0
662	Concrete unconfined	155.719	1422.4	224.236	20	34.4738	26220	0
663	Concrete unconfined	3554.14	1524	224.236	20	34.4738	26220	0
664	Concrete unconfined	155.719	1625.6	224.236	20	34.4738	26220	0
665	Concrete unconfined	3554.14	1727.2	224.236	20	34.4738	26220	0
666	Concrete unconfined	155.719	1828.8	224.236	20	34.4738	26220	0
667	Concrete unconfined	3554.14	1930.4	224.236	20	34.4738	26220	0
668	Concrete unconfined	155.719	2032	224.236	20	34.4738	26220	0
669	Concrete unconfined	3554.14	2133.6	224.236	20	34.4738	26220	0
670	Concrete unconfined	155.719	2235.2	224.236	20	34.4738	26220	0
671	Concrete unconfined	3554.14	2336.8	224.236	20	34.4738	26220	0
672	Concrete unconfined	155.719	2438.4	224.236	20	34.4738	26220	0
673	Concrete unconfined	3554.14	2540	224.236	20	34.4738	26220	0
674	Concrete unconfined	155.719	2641.6	224.236	20	34.4738	26220	0.0061365
675	Concrete unconfined	2124.87	2704.06	224.236	20	34.4738	26220	0.0647356
676	Concrete confined	289.765	2770.19	224.236	20	49.7996	26220	0
677	Concrete confined	399.99	2789.08	224.236	20	49.7996	26220	0
678	Concrete confined	399.99	2810.98	224.236	20	49.7996	26220	0
679	Concrete confined	399.99	2832.89	224.236	20	49.7996	26220	0.0127339
680	Concrete confined	399.99	2854.8	224.236	20	49.7996	26220	0.0370952
681	Concrete confined	399.99	2876.71	224.236	20	49.7996	26220	0.0614562
682	Concrete confined	289.765	2895.6	224.236	20	49.7996	26220	0.0824608
683	Concrete confined	399.99	2914.49	224.236	20	49.7996	26220	0.103466
684	Concrete confined	399.99	2936.4	224.236	20	49.7996	26220	0.127826
685	Concrete confined	399.99	2958.31	224.236	20	49.7996	26220	0.152189
686	Concrete confined	399.99	2980.22	224.236	20	49.7996	26220	0.176548
687	Concrete confined	399.99	3002.12	224.236	20	49.7996	26220	0.200911
688	Concrete confined	289.765	3021.01	224.236	20	49.7996	26220	0.221914
689	Concrete unconfined	347.799	3038.47	224.236	20	34.4738	26220	0.590692
690	Concrete unconfined	347.799	9.525	242.493	20	34.4738	26220	1
691	Concrete confined	289.765	26.9856	242.493	20	49.7996	26220	0.564166
692	Concrete confined	399.99	45.8756	242.493	20	49.7996	26220	0.526316
693	Concrete confined	399.99	67.7842	242.493	20	49.7996	26220	0.482414
694	Concrete confined	399.99	89.6928	242.493	20	49.7996	26220	0.438515
695	Concrete confined	399.99	111.601	242.493	20	49.7996	26220	0.394612
696	Concrete confined	399.99	133.51	242.493	20	49.7996	26220	0.350713
697	Concrete confined	289.765	152.4	242.493	20	49.7996	26220	0.312861
698	Concrete confined	399.99	171.29	242.493	20	49.7996	26220	0.275012
699	Concrete confined	399.99	193.199	242.493	20	49.7996	26220	0.23111
700	Concrete confined	399.99	215.107	242.493	20	49.7996	26220	0.18721
701	Concrete confined	399.99	237.016	242.493	20	49.7996	26220	0.143311
702	Concrete confined	399.99	258.924	242.493	20	49.7996	26220	0.0994093
703	Concrete confined	289.765	277.814	242.493	20	49.7996	26220	0.0615577
704	Concrete unconfined	2124.87	343.943	242.493	20	34.4738	26220	0.113973
705	Concrete unconfined	155.719	406.4	242.493	20	34.4738	26220	0.0401438
706	Concrete unconfined	3554.14	508	242.493	20	34.4738	26220	0
707	Concrete unconfined	155.719	609.6	242.493	20	34.4738	26220	0
708	Concrete unconfined	3554.14	711.2	242.493	20	34.4738	26220	0
709	Concrete unconfined	155.719	812.8	242.493	20	34.4738	26220	0
710	Concrete unconfined	3554.14	914.4	242.493	20	34.4738	26220	0
711	Concrete unconfined	155.719	1016	242.493	20	34.4738	26220	0
712	Concrete unconfined	3554.14	1117.6	242.493	20	34.4738	26220	0
713	Concrete unconfined	155.719	1219.2	242.493	20	34.4738	26220	0
714	Concrete unconfined	3554.14	1320.8	242.493	20	34.4738	26220	0
715	Concrete unconfined	155.719	1422.4	242.493	20	34.4738	26220	0
716	Concrete unconfined	3554.14	1524	242.493	20	34.4738	26220	0
717	Concrete unconfined	155.719	1625.6	242.493	20	34.4738	26220	0
718	Concrete unconfined	3554.14	1727.2	242.493	20	34.4738	26220	0
719	Concrete unconfined	155.719	1828.8	242.493	20	34.4738	26220	0
720	Concrete unconfined	3554.14	1930.4	242.493	20	34.4738	26220	0
721	Concrete unconfined	155.719	2032	242.493	20	34.4738	26220	0
722	Concrete unconfined	3554.14	2133.6	242.493	20	34.4738	26220	0
723	Concrete unconfined	155.719	2235.2	242.493	20	34.4738	26220	0
724	Concrete unconfined	3554.14	2336.8	242.493	20	34.4738	26220	0
725	Concrete unconfined	155.719	2438.4	242.493	20	34.4738	26220	0
726	Concrete unconfined	3554.14	2540	242.493	20	34.4738	26220	0
727	Concrete unconfined	155.719	2641.6	242.493	20	34.4738	26220	0.0061365
728	Concrete unconfined	2124.87	2704.06	242.493	20	34.4738	26220	0.0647356
729	Concrete confined	289.765	2770.19	242.493	20	49.7996	26220	0
730	Concrete confined	399.99	2789.08	242.493	20	49.7996	26220	0
731	Concrete confined	399.99	2810.98	242.493	20	49.7996	26220	0
732	Concrete confined	399.99	2832.89	242.493	20	49.7996	26220	0.0127339
733	Concrete confined	399.99	2854.8	242.493	20	49.7996	26220	0.0370952
734	Concrete confined	399.99	2876.71	242.493	20	49.7996	26220	0.0614562
735	Concrete confined	289.765	2895.6	242.493	20	49.7996	26220	0.0824608
736	Concrete confined	399.99	2914.49	242.493	20	49.7996	26220	0.103466
737	Concrete confined	399.99	2936.4	242.493	20	49.7996	26220	0.127826
738	Concrete confined	399.99	2958.31	242.493	20	49.7996	26220	0.152189
739	Concrete confined	399.99	2980.22	242.493	20	49.7996	26220	0.176548
740	Concrete confined	399.99	3002.12	242.493	20	49.7996	26220	0.200911
741	Concrete confined	289.765	3021.01	242.493	20	49.7996	26220	0.221914
742	Concrete unconfined	347.799	3038.47	242.493	20	34.4738	26220	0.590692
743	Concrete unconfined	347.799	9.525	260.75	20	34.4738	26220	1
744	Concrete confined	289.765	26.9856	260.75	20	49.7996	26220	0.564166
745	Concrete confined	399.99	45.8756	260.75	20	49.7996	26220	0.526316
746	Concrete confined	399.99	67.7842	260.75	20	49.7996	26220	0.482414
747	Concrete confined	399.99	89.6928	260.75	20	49.7996	26220	0.438515
748	Concrete confined	399.99	111.601	260.75	20	49.7996	26220	0.394612
749	Concrete confined	399.99	133.51	260.75	20	49.7996	26220	0.350713
750	Concrete confined	289.765	152.4	260.75	20	49.7996	26220	0.312861
751	Concrete confined	399.99	171.29	260.75	20	49.7996	26220	0.275012
752	Concrete confined	399.99	193.199	260.75	20	49.7996	26220	0.23111
753	Concrete confined	399.99	215.107	260.75	20	49.7996	26220	0.18721
754	Concrete confined	399.99	237.016	260.75	20	49.7996	26220	0.143311
755	Concrete confined	399.99	258.924	260.75	20	49.7996	26220	0.0994093
756	Concrete confined	289.765	277.814	260.75	20	49.7996	26220	0.0615577
757	Concrete unconfined	2124.87	343.943	260.75	20	34.4738	26220	0.113973
758	Concrete unconfined	155.719	406.4	260.75	20	34.4738	26220	0.0401438
759	Concrete unconfined	3554.14	508	260.75	20	34.4738	26220	0
760	Concrete unconfined	155.719	609.6	260.75	20	34.4738	26220	0
761	Concrete unconfined	3554.14	711.2	260.75	20	34.4738	26220	0
762	Concrete unconfined	155.719	812.8	260.75	20	34.4738	26220	0
763	Concrete unconfined	3554.14	914.4	260.75	20	34.4738	26220	0
764	Concrete unconfined	155.719	1016	260.75	20	34.4738	26220	0
765	Concrete unconfined	3554.14	1117.6	260.75	20	34.4738	26220	0
766	Concrete unconfined	155.719	1219.2	260.75	20	34.4738	26220	0
767	Concrete unconfined	3554.14	1320.8	260.75	20	34.4738	26220	0
768	Concrete unconfined	155.719	1422.4	260.75	20	34.4738	26220	0
769	Concrete unconfined	3554.14	1524	260.75	20	34.4738	26220	0
770	Concrete unconfined	155.719	1625.6	260.75	20	34.4738	26220	0
771	Concrete unconfined	3554.14	1727.2	260.75	20	34.4738	26220	0
772	Concrete unconfined	155.719	1828.8	260.75	20	34.4738	26220	0
773	Concrete unconfined	3554.14	1930.4	260.75	20	34.4738	26220	0
774	Concrete unconfined	155.719	2032	260.75	20	34.4738	26220	0
775	Concrete unconfined	3554.14	2133.6	260.75	20	34.4738	26220	0
776	Concrete unconfined	155.719	2235.2	260.75	20	34.4738	26220	0
777	Concrete unconfined	3554.14	2336.8	260.75	20	34.4738	26220	0
778	Concrete unconfined	155.719	2438.4	260.75	20	34.4738	26220	0
779	Concrete unconfined	3554.14	2540	260.75	20	34.4738	26220	0
780	Concrete unconfined	155.719	2641.6	260.75	20	34.4738	26220	0.0061365
781	Concrete unconfined	2124.87	2704.06	260.75	20	34.4738	26220	0.0647356
782	Concrete confined	289.765	2770.19	260.75	20	49.7996	26220	0
783	Concrete confined	399.99	2789.08	260.75	20	49.7996	26220	0
784	Concrete confined	399.99	2810.98	260.75	20	49.7996	26220	0
785	Concrete confined	399.99	2832.89	260.75	20	49.7996	26220	0.0127339
786	Concrete confined	399.99	2854.8	260.75	20	49.7996	26220	0.0370952
787	Concrete confined	399.99	2876.71	260.75	20	49.7996	26220	0.0614562
788	Concrete confined	289.765	2895.6	260.75	20	49.7996	26220	0.0824608
789	Concrete confined	399.99	2914.49	260.75	20	49.7996	26220	0.103466
790	Concrete confined	399.99	2936.4	260.75	20	49.7996	26220	0.127826
791	Concrete confined	399.99	2958.31	260.75	20	49.7996	26220	0.152189
792	Concrete confined	399.99	2980.22	260.75	20	49.7996	26220	0.176548
793	Concrete confined	399.99	3002.12	260.75	20	49.7996	26220	0.200911
794	Concrete confined	289.765	3021.01	260.75	20	49.7996	26220	0.221914
795	Concrete unconfined	347.799	3038.47	260.75	20	34.4738	26220	0.590692
796	Concrete unconfined	302.348	9.525	277.814	20	34.4738	26220	1
797	Steel	251.897	26.9856	277.814	20	413.686	199948	0
798	Concrete confined	347.718	45.8756	277.814	20	49.7996	26220	0.526316
799	Concrete confined	347.718	67.7842	277.814	20	49.7996	26220	0.482414
800	Concrete confined	347.718	89.6928	277.814	20	49.7996	26220	0.438515
801	Concrete confined	347.718	111.601	277.814	20	49.7996	26220	0.394612
802	Concrete confined	347.718	133.51	277.814	20	49.7996	26220	0.350713
803	Steel	251.897	152.4	277.814	20	413.686	199948	0
804	Concrete confined	347.718	171.29	277.814	20	49.7996	26220	0.275012
805	Concrete confined	347.718	193.199	277.814	20	49.7996	26220	0.23111
806	Concrete confined	347.718	215.107	277.814	20	49.7996	26220	0.18721
807	Concrete confined	347.718	237.016	277.814	20	49.7996	26220	0.143311
808	Concrete confined	347.718	258.924	277.814	20	49.7996	26220	0.0994093
809	Steel	251.897	277.814	277.814	20	413.686	199948	0
810	Concrete unconfined	1847.18	343.943	277.814	20	34.4738	26220	0.113973
811	Steel	135.369	406.4	277.814	20	413.686	199948	0
812	Concrete unconfined	3089.67	508	277.814	20	34.4738	26220	0
813	Steel	135.369	609.6	277.814	20	413.686	199948	0
814	Concrete unconfined	3089.67	711.2	277.814	20	34.4738	26220	0
815	Steel	135.369	812.8	277.814	20	413.686	199948	0
816	Concrete unconfined	3089.67	914.4	277.814	20	34.4738	26220	0
817	Steel	135.369	1016	277.814	20	413.686	199948	0
818	Concrete unconfined	3089.67	1117.6	277.814	20	34.4738	26220	0
819	Steel	135.369	1219.2	277.814	20	413.686	199948	0
820	Concrete unconfined	3089.67	1320.8	277.814	20	34.4738	26220	0
821	Steel	135.369	1422.4	277.814	20	413.686	199948	0
822	Concrete unconfined	3089.67	1524	277.814	20	34.4738	26220	0
823	Steel	135.369	1625.6	277.814	20	413.686	199948	0
824	Concrete unconfined	3089.67	1727.2	277.814	20	34.4738	26220	0
825	Steel	135.369	1828.8	277.814	20	413.686	199948	0
826	Concrete unconfined	3089.67	1930.4	277.814	20	34.4738	26220	0
827	Steel	135.369	2032	277.814	20	413.686	199948	0
828	Concrete unconfined	3089.67	2133.6	277.814	20	34.4738	26220	0
829	Steel	135.369	2235.2	277.814	20	413.686	199948	0
830	Concrete unconfined	3089.67	2336.8	277.814	20	34.4738	26220	0
831	Steel	135.369	2438.4	277.814	20	413.686	199948	0
832	Concrete unconfined	3089.67	2540	277.814	20	34.4738	26220	0
833	Steel	135.369	2641.6	277.814	20	413.686	199948	0
834	Concrete unconfined	1847.18	2704.06	277.814	20	34.4738	26220	0.0647356
835	Steel	251.897	2770.19	277.814	20	413.686	199948	0
836	Concrete confined	347.718	2789.08	277.814	20	49.7996	26220	0
837	Concrete confined	347.718	2810.98	277.814	20	49.7996	26220	0
838	Concrete confined	347.718	2832.89	277.814	20	49.7996	26220	0.0127339
839	Concrete confined	347.718	2854.8	277.814	20	49.7996	26220	0.0370952
840	Concrete confined	347.718	2876.71	277.814	20	49.7996	26220	0.0614562
841	Steel	251.897	2895.6	277.814	20	413.686	199948	0
842	Concrete confined	347.718	2914.49	277.814	20	49.7996	26220	0.103466
843	Concrete confined	347.718	2936.4	277.814	20	49.7996	26220	0.127826
844	Concrete confined	347.718	2958.31	277.814	20	49.7996	26220	0.152189
845	Concrete confined	347.718	2980.22	277.814	20	49.7996	26220	0.176548
846	Concrete confined	347.718	3002.12	277.814	20	49.7996	26220	0.200911
847	Steel	251.897	3021.01	277.814	20	413.686	199948	0
848	Concrete unconfined	302.348	3038.47	277.814	20	34.4738	26220	0.590692
849	Concrete unconfined	362.903	9.525	295.275	20	34.4738	26220	1
850	Concrete unconfined	302.348	26.9856	295.275	20	34.4738	26220	1
851	Concrete unconfined	417.359	45.8756	295.275	20	34.4738	26220	1
852	Concrete unconfined	417.359	67.7842	295.275	20	34.4738	26220	0.958823
853	Concrete unconfined	417.359	89.6928	295.275	20	34.4738	26220	0.89179
854	Concrete unconfined	417.359	111.601	295.275	20	34.4738	26220	0.824752
855	Concrete unconfined	417.359	133.51	295.275	20	34.4738	26220	0.757719
856	Concrete unconfined	302.348	152.4	295.275	20	34.4738	26220	0.699919
857	Concrete unconfined	417.359	171.29	295.275	20	34.4738	26220	0.642125
858	Concrete unconfined	417.359	193.199	295.275	20	34.4738	26220	0.575087
859	Concrete unconfined	417.359	215.107	295.275	20	34.4738	26220	0.508053
860	Concrete unconfined	417.359	237.016	295.275	20	34.4738	26220	0.44102
861	Concrete unconfined	417.359	258.924	295.275	20	34.4738	26220	0.373983
862	Concrete unconfined	302.348	277.814	295.275	20	34.4738	26220	0.316185
863	Concrete unconfined	2217.14	343.943	295.275	20	34.4738	26220	0.113973
864	Concrete unconfined	162.481	406.4	295.275	20	34.4738	26220	0.0401438
865	Concrete unconfined	3708.48	508	295.275	20	34.4738	26220	0
866	Concrete unconfined	162.481	609.6	295.275	20	34.4738	26220	0
867	Concrete unconfined	3708.48	711.2	295.275	20	34.4738	26220	0
868	Concrete unconfined	162.481	812.8	295.275	20	34.4738	26220	0
869	Concrete unconfined	3708.48	914.4	295.275	20	34.4738	26220	0
870	Concrete unconfined	162.481	1016	295.275	20	34.4738	26220	0
871	Concrete unconfined	3708.48	1117.6	295.275	20	34.4738	26220	0
872	Concrete unconfined	162.481	1219.2	295.275	20	34.4738	26220	0
873	Concrete unconfined	3708.48	1320.8	295.275	20	34.4738	26220	0
874	Concrete unconfined	162.481	1422.4	295.275	20	34.4738	26220	0
875	Concrete unconfined	3708.48	1524	295.275	20	34.4738	26220	0
876	Concrete unconfined	162.481	1625.6	295.275	20	34.4738	26220	0
877	Concrete unconfined	3708.48	1727.2	295.275	20	34.4738	26220	0
878	Concrete unconfined	162.481	1828.8	295.275	20	34.4738	26220	0
879	Concrete unconfined	3708.48	1930.4	295.275	20	34.4738	26220	0
880	Concrete unconfined	162.481	2032	295.275	20	34.4738	26220	0
881	Concrete unconfined	3708.48	2133.6	295.275	20	34.4738	26220	0
882	Concrete unconfined	162.481	2235.2	295.275	20	34.4738	26220	0
883	Concrete unconfined	3708.48	2336.8	295.275	20	34.4738	26220	0
884	Concrete unconfined	162.481	2438.4	295.275	20	34.4738	26220	0
885	Concrete unconfined	3708.48	2540	295.275	20	34.4738	26220	0
886	Concrete unconfined	162.481	2641.6	295.275	20	34.4738	26220	0.0061365
887	Concrete unconfined	2217.14	2704.06	295.275	20	34.4738	26220	0.0647356
888	Concrete unconfined	302.348	2770.19	295.275	20	34.4738	26220	0.13516
889	Concrete unconfined	417.359	2789.08	295.275	20	34.4738	26220	0.167234
890	Concrete unconfined	417.359	2810.98	295.275	20	34.4738	26220	0.204433
891	Concrete unconfined	417.359	2832.89	295.275	20	34.4738	26220	0.241632
892	Concrete unconfined	417.359	2854.8	295.275	20	34.4738	26220	0.278831
893	Concrete unconfined	417.359	2876.71	295.275	20	34.4738	26220	0.31603
894	Concrete unconfined	302.348	2895.6	295.275	20	34.4738	26220	0.348103
895	Concrete unconfined	417.359	2914.49	295.275	20	34.4738	26220	0.380178
896	Concrete unconfined	417.359	2936.4	295.275	20	34.4738	26220	0.417375
897	Concrete unconfined	417.359	2958.31	295.275	20	34.4738	26220	0.454576
898	Concrete unconfined	417.359	2980.22	295.275	20	34.4738	26220	0.491773
899	Concrete unconfined	417.359	3002.12	295.275	20	34.4738	26220	0.528975
900	Concrete unconfined	302.348	3021.01	295.275	20	34.4738	26220	0.561046
901	Concrete unconfined	362.903	3038.47	295.275	20	34.4738	26220	0.590692

## Sheet: 5
Fiber Number	Fiber Types	Area (mm^2)	x (mm)	y (mm)	No fire
					Max temp(°C)	fc' or fy (MPa)	Ec or Es (MPa)	damage ratio
1	Concrete unconfined	362.902	9.525	9.525	20	34.4738	26220	1
2	Concrete unconfined	302.332	26.9852	9.525	20	34.4738	26220	1
3	Concrete unconfined	453.654	46.8274	9.525	20	34.4738	26220	1
4	Concrete unconfined	453.654	70.6412	9.525	20	34.4738	26220	1
5	Concrete unconfined	453.654	94.4551	9.525	20	34.4738	26220	1
6	Concrete unconfined	453.654	118.269	9.525	20	34.4738	26220	1
7	Concrete unconfined	302.332	138.111	9.525	20	34.4738	26220	1
8	Concrete unconfined	453.654	157.953	9.525	20	34.4738	26220	1
9	Concrete unconfined	453.654	181.767	9.525	20	34.4738	26220	1
10	Concrete unconfined	453.654	205.581	9.525	20	34.4738	26220	1
11	Concrete unconfined	453.654	229.395	9.525	20	34.4738	26220	1
12	Concrete unconfined	302.332	249.237	9.525	20	34.4738	26220	1
13	Concrete unconfined	453.654	269.079	9.525	20	34.4738	26220	1
14	Concrete unconfined	453.654	292.893	9.525	20	34.4738	26220	1
15	Concrete unconfined	453.654	316.707	9.525	20	34.4738	26220	1
16	Concrete unconfined	453.654	340.521	9.525	20	34.4738	26220	1
17	Concrete unconfined	302.332	360.363	9.525	20	34.4738	26220	1
18	Concrete unconfined	453.654	380.205	9.525	20	34.4738	26220	1
19	Concrete unconfined	453.654	404.019	9.525	20	34.4738	26220	1
20	Concrete unconfined	453.654	427.833	9.525	20	34.4738	26220	0.936765
21	Concrete unconfined	453.654	451.647	9.525	20	34.4738	26220	0.833149
22	Concrete unconfined	302.332	471.489	9.525	20	34.4738	26220	0.746816
23	Concrete unconfined	453.654	491.331	9.525	20	34.4738	26220	0.660478
24	Concrete unconfined	453.654	515.145	9.525	20	34.4738	26220	0.556866
25	Concrete unconfined	453.654	538.959	9.525	20	34.4738	26220	0.45325
26	Concrete unconfined	453.654	562.773	9.525	20	34.4738	26220	0.349633
27	Concrete unconfined	302.332	582.615	9.525	20	34.4738	26220	0.263299
28	Concrete unconfined	2217.14	648.743	9.525	20	34.4738	26220	0
29	Concrete unconfined	162.489	711.2	9.525	20	34.4738	26220	0
30	Concrete unconfined	3708.47	812.8	9.525	20	34.4738	26220	0
31	Concrete unconfined	162.489	914.4	9.525	20	34.4738	26220	0
32	Concrete unconfined	3708.47	1016	9.525	20	34.4738	26220	0
33	Concrete unconfined	162.489	1117.6	9.525	20	34.4738	26220	0
34	Concrete unconfined	3708.47	1219.2	9.525	20	34.4738	26220	0
35	Concrete unconfined	162.489	1320.8	9.525	20	34.4738	26220	0
36	Concrete unconfined	3708.47	1422.4	9.525	20	34.4738	26220	0
37	Concrete unconfined	162.489	1524	9.525	20	34.4738	26220	0
38	Concrete unconfined	3708.47	1625.6	9.525	20	34.4738	26220	0
39	Concrete unconfined	162.489	1727.2	9.525	20	34.4738	26220	0
40	Concrete unconfined	3708.47	1828.8	9.525	20	34.4738	26220	0
41	Concrete unconfined	162.489	1930.4	9.525	20	34.4738	26220	0
42	Concrete unconfined	3708.47	2032	9.525	20	34.4738	26220	0
43	Concrete unconfined	162.489	2133.6	9.525	20	34.4738	26220	0
44	Concrete unconfined	3708.47	2235.2	9.525	20	34.4738	26220	0
45	Concrete unconfined	162.489	2336.8	9.525	20	34.4738	26220	0
46	Concrete unconfined	2217.14	2399.26	9.525	20	34.4738	26220	0
47	Concrete unconfined	302.332	2465.39	9.525	20	34.4738	26220	0
48	Concrete unconfined	453.654	2485.23	9.525	20	34.4738	26220	0.0193967
49	Concrete unconfined	453.654	2509.04	9.525	20	34.4738	26220	0.0482336
50	Concrete unconfined	453.654	2532.86	9.525	20	34.4738	26220	0.0770705
51	Concrete unconfined	453.654	2556.67	9.525	20	34.4738	26220	0.106086
52	Concrete unconfined	302.332	2576.51	9.525	20	34.4738	26220	0.130424
53	Concrete unconfined	453.654	2596.35	9.525	20	34.4738	26220	0.15756
54	Concrete unconfined	453.654	2620.17	9.525	20	34.4738	26220	0.213053
55	Concrete unconfined	453.654	2643.98	9.525	20	34.4738	26220	0.302105
56	Concrete unconfined	453.654	2667.79	9.525	20	34.4738	26220	0.391157
57	Concrete unconfined	302.332	2687.64	9.525	20	34.4738	26220	0.465355
58	Concrete unconfined	453.654	2707.48	9.525	20	34.4738	26220	0.539559
59	Concrete unconfined	453.654	2731.29	9.525	20	34.4738	26220	0.628611
60	Concrete unconfined	453.654	2755.11	9.525	20	34.4738	26220	0.717659
61	Concrete unconfined	453.654	2778.92	9.525	20	34.4738	26220	0.806712
62	Concrete unconfined	302.332	2798.76	9.525	20	34.4738	26220	0.880915
63	Concrete unconfined	453.654	2818.61	9.525	20	34.4738	26220	0.955114
64	Concrete unconfined	453.654	2842.42	9.525	20	34.4738	26220	1
65	Concrete unconfined	453.654	2866.23	9.525	20	34.4738	26220	1
66	Concrete unconfined	453.654	2890.05	9.525	20	34.4738	26220	1
67	Concrete unconfined	302.332	2909.89	9.525	20	34.4738	26220	1
68	Concrete unconfined	453.654	2929.73	9.525	20	34.4738	26220	1
69	Concrete unconfined	453.654	2953.54	9.525	20	34.4738	26220	1
70	Concrete unconfined	453.654	2977.36	9.525	20	34.4738	26220	1
71	Concrete unconfined	453.654	3001.17	9.525	20	34.4738	26220	1
72	Concrete unconfined	302.332	3021.01	9.525	20	34.4738	26220	1
73	Concrete unconfined	362.903	3038.47	9.525	20	34.4738	26220	1
74	Concrete unconfined	302.332	9.525	26.9852	20	34.4738	26220	1
75	Steel	251.87	26.9852	26.9852	20	413.686	199948	1
76	Concrete confined	377.936	46.8274	26.9852	20	50.7594	26220	1
77	Concrete confined	377.936	70.6412	26.9852	20	50.7594	26220	1
78	Concrete confined	377.936	94.4551	26.9852	20	50.7594	26220	1
79	Concrete confined	377.936	118.269	26.9852	20	50.7594	26220	1
80	Steel	251.87	138.111	26.9852	20	413.686	199948	1
81	Concrete confined	377.936	157.953	26.9852	20	50.7594	26220	1
82	Concrete confined	377.936	181.767	26.9852	20	50.7594	26220	1
83	Concrete confined	377.936	205.581	26.9852	20	50.7594	26220	1
84	Concrete confined	377.936	229.395	26.9852	20	50.7594	26220	1
85	Steel	251.87	249.237	26.9852	20	413.686	199948	1
86	Concrete confined	377.936	269.079	26.9852	20	50.7594	26220	0.933769
87	Concrete confined	377.936	292.893	26.9852	20	50.7594	26220	0.864233
88	Concrete confined	377.936	316.707	26.9852	20	50.7594	26220	0.794696
89	Concrete confined	377.936	340.521	26.9852	20	50.7594	26220	0.72516
90	Steel	251.87	360.363	26.9852	20	413.686	199948	0
91	Concrete confined	377.936	380.205	26.9852	20	50.7594	26220	0.609281
92	Concrete confined	377.936	404.019	26.9852	20	50.7594	26220	0.539748
93	Concrete confined	377.936	427.833	26.9852	20	50.7594	26220	0.470212
94	Concrete confined	377.936	451.647	26.9852	20	50.7594	26220	0.400675
95	Steel	251.87	471.489	26.9852	20	413.686	199948	0
96	Concrete confined	377.936	491.331	26.9852	20	50.7594	26220	0.284797
97	Concrete confined	377.936	515.145	26.9852	20	50.7594	26220	0.215263
98	Concrete confined	377.936	538.959	26.9852	20	50.7594	26220	0.145727
99	Concrete confined	377.936	562.773	26.9852	20	50.7594	26220	0.0761902
100	Steel	251.87	582.615	26.9852	20	413.686	199948	0
101	Concrete unconfined	1847.08	648.743	26.9852	20	34.4738	26220	0
102	Steel	135.369	711.2	26.9852	20	413.686	199948	0
103	Concrete unconfined	3089.5	812.8	26.9852	20	34.4738	26220	0
104	Steel	135.369	914.4	26.9852	20	413.686	199948	0
105	Concrete unconfined	3089.5	1016	26.9852	20	34.4738	26220	0
106	Steel	135.369	1117.6	26.9852	20	413.686	199948	0
107	Concrete unconfined	3089.5	1219.2	26.9852	20	34.4738	26220	0
108	Steel	135.369	1320.8	26.9852	20	413.686	199948	0
109	Concrete unconfined	3089.5	1422.4	26.9852	20	34.4738	26220	0
110	Steel	135.369	1524	26.9852	20	413.686	199948	0
111	Concrete unconfined	3089.5	1625.6	26.9852	20	34.4738	26220	0
112	Steel	135.369	1727.2	26.9852	20	413.686	199948	0
113	Concrete unconfined	3089.5	1828.8	26.9852	20	34.4738	26220	0
114	Steel	135.369	1930.4	26.9852	20	413.686	199948	0
115	Concrete unconfined	3089.5	2032	26.9852	20	34.4738	26220	0
116	Steel	135.369	2133.6	26.9852	20	413.686	199948	0
117	Concrete unconfined	3089.5	2235.2	26.9852	20	34.4738	26220	0
118	Steel	135.369	2336.8	26.9852	20	413.686	199948	0
119	Concrete unconfined	1847.08	2399.26	26.9852	20	34.4738	26220	0
120	Steel	251.87	2465.39	26.9852	20	413.686	199948	0
121	Concrete confined	377.936	2485.23	26.9852	20	50.7594	26220	0
122	Concrete confined	377.936	2509.04	26.9852	20	50.7594	26220	0
123	Concrete confined	377.936	2532.86	26.9852	20	50.7594	26220	0
124	Concrete confined	377.936	2556.67	26.9852	20	50.7594	26220	0
125	Steel	251.87	2576.51	26.9852	20	413.686	199948	0
126	Concrete confined	377.936	2596.35	26.9852	20	50.7594	26220	0
127	Concrete confined	377.936	2620.17	26.9852	20	50.7594	26220	0
128	Concrete confined	377.936	2643.98	26.9852	20	50.7594	26220	0.0442944
129	Concrete confined	377.936	2667.79	26.9852	20	50.7594	26220	0.104057
130	Steel	251.87	2687.64	26.9852	20	413.686	199948	0
131	Concrete confined	377.936	2707.48	26.9852	20	50.7594	26220	0.203648
132	Concrete confined	377.936	2731.29	26.9852	20	50.7594	26220	0.263411
133	Concrete confined	377.936	2755.11	26.9852	20	50.7594	26220	0.323171
134	Concrete confined	377.936	2778.92	26.9852	20	50.7594	26220	0.382933
135	Steel	251.87	2798.76	26.9852	20	413.686	199948	0
136	Concrete confined	377.936	2818.61	26.9852	20	50.7594	26220	0.482525
137	Concrete confined	377.936	2842.42	26.9852	20	50.7594	26220	0.542288
138	Concrete confined	377.936	2866.23	26.9852	20	50.7594	26220	0.602051
139	Concrete confined	377.936	2890.05	26.9852	20	50.7594	26220	0.661814
140	Steel	251.87	2909.89	26.9852	20	413.686	199948	0
141	Concrete confined	377.936	2929.73	26.9852	20	50.7594	26220	0.761402
142	Concrete confined	377.936	2953.54	26.9852	20	50.7594	26220	0.821165
143	Concrete confined	377.936	2977.36	26.9852	20	50.7594	26220	0.880928
144	Concrete confined	377.936	3001.17	26.9852	20	50.7594	26220	0.94069
145	Steel	251.87	3021.01	26.9852	20	413.686	199948	0
146	Concrete unconfined	302.332	3038.47	26.9852	20	34.4738	26220	1
147	Concrete unconfined	521.705	9.525	48.6135	20	34.4738	26220	1
148	Concrete confined	434.629	26.9852	48.6135	20	50.7594	26220	1
149	Concrete confined	652.169	46.8274	48.6135	20	50.7594	26220	1
150	Concrete confined	652.169	70.6412	48.6135	20	50.7594	26220	1
151	Concrete confined	652.169	94.4551	48.6135	20	50.7594	26220	1
152	Concrete confined	652.169	118.269	48.6135	20	50.7594	26220	1
153	Concrete confined	434.629	138.111	48.6135	20	50.7594	26220	1
154	Concrete confined	652.169	157.953	48.6135	20	50.7594	26220	1
155	Concrete confined	652.169	181.767	48.6135	20	50.7594	26220	1
156	Concrete confined	652.169	205.581	48.6135	20	50.7594	26220	1
157	Concrete confined	652.169	229.395	48.6135	20	50.7594	26220	1
158	Concrete confined	434.629	249.237	48.6135	20	50.7594	26220	0.991707
159	Concrete confined	652.169	269.079	48.6135	20	50.7594	26220	0.933769
160	Concrete confined	652.169	292.893	48.6135	20	50.7594	26220	0.864233
161	Concrete confined	652.169	316.707	48.6135	20	50.7594	26220	0.794696
162	Concrete confined	652.169	340.521	48.6135	20	50.7594	26220	0.72516
163	Concrete confined	434.629	360.363	48.6135	20	50.7594	26220	0.667222
164	Concrete confined	652.169	380.205	48.6135	20	50.7594	26220	0.609281
165	Concrete confined	652.169	404.019	48.6135	20	50.7594	26220	0.539748
166	Concrete confined	652.169	427.833	48.6135	20	50.7594	26220	0.470212
167	Concrete confined	652.169	451.647	48.6135	20	50.7594	26220	0.400675
168	Concrete confined	434.629	471.489	48.6135	20	50.7594	26220	0.342737
169	Concrete confined	652.169	491.331	48.6135	20	50.7594	26220	0.284797
170	Concrete confined	652.169	515.145	48.6135	20	50.7594	26220	0.215263
171	Concrete confined	652.169	538.959	48.6135	20	50.7594	26220	0.145727
172	Concrete confined	652.169	562.773	48.6135	20	50.7594	26220	0.0761902
173	Concrete confined	434.629	582.615	48.6135	20	50.7594	26220	0.0182517
174	Concrete unconfined	3187.34	648.743	48.6135	20	34.4738	26220	0
175	Concrete unconfined	233.593	711.2	48.6135	20	34.4738	26220	0
176	Concrete unconfined	5331.26	812.8	48.6135	20	34.4738	26220	0
177	Concrete unconfined	233.593	914.4	48.6135	20	34.4738	26220	0
178	Concrete unconfined	5331.26	1016	48.6135	20	34.4738	26220	0
179	Concrete unconfined	233.593	1117.6	48.6135	20	34.4738	26220	0
180	Concrete unconfined	5331.26	1219.2	48.6135	20	34.4738	26220	0
181	Concrete unconfined	233.593	1320.8	48.6135	20	34.4738	26220	0
182	Concrete unconfined	5331.26	1422.4	48.6135	20	34.4738	26220	0
183	Concrete unconfined	233.593	1524	48.6135	20	34.4738	26220	0
184	Concrete unconfined	5331.26	1625.6	48.6135	20	34.4738	26220	0
185	Concrete unconfined	233.593	1727.2	48.6135	20	34.4738	26220	0
186	Concrete unconfined	5331.26	1828.8	48.6135	20	34.4738	26220	0
187	Concrete unconfined	233.593	1930.4	48.6135	20	34.4738	26220	0
188	Concrete unconfined	5331.26	2032	48.6135	20	34.4738	26220	0
189	Concrete unconfined	233.593	2133.6	48.6135	20	34.4738	26220	0
190	Concrete unconfined	5331.26	2235.2	48.6135	20	34.4738	26220	0
191	Concrete unconfined	233.593	2336.8	48.6135	20	34.4738	26220	0
192	Concrete unconfined	3187.34	2399.26	48.6135	20	34.4738	26220	0
193	Concrete confined	434.629	2465.39	48.6135	20	50.7594	26220	0
194	Concrete confined	652.169	2485.23	48.6135	20	50.7594	26220	0
195	Concrete confined	652.169	2509.04	48.6135	20	50.7594	26220	0
196	Concrete confined	652.169	2532.86	48.6135	20	50.7594	26220	0
197	Concrete confined	652.169	2556.67	48.6135	20	50.7594	26220	0
198	Concrete confined	434.629	2576.51	48.6135	20	50.7594	26220	0
199	Concrete confined	652.169	2596.35	48.6135	20	50.7594	26220	0
200	Concrete confined	652.169	2620.17	48.6135	20	50.7594	26220	0
201	Concrete confined	652.169	2643.98	48.6135	20	50.7594	26220	0.0442944
202	Concrete confined	652.169	2667.79	48.6135	20	50.7594	26220	0.104057
203	Concrete confined	434.629	2687.64	48.6135	20	50.7594	26220	0.153851
204	Concrete confined	652.169	2707.48	48.6135	20	50.7594	26220	0.203648
205	Concrete confined	652.169	2731.29	48.6135	20	50.7594	26220	0.263411
206	Concrete confined	652.169	2755.11	48.6135	20	50.7594	26220	0.323171
207	Concrete confined	652.169	2778.92	48.6135	20	50.7594	26220	0.382933
208	Concrete confined	434.629	2798.76	48.6135	20	50.7594	26220	0.432731
209	Concrete confined	652.169	2818.61	48.6135	20	50.7594	26220	0.482525
210	Concrete confined	652.169	2842.42	48.6135	20	50.7594	26220	0.542288
211	Concrete confined	652.169	2866.23	48.6135	20	50.7594	26220	0.602051
212	Concrete confined	652.169	2890.05	48.6135	20	50.7594	26220	0.661814
213	Concrete confined	434.629	2909.89	48.6135	20	50.7594	26220	0.711608
214	Concrete confined	652.169	2929.73	48.6135	20	50.7594	26220	0.761402
215	Concrete confined	652.169	2953.54	48.6135	20	50.7594	26220	0.821165
216	Concrete confined	652.169	2977.36	48.6135	20	50.7594	26220	0.880928
217	Concrete confined	652.169	3001.17	48.6135	20	50.7594	26220	0.94069
218	Concrete confined	434.629	3021.01	48.6135	20	50.7594	26220	0.990485
219	Concrete unconfined	521.705	3038.47	48.6135	20	34.4738	26220	1
220	Concrete unconfined	521.705	9.525	75.9996	20	34.4738	26220	1
221	Concrete confined	434.629	26.9852	75.9996	20	50.7594	26220	1
222	Concrete confined	652.169	46.8274	75.9996	20	50.7594	26220	1
223	Concrete confined	652.169	70.6412	75.9996	20	50.7594	26220	1
224	Concrete confined	652.169	94.4551	75.9996	20	50.7594	26220	1
225	Concrete confined	652.169	118.269	75.9996	20	50.7594	26220	1
226	Concrete confined	434.629	138.111	75.9996	20	50.7594	26220	1
227	Concrete confined	652.169	157.953	75.9996	20	50.7594	26220	1
228	Concrete confined	652.169	181.767	75.9996	20	50.7594	26220	1
229	Concrete confined	652.169	205.581	75.9996	20	50.7594	26220	1
230	Concrete confined	652.169	229.395	75.9996	20	50.7594	26220	1
231	Concrete confined	434.629	249.237	75.9996	20	50.7594	26220	0.991707
232	Concrete confined	652.169	269.079	75.9996	20	50.7594	26220	0.933769
233	Concrete confined	652.169	292.893	75.9996	20	50.7594	26220	0.864233
234	Concrete confined	652.169	316.707	75.9996	20	50.7594	26220	0.794696
235	Concrete confined	652.169	340.521	75.9996	20	50.7594	26220	0.72516
236	Concrete confined	434.629	360.363	75.9996	20	50.7594	26220	0.667222
237	Concrete confined	652.169	380.205	75.9996	20	50.7594	26220	0.609281
238	Concrete confined	652.169	404.019	75.9996	20	50.7594	26220	0.539748
239	Concrete confined	652.169	427.833	75.9996	20	50.7594	26220	0.470212
240	Concrete confined	652.169	451.647	75.9996	20	50.7594	26220	0.400675
241	Concrete confined	434.629	471.489	75.9996	20	50.7594	26220	0.342737
242	Concrete confined	652.169	491.331	75.9996	20	50.7594	26220	0.284797
243	Concrete confined	652.169	515.145	75.9996	20	50.7594	26220	0.215263
244	Concrete confined	652.169	538.959	75.9996	20	50.7594	26220	0.145727
245	Concrete confined	652.169	562.773	75.9996	20	50.7594	26220	0.0761902
246	Concrete confined	434.629	582.615	75.9996	20	50.7594	26220	0.0182517
247	Concrete unconfined	3187.34	648.743	75.9996	20	34.4738	26220	0
248	Concrete unconfined	233.593	711.2	75.9996	20	34.4738	26220	0
249	Concrete unconfined	5331.26	812.8	75.9996	20	34.4738	26220	0
250	Concrete unconfined	233.593	914.4	75.9996	20	34.4738	26220	0
251	Concrete unconfined	5331.26	1016	75.9996	20	34.4738	26220	0
252	Concrete unconfined	233.593	1117.6	75.9996	20	34.4738	26220	0
253	Concrete unconfined	5331.26	1219.2	75.9996	20	34.4738	26220	0
254	Concrete unconfined	233.593	1320.8	75.9996	20	34.4738	26220	0
255	Concrete unconfined	5331.26	1422.4	75.9996	20	34.4738	26220	0
256	Concrete unconfined	233.593	1524	75.9996	20	34.4738	26220	0
257	Concrete unconfined	5331.26	1625.6	75.9996	20	34.4738	26220	0
258	Concrete unconfined	233.593	1727.2	75.9996	20	34.4738	26220	0
259	Concrete unconfined	5331.26	1828.8	75.9996	20	34.4738	26220	0
260	Concrete unconfined	233.593	1930.4	75.9996	20	34.4738	26220	0
261	Concrete unconfined	5331.26	2032	75.9996	20	34.4738	26220	0
262	Concrete unconfined	233.593	2133.6	75.9996	20	34.4738	26220	0
263	Concrete unconfined	5331.26	2235.2	75.9996	20	34.4738	26220	0
264	Concrete unconfined	233.593	2336.8	75.9996	20	34.4738	26220	0
265	Concrete unconfined	3187.34	2399.26	75.9996	20	34.4738	26220	0
266	Concrete confined	434.629	2465.39	75.9996	20	50.7594	26220	0
267	Concrete confined	652.169	2485.23	75.9996	20	50.7594	26220	0
268	Concrete confined	652.169	2509.04	75.9996	20	50.7594	26220	0
269	Concrete confined	652.169	2532.86	75.9996	20	50.7594	26220	0
270	Concrete confined	652.169	2556.67	75.9996	20	50.7594	26220	0
271	Concrete confined	434.629	2576.51	75.9996	20	50.7594	26220	0
272	Concrete confined	652.169	2596.35	75.9996	20	50.7594	26220	0
273	Concrete confined	652.169	2620.17	75.9996	20	50.7594	26220	0
274	Concrete confined	652.169	2643.98	75.9996	20	50.7594	26220	0.0442944
275	Concrete confined	652.169	2667.79	75.9996	20	50.7594	26220	0.104057
276	Concrete confined	434.629	2687.64	75.9996	20	50.7594	26220	0.153851
277	Concrete confined	652.169	2707.48	75.9996	20	50.7594	26220	0.203648
278	Concrete confined	652.169	2731.29	75.9996	20	50.7594	26220	0.263411
279	Concrete confined	652.169	2755.11	75.9996	20	50.7594	26220	0.323171
280	Concrete confined	652.169	2778.92	75.9996	20	50.7594	26220	0.382933
281	Concrete confined	434.629	2798.76	75.9996	20	50.7594	26220	0.432731
282	Concrete confined	652.169	2818.61	75.9996	20	50.7594	26220	0.482525
283	Concrete confined	652.169	2842.42	75.9996	20	50.7594	26220	0.542288
284	Concrete confined	652.169	2866.23	75.9996	20	50.7594	26220	0.602051
285	Concrete confined	652.169	2890.05	75.9996	20	50.7594	26220	0.661814
286	Concrete confined	434.629	2909.89	75.9996	20	50.7594	26220	0.711608
287	Concrete confined	652.169	2929.73	75.9996	20	50.7594	26220	0.761402
288	Concrete confined	652.169	2953.54	75.9996	20	50.7594	26220	0.821165
289	Concrete confined	652.169	2977.36	75.9996	20	50.7594	26220	0.880928
290	Concrete confined	652.169	3001.17	75.9996	20	50.7594	26220	0.94069
291	Concrete confined	434.629	3021.01	75.9996	20	50.7594	26220	0.990485
292	Concrete unconfined	521.705	3038.47	75.9996	20	34.4738	26220	1
293	Concrete unconfined	521.705	9.525	103.386	20	34.4738	26220	1
294	Concrete confined	434.629	26.9852	103.386	20	50.7594	26220	1
295	Concrete confined	652.169	46.8274	103.386	20	50.7594	26220	1
296	Concrete confined	652.169	70.6412	103.386	20	50.7594	26220	1
297	Concrete confined	652.169	94.4551	103.386	20	50.7594	26220	1
298	Concrete confined	652.169	118.269	103.386	20	50.7594	26220	1
299	Concrete confined	434.629	138.111	103.386	20	50.7594	26220	1
300	Concrete confined	652.169	157.953	103.386	20	50.7594	26220	1
301	Concrete confined	652.169	181.767	103.386	20	50.7594	26220	1
302	Concrete confined	652.169	205.581	103.386	20	50.7594	26220	1
303	Concrete confined	652.169	229.395	103.386	20	50.7594	26220	1
304	Concrete confined	434.629	249.237	103.386	20	50.7594	26220	0.991707
305	Concrete confined	652.169	269.079	103.386	20	50.7594	26220	0.933769
306	Concrete confined	652.169	292.893	103.386	20	50.7594	26220	0.864233
307	Concrete confined	652.169	316.707	103.386	20	50.7594	26220	0.794696
308	Concrete confined	652.169	340.521	103.386	20	50.7594	26220	0.72516
309	Concrete confined	434.629	360.363	103.386	20	50.7594	26220	0.667222
310	Concrete confined	652.169	380.205	103.386	20	50.7594	26220	0.609281
311	Concrete confined	652.169	404.019	103.386	20	50.7594	26220	0.539748
312	Concrete confined	652.169	427.833	103.386	20	50.7594	26220	0.470212
313	Concrete confined	652.169	451.647	103.386	20	50.7594	26220	0.400675
314	Concrete confined	434.629	471.489	103.386	20	50.7594	26220	0.342737
315	Concrete confined	652.169	491.331	103.386	20	50.7594	26220	0.284797
316	Concrete confined	652.169	515.145	103.386	20	50.7594	26220	0.215263
317	Concrete confined	652.169	538.959	103.386	20	50.7594	26220	0.145727
318	Concrete confined	652.169	562.773	103.386	20	50.7594	26220	0.0761902
319	Concrete confined	434.629	582.615	103.386	20	50.7594	26220	0.0182517
320	Concrete unconfined	3187.34	648.743	103.386	20	34.4738	26220	0
321	Concrete unconfined	233.593	711.2	103.386	20	34.4738	26220	0
322	Concrete unconfined	5331.26	812.8	103.386	20	34.4738	26220	0
323	Concrete unconfined	233.593	914.4	103.386	20	34.4738	26220	0
324	Concrete unconfined	5331.26	1016	103.386	20	34.4738	26220	0
325	Concrete unconfined	233.593	1117.6	103.386	20	34.4738	26220	0
326	Concrete unconfined	5331.26	1219.2	103.386	20	34.4738	26220	0
327	Concrete unconfined	233.593	1320.8	103.386	20	34.4738	26220	0
328	Concrete unconfined	5331.26	1422.4	103.386	20	34.4738	26220	0
329	Concrete unconfined	233.593	1524	103.386	20	34.4738	26220	0
330	Concrete unconfined	5331.26	1625.6	103.386	20	34.4738	26220	0
331	Concrete unconfined	233.593	1727.2	103.386	20	34.4738	26220	0
332	Concrete unconfined	5331.26	1828.8	103.386	20	34.4738	26220	0
333	Concrete unconfined	233.593	1930.4	103.386	20	34.4738	26220	0
334	Concrete unconfined	5331.26	2032	103.386	20	34.4738	26220	0
335	Concrete unconfined	233.593	2133.6	103.386	20	34.4738	26220	0
336	Concrete unconfined	5331.26	2235.2	103.386	20	34.4738	26220	0
337	Concrete unconfined	233.593	2336.8	103.386	20	34.4738	26220	0
338	Concrete unconfined	3187.34	2399.26	103.386	20	34.4738	26220	0
339	Concrete confined	434.629	2465.39	103.386	20	50.7594	26220	0
340	Concrete confined	652.169	2485.23	103.386	20	50.7594	26220	0
341	Concrete confined	652.169	2509.04	103.386	20	50.7594	26220	0
342	Concrete confined	652.169	2532.86	103.386	20	50.7594	26220	0
343	Concrete confined	652.169	2556.67	103.386	20	50.7594	26220	0
344	Concrete confined	434.629	2576.51	103.386	20	50.7594	26220	0
345	Concrete confined	652.169	2596.35	103.386	20	50.7594	26220	0
346	Concrete confined	652.169	2620.17	103.386	20	50.7594	26220	0
347	Concrete confined	652.169	2643.98	103.386	20	50.7594	26220	0.0442944
348	Concrete confined	652.169	2667.79	103.386	20	50.7594	26220	0.104057
349	Concrete confined	434.629	2687.64	103.386	20	50.7594	26220	0.153851
350	Concrete confined	652.169	2707.48	103.386	20	50.7594	26220	0.203648
351	Concrete confined	652.169	2731.29	103.386	20	50.7594	26220	0.263411
352	Concrete confined	652.169	2755.11	103.386	20	50.7594	26220	0.323171
353	Concrete confined	652.169	2778.92	103.386	20	50.7594	26220	0.382933
354	Concrete confined	434.629	2798.76	103.386	20	50.7594	26220	0.432731
355	Concrete confined	652.169	2818.61	103.386	20	50.7594	26220	0.482525
356	Concrete confined	652.169	2842.42	103.386	20	50.7594	26220	0.542288
357	Concrete confined	652.169	2866.23	103.386	20	50.7594	26220	0.602051
358	Concrete confined	652.169	2890.05	103.386	20	50.7594	26220	0.661814
359	Concrete confined	434.629	2909.89	103.386	20	50.7594	26220	0.711608
360	Concrete confined	652.169	2929.73	103.386	20	50.7594	26220	0.761402
361	Concrete confined	652.169	2953.54	103.386	20	50.7594	26220	0.821165
362	Concrete confined	652.169	2977.36	103.386	20	50.7594	26220	0.880928
363	Concrete confined	652.169	3001.17	103.386	20	50.7594	26220	0.94069
364	Concrete confined	434.629	3021.01	103.386	20	50.7594	26220	0.990485
365	Concrete unconfined	521.705	3038.47	103.386	20	34.4738	26220	1
366	Concrete unconfined	521.705	9.525	130.772	20	34.4738	26220	1
367	Concrete confined	434.629	26.9852	130.772	20	50.7594	26220	1
368	Concrete confined	652.169	46.8274	130.772	20	50.7594	26220	1
369	Concrete confined	652.169	70.6412	130.772	20	50.7594	26220	1
370	Concrete confined	652.169	94.4551	130.772	20	50.7594	26220	1
371	Concrete confined	652.169	118.269	130.772	20	50.7594	26220	1
372	Concrete confined	434.629	138.111	130.772	20	50.7594	26220	1
373	Concrete confined	652.169	157.953	130.772	20	50.7594	26220	1
374	Concrete confined	652.169	181.767	130.772	20	50.7594	26220	1
375	Concrete confined	652.169	205.581	130.772	20	50.7594	26220	1
376	Concrete confined	652.169	229.395	130.772	20	50.7594	26220	1
377	Concrete confined	434.629	249.237	130.772	20	50.7594	26220	0.991707
378	Concrete confined	652.169	269.079	130.772	20	50.7594	26220	0.933769
379	Concrete confined	652.169	292.893	130.772	20	50.7594	26220	0.864233
380	Concrete confined	652.169	316.707	130.772	20	50.7594	26220	0.794696
381	Concrete confined	652.169	340.521	130.772	20	50.7594	26220	0.72516
382	Concrete confined	434.629	360.363	130.772	20	50.7594	26220	0.667222
383	Concrete confined	652.169	380.205	130.772	20	50.7594	26220	0.609281
384	Concrete confined	652.169	404.019	130.772	20	50.7594	26220	0.539748
385	Concrete confined	652.169	427.833	130.772	20	50.7594	26220	0.470212
386	Concrete confined	652.169	451.647	130.772	20	50.7594	26220	0.400675
387	Concrete confined	434.629	471.489	130.772	20	50.7594	26220	0.342737
388	Concrete confined	652.169	491.331	130.772	20	50.7594	26220	0.284797
389	Concrete confined	652.169	515.145	130.772	20	50.7594	26220	0.215263
390	Concrete confined	652.169	538.959	130.772	20	50.7594	26220	0.145727
391	Concrete confined	652.169	562.773	130.772	20	50.7594	26220	0.0761902
392	Concrete confined	434.629	582.615	130.772	20	50.7594	26220	0.0182517
393	Concrete unconfined	3187.34	648.743	130.772	20	34.4738	26220	0
394	Concrete unconfined	233.593	711.2	130.772	20	34.4738	26220	0
395	Concrete unconfined	5331.26	812.8	130.772	20	34.4738	26220	0
396	Concrete unconfined	233.593	914.4	130.772	20	34.4738	26220	0
397	Concrete unconfined	5331.26	1016	130.772	20	34.4738	26220	0
398	Concrete unconfined	233.593	1117.6	130.772	20	34.4738	26220	0
399	Concrete unconfined	5331.26	1219.2	130.772	20	34.4738	26220	0
400	Concrete unconfined	233.593	1320.8	130.772	20	34.4738	26220	0
401	Concrete unconfined	5331.26	1422.4	130.772	20	34.4738	26220	0
402	Concrete unconfined	233.593	1524	130.772	20	34.4738	26220	0
403	Concrete unconfined	5331.26	1625.6	130.772	20	34.4738	26220	0
404	Concrete unconfined	233.593	1727.2	130.772	20	34.4738	26220	0
405	Concrete unconfined	5331.26	1828.8	130.772	20	34.4738	26220	0
406	Concrete unconfined	233.593	1930.4	130.772	20	34.4738	26220	0
407	Concrete unconfined	5331.26	2032	130.772	20	34.4738	26220	0
408	Concrete unconfined	233.593	2133.6	130.772	20	34.4738	26220	0
409	Concrete unconfined	5331.26	2235.2	130.772	20	34.4738	26220	0
410	Concrete unconfined	233.593	2336.8	130.772	20	34.4738	26220	0
411	Concrete unconfined	3187.34	2399.26	130.772	20	34.4738	26220	0
412	Concrete confined	434.629	2465.39	130.772	20	50.7594	26220	0
413	Concrete confined	652.169	2485.23	130.772	20	50.7594	26220	0
414	Concrete confined	652.169	2509.04	130.772	20	50.7594	26220	0
415	Concrete confined	652.169	2532.86	130.772	20	50.7594	26220	0
416	Concrete confined	652.169	2556.67	130.772	20	50.7594	26220	0
417	Concrete confined	434.629	2576.51	130.772	20	50.7594	26220	0
418	Concrete confined	652.169	2596.35	130.772	20	50.7594	26220	0
419	Concrete confined	652.169	2620.17	130.772	20	50.7594	26220	0
420	Concrete confined	652.169	2643.98	130.772	20	50.7594	26220	0.0442944
421	Concrete confined	652.169	2667.79	130.772	20	50.7594	26220	0.104057
422	Concrete confined	434.629	2687.64	130.772	20	50.7594	26220	0.153851
423	Concrete confined	652.169	2707.48	130.772	20	50.7594	26220	0.203648
424	Concrete confined	652.169	2731.29	130.772	20	50.7594	26220	0.263411
425	Concrete confined	652.169	2755.11	130.772	20	50.7594	26220	0.323171
426	Concrete confined	652.169	2778.92	130.772	20	50.7594	26220	0.382933
427	Concrete confined	434.629	2798.76	130.772	20	50.7594	26220	0.432731
428	Concrete confined	652.169	2818.61	130.772	20	50.7594	26220	0.482525
429	Concrete confined	652.169	2842.42	130.772	20	50.7594	26220	0.542288
430	Concrete confined	652.169	2866.23	130.772	20	50.7594	26220	0.602051
431	Concrete confined	652.169	2890.05	130.772	20	50.7594	26220	0.661814
432	Concrete confined	434.629	2909.89	130.772	20	50.7594	26220	0.711608
433	Concrete confined	652.169	2929.73	130.772	20	50.7594	26220	0.761402
434	Concrete confined	652.169	2953.54	130.772	20	50.7594	26220	0.821165
435	Concrete confined	652.169	2977.36	130.772	20	50.7594	26220	0.880928
436	Concrete confined	652.169	3001.17	130.772	20	50.7594	26220	0.94069
437	Concrete confined	434.629	3021.01	130.772	20	50.7594	26220	0.990485
438	Concrete unconfined	521.705	3038.47	130.772	20	34.4738	26220	1
439	Concrete unconfined	302.332	9.525	152.4	20	34.4738	26220	1
440	Steel	251.87	26.9852	152.4	20	413.686	199948	1
441	Concrete confined	377.936	46.8274	152.4	20	50.7594	26220	1
442	Concrete confined	377.936	70.6412	152.4	20	50.7594	26220	1
443	Concrete confined	377.936	94.4551	152.4	20	50.7594	26220	1
444	Concrete confined	377.936	118.269	152.4	20	50.7594	26220	1
445	Steel	251.87	138.111	152.4	20	413.686	199948	1
446	Concrete confined	377.936	157.953	152.4	20	50.7594	26220	1
447	Concrete confined	377.936	181.767	152.4	20	50.7594	26220	1
448	Concrete confined	377.936	205.581	152.4	20	50.7594	26220	1
449	Concrete confined	377.936	229.395	152.4	20	50.7594	26220	1
450	Steel	251.87	249.237	152.4	20	413.686	199948	1
451	Concrete confined	377.936	269.079	152.4	20	50.7594	26220	0.933769
452	Concrete confined	377.936	292.893	152.4	20	50.7594	26220	0.864233
453	Concrete confined	377.936	316.707	152.4	20	50.7594	26220	0.794696
454	Concrete confined	377.936	340.521	152.4	20	50.7594	26220	0.72516
455	Steel	251.87	360.363	152.4	20	413.686	199948	0
456	Concrete confined	377.936	380.205	152.4	20	50.7594	26220	0.609281
457	Concrete confined	377.936	404.019	152.4	20	50.7594	26220	0.539748
458	Concrete confined	377.936	427.833	152.4	20	50.7594	26220	0.470212
459	Concrete confined	377.936	451.647	152.4	20	50.7594	26220	0.400675
460	Steel	251.87	471.489	152.4	20	413.686	199948	0
461	Concrete confined	377.936	491.331	152.4	20	50.7594	26220	0.284797
462	Concrete confined	377.936	515.145	152.4	20	50.7594	26220	0.215263
463	Concrete confined	377.936	538.959	152.4	20	50.7594	26220	0.145727
464	Concrete confined	377.936	562.773	152.4	20	50.7594	26220	0.0761902
465	Steel	251.87	582.615	152.4	20	413.686	199948	0
466	Concrete unconfined	1847.08	648.743	152.4	20	34.4738	26220	0
467	Concrete unconfined	135.369	711.2	152.4	20	34.4738	26220	0
468	Concrete unconfined	3089.5	812.8	152.4	20	34.4738	26220	0
469	Concrete unconfined	135.369	914.4	152.4	20	34.4738	26220	0
470	Concrete unconfined	3089.5	1016	152.4	20	34.4738	26220	0
471	Concrete unconfined	135.369	1117.6	152.4	20	34.4738	26220	0
472	Concrete unconfined	3089.5	1219.2	152.4	20	34.4738	26220	0
473	Concrete unconfined	135.369	1320.8	152.4	20	34.4738	26220	0
474	Concrete unconfined	3089.5	1422.4	152.4	20	34.4738	26220	0
475	Concrete unconfined	135.369	1524	152.4	20	34.4738	26220	0
476	Concrete unconfined	3089.5	1625.6	152.4	20	34.4738	26220	0
477	Concrete unconfined	135.369	1727.2	152.4	20	34.4738	26220	0
478	Concrete unconfined	3089.5	1828.8	152.4	20	34.4738	26220	0
479	Concrete unconfined	135.369	1930.4	152.4	20	34.4738	26220	0
480	Concrete unconfined	3089.5	2032	152.4	20	34.4738	26220	0
481	Concrete unconfined	135.369	2133.6	152.4	20	34.4738	26220	0
482	Concrete unconfined	3089.5	2235.2	152.4	20	34.4738	26220	0
483	Concrete unconfined	135.369	2336.8	152.4	20	34.4738	26220	0
484	Concrete unconfined	1847.08	2399.26	152.4	20	34.4738	26220	0
485	Steel	251.87	2465.39	152.4	20	413.686	199948	0
486	Concrete confined	377.936	2485.23	152.4	20	50.7594	26220	0
487	Concrete confined	377.936	2509.04	152.4	20	50.7594	26220	0
488	Concrete confined	377.936	2532.86	152.4	20	50.7594	26220	0
489	Concrete confined	377.936	2556.67	152.4	20	50.7594	26220	0
490	Steel	251.87	2576.51	152.4	20	413.686	199948	0
491	Concrete confined	377.936	2596.35	152.4	20	50.7594	26220	0
492	Concrete confined	377.936	2620.17	152.4	20	50.7594	26220	0
493	Concrete confined	377.936	2643.98	152.4	20	50.7594	26220	0.0442944
494	Concrete confined	377.936	2667.79	152.4	20	50.7594	26220	0.104057
495	Steel	251.87	2687.64	152.4	20	413.686	199948	0
496	Concrete confined	377.936	2707.48	152.4	20	50.7594	26220	0.203648
497	Concrete confined	377.936	2731.29	152.4	20	50.7594	26220	0.263411
498	Concrete confined	377.936	2755.11	152.4	20	50.7594	26220	0.323171
499	Concrete confined	377.936	2778.92	152.4	20	50.7594	26220	0.382933
500	Steel	251.87	2798.76	152.4	20	413.686	199948	0
501	Concrete confined	377.936	2818.61	152.4	20	50.7594	26220	0.482525
502	Concrete confined	377.936	2842.42	152.4	20	50.7594	26220	0.542288
503	Concrete confined	377.936	2866.23	152.4	20	50.7594	26220	0.602051
504	Concrete confined	377.936	2890.05	152.4	20	50.7594	26220	0.661814
505	Steel	251.87	2909.89	152.4	20	413.686	199948	0
506	Concrete confined	377.936	2929.73	152.4	20	50.7594	26220	0.761402
507	Concrete confined	377.936	2953.54	152.4	20	50.7594	26220	0.821165
508	Concrete confined	377.936	2977.36	152.4	20	50.7594	26220	0.880928
509	Concrete confined	377.936	3001.17	152.4	20	50.7594	26220	0.94069
510	Steel	251.87	3021.01	152.4	20	413.686	199948	0
511	Concrete unconfined	302.332	3038.47	152.4	20	34.4738	26220	1
512	Concrete unconfined	521.705	9.525	174.028	20	34.4738	26220	1
513	Concrete confined	434.629	26.9852	174.028	20	50.7594	26220	1
514	Concrete confined	652.169	46.8274	174.028	20	50.7594	26220	1
515	Concrete confined	652.169	70.6412	174.028	20	50.7594	26220	1
516	Concrete confined	652.169	94.4551	174.028	20	50.7594	26220	1
517	Concrete confined	652.169	118.269	174.028	20	50.7594	26220	1
518	Concrete confined	434.629	138.111	174.028	20	50.7594	26220	1
519	Concrete confined	652.169	157.953	174.028	20	50.7594	26220	1
520	Concrete confined	652.169	181.767	174.028	20	50.7594	26220	1
521	Concrete confined	652.169	205.581	174.028	20	50.7594	26220	1
522	Concrete confined	652.169	229.395	174.028	20	50.7594	26220	1
523	Concrete confined	434.629	249.237	174.028	20	50.7594	26220	0.991707
524	Concrete confined	652.169	269.079	174.028	20	50.7594	26220	0.933769
525	Concrete confined	652.169	292.893	174.028	20	50.7594	26220	0.864233
526	Concrete confined	652.169	316.707	174.028	20	50.7594	26220	0.794696
527	Concrete confined	652.169	340.521	174.028	20	50.7594	26220	0.72516
528	Concrete confined	434.629	360.363	174.028	20	50.7594	26220	0.667222
529	Concrete confined	652.169	380.205	174.028	20	50.7594	26220	0.609281
530	Concrete confined	652.169	404.019	174.028	20	50.7594	26220	0.539748
531	Concrete confined	652.169	427.833	174.028	20	50.7594	26220	0.470212
532	Concrete confined	652.169	451.647	174.028	20	50.7594	26220	0.400675
533	Concrete confined	434.629	471.489	174.028	20	50.7594	26220	0.342737
534	Concrete confined	652.169	491.331	174.028	20	50.7594	26220	0.284797
535	Concrete confined	652.169	515.145	174.028	20	50.7594	26220	0.215263
536	Concrete confined	652.169	538.959	174.028	20	50.7594	26220	0.145727
537	Concrete confined	652.169	562.773	174.028	20	50.7594	26220	0.0761902
538	Concrete confined	434.629	582.615	174.028	20	50.7594	26220	0.0182517
539	Concrete unconfined	3187.34	648.743	174.028	20	34.4738	26220	0
540	Concrete unconfined	233.593	711.2	174.028	20	34.4738	26220	0
541	Concrete unconfined	5331.26	812.8	174.028	20	34.4738	26220	0
542	Concrete unconfined	233.593	914.4	174.028	20	34.4738	26220	0
543	Concrete unconfined	5331.26	1016	174.028	20	34.4738	26220	0
544	Concrete unconfined	233.593	1117.6	174.028	20	34.4738	26220	0
545	Concrete unconfined	5331.26	1219.2	174.028	20	34.4738	26220	0
546	Concrete unconfined	233.593	1320.8	174.028	20	34.4738	26220	0
547	Concrete unconfined	5331.26	1422.4	174.028	20	34.4738	26220	0
548	Concrete unconfined	233.593	1524	174.028	20	34.4738	26220	0
549	Concrete unconfined	5331.26	1625.6	174.028	20	34.4738	26220	0
550	Concrete unconfined	233.593	1727.2	174.028	20	34.4738	26220	0
551	Concrete unconfined	5331.26	1828.8	174.028	20	34.4738	26220	0
552	Concrete unconfined	233.593	1930.4	174.028	20	34.4738	26220	0
553	Concrete unconfined	5331.26	2032	174.028	20	34.4738	26220	0
554	Concrete unconfined	233.593	2133.6	174.028	20	34.4738	26220	0
555	Concrete unconfined	5331.26	2235.2	174.028	20	34.4738	26220	0
556	Concrete unconfined	233.593	2336.8	174.028	20	34.4738	26220	0
557	Concrete unconfined	3187.34	2399.26	174.028	20	34.4738	26220	0
558	Concrete confined	434.629	2465.39	174.028	20	50.7594	26220	0
559	Concrete confined	652.169	2485.23	174.028	20	50.7594	26220	0
560	Concrete confined	652.169	2509.04	174.028	20	50.7594	26220	0
561	Concrete confined	652.169	2532.86	174.028	20	50.7594	26220	0
562	Concrete confined	652.169	2556.67	174.028	20	50.7594	26220	0
563	Concrete confined	434.629	2576.51	174.028	20	50.7594	26220	0
564	Concrete confined	652.169	2596.35	174.028	20	50.7594	26220	0
565	Concrete confined	652.169	2620.17	174.028	20	50.7594	26220	0
566	Concrete confined	652.169	2643.98	174.028	20	50.7594	26220	0.0442944
567	Concrete confined	652.169	2667.79	174.028	20	50.7594	26220	0.104057
568	Concrete confined	434.629	2687.64	174.028	20	50.7594	26220	0.153851
569	Concrete confined	652.169	2707.48	174.028	20	50.7594	26220	0.203648
570	Concrete confined	652.169	2731.29	174.028	20	50.7594	26220	0.263411
571	Concrete confined	652.169	2755.11	174.028	20	50.7594	26220	0.323171
572	Concrete confined	652.169	2778.92	174.028	20	50.7594	26220	0.382933
573	Concrete confined	434.629	2798.76	174.028	20	50.7594	26220	0.432731
574	Concrete confined	652.169	2818.61	174.028	20	50.7594	26220	0.482525
575	Concrete confined	652.169	2842.42	174.028	20	50.7594	26220	0.542288
576	Concrete confined	652.169	2866.23	174.028	20	50.7594	26220	0.602051
577	Concrete confined	652.169	2890.05	174.028	20	50.7594	26220	0.661814
578	Concrete confined	434.629	2909.89	174.028	20	50.7594	26220	0.711608
579	Concrete confined	652.169	2929.73	174.028	20	50.7594	26220	0.761402
580	Concrete confined	652.169	2953.54	174.028	20	50.7594	26220	0.821165
581	Concrete confined	652.169	2977.36	174.028	20	50.7594	26220	0.880928
582	Concrete confined	652.169	3001.17	174.028	20	50.7594	26220	0.94069
583	Concrete confined	434.629	3021.01	174.028	20	50.7594	26220	0.990485
584	Concrete unconfined	521.705	3038.47	174.028	20	34.4738	26220	1
585	Concrete unconfined	521.705	9.525	201.414	20	34.4738	26220	1
586	Concrete confined	434.629	26.9852	201.414	20	50.7594	26220	1
587	Concrete confined	652.169	46.8274	201.414	20	50.7594	26220	1
588	Concrete confined	652.169	70.6412	201.414	20	50.7594	26220	1
589	Concrete confined	652.169	94.4551	201.414	20	50.7594	26220	1
590	Concrete confined	652.169	118.269	201.414	20	50.7594	26220	1
591	Concrete confined	434.629	138.111	201.414	20	50.7594	26220	1
592	Concrete confined	652.169	157.953	201.414	20	50.7594	26220	1
593	Concrete confined	652.169	181.767	201.414	20	50.7594	26220	1
594	Concrete confined	652.169	205.581	201.414	20	50.7594	26220	1
595	Concrete confined	652.169	229.395	201.414	20	50.7594	26220	1
596	Concrete confined	434.629	249.237	201.414	20	50.7594	26220	0.991707
597	Concrete confined	652.169	269.079	201.414	20	50.7594	26220	0.933769
598	Concrete confined	652.169	292.893	201.414	20	50.7594	26220	0.864233
599	Concrete confined	652.169	316.707	201.414	20	50.7594	26220	0.794696
600	Concrete confined	652.169	340.521	201.414	20	50.7594	26220	0.72516
601	Concrete confined	434.629	360.363	201.414	20	50.7594	26220	0.667222
602	Concrete confined	652.169	380.205	201.414	20	50.7594	26220	0.609281
603	Concrete confined	652.169	404.019	201.414	20	50.7594	26220	0.539748
604	Concrete confined	652.169	427.833	201.414	20	50.7594	26220	0.470212
605	Concrete confined	652.169	451.647	201.414	20	50.7594	26220	0.400675
606	Concrete confined	434.629	471.489	201.414	20	50.7594	26220	0.342737
607	Concrete confined	652.169	491.331	201.414	20	50.7594	26220	0.284797
608	Concrete confined	652.169	515.145	201.414	20	50.7594	26220	0.215263
609	Concrete confined	652.169	538.959	201.414	20	50.7594	26220	0.145727
610	Concrete confined	652.169	562.773	201.414	20	50.7594	26220	0.0761902
611	Concrete confined	434.629	582.615	201.414	20	50.7594	26220	0.0182517
612	Concrete unconfined	3187.34	648.743	201.414	20	34.4738	26220	0
613	Concrete unconfined	233.593	711.2	201.414	20	34.4738	26220	0
614	Concrete unconfined	5331.26	812.8	201.414	20	34.4738	26220	0
615	Concrete unconfined	233.593	914.4	201.414	20	34.4738	26220	0
616	Concrete unconfined	5331.26	1016	201.414	20	34.4738	26220	0
617	Concrete unconfined	233.593	1117.6	201.414	20	34.4738	26220	0
618	Concrete unconfined	5331.26	1219.2	201.414	20	34.4738	26220	0
619	Concrete unconfined	233.593	1320.8	201.414	20	34.4738	26220	0
620	Concrete unconfined	5331.26	1422.4	201.414	20	34.4738	26220	0
621	Concrete unconfined	233.593	1524	201.414	20	34.4738	26220	0
622	Concrete unconfined	5331.26	1625.6	201.414	20	34.4738	26220	0
623	Concrete unconfined	233.593	1727.2	201.414	20	34.4738	26220	0
624	Concrete unconfined	5331.26	1828.8	201.414	20	34.4738	26220	0
625	Concrete unconfined	233.593	1930.4	201.414	20	34.4738	26220	0
626	Concrete unconfined	5331.26	2032	201.414	20	34.4738	26220	0
627	Concrete unconfined	233.593	2133.6	201.414	20	34.4738	26220	0
628	Concrete unconfined	5331.26	2235.2	201.414	20	34.4738	26220	0
629	Concrete unconfined	233.593	2336.8	201.414	20	34.4738	26220	0
630	Concrete unconfined	3187.34	2399.26	201.414	20	34.4738	26220	0
631	Concrete confined	434.629	2465.39	201.414	20	50.7594	26220	0
632	Concrete confined	652.169	2485.23	201.414	20	50.7594	26220	0
633	Concrete confined	652.169	2509.04	201.414	20	50.7594	26220	0
634	Concrete confined	652.169	2532.86	201.414	20	50.7594	26220	0
635	Concrete confined	652.169	2556.67	201.414	20	50.7594	26220	0
636	Concrete confined	434.629	2576.51	201.414	20	50.7594	26220	0
637	Concrete confined	652.169	2596.35	201.414	20	50.7594	26220	0
638	Concrete confined	652.169	2620.17	201.414	20	50.7594	26220	0
639	Concrete confined	652.169	2643.98	201.414	20	50.7594	26220	0.0442944
640	Concrete confined	652.169	2667.79	201.414	20	50.7594	26220	0.104057
641	Concrete confined	434.629	2687.64	201.414	20	50.7594	26220	0.153851
642	Concrete confined	652.169	2707.48	201.414	20	50.7594	26220	0.203648
643	Concrete confined	652.169	2731.29	201.414	20	50.7594	26220	0.263411
644	Concrete confined	652.169	2755.11	201.414	20	50.7594	26220	0.323171
645	Concrete confined	652.169	2778.92	201.414	20	50.7594	26220	0.382933
646	Concrete confined	434.629	2798.76	201.414	20	50.7594	26220	0.432731
647	Concrete confined	652.169	2818.61	201.414	20	50.7594	26220	0.482525
648	Concrete confined	652.169	2842.42	201.414	20	50.7594	26220	0.542288
649	Concrete confined	652.169	2866.23	201.414	20	50.7594	26220	0.602051
650	Concrete confined	652.169	2890.05	201.414	20	50.7594	26220	0.661814
651	Concrete confined	434.629	2909.89	201.414	20	50.7594	26220	0.711608
652	Concrete confined	652.169	2929.73	201.414	20	50.7594	26220	0.761402
653	Concrete confined	652.169	2953.54	201.414	20	50.7594	26220	0.821165
654	Concrete confined	652.169	2977.36	201.414	20	50.7594	26220	0.880928
655	Concrete confined	652.169	3001.17	201.414	20	50.7594	26220	0.94069
656	Concrete confined	434.629	3021.01	201.414	20	50.7594	26220	0.990485
657	Concrete unconfined	521.705	3038.47	201.414	20	34.4738	26220	1
658	Concrete unconfined	521.705	9.525	228.8	20	34.4738	26220	1
659	Concrete confined	434.629	26.9852	228.8	20	50.7594	26220	1
660	Concrete confined	652.169	46.8274	228.8	20	50.7594	26220	1
661	Concrete confined	652.169	70.6412	228.8	20	50.7594	26220	1
662	Concrete confined	652.169	94.4551	228.8	20	50.7594	26220	1
663	Concrete confined	652.169	118.269	228.8	20	50.7594	26220	1
664	Concrete confined	434.629	138.111	228.8	20	50.7594	26220	1
665	Concrete confined	652.169	157.953	228.8	20	50.7594	26220	1
666	Concrete confined	652.169	181.767	228.8	20	50.7594	26220	1
667	Concrete confined	652.169	205.581	228.8	20	50.7594	26220	1
668	Concrete confined	652.169	229.395	228.8	20	50.7594	26220	1
669	Concrete confined	434.629	249.237	228.8	20	50.7594	26220	0.991707
670	Concrete confined	652.169	269.079	228.8	20	50.7594	26220	0.933769
671	Concrete confined	652.169	292.893	228.8	20	50.7594	26220	0.864233
672	Concrete confined	652.169	316.707	228.8	20	50.7594	26220	0.794696
673	Concrete confined	652.169	340.521	228.8	20	50.7594	26220	0.72516
674	Concrete confined	434.629	360.363	228.8	20	50.7594	26220	0.667222
675	Concrete confined	652.169	380.205	228.8	20	50.7594	26220	0.609281
676	Concrete confined	652.169	404.019	228.8	20	50.7594	26220	0.539748
677	Concrete confined	652.169	427.833	228.8	20	50.7594	26220	0.470212
678	Concrete confined	652.169	451.647	228.8	20	50.7594	26220	0.400675
679	Concrete confined	434.629	471.489	228.8	20	50.7594	26220	0.342737
680	Concrete confined	652.169	491.331	228.8	20	50.7594	26220	0.284797
681	Concrete confined	652.169	515.145	228.8	20	50.7594	26220	0.215263
682	Concrete confined	652.169	538.959	228.8	20	50.7594	26220	0.145727
683	Concrete confined	652.169	562.773	228.8	20	50.7594	26220	0.0761902
684	Concrete confined	434.629	582.615	228.8	20	50.7594	26220	0.0182517
685	Concrete unconfined	3187.34	648.743	228.8	20	34.4738	26220	0
686	Concrete unconfined	233.593	711.2	228.8	20	34.4738	26220	0
687	Concrete unconfined	5331.26	812.8	228.8	20	34.4738	26220	0
688	Concrete unconfined	233.593	914.4	228.8	20	34.4738	26220	0
689	Concrete unconfined	5331.26	1016	228.8	20	34.4738	26220	0
690	Concrete unconfined	233.593	1117.6	228.8	20	34.4738	26220	0
691	Concrete unconfined	5331.26	1219.2	228.8	20	34.4738	26220	0
692	Concrete unconfined	233.593	1320.8	228.8	20	34.4738	26220	0
693	Concrete unconfined	5331.26	1422.4	228.8	20	34.4738	26220	0
694	Concrete unconfined	233.593	1524	228.8	20	34.4738	26220	0
695	Concrete unconfined	5331.26	1625.6	228.8	20	34.4738	26220	0
696	Concrete unconfined	233.593	1727.2	228.8	20	34.4738	26220	0
697	Concrete unconfined	5331.26	1828.8	228.8	20	34.4738	26220	0
698	Concrete unconfined	233.593	1930.4	228.8	20	34.4738	26220	0
699	Concrete unconfined	5331.26	2032	228.8	20	34.4738	26220	0
700	Concrete unconfined	233.593	2133.6	228.8	20	34.4738	26220	0
701	Concrete unconfined	5331.26	2235.2	228.8	20	34.4738	26220	0
702	Concrete unconfined	233.593	2336.8	228.8	20	34.4738	26220	0
703	Concrete unconfined	3187.34	2399.26	228.8	20	34.4738	26220	0
704	Concrete confined	434.629	2465.39	228.8	20	50.7594	26220	0
705	Concrete confined	652.169	2485.23	228.8	20	50.7594	26220	0
706	Concrete confined	652.169	2509.04	228.8	20	50.7594	26220	0
707	Concrete confined	652.169	2532.86	228.8	20	50.7594	26220	0
708	Concrete confined	652.169	2556.67	228.8	20	50.7594	26220	0
709	Concrete confined	434.629	2576.51	228.8	20	50.7594	26220	0
710	Concrete confined	652.169	2596.35	228.8	20	50.7594	26220	0
711	Concrete confined	652.169	2620.17	228.8	20	50.7594	26220	0
712	Concrete confined	652.169	2643.98	228.8	20	50.7594	26220	0.0442944
713	Concrete confined	652.169	2667.79	228.8	20	50.7594	26220	0.104057
714	Concrete confined	434.629	2687.64	228.8	20	50.7594	26220	0.153851
715	Concrete confined	652.169	2707.48	228.8	20	50.7594	26220	0.203648
716	Concrete confined	652.169	2731.29	228.8	20	50.7594	26220	0.263411
717	Concrete confined	652.169	2755.11	228.8	20	50.7594	26220	0.323171
718	Concrete confined	652.169	2778.92	228.8	20	50.7594	26220	0.382933
719	Concrete confined	434.629	2798.76	228.8	20	50.7594	26220	0.432731
720	Concrete confined	652.169	2818.61	228.8	20	50.7594	26220	0.482525
721	Concrete confined	652.169	2842.42	228.8	20	50.7594	26220	0.542288
722	Concrete confined	652.169	2866.23	228.8	20	50.7594	26220	0.602051
723	Concrete confined	652.169	2890.05	228.8	20	50.7594	26220	0.661814
724	Concrete confined	434.629	2909.89	228.8	20	50.7594	26220	0.711608
725	Concrete confined	652.169	2929.73	228.8	20	50.7594	26220	0.761402
726	Concrete confined	652.169	2953.54	228.8	20	50.7594	26220	0.821165
727	Concrete confined	652.169	2977.36	228.8	20	50.7594	26220	0.880928
728	Concrete confined	652.169	3001.17	228.8	20	50.7594	26220	0.94069
729	Concrete confined	434.629	3021.01	228.8	20	50.7594	26220	0.990485
730	Concrete unconfined	521.705	3038.47	228.8	20	34.4738	26220	1
731	Concrete unconfined	521.705	9.525	256.187	20	34.4738	26220	1
732	Concrete confined	434.629	26.9852	256.187	20	50.7594	26220	1
733	Concrete confined	652.169	46.8274	256.187	20	50.7594	26220	1
734	Concrete confined	652.169	70.6412	256.187	20	50.7594	26220	1
735	Concrete confined	652.169	94.4551	256.187	20	50.7594	26220	1
736	Concrete confined	652.169	118.269	256.187	20	50.7594	26220	1
737	Concrete confined	434.629	138.111	256.187	20	50.7594	26220	1
738	Concrete confined	652.169	157.953	256.187	20	50.7594	26220	1
739	Concrete confined	652.169	181.767	256.187	20	50.7594	26220	1
740	Concrete confined	652.169	205.581	256.187	20	50.7594	26220	1
741	Concrete confined	652.169	229.395	256.187	20	50.7594	26220	1
742	Concrete confined	434.629	249.237	256.187	20	50.7594	26220	0.991707
743	Concrete confined	652.169	269.079	256.187	20	50.7594	26220	0.933769
744	Concrete confined	652.169	292.893	256.187	20	50.7594	26220	0.864233
745	Concrete confined	652.169	316.707	256.187	20	50.7594	26220	0.794696
746	Concrete confined	652.169	340.521	256.187	20	50.7594	26220	0.72516
747	Concrete confined	434.629	360.363	256.187	20	50.7594	26220	0.667222
748	Concrete confined	652.169	380.205	256.187	20	50.7594	26220	0.609281
749	Concrete confined	652.169	404.019	256.187	20	50.7594	26220	0.539748
750	Concrete confined	652.169	427.833	256.187	20	50.7594	26220	0.470212
751	Concrete confined	652.169	451.647	256.187	20	50.7594	26220	0.400675
752	Concrete confined	434.629	471.489	256.187	20	50.7594	26220	0.342737
753	Concrete confined	652.169	491.331	256.187	20	50.7594	26220	0.284797
754	Concrete confined	652.169	515.145	256.187	20	50.7594	26220	0.215263
755	Concrete confined	652.169	538.959	256.187	20	50.7594	26220	0.145727
756	Concrete confined	652.169	562.773	256.187	20	50.7594	26220	0.0761902
757	Concrete confined	434.629	582.615	256.187	20	50.7594	26220	0.0182517
758	Concrete unconfined	3187.34	648.743	256.187	20	34.4738	26220	0
759	Concrete unconfined	233.593	711.2	256.187	20	34.4738	26220	0
760	Concrete unconfined	5331.26	812.8	256.187	20	34.4738	26220	0
761	Concrete unconfined	233.593	914.4	256.187	20	34.4738	26220	0
762	Concrete unconfined	5331.26	1016	256.187	20	34.4738	26220	0
763	Concrete unconfined	233.593	1117.6	256.187	20	34.4738	26220	0
764	Concrete unconfined	5331.26	1219.2	256.187	20	34.4738	26220	0
765	Concrete unconfined	233.593	1320.8	256.187	20	34.4738	26220	0
766	Concrete unconfined	5331.26	1422.4	256.187	20	34.4738	26220	0
767	Concrete unconfined	233.593	1524	256.187	20	34.4738	26220	0
768	Concrete unconfined	5331.26	1625.6	256.187	20	34.4738	26220	0
769	Concrete unconfined	233.593	1727.2	256.187	20	34.4738	26220	0
770	Concrete unconfined	5331.26	1828.8	256.187	20	34.4738	26220	0
771	Concrete unconfined	233.593	1930.4	256.187	20	34.4738	26220	0
772	Concrete unconfined	5331.26	2032	256.187	20	34.4738	26220	0
773	Concrete unconfined	233.593	2133.6	256.187	20	34.4738	26220	0
774	Concrete unconfined	5331.26	2235.2	256.187	20	34.4738	26220	0
775	Concrete unconfined	233.593	2336.8	256.187	20	34.4738	26220	0
776	Concrete unconfined	3187.34	2399.26	256.187	20	34.4738	26220	0
777	Concrete confined	434.629	2465.39	256.187	20	50.7594	26220	0
778	Concrete confined	652.169	2485.23	256.187	20	50.7594	26220	0
779	Concrete confined	652.169	2509.04	256.187	20	50.7594	26220	0
780	Concrete confined	652.169	2532.86	256.187	20	50.7594	26220	0
781	Concrete confined	652.169	2556.67	256.187	20	50.7594	26220	0
782	Concrete confined	434.629	2576.51	256.187	20	50.7594	26220	0
783	Concrete confined	652.169	2596.35	256.187	20	50.7594	26220	0
784	Concrete confined	652.169	2620.17	256.187	20	50.7594	26220	0
785	Concrete confined	652.169	2643.98	256.187	20	50.7594	26220	0.0442944
786	Concrete confined	652.169	2667.79	256.187	20	50.7594	26220	0.104057
787	Concrete confined	434.629	2687.64	256.187	20	50.7594	26220	0.153851
788	Concrete confined	652.169	2707.48	256.187	20	50.7594	26220	0.203648
789	Concrete confined	652.169	2731.29	256.187	20	50.7594	26220	0.263411
790	Concrete confined	652.169	2755.11	256.187	20	50.7594	26220	0.323171
791	Concrete confined	652.169	2778.92	256.187	20	50.7594	26220	0.382933
792	Concrete confined	434.629	2798.76	256.187	20	50.7594	26220	0.432731
793	Concrete confined	652.169	2818.61	256.187	20	50.7594	26220	0.482525
794	Concrete confined	652.169	2842.42	256.187	20	50.7594	26220	0.542288
795	Concrete confined	652.169	2866.23	256.187	20	50.7594	26220	0.602051
796	Concrete confined	652.169	2890.05	256.187	20	50.7594	26220	0.661814
797	Concrete confined	434.629	2909.89	256.187	20	50.7594	26220	0.711608
798	Concrete confined	652.169	2929.73	256.187	20	50.7594	26220	0.761402
799	Concrete confined	652.169	2953.54	256.187	20	50.7594	26220	0.821165
800	Concrete confined	652.169	2977.36	256.187	20	50.7594	26220	0.880928
801	Concrete confined	652.169	3001.17	256.187	20	50.7594	26220	0.94069
802	Concrete confined	434.629	3021.01	256.187	20	50.7594	26220	0.990485
803	Concrete unconfined	521.705	3038.47	256.187	20	34.4738	26220	1
804	Concrete unconfined	302.332	9.525	277.815	20	34.4738	26220	1
805	Steel	251.87	26.9852	277.815	20	413.686	199948	1
806	Concrete confined	377.936	46.8274	277.815	20	50.7594	26220	1
807	Concrete confined	377.936	70.6412	277.815	20	50.7594	26220	1
808	Concrete confined	377.936	94.4551	277.815	20	50.7594	26220	1
809	Concrete confined	377.936	118.269	277.815	20	50.7594	26220	1
810	Steel	251.87	138.111	277.815	20	413.686	199948	1
811	Concrete confined	377.936	157.953	277.815	20	50.7594	26220	1
812	Concrete confined	377.936	181.767	277.815	20	50.7594	26220	1
813	Concrete confined	377.936	205.581	277.815	20	50.7594	26220	1
814	Concrete confined	377.936	229.395	277.815	20	50.7594	26220	1
815	Steel	251.87	249.237	277.815	20	413.686	199948	1
816	Concrete confined	377.936	269.079	277.815	20	50.7594	26220	0.933769
817	Concrete confined	377.936	292.893	277.815	20	50.7594	26220	0.864233
818	Concrete confined	377.936	316.707	277.815	20	50.7594	26220	0.794696
819	Concrete confined	377.936	340.521	277.815	20	50.7594	26220	0.72516
820	Steel	251.87	360.363	277.815	20	413.686	199948	0
821	Concrete confined	377.936	380.205	277.815	20	50.7594	26220	0.609281
822	Concrete confined	377.936	404.019	277.815	20	50.7594	26220	0.539748
823	Concrete confined	377.936	427.833	277.815	20	50.7594	26220	0.470212
824	Concrete confined	377.936	451.647	277.815	20	50.7594	26220	0.400675
825	Steel	251.87	471.489	277.815	20	413.686	199948	0
826	Concrete confined	377.936	491.331	277.815	20	50.7594	26220	0.284797
827	Concrete confined	377.936	515.145	277.815	20	50.7594	26220	0.215263
828	Concrete confined	377.936	538.959	277.815	20	50.7594	26220	0.145727
829	Concrete confined	377.936	562.773	277.815	20	50.7594	26220	0.0761902
830	Steel	251.87	582.615	277.815	20	413.686	199948	0
831	Concrete unconfined	1847.08	648.743	277.815	20	34.4738	26220	0
832	Steel	135.369	711.2	277.815	20	413.686	199948	0
833	Concrete unconfined	3089.5	812.8	277.815	20	34.4738	26220	0
834	Steel	135.369	914.4	277.815	20	413.686	199948	0
835	Concrete unconfined	3089.5	1016	277.815	20	34.4738	26220	0
836	Steel	135.369	1117.6	277.815	20	413.686	199948	0
837	Concrete unconfined	3089.5	1219.2	277.815	20	34.4738	26220	0
838	Steel	135.369	1320.8	277.815	20	413.686	199948	0
839	Concrete unconfined	3089.5	1422.4	277.815	20	34.4738	26220	0
840	Steel	135.369	1524	277.815	20	413.686	199948	0
841	Concrete unconfined	3089.5	1625.6	277.815	20	34.4738	26220	0
842	Steel	135.369	1727.2	277.815	20	413.686	199948	0
843	Concrete unconfined	3089.5	1828.8	277.815	20	34.4738	26220	0
844	Steel	135.369	1930.4	277.815	20	413.686	199948	0
845	Concrete unconfined	3089.5	2032	277.815	20	34.4738	26220	0
846	Steel	135.369	2133.6	277.815	20	413.686	199948	0
847	Concrete unconfined	3089.5	2235.2	277.815	20	34.4738	26220	0
848	Steel	135.369	2336.8	277.815	20	413.686	199948	0
849	Concrete unconfined	1847.08	2399.26	277.815	20	34.4738	26220	0
850	Steel	251.87	2465.39	277.815	20	413.686	199948	0
851	Concrete confined	377.936	2485.23	277.815	20	50.7594	26220	0
852	Concrete confined	377.936	2509.04	277.815	20	50.7594	26220	0
853	Concrete confined	377.936	2532.86	277.815	20	50.7594	26220	0
854	Concrete confined	377.936	2556.67	277.815	20	50.7594	26220	0
855	Steel	251.87	2576.51	277.815	20	413.686	199948	0
856	Concrete confined	377.936	2596.35	277.815	20	50.7594	26220	0
857	Concrete confined	377.936	2620.17	277.815	20	50.7594	26220	0
858	Concrete confined	377.936	2643.98	277.815	20	50.7594	26220	0.0442944
859	Concrete confined	377.936	2667.79	277.815	20	50.7594	26220	0.104057
860	Steel	251.87	2687.64	277.815	20	413.686	199948	0
861	Concrete confined	377.936	2707.48	277.815	20	50.7594	26220	0.203648
862	Concrete confined	377.936	2731.29	277.815	20	50.7594	26220	0.263411
863	Concrete confined	377.936	2755.11	277.815	20	50.7594	26220	0.323171
864	Concrete confined	377.936	2778.92	277.815	20	50.7594	26220	0.382933
865	Steel	251.87	2798.76	277.815	20	413.686	199948	0
866	Concrete confined	377.936	2818.61	277.815	20	50.7594	26220	0.482525
867	Concrete confined	377.936	2842.42	277.815	20	50.7594	26220	0.542288
868	Concrete confined	377.936	2866.23	277.815	20	50.7594	26220	0.602051
869	Concrete confined	377.936	2890.05	277.815	20	50.7594	26220	0.661814
870	Steel	251.87	2909.89	277.815	20	413.686	199948	0
871	Concrete confined	377.936	2929.73	277.815	20	50.7594	26220	0.761402
872	Concrete confined	377.936	2953.54	277.815	20	50.7594	26220	0.821165
873	Concrete confined	377.936	2977.36	277.815	20	50.7594	26220	0.880928
874	Concrete confined	377.936	3001.17	277.815	20	50.7594	26220	0.94069
875	Steel	251.87	3021.01	277.815	20	413.686	199948	0
876	Concrete unconfined	302.332	3038.47	277.815	20	34.4738	26220	1
877	Concrete unconfined	362.903	9.525	295.275	20	34.4738	26220	1
878	Concrete unconfined	302.332	26.9852	295.275	20	34.4738	26220	1
879	Concrete unconfined	453.654	46.8274	295.275	20	34.4738	26220	1
880	Concrete unconfined	453.654	70.6412	295.275	20	34.4738	26220	1
881	Concrete unconfined	453.654	94.4551	295.275	20	34.4738	26220	1
882	Concrete unconfined	453.654	118.269	295.275	20	34.4738	26220	1
883	Concrete unconfined	302.332	138.111	295.275	20	34.4738	26220	1
884	Concrete unconfined	453.654	157.953	295.275	20	34.4738	26220	1
885	Concrete unconfined	453.654	181.767	295.275	20	34.4738	26220	1
886	Concrete unconfined	453.654	205.581	295.275	20	34.4738	26220	1
887	Concrete unconfined	453.654	229.395	295.275	20	34.4738	26220	1
888	Concrete unconfined	302.332	249.237	295.275	20	34.4738	26220	1
889	Concrete unconfined	453.654	269.079	295.275	20	34.4738	26220	1
890	Concrete unconfined	453.654	292.893	295.275	20	34.4738	26220	1
891	Concrete unconfined	453.654	316.707	295.275	20	34.4738	26220	1
892	Concrete unconfined	453.654	340.521	295.275	20	34.4738	26220	1
893	Concrete unconfined	302.332	360.363	295.275	20	34.4738	26220	1
894	Concrete unconfined	453.654	380.205	295.275	20	34.4738	26220	1
895	Concrete unconfined	453.654	404.019	295.275	20	34.4738	26220	1
896	Concrete unconfined	453.654	427.833	295.275	20	34.4738	26220	0.936765
897	Concrete unconfined	453.654	451.647	295.275	20	34.4738	26220	0.833149
898	Concrete unconfined	302.332	471.489	295.275	20	34.4738	26220	0.746816
899	Concrete unconfined	453.654	491.331	295.275	20	34.4738	26220	0.660478
900	Concrete unconfined	453.654	515.145	295.275	20	34.4738	26220	0.556866
901	Concrete unconfined	453.654	538.959	295.275	20	34.4738	26220	0.45325
902	Concrete unconfined	453.654	562.773	295.275	20	34.4738	26220	0.349633
903	Concrete unconfined	302.332	582.615	295.275	20	34.4738	26220	0.263299
904	Concrete unconfined	2217.14	648.743	295.275	20	34.4738	26220	0
905	Concrete unconfined	162.489	711.2	295.275	20	34.4738	26220	0
906	Concrete unconfined	3708.47	812.8	295.275	20	34.4738	26220	0
907	Concrete unconfined	162.489	914.4	295.275	20	34.4738	26220	0
908	Concrete unconfined	3708.47	1016	295.275	20	34.4738	26220	0
909	Concrete unconfined	162.489	1117.6	295.275	20	34.4738	26220	0
910	Concrete unconfined	3708.47	1219.2	295.275	20	34.4738	26220	0
911	Concrete unconfined	162.489	1320.8	295.275	20	34.4738	26220	0
912	Concrete unconfined	3708.47	1422.4	295.275	20	34.4738	26220	0
913	Concrete unconfined	162.489	1524	295.275	20	34.4738	26220	0
914	Concrete unconfined	3708.47	1625.6	295.275	20	34.4738	26220	0
915	Concrete unconfined	162.489	1727.2	295.275	20	34.4738	26220	0
916	Concrete unconfined	3708.47	1828.8	295.275	20	34.4738	26220	0
917	Concrete unconfined	162.489	1930.4	295.275	20	34.4738	26220	0
918	Concrete unconfined	3708.47	2032	295.275	20	34.4738	26220	0
919	Concrete unconfined	162.489	2133.6	295.275	20	34.4738	26220	0
920	Concrete unconfined	3708.47	2235.2	295.275	20	34.4738	26220	0
921	Concrete unconfined	162.489	2336.8	295.275	20	34.4738	26220	0
922	Concrete unconfined	2217.14	2399.26	295.275	20	34.4738	26220	0
923	Concrete unconfined	302.332	2465.39	295.275	20	34.4738	26220	0
924	Concrete unconfined	453.654	2485.23	295.275	20	34.4738	26220	0.0193967
925	Concrete unconfined	453.654	2509.04	295.275	20	34.4738	26220	0.0482336
926	Concrete unconfined	453.654	2532.86	295.275	20	34.4738	26220	0.0770705
927	Concrete unconfined	453.654	2556.67	295.275	20	34.4738	26220	0.106086
928	Concrete unconfined	302.332	2576.51	295.275	20	34.4738	26220	0.130424
929	Concrete unconfined	453.654	2596.35	295.275	20	34.4738	26220	0.15756
930	Concrete unconfined	453.654	2620.17	295.275	20	34.4738	26220	0.213053
931	Concrete unconfined	453.654	2643.98	295.275	20	34.4738	26220	0.302105
932	Concrete unconfined	453.654	2667.79	295.275	20	34.4738	26220	0.391157
933	Concrete unconfined	302.332	2687.64	295.275	20	34.4738	26220	0.465355
934	Concrete unconfined	453.654	2707.48	295.275	20	34.4738	26220	0.539559
935	Concrete unconfined	453.654	2731.29	295.275	20	34.4738	26220	0.628611
936	Concrete unconfined	453.654	2755.11	295.275	20	34.4738	26220	0.717659
937	Concrete unconfined	453.654	2778.92	295.275	20	34.4738	26220	0.806712
938	Concrete unconfined	302.332	2798.76	295.275	20	34.4738	26220	0.880915
939	Concrete unconfined	453.654	2818.61	295.275	20	34.4738	26220	0.955114
940	Concrete unconfined	453.654	2842.42	295.275	20	34.4738	26220	1
941	Concrete unconfined	453.654	2866.23	295.275	20	34.4738	26220	1
942	Concrete unconfined	453.654	2890.05	295.275	20	34.4738	26220	1
943	Concrete unconfined	302.332	2909.89	295.275	20	34.4738	26220	1
944	Concrete unconfined	453.654	2929.73	295.275	20	34.4738	26220	1
945	Concrete unconfined	453.654	2953.54	295.275	20	34.4738	26220	1
946	Concrete unconfined	453.654	2977.36	295.275	20	34.4738	26220	1
947	Concrete unconfined	453.654	3001.17	295.275	20	34.4738	26220	1
948	Concrete unconfined	302.332	3021.01	295.275	20	34.4738	26220	1
949	Concrete unconfined	362.903	3038.47	295.275	20	34.4738	26220	1

## Sheet: 6
Fiber Number	Fiber Types	Area (mm^2)	x (mm)	y (mm)	No fire
					Max temp(°C)	fc' or fy (MPa)	Ec or Es (MPa)	damage ratio
1	Concrete unconfined	362.902	9.525	9.525	20	34.4738	26220	1
2	Concrete unconfined	321.532	27.4892	9.525	20	34.4738	26220	1
3	Concrete unconfined	426.566	47.1243	9.525	20	34.4738	26220	1
4	Concrete unconfined	426.566	69.5162	9.525	20	34.4738	26220	1
5	Concrete unconfined	426.566	91.9081	9.525	20	34.4738	26220	1
6	Concrete unconfined	426.566	114.3	9.525	20	34.4738	26220	1
7	Concrete unconfined	426.566	136.692	9.525	20	34.4738	26220	0.932586
8	Concrete unconfined	426.566	159.084	9.525	20	34.4738	26220	0.777556
9	Concrete unconfined	426.566	181.476	9.525	20	34.4738	26220	0.622525
10	Concrete unconfined	321.532	201.111	9.525	20	34.4738	26220	0.486581
11	Concrete unconfined	663.211	226.957	9.525	20	34.4738	26220	0.307636
12	Concrete unconfined	663.211	261.771	9.525	20	34.4738	26220	0.068548
13	Concrete unconfined	663.211	296.586	9.525	20	34.4738	26220	0
14	Concrete unconfined	133.627	317.5	9.525	20	34.4738	26220	0
15	Concrete unconfined	650.693	338.086	9.525	20	34.4738	26220	0
16	Concrete unconfined	650.693	372.243	9.525	20	34.4738	26220	0
17	Concrete unconfined	650.693	406.4	9.525	20	34.4738	26220	0
18	Concrete unconfined	650.693	440.557	9.525	20	34.4738	26220	0
19	Concrete unconfined	650.693	474.714	9.525	20	34.4738	26220	0
20	Concrete unconfined	133.627	495.3	9.525	20	34.4738	26220	0
21	Concrete unconfined	650.693	515.886	9.525	20	34.4738	26220	0
22	Concrete unconfined	650.693	550.043	9.525	20	34.4738	26220	0
23	Concrete unconfined	650.693	584.2	9.525	20	34.4738	26220	0
24	Concrete unconfined	650.693	618.357	9.525	20	34.4738	26220	0
25	Concrete unconfined	650.693	652.514	9.525	20	34.4738	26220	0
26	Concrete unconfined	133.627	673.1	9.525	20	34.4738	26220	0
27	Concrete unconfined	650.693	693.686	9.525	20	34.4738	26220	0
28	Concrete unconfined	650.693	727.843	9.525	20	34.4738	26220	0
29	Concrete unconfined	650.693	762	9.525	20	34.4738	26220	0
30	Concrete unconfined	650.693	796.157	9.525	20	34.4738	26220	0
31	Concrete unconfined	650.693	830.314	9.525	20	34.4738	26220	0
32	Concrete unconfined	133.627	850.9	9.525	20	34.4738	26220	0
33	Concrete unconfined	650.693	871.486	9.525	20	34.4738	26220	0
34	Concrete unconfined	650.693	905.643	9.525	20	34.4738	26220	0
35	Concrete unconfined	650.693	939.8	9.525	20	34.4738	26220	0
36	Concrete unconfined	650.693	973.957	9.525	20	34.4738	26220	0
37	Concrete unconfined	650.693	1008.11	9.525	20	34.4738	26220	0
38	Concrete unconfined	133.627	1028.7	9.525	20	34.4738	26220	0
39	Concrete unconfined	650.693	1049.29	9.525	20	34.4738	26220	0
40	Concrete unconfined	650.693	1083.44	9.525	20	34.4738	26220	0
41	Concrete unconfined	650.693	1117.6	9.525	20	34.4738	26220	0
42	Concrete unconfined	650.693	1151.76	9.525	20	34.4738	26220	0
43	Concrete unconfined	650.693	1185.91	9.525	20	34.4738	26220	0
44	Concrete unconfined	133.627	1206.5	9.525	20	34.4738	26220	0
45	Concrete unconfined	663.211	1227.41	9.525	20	34.4738	26220	0
46	Concrete unconfined	663.211	1262.23	9.525	20	34.4738	26220	0
47	Concrete unconfined	663.211	1297.04	9.525	20	34.4738	26220	0
48	Concrete unconfined	321.532	1322.89	9.525	20	34.4738	26220	0.113441
49	Concrete unconfined	426.566	1342.52	9.525	20	34.4738	26220	0.237109
50	Concrete unconfined	426.566	1364.92	9.525	20	34.4738	26220	0.378138
51	Concrete unconfined	426.566	1387.31	9.525	20	34.4738	26220	0.51917
52	Concrete unconfined	426.566	1409.7	9.525	20	34.4738	26220	0.660202
53	Concrete unconfined	426.566	1432.09	9.525	20	34.4738	26220	0.80123
54	Concrete unconfined	426.566	1454.48	9.525	20	34.4738	26220	0.942262
55	Concrete unconfined	426.566	1476.88	9.525	20	34.4738	26220	1
56	Concrete unconfined	321.532	1496.51	9.525	20	34.4738	26220	1
57	Concrete unconfined	362.902	1514.47	9.525	20	34.4738	26220	1
58	Concrete unconfined	321.532	9.525	27.4892	20	34.4738	26220	1
59	Steel	284.878	27.4892	27.4892	20	413.686	199948	0
60	Concrete confined	377.938	47.1243	27.4892	20	48.6813	26220	0.856975
61	Concrete confined	377.938	69.5162	27.4892	20	48.6813	26220	0.758324
62	Concrete confined	377.938	91.9081	27.4892	20	48.6813	26220	0.659673
63	Concrete confined	377.938	114.3	27.4892	20	48.6813	26220	0.561019
64	Concrete confined	377.938	136.692	27.4892	20	48.6813	26220	0.462368
65	Concrete confined	377.938	159.084	27.4892	20	48.6813	26220	0.363717
66	Concrete confined	377.938	181.476	27.4892	20	48.6813	26220	0.265065
67	Steel	284.878	201.111	27.4892	20	413.686	199948	0
68	Concrete unconfined	587.607	226.957	27.4892	20	34.4738	26220	0.307636
69	Concrete unconfined	587.607	261.771	27.4892	20	34.4738	26220	0.068548
70	Concrete unconfined	587.607	296.586	27.4892	20	34.4738	26220	0
71	Steel	118.394	317.5	27.4892	20	413.686	199948	0
72	Concrete unconfined	576.515	338.086	27.4892	20	34.4738	26220	0
73	Concrete unconfined	576.515	372.243	27.4892	20	34.4738	26220	0
74	Concrete unconfined	576.515	406.4	27.4892	20	34.4738	26220	0
75	Concrete unconfined	576.515	440.557	27.4892	20	34.4738	26220	0
76	Concrete unconfined	576.515	474.714	27.4892	20	34.4738	26220	0
77	Steel	118.394	495.3	27.4892	20	413.686	199948	0
78	Concrete unconfined	576.515	515.886	27.4892	20	34.4738	26220	0
79	Concrete unconfined	576.515	550.043	27.4892	20	34.4738	26220	0
80	Concrete unconfined	576.515	584.2	27.4892	20	34.4738	26220	0
81	Concrete unconfined	576.515	618.357	27.4892	20	34.4738	26220	0
82	Concrete unconfined	576.515	652.514	27.4892	20	34.4738	26220	0
83	Steel	118.394	673.1	27.4892	20	413.686	199948	0
84	Concrete unconfined	576.515	693.686	27.4892	20	34.4738	26220	0
85	Concrete unconfined	576.515	727.843	27.4892	20	34.4738	26220	0
86	Concrete unconfined	576.515	762	27.4892	20	34.4738	26220	0
87	Concrete unconfined	576.515	796.157	27.4892	20	34.4738	26220	0
88	Concrete unconfined	576.515	830.314	27.4892	20	34.4738	26220	0
89	Steel	118.394	850.9	27.4892	20	413.686	199948	0
90	Concrete unconfined	576.515	871.486	27.4892	20	34.4738	26220	0
91	Concrete unconfined	576.515	905.643	27.4892	20	34.4738	26220	0
92	Concrete unconfined	576.515	939.8	27.4892	20	34.4738	26220	0
93	Concrete unconfined	576.515	973.957	27.4892	20	34.4738	26220	0
94	Concrete unconfined	576.515	1008.11	27.4892	20	34.4738	26220	0
95	Steel	118.394	1028.7	27.4892	20	413.686	199948	0
96	Concrete unconfined	576.515	1049.29	27.4892	20	34.4738	26220	0
97	Concrete unconfined	576.515	1083.44	27.4892	20	34.4738	26220	0
98	Concrete unconfined	576.515	1117.6	27.4892	20	34.4738	26220	0
99	Concrete unconfined	576.515	1151.76	27.4892	20	34.4738	26220	0
100	Concrete unconfined	576.515	1185.91	27.4892	20	34.4738	26220	0
101	Steel	118.394	1206.5	27.4892	20	413.686	199948	0
102	Concrete unconfined	587.607	1227.41	27.4892	20	34.4738	26220	0
103	Concrete unconfined	587.607	1262.23	27.4892	20	34.4738	26220	0
104	Concrete unconfined	587.607	1297.04	27.4892	20	34.4738	26220	0
105	Steel	284.878	1322.89	27.4892	20	413.686	199948	0
106	Concrete confined	377.938	1342.52	27.4892	20	48.6813	26220	0.0198118
107	Concrete confined	377.938	1364.92	27.4892	20	48.6813	26220	0.109553
108	Concrete confined	377.938	1387.31	27.4892	20	48.6813	26220	0.199297
109	Concrete confined	377.938	1409.7	27.4892	20	48.6813	26220	0.289041
110	Concrete confined	377.938	1432.09	27.4892	20	48.6813	26220	0.378781
111	Concrete confined	377.938	1454.48	27.4892	20	48.6813	26220	0.468525
112	Concrete confined	377.938	1476.88	27.4892	20	48.6813	26220	0.558269
113	Steel	284.878	1496.51	27.4892	20	413.686	199948	0
114	Concrete unconfined	321.532	1514.47	27.4892	20	34.4738	26220	1
115	Concrete unconfined	343.003	9.525	44.9311	20	34.4738	26220	1
116	Concrete confined	303.902	27.4892	44.9311	20	48.6813	26220	0.943482
117	Concrete confined	403.175	47.1243	44.9311	20	48.6813	26220	0.856975
118	Concrete confined	403.175	69.5162	44.9311	20	48.6813	26220	0.758324
119	Concrete confined	403.175	91.9081	44.9311	20	48.6813	26220	0.659673
120	Concrete confined	403.175	114.3	44.9311	20	48.6813	26220	0.561019
121	Concrete confined	403.175	136.692	44.9311	20	48.6813	26220	0.462368
122	Concrete confined	403.175	159.084	44.9311	20	48.6813	26220	0.363717
123	Concrete confined	403.175	181.476	44.9311	20	48.6813	26220	0.265065
124	Concrete confined	303.902	201.111	44.9311	20	48.6813	26220	0.178559
125	Concrete unconfined	626.845	226.957	44.9311	20	34.4738	26220	0.307636
126	Concrete unconfined	626.845	261.771	44.9311	20	34.4738	26220	0.068548
127	Concrete unconfined	626.845	296.586	44.9311	20	34.4738	26220	0
128	Concrete unconfined	126.3	317.5	44.9311	20	34.4738	26220	0
129	Concrete unconfined	615.013	338.086	44.9311	20	34.4738	26220	0
130	Concrete unconfined	615.013	372.243	44.9311	20	34.4738	26220	0
131	Concrete unconfined	615.013	406.4	44.9311	20	34.4738	26220	0
132	Concrete unconfined	615.013	440.557	44.9311	20	34.4738	26220	0
133	Concrete unconfined	615.013	474.714	44.9311	20	34.4738	26220	0
134	Concrete unconfined	126.3	495.3	44.9311	20	34.4738	26220	0
135	Concrete unconfined	615.013	515.886	44.9311	20	34.4738	26220	0
136	Concrete unconfined	615.013	550.043	44.9311	20	34.4738	26220	0
137	Concrete unconfined	615.013	584.2	44.9311	20	34.4738	26220	0
138	Concrete unconfined	615.013	618.357	44.9311	20	34.4738	26220	0
139	Concrete unconfined	615.013	652.514	44.9311	20	34.4738	26220	0
140	Concrete unconfined	126.3	673.1	44.9311	20	34.4738	26220	0
141	Concrete unconfined	615.013	693.686	44.9311	20	34.4738	26220	0
142	Concrete unconfined	615.013	727.843	44.9311	20	34.4738	26220	0
143	Concrete unconfined	615.013	762	44.9311	20	34.4738	26220	0
144	Concrete unconfined	615.013	796.157	44.9311	20	34.4738	26220	0
145	Concrete unconfined	615.013	830.314	44.9311	20	34.4738	26220	0
146	Concrete unconfined	126.3	850.9	44.9311	20	34.4738	26220	0
147	Concrete unconfined	615.013	871.486	44.9311	20	34.4738	26220	0
148	Concrete unconfined	615.013	905.643	44.9311	20	34.4738	26220	0
149	Concrete unconfined	615.013	939.8	44.9311	20	34.4738	26220	0
150	Concrete unconfined	615.013	973.957	44.9311	20	34.4738	26220	0
151	Concrete unconfined	615.013	1008.11	44.9311	20	34.4738	26220	0
152	Concrete unconfined	126.3	1028.7	44.9311	20	34.4738	26220	0
153	Concrete unconfined	615.013	1049.29	44.9311	20	34.4738	26220	0
154	Concrete unconfined	615.013	1083.44	44.9311	20	34.4738	26220	0
155	Concrete unconfined	615.013	1117.6	44.9311	20	34.4738	26220	0
156	Concrete unconfined	615.013	1151.76	44.9311	20	34.4738	26220	0
157	Concrete unconfined	615.013	1185.91	44.9311	20	34.4738	26220	0
158	Concrete unconfined	126.3	1206.5	44.9311	20	34.4738	26220	0
159	Concrete unconfined	626.845	1227.41	44.9311	20	34.4738	26220	0
160	Concrete unconfined	626.845	1262.23	44.9311	20	34.4738	26220	0
161	Concrete unconfined	626.845	1297.04	44.9311	20	34.4738	26220	0
162	Concrete confined	303.902	1322.89	44.9311	20	48.6813	26220	0
163	Concrete confined	403.175	1342.52	44.9311	20	48.6813	26220	0.0198118
164	Concrete confined	403.175	1364.92	44.9311	20	48.6813	26220	0.109553
165	Concrete confined	403.175	1387.31	44.9311	20	48.6813	26220	0.199297
166	Concrete confined	403.175	1409.7	44.9311	20	48.6813	26220	0.289041
167	Concrete confined	403.175	1432.09	44.9311	20	48.6813	26220	0.378781
168	Concrete confined	403.175	1454.48	44.9311	20	48.6813	26220	0.468525
169	Concrete confined	403.175	1476.88	44.9311	20	48.6813	26220	0.558269
170	Concrete confined	303.902	1496.51	44.9311	20	48.6813	26220	0.636963
171	Concrete unconfined	343.003	1514.47	44.9311	20	34.4738	26220	1
172	Concrete unconfined	343.003	9.525	62.9365	20	34.4738	26220	1
173	Concrete confined	303.902	27.4892	62.9365	20	48.6813	26220	0.943482
174	Concrete confined	403.175	47.1243	62.9365	20	48.6813	26220	0.856975
175	Concrete confined	403.175	69.5162	62.9365	20	48.6813	26220	0.758324
176	Concrete confined	403.175	91.9081	62.9365	20	48.6813	26220	0.659673
177	Concrete confined	403.175	114.3	62.9365	20	48.6813	26220	0.561019
178	Concrete confined	403.175	136.692	62.9365	20	48.6813	26220	0.462368
179	Concrete confined	403.175	159.084	62.9365	20	48.6813	26220	0.363717
180	Concrete confined	403.175	181.476	62.9365	20	48.6813	26220	0.265065
181	Concrete confined	303.902	201.111	62.9365	20	48.6813	26220	0.178559
182	Concrete unconfined	626.845	226.957	62.9365	20	34.4738	26220	0.307636
183	Concrete unconfined	626.845	261.771	62.9365	20	34.4738	26220	0.068548
184	Concrete unconfined	626.845	296.586	62.9365	20	34.4738	26220	0
185	Concrete unconfined	126.3	317.5	62.9365	20	34.4738	26220	0
186	Concrete unconfined	615.013	338.086	62.9365	20	34.4738	26220	0
187	Concrete unconfined	615.013	372.243	62.9365	20	34.4738	26220	0
188	Concrete unconfined	615.013	406.4	62.9365	20	34.4738	26220	0
189	Concrete unconfined	615.013	440.557	62.9365	20	34.4738	26220	0
190	Concrete unconfined	615.013	474.714	62.9365	20	34.4738	26220	0
191	Concrete unconfined	126.3	495.3	62.9365	20	34.4738	26220	0
192	Concrete unconfined	615.013	515.886	62.9365	20	34.4738	26220	0
193	Concrete unconfined	615.013	550.043	62.9365	20	34.4738	26220	0
194	Concrete unconfined	615.013	584.2	62.9365	20	34.4738	26220	0
195	Concrete unconfined	615.013	618.357	62.9365	20	34.4738	26220	0
196	Concrete unconfined	615.013	652.514	62.9365	20	34.4738	26220	0
197	Concrete unconfined	126.3	673.1	62.9365	20	34.4738	26220	0
198	Concrete unconfined	615.013	693.686	62.9365	20	34.4738	26220	0
199	Concrete unconfined	615.013	727.843	62.9365	20	34.4738	26220	0
200	Concrete unconfined	615.013	762	62.9365	20	34.4738	26220	0
201	Concrete unconfined	615.013	796.157	62.9365	20	34.4738	26220	0
202	Concrete unconfined	615.013	830.314	62.9365	20	34.4738	26220	0
203	Concrete unconfined	126.3	850.9	62.9365	20	34.4738	26220	0
204	Concrete unconfined	615.013	871.486	62.9365	20	34.4738	26220	0
205	Concrete unconfined	615.013	905.643	62.9365	20	34.4738	26220	0
206	Concrete unconfined	615.013	939.8	62.9365	20	34.4738	26220	0
207	Concrete unconfined	615.013	973.957	62.9365	20	34.4738	26220	0
208	Concrete unconfined	615.013	1008.11	62.9365	20	34.4738	26220	0
209	Concrete unconfined	126.3	1028.7	62.9365	20	34.4738	26220	0
210	Concrete unconfined	615.013	1049.29	62.9365	20	34.4738	26220	0
211	Concrete unconfined	615.013	1083.44	62.9365	20	34.4738	26220	0
212	Concrete unconfined	615.013	1117.6	62.9365	20	34.4738	26220	0
213	Concrete unconfined	615.013	1151.76	62.9365	20	34.4738	26220	0
214	Concrete unconfined	615.013	1185.91	62.9365	20	34.4738	26220	0
215	Concrete unconfined	126.3	1206.5	62.9365	20	34.4738	26220	0
216	Concrete unconfined	626.845	1227.41	62.9365	20	34.4738	26220	0
217	Concrete unconfined	626.845	1262.23	62.9365	20	34.4738	26220	0
218	Concrete unconfined	626.845	1297.04	62.9365	20	34.4738	26220	0
219	Concrete confined	303.902	1322.89	62.9365	20	48.6813	26220	0
220	Concrete confined	403.175	1342.52	62.9365	20	48.6813	26220	0.0198118
221	Concrete confined	403.175	1364.92	62.9365	20	48.6813	26220	0.109553
222	Concrete confined	403.175	1387.31	62.9365	20	48.6813	26220	0.199297
223	Concrete confined	403.175	1409.7	62.9365	20	48.6813	26220	0.289041
224	Concrete confined	403.175	1432.09	62.9365	20	48.6813	26220	0.378781
225	Concrete confined	403.175	1454.48	62.9365	20	48.6813	26220	0.468525
226	Concrete confined	403.175	1476.88	62.9365	20	48.6813	26220	0.558269
227	Concrete confined	303.902	1496.51	62.9365	20	48.6813	26220	0.636963
228	Concrete unconfined	343.003	1514.47	62.9365	20	34.4738	26220	1
229	Concrete unconfined	343.003	9.525	80.9419	20	34.4738	26220	1
230	Concrete confined	303.902	27.4892	80.9419	20	48.6813	26220	0.943482
231	Concrete confined	403.175	47.1243	80.9419	20	48.6813	26220	0.856975
232	Concrete confined	403.175	69.5162	80.9419	20	48.6813	26220	0.758324
233	Concrete confined	403.175	91.9081	80.9419	20	48.6813	26220	0.659673
234	Concrete confined	403.175	114.3	80.9419	20	48.6813	26220	0.561019
235	Concrete confined	403.175	136.692	80.9419	20	48.6813	26220	0.462368
236	Concrete confined	403.175	159.084	80.9419	20	48.6813	26220	0.363717
237	Concrete confined	403.175	181.476	80.9419	20	48.6813	26220	0.265065
238	Concrete confined	303.902	201.111	80.9419	20	48.6813	26220	0.178559
239	Concrete unconfined	626.845	226.957	80.9419	20	34.4738	26220	0.307636
240	Concrete unconfined	626.845	261.771	80.9419	20	34.4738	26220	0.068548
241	Concrete unconfined	626.845	296.586	80.9419	20	34.4738	26220	0
242	Concrete unconfined	126.3	317.5	80.9419	20	34.4738	26220	0
243	Concrete unconfined	615.013	338.086	80.9419	20	34.4738	26220	0
244	Concrete unconfined	615.013	372.243	80.9419	20	34.4738	26220	0
245	Concrete unconfined	615.013	406.4	80.9419	20	34.4738	26220	0
246	Concrete unconfined	615.013	440.557	80.9419	20	34.4738	26220	0
247	Concrete unconfined	615.013	474.714	80.9419	20	34.4738	26220	0
248	Concrete unconfined	126.3	495.3	80.9419	20	34.4738	26220	0
249	Concrete unconfined	615.013	515.886	80.9419	20	34.4738	26220	0
250	Concrete unconfined	615.013	550.043	80.9419	20	34.4738	26220	0
251	Concrete unconfined	615.013	584.2	80.9419	20	34.4738	26220	0
252	Concrete unconfined	615.013	618.357	80.9419	20	34.4738	26220	0
253	Concrete unconfined	615.013	652.514	80.9419	20	34.4738	26220	0
254	Concrete unconfined	126.3	673.1	80.9419	20	34.4738	26220	0
255	Concrete unconfined	615.013	693.686	80.9419	20	34.4738	26220	0
256	Concrete unconfined	615.013	727.843	80.9419	20	34.4738	26220	0
257	Concrete unconfined	615.013	762	80.9419	20	34.4738	26220	0
258	Concrete unconfined	615.013	796.157	80.9419	20	34.4738	26220	0
259	Concrete unconfined	615.013	830.314	80.9419	20	34.4738	26220	0
260	Concrete unconfined	126.3	850.9	80.9419	20	34.4738	26220	0
261	Concrete unconfined	615.013	871.486	80.9419	20	34.4738	26220	0
262	Concrete unconfined	615.013	905.643	80.9419	20	34.4738	26220	0
263	Concrete unconfined	615.013	939.8	80.9419	20	34.4738	26220	0
264	Concrete unconfined	615.013	973.957	80.9419	20	34.4738	26220	0
265	Concrete unconfined	615.013	1008.11	80.9419	20	34.4738	26220	0
266	Concrete unconfined	126.3	1028.7	80.9419	20	34.4738	26220	0
267	Concrete unconfined	615.013	1049.29	80.9419	20	34.4738	26220	0
268	Concrete unconfined	615.013	1083.44	80.9419	20	34.4738	26220	0
269	Concrete unconfined	615.013	1117.6	80.9419	20	34.4738	26220	0
270	Concrete unconfined	615.013	1151.76	80.9419	20	34.4738	26220	0
271	Concrete unconfined	615.013	1185.91	80.9419	20	34.4738	26220	0
272	Concrete unconfined	126.3	1206.5	80.9419	20	34.4738	26220	0
273	Concrete unconfined	626.845	1227.41	80.9419	20	34.4738	26220	0
274	Concrete unconfined	626.845	1262.23	80.9419	20	34.4738	26220	0
275	Concrete unconfined	626.845	1297.04	80.9419	20	34.4738	26220	0
276	Concrete confined	303.902	1322.89	80.9419	20	48.6813	26220	0
277	Concrete confined	403.175	1342.52	80.9419	20	48.6813	26220	0.0198118
278	Concrete confined	403.175	1364.92	80.9419	20	48.6813	26220	0.109553
279	Concrete confined	403.175	1387.31	80.9419	20	48.6813	26220	0.199297
280	Concrete confined	403.175	1409.7	80.9419	20	48.6813	26220	0.289041
281	Concrete confined	403.175	1432.09	80.9419	20	48.6813	26220	0.378781
282	Concrete confined	403.175	1454.48	80.9419	20	48.6813	26220	0.468525
283	Concrete confined	403.175	1476.88	80.9419	20	48.6813	26220	0.558269
284	Concrete confined	303.902	1496.51	80.9419	20	48.6813	26220	0.636963
285	Concrete unconfined	343.003	1514.47	80.9419	20	34.4738	26220	1
286	Concrete unconfined	343.003	9.525	98.9473	20	34.4738	26220	1
287	Concrete confined	303.902	27.4892	98.9473	20	48.6813	26220	0.943482
288	Concrete confined	403.175	47.1243	98.9473	20	48.6813	26220	0.856975
289	Concrete confined	403.175	69.5162	98.9473	20	48.6813	26220	0.758324
290	Concrete confined	403.175	91.9081	98.9473	20	48.6813	26220	0.659673
291	Concrete confined	403.175	114.3	98.9473	20	48.6813	26220	0.561019
292	Concrete confined	403.175	136.692	98.9473	20	48.6813	26220	0.462368
293	Concrete confined	403.175	159.084	98.9473	20	48.6813	26220	0.363717
294	Concrete confined	403.175	181.476	98.9473	20	48.6813	26220	0.265065
295	Concrete confined	303.902	201.111	98.9473	20	48.6813	26220	0.178559
296	Concrete unconfined	626.845	226.957	98.9473	20	34.4738	26220	0.307636
297	Concrete unconfined	626.845	261.771	98.9473	20	34.4738	26220	0.068548
298	Concrete unconfined	626.845	296.586	98.9473	20	34.4738	26220	0
299	Concrete unconfined	126.3	317.5	98.9473	20	34.4738	26220	0
300	Concrete unconfined	615.013	338.086	98.9473	20	34.4738	26220	0
301	Concrete unconfined	615.013	372.243	98.9473	20	34.4738	26220	0
302	Concrete unconfined	615.013	406.4	98.9473	20	34.4738	26220	0
303	Concrete unconfined	615.013	440.557	98.9473	20	34.4738	26220	0
304	Concrete unconfined	615.013	474.714	98.9473	20	34.4738	26220	0
305	Concrete unconfined	126.3	495.3	98.9473	20	34.4738	26220	0
306	Concrete unconfined	615.013	515.886	98.9473	20	34.4738	26220	0
307	Concrete unconfined	615.013	550.043	98.9473	20	34.4738	26220	0
308	Concrete unconfined	615.013	584.2	98.9473	20	34.4738	26220	0
309	Concrete unconfined	615.013	618.357	98.9473	20	34.4738	26220	0
310	Concrete unconfined	615.013	652.514	98.9473	20	34.4738	26220	0
311	Concrete unconfined	126.3	673.1	98.9473	20	34.4738	26220	0
312	Concrete unconfined	615.013	693.686	98.9473	20	34.4738	26220	0
313	Concrete unconfined	615.013	727.843	98.9473	20	34.4738	26220	0
314	Concrete unconfined	615.013	762	98.9473	20	34.4738	26220	0
315	Concrete unconfined	615.013	796.157	98.9473	20	34.4738	26220	0
316	Concrete unconfined	615.013	830.314	98.9473	20	34.4738	26220	0
317	Concrete unconfined	126.3	850.9	98.9473	20	34.4738	26220	0
318	Concrete unconfined	615.013	871.486	98.9473	20	34.4738	26220	0
319	Concrete unconfined	615.013	905.643	98.9473	20	34.4738	26220	0
320	Concrete unconfined	615.013	939.8	98.9473	20	34.4738	26220	0
321	Concrete unconfined	615.013	973.957	98.9473	20	34.4738	26220	0
322	Concrete unconfined	615.013	1008.11	98.9473	20	34.4738	26220	0
323	Concrete unconfined	126.3	1028.7	98.9473	20	34.4738	26220	0
324	Concrete unconfined	615.013	1049.29	98.9473	20	34.4738	26220	0
325	Concrete unconfined	615.013	1083.44	98.9473	20	34.4738	26220	0
326	Concrete unconfined	615.013	1117.6	98.9473	20	34.4738	26220	0
327	Concrete unconfined	615.013	1151.76	98.9473	20	34.4738	26220	0
328	Concrete unconfined	615.013	1185.91	98.9473	20	34.4738	26220	0
329	Concrete unconfined	126.3	1206.5	98.9473	20	34.4738	26220	0
330	Concrete unconfined	626.845	1227.41	98.9473	20	34.4738	26220	0
331	Concrete unconfined	626.845	1262.23	98.9473	20	34.4738	26220	0
332	Concrete unconfined	626.845	1297.04	98.9473	20	34.4738	26220	0
333	Concrete confined	303.902	1322.89	98.9473	20	48.6813	26220	0
334	Concrete confined	403.175	1342.52	98.9473	20	48.6813	26220	0.0198118
335	Concrete confined	403.175	1364.92	98.9473	20	48.6813	26220	0.109553
336	Concrete confined	403.175	1387.31	98.9473	20	48.6813	26220	0.199297
337	Concrete confined	403.175	1409.7	98.9473	20	48.6813	26220	0.289041
338	Concrete confined	403.175	1432.09	98.9473	20	48.6813	26220	0.378781
339	Concrete confined	403.175	1454.48	98.9473	20	48.6813	26220	0.468525
340	Concrete confined	403.175	1476.88	98.9473	20	48.6813	26220	0.558269
341	Concrete confined	303.902	1496.51	98.9473	20	48.6813	26220	0.636963
342	Concrete unconfined	343.003	1514.47	98.9473	20	34.4738	26220	1
343	Concrete unconfined	343.003	9.525	116.953	20	34.4738	26220	1
344	Concrete confined	303.902	27.4892	116.953	20	48.6813	26220	0.943482
345	Concrete confined	403.175	47.1243	116.953	20	48.6813	26220	0.856975
346	Concrete confined	403.175	69.5162	116.953	20	48.6813	26220	0.758324
347	Concrete confined	403.175	91.9081	116.953	20	48.6813	26220	0.659673
348	Concrete confined	403.175	114.3	116.953	20	48.6813	26220	0.561019
349	Concrete confined	403.175	136.692	116.953	20	48.6813	26220	0.462368
350	Concrete confined	403.175	159.084	116.953	20	48.6813	26220	0.363717
351	Concrete confined	403.175	181.476	116.953	20	48.6813	26220	0.265065
352	Concrete confined	303.902	201.111	116.953	20	48.6813	26220	0.178559
353	Concrete unconfined	626.845	226.957	116.953	20	34.4738	26220	0.307636
354	Concrete unconfined	626.845	261.771	116.953	20	34.4738	26220	0.068548
355	Concrete unconfined	626.845	296.586	116.953	20	34.4738	26220	0
356	Concrete unconfined	126.3	317.5	116.953	20	34.4738	26220	0
357	Concrete unconfined	615.013	338.086	116.953	20	34.4738	26220	0
358	Concrete unconfined	615.013	372.243	116.953	20	34.4738	26220	0
359	Concrete unconfined	615.013	406.4	116.953	20	34.4738	26220	0
360	Concrete unconfined	615.013	440.557	116.953	20	34.4738	26220	0
361	Concrete unconfined	615.013	474.714	116.953	20	34.4738	26220	0
362	Concrete unconfined	126.3	495.3	116.953	20	34.4738	26220	0
363	Concrete unconfined	615.013	515.886	116.953	20	34.4738	26220	0
364	Concrete unconfined	615.013	550.043	116.953	20	34.4738	26220	0
365	Concrete unconfined	615.013	584.2	116.953	20	34.4738	26220	0
366	Concrete unconfined	615.013	618.357	116.953	20	34.4738	26220	0
367	Concrete unconfined	615.013	652.514	116.953	20	34.4738	26220	0
368	Concrete unconfined	126.3	673.1	116.953	20	34.4738	26220	0
369	Concrete unconfined	615.013	693.686	116.953	20	34.4738	26220	0
370	Concrete unconfined	615.013	727.843	116.953	20	34.4738	26220	0
371	Concrete unconfined	615.013	762	116.953	20	34.4738	26220	0
372	Concrete unconfined	615.013	796.157	116.953	20	34.4738	26220	0
373	Concrete unconfined	615.013	830.314	116.953	20	34.4738	26220	0
374	Concrete unconfined	126.3	850.9	116.953	20	34.4738	26220	0
375	Concrete unconfined	615.013	871.486	116.953	20	34.4738	26220	0
376	Concrete unconfined	615.013	905.643	116.953	20	34.4738	26220	0
377	Concrete unconfined	615.013	939.8	116.953	20	34.4738	26220	0
378	Concrete unconfined	615.013	973.957	116.953	20	34.4738	26220	0
379	Concrete unconfined	615.013	1008.11	116.953	20	34.4738	26220	0
380	Concrete unconfined	126.3	1028.7	116.953	20	34.4738	26220	0
381	Concrete unconfined	615.013	1049.29	116.953	20	34.4738	26220	0
382	Concrete unconfined	615.013	1083.44	116.953	20	34.4738	26220	0
383	Concrete unconfined	615.013	1117.6	116.953	20	34.4738	26220	0
384	Concrete unconfined	615.013	1151.76	116.953	20	34.4738	26220	0
385	Concrete unconfined	615.013	1185.91	116.953	20	34.4738	26220	0
386	Concrete unconfined	126.3	1206.5	116.953	20	34.4738	26220	0
387	Concrete unconfined	626.845	1227.41	116.953	20	34.4738	26220	0
388	Concrete unconfined	626.845	1262.23	116.953	20	34.4738	26220	0
389	Concrete unconfined	626.845	1297.04	116.953	20	34.4738	26220	0
390	Concrete confined	303.902	1322.89	116.953	20	48.6813	26220	0
391	Concrete confined	403.175	1342.52	116.953	20	48.6813	26220	0.0198118
392	Concrete confined	403.175	1364.92	116.953	20	48.6813	26220	0.109553
393	Concrete confined	403.175	1387.31	116.953	20	48.6813	26220	0.199297
394	Concrete confined	403.175	1409.7	116.953	20	48.6813	26220	0.289041
395	Concrete confined	403.175	1432.09	116.953	20	48.6813	26220	0.378781
396	Concrete confined	403.175	1454.48	116.953	20	48.6813	26220	0.468525
397	Concrete confined	403.175	1476.88	116.953	20	48.6813	26220	0.558269
398	Concrete confined	303.902	1496.51	116.953	20	48.6813	26220	0.636963
399	Concrete unconfined	343.003	1514.47	116.953	20	34.4738	26220	1
400	Concrete unconfined	343.003	9.525	134.958	20	34.4738	26220	1
401	Concrete confined	303.902	27.4892	134.958	20	48.6813	26220	0.943482
402	Concrete confined	403.175	47.1243	134.958	20	48.6813	26220	0.856975
403	Concrete confined	403.175	69.5162	134.958	20	48.6813	26220	0.758324
404	Concrete confined	403.175	91.9081	134.958	20	48.6813	26220	0.659673
405	Concrete confined	403.175	114.3	134.958	20	48.6813	26220	0.561019
406	Concrete confined	403.175	136.692	134.958	20	48.6813	26220	0.462368
407	Concrete confined	403.175	159.084	134.958	20	48.6813	26220	0.363717
408	Concrete confined	403.175	181.476	134.958	20	48.6813	26220	0.265065
409	Concrete confined	303.902	201.111	134.958	20	48.6813	26220	0.178559
410	Concrete unconfined	626.845	226.957	134.958	20	34.4738	26220	0.307636
411	Concrete unconfined	626.845	261.771	134.958	20	34.4738	26220	0.068548
412	Concrete unconfined	626.845	296.586	134.958	20	34.4738	26220	0
413	Concrete unconfined	126.3	317.5	134.958	20	34.4738	26220	0
414	Concrete unconfined	615.013	338.086	134.958	20	34.4738	26220	0
415	Concrete unconfined	615.013	372.243	134.958	20	34.4738	26220	0
416	Concrete unconfined	615.013	406.4	134.958	20	34.4738	26220	0
417	Concrete unconfined	615.013	440.557	134.958	20	34.4738	26220	0
418	Concrete unconfined	615.013	474.714	134.958	20	34.4738	26220	0
419	Concrete unconfined	126.3	495.3	134.958	20	34.4738	26220	0
420	Concrete unconfined	615.013	515.886	134.958	20	34.4738	26220	0
421	Concrete unconfined	615.013	550.043	134.958	20	34.4738	26220	0
422	Concrete unconfined	615.013	584.2	134.958	20	34.4738	26220	0
423	Concrete unconfined	615.013	618.357	134.958	20	34.4738	26220	0
424	Concrete unconfined	615.013	652.514	134.958	20	34.4738	26220	0
425	Concrete unconfined	126.3	673.1	134.958	20	34.4738	26220	0
426	Concrete unconfined	615.013	693.686	134.958	20	34.4738	26220	0
427	Concrete unconfined	615.013	727.843	134.958	20	34.4738	26220	0
428	Concrete unconfined	615.013	762	134.958	20	34.4738	26220	0
429	Concrete unconfined	615.013	796.157	134.958	20	34.4738	26220	0
430	Concrete unconfined	615.013	830.314	134.958	20	34.4738	26220	0
431	Concrete unconfined	126.3	850.9	134.958	20	34.4738	26220	0
432	Concrete unconfined	615.013	871.486	134.958	20	34.4738	26220	0
433	Concrete unconfined	615.013	905.643	134.958	20	34.4738	26220	0
434	Concrete unconfined	615.013	939.8	134.958	20	34.4738	26220	0
435	Concrete unconfined	615.013	973.957	134.958	20	34.4738	26220	0
436	Concrete unconfined	615.013	1008.11	134.958	20	34.4738	26220	0
437	Concrete unconfined	126.3	1028.7	134.958	20	34.4738	26220	0
438	Concrete unconfined	615.013	1049.29	134.958	20	34.4738	26220	0
439	Concrete unconfined	615.013	1083.44	134.958	20	34.4738	26220	0
440	Concrete unconfined	615.013	1117.6	134.958	20	34.4738	26220	0
441	Concrete unconfined	615.013	1151.76	134.958	20	34.4738	26220	0
442	Concrete unconfined	615.013	1185.91	134.958	20	34.4738	26220	0
443	Concrete unconfined	126.3	1206.5	134.958	20	34.4738	26220	0
444	Concrete unconfined	626.845	1227.41	134.958	20	34.4738	26220	0
445	Concrete unconfined	626.845	1262.23	134.958	20	34.4738	26220	0
446	Concrete unconfined	626.845	1297.04	134.958	20	34.4738	26220	0
447	Concrete confined	303.902	1322.89	134.958	20	48.6813	26220	0
448	Concrete confined	403.175	1342.52	134.958	20	48.6813	26220	0.0198118
449	Concrete confined	403.175	1364.92	134.958	20	48.6813	26220	0.109553
450	Concrete confined	403.175	1387.31	134.958	20	48.6813	26220	0.199297
451	Concrete confined	403.175	1409.7	134.958	20	48.6813	26220	0.289041
452	Concrete confined	403.175	1432.09	134.958	20	48.6813	26220	0.378781
453	Concrete confined	403.175	1454.48	134.958	20	48.6813	26220	0.468525
454	Concrete confined	403.175	1476.88	134.958	20	48.6813	26220	0.558269
455	Concrete confined	303.902	1496.51	134.958	20	48.6813	26220	0.636963
456	Concrete unconfined	343.003	1514.47	134.958	20	34.4738	26220	1
457	Concrete unconfined	321.532	9.525	152.4	20	34.4738	26220	1
458	Steel	284.878	27.4892	152.4	20	413.686	199948	0
459	Concrete confined	377.938	47.1243	152.4	20	48.6813	26220	0.856975
460	Concrete confined	377.938	69.5162	152.4	20	48.6813	26220	0.758324
461	Concrete confined	377.938	91.9081	152.4	20	48.6813	26220	0.659673
462	Concrete confined	377.938	114.3	152.4	20	48.6813	26220	0.561019
463	Concrete confined	377.938	136.692	152.4	20	48.6813	26220	0.462368
464	Concrete confined	377.938	159.084	152.4	20	48.6813	26220	0.363717
465	Concrete confined	377.938	181.476	152.4	20	48.6813	26220	0.265065
466	Steel	284.878	201.111	152.4	20	413.686	199948	0
467	Concrete unconfined	587.607	226.957	152.4	20	34.4738	26220	0.307636
468	Concrete unconfined	587.607	261.771	152.4	20	34.4738	26220	0.068548
469	Concrete unconfined	587.607	296.586	152.4	20	34.4738	26220	0
470	Concrete unconfined	118.394	317.5	152.4	20	34.4738	26220	0
471	Concrete unconfined	576.515	338.086	152.4	20	34.4738	26220	0
472	Concrete unconfined	576.515	372.243	152.4	20	34.4738	26220	0
473	Concrete unconfined	576.515	406.4	152.4	20	34.4738	26220	0
474	Concrete unconfined	576.515	440.557	152.4	20	34.4738	26220	0
475	Concrete unconfined	576.515	474.714	152.4	20	34.4738	26220	0
476	Concrete unconfined	118.394	495.3	152.4	20	34.4738	26220	0
477	Concrete unconfined	576.515	515.886	152.4	20	34.4738	26220	0
478	Concrete unconfined	576.515	550.043	152.4	20	34.4738	26220	0
479	Concrete unconfined	576.515	584.2	152.4	20	34.4738	26220	0
480	Concrete unconfined	576.515	618.357	152.4	20	34.4738	26220	0
481	Concrete unconfined	576.515	652.514	152.4	20	34.4738	26220	0
482	Concrete unconfined	118.394	673.1	152.4	20	34.4738	26220	0
483	Concrete unconfined	576.515	693.686	152.4	20	34.4738	26220	0
484	Concrete unconfined	576.515	727.843	152.4	20	34.4738	26220	0
485	Concrete unconfined	576.515	762	152.4	20	34.4738	26220	0
486	Concrete unconfined	576.515	796.157	152.4	20	34.4738	26220	0
487	Concrete unconfined	576.515	830.314	152.4	20	34.4738	26220	0
488	Concrete unconfined	118.394	850.9	152.4	20	34.4738	26220	0
489	Concrete unconfined	576.515	871.486	152.4	20	34.4738	26220	0
490	Concrete unconfined	576.515	905.643	152.4	20	34.4738	26220	0
491	Concrete unconfined	576.515	939.8	152.4	20	34.4738	26220	0
492	Concrete unconfined	576.515	973.957	152.4	20	34.4738	26220	0
493	Concrete unconfined	576.515	1008.11	152.4	20	34.4738	26220	0
494	Concrete unconfined	118.394	1028.7	152.4	20	34.4738	26220	0
495	Concrete unconfined	576.515	1049.29	152.4	20	34.4738	26220	0
496	Concrete unconfined	576.515	1083.44	152.4	20	34.4738	26220	0
497	Concrete unconfined	576.515	1117.6	152.4	20	34.4738	26220	0
498	Concrete unconfined	576.515	1151.76	152.4	20	34.4738	26220	0
499	Concrete unconfined	576.515	1185.91	152.4	20	34.4738	26220	0
500	Concrete unconfined	118.394	1206.5	152.4	20	34.4738	26220	0
501	Concrete unconfined	587.607	1227.41	152.4	20	34.4738	26220	0
502	Concrete unconfined	587.607	1262.23	152.4	20	34.4738	26220	0
503	Concrete unconfined	587.607	1297.04	152.4	20	34.4738	26220	0
504	Steel	284.878	1322.89	152.4	20	413.686	199948	0
505	Concrete confined	377.938	1342.52	152.4	20	48.6813	26220	0.0198118
506	Concrete confined	377.938	1364.92	152.4	20	48.6813	26220	0.109553
507	Concrete confined	377.938	1387.31	152.4	20	48.6813	26220	0.199297
508	Concrete confined	377.938	1409.7	152.4	20	48.6813	26220	0.289041
509	Concrete confined	377.938	1432.09	152.4	20	48.6813	26220	0.378781
510	Concrete confined	377.938	1454.48	152.4	20	48.6813	26220	0.468525
511	Concrete confined	377.938	1476.88	152.4	20	48.6813	26220	0.558269
512	Steel	284.878	1496.51	152.4	20	413.686	199948	0
513	Concrete unconfined	321.532	1514.47	152.4	20	34.4738	26220	1
514	Concrete unconfined	343.003	9.525	169.842	20	34.4738	26220	1
515	Concrete confined	303.902	27.4892	169.842	20	48.6813	26220	0.943482
516	Concrete confined	403.175	47.1243	169.842	20	48.6813	26220	0.856975
517	Concrete confined	403.175	69.5162	169.842	20	48.6813	26220	0.758324
518	Concrete confined	403.175	91.9081	169.842	20	48.6813	26220	0.659673
519	Concrete confined	403.175	114.3	169.842	20	48.6813	26220	0.561019
520	Concrete confined	403.175	136.692	169.842	20	48.6813	26220	0.462368
521	Concrete confined	403.175	159.084	169.842	20	48.6813	26220	0.363717
522	Concrete confined	403.175	181.476	169.842	20	48.6813	26220	0.265065
523	Concrete confined	303.902	201.111	169.842	20	48.6813	26220	0.178559
524	Concrete unconfined	626.845	226.957	169.842	20	34.4738	26220	0.307636
525	Concrete unconfined	626.845	261.771	169.842	20	34.4738	26220	0.068548
526	Concrete unconfined	626.845	296.586	169.842	20	34.4738	26220	0
527	Concrete unconfined	126.3	317.5	169.842	20	34.4738	26220	0
528	Concrete unconfined	615.013	338.086	169.842	20	34.4738	26220	0
529	Concrete unconfined	615.013	372.243	169.842	20	34.4738	26220	0
530	Concrete unconfined	615.013	406.4	169.842	20	34.4738	26220	0
531	Concrete unconfined	615.013	440.557	169.842	20	34.4738	26220	0
532	Concrete unconfined	615.013	474.714	169.842	20	34.4738	26220	0
533	Concrete unconfined	126.3	495.3	169.842	20	34.4738	26220	0
534	Concrete unconfined	615.013	515.886	169.842	20	34.4738	26220	0
535	Concrete unconfined	615.013	550.043	169.842	20	34.4738	26220	0
536	Concrete unconfined	615.013	584.2	169.842	20	34.4738	26220	0
537	Concrete unconfined	615.013	618.357	169.842	20	34.4738	26220	0
538	Concrete unconfined	615.013	652.514	169.842	20	34.4738	26220	0
539	Concrete unconfined	126.3	673.1	169.842	20	34.4738	26220	0
540	Concrete unconfined	615.013	693.686	169.842	20	34.4738	26220	0
541	Concrete unconfined	615.013	727.843	169.842	20	34.4738	26220	0
542	Concrete unconfined	615.013	762	169.842	20	34.4738	26220	0
543	Concrete unconfined	615.013	796.157	169.842	20	34.4738	26220	0
544	Concrete unconfined	615.013	830.314	169.842	20	34.4738	26220	0
545	Concrete unconfined	126.3	850.9	169.842	20	34.4738	26220	0
546	Concrete unconfined	615.013	871.486	169.842	20	34.4738	26220	0
547	Concrete unconfined	615.013	905.643	169.842	20	34.4738	26220	0
548	Concrete unconfined	615.013	939.8	169.842	20	34.4738	26220	0
549	Concrete unconfined	615.013	973.957	169.842	20	34.4738	26220	0
550	Concrete unconfined	615.013	1008.11	169.842	20	34.4738	26220	0
551	Concrete unconfined	126.3	1028.7	169.842	20	34.4738	26220	0
552	Concrete unconfined	615.013	1049.29	169.842	20	34.4738	26220	0
553	Concrete unconfined	615.013	1083.44	169.842	20	34.4738	26220	0
554	Concrete unconfined	615.013	1117.6	169.842	20	34.4738	26220	0
555	Concrete unconfined	615.013	1151.76	169.842	20	34.4738	26220	0
556	Concrete unconfined	615.013	1185.91	169.842	20	34.4738	26220	0
557	Concrete unconfined	126.3	1206.5	169.842	20	34.4738	26220	0
558	Concrete unconfined	626.845	1227.41	169.842	20	34.4738	26220	0
559	Concrete unconfined	626.845	1262.23	169.842	20	34.4738	26220	0
560	Concrete unconfined	626.845	1297.04	169.842	20	34.4738	26220	0
561	Concrete confined	303.902	1322.89	169.842	20	48.6813	26220	0
562	Concrete confined	403.175	1342.52	169.842	20	48.6813	26220	0.0198118
563	Concrete confined	403.175	1364.92	169.842	20	48.6813	26220	0.109553
564	Concrete confined	403.175	1387.31	169.842	20	48.6813	26220	0.199297
565	Concrete confined	403.175	1409.7	169.842	20	48.6813	26220	0.289041
566	Concrete confined	403.175	1432.09	169.842	20	48.6813	26220	0.378781
567	Concrete confined	403.175	1454.48	169.842	20	48.6813	26220	0.468525
568	Concrete confined	403.175	1476.88	169.842	20	48.6813	26220	0.558269
569	Concrete confined	303.902	1496.51	169.842	20	48.6813	26220	0.636963
570	Concrete unconfined	343.003	1514.47	169.842	20	34.4738	26220	1
571	Concrete unconfined	343.003	9.525	187.847	20	34.4738	26220	1
572	Concrete confined	303.902	27.4892	187.847	20	48.6813	26220	0.943482
573	Concrete confined	403.175	47.1243	187.847	20	48.6813	26220	0.856975
574	Concrete confined	403.175	69.5162	187.847	20	48.6813	26220	0.758324
575	Concrete confined	403.175	91.9081	187.847	20	48.6813	26220	0.659673
576	Concrete confined	403.175	114.3	187.847	20	48.6813	26220	0.561019
577	Concrete confined	403.175	136.692	187.847	20	48.6813	26220	0.462368
578	Concrete confined	403.175	159.084	187.847	20	48.6813	26220	0.363717
579	Concrete confined	403.175	181.476	187.847	20	48.6813	26220	0.265065
580	Concrete confined	303.902	201.111	187.847	20	48.6813	26220	0.178559
581	Concrete unconfined	626.845	226.957	187.847	20	34.4738	26220	0.307636
582	Concrete unconfined	626.845	261.771	187.847	20	34.4738	26220	0.068548
583	Concrete unconfined	626.845	296.586	187.847	20	34.4738	26220	0
584	Concrete unconfined	126.3	317.5	187.847	20	34.4738	26220	0
585	Concrete unconfined	615.013	338.086	187.847	20	34.4738	26220	0
586	Concrete unconfined	615.013	372.243	187.847	20	34.4738	26220	0
587	Concrete unconfined	615.013	406.4	187.847	20	34.4738	26220	0
588	Concrete unconfined	615.013	440.557	187.847	20	34.4738	26220	0
589	Concrete unconfined	615.013	474.714	187.847	20	34.4738	26220	0
590	Concrete unconfined	126.3	495.3	187.847	20	34.4738	26220	0
591	Concrete unconfined	615.013	515.886	187.847	20	34.4738	26220	0
592	Concrete unconfined	615.013	550.043	187.847	20	34.4738	26220	0
593	Concrete unconfined	615.013	584.2	187.847	20	34.4738	26220	0
594	Concrete unconfined	615.013	618.357	187.847	20	34.4738	26220	0
595	Concrete unconfined	615.013	652.514	187.847	20	34.4738	26220	0
596	Concrete unconfined	126.3	673.1	187.847	20	34.4738	26220	0
597	Concrete unconfined	615.013	693.686	187.847	20	34.4738	26220	0
598	Concrete unconfined	615.013	727.843	187.847	20	34.4738	26220	0
599	Concrete unconfined	615.013	762	187.847	20	34.4738	26220	0
600	Concrete unconfined	615.013	796.157	187.847	20	34.4738	26220	0
601	Concrete unconfined	615.013	830.314	187.847	20	34.4738	26220	0
602	Concrete unconfined	126.3	850.9	187.847	20	34.4738	26220	0
603	Concrete unconfined	615.013	871.486	187.847	20	34.4738	26220	0
604	Concrete unconfined	615.013	905.643	187.847	20	34.4738	26220	0
605	Concrete unconfined	615.013	939.8	187.847	20	34.4738	26220	0
606	Concrete unconfined	615.013	973.957	187.847	20	34.4738	26220	0
607	Concrete unconfined	615.013	1008.11	187.847	20	34.4738	26220	0
608	Concrete unconfined	126.3	1028.7	187.847	20	34.4738	26220	0
609	Concrete unconfined	615.013	1049.29	187.847	20	34.4738	26220	0
610	Concrete unconfined	615.013	1083.44	187.847	20	34.4738	26220	0
611	Concrete unconfined	615.013	1117.6	187.847	20	34.4738	26220	0
612	Concrete unconfined	615.013	1151.76	187.847	20	34.4738	26220	0
613	Concrete unconfined	615.013	1185.91	187.847	20	34.4738	26220	0
614	Concrete unconfined	126.3	1206.5	187.847	20	34.4738	26220	0
615	Concrete unconfined	626.845	1227.41	187.847	20	34.4738	26220	0
616	Concrete unconfined	626.845	1262.23	187.847	20	34.4738	26220	0
617	Concrete unconfined	626.845	1297.04	187.847	20	34.4738	26220	0
618	Concrete confined	303.902	1322.89	187.847	20	48.6813	26220	0
619	Concrete confined	403.175	1342.52	187.847	20	48.6813	26220	0.0198118
620	Concrete confined	403.175	1364.92	187.847	20	48.6813	26220	0.109553
621	Concrete confined	403.175	1387.31	187.847	20	48.6813	26220	0.199297
622	Concrete confined	403.175	1409.7	187.847	20	48.6813	26220	0.289041
623	Concrete confined	403.175	1432.09	187.847	20	48.6813	26220	0.378781
624	Concrete confined	403.175	1454.48	187.847	20	48.6813	26220	0.468525
625	Concrete confined	403.175	1476.88	187.847	20	48.6813	26220	0.558269
626	Concrete confined	303.902	1496.51	187.847	20	48.6813	26220	0.636963
627	Concrete unconfined	343.003	1514.47	187.847	20	34.4738	26220	1
628	Concrete unconfined	343.003	9.525	205.853	20	34.4738	26220	1
629	Concrete confined	303.902	27.4892	205.853	20	48.6813	26220	0.943482
630	Concrete confined	403.175	47.1243	205.853	20	48.6813	26220	0.856975
631	Concrete confined	403.175	69.5162	205.853	20	48.6813	26220	0.758324
632	Concrete confined	403.175	91.9081	205.853	20	48.6813	26220	0.659673
633	Concrete confined	403.175	114.3	205.853	20	48.6813	26220	0.561019
634	Concrete confined	403.175	136.692	205.853	20	48.6813	26220	0.462368
635	Concrete confined	403.175	159.084	205.853	20	48.6813	26220	0.363717
636	Concrete confined	403.175	181.476	205.853	20	48.6813	26220	0.265065
637	Concrete confined	303.902	201.111	205.853	20	48.6813	26220	0.178559
638	Concrete unconfined	626.845	226.957	205.853	20	34.4738	26220	0.307636
639	Concrete unconfined	626.845	261.771	205.853	20	34.4738	26220	0.068548
640	Concrete unconfined	626.845	296.586	205.853	20	34.4738	26220	0
641	Concrete unconfined	126.3	317.5	205.853	20	34.4738	26220	0
642	Concrete unconfined	615.013	338.086	205.853	20	34.4738	26220	0
643	Concrete unconfined	615.013	372.243	205.853	20	34.4738	26220	0
644	Concrete unconfined	615.013	406.4	205.853	20	34.4738	26220	0
645	Concrete unconfined	615.013	440.557	205.853	20	34.4738	26220	0
646	Concrete unconfined	615.013	474.714	205.853	20	34.4738	26220	0
647	Concrete unconfined	126.3	495.3	205.853	20	34.4738	26220	0
648	Concrete unconfined	615.013	515.886	205.853	20	34.4738	26220	0
649	Concrete unconfined	615.013	550.043	205.853	20	34.4738	26220	0
650	Concrete unconfined	615.013	584.2	205.853	20	34.4738	26220	0
651	Concrete unconfined	615.013	618.357	205.853	20	34.4738	26220	0
652	Concrete unconfined	615.013	652.514	205.853	20	34.4738	26220	0
653	Concrete unconfined	126.3	673.1	205.853	20	34.4738	26220	0
654	Concrete unconfined	615.013	693.686	205.853	20	34.4738	26220	0
655	Concrete unconfined	615.013	727.843	205.853	20	34.4738	26220	0
656	Concrete unconfined	615.013	762	205.853	20	34.4738	26220	0
657	Concrete unconfined	615.013	796.157	205.853	20	34.4738	26220	0
658	Concrete unconfined	615.013	830.314	205.853	20	34.4738	26220	0
659	Concrete unconfined	126.3	850.9	205.853	20	34.4738	26220	0
660	Concrete unconfined	615.013	871.486	205.853	20	34.4738	26220	0
661	Concrete unconfined	615.013	905.643	205.853	20	34.4738	26220	0
662	Concrete unconfined	615.013	939.8	205.853	20	34.4738	26220	0
663	Concrete unconfined	615.013	973.957	205.853	20	34.4738	26220	0
664	Concrete unconfined	615.013	1008.11	205.853	20	34.4738	26220	0
665	Concrete unconfined	126.3	1028.7	205.853	20	34.4738	26220	0
666	Concrete unconfined	615.013	1049.29	205.853	20	34.4738	26220	0
667	Concrete unconfined	615.013	1083.44	205.853	20	34.4738	26220	0
668	Concrete unconfined	615.013	1117.6	205.853	20	34.4738	26220	0
669	Concrete unconfined	615.013	1151.76	205.853	20	34.4738	26220	0
670	Concrete unconfined	615.013	1185.91	205.853	20	34.4738	26220	0
671	Concrete unconfined	126.3	1206.5	205.853	20	34.4738	26220	0
672	Concrete unconfined	626.845	1227.41	205.853	20	34.4738	26220	0
673	Concrete unconfined	626.845	1262.23	205.853	20	34.4738	26220	0
674	Concrete unconfined	626.845	1297.04	205.853	20	34.4738	26220	0
675	Concrete confined	303.902	1322.89	205.853	20	48.6813	26220	0
676	Concrete confined	403.175	1342.52	205.853	20	48.6813	26220	0.0198118
677	Concrete confined	403.175	1364.92	205.853	20	48.6813	26220	0.109553
678	Concrete confined	403.175	1387.31	205.853	20	48.6813	26220	0.199297
679	Concrete confined	403.175	1409.7	205.853	20	48.6813	26220	0.289041
680	Concrete confined	403.175	1432.09	205.853	20	48.6813	26220	0.378781
681	Concrete confined	403.175	1454.48	205.853	20	48.6813	26220	0.468525
682	Concrete confined	403.175	1476.88	205.853	20	48.6813	26220	0.558269
683	Concrete confined	303.902	1496.51	205.853	20	48.6813	26220	0.636963
684	Concrete unconfined	343.003	1514.47	205.853	20	34.4738	26220	1
685	Concrete unconfined	343.003	9.525	223.858	20	34.4738	26220	1
686	Concrete confined	303.902	27.4892	223.858	20	48.6813	26220	0.943482
687	Concrete confined	403.175	47.1243	223.858	20	48.6813	26220	0.856975
688	Concrete confined	403.175	69.5162	223.858	20	48.6813	26220	0.758324
689	Concrete confined	403.175	91.9081	223.858	20	48.6813	26220	0.659673
690	Concrete confined	403.175	114.3	223.858	20	48.6813	26220	0.561019
691	Concrete confined	403.175	136.692	223.858	20	48.6813	26220	0.462368
692	Concrete confined	403.175	159.084	223.858	20	48.6813	26220	0.363717
693	Concrete confined	403.175	181.476	223.858	20	48.6813	26220	0.265065
694	Concrete confined	303.902	201.111	223.858	20	48.6813	26220	0.178559
695	Concrete unconfined	626.845	226.957	223.858	20	34.4738	26220	0.307636
696	Concrete unconfined	626.845	261.771	223.858	20	34.4738	26220	0.068548
697	Concrete unconfined	626.845	296.586	223.858	20	34.4738	26220	0
698	Concrete unconfined	126.3	317.5	223.858	20	34.4738	26220	0
699	Concrete unconfined	615.013	338.086	223.858	20	34.4738	26220	0
700	Concrete unconfined	615.013	372.243	223.858	20	34.4738	26220	0
701	Concrete unconfined	615.013	406.4	223.858	20	34.4738	26220	0
702	Concrete unconfined	615.013	440.557	223.858	20	34.4738	26220	0
703	Concrete unconfined	615.013	474.714	223.858	20	34.4738	26220	0
704	Concrete unconfined	126.3	495.3	223.858	20	34.4738	26220	0
705	Concrete unconfined	615.013	515.886	223.858	20	34.4738	26220	0
706	Concrete unconfined	615.013	550.043	223.858	20	34.4738	26220	0
707	Concrete unconfined	615.013	584.2	223.858	20	34.4738	26220	0
708	Concrete unconfined	615.013	618.357	223.858	20	34.4738	26220	0
709	Concrete unconfined	615.013	652.514	223.858	20	34.4738	26220	0
710	Concrete unconfined	126.3	673.1	223.858	20	34.4738	26220	0
711	Concrete unconfined	615.013	693.686	223.858	20	34.4738	26220	0
712	Concrete unconfined	615.013	727.843	223.858	20	34.4738	26220	0
713	Concrete unconfined	615.013	762	223.858	20	34.4738	26220	0
714	Concrete unconfined	615.013	796.157	223.858	20	34.4738	26220	0
715	Concrete unconfined	615.013	830.314	223.858	20	34.4738	26220	0
716	Concrete unconfined	126.3	850.9	223.858	20	34.4738	26220	0
717	Concrete unconfined	615.013	871.486	223.858	20	34.4738	26220	0
718	Concrete unconfined	615.013	905.643	223.858	20	34.4738	26220	0
719	Concrete unconfined	615.013	939.8	223.858	20	34.4738	26220	0
720	Concrete unconfined	615.013	973.957	223.858	20	34.4738	26220	0
721	Concrete unconfined	615.013	1008.11	223.858	20	34.4738	26220	0
722	Concrete unconfined	126.3	1028.7	223.858	20	34.4738	26220	0
723	Concrete unconfined	615.013	1049.29	223.858	20	34.4738	26220	0
724	Concrete unconfined	615.013	1083.44	223.858	20	34.4738	26220	0
725	Concrete unconfined	615.013	1117.6	223.858	20	34.4738	26220	0
726	Concrete unconfined	615.013	1151.76	223.858	20	34.4738	26220	0
727	Concrete unconfined	615.013	1185.91	223.858	20	34.4738	26220	0
728	Concrete unconfined	126.3	1206.5	223.858	20	34.4738	26220	0
729	Concrete unconfined	626.845	1227.41	223.858	20	34.4738	26220	0
730	Concrete unconfined	626.845	1262.23	223.858	20	34.4738	26220	0
731	Concrete unconfined	626.845	1297.04	223.858	20	34.4738	26220	0
732	Concrete confined	303.902	1322.89	223.858	20	48.6813	26220	0
733	Concrete confined	403.175	1342.52	223.858	20	48.6813	26220	0.0198118
734	Concrete confined	403.175	1364.92	223.858	20	48.6813	26220	0.109553
735	Concrete confined	403.175	1387.31	223.858	20	48.6813	26220	0.199297
736	Concrete confined	403.175	1409.7	223.858	20	48.6813	26220	0.289041
737	Concrete confined	403.175	1432.09	223.858	20	48.6813	26220	0.378781
738	Concrete confined	403.175	1454.48	223.858	20	48.6813	26220	0.468525
739	Concrete confined	403.175	1476.88	223.858	20	48.6813	26220	0.558269
740	Concrete confined	303.902	1496.51	223.858	20	48.6813	26220	0.636963
741	Concrete unconfined	343.003	1514.47	223.858	20	34.4738	26220	1
742	Concrete unconfined	343.003	9.525	241.864	20	34.4738	26220	1
743	Concrete confined	303.902	27.4892	241.864	20	48.6813	26220	0.943482
744	Concrete confined	403.175	47.1243	241.864	20	48.6813	26220	0.856975
745	Concrete confined	403.175	69.5162	241.864	20	48.6813	26220	0.758324
746	Concrete confined	403.175	91.9081	241.864	20	48.6813	26220	0.659673
747	Concrete confined	403.175	114.3	241.864	20	48.6813	26220	0.561019
748	Concrete confined	403.175	136.692	241.864	20	48.6813	26220	0.462368
749	Concrete confined	403.175	159.084	241.864	20	48.6813	26220	0.363717
750	Concrete confined	403.175	181.476	241.864	20	48.6813	26220	0.265065
751	Concrete confined	303.902	201.111	241.864	20	48.6813	26220	0.178559
752	Concrete unconfined	626.845	226.957	241.864	20	34.4738	26220	0.307636
753	Concrete unconfined	626.845	261.771	241.864	20	34.4738	26220	0.068548
754	Concrete unconfined	626.845	296.586	241.864	20	34.4738	26220	0
755	Concrete unconfined	126.3	317.5	241.864	20	34.4738	26220	0
756	Concrete unconfined	615.013	338.086	241.864	20	34.4738	26220	0
757	Concrete unconfined	615.013	372.243	241.864	20	34.4738	26220	0
758	Concrete unconfined	615.013	406.4	241.864	20	34.4738	26220	0
759	Concrete unconfined	615.013	440.557	241.864	20	34.4738	26220	0
760	Concrete unconfined	615.013	474.714	241.864	20	34.4738	26220	0
761	Concrete unconfined	126.3	495.3	241.864	20	34.4738	26220	0
762	Concrete unconfined	615.013	515.886	241.864	20	34.4738	26220	0
763	Concrete unconfined	615.013	550.043	241.864	20	34.4738	26220	0
764	Concrete unconfined	615.013	584.2	241.864	20	34.4738	26220	0
765	Concrete unconfined	615.013	618.357	241.864	20	34.4738	26220	0
766	Concrete unconfined	615.013	652.514	241.864	20	34.4738	26220	0
767	Concrete unconfined	126.3	673.1	241.864	20	34.4738	26220	0
768	Concrete unconfined	615.013	693.686	241.864	20	34.4738	26220	0
769	Concrete unconfined	615.013	727.843	241.864	20	34.4738	26220	0
770	Concrete unconfined	615.013	762	241.864	20	34.4738	26220	0
771	Concrete unconfined	615.013	796.157	241.864	20	34.4738	26220	0
772	Concrete unconfined	615.013	830.314	241.864	20	34.4738	26220	0
773	Concrete unconfined	126.3	850.9	241.864	20	34.4738	26220	0
774	Concrete unconfined	615.013	871.486	241.864	20	34.4738	26220	0
775	Concrete unconfined	615.013	905.643	241.864	20	34.4738	26220	0
776	Concrete unconfined	615.013	939.8	241.864	20	34.4738	26220	0
777	Concrete unconfined	615.013	973.957	241.864	20	34.4738	26220	0
778	Concrete unconfined	615.013	1008.11	241.864	20	34.4738	26220	0
779	Concrete unconfined	126.3	1028.7	241.864	20	34.4738	26220	0
780	Concrete unconfined	615.013	1049.29	241.864	20	34.4738	26220	0
781	Concrete unconfined	615.013	1083.44	241.864	20	34.4738	26220	0
782	Concrete unconfined	615.013	1117.6	241.864	20	34.4738	26220	0
783	Concrete unconfined	615.013	1151.76	241.864	20	34.4738	26220	0
784	Concrete unconfined	615.013	1185.91	241.864	20	34.4738	26220	0
785	Concrete unconfined	126.3	1206.5	241.864	20	34.4738	26220	0
786	Concrete unconfined	626.845	1227.41	241.864	20	34.4738	26220	0
787	Concrete unconfined	626.845	1262.23	241.864	20	34.4738	26220	0
788	Concrete unconfined	626.845	1297.04	241.864	20	34.4738	26220	0
789	Concrete confined	303.902	1322.89	241.864	20	48.6813	26220	0
790	Concrete confined	403.175	1342.52	241.864	20	48.6813	26220	0.0198118
791	Concrete confined	403.175	1364.92	241.864	20	48.6813	26220	0.109553
792	Concrete confined	403.175	1387.31	241.864	20	48.6813	26220	0.199297
793	Concrete confined	403.175	1409.7	241.864	20	48.6813	26220	0.289041
794	Concrete confined	403.175	1432.09	241.864	20	48.6813	26220	0.378781
795	Concrete confined	403.175	1454.48	241.864	20	48.6813	26220	0.468525
796	Concrete confined	403.175	1476.88	241.864	20	48.6813	26220	0.558269
797	Concrete confined	303.902	1496.51	241.864	20	48.6813	26220	0.636963
798	Concrete unconfined	343.003	1514.47	241.864	20	34.4738	26220	1
799	Concrete unconfined	343.003	9.525	259.869	20	34.4738	26220	1
800	Concrete confined	303.902	27.4892	259.869	20	48.6813	26220	0.943482
801	Concrete confined	403.175	47.1243	259.869	20	48.6813	26220	0.856975
802	Concrete confined	403.175	69.5162	259.869	20	48.6813	26220	0.758324
803	Concrete confined	403.175	91.9081	259.869	20	48.6813	26220	0.659673
804	Concrete confined	403.175	114.3	259.869	20	48.6813	26220	0.561019
805	Concrete confined	403.175	136.692	259.869	20	48.6813	26220	0.462368
806	Concrete confined	403.175	159.084	259.869	20	48.6813	26220	0.363717
807	Concrete confined	403.175	181.476	259.869	20	48.6813	26220	0.265065
808	Concrete confined	303.902	201.111	259.869	20	48.6813	26220	0.178559
809	Concrete unconfined	626.845	226.957	259.869	20	34.4738	26220	0.307636
810	Concrete unconfined	626.845	261.771	259.869	20	34.4738	26220	0.068548
811	Concrete unconfined	626.845	296.586	259.869	20	34.4738	26220	0
812	Concrete unconfined	126.3	317.5	259.869	20	34.4738	26220	0
813	Concrete unconfined	615.013	338.086	259.869	20	34.4738	26220	0
814	Concrete unconfined	615.013	372.243	259.869	20	34.4738	26220	0
815	Concrete unconfined	615.013	406.4	259.869	20	34.4738	26220	0
816	Concrete unconfined	615.013	440.557	259.869	20	34.4738	26220	0
817	Concrete unconfined	615.013	474.714	259.869	20	34.4738	26220	0
818	Concrete unconfined	126.3	495.3	259.869	20	34.4738	26220	0
819	Concrete unconfined	615.013	515.886	259.869	20	34.4738	26220	0
820	Concrete unconfined	615.013	550.043	259.869	20	34.4738	26220	0
821	Concrete unconfined	615.013	584.2	259.869	20	34.4738	26220	0
822	Concrete unconfined	615.013	618.357	259.869	20	34.4738	26220	0
823	Concrete unconfined	615.013	652.514	259.869	20	34.4738	26220	0
824	Concrete unconfined	126.3	673.1	259.869	20	34.4738	26220	0
825	Concrete unconfined	615.013	693.686	259.869	20	34.4738	26220	0
826	Concrete unconfined	615.013	727.843	259.869	20	34.4738	26220	0
827	Concrete unconfined	615.013	762	259.869	20	34.4738	26220	0
828	Concrete unconfined	615.013	796.157	259.869	20	34.4738	26220	0
829	Concrete unconfined	615.013	830.314	259.869	20	34.4738	26220	0
830	Concrete unconfined	126.3	850.9	259.869	20	34.4738	26220	0
831	Concrete unconfined	615.013	871.486	259.869	20	34.4738	26220	0
832	Concrete unconfined	615.013	905.643	259.869	20	34.4738	26220	0
833	Concrete unconfined	615.013	939.8	259.869	20	34.4738	26220	0
834	Concrete unconfined	615.013	973.957	259.869	20	34.4738	26220	0
835	Concrete unconfined	615.013	1008.11	259.869	20	34.4738	26220	0
836	Concrete unconfined	126.3	1028.7	259.869	20	34.4738	26220	0
837	Concrete unconfined	615.013	1049.29	259.869	20	34.4738	26220	0
838	Concrete unconfined	615.013	1083.44	259.869	20	34.4738	26220	0
839	Concrete unconfined	615.013	1117.6	259.869	20	34.4738	26220	0
840	Concrete unconfined	615.013	1151.76	259.869	20	34.4738	26220	0
841	Concrete unconfined	615.013	1185.91	259.869	20	34.4738	26220	0
842	Concrete unconfined	126.3	1206.5	259.869	20	34.4738	26220	0
843	Concrete unconfined	626.845	1227.41	259.869	20	34.4738	26220	0
844	Concrete unconfined	626.845	1262.23	259.869	20	34.4738	26220	0
845	Concrete unconfined	626.845	1297.04	259.869	20	34.4738	26220	0
846	Concrete confined	303.902	1322.89	259.869	20	48.6813	26220	0
847	Concrete confined	403.175	1342.52	259.869	20	48.6813	26220	0.0198118
848	Concrete confined	403.175	1364.92	259.869	20	48.6813	26220	0.109553
849	Concrete confined	403.175	1387.31	259.869	20	48.6813	26220	0.199297
850	Concrete confined	403.175	1409.7	259.869	20	48.6813	26220	0.289041
851	Concrete confined	403.175	1432.09	259.869	20	48.6813	26220	0.378781
852	Concrete confined	403.175	1454.48	259.869	20	48.6813	26220	0.468525
853	Concrete confined	403.175	1476.88	259.869	20	48.6813	26220	0.558269
854	Concrete confined	303.902	1496.51	259.869	20	48.6813	26220	0.636963
855	Concrete unconfined	343.003	1514.47	259.869	20	34.4738	26220	1
856	Concrete unconfined	321.532	9.525	277.311	20	34.4738	26220	1
857	Steel	284.878	27.4892	277.311	20	413.686	199948	0
858	Concrete confined	377.938	47.1243	277.311	20	48.6813	26220	0.856975
859	Concrete confined	377.938	69.5162	277.311	20	48.6813	26220	0.758324
860	Concrete confined	377.938	91.9081	277.311	20	48.6813	26220	0.659673
861	Concrete confined	377.938	114.3	277.311	20	48.6813	26220	0.561019
862	Concrete confined	377.938	136.692	277.311	20	48.6813	26220	0.462368
863	Concrete confined	377.938	159.084	277.311	20	48.6813	26220	0.363717
864	Concrete confined	377.938	181.476	277.311	20	48.6813	26220	0.265065
865	Steel	284.878	201.111	277.311	20	413.686	199948	0
866	Concrete unconfined	587.607	226.957	277.311	20	34.4738	26220	0.307636
867	Concrete unconfined	587.607	261.771	277.311	20	34.4738	26220	0.068548
868	Concrete unconfined	587.607	296.586	277.311	20	34.4738	26220	0
869	Steel	118.394	317.5	277.311	20	413.686	199948	0
870	Concrete unconfined	576.515	338.086	277.311	20	34.4738	26220	0
871	Concrete unconfined	576.515	372.243	277.311	20	34.4738	26220	0
872	Concrete unconfined	576.515	406.4	277.311	20	34.4738	26220	0
873	Concrete unconfined	576.515	440.557	277.311	20	34.4738	26220	0
874	Concrete unconfined	576.515	474.714	277.311	20	34.4738	26220	0
875	Steel	118.394	495.3	277.311	20	413.686	199948	0
876	Concrete unconfined	576.515	515.886	277.311	20	34.4738	26220	0
877	Concrete unconfined	576.515	550.043	277.311	20	34.4738	26220	0
878	Concrete unconfined	576.515	584.2	277.311	20	34.4738	26220	0
879	Concrete unconfined	576.515	618.357	277.311	20	34.4738	26220	0
880	Concrete unconfined	576.515	652.514	277.311	20	34.4738	26220	0
881	Steel	118.394	673.1	277.311	20	413.686	199948	0
882	Concrete unconfined	576.515	693.686	277.311	20	34.4738	26220	0
883	Concrete unconfined	576.515	727.843	277.311	20	34.4738	26220	0
884	Concrete unconfined	576.515	762	277.311	20	34.4738	26220	0
885	Concrete unconfined	576.515	796.157	277.311	20	34.4738	26220	0
886	Concrete unconfined	576.515	830.314	277.311	20	34.4738	26220	0
887	Steel	118.394	850.9	277.311	20	413.686	199948	0
888	Concrete unconfined	576.515	871.486	277.311	20	34.4738	26220	0
889	Concrete unconfined	576.515	905.643	277.311	20	34.4738	26220	0
890	Concrete unconfined	576.515	939.8	277.311	20	34.4738	26220	0
891	Concrete unconfined	576.515	973.957	277.311	20	34.4738	26220	0
892	Concrete unconfined	576.515	1008.11	277.311	20	34.4738	26220	0
893	Steel	118.394	1028.7	277.311	20	413.686	199948	0
894	Concrete unconfined	576.515	1049.29	277.311	20	34.4738	26220	0
895	Concrete unconfined	576.515	1083.44	277.311	20	34.4738	26220	0
896	Concrete unconfined	576.515	1117.6	277.311	20	34.4738	26220	0
897	Concrete unconfined	576.515	1151.76	277.311	20	34.4738	26220	0
898	Concrete unconfined	576.515	1185.91	277.311	20	34.4738	26220	0
899	Steel	118.394	1206.5	277.311	20	413.686	199948	0
900	Concrete unconfined	587.607	1227.41	277.311	20	34.4738	26220	0
901	Concrete unconfined	587.607	1262.23	277.311	20	34.4738	26220	0
902	Concrete unconfined	587.607	1297.04	277.311	20	34.4738	26220	0
903	Steel	284.878	1322.89	277.311	20	413.686	199948	0
904	Concrete confined	377.938	1342.52	277.311	20	48.6813	26220	0.0198118
905	Concrete confined	377.938	1364.92	277.311	20	48.6813	26220	0.109553
906	Concrete confined	377.938	1387.31	277.311	20	48.6813	26220	0.199297
907	Concrete confined	377.938	1409.7	277.311	20	48.6813	26220	0.289041
908	Concrete confined	377.938	1432.09	277.311	20	48.6813	26220	0.378781
909	Concrete confined	377.938	1454.48	277.311	20	48.6813	26220	0.468525
910	Concrete confined	377.938	1476.88	277.311	20	48.6813	26220	0.558269
911	Steel	284.878	1496.51	277.311	20	413.686	199948	0
912	Concrete unconfined	321.532	1514.47	277.311	20	34.4738	26220	1
913	Concrete unconfined	362.903	9.525	295.275	20	34.4738	26220	1
914	Concrete unconfined	321.532	27.4892	295.275	20	34.4738	26220	1
915	Concrete unconfined	426.566	47.1243	295.275	20	34.4738	26220	1
916	Concrete unconfined	426.566	69.5162	295.275	20	34.4738	26220	1
917	Concrete unconfined	426.566	91.9081	295.275	20	34.4738	26220	1
918	Concrete unconfined	426.566	114.3	295.275	20	34.4738	26220	1
919	Concrete unconfined	426.566	136.692	295.275	20	34.4738	26220	0.932586
920	Concrete unconfined	426.566	159.084	295.275	20	34.4738	26220	0.777556
921	Concrete unconfined	426.566	181.476	295.275	20	34.4738	26220	0.622525
922	Concrete unconfined	321.532	201.111	295.275	20	34.4738	26220	0.486581
923	Concrete unconfined	663.211	226.957	295.275	20	34.4738	26220	0.307636
924	Concrete unconfined	663.211	261.771	295.275	20	34.4738	26220	0.068548
925	Concrete unconfined	663.211	296.586	295.275	20	34.4738	26220	0
926	Concrete unconfined	133.627	317.5	295.275	20	34.4738	26220	0
927	Concrete unconfined	650.693	338.086	295.275	20	34.4738	26220	0
928	Concrete unconfined	650.693	372.243	295.275	20	34.4738	26220	0
929	Concrete unconfined	650.693	406.4	295.275	20	34.4738	26220	0
930	Concrete unconfined	650.693	440.557	295.275	20	34.4738	26220	0
931	Concrete unconfined	650.693	474.714	295.275	20	34.4738	26220	0
932	Concrete unconfined	133.627	495.3	295.275	20	34.4738	26220	0
933	Concrete unconfined	650.693	515.886	295.275	20	34.4738	26220	0
934	Concrete unconfined	650.693	550.043	295.275	20	34.4738	26220	0
935	Concrete unconfined	650.693	584.2	295.275	20	34.4738	26220	0
936	Concrete unconfined	650.693	618.357	295.275	20	34.4738	26220	0
937	Concrete unconfined	650.693	652.514	295.275	20	34.4738	26220	0
938	Concrete unconfined	133.627	673.1	295.275	20	34.4738	26220	0
939	Concrete unconfined	650.693	693.686	295.275	20	34.4738	26220	0
940	Concrete unconfined	650.693	727.843	295.275	20	34.4738	26220	0
941	Concrete unconfined	650.693	762	295.275	20	34.4738	26220	0
942	Concrete unconfined	650.693	796.157	295.275	20	34.4738	26220	0
943	Concrete unconfined	650.693	830.314	295.275	20	34.4738	26220	0
944	Concrete unconfined	133.627	850.9	295.275	20	34.4738	26220	0
945	Concrete unconfined	650.693	871.486	295.275	20	34.4738	26220	0
946	Concrete unconfined	650.693	905.643	295.275	20	34.4738	26220	0
947	Concrete unconfined	650.693	939.8	295.275	20	34.4738	26220	0
948	Concrete unconfined	650.693	973.957	295.275	20	34.4738	26220	0
949	Concrete unconfined	650.693	1008.11	295.275	20	34.4738	26220	0
950	Concrete unconfined	133.627	1028.7	295.275	20	34.4738	26220	0
951	Concrete unconfined	650.693	1049.29	295.275	20	34.4738	26220	0
952	Concrete unconfined	650.693	1083.44	295.275	20	34.4738	26220	0
953	Concrete unconfined	650.693	1117.6	295.275	20	34.4738	26220	0
954	Concrete unconfined	650.693	1151.76	295.275	20	34.4738	26220	0
955	Concrete unconfined	650.693	1185.91	295.275	20	34.4738	26220	0
956	Concrete unconfined	133.627	1206.5	295.275	20	34.4738	26220	0
957	Concrete unconfined	663.211	1227.41	295.275	20	34.4738	26220	0
958	Concrete unconfined	663.211	1262.23	295.275	20	34.4738	26220	0
959	Concrete unconfined	663.211	1297.04	295.275	20	34.4738	26220	0
960	Concrete unconfined	321.532	1322.89	295.275	20	34.4738	26220	0.113441
961	Concrete unconfined	426.566	1342.52	295.275	20	34.4738	26220	0.237109
962	Concrete unconfined	426.566	1364.92	295.275	20	34.4738	26220	0.378138
963	Concrete unconfined	426.566	1387.31	295.275	20	34.4738	26220	0.51917
964	Concrete unconfined	426.566	1409.7	295.275	20	34.4738	26220	0.660202
965	Concrete unconfined	426.566	1432.09	295.275	20	34.4738	26220	0.80123
966	Concrete unconfined	426.566	1454.48	295.275	20	34.4738	26220	0.942262
967	Concrete unconfined	426.566	1476.88	295.275	20	34.4738	26220	1
968	Concrete unconfined	321.532	1496.51	295.275	20	34.4738	26220	1
969	Concrete unconfined	362.902	1514.47	295.275	20	34.4738	26220	1

## Sheet: 7
Fiber Number	Fiber Types	Area (mm^2)	x (mm)	y (mm)	No fire
					Max temp(°C)	fc' or fy (MPa)	Ec or Es (MPa)	damage ratio
1	Concrete unconfined	362.902	9.525	9.525	20	34.4738	26220	1
2	Concrete unconfined	321.532	27.4892	9.525	20	34.4738	26220	1
3	Concrete unconfined	693.966	54.1427	9.525	20	34.4738	26220	1
4	Concrete unconfined	693.966	90.5713	9.525	20	34.4738	26220	1
5	Concrete unconfined	693.966	127	9.525	20	34.4738	26220	1
6	Concrete unconfined	321.532	153.654	9.525	20	34.4738	26220	1
7	Concrete unconfined	693.966	180.307	9.525	20	34.4738	26220	1
8	Concrete unconfined	693.966	216.736	9.525	20	34.4738	26220	1
9	Concrete unconfined	693.966	253.164	9.525	20	34.4738	26220	1
10	Concrete unconfined	321.532	279.818	9.525	20	34.4738	26220	1
11	Concrete unconfined	693.966	306.471	9.525	20	34.4738	26220	1
12	Concrete unconfined	693.966	342.9	9.525	20	34.4738	26220	1
13	Concrete unconfined	693.966	379.329	9.525	20	34.4738	26220	0.921174
14	Concrete unconfined	321.532	405.982	9.525	20	34.4738	26220	0.862495
15	Concrete unconfined	693.966	432.636	9.525	20	34.4738	26220	0.803816
16	Concrete unconfined	693.966	469.064	9.525	20	34.4738	26220	0.723612
17	Concrete unconfined	693.966	505.493	9.525	20	34.4738	26220	0.643413
18	Concrete unconfined	321.532	532.146	9.525	20	34.4738	26220	0.584734
19	Concrete unconfined	693.966	558.8	9.525	20	34.4738	26220	0.526055
20	Concrete unconfined	693.966	595.229	9.525	20	34.4738	26220	0.445856
21	Concrete unconfined	693.966	631.657	9.525	20	34.4738	26220	0.365655
22	Concrete unconfined	321.532	658.311	9.525	20	34.4738	26220	0.317127
23	Concrete unconfined	2192.96	724.308	9.525	20	34.4738	26220	0.213169
24	Concrete unconfined	150.358	785.812	9.525	20	34.4738	26220	0.137549
25	Concrete unconfined	3660.12	885.825	9.525	20	34.4738	26220	0.0601444
26	Concrete unconfined	150.358	985.837	9.525	20	34.4738	26220	0
27	Concrete unconfined	3660.12	1085.85	9.525	20	34.4738	26220	0
28	Concrete unconfined	150.358	1185.86	9.525	20	34.4738	26220	0
29	Concrete unconfined	3660.12	1285.88	9.525	20	34.4738	26220	0
30	Concrete unconfined	150.358	1385.89	9.525	20	34.4738	26220	0
31	Concrete unconfined	3660.12	1485.9	9.525	20	34.4738	26220	0
32	Concrete unconfined	150.358	1585.91	9.525	20	34.4738	26220	0
33	Concrete unconfined	3660.12	1685.92	9.525	20	34.4738	26220	0
34	Concrete unconfined	150.358	1785.94	9.525	20	34.4738	26220	0
35	Concrete unconfined	3660.12	1885.95	9.525	20	34.4738	26220	0
36	Concrete unconfined	150.358	1985.96	9.525	20	34.4738	26220	0
37	Concrete unconfined	3660.12	2085.97	9.525	20	34.4738	26220	0
38	Concrete unconfined	150.358	2185.99	9.525	20	34.4738	26220	0
39	Concrete unconfined	3660.12	2286	9.525	20	34.4738	26220	0
40	Concrete unconfined	150.358	2386.01	9.525	20	34.4738	26220	0
41	Concrete unconfined	3660.12	2486.02	9.525	20	34.4738	26220	0
42	Concrete unconfined	150.358	2586.04	9.525	20	34.4738	26220	0
43	Concrete unconfined	3660.12	2686.05	9.525	20	34.4738	26220	0
44	Concrete unconfined	150.358	2786.06	9.525	20	34.4738	26220	0
45	Concrete unconfined	3660.12	2886.07	9.525	20	34.4738	26220	0
46	Concrete unconfined	150.358	2986.09	9.525	20	34.4738	26220	0
47	Concrete unconfined	3660.12	3086.1	9.525	20	34.4738	26220	0
48	Concrete unconfined	150.358	3186.11	9.525	20	34.4738	26220	0
49	Concrete unconfined	3660.12	3286.12	9.525	20	34.4738	26220	0
50	Concrete unconfined	150.358	3386.14	9.525	20	34.4738	26220	0
51	Concrete unconfined	3660.12	3486.15	9.525	20	34.4738	26220	0
52	Concrete unconfined	150.358	3586.16	9.525	20	34.4738	26220	0
53	Concrete unconfined	3660.12	3686.18	9.525	20	34.4738	26220	0
54	Concrete unconfined	150.358	3786.19	9.525	20	34.4738	26220	0.00632621
55	Concrete unconfined	2192.96	3847.69	9.525	20	34.4738	26220	0.0528144
56	Concrete unconfined	321.532	3913.69	9.525	20	34.4738	26220	0.215832
57	Concrete unconfined	693.966	3940.34	9.525	20	34.4738	26220	0.282982
58	Concrete unconfined	693.966	3976.77	9.525	20	34.4738	26220	0.374761
59	Concrete unconfined	693.966	4013.2	9.525	20	34.4738	26220	0.466539
60	Concrete unconfined	321.532	4039.85	9.525	20	34.4738	26220	0.533687
61	Concrete unconfined	693.966	4066.51	9.525	20	34.4738	26220	0.600839
62	Concrete unconfined	693.966	4102.94	9.525	20	34.4738	26220	0.692616
63	Concrete unconfined	693.966	4139.36	9.525	20	34.4738	26220	0.784393
64	Concrete unconfined	321.532	4166.02	9.525	20	34.4738	26220	0.851545
65	Concrete unconfined	693.966	4192.67	9.525	20	34.4738	26220	0.918697
66	Concrete unconfined	693.966	4229.1	9.525	20	34.4738	26220	1
67	Concrete unconfined	693.966	4265.53	9.525	20	34.4738	26220	1
68	Concrete unconfined	321.532	4292.18	9.525	20	34.4738	26220	1
69	Concrete unconfined	693.966	4318.84	9.525	20	34.4738	26220	1
70	Concrete unconfined	693.966	4355.26	9.525	20	34.4738	26220	1
71	Concrete unconfined	693.966	4391.69	9.525	20	34.4738	26220	1
72	Concrete unconfined	321.532	4418.35	9.525	20	34.4738	26220	1
73	Concrete unconfined	693.966	4445	9.525	20	34.4738	26220	1
74	Concrete unconfined	693.966	4481.43	9.525	20	34.4738	26220	1
75	Concrete unconfined	693.966	4517.86	9.525	20	34.4738	26220	1
76	Concrete unconfined	321.532	4544.51	9.525	20	34.4738	26220	1
77	Concrete unconfined	362.903	4562.48	9.525	20	34.4738	26220	1
78	Concrete unconfined	321.532	9.525	27.4892	20	34.4738	26220	1
79	Steel	284.878	27.4892	27.4892	20	413.686	199948	0
80	Concrete confined	614.855	54.1427	27.4892	20	50.8863	26220	0.941988
81	Concrete confined	614.855	90.5713	27.4892	20	50.8863	26220	0.887993
82	Concrete confined	614.855	127	27.4892	20	50.8863	26220	0.833998
83	Steel	284.878	153.654	27.4892	20	413.686	199948	0
84	Concrete confined	614.855	180.307	27.4892	20	50.8863	26220	0.754986
85	Concrete confined	614.855	216.736	27.4892	20	50.8863	26220	0.700991
86	Concrete confined	614.855	253.164	27.4892	20	50.8863	26220	0.646993
87	Steel	284.878	279.818	27.4892	20	413.686	199948	0
88	Concrete confined	614.855	306.471	27.4892	20	50.8863	26220	0.567981
89	Concrete confined	614.855	342.9	27.4892	20	50.8863	26220	0.513986
90	Concrete confined	614.855	379.329	27.4892	20	50.8863	26220	0.459992
91	Steel	284.878	405.982	27.4892	20	413.686	199948	0
92	Concrete confined	614.855	432.636	27.4892	20	50.8863	26220	0.380979
93	Concrete confined	614.855	469.064	27.4892	20	50.8863	26220	0.326982
94	Concrete confined	614.855	505.493	27.4892	20	50.8863	26220	0.272987
95	Steel	284.878	532.146	27.4892	20	413.686	199948	0
96	Concrete confined	614.855	558.8	27.4892	20	50.8863	26220	0.193975
97	Concrete confined	614.855	595.229	27.4892	20	50.8863	26220	0.13998
98	Concrete confined	614.855	631.657	27.4892	20	50.8863	26220	0.0859837
99	Steel	284.878	658.311	27.4892	20	413.686	199948	0
100	Concrete unconfined	1942.97	724.308	27.4892	20	34.4738	26220	0.213169
101	Steel	133.217	785.812	27.4892	20	413.686	199948	0
102	Concrete unconfined	3242.87	885.825	27.4892	20	34.4738	26220	0.0601444
103	Steel	133.217	985.837	27.4892	20	413.686	199948	0
104	Concrete unconfined	3242.87	1085.85	27.4892	20	34.4738	26220	0
105	Steel	133.217	1185.86	27.4892	20	413.686	199948	0
106	Concrete unconfined	3242.87	1285.88	27.4892	20	34.4738	26220	0
107	Steel	133.217	1385.89	27.4892	20	413.686	199948	0
108	Concrete unconfined	3242.87	1485.9	27.4892	20	34.4738	26220	0
109	Steel	133.217	1585.91	27.4892	20	413.686	199948	0
110	Concrete unconfined	3242.87	1685.92	27.4892	20	34.4738	26220	0
111	Steel	133.217	1785.94	27.4892	20	413.686	199948	0
112	Concrete unconfined	3242.87	1885.95	27.4892	20	34.4738	26220	0
113	Steel	133.217	1985.96	27.4892	20	413.686	199948	0
114	Concrete unconfined	3242.87	2085.97	27.4892	20	34.4738	26220	0
115	Steel	133.217	2185.99	27.4892	20	413.686	199948	0
116	Concrete unconfined	3242.87	2286	27.4892	20	34.4738	26220	0
117	Steel	133.217	2386.01	27.4892	20	413.686	199948	0
118	Concrete unconfined	3242.87	2486.02	27.4892	20	34.4738	26220	0
119	Steel	133.217	2586.04	27.4892	20	413.686	199948	0
120	Concrete unconfined	3242.87	2686.05	27.4892	20	34.4738	26220	0
121	Steel	133.217	2786.06	27.4892	20	413.686	199948	0
122	Concrete unconfined	3242.87	2886.07	27.4892	20	34.4738	26220	0
123	Steel	133.217	2986.09	27.4892	20	413.686	199948	0
124	Concrete unconfined	3242.87	3086.1	27.4892	20	34.4738	26220	0
125	Steel	133.217	3186.11	27.4892	20	413.686	199948	0
126	Concrete unconfined	3242.87	3286.12	27.4892	20	34.4738	26220	0
127	Steel	133.217	3386.14	27.4892	20	413.686	199948	0
128	Concrete unconfined	3242.87	3486.15	27.4892	20	34.4738	26220	0
129	Steel	133.217	3586.16	27.4892	20	413.686	199948	0
130	Concrete unconfined	3242.87	3686.18	27.4892	20	34.4738	26220	0
131	Steel	133.217	3786.19	27.4892	20	413.686	199948	0
132	Concrete unconfined	1942.97	3847.69	27.4892	20	34.4738	26220	0.0528144
133	Steel	284.878	3913.69	27.4892	20	413.686	199948	0
134	Concrete confined	614.855	3940.34	27.4892	20	50.8863	26220	0.030324
135	Concrete confined	614.855	3976.77	27.4892	20	50.8863	26220	0.0921144
136	Concrete confined	614.855	4013.2	27.4892	20	50.8863	26220	0.153905
137	Steel	284.878	4039.85	27.4892	20	413.686	199948	0
138	Concrete confined	614.855	4066.51	27.4892	20	50.8863	26220	0.244323
139	Concrete confined	614.855	4102.94	27.4892	20	50.8863	26220	0.306113
140	Concrete confined	614.855	4139.36	27.4892	20	50.8863	26220	0.367903
141	Steel	284.878	4166.02	27.4892	20	413.686	199948	0
142	Concrete confined	614.855	4192.67	27.4892	20	50.8863	26220	0.458324
143	Concrete confined	614.855	4229.1	27.4892	20	50.8863	26220	0.520114
144	Concrete confined	614.855	4265.53	27.4892	20	50.8863	26220	0.581903
145	Steel	284.878	4292.18	27.4892	20	413.686	199948	0
146	Concrete confined	614.855	4318.84	27.4892	20	50.8863	26220	0.672321
147	Concrete confined	614.855	4355.26	27.4892	20	50.8863	26220	0.734111
148	Concrete confined	614.855	4391.69	27.4892	20	50.8863	26220	0.795904
149	Steel	284.878	4418.35	27.4892	20	413.686	199948	0
150	Concrete confined	614.855	4445	27.4892	20	50.8863	26220	0.886322
151	Concrete confined	614.855	4481.43	27.4892	20	50.8863	26220	0.948112
152	Concrete confined	614.855	4517.86	27.4892	20	50.8863	26220	1
153	Steel	284.878	4544.51	27.4892	20	413.686	199948	1
154	Concrete unconfined	321.532	4562.48	27.4892	20	34.4738	26220	1
155	Concrete unconfined	686.006	9.525	53.9338	20	34.4738	26220	1
156	Concrete confined	607.803	27.4892	53.9338	20	50.8863	26220	0.981497
157	Concrete confined	1311.83	54.1427	53.9338	20	50.8863	26220	0.941988
158	Concrete confined	1311.83	90.5713	53.9338	20	50.8863	26220	0.887993
159	Concrete confined	1311.83	127	53.9338	20	50.8863	26220	0.833998
160	Concrete confined	607.803	153.654	53.9338	20	50.8863	26220	0.794492
161	Concrete confined	1311.83	180.307	53.9338	20	50.8863	26220	0.754986
162	Concrete confined	1311.83	216.736	53.9338	20	50.8863	26220	0.700991
163	Concrete confined	1311.83	253.164	53.9338	20	50.8863	26220	0.646993
164	Concrete confined	607.803	279.818	53.9338	20	50.8863	26220	0.607487
165	Concrete confined	1311.83	306.471	53.9338	20	50.8863	26220	0.567981
166	Concrete confined	1311.83	342.9	53.9338	20	50.8863	26220	0.513986
167	Concrete confined	1311.83	379.329	53.9338	20	50.8863	26220	0.459992
168	Concrete confined	607.803	405.982	53.9338	20	50.8863	26220	0.420486
169	Concrete confined	1311.83	432.636	53.9338	20	50.8863	26220	0.380979
170	Concrete confined	1311.83	469.064	53.9338	20	50.8863	26220	0.326982
171	Concrete confined	1311.83	505.493	53.9338	20	50.8863	26220	0.272987
172	Concrete confined	607.803	532.146	53.9338	20	50.8863	26220	0.233481
173	Concrete confined	1311.83	558.8	53.9338	20	50.8863	26220	0.193975
174	Concrete confined	1311.83	595.229	53.9338	20	50.8863	26220	0.13998
175	Concrete confined	1311.83	631.657	53.9338	20	50.8863	26220	0.0859837
176	Concrete confined	607.803	658.311	53.9338	20	50.8863	26220	0.0533122
177	Concrete unconfined	4145.43	724.308	53.9338	20	34.4738	26220	0.213169
178	Concrete unconfined	284.226	785.812	53.9338	20	34.4738	26220	0.137549
179	Concrete unconfined	6918.84	885.825	53.9338	20	34.4738	26220	0.0601444
180	Concrete unconfined	284.226	985.837	53.9338	20	34.4738	26220	0
181	Concrete unconfined	6918.84	1085.85	53.9338	20	34.4738	26220	0
182	Concrete unconfined	284.226	1185.86	53.9338	20	34.4738	26220	0
183	Concrete unconfined	6918.84	1285.88	53.9338	20	34.4738	26220	0
184	Concrete unconfined	284.226	1385.89	53.9338	20	34.4738	26220	0
185	Concrete unconfined	6918.84	1485.9	53.9338	20	34.4738	26220	0
186	Concrete unconfined	284.226	1585.91	53.9338	20	34.4738	26220	0
187	Concrete unconfined	6918.84	1685.92	53.9338	20	34.4738	26220	0
188	Concrete unconfined	284.226	1785.94	53.9338	20	34.4738	26220	0
[truncated: 659 more rows]

## Sheet: 8
Fiber Number	Fiber Types	Area (mm^2)	x (mm)	y (mm)	No fire
[truncated: 820 more rows]

## Sheet: 9
Fiber Number	Fiber Types	Area (mm^2)	x (mm)	y (mm)	No fire
[truncated: 820 more rows]

[truncated: 12 more sheets: 10, 11, 12, 13, 14, 15, 16, 17, 18, 19, 20, 21]
