# Supplementary material for: Local and global response data from post-fire earthquake simulations of RC structural walls
Source: Data Brief. 2018 Jun 13;19:1650–7. doi: 10.1016/j.dib.2018.06.011 (PMC6141138; doi:10.1016/j.dib.2018.06.011)
Supplement: Supplementary file 4 — Supplementary material [file mmc4.xlsx]

## Sheet: Vmax
		1-sided fire (unit kN)						2-sided fire (unit kN)						3-sided fire (unit kN)						4-sided fire (unit kN)
	No fire	15 min	30 min	60 min	120 min	180 min	240 min	15 min	30 min	60 min	120 min	180 min	240 min	15 min	30 min	60 min	120 min	180 min	240 min	15 min	30 min	60 min	120 min	180 min	240 min
1	609.497	607.278	605.872	602.127	589.469	581.545	574.04	602.36	599.135	593.429	569.476	545.796	524.034	608.772	599.012	590.946	572.989	557.286	546.283	599.803	592.965	580.586	546.954	516.237	483.945
2	403.932	400.781	398.65	395.026	386.016	378.646	371.748	395.61	390.841	382.665	354.06	318.553	261.228	397.978	394.018	386.167	370.745	359.379	347.685	392.978	386.166	374.532	336.834	289.96	221.095
3	816.498	814.272	815.911	804.258	830.71	822.438	776.279	827.781	816.344	804.524	765.044	754.647	729.949	822.438	822.438	811.207	786.278	757.077	751.902	819.381	817.179	775.729	748.641	714.496	687.914
4	553.46	552.909	551.488	549.05	545.356	525.338	518.821	547.098	541.888	533.436	511.429	486.069	463.632	550.425	542.998	534.427	517.715	497.254	484.463	543.289	532.678	515.459	480.317	464.762	411.481
5	661.415	659.746	658.2	654.485	642.89	629.569	622.354	655.38	651.164	644.598	616.043	591.026	571.032	656.588	651.312	642.77	622.037	607.196	593.605	652.051	644.356	635.823	595.974	568.289	541.712
6	155.029	153.241	165.82	153.743	152.429	159.409	146.561	150.251	150.742	151.111	144.621	139.052	132.032	152.866	151.404	146.968	147.497	139.535	134.963	153.547	149.847	145.753	137.507	130.018	113.107
7	1382.81	1381.17	1376.65	1368.81	1342.62	1319.03	1302.55	1371.24	1370	1345.52	1290.03	1236.61	1188.96	1372.5	1364.19	1349.4	1309.54	1279.33	1255.87	1365.29	1351.7	1322.16	1251.15	1189.19	1120.27
8	489.261	478.83	664.65	474.617	464.685	457.664	448.25	475.748	472.245	464.92	445.176	427.799	408.957	476.598	472.083	464.624	449.126	437.952	428.555	472.243	466.215	454.168	427.982	403.569	376.607
9	539.163	537.208	535.568	532.375	521.46	514.018	507.327	533.359	529.388	522.295	501.418	478.616	460.171	533.711	529.281	524.254	504.72	492.06	481.439	530.513	523.299	514.569	481.703	454.16	424.849
10	693.498	690.891	686.76	684.852	672.2	662.859	654.647	686.117	681.957	674.238	650.544	623.513	598.587	686.203	683.456	676.2	654.428	637.274	623.273	682.531	671.666	664.59	623.843	590.418	554.552
11	793.441	798.39	784.085	781.107	768.876	756.208	748.066	782.623	777.902	772.4	747.946	713.456	684.705	781.722	777.765	770.972	747.297	733.445	711.812	782.393	772.037	757.892	715.045	677.468	636.857
12	576.204	573.381	567.204	569.87	559.317	551.143	546.399	570.787	569.61	572.178	541.776	523.01	503.174	570.531	567.311	559.019	542.927	540.959	519.506	567.873	575.742	549.463	522.835	495.648	467.593
13	653.238	649.738	646.433	639.698	631.459	618.29	610.548	643.467	645.12	632.529	600.94	574.92	556.726	644.691	642.965	631.645	610.519	593.91	575.818	628.937	631.656	619.257	583.711	543.688	506.574
14	702.535	696.65	695.129	691.911	675.98	662.137	653.058	693.312	689.551	678.366	638.182	609.554	576.851	693.581	688.977	678.074	654.149	628.937	611.721	689.479	680.352	660.674	613.1	572.389	529.554
15	605.884	602.595	600.933	599.48	583.146	578.776	572.016	598.912	595.667	587.807	561.908	538.618	514.965	599.758	594.039	585.285	565.855	553.675	538.266	594.996	586.259	572.357	535.934	508.749	478.127
16	601.204	600.004	597.095	594.576	583.709	575.051	567.803	596.318	592.377	584.897	557.109	534.311	509.337	595.987	590.086	583.861	563.974	548.706	534.359	627.69	584.588	569.095	530.542	500.877	468.579
17	410.503	409.698	408.52	406.323	399.312	392.979	388.036	406.943	406.034	405.67	387.649	374.007	362.896	407.529	405.737	405.028	389.759	379.69	371.197	406.723	402.652	397.57	375.65	358.512	345.38
18	488.509	489.086	486.893	486.161	451.473	469.562	462.346	485.629	483.941	482.585	466.16	442.995	429.556	485.074	482.266	471.764	463.334	450.574	441.866	483.004	479.336	469.009	447.376	425.057	408.515
19	724.474	719.496	716.469	713.865	698.309	686.956	676.386	713.538	708.51	694.197	660.234	624.513	586.25	714.566	709.785	700.582	671.428	650.372	633.184	724.474	724.474	724.474	624.835	576.053	522.333
20	830.496	823.358	819.239	811.909	793.242	772.628	757.416	816.156	805.149	783.264	729.376	674.938	613.234	817.155	807.969	790.62	753.925	726.087	696.802	808.074	790.214	754.496	677.427	604.129	524.793
21	922.634	912.4	901.396	889.505	860.733	835.046	806.752	893.389	877.52	843.195	764.168	687.754	589.311	899.785	887.09	861.935	811.533	761.707	730.004	884.901	866.508	807.898	690.111	581.555	470.292

## Sheet: K
		1-sided fire (unit kN/mm)						2-sided fire (unit kN/mm)						3-sided fire (unit kN/mm)						4-sided fire (unit kN/mm)
	No fire	15 min	30 min	60 min	120 min	180 min	240 min	15 min	30 min	60 min	120 min	180 min	240 min	15 min	30 min	60 min	120 min	180 min	240 min	15 min	30 min	60 min	120 min	180 min	240 min
1	6.8962	6.78104	6.71877	6.64855	6.62125	6.58119	6.54033	6.63798	6.4696	6.23993	5.90613	5.53591	5.02474	6.62753	6.56436	6.46232	6.36561	6.29997	6.20488	6.48187	6.27995	5.99075	5.55891	5.02665	4.24045
2	4.81417	4.67436	4.60005	4.52595	4.46266	4.38367	4.29707	4.44306	4.24689	3.90815	3.25678	2.58885	2.41364	4.57927	4.49153	4.39071	4.29468	4.18184	4.08386	4.35502	4.10751	3.72011	2.882	2.23656	2.04779
3	9.1132	8.97835	8.89134	8.74868	8.56767	8.52236	8.75056	8.6962	8.62437	8.49509	8.39527	8.0839	7.85141	8.52236	8.52236	8.46908	8.35684	8.43329	8.24924	8.55198	8.32413	8.30895	7.88224	7.57355	7.15665
4	6.98881	6.8339	6.78114	6.74081	6.60271	6.69016	6.65318	6.69983	6.54529	6.31283	5.93899	5.53181	4.98273	6.71001	6.66448	6.5594	6.45601	6.45452	6.38349	6.54468	6.37697	6.10593	5.66764	4.93498	4.46059
5	6.87974	6.73541	6.67631	6.60835	6.55955	6.54001	6.49391	6.58546	6.43784	6.19344	5.87773	5.45917	4.88729	6.62219	6.52983	6.43543	6.33054	6.2374	6.15214	6.45825	6.2361	5.85879	5.43195	4.84728	4.16308
6	0.879834	0.881192	0.831357	0.858324	0.85053	0.814845	0.84686	0.858397	0.834088	0.811252	0.778159	0.738544	0.691762	0.845699	0.827563	0.817534	0.776944	0.766238	0.760965	0.816943	0.791837	0.747409	0.681006	0.608233	0.563158
7	23.087	22.6087	22.4051	22.1794	22.0128	21.8706	21.7022	22.0741	21.3039	20.6833	19.4202	17.9861	16.0422	22.384	22.1146	21.8415	21.5352	21.2958	21.0132	21.7435	21.0869	20.1217	18.63	16.7802	14.533
8	5.8177	5.72983	5.61324	5.59636	5.59869	5.58094	5.50347	5.53306	5.35687	5.13476	4.78449	4.35559	3.7283	5.55774	5.4499	5.38652	5.29366	5.21841	5.13227	5.35258	5.12303	4.81018	4.31491	3.65048	2.93666
9	6.37922	6.17915	6.12154	6.0522	6.04019	6.03679	5.98364	6.01652	5.85895	5.63901	5.29474	4.91733	4.32266	6.0528	5.9567	5.82186	5.77636	5.68452	5.62137	5.86009	5.64902	5.32819	4.89358	4.2924	3.51398
10	7.61361	7.48881	7.43041	7.34846	7.29409	7.26053	7.21592	7.33036	7.17756	6.95998	6.60983	6.25515	5.79638	7.37854	7.27158	7.15764	7.06067	6.97784	6.89361	7.20636	7.04353	6.71197	6.29733	5.80252	5.06267
11	8.42461	8.25657	8.24103	8.1635	8.09666	8.05152	7.99389	8.13464	7.99687	7.76313	7.40462	7.06667	6.70215	8.20518	8.10237	7.9838	7.87243	7.75231	7.69126	8.01801	7.82926	7.54572	7.12156	6.64326	5.9733
12	7.04609	6.90247	6.91343	6.7519	6.72303	6.70309	6.64577	6.7264	6.55862	6.22191	5.95969	5.5583	5.0869	6.77288	6.66078	6.56948	6.47553	6.24414	6.31511	6.57606	6.20859	6.07048	5.58666	5.07405	4.36892
13	6.8484	6.7167	6.66666	6.59523	6.5638	6.53439	6.48939	6.57869	6.4001	6.20759	5.9005	5.45912	4.77835	6.6178	6.50407	6.42175	6.32143	6.23847	6.18354	6.27452	6.26435	5.9123	5.4992	4.87265	4.17617
14	6.84954	6.70519	6.63061	6.55546	6.53427	6.51749	6.4969	6.5071	6.3134	6.07353	5.79434	5.36071	4.84997	6.56929	6.45216	6.35113	6.30384	6.27452	6.19962	6.35269	6.11499	5.81871	5.38834	4.86796	4.21888
15	7.22363	7.08614	7.01332	6.93102	6.94938	6.87494	6.83098	6.8927	6.7481	6.503	6.16181	5.76179	5.29821	6.9421	6.84431	6.74257	6.6563	6.57509	6.51191	6.76855	6.54563	6.25258	5.81311	5.25194	4.60253
16	7.52372	7.35075	7.29607	7.22188	7.17493	7.13594	7.08666	7.18599	7.01583	6.76109	6.42205	6.00742	5.53888	7.23299	7.14154	7.02076	6.92167	6.82424	6.74939	6.79514	6.8171	6.5028	6.04153	5.4866	4.8172
17	4.43659	4.38334	4.36186	4.33683	4.30423	4.28276	4.25953	4.32293	4.26291	4.17654	4.04299	3.89125	3.72977	4.32749	4.28189	4.21629	4.15717	4.10471	4.05836	4.25655	4.16567	4.04192	3.84567	3.64324	3.4341
18	5.4412	5.34719	5.31846	5.27293	5.41206	5.22675	5.20739	5.26477	5.16809	5.02391	4.82226	4.62866	4.3733	5.27909	5.21326	5.17446	5.06516	5.01674	4.95594	5.16949	5.03665	4.87182	4.57211	4.29161	3.90811
19	8.07771	7.87805	7.79232	7.67778	7.6202	7.59499	7.54902	7.6626	7.43057	7.14946	6.68753	6.1602	5.3389	7.73132	7.58964	7.4334	7.37209	7.27254	7.20349	8.07771	8.07771	8.07771	6.25916	5.51205	4.62089
20	8.98757	8.74705	8.64236	8.51934	8.43804	8.41455	8.35802	8.47393	8.22198	7.87217	7.32217	6.68748	5.94901	8.58138	8.42972	8.28749	8.1722	8.06751	8.05023	8.2949	7.98366	7.56451	6.86164	6.07985	5.20598
21	9.72941	9.45751	9.35835	9.26038	9.42916	9.33455	9.27215	9.48374	9.19844	8.80078	7.96788	7.29423	6.33847	9.32348	9.15763	8.99698	9.11833	9.0053	8.88953	9.29185	8.59894	8.48961	7.67625	6.74302	5.53857

## Sheet: faildrift
		1-sided fire (unit %)						2-sided fire (unit %)						3-sided fire (unit %)						4-sided fire (unit %)
	No fire	15 min	30 min	60 min	120 min	180 min	240 min	15 min	30 min	60 min	120 min	180 min	240 min	15 min	30 min	60 min	120 min	180 min	240 min	15 min	30 min	60 min	120 min	180 min	240 min
1	3.00312	3.00312	3.00312	3.0005	3.0005	2.73493	2.50444	3.0005	3.0005	2.94176	2.93503	2.90095	2.8441	3.00312	3.00312	3.00312	3.0005	3.00312	3.00312	3.00312	3.00312	3.11878	3.09862	3.33117	3.29338
2	2.50344	2.50344	2.50344	2.50344	2.50344	2.35877	2.3522	2.50344	2.50344	2.58843	2.77871	2.56874	1.8732	2.50344	2.50344	2.50344	2.50344	2.5005	2.36533	2.50344	2.66972	3.00213	3.00213	2.72086	1.50606
3	3.00558	3.00213	3.00213	3.00213	3.0005	3.0005	2.92963	3.00213	3.00213	3.00361	2.85745	2.88575	2.64123	3.0005	3.0005	3.2492	3.0264	3.09285	3.00213	3.00213	3.08339	3.34302	3.39838	3.15322	3.21835
4	2.89607	2.81052	2.76459	2.5005	2.50444	2.38849	2.12595	2.7176	2.50444	2.50444	2.27079	2.05593	2.00575	2.84333	2.46248	2.5005	2.5005	2.50444	2.4037	2.50016	2.50444	2.50444	2.50444	2.46294	2.25934
5	3.0215	3.00213	3.00213	3.00213	3.00213	2.96244	2.69924	3.00213	3.00213	3.00213	3.00213	3.00213	3.18554	3.00213	3.00213	3.17944	3.14837	3.00213	3.00213	3.00213	3.00213	3.30915	3.5005	3.78167	4.0005
6	6.00606	6.00606	5.66486	5.59499	5.56891	4.50017	5.00444	5.7131	5.45719	5.53362	5.00444	5.00444	4.91026	6.00016	6.0005	6.35383	6.00181	5.85089	5.61885	5.56874	6.00181	6.00606	6.00606	6.24459	5.99398
7	2.00575	2.0005	2.0005	2.0005	2.0005	2.00016	1.86014	2.00151	2.00247	2.00344	2.00575	2.00575	2.00575	2.0005	2.0005	2.0005	2.0005	1.92213	2.0005	2.00046	2.00046	2.0005	2.1173	2.24382	2.25426
8	3.0005	3.00017	3.00181	3.00004	3.00004	2.71511	2.50344	3.00213	3.00213	3.00181	2.83121	2.85745	2.76559	3.00213	3.00213	3.00213	3.00213	3.00213	2.78528	3.00213	3.00213	3.00213	3.38239	3.40207	3.4152
9	3.00312	3.00312	3.0005	3.00312	3.00312	2.68585	2.50444	3.00312	3.00312	3.00312	2.7874	2.89829	2.79048	3.00312	3.00312	3.00312	3.00312	3.00312	3.00312	3.00312	3.00312	3.00312	3.29609	3.35514	3.36298
10	3.00213	3.0005	3.00213	3.00017	3.00004	2.81156	2.53028	3.00213	3.00213	2.94932	2.96244	2.78528	2.81152	3.0001	3.00213	3.00213	3.0005	3.00213	3.00213	3.0005	3.00213	3.00213	3.12372	3.26215	3.26633
11	3.00312	3.00312	3.00312	3.0005	3.0005	2.79877	2.53493	3.0005	3.00312	3.0005	3.00081	2.87558	2.50213	3.00312	3.00312	3.00312	3.00312	3.00081	3.00312	3.00312	3.00312	3.00312	3.27871	3.17142	3.13332
12	3.00066	3.00004	3.00004	3.00312	3.0005	2.78333	2.61134	3.00312	3.00312	2.98769	2.90895	2.94176	2.87614	3.00312	3.00312	3.00312	3.0005	3.00312	3.0005	3.0005	3.00312	3.1435	3.5005	3.5005	3.46784
13	3.00312	3.0005	3.0005	3.0005	2.8547	2.7124	2.5005	3.00312	2.87614	2.81052	2.75147	2.7121	2.6924	3.0005	3.00004	3.0005	3.0005	3.0005	2.70868	2.63042	3.00004	3.00312	3.00312	3.06825	3.13947
14	3.00213	2.98831	2.99426	3.0005	2.8463	2.54184	2.5005	2.81359	2.77271	2.86019	2.50344	2.50344	2.50344	2.90339	2.90995	2.92963	3.0005	2.63042	2.50344	2.86663	3.00004	2.94932	2.94932	3.00213	2.98321
15	2.50444	2.50444	2.5005	2.5005	2.50444	2.21997	2.2764	2.50444	2.50444	2.50016	2.41026	2.31184	2.30528	2.50444	2.5005	2.5005	2.5005	2.69204	2.50444	2.5005	2.5005	2.50213	2.50444	2.5005	2.50444
16	2.27284	2.28339	2.17391	2.04604	2.14681	2.0005	1.83651	2.07562	2.11367	2.00575	2.00575	2.00575	1.9247	2.30379	2.30237	2.27312	2.4037	2.05995	2.00575	2.107	2.08219	2.2752	2.14795	2.08545	2.19951
17	5.8834	5.81779	5.81779	5.81778	5.72592	5.71291	5.69311	5.76529	5.7456	5.77184	5.70622	5.726	5.75877	5.81778	5.95558	6.00606	6.40416	6.48507	6.46751	5.79809	6.00606	6.43457	6.95295	7.56975	8.12126
18	4.31544	4.23012	4.2563	4.21033	4.42664	4.00475	4.00475	4.09876	4.10496	4.03254	4.00295	4.00475	4.00475	4.30224	4.45316	4.50575	4.50575	4.50575	4.50575	4.26929	4.50575	4.50575	5.00575	5.49	5.8168
19	2.50213	2.31752	2.37397	2.31882	2.00575	2.00575	1.9247	2.21858	2.37094	2.00575	2.00575	1.99262	1.98606	2.36889	2.33152	2.38012	2.16979	2.00575	2.0005	2.50213	2.50213	2.50213	2.27934	2.29495	2.19375
20	1.93782	1.87985	1.94368	1.88022	1.75776	1.50475	1.49394	1.72129	1.78034	1.68192	1.59005	1.59661	1.50475	1.86952	1.93905	1.88839	1.64945	1.50475	1.5005	1.79182	1.79046	1.77712	1.76799	2.00575	1.73252
21	1.61192	1.50475	1.5005	1.48081	1.43782	1.40633	1.50475	1.43913	1.42601	1.43257	1.50475	1.50475	1.15698	1.5005	1.49507	1.45882	1.44898	1.50475	1.37045	1.4457	1.46538	1.46538	1.50475	1.4056	1.00606

## Sheet: failcurvature
		1-sided fire (unit 1/mm)						2-sided fire (unit 1/mm)						3-sided fire (unit 1/mm)						4-sided fire (unit 1.mm)
	No fire	15 min	30 min	60 min	120 min	180 min	240 min	15 min	30 min	60 min	120 min	180 min	240 min	15 min	30 min	60 min	120 min	180 min	240 min	15 min	30 min	60 min	120 min	180 min	240 min
1	8.01038e-05	7.27938e-05	7.50935e-05	6.76956e-05	7.02635e-05	6.23265e-05	4.95274e-05	6.70568e-05	6.60064e-05	5.92827e-05	5.71935e-05	5.15976e-05	4.23067e-05	7.76418e-05	7.02442e-05	6.54934e-05	6.1495e-05	6.72803e-05	5.37863e-05	6.66979e-05	6.60995e-05	6.71123e-05	5.23078e-05	4.24428e-05	3.69294e-05
2	5.58783e-05	6.8414e-05	6.69918e-05	6.28546e-05	5.54402e-05	4.26286e-05	4.71352e-05	5.96831e-05	5.15121e-05	3.78197e-05	3.61617e-05	2.60387e-05	1.79679e-05	6.62088e-05	6.00554e-05	6.12219e-05	4.22562e-05	4.27631e-05	4.07397e-05	5.7105e-05	5.5458e-05	4.76259e-05	3.22651e-05	2.62974e-05	1.39687e-05
3	7.47564e-05	7.27276e-05	7.19669e-05	6.70344e-05	6.85148e-05	6.97448e-05	6.40673e-05	7.16136e-05	7.02959e-05	6.61477e-05	5.42826e-05	6.08987e-05	4.60957e-05	6.97448e-05	6.97448e-05	7.48468e-05	5.91614e-05	7.12887e-05	6.02341e-05	7.13928e-05	7.01957e-05	6.22931e-05	6.6598e-05	5.25778e-05	4.93321e-05
4	6.39484e-05	7.21912e-05	6.55657e-05	6.24234e-05	6.21759e-05	6.00565e-05	4.83771e-05	5.28429e-05	4.76475e-05	4.86423e-05	3.5602e-05	3.1789e-05	2.05339e-05	6.918e-05	3.63286e-05	5.94329e-05	5.91273e-05	5.07568e-05	3.92038e-05	4.28923e-05	5.57283e-05	4.77399e-05	4.05153e-05	2.95991e-05	2.59737e-05
5	9.09369e-05	8.38484e-05	8.31649e-05	8.01857e-05	7.51198e-05	7.80872e-05	6.17497e-05	8.21502e-05	6.59454e-05	6.52524e-05	5.7798e-05	5.05637e-05	4.98287e-05	8.35751e-05	7.20905e-05	7.38589e-05	7.71122e-05	7.6333e-05	6.1122e-05	7.31242e-05	7.4849e-05	7.286e-05	6.16282e-05	5.52003e-05	4.74546e-05
6	0.00014379	0.000115061	0.000118907	0.000106032	0.000119098	5.59764e-05	0.000102886	0.000121949	0.000104565	9.15753e-05	8.72467e-05	8.04677e-05	7.13424e-05	0.000129596	0.00011188	0.000120163	0.000102163	9.64749e-05	9.61476e-05	9.5052e-05	0.000113211	9.71524e-05	6.63879e-05	7.81207e-05	6.95305e-05
7	5.27653e-05	4.88547e-05	4.62201e-05	4.55225e-05	4.57483e-05	4.72545e-05	4.09952e-05	4.69573e-05	4.54869e-05	4.51574e-05	3.64089e-05	3.35023e-05	2.83474e-05	4.65732e-05	4.72266e-05	4.56501e-05	4.03677e-05	3.63146e-05	3.89095e-05	4.44066e-05	4.33801e-05	3.69363e-05	3.15905e-05	3.10679e-05	2.64605e-05
8	6.74862e-05	7.27496e-05	7.89205e-05	6.81503e-05	7.26628e-05	6.40183e-05	6.17971e-05	7.09304e-05	6.5564e-05	6.44638e-05	5.67559e-05	4.81964e-05	3.62386e-05	6.83521e-05	6.97847e-05	6.99713e-05	5.59845e-05	5.48825e-05	4.21591e-05	6.39411e-05	6.1542e-05	6.17832e-05	5.60194e-05	4.27638e-05	3.79198e-05
9	6.77991e-05	7.23088e-05	7.1578e-05	6.84443e-05	7.06033e-05	5.98697e-05	5.96302e-05	6.94217e-05	6.59928e-05	6.20248e-05	4.51836e-05	4.90829e-05	3.66929e-05	7.20341e-05	6.95521e-05	6.71676e-05	5.51768e-05	6.50959e-05	5.50851e-05	6.36544e-05	6.23967e-05	4.89866e-05	5.38172e-05	4.12173e-05	3.75575e-05
10	7.01469e-05	6.88726e-05	6.72634e-05	6.60738e-05	7.13225e-05	6.61828e-05	5.40032e-05	6.9833e-05	6.70537e-05	5.95364e-05	5.61753e-05	4.42336e-05	3.95156e-05	6.80776e-05	6.92133e-05	6.88836e-05	5.9323e-05	6.42244e-05	5.01421e-05	6.56251e-05	6.26967e-05	4.89966e-05	5.30885e-05	4.63285e-05	3.76824e-05
11	7.44543e-05	6.93716e-05	6.90665e-05	6.73577e-05	7.19528e-05	6.41845e-05	5.65378e-05	7.10076e-05	6.7069e-05	6.3773e-05	5.55381e-05	5.12799e-05	2.52409e-05	6.70908e-05	6.47563e-05	6.21785e-05	5.48063e-05	5.30023e-05	5.63903e-05	6.54214e-05	6.32443e-05	4.84145e-05	5.0357e-05	3.51377e-05	3.34828e-05
12	8.32596e-05	8.03005e-05	7.60863e-05	7.67083e-05	7.70323e-05	7.07385e-05	6.50615e-05	7.39014e-05	6.82259e-05	7.13028e-05	5.66944e-05	4.88333e-05	4.22443e-05	7.95841e-05	7.45941e-05	7.30364e-05	6.97587e-05	6.49892e-05	6.14022e-05	7.71388e-05	7.2292e-05	6.31033e-05	5.48868e-05	4.79438e-05	4.01104e-05
13	6.3819e-05	6.22991e-05	5.95796e-05	6.48693e-05	5.73483e-05	5.92476e-05	4.75569e-05	6.39505e-05	5.43078e-05	4.60871e-05	4.52982e-05	4.29573e-05	3.68914e-05	5.98333e-05	5.5753e-05	5.1674e-05	5.98114e-05	5.14491e-05	5.30815e-05	5.33506e-05	5.06156e-05	4.49551e-05	4.43541e-05	4.05359e-05	3.69248e-05
14	6.47209e-05	5.79685e-05	5.67219e-05	6.02011e-05	5.65832e-05	4.93844e-05	4.64305e-05	4.98262e-05	4.35553e-05	4.9274e-05	4.17796e-05	3.51965e-05	3.05305e-05	4.95607e-05	4.56164e-05	4.36897e-05	5.12993e-05	5.33506e-05	3.7836e-05	4.74698e-05	5.12938e-05	4.47585e-05	3.51363e-05	3.68908e-05	3.22401e-05
15	7.49015e-05	6.23864e-05	6.97047e-05	6.37713e-05	6.49417e-05	5.14574e-05	6.22536e-05	6.66196e-05	6.17953e-05	5.65688e-05	4.94917e-05	4.58077e-05	3.42057e-05	6.885e-05	6.33892e-05	5.8351e-05	5.0413e-05	6.45377e-05	6.31995e-05	6.13147e-05	5.64669e-05	5.24411e-05	4.04062e-05	4.10462e-05	2.90909e-05
16	8.18195e-05	7.12395e-05	6.25511e-05	5.41666e-05	6.43688e-05	5.41682e-05	3.81803e-05	6.30145e-05	6.18556e-05	5.34178e-05	5.12991e-05	4.12745e-05	3.10223e-05	6.94741e-05	6.49347e-05	5.99409e-05	6.80517e-05	5.39975e-05	4.87406e-05	6.40353e-05	4.79929e-05	5.83276e-05	4.23198e-05	3.74681e-05	3.27808e-05
17	9.50901e-05	9.51487e-05	9.52674e-05	9.58472e-05	9.61646e-05	9.63164e-05	9.65891e-05	9.55419e-05	9.58316e-05	9.66667e-05	9.7844e-05	9.89714e-05	0.00010041	9.56461e-05	9.55993e-05	9.63408e-05	9.75747e-05	0.000111073	9.85412e-05	9.59226e-05	9.62553e-05	9.72875e-05	9.8471e-05	0.000100076	0.000102198
18	9.89617e-05	9.92755e-05	9.95912e-05	0.000100522	0.00010017	0.000106796	0.000104665	9.92834e-05	0.000102394	0.000104682	9.9518e-05	9.28012e-05	8.41483e-05	9.97419e-05	9.98015e-05	0.000101312	0.000102289	0.0001081	0.000110281	0.00010088	0.000108109	0.000104753	9.13004e-05	9.49397e-05	9.31747e-05
19	5.90342e-05	4.81691e-05	4.83244e-05	4.25241e-05	3.66072e-05	3.65693e-05	3.30573e-05	4.17581e-05	5.04163e-05	3.12683e-05	2.78211e-05	2.19749e-05	1.92959e-05	4.76843e-05	4.01756e-05	3.85672e-05	3.62971e-05	3.06126e-05	3.27684e-05	5.90342e-05	5.90342e-05	5.90342e-05	3.35221e-05	2.58597e-05	2.10155e-05
20	3.56767e-05	3.30979e-05	3.71226e-05	3.33264e-05	2.70586e-05	2.27882e-05	2.08268e-05	2.51382e-05	2.56369e-05	2.16611e-05	1.70976e-05	1.402e-05	1.10303e-05	3.16112e-05	3.55557e-05	2.91493e-05	2.74989e-05	2.58574e-05	2.41058e-05	2.6994e-05	1.91362e-05	2.39173e-05	1.66642e-05	9.65344e-06	9.01594e-06
21	2.98369e-05	2.33372e-05	2.28768e-05	1.78152e-05	1.88341e-05	1.64071e-05	6.84725e-06	1.66586e-05	1.30524e-05	1.31365e-05	7.9333e-06	7.21747e-06	6.30153e-06	2.14677e-05	1.99963e-05	1.97601e-05	1.71708e-05	6.4081e-06	5.30284e-06	1.59281e-05	2.04348e-05	1.20362e-05	6.25726e-06	4.85587e-06	4.26278e-06
