# Supplementary material for: Local and global response data from post-fire earthquake simulations of RC structural walls
Source: Data Brief. 2018 Jun 13;19:1650–7. doi: 10.1016/j.dib.2018.06.011 (PMC6141138; doi:10.1016/j.dib.2018.06.011)
Supplement: Supplementary file 5 — Supplementary material [file mmc5.xlsx]

## Sheet: 1
15 min				30 min				60 min				120 min				180 min				240 min
V(kN)	M (kN.m)	dis (mm)	Δ (%)	V(kN)	M (kN.m)	dis (mm)	Δ (%)	V(kN)	M (kN.m)	dis (mm)	Δ (%)	V(kN)	M (kN.m)	dis (mm)	Δ (%)	V(kN)	M (kN.m)	dis (mm)	Δ (%)	V(kN)	M (kN.m)	dis (mm)	Δ (%)
-591.849	-9019.79	-457.676	-3.00312	-585.608	-8924.67	-457.676	-3.00312	-586.612	-8939.97	-457.276	-3.0005	-563.767	-8591.81	-457.276	-3.0005	-579.545	-8832.26	-381.676	-2.50444	-571.06	-8702.96	-381.676	-2.50444
-605.968	-9234.95	-381.676	-2.50444	-604.488	-9212.4	-381.676	-2.50444	-601.565	-9167.86	-381.676	-2.50444	-588.912	-8975.03	-381.076	-2.5005	-581.206	-8857.58	-366.676	-2.40601	-573.817	-8744.97	-357.676	-2.34696
-605.968	-9234.95	-381.676	-2.50444	-604.488	-9212.4	-381.676	-2.50444	-601.565	-9167.85	-381.676	-2.50444	-589	-8976.36	-376.176	-2.46835	-580.264	-8843.22	-305.676	-2.00575	-573.54	-8740.75	-305.676	-2.00575
-604.121	-9206.8	-305.676	-2.00575	-602.168	-9177.04	-305.676	-2.00575	-598.602	-9122.69	-305.676	-2.00575	-587.44	-8952.58	-304.876	-2.0005	-575.446	-8769.8	-228.676	-1.5005	-569.263	-8675.57	-228.676	-1.5005
-598.704	-9124.25	-228.676	-1.5005	-596.886	-9096.54	-228.676	-1.5005	-594.116	-9054.33	-228.676	-1.5005	-583.034	-8885.44	-228.676	-1.5005	-557.303	-8493.29	-152.676	-1.00181	-551.094	-8398.68	-152.676	-1.00181
-581.313	-8859.21	-152.676	-1.00181	-578.983	-8823.7	-152.676	-1.00181	-575.568	-8771.66	-152.676	-1.00181	-565.343	-8615.82	-152.476	-1.0005	-548.482	-8358.87	-114.676	-0.75247	-542.631	-8269.7	-114.676	-0.75247
-571.423	-8708.49	-114.676	-0.75247	-568.731	-8667.46	-114.676	-0.75247	-564.939	-8609.67	-114.676	-0.75247	-555.634	-8467.86	-114.376	-0.750501	-474.967	-7238.49	-76.6764	-0.503126	-470.706	-7173.57	-76.6764	-0.503126
-491.504	-7490.52	-76.6764	-0.503126	-488.572	-7445.84	-76.6764	-0.503126	-484.913	-7390.08	-76.6764	-0.503126	-478.148	-7286.98	-76.2764	-0.500501	-418.851	-6383.29	-61.6764	-0.404701	-415.06	-6325.51	-61.6764	-0.404701
-433.976	-6613.8	-61.6764	-0.404701	-431.163	-6570.93	-61.6764	-0.404701	-427.507	-6515.2	-61.6764	-0.404701	-419.892	-6399.16	-60.9764	-0.400108	-356.045	-5426.12	-46.6764	-0.306276	-352.486	-5371.89	-46.6764	-0.306276
-369.917	-5637.54	-46.6764	-0.306276	-367.233	-5596.63	-46.6764	-0.306276	-363.852	-5545.11	-46.6764	-0.306276	-355.543	-5418.47	-45.7764	-0.30037	-280.199	-4270.23	-30.6764	-0.201289	-277.039	-4222.08	-30.6764	-0.201289
-293.468	-4472.45	-30.6764	-0.201289	-290.868	-4432.83	-30.6764	-0.201289	-287.572	-4382.59	-30.6764	-0.201289	-283.023	-4313.28	-30.5764	-0.200633	-187.453	-2856.79	-15.6764	-0.102864	-184.307	-2808.84	-15.6764	-0.102864
-200.622	-3057.48	-15.6764	-0.102864	-198.037	-3018.08	-15.6764	-0.102864	-194.78	-2968.45	-15.6764	-0.102864	-187.617	-2859.28	-15.2764	-0.100239	-104.873	-1598.27	-7.6764	-0.0503701	-102.043	-1555.13	-7.6764	-0.0503701
-117.079	-1784.28	-7.6764	-0.0503701	-114.644	-1747.18	-7.6764	-0.0503701	-111.614	-1701	-7.6764	-0.0503701	-107.585	-1639.6	-7.6764	-0.0503701	-50.0404	-762.615	-3.6764	-0.0241234	-48.6547	-741.497	-3.6764	-0.0241234
-56.1907	-856.346	-3.6764	-0.0241234	-54.9437	-837.342	-3.6764	-0.0241234	-53.4072	-813.926	-3.6764	-0.0241234	-43.2451	-659.056	-3.0764	-0.0201864	-22.8153	-347.706	-1.6764	-0.011	-22.1829	-338.068	-1.6764	-0.011
-25.6218	-390.476	-1.6764	-0.011	-25.0529	-381.806	-1.6764	-0.011	-24.3518	-371.121	-1.6764	-0.011	-23.495	-358.064	-1.6764	-0.011	-20.7862	-316.782	-1.524	-0.01	-20.2113	-308.021	-1.524	-0.01
-23.338	-355.671	-1.524	-0.01	-22.8204	-347.784	-1.524	-0.01	-22.1829	-338.067	-1.524	-0.01	-21.4041	-326.198	-1.524	-0.01	-18.7566	-285.85	-1.3716	-0.009	-18.2392	-277.966	-1.3716	-0.009
-21.0537	-320.858	-1.3716	-0.009	-20.5875	-313.753	-1.3716	-0.009	-20.0135	-305.006	-1.3716	-0.009	-19.3126	-294.324	-1.3716	-0.009	-16.7264	-254.911	-1.2192	-0.008	-16.2666	-247.904	-1.2192	-0.008
-18.7688	-286.037	-1.2192	-0.008	-18.354	-279.714	-1.2192	-0.008	-17.8435	-271.936	-1.2192	-0.008	-17.2206	-262.442	-1.2192	-0.008	-14.6958	-223.963	-1.0668	-0.007	-14.2935	-217.834	-1.0668	-0.007
-16.4834	-251.206	-1.0668	-0.007	-16.1199	-245.667	-1.0668	-0.007	-15.6731	-238.857	-1.0668	-0.007	-15.1281	-230.552	-1.0668	-0.007	-12.6646	-193.008	-0.9144	-0.006	-12.3199	-187.756	-0.9144	-0.006
-14.1974	-216.368	-0.9144	-0.006	-13.8853	-211.612	-0.9144	-0.006	-13.502	-205.771	-0.9144	-0.006	-13.0351	-198.654	-0.9144	-0.006	-10.6329	-162.045	-0.762	-0.005	-10.3458	-157.67	-0.762	-0.005
-11.9108	-181.52	-0.762	-0.005	-11.6501	-177.548	-0.762	-0.005	-11.3305	-172.676	-0.762	-0.005	-10.9415	-166.748	-0.762	-0.005	-8.60067	-131.074	-0.6096	-0.004	-8.3712	-127.577	-0.6096	-0.004
-9.62366	-146.665	-0.6096	-0.004	-9.4144	-143.475	-0.6096	-0.004	-9.15837	-139.574	-0.6096	-0.004	-8.84738	-134.834	-0.6096	-0.004	-6.56795	-100.096	-0.4572	-0.003	-6.39609	-97.4763	-0.4572	-0.003
-7.33597	-111.8	-0.4572	-0.003	-7.17814	-109.395	-0.4572	-0.003	-6.98574	-106.463	-0.4572	-0.003	-6.75277	-102.912	-0.4572	-0.003	-4.53471	-69.109	-0.3048	-0.002	-4.42046	-67.3679	-0.3048	-0.002
-5.04772	-76.9272	-0.3048	-0.002	-4.94134	-75.306	-0.3048	-0.002	-4.81258	-73.3437	-0.3048	-0.002	-4.65763	-70.9822	-0.3048	-0.002	2.03436	31.0036	0.1524	0.001	1.97672	30.1253	0.1524	0.001
2.28946	34.8914	0.1524	0.001	2.23799	34.107	0.1524	0.001	2.17433	33.1368	0.1524	0.001	2.09628	31.9473	0.1524	0.001	4.0682	61.9994	0.3048	0.002	3.95294	60.2429	0.3048	0.002
4.57836	69.7743	0.3048	0.002	4.47544	68.2057	0.3048	0.002	4.34812	66.2654	0.3048	0.002	4.19204	63.8867	0.3048	0.002	6.10153	92.9873	0.4572	0.003	5.92866	90.3528	0.4572	0.003
6.86671	104.649	0.4572	0.003	6.71233	102.296	0.4572	0.003	6.52138	99.3858	0.4572	0.003	6.28728	95.8181	0.4572	0.003	8.13435	123.967	0.6096	0.004	7.90388	120.455	0.6096	0.004
9.15449	139.514	0.6096	0.004	8.94869	136.378	0.6096	0.004	8.6941	132.498	0.6096	0.004	8.38199	127.741	0.6096	0.004	10.1667	154.94	0.762	0.005	9.87859	150.55	0.762	0.005
11.4417	174.372	0.762	0.005	11.1845	170.452	0.762	0.005	10.8663	165.602	0.762	0.005	10.4762	159.657	0.762	0.005	12.1984	185.904	0.9144	0.006	11.8528	180.637	0.9144	0.006
13.7284	209.22	0.9144	0.006	13.4197	204.517	0.9144	0.006	13.0379	198.698	0.9144	0.006	12.5698	191.564	0.9144	0.006	14.2297	216.861	1.0668	0.007	13.8265	210.716	1.0668	0.007
16.0145	244.061	1.0668	0.007	15.6545	238.574	1.0668	0.007	15.2091	231.786	1.0668	0.007	14.663	223.464	1.0668	0.007	16.2605	247.81	1.2192	0.008	15.7997	240.788	1.2192	0.008
18.3	278.892	1.2192	0.008	17.8886	272.622	1.2192	0.008	17.3796	264.866	1.2192	0.008	16.7556	255.355	1.2192	0.008	18.2907	278.751	1.3716	0.009	17.7724	270.851	1.3716	0.009
20.585	313.715	1.3716	0.009	20.1222	306.663	1.3716	0.009	19.5497	297.937	1.3716	0.009	18.8477	287.239	1.3716	0.009	20.3205	309.684	1.524	0.01	19.7446	300.908	1.524	0.01
22.8694	348.53	1.524	0.01	22.3553	340.695	1.524	0.01	21.7192	331.001	1.524	0.01	20.9393	319.114	1.524	0.01	45.4837	693.172	3.3236	0.0218084	44.2306	674.074	3.3236	0.0218084
51.0489	777.985	3.3236	0.0218084	49.919	760.766	3.3236	0.0218084	48.5284	739.572	3.3236	0.0218084	43.8742	668.643	3.1236	0.0204961	112.845	1719.76	8.3236	0.0546168	109.859	1674.25	8.3236	0.0546168
125.615	1914.38	8.3236	0.0546168	123.079	1875.72	8.3236	0.0546168	119.913	1827.47	8.3236	0.0546168	106.909	1629.3	7.6236	0.0500236	184.709	2814.97	15.3236	0.100549	181.61	2767.74	15.3236	0.100549
197.897	3015.96	15.3236	0.100549	195.269	2975.91	15.3236	0.100549	192.029	2926.52	15.3236	0.100549	187.992	2864.99	15.3236	0.100549	283.525	4320.92	31.3236	0.205535	280.34	4272.38	31.3236	0.205535
296.811	4523.39	31.3236	0.205535	294.214	4483.82	31.3236	0.205535	290.952	4434.1	31.3236	0.205535	282.752	4309.15	30.5236	0.200286	354.434	5401.57	46.3236	0.303961	350.945	5348.4	46.3236	0.303961
368.338	5613.46	46.3236	0.303961	365.652	5572.54	46.3236	0.303961	362.3	5521.45	46.3236	0.303961	355.313	5414.97	45.7236	0.300024	417.37	6360.72	61.3236	0.402386	413.576	6302.9	61.3236	0.402386
432.481	6591.02	61.3236	0.402386	429.661	6548.04	61.3236	0.402386	426.019	6492.53	61.3236	0.402386	420.016	6401.05	61.0236	0.400417	473.085	7209.81	76.3236	0.500811	468.834	7145.04	76.3236	0.500811
489.606	7461.59	76.3236	0.500811	486.682	7417.04	76.3236	0.500811	483.048	7361.65	76.3236	0.500811	477.259	7273.42	76.2236	0.500155	550.71	8392.83	114.324	0.750155	545.137	8307.88	114.324	0.750155
572.405	8723.45	114.324	0.750155	569.686	8682.01	114.324	0.750155	566.155	8628.2	114.324	0.750155	557.737	8499.92	114.324	0.750155	563.12	8581.95	153.324	1.00606	556.633	8483.08	153.324	1.00606
587.093	8947.29	153.324	1.00606	584.892	8913.76	153.324	1.00606	581.458	8861.41	153.324	1.00606	570.637	8696.51	152.424	1.00015	579.779	8835.84	229.324	1.50475	572.798	8729.45	229.324	1.50475
603.076	9190.89	229.324	1.50475	601.274	9163.42	229.324	1.50475	598.482	9120.86	229.324	1.50475	587.674	8956.15	228.624	1.50015	581.545	8862.75	305.324	2.00344	574.04	8748.37	305.324	2.00344
604.849	9217.91	305.324	2.00344	603.13	9191.69	305.324	2.00344	600.582	9152.87	305.324	2.00344	589.426	8982.85	304.824	2.00015	581.545	8862.75	305.324	2.00344	574.04	8748.37	305.324	2.00344
607.278	9254.92	380.324	2.49556	605.872	9233.48	381.324	2.50212	602.127	9176.42	381.324	2.50212	589.469	8983.51	371.924	2.44045	578.485	8816.12	381.324	2.50212	570.128	8688.76	381.324	2.50212
607.278	9254.92	381.324	2.50212	605.872	9233.49	381.324	2.50213	602.127	9176.42	381.324	2.50213	589.141	8978.51	381.024	2.50015	571.946	8716.46	381.334	2.50219	570.156	8689.18	381.324	2.50213
573.995	8747.68	447.324	2.93519	585.514	8923.23	457.324	3.00081	584.776	8911.99	457.224	3.00016	554.914	8456.89	457.224	3.00015	571.945	8716.44	381.344	2.50226
595.59	9076.78	457.324	3.00081	585.543	8923.68	457.324	3.00081	584.805	8912.43	457.224	3.00016	554.942	8457.31	457.224	3.00016	571.943	8716.41	381.354	2.50232
595.62	9077.24	457.324	3.00081													571.942	8716.4	381.364	2.50239
																571.94	8716.37	381.374	2.50245
																571.939	8716.35	381.384	2.50252
																571.937	8716.32	381.394	2.50259
																571.936	8716.3	381.404	2.50265
																571.934	8716.27	381.414	2.50272
																571.933	8716.26	381.424	2.50278
																571.931	8716.23	381.434	2.50285
																571.93	8716.21	381.444	2.50291
																571.928	8716.18	381.454	2.50298
																571.927	8716.17	381.464	2.50304
																571.925	8716.14	381.474	2.50311
																571.923	8716.11	381.484	2.50318
																571.922	8716.09	381.494	2.50324
																571.92	8716.06	381.504	2.50331
																571.919	8716.05	381.514	2.50337
																571.917	8716.02	381.524	2.50344
																571.916	8716	381.534	2.5035
																571.914	8715.97	381.544	2.50357
																571.913	8715.95	381.554	2.50364
																571.911	8715.92	381.564	2.5037
																571.909	8715.89	381.574	2.50377
																571.908	8715.88	381.584	2.50383
																571.906	8715.85	381.594	2.5039
																571.905	8715.83	381.604	2.50396
																571.903	8715.8	381.614	2.50403
																571.902	8715.79	381.624	2.50409
																571.9	8715.76	381.634	2.50416
																571.899	8715.74	381.644	2.50423
																571.897	8715.71	381.654	2.50429
																571.895	8715.68	381.664	2.50436
																571.894	8715.66	381.674	2.50442
																571.892	8715.63	381.684	2.50449
																571.891	8715.62	381.694	2.50455
																571.889	8715.59	381.704	2.50462
																571.888	8715.57	381.714	2.50469
																571.886	8715.54	381.724	2.50475
																571.884	8715.51	381.734	2.50482
																571.883	8715.5	381.744	2.50488
																571.881	8715.47	381.754	2.50495
																571.88	8715.45	381.764	2.50501
																571.878	8715.42	381.774	2.50508
																571.877	8715.41	381.784	2.50514
																571.875	8715.38	381.794	2.50521
																571.873	8715.34	381.804	2.50528
																571.872	8715.33	381.814	2.50534
																571.87	8715.3	381.824	2.50541
																571.869	8715.28	381.834	2.50547
																571.867	8715.25	381.844	2.50554
																571.865	8715.22	381.854	2.5056
																571.864	8715.21	381.864	2.50567
																571.862	8715.18	381.874	2.50573
																571.861	8715.16	381.884	2.5058
																571.859	8715.13	381.894	2.50587
																571.857	8715.1	381.904	2.50593
																571.856	8715.09	381.914	2.506
																571.854	8715.05	381.924	2.50606
																571.853	8715.04	381.934	2.50613
																571.851	8715.01	381.944	2.50619
																571.849	8714.98	381.954	2.50626
																571.848	8714.96	381.964	2.50633
																571.846	8714.93	381.974	2.50639
																571.845	8714.92	381.984	2.50646
																571.843	8714.89	381.994	2.50652
																571.841	8714.86	382.004	2.50659
																571.84	8714.84	382.014	2.50665
																571.838	8714.81	382.024	2.50672
																571.837	8714.8	382.034	2.50678
																571.835	8714.77	382.044	2.50685
																571.833	8714.73	382.054	2.50692
																571.832	8714.72	382.064	2.50698
																571.83	8714.69	382.074	2.50705
																571.828	8714.66	382.084	2.50711
																571.827	8714.64	382.094	2.50718
																571.825	8714.61	382.104	2.50724
																571.823	8714.58	382.114	2.50731
																571.822	8714.57	382.124	2.50738
																571.82	8714.54	382.134	2.50744
																571.819	8714.52	382.144	2.50751
																571.817	8714.49	382.154	2.50757
																571.815	8714.46	382.164	2.50764
																571.814	8714.45	382.174	2.5077
																571.812	8714.41	382.184	2.50777
																571.81	8714.38	382.194	2.50783
																571.809	8714.37	382.204	2.5079
																571.807	8714.34	382.214	2.50797
																571.805	8714.31	382.224	2.50803
																571.804	8714.29	382.234	2.5081
																571.802	8714.26	382.244	2.50816
																571.8	8714.23	382.254	2.50823
																571.799	8714.22	382.264	2.50829
																571.797	8714.19	382.274	2.50836
																571.795	8714.16	382.284	2.50843
																571.794	8714.14	382.294	2.50849
																571.792	8714.11	382.304	2.50856
																571.79	8714.08	382.314	2.50862
																571.789	8714.06	382.324	2.50869
																571.787	8714.03	382.334	2.50875
																571.785	8714	382.344	2.50882
																571.784	8713.99	382.354	2.50888
																571.782	8713.96	382.364	2.50895
																571.78	8713.93	382.374	2.50902
																571.779	8713.91	382.384	2.50908
																571.777	8713.88	382.394	2.50915
																571.775	8713.85	382.404	2.50921
																571.774	8713.84	382.414	2.50928
																571.772	8713.81	382.424	2.50934
																571.77	8713.77	382.434	2.50941
																571.768	8713.74	382.444	2.50948
																571.767	8713.73	382.454	2.50954
																571.765	8713.7	382.464	2.50961
																571.763	8713.67	382.474	2.50967
																571.762	8713.65	382.484	2.50974
																571.76	8713.62	382.494	2.5098
																571.758	8713.59	382.504	2.50987
																571.756	8713.56	382.514	2.50993
																571.755	8713.55	382.524	2.51
																571.753	8713.52	382.534	2.51007
																571.751	8713.49	382.544	2.51013
																571.749	8713.45	382.554	2.5102
																571.748	8713.44	382.564	2.51026
																571.746	8713.41	382.574	2.51033
																571.744	8713.38	382.584	2.51039
																571.742	8713.35	382.594	2.51046
																571.74	8713.32	382.604	2.51052
																571.738	8713.29	382.614	2.51059
																571.736	8713.26	382.624	2.51066
																571.734	8713.23	382.634	2.51072
																571.733	8713.21	382.644	2.51079
																571.731	8713.18	382.654	2.51085
																571.729	8713.15	382.664	2.51092
																571.727	8713.12	382.674	2.51098
																571.725	8713.09	382.684	2.51105
																571.723	8713.06	382.694	2.51112
																571.721	8713.03	382.704	2.51118
																571.719	8713	382.714	2.51125
																571.717	8712.97	382.724	2.51131
																571.715	8712.94	382.734	2.51138
																571.713	8712.91	382.744	2.51144
																571.711	8712.88	382.754	2.51151
																571.709	8712.85	382.764	2.51157
																571.707	8712.81	382.774	2.51164
																571.705	8712.78	382.784	2.51171
																571.703	8712.75	382.794	2.51177
																571.701	8712.72	382.804	2.51184
																571.699	8712.69	382.814	2.5119
																571.697	8712.66	382.824	2.51197
																571.695	8712.63	382.834	2.51203
																571.693	8712.6	382.844	2.5121
																571.691	8712.57	382.854	2.51217
																571.689	8712.54	382.864	2.51223
																571.687	8712.51	382.874	2.5123
																571.685	8712.48	382.884	2.51236
																571.683	8712.45	382.894	2.51243
																571.681	8712.42	382.904	2.51249
																571.679	8712.39	382.914	2.51256
																571.677	8712.36	382.924	2.51262
																571.675	8712.33	382.934	2.51269
																571.673	8712.3	382.944	2.51276
																571.671	8712.27	382.954	2.51282
																571.669	8712.24	382.964	2.51289
																571.667	8712.21	382.974	2.51295
																571.665	8712.17	382.984	2.51302
																571.663	8712.14	382.994	2.51308
																571.661	8712.11	383.004	2.51315
																571.659	8712.08	383.014	2.51322
																571.657	8712.05	383.024	2.51328
																571.654	8712.01	383.034	2.51335
																571.652	8711.98	383.044	2.51341
																571.65	8711.95	383.054	2.51348
																571.648	8711.92	383.064	2.51354
																571.646	8711.89	383.074	2.51361
																571.644	8711.85	383.084	2.51367
																571.642	8711.82	383.094	2.51374
																571.64	8711.79	383.104	2.51381
																571.638	8711.76	383.114	2.51387
																571.635	8711.72	383.124	2.51394
																571.633	8711.69	383.134	2.514
																571.631	8711.66	383.144	2.51407
																571.629	8711.63	383.154	2.51413
																571.627	8711.6	383.164	2.5142
																571.625	8711.57	383.174	2.51427
																571.623	8711.53	383.184	2.51433
																571.62	8711.49	383.194	2.5144
																571.618	8711.46	383.204	2.51446
																571.616	8711.43	383.214	2.51453
																571.614	8711.4	383.224	2.51459
																571.612	8711.37	383.234	2.51466
																571.609	8711.32	383.244	2.51472
																571.607	8711.29	383.254	2.51479
																571.605	8711.26	383.264	2.51486
																571.603	8711.23	383.274	2.51492
																571.601	8711.2	383.284	2.51499
																571.598	8711.15	383.294	2.51505
																571.596	8711.12	383.304	2.51512
																571.594	8711.09	383.314	2.51518
																571.592	8711.06	383.324	2.51525
																571.589	8711.02	383.334	2.51531
																571.587	8710.99	383.344	2.51538
																571.585	8710.96	383.354	2.51545
																571.583	8710.92	383.364	2.51551
																571.58	8710.88	383.374	2.51558
																571.578	8710.85	383.384	2.51564
																571.576	8710.82	383.394	2.51571
																571.574	8710.79	383.404	2.51577
																571.571	8710.74	383.414	2.51584
																571.569	8710.71	383.424	2.51591
																571.567	8710.68	383.434	2.51597
																571.564	8710.64	383.444	2.51604
																571.562	8710.6	383.454	2.5161
																571.56	8710.57	383.464	2.51617
																571.557	8710.53	383.474	2.51623
																571.555	8710.5	383.484	2.5163
																571.553	8710.47	383.494	2.51636
																571.55	8710.42	383.504	2.51643
																571.548	8710.39	383.514	2.5165
																571.546	8710.36	383.524	2.51656
																571.543	8710.32	383.534	2.51663
																571.541	8710.28	383.544	2.51669
																571.539	8710.25	383.554	2.51676
																571.536	8710.21	383.564	2.51682
																571.534	8710.18	383.574	2.51689
																571.531	8710.13	383.584	2.51696
																571.529	8710.1	383.594	2.51702
																571.527	8710.07	383.604	2.51709
																571.524	8710.03	383.614	2.51715
																571.522	8710	383.624	2.51722
																571.519	8709.95	383.634	2.51728
																571.517	8709.92	383.644	2.51735
																571.514	8709.87	383.654	2.51741
																571.512	8709.84	383.664	2.51748
																571.51	8709.81	383.674	2.51755
																571.507	8709.77	383.684	2.51761
																571.505	8709.74	383.694	2.51768
																571.502	8709.69	383.704	2.51774
																571.5	8709.66	383.714	2.51781
																571.497	8709.61	383.724	2.51787
																571.495	8709.58	383.734	2.51794
																571.492	8709.54	383.744	2.51801
																571.49	8709.51	383.754	2.51807
																571.487	8709.46	383.764	2.51814
																571.485	8709.43	383.774	2.5182
																571.482	8709.39	383.784	2.51827
																571.48	8709.36	383.794	2.51833
																571.477	8709.31	383.804	2.5184
																571.475	8709.28	383.814	2.51846
																571.472	8709.23	383.824	2.51853
																571.47	8709.2	383.834	2.5186
																571.467	8709.16	383.844	2.51866
																571.465	8709.13	383.854	2.51873
																571.462	8709.08	383.864	2.51879
																571.46	8709.05	383.874	2.51886
																571.457	8709	383.884	2.51892
																571.454	8708.96	383.894	2.51899
																571.452	8708.93	383.904	2.51906
																571.449	8708.88	383.914	2.51912
																571.447	8708.85	383.924	2.51919
																571.444	8708.81	383.934	2.51925
																571.442	8708.78	383.944	2.51932
																571.439	8708.73	383.954	2.51938
																571.436	8708.68	383.964	2.51945
																571.434	8708.65	383.974	2.51951
																571.431	8708.61	383.984	2.51958
																571.429	8708.58	383.994	2.51965
																571.426	8708.53	384.004	2.51971
																571.423	8708.49	384.014	2.51978
																571.421	8708.46	384.024	2.51984
																571.418	8708.41	384.034	2.51991
																571.415	8708.36	384.044	2.51997
																571.413	8708.33	384.054	2.52004
																571.41	8708.29	384.064	2.5201
																571.407	8708.24	384.074	2.52017
																571.405	8708.21	384.084	2.52024
																571.402	8708.17	384.094	2.5203
																571.399	8708.12	384.104	2.52037
																571.397	8708.09	384.114	2.52043
																571.394	8708.04	384.124	2.5205
																571.391	8708	384.134	2.52056
																571.389	8707.97	384.144	2.52063
																571.386	8707.92	384.154	2.5207
																571.383	8707.88	384.164	2.52076
																571.381	8707.85	384.174	2.52083
																571.378	8707.8	384.184	2.52089
																571.375	8707.75	384.194	2.52096
																571.372	8707.71	384.204	2.52102
																571.37	8707.68	384.214	2.52109
																571.367	8707.63	384.224	2.52115
																571.364	8707.59	384.234	2.52122
																571.362	8707.56	384.244	2.52129
																571.359	8707.51	384.254	2.52135
																571.356	8707.47	384.264	2.52142
																571.353	8707.42	384.274	2.52148
																571.35	8707.37	384.284	2.52155
																571.348	8707.34	384.294	2.52161
																571.345	8707.3	384.304	2.52168
																571.342	8707.25	384.314	2.52175
																571.339	8707.21	384.324	2.52181
																571.337	8707.18	384.334	2.52188
																571.334	8707.13	384.344	2.52194
																571.331	8707.08	384.354	2.52201
																571.328	8707.04	384.364	2.52207
																571.325	8706.99	384.374	2.52214
																571.323	8706.96	384.384	2.5222
																571.32	8706.92	384.394	2.52227
																571.317	8706.87	384.404	2.52234
																571.314	8706.83	384.414	2.5224
																571.311	8706.78	384.424	2.52247
																571.309	8706.75	384.434	2.52253
																571.306	8706.7	384.444	2.5226
																571.303	8706.66	384.454	2.52266
																571.3	8706.61	384.464	2.52273
																571.297	8706.57	384.474	2.5228
																571.295	8706.54	384.484	2.52286
																571.292	8706.49	384.494	2.52293
																571.289	8706.44	384.504	2.52299
																571.286	8706.4	384.514	2.52306
																571.283	8706.35	384.524	2.52312
																571.28	8706.31	384.534	2.52319
																571.277	8706.26	384.544	2.52325
																571.275	8706.23	384.554	2.52332
																571.272	8706.19	384.564	2.52339
																571.269	8706.14	384.574	2.52345
																571.266	8706.09	384.584	2.52352
																571.263	8706.05	384.594	2.52358
																571.26	8706	384.604	2.52365
																571.257	8705.96	384.614	2.52371
																571.255	8705.93	384.624	2.52378
																571.252	8705.88	384.634	2.52385
																571.249	8705.83	384.644	2.52391
																571.246	8705.79	384.654	2.52398
																571.243	8705.74	384.664	2.52404
																571.24	8705.7	384.674	2.52411
																571.237	8705.65	384.684	2.52417
																571.234	8705.61	384.694	2.52424
																571.232	8705.58	384.704	2.5243
																571.229	8705.53	384.714	2.52437
																571.226	8705.48	384.724	2.52444
																571.223	8705.44	384.734	2.5245
																571.22	8705.39	384.744	2.52457
																571.217	8705.35	384.754	2.52463
																571.214	8705.3	384.764	2.5247
																571.211	8705.26	384.774	2.52476
																571.208	8705.21	384.784	2.52483
																571.205	8705.16	384.794	2.5249
																571.203	8705.13	384.804	2.52496
																571.2	8705.09	384.814	2.52503
																571.197	8705.04	384.824	2.52509
																571.194	8705	384.834	2.52516
																571.191	8704.95	384.844	2.52522
																571.188	8704.91	384.854	2.52529
																571.185	8704.86	384.864	2.52535
																571.182	8704.81	384.874	2.52542
																571.179	8704.77	384.884	2.52549
																571.176	8704.72	384.894	2.52555
																571.173	8704.68	384.904	2.52562
																571.17	8704.63	384.914	2.52568
																571.167	8704.59	384.924	2.52575
																571.164	8704.54	384.934	2.52581
																571.161	8704.49	384.944	2.52588
																571.158	8704.45	384.954	2.52594
																571.155	8704.4	384.964	2.52601
																571.152	8704.36	384.974	2.52608
																571.149	8704.31	384.984	2.52614
																571.146	8704.27	384.994	2.52621
																571.143	8704.22	385.004	2.52627
																571.14	8704.17	385.014	2.52634
																571.137	8704.13	385.024	2.5264
																571.134	8704.08	385.034	2.52647
																571.131	8704.04	385.044	2.52654
																571.128	8703.99	385.054	2.5266
																571.125	8703.94	385.064	2.52667
																571.122	8703.9	385.074	2.52673
																571.119	8703.85	385.084	2.5268
																571.116	8703.81	385.094	2.52686
																571.113	8703.76	385.104	2.52693
																571.11	8703.72	385.114	2.52699
																571.107	8703.67	385.124	2.52706
																571.104	8703.62	385.134	2.52713
																571.101	8703.58	385.144	2.52719
																571.099	8703.55	385.154	2.52726
																571.096	8703.5	385.164	2.52732
																571.093	8703.46	385.174	2.52739
																571.09	8703.41	385.184	2.52745
																571.087	8703.37	385.194	2.52752
																571.084	8703.32	385.204	2.52759
																571.081	8703.27	385.214	2.52765
																571.078	8703.23	385.224	2.52772
																571.075	8703.18	385.234	2.52778
																571.072	8703.14	385.244	2.52785
																571.069	8703.09	385.254	2.52791
																571.066	8703.05	385.264	2.52798
																571.063	8703	385.274	2.52804
																571.06	8702.95	385.284	2.52811
																571.057	8702.91	385.294	2.52818
																571.054	8702.86	385.304	2.52824
																571.051	8702.82	385.314	2.52831
																571.048	8702.77	385.324	2.52837
																571.045	8702.73	385.334	2.52844
																571.042	8702.68	385.344	2.5285
																571.039	8702.63	385.354	2.52857
																571.036	8702.59	385.364	2.52864
																571.033	8702.54	385.374	2.5287
																571.03	8702.5	385.384	2.52877
																571.027	8702.45	385.394	2.52883
																571.024	8702.41	385.404	2.5289
																571.021	8702.36	385.414	2.52896
																571.018	8702.31	385.424	2.52903
																571.015	8702.27	385.434	2.52909
																571.012	8702.22	385.444	2.52916
																571.009	8702.18	385.454	2.52923
																571.006	8702.13	385.464	2.52929
																571.003	8702.09	385.474	2.52936
																571	8702.04	385.484	2.52942
																570.997	8701.99	385.494	2.52949
																570.994	8701.95	385.504	2.52955
																570.991	8701.9	385.514	2.52962
																570.988	8701.86	385.524	2.52969
																570.985	8701.81	385.534	2.52975
																570.982	8701.77	385.544	2.52982
																570.979	8701.72	385.554	2.52988
																570.976	8701.67	385.564	2.52995
																570.973	8701.63	385.574	2.53001
																570.97	8701.58	385.584	2.53008
																570.967	8701.54	385.594	2.53014
																570.964	8701.49	385.604	2.53021
																570.961	8701.45	385.614	2.53028
																570.958	8701.4	385.624	2.53034
																570.955	8701.35	385.634	2.53041
																570.952	8701.31	385.644	2.53047
																570.949	8701.26	385.654	2.53054
																570.946	8701.22	385.664	2.5306
																570.943	8701.17	385.674	2.53067
																570.94	8701.13	385.684	2.53073
																570.937	8701.08	385.694	2.5308
																570.934	8701.03	385.704	2.53087
																570.931	8700.99	385.714	2.53093
																570.928	8700.94	385.724	2.531
																570.925	8700.9	385.734	2.53106
																570.922	8700.85	385.744	2.53113
																570.919	8700.81	385.754	2.53119
																570.916	8700.76	385.764	2.53126
																570.913	8700.71	385.774	2.53133
																570.91	8700.67	385.784	2.53139
																570.907	8700.62	385.794	2.53146
																570.904	8700.58	385.804	2.53152
																570.901	8700.53	385.814	2.53159
																570.898	8700.49	385.824	2.53165
																570.895	8700.44	385.834	2.53172
																570.892	8700.39	385.844	2.53178
																570.889	8700.35	385.854	2.53185
																570.886	8700.3	385.864	2.53192
																570.883	8700.26	385.874	2.53198
																570.88	8700.21	385.884	2.53205
																570.877	8700.17	385.894	2.53211
																570.874	8700.12	385.904	2.53218
																570.871	8700.07	385.914	2.53224
																570.868	8700.03	385.924	2.53231
																570.865	8699.98	385.934	2.53238
																570.862	8699.94	385.944	2.53244
																570.859	8699.89	385.954	2.53251
																570.856	8699.85	385.964	2.53257
																570.853	8699.8	385.974	2.53264
																570.85	8699.75	385.984	2.5327
																570.847	8699.71	385.994	2.53277
																570.844	8699.66	386.004	2.53283
																570.841	8699.62	386.014	2.5329
																570.838	8699.57	386.024	2.53297
																570.835	8699.53	386.034	2.53303
																570.832	8699.48	386.044	2.5331
																570.829	8699.43	386.054	2.53316
																570.826	8699.39	386.064	2.53323
																570.823	8699.34	386.074	2.53329
																570.82	8699.3	386.084	2.53336
																570.817	8699.25	386.094	2.53343
																570.813	8699.19	386.104	2.53349
																570.81	8699.14	386.114	2.53356
																570.807	8699.1	386.124	2.53362
																570.804	8699.05	386.134	2.53369
																570.801	8699.01	386.144	2.53375
																570.798	8698.96	386.154	2.53382
																570.795	8698.92	386.164	2.53388
																570.792	8698.87	386.174	2.53395
																570.789	8698.82	386.184	2.53402
																570.786	8698.78	386.194	2.53408
																570.783	8698.73	386.204	2.53415
																570.78	8698.69	386.214	2.53421
																570.777	8698.64	386.224	2.53428
																570.774	8698.6	386.234	2.53434
																570.771	8698.55	386.244	2.53441
																570.768	8698.5	386.254	2.53448
																570.765	8698.46	386.264	2.53454
																570.762	8698.41	386.274	2.53461
																570.759	8698.37	386.284	2.53467
																570.756	8698.32	386.294	2.53474
																570.753	8698.28	386.304	2.5348
																570.75	8698.23	386.314	2.53487
																570.747	8698.18	386.324	2.53493
																570.743	8698.12	386.334	2.535
																570.74	8698.08	386.344	2.53507
																570.737	8698.03	386.354	2.53513
																570.734	8697.99	386.364	2.5352
																570.731	8697.94	386.374	2.53526
																570.728	8697.89	386.384	2.53533
																570.725	8697.85	386.394	2.53539
																570.722	8697.8	386.404	2.53546
																570.719	8697.76	386.414	2.53552
																570.716	8697.71	386.424	2.53559
																570.713	8697.67	386.434	2.53566
																570.71	8697.62	386.444	2.53572
																570.707	8697.57	386.454	2.53579
																570.704	8697.53	386.464	2.53585
																570.701	8697.48	386.474	2.53592
																570.698	8697.44	386.484	2.53598
																570.695	8697.39	386.494	2.53605
																570.692	8697.35	386.504	2.53612
																570.689	8697.3	386.514	2.53618
																570.685	8697.24	386.524	2.53625
																570.682	8697.19	386.534	2.53631
																570.679	8697.15	386.544	2.53638
																570.676	8697.1	386.554	2.53644
																570.673	8697.06	386.564	2.53651
																570.67	8697.01	386.574	2.53657
																570.667	8696.97	386.584	2.53664
																570.664	8696.92	386.594	2.53671
																570.661	8696.87	386.604	2.53677
																570.658	8696.83	386.614	2.53684
																570.655	8696.78	386.624	2.5369
																570.652	8696.74	386.634	2.53697
																570.649	8696.69	386.644	2.53703
																570.646	8696.65	386.654	2.5371
																570.643	8696.6	386.664	2.53717
																570.64	8696.55	386.674	2.53723
																570.637	8696.51	386.684	2.5373
																570.633	8696.45	386.694	2.53736
																570.63	8696.4	386.704	2.53743
																570.627	8696.36	386.714	2.53749
																570.624	8696.31	386.724	2.53756
																570.621	8696.26	386.734	2.53762
																570.618	8696.22	386.744	2.53769
																570.615	8696.17	386.754	2.53776
																570.612	8696.13	386.764	2.53782
																570.609	8696.08	386.774	2.53789
																570.606	8696.04	386.784	2.53795
																570.603	8695.99	386.794	2.53802
																570.6	8695.94	386.804	2.53808
																570.597	8695.9	386.814	2.53815
																570.594	8695.85	386.824	2.53822
																570.591	8695.81	386.834	2.53828
																570.587	8695.75	386.844	2.53835
																570.584	8695.7	386.854	2.53841
																570.581	8695.65	386.864	2.53848
																570.578	8695.61	386.874	2.53854
																570.575	8695.56	386.884	2.53861
																570.572	8695.52	386.894	2.53867
																570.569	8695.47	386.904	2.53874
																570.566	8695.43	386.914	2.53881
																570.563	8695.38	386.924	2.53887
																570.56	8695.33	386.934	2.53894
																570.557	8695.29	386.944	2.539
																570.554	8695.24	386.954	2.53907
																570.551	8695.2	386.964	2.53913
																570.548	8695.15	386.974	2.5392
																570.544	8695.09	386.984	2.53927
																570.541	8695.04	386.994	2.53933
																570.538	8695	387.004	2.5394
																570.535	8694.95	387.014	2.53946
																570.532	8694.91	387.024	2.53953
																570.529	8694.86	387.034	2.53959
																570.526	8694.82	387.044	2.53966
																570.523	8694.77	387.054	2.53972
																570.52	8694.72	387.064	2.53979
																570.517	8694.68	387.074	2.53986
																570.514	8694.63	387.084	2.53992
																570.511	8694.59	387.094	2.53999
																570.508	8694.54	387.104	2.54005
																570.504	8694.48	387.114	2.54012
																570.501	8694.44	387.124	2.54018
																570.498	8694.39	387.134	2.54025
																570.495	8694.34	387.144	2.54031
																570.492	8694.3	387.154	2.54038
																570.489	8694.25	387.164	2.54045
																570.486	8694.21	387.174	2.54051
																570.483	8694.16	387.184	2.54058
																570.48	8694.12	387.194	2.54064
																570.477	8694.07	387.204	2.54071
																570.474	8694.02	387.214	2.54077
																570.471	8693.98	387.224	2.54084
																570.468	8693.93	387.234	2.54091
																570.464	8693.87	387.244	2.54097
																570.461	8693.83	387.254	2.54104
																570.458	8693.78	387.264	2.5411
																570.455	8693.73	387.274	2.54117
																570.452	8693.69	387.284	2.54123
																570.449	8693.64	387.294	2.5413
																570.446	8693.6	387.304	2.54136
																570.443	8693.55	387.314	2.54143
																570.44	8693.51	387.324	2.5415
																570.437	8693.46	387.334	2.54156
																570.434	8693.41	387.344	2.54163
																570.431	8693.37	387.354	2.54169
																570.427	8693.31	387.364	2.54176
																570.424	8693.26	387.374	2.54182
																570.421	8693.22	387.384	2.54189
																570.418	8693.17	387.394	2.54196
																570.415	8693.12	387.404	2.54202
																570.412	8693.08	387.414	2.54209
																570.409	8693.03	387.424	2.54215
																570.406	8692.99	387.434	2.54222
																570.403	8692.94	387.444	2.54228
																570.4	8692.9	387.454	2.54235
																570.397	8692.85	387.464	2.54241
																570.393	8692.79	387.474	2.54248
																570.39	8692.74	387.484	2.54255
																570.387	8692.7	387.494	2.54261
																570.384	8692.65	387.504	2.54268
																570.381	8692.61	387.514	2.54274
																570.378	8692.56	387.524	2.54281
																570.375	8692.51	387.534	2.54287
																570.372	8692.47	387.544	2.54294
																570.369	8692.42	387.554	2.54301
																570.366	8692.38	387.564	2.54307
																570.363	8692.33	387.574	2.54314
																570.359	8692.27	387.584	2.5432
																570.356	8692.23	387.594	2.54327
																570.353	8692.18	387.604	2.54333
																570.35	8692.13	387.614	2.5434
																570.347	8692.09	387.624	2.54346
																570.344	8692.04	387.634	2.54353
																570.341	8692	387.644	2.5436
																570.338	8691.95	387.654	2.54366
																570.335	8691.91	387.664	2.54373
																570.332	8691.86	387.674	2.54379
																570.328	8691.8	387.684	2.54386
																570.325	8691.75	387.694	2.54392
																570.322	8691.71	387.704	2.54399
																570.319	8691.66	387.714	2.54406
																570.316	8691.62	387.724	2.54412
																570.313	8691.57	387.734	2.54419
																570.31	8691.52	387.744	2.54425
																570.307	8691.48	387.754	2.54432
																570.304	8691.43	387.764	2.54438
																570.301	8691.39	387.774	2.54445
																570.297	8691.33	387.784	2.54451
																570.294	8691.28	387.794	2.54458
																570.291	8691.23	387.804	2.54465
																570.288	8691.19	387.814	2.54471
																570.285	8691.14	387.824	2.54478
																570.282	8691.1	387.834	2.54484
																570.279	8691.05	387.844	2.54491
																570.276	8691.01	387.854	2.54497
																570.273	8690.96	387.864	2.54504
																570.27	8690.91	387.874	2.5451
																570.266	8690.85	387.884	2.54517
																570.263	8690.81	387.894	2.54524
																570.26	8690.76	387.904	2.5453
																570.257	8690.72	387.914	2.54537
																570.254	8690.67	387.924	2.54543
																570.251	8690.63	387.934	2.5455
																570.248	8690.58	387.944	2.54556
																570.245	8690.53	387.954	2.54563
																570.242	8690.49	387.964	2.5457
																570.239	8690.44	387.974	2.54576
																570.235	8690.38	387.984	2.54583
																570.232	8690.34	387.994	2.54589
																570.229	8690.29	388.004	2.54596
																570.226	8690.24	388.014	2.54602
																570.223	8690.2	388.024	2.54609
																570.22	8690.15	388.034	2.54615
																570.217	8690.11	388.044	2.54622
																570.214	8690.06	388.054	2.54629
																570.211	8690.02	388.064	2.54635
																570.207	8689.95	388.074	2.54642
																570.204	8689.91	388.084	2.54648
																570.201	8689.86	388.094	2.54655
																570.198	8689.82	388.104	2.54661
																570.195	8689.77	388.114	2.54668
																570.192	8689.73	388.124	2.54675
																570.189	8689.68	388.134	2.54681
																570.186	8689.63	388.144	2.54688
																570.183	8689.59	388.154	2.54694
																570.179	8689.53	388.164	2.54701
																570.176	8689.48	388.174	2.54707
																570.173	8689.44	388.184	2.54714
																570.17	8689.39	388.194	2.5472
																570.167	8689.35	388.204	2.54727
																570.164	8689.3	388.214	2.54734
																570.161	8689.25	388.224	2.5474
																570.158	8689.21	388.234	2.54747
																570.155	8689.16	388.244	2.54753
																570.151	8689.1	388.254	2.5476
																570.148	8689.06	388.264	2.54766
																570.145	8689.01	388.274	2.54773
																570.142	8688.96	388.284	2.5478
																570.139	8688.92	388.294	2.54786
																570.136	8688.87	388.304	2.54793
																570.133	8688.83	388.314	2.54799
																570.13	8688.78	388.324	2.54806
																570.127	8688.74	388.334	2.54812
																570.123	8688.67	388.344	2.54819
																570.12	8688.63	388.354	2.54825
																570.117	8688.58	388.364	2.54832
																570.114	8688.54	388.374	2.54839
																570.111	8688.49	388.384	2.54845
																570.108	8688.45	388.394	2.54852
																570.105	8688.4	388.404	2.54858
																570.102	8688.35	388.414	2.54865
																570.098	8688.29	388.424	2.54871
																570.095	8688.25	388.434	2.54878
																570.092	8688.2	388.444	2.54885
																570.089	8688.16	388.454	2.54891
																570.086	8688.11	388.464	2.54898
																570.083	8688.06	388.474	2.54904
																570.08	8688.02	388.484	2.54911
																570.077	8687.97	388.494	2.54917
																570.073	8687.91	388.504	2.54924
																570.07	8687.87	388.514	2.5493
																570.067	8687.82	388.524	2.54937
																570.064	8687.78	388.534	2.54944
																570.061	8687.73	388.544	2.5495
																570.058	8687.68	388.554	2.54957
																570.055	8687.64	388.564	2.54963
																570.052	8687.59	388.574	2.5497
																570.048	8687.53	388.584	2.54976
																570.045	8687.49	388.594	2.54983
																570.042	8687.44	388.604	2.5499
																570.039	8687.39	388.614	2.54996
																570.036	8687.35	388.624	2.55003
																570.033	8687.3	388.634	2.55009
																570.03	8687.26	388.644	2.55016
																570.027	8687.21	388.654	2.55022
																570.023	8687.15	388.664	2.55029
																570.02	8687.1	388.674	2.55035
																570.017	8687.06	388.684	2.55042
																570.014	8687.01	388.694	2.55049
																570.011	8686.97	388.704	2.55055
																570.008	8686.92	388.714	2.55062
																570.005	8686.88	388.724	2.55068
																570.002	8686.83	388.734	2.55075
																569.998	8686.77	388.744	2.55081
																569.995	8686.72	388.754	2.55088
																569.992	8686.68	388.764	2.55094
																569.989	8686.63	388.774	2.55101
																569.986	8686.59	388.784	2.55108
																569.983	8686.54	388.794	2.55114
																569.98	8686.5	388.804	2.55121
																569.976	8686.43	388.814	2.55127
																569.973	8686.39	388.824	2.55134
																569.97	8686.34	388.834	2.5514
																569.967	8686.3	388.844	2.55147
																569.964	8686.25	388.854	2.55154
																569.961	8686.21	388.864	2.5516
																569.958	8686.16	388.874	2.55167
																569.954	8686.1	388.884	2.55173
																569.951	8686.05	388.894	2.5518
																569.948	8686.01	388.904	2.55186
																569.945	8685.96	388.914	2.55193
																569.942	8685.92	388.924	2.55199
																569.939	8685.87	388.934	2.55206
																569.936	8685.82	388.944	2.55213
																569.932	8685.76	388.954	2.55219
																569.929	8685.72	388.964	2.55226
																569.926	8685.67	388.974	2.55232
																569.923	8685.63	388.984	2.55239
																569.92	8685.58	388.994	2.55245
																569.917	8685.54	389.004	2.55252
																569.914	8685.49	389.014	2.55259
																569.91	8685.43	389.024	2.55265
																569.907	8685.38	389.034	2.55272
																569.904	8685.34	389.044	2.55278
																569.901	8685.29	389.054	2.55285
																569.898	8685.25	389.064	2.55291
																569.895	8685.2	389.074	2.55298
																569.892	8685.15	389.084	2.55304
																569.888	8685.09	389.094	2.55311
																569.885	8685.05	389.104	2.55318
																569.882	8685	389.114	2.55324
																569.879	8684.96	389.124	2.55331
																569.876	8684.91	389.134	2.55337
																569.873	8684.86	389.144	2.55344
																569.87	8684.82	389.154	2.5535
																569.866	8684.76	389.164	2.55357
																569.863	8684.71	389.174	2.55364
																569.86	8684.67	389.184	2.5537
																569.857	8684.62	389.194	2.55377
																569.854	8684.57	389.204	2.55383
																569.851	8684.53	389.214	2.5539
																569.847	8684.47	389.224	2.55396
																569.844	8684.42	389.234	2.55403
																569.841	8684.38	389.244	2.55409
																569.838	8684.33	389.254	2.55416
																569.835	8684.29	389.264	2.55423
																569.832	8684.24	389.274	2.55429
																569.828	8684.18	389.284	2.55436
																569.825	8684.13	389.294	2.55442
																569.822	8684.09	389.304	2.55449
																569.819	8684.04	389.314	2.55455
																569.816	8684	389.324	2.55462
																569.813	8683.95	389.334	2.55469
																569.809	8683.89	389.344	2.55475
																569.806	8683.84	389.354	2.55482
																569.803	8683.8	389.364	2.55488
																569.8	8683.75	389.374	2.55495
																569.797	8683.71	389.384	2.55501
																569.794	8683.66	389.394	2.55508
																569.791	8683.61	389.404	2.55514
																569.787	8683.55	389.414	2.55521
																569.784	8683.51	389.424	2.55528
																569.781	8683.46	389.434	2.55534
																569.778	8683.42	389.444	2.55541
																569.775	8683.37	389.454	2.55547
																569.772	8683.33	389.464	2.55554
																569.768	8683.26	389.474	2.5556
																569.765	8683.22	389.484	2.55567
																569.762	8683.17	389.494	2.55573
																569.759	8683.13	389.504	2.5558
																569.756	8683.08	389.514	2.55587
																569.753	8683.04	389.524	2.55593
																569.749	8682.97	389.534	2.556
																569.746	8682.93	389.544	2.55606
																569.743	8682.88	389.554	2.55613
																569.74	8682.84	389.564	2.55619
																569.737	8682.79	389.574	2.55626
																569.734	8682.75	389.584	2.55633
																569.73	8682.69	389.594	2.55639
																569.727	8682.64	389.604	2.55646
																569.724	8682.59	389.614	2.55652
																569.721	8682.55	389.624	2.55659
																569.718	8682.5	389.634	2.55665
																569.715	8682.46	389.644	2.55672
																569.711	8682.4	389.654	2.55678
																569.708	8682.35	389.664	2.55685
																569.705	8682.3	389.674	2.55692
																569.702	8682.26	389.684	2.55698
																569.699	8682.21	389.694	2.55705
																569.696	8682.17	389.704	2.55711
																569.692	8682.11	389.714	2.55718
																569.689	8682.06	389.724	2.55724
																569.686	8682.01	389.734	2.55731
																569.683	8681.97	389.744	2.55738
																569.68	8681.92	389.754	2.55744
																569.676	8681.86	389.764	2.55751
																569.673	8681.82	389.774	2.55757
																569.67	8681.77	389.784	2.55764
																569.667	8681.73	389.794	2.5577
																569.664	8681.68	389.804	2.55777
																569.661	8681.63	389.814	2.55783
																569.657	8681.57	389.824	2.5579
																569.654	8681.53	389.834	2.55797
																569.651	8681.48	389.844	2.55803
																569.648	8681.44	389.854	2.5581
																569.645	8681.39	389.864	2.55816
																569.642	8681.34	389.874	2.55823
																569.639	8681.3	389.884	2.55829
																569.636	8681.25	389.894	2.55836
																569.632	8681.19	389.904	2.55843
																569.629	8681.15	389.914	2.55849
																569.626	8681.1	389.924	2.55856
																569.623	8681.05	389.934	2.55862
																569.62	8681.01	389.944	2.55869
																569.617	8680.96	389.954	2.55875
																569.614	8680.92	389.964	2.55882
																569.611	8680.87	389.974	2.55888
																569.607	8680.81	389.984	2.55895
																569.604	8680.76	389.994	2.55902
																569.601	8680.72	390.004	2.55908
																569.598	8680.67	390.014	2.55915
																569.595	8680.63	390.024	2.55921
																569.592	8680.58	390.034	2.55928
																569.589	8680.54	390.044	2.55934
																569.586	8680.49	390.054	2.55941
																569.582	8680.43	390.064	2.55948
																569.579	8680.38	390.074	2.55954
																569.576	8680.34	390.084	2.55961
																569.573	8680.29	390.094	2.55967
																569.57	8680.25	390.104	2.55974
																569.567	8680.2	390.114	2.5598
																569.564	8680.16	390.124	2.55987
																569.56	8680.09	390.134	2.55993
																569.557	8680.05	390.144	2.56
																569.554	8680	390.154	2.56007
																569.551	8679.96	390.164	2.56013
																569.548	8679.91	390.174	2.5602
																569.545	8679.87	390.184	2.56026
																569.542	8679.82	390.194	2.56033
																569.539	8679.77	390.204	2.56039
																569.535	8679.71	390.214	2.56046
																569.532	8679.67	390.224	2.56052
																569.529	8679.62	390.234	2.56059
																569.526	8679.58	390.244	2.56066
																569.523	8679.53	390.254	2.56072
																569.52	8679.48	390.264	2.56079
																569.517	8679.44	390.274	2.56085
																569.513	8679.38	390.284	2.56092
																569.51	8679.33	390.294	2.56098
																569.507	8679.29	390.304	2.56105
																569.504	8679.24	390.314	2.56112
																569.501	8679.2	390.324	2.56118
																569.498	8679.15	390.334	2.56125
																569.495	8679.1	390.344	2.56131
																569.491	8679.04	390.354	2.56138
																569.488	8679	390.364	2.56144
																569.485	8678.95	390.374	2.56151
																569.482	8678.91	390.384	2.56157
																569.479	8678.86	390.394	2.56164
																569.476	8678.81	390.404	2.56171
																569.473	8678.77	390.414	2.56177
																569.469	8678.71	390.424	2.56184
																569.466	8678.66	390.434	2.5619
																569.463	8678.62	390.444	2.56197
																569.46	8678.57	390.454	2.56203
																569.457	8678.52	390.464	2.5621
																569.454	8678.48	390.474	2.56217
																569.45	8678.42	390.484	2.56223
																569.447	8678.37	390.494	2.5623
																569.444	8678.33	390.504	2.56236
																569.441	8678.28	390.514	2.56243
																569.438	8678.24	390.524	2.56249
																569.435	8678.19	390.534	2.56256
																569.432	8678.14	390.544	2.56262
																569.428	8678.08	390.554	2.56269
																569.425	8678.04	390.564	2.56276
																569.422	8677.99	390.574	2.56282
																569.419	8677.95	390.584	2.56289
																569.416	8677.9	390.594	2.56295
																569.413	8677.85	390.604	2.56302
																569.409	8677.79	390.614	2.56308
																569.406	8677.75	390.624	2.56315
																569.403	8677.7	390.634	2.56322
																569.4	8677.66	390.644	2.56328
																569.397	8677.61	390.654	2.56335
																569.394	8677.56	390.664	2.56341
																569.391	8677.52	390.674	2.56348
																569.387	8677.46	390.684	2.56354
																569.384	8677.41	390.694	2.56361
																569.381	8677.37	390.704	2.56367
																569.378	8677.32	390.714	2.56374
																569.375	8677.27	390.724	2.56381
																569.372	8677.23	390.734	2.56387
																569.368	8677.17	390.744	2.56394
																569.365	8677.12	390.754	2.564
																569.362	8677.08	390.764	2.56407
																569.359	8677.03	390.774	2.56413
																569.356	8676.99	390.784	2.5642
																569.353	8676.94	390.794	2.56427
																569.349	8676.88	390.804	2.56433
																569.346	8676.83	390.814	2.5644
																569.343	8676.79	390.824	2.56446
																569.34	8676.74	390.834	2.56453
																569.337	8676.7	390.844	2.56459
																569.334	8676.65	390.854	2.56466
																569.33	8676.59	390.864	2.56472
																569.327	8676.54	390.874	2.56479
																569.324	8676.5	390.884	2.56486
																569.321	8676.45	390.894	2.56492
																569.318	8676.41	390.904	2.56499
																569.315	8676.36	390.914	2.56505
																569.312	8676.31	390.924	2.56512
																569.308	8676.25	390.934	2.56518
																569.305	8676.21	390.944	2.56525
																569.302	8676.16	390.954	2.56531
																569.299	8676.12	390.964	2.56538
																569.296	8676.07	390.974	2.56545
																569.293	8676.03	390.984	2.56551
																569.289	8675.96	390.994	2.56558
																569.286	8675.92	391.004	2.56564
																569.283	8675.87	391.014	2.56571
																569.28	8675.83	391.024	2.56577
																569.277	8675.78	391.034	2.56584
																569.274	8675.74	391.044	2.56591
																569.27	8675.67	391.054	2.56597
																569.267	8675.63	391.064	2.56604
																569.264	8675.58	391.074	2.5661
																569.261	8675.54	391.084	2.56617
																569.258	8675.49	391.094	2.56623
																569.255	8675.45	391.104	2.5663
																569.251	8675.39	391.114	2.56636
																569.248	8675.34	391.124	2.56643
																569.245	8675.29	391.134	2.5665
																569.242	8675.25	391.144	2.56656
																569.239	8675.2	391.154	2.56663
																569.236	8675.16	391.164	2.56669
																569.232	8675.1	391.174	2.56676
																569.229	8675.05	391.184	2.56682
																569.226	8675	391.194	2.56689
																569.223	8674.96	391.204	2.56696
																569.22	8674.91	391.214	2.56702
																569.217	8674.87	391.224	2.56709
																569.213	8674.81	391.234	2.56715
																569.21	8674.76	391.244	2.56722
																569.207	8674.71	391.254	2.56728
																569.204	8674.67	391.264	2.56735
																569.201	8674.62	391.274	2.56741
																569.197	8674.56	391.284	2.56748
																569.194	8674.52	391.294	2.56755
																569.191	8674.47	391.304	2.56761
																569.188	8674.43	391.314	2.56768
																569.185	8674.38	391.324	2.56774
																569.182	8674.33	391.334	2.56781
																569.178	8674.27	391.344	2.56787
																569.175	8674.23	391.354	2.56794
																569.172	8674.18	391.364	2.56801
																569.169	8674.14	391.374	2.56807
																569.166	8674.09	391.384	2.56814
																569.163	8674.04	391.394	2.5682
																569.159	8673.98	391.404	2.56827
																569.156	8673.94	391.414	2.56833
																569.153	8673.89	391.424	2.5684
																569.15	8673.85	391.434	2.56846
																569.147	8673.8	391.444	2.56853
																569.143	8673.74	391.454	2.5686
																569.14	8673.69	391.464	2.56866
																569.137	8673.65	391.474	2.56873
																569.134	8673.6	391.484	2.56879
																569.131	8673.56	391.494	2.56886
																569.128	8673.51	391.504	2.56892
																569.124	8673.45	391.514	2.56899
																569.121	8673.4	391.524	2.56906
																569.118	8673.36	391.534	2.56912
																569.115	8673.31	391.544	2.56919
																569.112	8673.27	391.554	2.56925
																569.109	8673.22	391.564	2.56932
																569.105	8673.16	391.574	2.56938
																569.102	8673.11	391.584	2.56945
																569.099	8673.07	391.594	2.56951
																569.096	8673.02	391.604	2.56958
																569.093	8672.98	391.614	2.56965
																569.089	8672.92	391.624	2.56971
																569.086	8672.87	391.634	2.56978
																569.083	8672.82	391.644	2.56984
																569.08	8672.78	391.654	2.56991
																569.077	8672.73	391.664	2.56997
																569.074	8672.69	391.674	2.57004
																569.07	8672.63	391.684	2.5701
																569.067	8672.58	391.694	2.57017
																569.064	8672.54	391.704	2.57024
																569.061	8672.49	391.714	2.5703
																569.058	8672.44	391.724	2.57037
																569.054	8672.38	391.734	2.57043
																569.051	8672.34	391.744	2.5705
																569.048	8672.29	391.754	2.57056
																569.045	8672.25	391.764	2.57063
																569.042	8672.2	391.774	2.5707
																569.039	8672.15	391.784	2.57076
																569.035	8672.09	391.794	2.57083
																569.032	8672.05	391.804	2.57089
																569.029	8672	391.814	2.57096
																569.026	8671.96	391.824	2.57102
																569.023	8671.91	391.834	2.57109
																569.019	8671.85	391.844	2.57115
																569.016	8671.8	391.854	2.57122
																569.013	8671.76	391.864	2.57129
																569.01	8671.71	391.874	2.57135
																569.007	8671.67	391.884	2.57142
																569.003	8671.61	391.894	2.57148
																569	8671.56	391.904	2.57155
																568.997	8671.51	391.914	2.57161
																568.994	8671.47	391.924	2.57168
																568.991	8671.42	391.934	2.57175
																568.988	8671.38	391.944	2.57181
																568.984	8671.32	391.954	2.57188
																568.981	8671.27	391.964	2.57194
																568.978	8671.22	391.974	2.57201
																568.975	8671.18	391.984	2.57207
																568.972	8671.13	391.994	2.57214
																568.968	8671.07	392.004	2.5722
																568.965	8671.03	392.014	2.57227
																568.962	8670.98	392.024	2.57234
																568.959	8670.94	392.034	2.5724
																568.956	8670.89	392.044	2.57247
																568.952	8670.83	392.054	2.57253
																568.949	8670.78	392.064	2.5726
																568.946	8670.74	392.074	2.57266
																568.943	8670.69	392.084	2.57273
																568.94	8670.65	392.094	2.5728
																568.936	8670.58	392.104	2.57286
																568.933	8670.54	392.114	2.57293
																568.93	8670.49	392.124	2.57299
																568.927	8670.45	392.134	2.57306
																568.924	8670.4	392.144	2.57312
																568.92	8670.34	392.154	2.57319
																568.917	8670.3	392.164	2.57325
																568.914	8670.25	392.174	2.57332
																568.911	8670.2	392.184	2.57339
																568.908	8670.16	392.194	2.57345
																568.904	8670.1	392.204	2.57352
																568.901	8670.05	392.214	2.57358
																568.898	8670.01	392.224	2.57365
																568.895	8669.96	392.234	2.57371
																568.892	8669.91	392.244	2.57378
																568.889	8669.87	392.254	2.57385
																568.885	8669.81	392.264	2.57391
																568.882	8669.76	392.274	2.57398
																568.879	8669.72	392.284	2.57404
																568.876	8669.67	392.294	2.57411
																568.873	8669.62	392.304	2.57417
																568.869	8669.56	392.314	2.57424
																568.866	8669.52	392.324	2.5743
																568.863	8669.47	392.334	2.57437
																568.86	8669.43	392.344	2.57444
																568.857	8669.38	392.354	2.5745
																568.853	8669.32	392.364	2.57457
																568.85	8669.27	392.374	2.57463
																568.847	8669.23	392.384	2.5747
																568.844	8669.18	392.394	2.57476
																568.841	8669.14	392.404	2.57483
																568.837	8669.08	392.414	2.5749
																568.834	8669.03	392.424	2.57496
																568.831	8668.98	392.434	2.57503
																568.828	8668.94	392.444	2.57509
																568.825	8668.89	392.454	2.57516
																568.821	8668.83	392.464	2.57522
																568.818	8668.79	392.474	2.57529
																568.815	8668.74	392.484	2.57535
																568.812	8668.69	392.494	2.57542
																568.808	8668.63	392.504	2.57549
																568.805	8668.59	392.514	2.57555
																568.802	8668.54	392.524	2.57562
																568.799	8668.5	392.534	2.57568
																568.796	8668.45	392.544	2.57575
																568.792	8668.39	392.554	2.57581
																568.789	8668.34	392.564	2.57588
																568.786	8668.3	392.574	2.57594
																568.783	8668.25	392.584	2.57601
																568.78	8668.21	392.594	2.57608
																568.776	8668.15	392.604	2.57614
																568.773	8668.1	392.614	2.57621
																568.77	8668.05	392.624	2.57627
																568.767	8668.01	392.634	2.57634
																568.764	8667.96	392.644	2.5764
																568.76	8667.9	392.654	2.57647
																568.757	8667.86	392.664	2.57654
																568.754	8667.81	392.674	2.5766
																568.751	8667.77	392.684	2.57667
																568.748	8667.72	392.694	2.57673
																568.744	8667.66	392.704	2.5768
																568.741	8667.61	392.714	2.57686
																568.738	8667.57	392.724	2.57693
																568.735	8667.52	392.734	2.57699
																568.732	8667.48	392.744	2.57706
																568.728	8667.41	392.754	2.57713
																568.725	8667.37	392.764	2.57719
																568.722	8667.32	392.774	2.57726
																568.719	8667.28	392.784	2.57732
																568.715	8667.22	392.794	2.57739
																568.712	8667.17	392.804	2.57745
																568.709	8667.13	392.814	2.57752
																568.706	8667.08	392.824	2.57759
																568.703	8667.03	392.834	2.57765
																568.699	8666.97	392.844	2.57772
																568.696	8666.93	392.854	2.57778
																568.693	8666.88	392.864	2.57785
																568.69	8666.84	392.874	2.57791
																568.687	8666.79	392.884	2.57798
																568.683	8666.73	392.894	2.57804
																568.68	8666.68	392.904	2.57811
																568.677	8666.64	392.914	2.57818
																568.674	8666.59	392.924	2.57824
																568.67	8666.53	392.934	2.57831
																568.667	8666.49	392.944	2.57837
																568.664	8666.44	392.954	2.57844
																568.661	8666.39	392.964	2.5785
																568.658	8666.35	392.974	2.57857
																568.654	8666.29	392.984	2.57864
																568.651	8666.24	392.994	2.5787
																568.648	8666.2	393.004	2.57877
																568.645	8666.15	393.014	2.57883
																568.642	8666.1	393.024	2.5789
																568.638	8666.04	393.034	2.57896
																568.635	8666	393.044	2.57903
																568.632	8665.95	393.054	2.57909
																568.629	8665.91	393.064	2.57916
																568.625	8665.84	393.074	2.57923
																568.622	8665.8	393.084	2.57929
																568.619	8665.75	393.094	2.57936
																568.616	8665.71	393.104	2.57942
																568.613	8665.66	393.114	2.57949
																568.609	8665.6	393.124	2.57955
																568.606	8665.56	393.134	2.57962
																568.603	8665.51	393.144	2.57969
																568.6	8665.46	393.154	2.57975
																568.596	8665.4	393.164	2.57982
																568.593	8665.36	393.174	2.57988
																568.59	8665.31	393.184	2.57995
																568.587	8665.27	393.194	2.58001
																568.584	8665.22	393.204	2.58008
																568.58	8665.16	393.214	2.58014
																568.577	8665.11	393.224	2.58021
																568.574	8665.07	393.234	2.58028
																568.571	8665.02	393.244	2.58034
																568.567	8664.96	393.254	2.58041
																568.564	8664.92	393.264	2.58047
																568.561	8664.87	393.274	2.58054
																568.558	8664.82	393.284	2.5806
																568.555	8664.78	393.294	2.58067
																568.551	8664.72	393.304	2.58073
																568.548	8664.67	393.314	2.5808
																568.545	8664.63	393.324	2.58087
																568.542	8664.58	393.334	2.58093
																568.538	8664.52	393.344	2.581
																568.535	8664.47	393.354	2.58106
																568.532	8664.43	393.364	2.58113
																568.529	8664.38	393.374	2.58119
																568.526	8664.34	393.384	2.58126
																568.522	8664.28	393.394	2.58133
																568.519	8664.23	393.404	2.58139
																568.516	8664.18	393.414	2.58146
																568.513	8664.14	393.424	2.58152
																568.509	8664.08	393.434	2.58159
																568.506	8664.03	393.444	2.58165
																568.503	8663.99	393.454	2.58172
																568.5	8663.94	393.464	2.58178
																568.497	8663.89	393.474	2.58185
																568.493	8663.83	393.484	2.58192
																568.49	8663.79	393.494	2.58198
																568.487	8663.74	393.504	2.58205
																568.484	8663.7	393.514	2.58211
																568.48	8663.64	393.524	2.58218
																568.477	8663.59	393.534	2.58224
																568.474	8663.54	393.544	2.58231
																568.471	8663.5	393.554	2.58238
																568.467	8663.44	393.564	2.58244
																568.464	8663.39	393.574	2.58251
																568.461	8663.35	393.584	2.58257
																568.458	8663.3	393.594	2.58264
																568.455	8663.25	393.604	2.5827
																568.451	8663.19	393.614	2.58277
																568.448	8663.15	393.624	2.58283
																568.445	8663.1	393.634	2.5829
																568.442	8663.06	393.644	2.58297
																568.438	8663	393.654	2.58303
																568.435	8662.95	393.664	2.5831
																568.432	8662.9	393.674	2.58316
																568.429	8662.86	393.684	2.58323
																568.425	8662.8	393.694	2.58329
																568.422	8662.75	393.704	2.58336
																568.419	8662.71	393.714	2.58343
																568.416	8662.66	393.724	2.58349
																568.413	8662.61	393.734	2.58356
																568.409	8662.55	393.744	2.58362
																568.406	8662.51	393.754	2.58369
																568.403	8662.46	393.764	2.58375
																568.4	8662.42	393.774	2.58382
																568.396	8662.36	393.784	2.58388
																568.393	8662.31	393.794	2.58395
																568.39	8662.26	393.804	2.58402
																568.387	8662.22	393.814	2.58408
																568.383	8662.16	393.824	2.58415
																568.38	8662.11	393.834	2.58421
																568.377	8662.07	393.844	2.58428
																568.374	8662.02	393.854	2.58434
																568.37	8661.96	393.864	2.58441
																568.367	8661.91	393.874	2.58448
																568.364	8661.87	393.884	2.58454
																568.361	8661.82	393.894	2.58461
																568.358	8661.78	393.904	2.58467
																568.354	8661.71	393.914	2.58474
																568.351	8661.67	393.924	2.5848
																568.348	8661.62	393.934	2.58487
																568.345	8661.58	393.944	2.58493
																568.341	8661.52	393.954	2.585
																568.338	8661.47	393.964	2.58507
																568.335	8661.43	393.974	2.58513
																568.332	8661.38	393.984	2.5852
																568.328	8661.32	393.994	2.58526
																568.325	8661.27	394.004	2.58533
																568.322	8661.23	394.014	2.58539
																568.319	8661.18	394.024	2.58546
																568.315	8661.12	394.034	2.58552
																568.312	8661.07	394.044	2.58559
																568.309	8661.03	394.054	2.58566
																568.306	8660.98	394.064	2.58572
																568.303	8660.94	394.074	2.58579
																568.299	8660.88	394.084	2.58585
																568.296	8660.83	394.094	2.58592
																568.293	8660.79	394.104	2.58598
																568.29	8660.74	394.114	2.58605
																568.286	8660.68	394.124	2.58612
																568.283	8660.63	394.134	2.58618
																568.28	8660.59	394.144	2.58625
																568.277	8660.54	394.154	2.58631
																568.273	8660.48	394.164	2.58638
																568.27	8660.43	394.174	2.58644
																568.267	8660.39	394.184	2.58651
																568.264	8660.34	394.194	2.58657
																568.26	8660.28	394.204	2.58664
																568.257	8660.24	394.214	2.58671
																568.254	8660.19	394.224	2.58677
																568.251	8660.15	394.234	2.58684
																568.247	8660.08	394.244	2.5869
																568.244	8660.04	394.254	2.58697
																568.241	8659.99	394.264	2.58703
																568.238	8659.95	394.274	2.5871
																568.234	8659.89	394.284	2.58717
																568.231	8659.84	394.294	2.58723
																568.228	8659.79	394.304	2.5873
																568.225	8659.75	394.314	2.58736
																568.221	8659.69	394.324	2.58743
																568.218	8659.64	394.334	2.58749
																568.215	8659.6	394.344	2.58756
																568.212	8659.55	394.354	2.58762
																568.208	8659.49	394.364	2.58769
																568.205	8659.44	394.374	2.58776
																568.202	8659.4	394.384	2.58782
																568.199	8659.35	394.394	2.58789
																568.195	8659.29	394.404	2.58795
																568.192	8659.25	394.414	2.58802
																568.189	8659.2	394.424	2.58808
																568.186	8659.15	394.434	2.58815
																568.182	8659.09	394.444	2.58822
																568.179	8659.05	394.454	2.58828
																568.176	8659	394.464	2.58835
																568.173	8658.96	394.474	2.58841
																568.169	8658.9	394.484	2.58848
																568.166	8658.85	394.494	2.58854
																568.163	8658.8	394.504	2.58861
																568.16	8658.76	394.514	2.58867
																568.156	8658.7	394.524	2.58874
																568.153	8658.65	394.534	2.58881
																568.15	8658.61	394.544	2.58887
																568.147	8658.56	394.554	2.58894
																568.143	8658.5	394.564	2.589
																568.14	8658.45	394.574	2.58907
																568.137	8658.41	394.584	2.58913
																568.134	8658.36	394.594	2.5892
																568.13	8658.3	394.604	2.58927
																568.127	8658.26	394.614	2.58933
																568.124	8658.21	394.624	2.5894
																568.121	8658.16	394.634	2.58946
																568.117	8658.1	394.644	2.58953
																568.114	8658.06	394.654	2.58959
																568.111	8658.01	394.664	2.58966
																568.108	8657.97	394.674	2.58972
																568.104	8657.9	394.684	2.58979
																568.101	8657.86	394.694	2.58986
																568.098	8657.81	394.704	2.58992
																568.095	8657.77	394.714	2.58999
																568.091	8657.71	394.724	2.59005
																568.088	8657.66	394.734	2.59012
																568.085	8657.62	394.744	2.59018
																568.082	8657.57	394.754	2.59025
																568.078	8657.51	394.764	2.59031
																568.075	8657.46	394.774	2.59038
																568.072	8657.42	394.784	2.59045
																568.069	8657.37	394.794	2.59051
																568.065	8657.31	394.804	2.59058
																568.062	8657.26	394.814	2.59064
																568.059	8657.22	394.824	2.59071
																568.056	8657.17	394.834	2.59077
																568.052	8657.11	394.844	2.59084
																568.049	8657.07	394.854	2.59091
																568.046	8657.02	394.864	2.59097
																568.043	8656.98	394.874	2.59104
																568.039	8656.91	394.884	2.5911
																568.036	8656.87	394.894	2.59117
																568.033	8656.82	394.904	2.59123
																568.03	8656.78	394.914	2.5913
																568.026	8656.72	394.924	2.59136
																568.023	8656.67	394.934	2.59143
																568.02	8656.62	394.944	2.5915
																568.017	8656.58	394.954	2.59156
																568.013	8656.52	394.964	2.59163
																568.01	8656.47	394.974	2.59169
																568.007	8656.43	394.984	2.59176
																568.004	8656.38	394.994	2.59182
																568	8656.32	395.004	2.59189
																567.997	8656.27	395.014	2.59196
																567.994	8656.23	395.024	2.59202
																567.991	8656.18	395.034	2.59209
																567.987	8656.12	395.044	2.59215
																567.984	8656.08	395.054	2.59222
																567.981	8656.03	395.064	2.59228
																567.978	8655.98	395.074	2.59235
																567.975	8655.94	395.084	2.59241
																567.971	8655.88	395.094	2.59248
																567.968	8655.83	395.104	2.59255
																567.965	8655.79	395.114	2.59261
																567.962	8655.74	395.124	2.59268
																567.958	8655.68	395.134	2.59274
																567.955	8655.63	395.144	2.59281
																567.952	8655.59	395.154	2.59287
																567.949	8655.54	395.164	2.59294
																567.946	8655.5	395.174	2.59301
																567.942	8655.44	395.184	2.59307
																567.939	8655.39	395.194	2.59314
																567.936	8655.34	395.204	2.5932
																567.933	8655.3	395.214	2.59327
																567.93	8655.25	395.224	2.59333
																567.926	8655.19	395.234	2.5934
																567.923	8655.15	395.244	2.59346
																567.92	8655.1	395.254	2.59353
																567.917	8655.06	395.264	2.5936
																567.913	8654.99	395.274	2.59366
																567.91	8654.95	395.284	2.59373
																567.907	8654.9	395.294	2.59379
																567.904	8654.86	395.304	2.59386
																567.901	8654.81	395.314	2.59392
																567.897	8654.75	395.324	2.59399
																567.894	8654.7	395.334	2.59406
																567.891	8654.66	395.344	2.59412
																567.888	8654.61	395.354	2.59419
																567.885	8654.57	395.364	2.59425
																567.881	8654.51	395.374	2.59432
																567.878	8654.46	395.384	2.59438
																567.875	8654.42	395.394	2.59445
																567.872	8654.37	395.404	2.59451
																567.868	8654.31	395.414	2.59458
																567.865	8654.26	395.424	2.59465
																567.862	8654.22	395.434	2.59471
																567.859	8654.17	395.444	2.59478
																567.856	8654.13	395.454	2.59484
																567.852	8654.06	395.464	2.59491
																567.849	8654.02	395.474	2.59497
																567.846	8653.97	395.484	2.59504
																567.843	8653.93	395.494	2.5951
																567.839	8653.87	395.504	2.59517
																567.836	8653.82	395.514	2.59524
																567.833	8653.77	395.524	2.5953
																567.83	8653.73	395.534	2.59537
																567.827	8653.68	395.544	2.59543
																567.823	8653.62	395.554	2.5955
																567.82	8653.58	395.564	2.59556
																567.817	8653.53	395.574	2.59563
																567.814	8653.49	395.584	2.5957
																567.81	8653.42	395.594	2.59576
																567.807	8653.38	395.604	2.59583
																567.804	8653.33	395.614	2.59589
																567.801	8653.29	395.624	2.59596
																567.798	8653.24	395.634	2.59602
																567.794	8653.18	395.644	2.59609
																567.791	8653.13	395.654	2.59615
																567.788	8653.09	395.664	2.59622
																567.785	8653.04	395.674	2.59629
																567.781	8652.98	395.684	2.59635
																567.778	8652.94	395.694	2.59642
																567.775	8652.89	395.704	2.59648
																567.772	8652.85	395.714	2.59655
																567.768	8652.78	395.724	2.59661
																567.765	8652.74	395.734	2.59668
																567.762	8652.69	395.744	2.59675
																567.759	8652.65	395.754	2.59681
																567.756	8652.6	395.764	2.59688
																567.752	8652.54	395.774	2.59694
																567.749	8652.49	395.784	2.59701
																567.746	8652.45	395.794	2.59707
																567.743	8652.4	395.804	2.59714
																567.739	8652.34	395.814	2.5972
																567.736	8652.3	395.824	2.59727
																567.733	8652.25	395.834	2.59734
																567.73	8652.21	395.844	2.5974
																567.727	8652.16	395.854	2.59747
																567.723	8652.1	395.864	2.59753
																567.72	8652.05	395.874	2.5976
																567.717	8652.01	395.884	2.59766
																567.714	8651.96	395.894	2.59773
																567.71	8651.9	395.904	2.5978
																567.707	8651.85	395.914	2.59786
																567.704	8651.81	395.924	2.59793
																567.701	8651.76	395.934	2.59799
																567.697	8651.7	395.944	2.59806
																567.694	8651.66	395.954	2.59812
																567.691	8651.61	395.964	2.59819
																567.688	8651.57	395.974	2.59825
																567.685	8651.52	395.984	2.59832
																567.681	8651.46	395.994	2.59839
																567.678	8651.41	396.004	2.59845
																567.675	8651.37	396.014	2.59852
																567.672	8651.32	396.024	2.59858
																567.668	8651.26	396.034	2.59865
																567.665	8651.21	396.044	2.59871
																567.662	8651.17	396.054	2.59878
																567.659	8651.12	396.064	2.59885
																567.655	8651.06	396.074	2.59891
																567.652	8651.02	396.084	2.59898
																567.649	8650.97	396.094	2.59904
																567.646	8650.93	396.104	2.59911
																567.642	8650.86	396.114	2.59917
																567.639	8650.82	396.124	2.59924
																567.636	8650.77	396.134	2.5993
																567.633	8650.73	396.144	2.59937
																567.63	8650.68	396.154	2.59944
																567.626	8650.62	396.164	2.5995
																567.623	8650.57	396.174	2.59957
																567.62	8650.53	396.184	2.59963
																567.617	8650.48	396.194	2.5997
																567.613	8650.42	396.204	2.59976
																567.61	8650.38	396.214	2.59983
																567.607	8650.33	396.224	2.5999
																567.604	8650.28	396.234	2.59996
																567.6	8650.22	396.244	2.60003
																567.597	8650.18	396.254	2.60009
																567.594	8650.13	396.264	2.60016
																567.591	8650.09	396.274	2.60022
																567.587	8650.03	396.284	2.60029
																567.584	8649.98	396.294	2.60035
																567.581	8649.93	396.304	2.60042
																567.578	8649.89	396.314	2.60049
																567.574	8649.83	396.324	2.60055
																567.571	8649.78	396.334	2.60062
																567.568	8649.74	396.344	2.60068
																567.565	8649.69	396.354	2.60075
																567.561	8649.63	396.364	2.60081
																567.558	8649.58	396.374	2.60088
																567.555	8649.54	396.384	2.60094
																567.552	8649.49	396.394	2.60101
																567.549	8649.45	396.404	2.60108
																567.545	8649.39	396.414	2.60114
																567.542	8649.34	396.424	2.60121
																567.539	8649.29	396.434	2.60127
																567.536	8649.25	396.444	2.60134
																567.532	8649.19	396.454	2.6014
																567.529	8649.14	396.464	2.60147
																567.526	8649.1	396.474	2.60154
																567.523	8649.05	396.484	2.6016
																567.519	8648.99	396.494	2.60167
																567.516	8648.94	396.504	2.60173
																567.513	8648.9	396.514	2.6018
																567.51	8648.85	396.524	2.60186
																567.506	8648.79	396.534	2.60193
																567.503	8648.75	396.544	2.60199
																567.5	8648.7	396.554	2.60206
																567.497	8648.65	396.564	2.60213
																567.493	8648.59	396.574	2.60219
																567.49	8648.55	396.584	2.60226
																567.487	8648.5	396.594	2.60232
																567.484	8648.46	396.604	2.60239
																567.48	8648.4	396.614	2.60245
																567.477	8648.35	396.624	2.60252
																567.474	8648.3	396.634	2.60259
																567.471	8648.26	396.644	2.60265
																567.467	8648.2	396.654	2.60272
																567.464	8648.15	396.664	2.60278
																567.461	8648.11	396.674	2.60285
																567.458	8648.06	396.684	2.60291
																567.454	8648	396.694	2.60298
																567.451	8647.95	396.704	2.60304
																567.448	8647.91	396.714	2.60311
																567.445	8647.86	396.724	2.60318
																567.441	8647.8	396.734	2.60324
																567.438	8647.76	396.744	2.60331
																567.435	8647.71	396.754	2.60337
																567.432	8647.66	396.764	2.60344
																567.428	8647.6	396.774	2.6035
																567.425	8647.56	396.784	2.60357
																567.422	8647.51	396.794	2.60364
																567.419	8647.47	396.804	2.6037
																567.415	8647.4	396.814	2.60377
																567.412	8647.36	396.824	2.60383
																567.409	8647.31	396.834	2.6039
																567.406	8647.27	396.844	2.60396
																567.402	8647.21	396.854	2.60403
																567.399	8647.16	396.864	2.60409
																567.396	8647.12	396.874	2.60416
																567.393	8647.07	396.884	2.60423
																567.389	8647.01	396.894	2.60429
																567.386	8646.96	396.904	2.60436
																567.383	8646.92	396.914	2.60442
																567.379	8646.86	396.924	2.60449
																567.376	8646.81	396.934	2.60455
																567.373	8646.76	396.944	2.60462
																567.37	8646.72	396.954	2.60469
																567.366	8646.66	396.964	2.60475
																567.363	8646.61	396.974	2.60482
																567.36	8646.57	396.984	2.60488
																567.357	8646.52	396.994	2.60495
																567.353	8646.46	397.004	2.60501
																567.35	8646.41	397.014	2.60508
																567.347	8646.37	397.024	2.60514
																567.344	8646.32	397.034	2.60521
																567.34	8646.26	397.044	2.60528
																567.337	8646.22	397.054	2.60534
																567.334	8646.17	397.064	2.60541
																567.331	8646.12	397.074	2.60547
																567.327	8646.06	397.084	2.60554
																567.324	8646.02	397.094	2.6056
																567.321	8645.97	397.104	2.60567
																567.318	8645.93	397.114	2.60573
																567.314	8645.87	397.124	2.6058
																567.311	8645.82	397.134	2.60587
																567.308	8645.77	397.144	2.60593
																567.305	8645.73	397.154	2.606
																567.301	8645.67	397.164	2.60606
																567.298	8645.62	397.174	2.60613
																567.295	8645.58	397.184	2.60619
																567.291	8645.51	397.194	2.60626
																567.288	8645.47	397.204	2.60633
																567.285	8645.42	397.214	2.60639
																567.282	8645.38	397.224	2.60646
																567.278	8645.32	397.234	2.60652
																567.275	8645.27	397.244	2.60659
																567.272	8645.23	397.254	2.60665
																567.269	8645.18	397.264	2.60672
																567.265	8645.12	397.274	2.60678
																567.262	8645.07	397.284	2.60685
																567.259	8645.03	397.294	2.60692
																567.256	8644.98	397.304	2.60698
																567.252	8644.92	397.314	2.60705
																567.249	8644.87	397.324	2.60711
																567.246	8644.83	397.334	2.60718
																567.243	8644.78	397.344	2.60724
																567.239	8644.72	397.354	2.60731
																567.236	8644.68	397.364	2.60738
																567.233	8644.63	397.374	2.60744
																567.229	8644.57	397.384	2.60751
																567.226	8644.52	397.394	2.60757
																567.223	8644.48	397.404	2.60764
																567.22	8644.43	397.414	2.6077
																567.216	8644.37	397.424	2.60777
																567.213	8644.33	397.434	2.60783
																567.21	8644.28	397.444	2.6079
																567.207	8644.23	397.454	2.60797
																567.203	8644.17	397.464	2.60803
																567.2	8644.13	397.474	2.6081
																567.197	8644.08	397.484	2.60816
																567.194	8644.04	397.494	2.60823
																567.19	8643.98	397.504	2.60829
																567.187	8643.93	397.514	2.60836
																567.184	8643.88	397.524	2.60843
																567.18	8643.82	397.534	2.60849
																567.177	8643.78	397.544	2.60856
																567.174	8643.73	397.554	2.60862
																567.171	8643.69	397.564	2.60869
																567.167	8643.63	397.574	2.60875
																567.164	8643.58	397.584	2.60882
																567.161	8643.53	397.594	2.60888
																567.158	8643.49	397.604	2.60895
																567.154	8643.43	397.614	2.60902
																567.151	8643.38	397.624	2.60908
																567.148	8643.34	397.634	2.60915
																567.144	8643.27	397.644	2.60921
																567.141	8643.23	397.654	2.60928
																567.138	8643.18	397.664	2.60934
																567.135	8643.14	397.674	2.60941
																567.131	8643.08	397.684	2.60948
																567.128	8643.03	397.694	2.60954
																567.125	8642.99	397.704	2.60961
																567.122	8642.94	397.714	2.60967
																567.118	8642.88	397.724	2.60974
																567.115	8642.83	397.734	2.6098
																567.112	8642.79	397.744	2.60987
																567.108	8642.73	397.754	2.60993
																567.105	8642.68	397.764	2.61
																567.102	8642.63	397.774	2.61007
																567.099	8642.59	397.784	2.61013
																567.095	8642.53	397.794	2.6102
																567.092	8642.48	397.804	2.61026
																567.089	8642.44	397.814	2.61033
																567.086	8642.39	397.824	2.61039
																567.082	8642.33	397.834	2.61046
																567.079	8642.28	397.844	2.61052
																567.076	8642.24	397.854	2.61059
																567.072	8642.18	397.864	2.61066
																567.069	8642.13	397.874	2.61072
																567.066	8642.09	397.884	2.61079
																567.063	8642.04	397.894	2.61085
																567.059	8641.98	397.904	2.61092
																567.056	8641.93	397.914	2.61098
																567.053	8641.89	397.924	2.61105
																567.049	8641.83	397.934	2.61112
																567.046	8641.78	397.944	2.61118
																567.043	8641.74	397.954	2.61125
																567.04	8641.69	397.964	2.61131
																567.036	8641.63	397.974	2.61138
																567.033	8641.58	397.984	2.61144
																567.03	8641.54	397.994	2.61151
																567.026	8641.48	398.004	2.61157
																567.023	8641.43	398.014	2.61164
																567.02	8641.38	398.024	2.61171
																567.016	8641.32	398.034	2.61177
																567.013	8641.28	398.044	2.61184
																567.01	8641.23	398.054	2.6119
																567.007	8641.19	398.064	2.61197
																567.003	8641.13	398.074	2.61203
																567	8641.08	398.084	2.6121
																566.997	8641.03	398.094	2.61217
																566.993	8640.97	398.104	2.61223
																566.99	8640.93	398.114	2.6123
																566.987	8640.88	398.124	2.61236
																566.983	8640.82	398.134	2.61243
																566.98	8640.78	398.144	2.61249
																566.977	8640.73	398.154	2.61256
																566.974	8640.68	398.164	2.61262
																566.97	8640.62	398.174	2.61269
																566.967	8640.58	398.184	2.61276
																566.964	8640.53	398.194	2.61282
																566.96	8640.47	398.204	2.61289
																566.957	8640.42	398.214	2.61295
																566.954	8640.38	398.224	2.61302
																566.951	8640.33	398.234	2.61308
																566.947	8640.27	398.244	2.61315
																566.944	8640.23	398.254	2.61322
																566.941	8640.18	398.264	2.61328
																566.937	8640.12	398.274	2.61335
																566.934	8640.07	398.284	2.61341
																566.931	8640.03	398.294	2.61348
																566.927	8639.97	398.304	2.61354
																566.924	8639.92	398.314	2.61361
																566.921	8639.88	398.324	2.61367
																566.918	8639.83	398.334	2.61374
																566.914	8639.77	398.344	2.61381
																566.911	8639.72	398.354	2.61387
																566.908	8639.68	398.364	2.61394
																566.904	8639.62	398.374	2.614
																566.901	8639.57	398.384	2.61407
																566.898	8639.53	398.394	2.61413
																566.894	8639.46	398.404	2.6142
																566.891	8639.42	398.414	2.61427
																566.888	8639.37	398.424	2.61433
																566.885	8639.33	398.434	2.6144
																566.881	8639.27	398.444	2.61446
																566.878	8639.22	398.454	2.61453
																566.875	8639.17	398.464	2.61459
																566.871	8639.11	398.474	2.61466
																566.868	8639.07	398.484	2.61472
																566.865	8639.02	398.494	2.61479
																566.861	8638.96	398.504	2.61486
																566.858	8638.92	398.514	2.61492
																566.855	8638.87	398.524	2.61499
																566.852	8638.82	398.534	2.61505
																566.848	8638.76	398.544	2.61512
																566.845	8638.72	398.554	2.61518
																566.842	8638.67	398.564	2.61525
																566.838	8638.61	398.574	2.61531
																566.835	8638.57	398.584	2.61538
																566.832	8638.52	398.594	2.61545
																566.828	8638.46	398.604	2.61551
																566.825	8638.41	398.614	2.61558
																566.822	8638.37	398.624	2.61564
																566.818	8638.31	398.634	2.61571
																566.815	8638.26	398.644	2.61577
																566.812	8638.21	398.654	2.61584
																566.809	8638.17	398.664	2.61591
																566.805	8638.11	398.674	2.61597
																566.802	8638.06	398.684	2.61604
																566.799	8638.02	398.694	2.6161
																566.795	8637.96	398.704	2.61617
																566.792	8637.91	398.714	2.61623
																566.789	8637.86	398.724	2.6163
																566.785	8637.8	398.734	2.61636
																566.782	8637.76	398.744	2.61643
																566.779	8637.71	398.754	2.6165
																566.775	8637.65	398.764	2.61656
																566.772	8637.61	398.774	2.61663
																566.769	8637.56	398.784	2.61669
																566.766	8637.51	398.794	2.61676
																566.762	8637.45	398.804	2.61682
																566.759	8637.41	398.814	2.61689
																566.756	8637.36	398.824	2.61696
																566.752	8637.3	398.834	2.61702
																566.749	8637.25	398.844	2.61709
																566.746	8637.21	398.854	2.61715
																566.742	8637.15	398.864	2.61722
																566.739	8637.1	398.874	2.61728
																566.736	8637.06	398.884	2.61735
																566.732	8637	398.894	2.61741
																566.729	8636.95	398.904	2.61748
																566.726	8636.9	398.914	2.61755
																566.723	8636.86	398.924	2.61761
																566.719	8636.8	398.934	2.61768
																566.716	8636.75	398.944	2.61774
																566.713	8636.71	398.954	2.61781
																566.709	8636.65	398.964	2.61787
																566.706	8636.6	398.974	2.61794
																566.703	8636.55	398.984	2.61801
																566.699	8636.49	398.994	2.61807
																566.696	8636.45	399.004	2.61814
																566.693	8636.4	399.014	2.6182
																566.689	8636.34	399.024	2.61827
																566.686	8636.29	399.034	2.61833
																566.683	8636.25	399.044	2.6184
																566.68	8636.2	399.054	2.61846
																566.676	8636.14	399.064	2.61853
																566.673	8636.1	399.074	2.6186
																566.67	8636.05	399.084	2.61866
																566.666	8635.99	399.094	2.61873
																566.663	8635.94	399.104	2.61879
																566.66	8635.9	399.114	2.61886
																566.657	8635.85	399.124	2.61892
																566.653	8635.79	399.134	2.61899
																566.65	8635.75	399.144	2.61906
																566.647	8635.7	399.154	2.61912
																566.643	8635.64	399.164	2.61919
																566.64	8635.59	399.174	2.61925
																566.637	8635.55	399.184	2.61932
																566.634	8635.5	399.194	2.61938
																566.63	8635.44	399.204	2.61945
																566.627	8635.4	399.214	2.61951
																566.624	8635.35	399.224	2.61958
																566.62	8635.29	399.234	2.61965
																566.617	8635.24	399.244	2.61971
																566.614	8635.2	399.254	2.61978
																566.611	8635.15	399.264	2.61984
																566.607	8635.09	399.274	2.61991
																566.604	8635.04	399.284	2.61997
																566.601	8635	399.294	2.62004
																566.597	8634.94	399.304	2.6201
																566.594	8634.89	399.314	2.62017
																566.591	8634.85	399.324	2.62024
																566.588	8634.8	399.334	2.6203
																566.584	8634.74	399.344	2.62037
																566.581	8634.69	399.354	2.62043
																566.578	8634.65	399.364	2.6205
																566.574	8634.59	399.374	2.62056
																566.571	8634.54	399.384	2.62063
																566.568	8634.5	399.394	2.6207
																566.564	8634.44	399.404	2.62076
																566.561	8634.39	399.414	2.62083
																566.558	8634.34	399.424	2.62089
																566.555	8634.3	399.434	2.62096
																566.551	8634.24	399.444	2.62102
																566.548	8634.19	399.454	2.62109
																566.545	8634.15	399.464	2.62115
																566.541	8634.08	399.474	2.62122
																566.538	8634.04	399.484	2.62129
																566.535	8633.99	399.494	2.62135
																566.532	8633.95	399.504	2.62142
																566.528	8633.89	399.514	2.62148
																566.525	8633.84	399.524	2.62155
																566.522	8633.8	399.534	2.62161
																566.518	8633.73	399.544	2.62168
																566.515	8633.69	399.554	2.62175
																566.512	8633.64	399.564	2.62181
																566.508	8633.58	399.574	2.62188
																566.505	8633.54	399.584	2.62194
																566.502	8633.49	399.594	2.62201
																566.499	8633.44	399.604	2.62207
																566.495	8633.38	399.614	2.62214
																566.492	8633.34	399.624	2.6222
																566.489	8633.29	399.634	2.62227
																566.485	8633.23	399.644	2.62234
																566.482	8633.19	399.654	2.6224
																566.479	8633.14	399.664	2.62247
																566.475	8633.08	399.674	2.62253
																566.472	8633.03	399.684	2.6226
																566.469	8632.99	399.694	2.62266
																566.466	8632.94	399.704	2.62273
																566.462	8632.88	399.714	2.6228
																566.459	8632.84	399.724	2.62286
																566.456	8632.79	399.734	2.62293
																566.452	8632.73	399.744	2.62299
																566.449	8632.68	399.754	2.62306
																566.446	8632.64	399.764	2.62312
																566.442	8632.58	399.774	2.62319
																566.439	8632.53	399.784	2.62325
																566.436	8632.48	399.794	2.62332
																566.433	8632.44	399.804	2.62339
																566.429	8632.38	399.814	2.62345
																566.426	8632.33	399.824	2.62352
																566.423	8632.29	399.834	2.62358
																566.419	8632.23	399.844	2.62365
																566.416	8632.18	399.854	2.62371
																566.413	8632.13	399.864	2.62378
																566.409	8632.07	399.874	2.62385
																566.406	8632.03	399.884	2.62391
																566.403	8631.98	399.894	2.62398
																566.4	8631.94	399.904	2.62404
																566.396	8631.88	399.914	2.62411
																566.393	8631.83	399.924	2.62417
																566.39	8631.78	399.934	2.62424
																566.386	8631.72	399.944	2.6243
																566.383	8631.68	399.954	2.62437
																566.38	8631.63	399.964	2.62444
																566.377	8631.59	399.974	2.6245
																566.373	8631.52	399.984	2.62457
																566.37	8631.48	399.994	2.62463
																566.367	8631.43	400.004	2.6247
																566.363	8631.37	400.014	2.62476
																566.36	8631.33	400.024	2.62483
																566.357	8631.28	400.034	2.6249
																566.354	8631.23	400.044	2.62496
																566.35	8631.17	400.054	2.62503
																566.347	8631.13	400.064	2.62509
																566.344	8631.08	400.074	2.62516
																566.341	8631.04	400.084	2.62522
																566.337	8630.98	400.094	2.62529
																566.334	8630.93	400.104	2.62535
																566.331	8630.88	400.114	2.62542
																566.327	8630.82	400.124	2.62549
																566.324	8630.78	400.134	2.62555
																566.321	8630.73	400.144	2.62562
																566.318	8630.69	400.154	2.62568
																566.314	8630.63	400.164	2.62575
																566.311	8630.58	400.174	2.62581
																566.308	8630.53	400.184	2.62588
																566.305	8630.49	400.194	2.62594
																566.301	8630.43	400.204	2.62601
																566.298	8630.38	400.214	2.62608
																566.295	8630.34	400.224	2.62614
																566.291	8630.27	400.234	2.62621
																566.288	8630.23	400.244	2.62627
																566.285	8630.18	400.254	2.62634
																566.282	8630.14	400.264	2.6264
																566.278	8630.08	400.274	2.62647
																566.275	8630.03	400.284	2.62654
																566.272	8629.99	400.294	2.6266
																566.269	8629.94	400.304	2.62667
																566.265	8629.88	400.314	2.62673
																566.262	8629.83	400.324	2.6268
																566.259	8629.79	400.334	2.62686
																566.255	8629.73	400.344	2.62693
																566.252	8629.68	400.354	2.62699
																566.249	8629.63	400.364	2.62706
																566.246	8629.59	400.374	2.62713
																566.242	8629.53	400.384	2.62719
																566.239	8629.48	400.394	2.62726
																566.236	8629.44	400.404	2.62732
																566.232	8629.38	400.414	2.62739
																566.229	8629.33	400.424	2.62745
																566.226	8629.28	400.434	2.62752
																566.223	8629.24	400.444	2.62759
																566.219	8629.18	400.454	2.62765
																566.216	8629.13	400.464	2.62772
																566.213	8629.09	400.474	2.62778
																566.209	8629.03	400.484	2.62785
																566.206	8628.98	400.494	2.62791
																566.203	8628.93	400.504	2.62798
																566.2	8628.89	400.514	2.62804
																566.196	8628.83	400.524	2.62811
																566.193	8628.78	400.534	2.62818
																566.19	8628.74	400.544	2.62824
																566.187	8628.69	400.554	2.62831
																566.183	8628.63	400.564	2.62837
																566.18	8628.58	400.574	2.62844
																566.177	8628.54	400.584	2.6285
																566.173	8628.48	400.594	2.62857
																566.17	8628.43	400.604	2.62864
																566.167	8628.39	400.614	2.6287
																566.164	8628.34	400.624	2.62877
																566.16	8628.28	400.634	2.62883
																566.157	8628.23	400.644	2.6289
																566.154	8628.19	400.654	2.62896
																566.15	8628.13	400.664	2.62903
																566.147	8628.08	400.674	2.62909
																566.144	8628.03	400.684	2.62916
																566.141	8627.99	400.694	2.62923
																566.137	8627.93	400.704	2.62929
																566.134	8627.88	400.714	2.62936
																566.131	8627.84	400.724	2.62942
																566.127	8627.78	400.734	2.62949
																566.124	8627.73	400.744	2.62955
																566.121	8627.68	400.754	2.62962
																566.118	8627.64	400.764	2.62969
																566.114	8627.58	400.774	2.62975
																566.111	8627.53	400.784	2.62982
																566.108	8627.49	400.794	2.62988
																566.104	8627.42	400.804	2.62995
																566.101	8627.38	400.814	2.63001
																566.098	8627.33	400.824	2.63008
																566.095	8627.29	400.834	2.63014
																566.091	8627.23	400.844	2.63021
[truncated: 1,597 more rows]

## Sheet: 2
15 min				30 min				60 min				120 min				180 min				240 min
V(kN)	M (kN.m)	dis (mm)	Δ (%)	V(kN)	M (kN.m)	dis (mm)	Δ (%)	V(kN)	M (kN.m)	dis (mm)	Δ (%)	V(kN)	M (kN.m)	dis (mm)	Δ (%)	V(kN)	M (kN.m)	dis (mm)	Δ (%)	V(kN)	M (kN.m)	dis (mm)	Δ (%)
-387.075	-5899.03	-381.524	-2.50344	-389.101	-5929.91	-381.524	-2.50344	-387.318	-5902.73	-381.524	-2.50344	-376.483	-5737.6	-381.524	-2.50344	-377.39	-5751.42	-305.524	-2.00475	-371.748	-5665.43	-305.524	-2.00475
-399.009	-6080.9	-305.524	-2.00475	-389.082	-5929.61	-381.524	-2.50344	-387.299	-5902.44	-381.524	-2.50344	-376.464	-5737.31	-381.524	-2.50344	-377.371	-5751.13	-305.524	-2.00475	-371.729	-5665.15	-305.524	-2.00475
-399.009	-6080.9	-305.524	-2.00475	-397.347	-6055.57	-305.524	-2.00475	-394.005	-6004.64	-305.524	-2.00475	-384.029	-5852.6	-305.524	-2.00475	-377.371	-5751.13	-305.524	-2.00475	-369.735	-5634.77	-229.524	-1.50606
-398.129	-6067.48	-229.524	-1.50606	-397.347	-6055.57	-305.524	-2.00475	-394.005	-6004.63	-305.524	-2.00475	-384.029	-5852.6	-305.524	-2.00475	-376.538	-5738.43	-229.524	-1.50606	-359.084	-5472.44	-152.524	-1.00081
-388.542	-5921.38	-152.524	-1.00081	-396.097	-6036.51	-229.524	-1.50606	-392.067	-5975.11	-229.524	-1.50606	-383.706	-5847.68	-229.524	-1.50606	-365.959	-5577.21	-152.524	-1.00081	-353.666	-5389.88	-114.524	-0.75147
-382.777	-5833.53	-114.524	-0.75147	-385.784	-5879.35	-152.524	-1.00081	-382.264	-5825.7	-152.524	-1.00081	-373.13	-5686.5	-152.524	-1.00081	-360.522	-5494.35	-114.524	-0.75147	-307.16	-4681.11	-76.524	-0.502126
-331.197	-5047.45	-76.524	-0.502126	-379.652	-5785.9	-114.524	-0.75147	-375.827	-5727.6	-114.524	-0.75147	-367.994	-5608.22	-114.524	-0.75147	-312.469	-4762.03	-76.524	-0.502126	-270.628	-4124.37	-61.524	-0.403701
-292.878	-4463.46	-61.524	-0.403701	-327.9	-4997.2	-76.524	-0.502126	-323.891	-4936.09	-76.524	-0.502126	-318	-4846.32	-76.524	-0.502126	-275.552	-4199.42	-61.524	-0.403701	-229.149	-3492.23	-46.524	-0.305276
-249.84	-3807.56	-46.524	-0.305276	-289.71	-4415.18	-61.524	-0.403701	-285.984	-4358.4	-61.524	-0.403701	-280.476	-4274.45	-61.524	-0.403701	-233.748	-3562.31	-46.524	-0.305276	-178.654	-2722.69	-30.524	-0.200289
-198.194	-3020.47	-30.524	-0.200289	-246.848	-3761.97	-46.524	-0.305276	-243.322	-3708.23	-46.524	-0.305276	-238.26	-3631.09	-46.524	-0.305276	-183.042	-2789.55	-30.524	-0.200289	-116.277	-1772.06	-15.524	-0.101864
-135.549	-2065.77	-15.524	-0.101864	-195.495	-2979.34	-30.524	-0.200289	-192.098	-2927.57	-30.524	-0.200289	-187.376	-2855.61	-30.524	-0.200289	-120.555	-1837.26	-15.524	-0.101864	-69.6331	-1061.21	-8.524	-0.0559318
-87.9293	-1340.04	-8.524	-0.0559318	-132.881	-2025.1	-15.524	-0.101864	-129.434	-1972.58	-15.524	-0.101864	-124.782	-1901.68	-15.524	-0.101864	-73.4945	-1120.06	-8.524	-0.0559318	-28.8151	-439.143	-3.524	-0.0231234
-36.9692	-563.411	-3.524	-0.0231234	-85.3162	-1300.22	-8.524	-0.0559318	-81.967	-1249.18	-8.524	-0.0559318	-77.4467	-1180.29	-8.524	-0.0559318	-30.4577	-464.176	-3.524	-0.0231234	-12.4926	-190.387	-1.524	-0.01
-16.0219	-244.174	-1.524	-0.01	-35.7437	-544.734	-3.524	-0.0231234	-34.2065	-521.308	-3.524	-0.0231234	-32.178	-490.393	-3.524	-0.0231234	-13.2036	-201.223	-1.524	-0.01	-11.2812	-171.925	-1.3716	-0.009
-14.4585	-220.347	-1.3716	-0.009	-15.4913	-236.088	-1.524	-0.01	-14.826	-225.948	-1.524	-0.01	-13.9482	-212.57	-1.524	-0.01	-11.9213	-181.68	-1.3716	-0.009	-10.0694	-153.457	-1.2192	-0.008
-12.8946	-196.513	-1.2192	-0.008	-13.9805	-213.063	-1.3716	-0.009	-13.3815	-203.934	-1.3716	-0.009	-12.5915	-191.894	-1.3716	-0.009	-10.6386	-162.132	-1.2192	-0.008	-8.85726	-134.985	-1.0668	-0.007
-11.3303	-172.674	-1.0668	-0.007	-12.4693	-190.032	-1.2192	-0.008	-11.9366	-181.914	-1.2192	-0.008	-11.2344	-171.212	-1.2192	-0.008	-9.3555	-142.578	-1.0668	-0.007	-7.64481	-116.507	-0.9144	-0.006
-9.7656	-148.828	-0.9144	-0.006	-10.9577	-166.995	-1.0668	-0.007	-10.4914	-159.889	-1.0668	-0.007	-9.87694	-150.525	-1.0668	-0.007	-8.07209	-123.019	-0.9144	-0.006	-6.43203	-98.0241	-0.762	-0.005
-8.20049	-124.975	-0.762	-0.005	-9.44567	-143.952	-0.9144	-0.006	-9.04573	-137.857	-0.9144	-0.006	-8.51913	-129.831	-0.9144	-0.006	-6.78833	-103.454	-0.762	-0.005	-5.21891	-79.5362	-0.6096	-0.004
-6.63497	-101.117	-0.6096	-0.004	-7.93326	-120.903	-0.762	-0.005	-7.5997	-115.819	-0.762	-0.005	-7.16094	-109.133	-0.762	-0.005	-5.50422	-83.8843	-0.6096	-0.004	-4.00545	-61.0431	-0.4572	-0.003
-5.06904	-77.2522	-0.4572	-0.003	-6.42045	-97.8477	-0.6096	-0.004	-6.15329	-93.7761	-0.6096	-0.004	-5.80239	-88.4284	-0.6096	-0.004	-4.21975	-64.309	-0.4572	-0.003	-2.79166	-42.5449	-0.3048	-0.002
-3.50271	-53.3812	-0.3048	-0.002	-4.90725	-74.7865	-0.4572	-0.003	-4.70649	-71.7269	-0.4572	-0.003	-4.44347	-67.7184	-0.4572	-0.003	-2.93493	-44.7284	-0.3048	-0.002	-1.57754	-24.0417	-0.1524	-0.001
-1.93596	-29.504	-0.1524	-0.001	-3.39366	-51.7193	-0.3048	-0.002	-3.25931	-49.6719	-0.3048	-0.002	-3.08418	-47.0029	-0.3048	-0.002	-1.64976	-25.1424	-0.1524	-0.001	1.21454	18.5096	0.1524	0.001
1.56723	23.8846	0.1524	0.001	-1.87966	-28.6461	-0.1524	-0.001	-1.81175	-27.611	-0.1524	-0.001	-1.72452	-26.2818	-0.1524	-0.001	1.2856	19.5925	0.1524	0.001	2.42874	37.014	0.3048	0.002
3.13405	47.7629	0.3048	0.002	1.51446	23.0804	0.1524	0.001	1.44802	22.0679	0.1524	0.001	1.3601	20.7279	0.1524	0.001	2.57085	39.1797	0.3048	0.002	3.64261	55.5134	0.4572	0.003
4.70046	71.6351	0.4572	0.003	3.02853	46.1548	0.3048	0.002	2.89566	44.1299	0.3048	0.002	2.71983	41.4503	0.3048	0.002	3.85574	58.7616	0.4572	0.003	4.85615	74.0077	0.6096	0.004
6.26647	95.5009	0.6096	0.004	4.5422	69.2232	0.4572	0.003	4.34292	66.1861	0.4572	0.003	4.0792	62.167	0.4572	0.003	5.14029	78.338	0.6096	0.004	6.06935	92.4968	0.762	0.005
7.83206	119.361	0.762	0.005	6.05548	92.2855	0.6096	0.004	5.78979	88.2364	0.6096	0.004	5.4382	82.8782	0.6096	0.004	6.42448	97.9091	0.762	0.005	7.28221	110.981	0.9144	0.006
9.39724	143.214	0.9144	0.006	7.56836	115.342	0.762	0.005	7.23628	110.281	0.762	0.005	6.79683	103.584	0.762	0.005	7.70833	117.475	0.9144	0.006	8.49474	129.46	1.0668	0.007
10.962	167.061	1.0668	0.007	9.08084	138.392	0.9144	0.006	8.68239	132.32	0.9144	0.006	8.15509	124.284	0.9144	0.006	8.99181	137.035	1.0668	0.007	9.70693	147.934	1.2192	0.008
12.5264	190.902	1.2192	0.008	10.5929	161.436	1.0668	0.007	10.1281	154.352	1.0668	0.007	9.51299	144.978	1.0668	0.007	10.275	156.59	1.2192	0.008	10.9188	166.402	1.3716	0.009
14.0903	214.737	1.3716	0.009	12.1046	184.474	1.2192	0.008	11.5734	176.379	1.2192	0.008	10.8705	165.667	1.2192	0.008	11.5577	176.14	1.3716	0.009	12.1303	184.866	1.524	0.01
15.6539	238.565	1.524	0.01	13.6159	207.507	1.3716	0.009	13.0184	198.4	1.3716	0.009	12.2277	186.35	1.3716	0.009	12.8402	195.684	1.524	0.01	13.3415	203.324	1.6764	0.011
17.217	262.387	1.6764	0.011	15.1268	230.533	1.524	0.01	14.463	220.416	1.524	0.01	13.5845	207.027	1.524	0.01	14.1222	215.223	1.6764	0.011	28.4464	433.523	3.476	0.0228084
36.4908	556.119	3.476	0.0228084	16.6373	253.553	1.6764	0.011	15.9072	242.425	1.6764	0.011	14.9409	227.699	1.6764	0.011	30.0669	458.219	3.476	0.0228084	69.2753	1055.76	8.476	0.0556168
87.5143	1333.72	8.476	0.0556168	35.2816	537.691	3.476	0.0228084	33.7651	514.58	3.476	0.0228084	31.764	484.084	3.476	0.0228084	73.1208	1114.36	8.476	0.0556168	116.03	1768.3	15.476	0.101549
135.297	2061.93	15.476	0.101549	84.9061	1293.97	8.476	0.0556168	81.5674	1243.09	8.476	0.0556168	77.0595	1174.39	8.476	0.0556168	120.303	1833.42	15.476	0.101549	181.946	2772.86	31.476	0.206535
201.515	3071.09	31.476	0.206535	132.629	2021.27	15.476	0.101549	129.183	1968.74	15.476	0.101549	124.531	1897.85	15.476	0.101549	186.329	2839.65	31.476	0.206535	229.015	3490.19	46.476	0.304961
249.694	3805.33	46.476	0.304961	198.832	3030.21	31.476	0.206535	195.37	2977.44	31.476	0.206535	190.618	2905.02	31.476	0.206535	233.613	3560.27	46.476	0.304961	270.456	4121.75	61.476	0.403386
292.685	4460.52	61.476	0.403386	246.712	3759.89	46.476	0.304961	243.165	3705.83	46.476	0.304961	238.121	3628.96	46.476	0.304961	275.367	4196.59	61.476	0.403386	306.738	4674.68	76.476	0.501811
330.565	5037.81	76.476	0.501811	289.514	4412.2	61.476	0.403386	285.808	4355.71	61.476	0.403386	280.281	4271.48	61.476	0.403386	311.92	4753.66	76.476	0.501811	356.553	5433.87	114.476	0.751155
383.974	5851.76	114.476	0.751155	327.257	4987.4	76.476	0.501811	323.293	4926.99	76.476	0.501811	317.359	4836.55	76.476	0.501811	362.901	5530.61	114.476	0.751155	362.034	5517.4	152.476	1.0005
391.692	5969.38	152.476	1.0005	380.897	5804.87	114.476	0.751155	377.273	5749.64	114.476	0.751155	369.781	5635.46	114.476	0.751155	369.284	5627.88	152.476	1.0005	371.711	5664.88	229.476	1.50575
400.781	6107.9	229.476	1.50575	388.885	5926.6	152.476	1.0005	385.306	5872.06	152.476	1.0005	376.543	5738.51	152.476	1.0005	378.646	5770.56	229.476	1.50575	371.711	5664.88	229.476	1.50575
400.781	6107.9	229.476	1.50575	398.65	6075.42	229.476	1.50575	395.026	6020.2	229.476	1.50575	386.016	5882.88	229.476	1.50575	378.646	5770.57	229.476	1.50575	371.277	5658.26	305.476	2.00444
399.646	6090.6	305.476	2.00444	398.65	6075.43	229.476	1.50575	395.026	6020.2	229.476	1.50575	386.016	5882.88	229.476	1.50575	377.822	5758.01	305.476	2.00444	353.031	5380.19	358.476	2.3522
385.221	5870.77	381.476	2.50312	398.06	6066.44	305.476	2.00444	394.662	6014.65	305.476	2.00444	385.002	5867.43	305.476	2.00444	369.987	5638.61	359.476	2.35877	353.049	5380.46	358.476	2.3522
0	0	0	0	386.873	5895.95	381.476	2.50312	384.943	5866.53	381.476	2.50312	374.896	5713.41	378.476	2.48344
0	0	0	0
0	0	0	0
0	0	0	0
0	0	0	0
385.24	5871.06	381.476	2.50312

## Sheet: 3
15 min				30 min				60 min				120 min				180 min				240 min
V(kN)	M (kN.m)	dis (mm)	Δ (%)	V(kN)	M (kN.m)	dis (mm)	Δ (%)	V(kN)	M (kN.m)	dis (mm)	Δ (%)	V(kN)	M (kN.m)	dis (mm)	Δ (%)	V(kN)	M (kN.m)	dis (mm)	Δ (%)	V(kN)	M (kN.m)	dis (mm)	Δ (%)
-802.839	-12235.3	-457.524	-3.00213	-805.049	-12268.9	-457.524	-3.00213	-794.15	-12102.8	-457.524	-3.00213	-808.886	-12327.4	-457.224	-3.00016	-800.777	-12203.8	-457.224	-3.00016	-767.797	-11701.2	-381.524	-2.50344
-802.799	-12234.7	-457.524	-3.00213	-815.911	-12434.5	-381.524	-2.50344	-801.989	-12222.3	-413.524	-2.71341	-808.846	-12326.8	-457.224	-3.00016	-822.438	-12534	-387.424	-2.54215	-767.784	-11701	-378.524	-2.48375
-813.359	-12395.6	-381.524	-2.50344	-815.911	-12434.5	-381.524	-2.50344	-800.992	-12207.1	-381.524	-2.50344	-829.993	-12649.1	-391.024	-2.56577	-811.63	-12369.2	-381.024	-2.50016	-762.498	-11620.5	-305.524	-2.00475
-813.359	-12395.6	-381.524	-2.50344	-806.481	-12290.8	-305.524	-2.00475	-779.687	-11882.4	-305.524	-2.00475	-819.087	-12482.9	-381.024	-2.50016	-795.121	-12117.6	-304.824	-2.00016	-749.659	-11424.8	-229.524	-1.50606
-809.046	-12329.9	-305.524	-2.00475	-800.616	-12201.4	-229.524	-1.50606	-757.617	-11546.1	-229.524	-1.50606	-803.993	-12252.8	-304.824	-2.00016	-780.574	-11896	-228.624	-1.50016	-721.174	-10990.7	-152.524	-1.00081
-802.052	-12223.3	-229.524	-1.50606	-775.379	-11816.8	-152.524	-1.00081	-717.291	-10931.5	-152.524	-1.00081	-791	-12054.8	-228.624	-1.50016	-752.404	-11466.6	-152.424	-1.00016	-697.5	-10629.9	-114.524	-0.75147
-777.543	-11849.8	-152.524	-1.00081	-760.517	-11590.3	-114.524	-0.75147	-752.301	-11465.1	-114.524	-0.75147	-761.493	-11605.2	-152.424	-1.00016	-738.777	-11259	-114.324	-0.750157	-626.2	-9543.29	-76.524	-0.502126
-762.941	-11627.2	-114.524	-0.75147	-651.355	-9926.64	-76.524	-0.502126	-641.107	-9770.47	-76.524	-0.502126	-747.107	-11385.9	-114.324	-0.750157	-636.244	-9696.36	-76.224	-0.500157	-555.725	-8469.25	-61.524	-0.403701
-654.19	-9969.86	-76.524	-0.502126	-574.166	-8750.28	-61.524	-0.403701	-564.646	-8605.21	-61.524	-0.403701	-640.686	-9764.06	-76.224	-0.500157	-559.518	-8527.06	-61.024	-0.40042	-474.43	-7230.31	-46.524	-0.305276
-576.974	-8793.08	-61.524	-0.403701	-488.728	-7448.21	-46.524	-0.305276	-481.807	-7342.73	-46.524	-0.305276	-563.183	-8582.91	-61.024	-0.40042	-473.193	-7211.47	-45.724	-0.300026	-373.534	-5692.66	-30.524	-0.200289
-491.388	-7488.75	-46.524	-0.305276	-386.767	-5894.33	-30.524	-0.200289	-383.591	-5845.92	-30.524	-0.200289	-476.474	-7261.47	-45.724	-0.300026	-376.63	-5739.84	-30.524	-0.200289	-249.777	-3806.6	-15.524	-0.101864
-389.346	-5933.64	-30.524	-0.200289	-262.574	-4001.62	-15.524	-0.101864	-259.409	-3953.4	-15.524	-0.101864	-379.739	-5787.22	-30.524	-0.200289	-250.549	-3818.37	-15.324	-0.100551	-155.746	-2373.57	-8.524	-0.0559318
-265.157	-4040.99	-15.524	-0.101864	-168.372	-2565.99	-8.524	-0.0559318	-165.237	-2518.2	-8.524	-0.0559318	-253.533	-3863.84	-15.324	-0.100551	-142.668	-2174.26	-7.624	-0.0500262	-64.8008	-987.564	-3.524	-0.0231234
-170.885	-2604.29	-8.524	-0.0559318	-70.5514	-1075.2	-3.524	-0.0231234	-69.2549	-1055.44	-3.524	-0.0231234	-145.382	-2215.63	-7.624	-0.0500262	-58.6206	-893.378	-3.124	-0.0204987	-27.7684	-423.19	-1.524	-0.01
-71.7437	-1093.37	-3.524	-0.0231234	-30.573	-465.933	-1.524	-0.01	-17.6274	-268.641	-1.524	-0.01	-59.7348	-910.359	-3.124	-0.0204987	-26.9886	-411.307	-1.524	-0.01	-25.0304	-381.463	-1.3716	-0.009
-31.0866	-473.759	-1.524	-0.01	-27.5863	-420.416	-1.3716	-0.009	-16.7223	-254.848	-1.3716	-0.009	-31.0234	-472.797	-1.524	-0.01	-24.3692	-371.387	-1.3716	-0.009	-22.2917	-339.726	-1.2192	-0.008
-28.049	-427.467	-1.3716	-0.009	-24.599	-374.888	-1.2192	-0.008	-15.7463	-239.973	-1.2192	-0.008	-27.996	-426.658	-1.3716	-0.009	-21.7437	-331.374	-1.2192	-0.008	-19.5524	-297.978	-1.0668	-0.007
-25.0108	-381.164	-1.2192	-0.008	-21.6109	-329.349	-1.0668	-0.007	-14.71	-224.181	-1.0668	-0.007	-24.9679	-380.511	-1.2192	-0.008	-19.1156	-291.322	-1.0668	-0.007	-16.8123	-256.22	-0.9144	-0.006
-21.9718	-334.85	-1.0668	-0.007	-18.622	-283.8	-0.9144	-0.006	-13.5583	-206.629	-0.9144	-0.006	-21.9393	-334.355	-1.0668	-0.007	-16.487	-251.262	-0.9144	-0.006	-14.0716	-214.451	-0.762	-0.005
-18.9321	-288.525	-0.9144	-0.006	-15.6325	-238.239	-0.762	-0.005	-12.2091	-186.066	-0.762	-0.005	-18.9101	-288.191	-0.9144	-0.006	-13.8578	-211.193	-0.762	-0.005	-11.3302	-172.673	-0.6096	-0.004
-15.8916	-242.188	-0.762	-0.005	-12.6423	-192.668	-0.6096	-0.004	-10.5095	-160.165	-0.6096	-0.004	-15.8804	-242.018	-0.762	-0.005	-11.2281	-171.116	-0.6096	-0.004	-8.58819	-130.884	-0.4572	-0.003
-12.8504	-195.841	-0.6096	-0.004	-9.6513	-147.086	-0.4572	-0.003	-8.29046	-126.347	-0.4572	-0.003	-12.8501	-195.836	-0.6096	-0.004	-8.59781	-131.031	-0.4572	-0.003	-5.84547	-89.0849	-0.3048	-0.002
-9.80854	-149.482	-0.4572	-0.003	-6.65963	-101.493	-0.3048	-0.002	-5.88708	-89.7192	-0.3048	-0.002	-9.81931	-149.646	-0.4572	-0.003	-5.96698	-90.9367	-0.3048	-0.002	-3.10207	-47.2756	-0.1524	-0.001
-6.76592	-103.113	-0.3048	-0.002	-3.66724	-55.8887	-0.1524	-0.001	-3.45831	-52.7047	-0.1524	-0.001	-6.78791	-103.448	-0.3048	-0.002	-3.3356	-50.8345	-0.1524	-0.001	2.74419	41.8214	0.1524	0.001
-3.72257	-56.732	-0.1524	-0.001	2.99325	45.6172	0.1524	0.001	2.92975	44.6494	0.1524	0.001	-3.75595	-57.2407	-0.1524	-0.001	2.79686	42.6241	0.1524	0.001	5.48763	83.6315	0.3048	0.002
3.04452	46.3984	0.1524	0.001	5.98574	91.2227	0.3048	0.002	5.85874	89.2872	0.3048	0.002	2.85512	43.512	0.1524	0.001	5.59296	85.2368	0.3048	0.002	8.23046	125.432	0.4572	0.003
6.08826	92.7851	0.3048	0.002	8.97757	136.818	0.4572	0.003	8.78709	133.915	0.4572	0.003	5.70948	87.0125	0.3048	0.002	8.38845	127.84	0.4572	0.003	10.9726	167.222	0.6096	0.004
9.13132	139.161	0.4572	0.003	11.9686	182.402	0.6096	0.004	11.7147	178.532	0.6096	0.004	8.56321	130.503	0.4572	0.003	11.1832	170.432	0.6096	0.004	13.714	209.001	0.762	0.005
12.1736	185.526	0.6096	0.004	14.959	227.976	0.762	0.005	14.6417	223.14	0.762	0.005	11.4162	173.983	0.6096	0.004	13.9774	213.015	0.762	0.005	16.4546	250.769	0.9144	0.006
15.2152	231.88	0.762	0.005	17.9487	273.539	0.9144	0.006	17.5669	267.719	0.9144	0.006	14.2686	217.454	0.762	0.005	16.7706	255.585	0.9144	0.006	63.9633	974.801	3.476	0.0228084
18.2561	278.223	0.9144	0.006	20.9376	319.089	1.0668	0.007	20.5227	312.765	1.0668	0.007	17.1201	260.91	0.9144	0.006	19.5633	298.145	1.0668	0.007	155.003	2362.25	8.476	0.0556168
21.2962	324.554	1.0668	0.007	23.9259	364.631	1.2192	0.008	21.9847	335.046	1.2192	0.008	19.9709	304.357	1.0668	0.007	22.3551	340.691	1.2192	0.008	249.283	3799.07	15.476	0.101549
24.3357	370.876	1.2192	0.008	26.9133	410.158	1.3716	0.009	23.37	356.159	1.3716	0.009	22.8216	347.802	1.2192	0.008	25.1436	383.188	1.3716	0.009	380.157	5793.59	31.476	0.206535
27.374	417.18	1.3716	0.009	29.9001	455.678	1.524	0.01	24.7277	376.851	1.524	0.01	25.6701	391.212	1.3716	0.009	28.0959	428.182	1.524	0.01	474.085	7225.06	46.476	0.304961
30.4132	463.497	1.524	0.01	32.8863	501.187	1.6764	0.011	26.0446	396.92	1.6764	0.011	33.3539	508.314	1.524	0.01	28.7989	438.896	1.6764	0.011	558.393	8509.91	61.476	0.403386
33.4457	509.712	1.6764	0.011	69.6359	1061.25	3.476	0.0228084	67.0393	1021.68	3.476	0.0228084	33.2822	507.221	1.6764	0.011	57.5312	876.776	3.076	0.0201837	645.7	9840.47	80.4824	0.5281
70.8124	1079.18	3.476	0.0228084	167.569	2553.76	8.476	0.0556168	163.252	2487.96	8.476	0.0556168	58.8052	896.191	3.076	0.0201837	143.336	2184.44	7.676	0.0503675	706.6	10768.6	114.476	0.751155
170.077	2591.97	8.476	0.0556168	262.075	3994.02	15.476	0.101549	258.183	3934.71	15.476	0.101549	146.226	2228.49	7.676	0.0503675	249.925	3808.86	15.276	0.100236	732.217	11159	152.476	1.0005
264.642	4033.15	15.476	0.101549	393.332	5994.38	31.476	0.206535	389.486	5935.76	31.476	0.206535	253	3855.72	15.276	0.100236	376.926	5744.35	30.576	0.20063	761.677	11608	229.476	1.50575
395.825	6032.38	31.476	0.206535	488.408	7443.34	46.476	0.304961	481.422	7336.87	46.476	0.304961	380.086	5792.51	30.576	0.20063	473.46	7215.53	45.776	0.300367	770.263	11738.8	305.476	2.00444
491.108	7484.48	46.476	0.304961	573.77	8744.26	61.476	0.403386	564.398	8601.43	61.476	0.403386	476.785	7266.21	45.776	0.300367	559.133	8521.18	60.976	0.400105	776.279	11830.5	369.476	2.42438
576.631	8787.85	61.476	0.403386	650.183	9908.79	76.476	0.501811	640.588	9762.57	76.476	0.501811	562.845	8577.76	60.976	0.400105	635.453	9684.31	76.276	0.500499	775.399	11817.1	381.476	2.50312
653.073	9952.83	76.476	0.501811	762.003	11612.9	114.476	0.751155	753.231	11479.2	114.476	0.751155	639.991	9753.47	76.276	0.500499	740.957	11292.2	114.376	0.750499	764.858	11656.4	382.476	2.50969
764.507	11651.1	114.476	0.751155	782.599	11926.8	152.476	1.0005	726.571	11072.9	152.476	1.0005	748.961	11414.2	114.376	0.750499	758.841	11564.7	152.476	1.0005	765.184	11661.4	383.476	2.51625
784.783	11960.1	152.476	1.0005	806.208	12286.6	229.476	1.50575	764.674	11653.6	229.476	1.50575	768.321	11709.2	152.476	1.0005	783.543	11941.2	228.676	1.5005	765.505	11666.3	384.476	2.52281
807.669	12308.9	229.476	1.50575	808.976	12328.8	305.476	2.00444	777.936	11855.7	305.476	2.00444	793.22	12088.7	228.676	1.5005	793.278	12089.6	304.876	2.0005	765.704	11669.3	385.476	2.52937
810.427	12350.9	305.476	2.00444	812.511	12382.7	381.476	2.50312	802.149	12224.8	381.476	2.50312	803.321	12242.6	304.876	2.0005	808.001	12313.9	381.076	2.5005	765.72	11669.6	386.476	2.53593
814.272	12409.5	381.476	2.50312	813.621	12399.6	409.476	2.68685	804.258	12256.9	413.476	2.7131	817.604	12460.3	381.076	2.5005	822.09	12528.7	387.476	2.54249	765.642	11668.4	387.476	2.54249
814.272	12409.5	381.476	2.50312	803.195	12240.7	457.476	3.00181	795.78	12127.7	457.476	3.00181	830.71	12660	393.876	2.58449	798.953	12176	457.276	3.0005	765.559	11667.1	388.476	2.54906
801.017	12207.5	457.476	3.00181	803.235	12241.3	457.476	3.00181	795.82	12128.3	457.476	3.00181	811.177	12362.3	457.276	3.0005	798.993	12176.7	457.276	3.0005	765.468	11665.7	389.476	2.55562
																				765.363	11664.1	390.476	2.56218
																				765.227	11662.1	391.476	2.56874
																				765.083	11659.9	392.476	2.5753
																				764.931	11657.5	393.476	2.58186
																				764.77	11655.1	394.476	2.58843
																				764.603	11652.5	395.476	2.59499
																				764.429	11649.9	396.476	2.60155
																				764.249	11647.2	397.476	2.60811
																				764.065	11644.4	398.476	2.61467
																				763.876	11641.5	399.476	2.62123
																				763.682	11638.5	400.476	2.6278
																				763.457	11635.1	401.476	2.63436
																				763.22	11631.5	402.476	2.64092
																				762.977	11627.8	403.476	2.64748
																				762.742	11624.2	404.476	2.65404
																				762.551	11621.3	405.476	2.6606
																				762.357	11618.3	406.476	2.66717
																				762.156	11615.3	407.476	2.67373
																				761.95	11612.1	408.476	2.68029
																				761.739	11608.9	409.476	2.68685
																				761.513	11605.5	410.476	2.69341
																				761.269	11601.7	411.476	2.69997
																				760.999	11597.6	412.476	2.70654
																				760.709	11593.2	413.476	2.7131
																				760.409	11588.6	414.476	2.71966
																				760.099	11583.9	415.476	2.72622
																				759.781	11579.1	416.476	2.73278
																				759.458	11574.1	417.476	2.73934
																				759.124	11569	418.476	2.74591
																				758.785	11563.9	419.476	2.75247
																				758.442	11558.7	420.476	2.75903
																				758.092	11553.3	421.476	2.76559
																				757.738	11547.9	422.476	2.77215
																				757.381	11542.5	423.476	2.77871
																				757.019	11537	424.476	2.78528
																				756.654	11531.4	425.476	2.79184
																				756.289	11525.8	426.476	2.7984
																				755.918	11520.2	427.476	2.80496
																				755.541	11514.4	428.476	2.81152
																				755.159	11508.6	429.476	2.81808
																				754.773	11502.7	430.476	2.82465
																				754.383	11496.8	431.476	2.83121
																				753.993	11490.9	432.476	2.83777
																				753.597	11484.8	433.476	2.84433
																				753.198	11478.7	434.476	2.85089
																				752.796	11472.6	435.476	2.85745
																				752.39	11466.4	436.476	2.86402
																				751.982	11460.2	437.476	2.87058
																				751.574	11454	438.476	2.87714
																				751.164	11447.7	439.476	2.8837
																				750.752	11441.5	440.476	2.89026
																				750.338	11435.2	441.476	2.89682
																				749.921	11428.8	442.476	2.90339
																				749.501	11422.4	443.476	2.90995
																				746.935	11383.3	444.476	2.91651
																				741.143	11295	445.476	2.92307
																				732.874	11169	446.476	2.92963

## Sheet: 4
15 min				30 min				60 min				120 min				180 min				240 min
V(kN)	M (kN.m)	dis (mm)	Δ (%)	V(kN)	M (kN.m)	dis (mm)	Δ (%)	V(kN)	M (kN.m)	dis (mm)	Δ (%)	V(kN)	M (kN.m)	dis (mm)	Δ (%)	V(kN)	M (kN.m)	dis (mm)	Δ (%)	V(kN)	M (kN.m)	dis (mm)	Δ (%)
-552.241	-8416.15	-381.676	-2.50444	-548.681	-8361.9	-381.676	-2.50444	-543.297	-8279.85	-381.076	-2.5005	-517.031	-7879.55	-381.676	-2.50444	-522.028	-7955.71	-305.676	-2.00575	-514.166	-7835.88	-305.676	-2.00575
-552.213	-8415.73	-381.676	-2.50444	-551.488	-8404.68	-352.676	-2.31415	-542.814	-8272.49	-305.676	-2.00575	-545.356	-8311.23	-305.676	-2.00575	-523.056	-7971.37	-292.676	-1.92045	-515.85	-7861.55	-287.676	-1.88764
-551.823	-8409.79	-305.676	-2.00575	-547.71	-8347.1	-305.676	-2.00575	-537.908	-8197.71	-228.676	-1.5005	-545.356	-8311.23	-305.676	-2.00575	-521.818	-7952.5	-228.676	-1.5005	-515.672	-7858.84	-228.676	-1.5005
-546.926	-8335.16	-228.676	-1.5005	-541.746	-8256.21	-228.676	-1.5005	-522.624	-7964.78	-152.676	-1.00181	-534.926	-8152.27	-228.676	-1.5005	-507.283	-7731	-152.676	-1.00181	-501.318	-7640.08	-152.676	-1.00181
-532.388	-8113.6	-152.676	-1.00181	-526.229	-8019.73	-152.676	-1.00181	-516.248	-7867.61	-114.676	-0.75247	-514.072	-7834.45	-152.676	-1.00181	-501.281	-7639.53	-114.676	-0.75247	-495.796	-7555.93	-114.676	-0.75247
-527.006	-8031.58	-114.676	-0.75247	-519.223	-7912.96	-114.676	-0.75247	-458.965	-6994.62	-76.6764	-0.503126	-508.036	-7742.47	-114.676	-0.75247	-448.708	-6838.31	-76.6764	-0.503126	-444.478	-6773.84	-76.6764	-0.503126
-471.104	-7179.63	-76.6764	-0.503126	-462.323	-7045.8	-76.6764	-0.503126	-412.034	-6279.4	-61.6764	-0.404701	-453.308	-6908.42	-76.6764	-0.503126	-403.447	-6148.53	-61.6764	-0.404701	-399.777	-6092.6	-61.6764	-0.404701
-418.184	-6373.12	-61.6764	-0.404701	-415.538	-6332.8	-61.6764	-0.404701	-356.304	-5430.08	-46.6764	-0.306276	-407.313	-6207.45	-61.6764	-0.404701	-348.393	-5309.51	-46.6764	-0.306276	-344.937	-5256.85	-46.6764	-0.306276
-362.041	-5517.51	-46.6764	-0.306276	-359.52	-5479.09	-46.6764	-0.306276	-288.053	-4389.93	-30.6764	-0.201289	-351.999	-5364.46	-46.6764	-0.306276	-280.411	-4273.47	-30.6764	-0.201289	-277.146	-4223.7	-30.6764	-0.201289
-293.782	-4477.24	-30.6764	-0.201289	-291.232	-4438.37	-30.6764	-0.201289	-202.231	-3082.01	-15.6764	-0.102864	-283.855	-4325.96	-30.6764	-0.201289	-194.354	-2961.95	-15.6764	-0.102864	-191.008	-2910.97	-15.6764	-0.102864
-208.245	-3173.65	-15.6764	-0.102864	-205.577	-3132.99	-15.6764	-0.102864	-120.568	-1837.45	-7.6764	-0.0503701	-197.95	-3016.76	-15.6764	-0.102864	-112.719	-1717.83	-7.6764	-0.0503701	-109.414	-1667.48	-7.6764	-0.0503701
-126.498	-1927.82	-7.6764	-0.0503701	-123.882	-1887.96	-7.6764	-0.0503701	-57.7403	-879.962	-3.6764	-0.0241234	-116.261	-1771.81	-7.6764	-0.0503701	-53.7832	-819.656	-3.6764	-0.0241234	-52.1525	-794.803	-3.6764	-0.0241234
-60.8542	-927.419	-3.6764	-0.0241234	-59.4749	-906.398	-3.6764	-0.0241234	-26.3279	-401.237	-1.6764	-0.011	-55.5472	-846.539	-3.6764	-0.0241234	-24.5215	-373.708	-1.6764	-0.011	-23.7772	-362.364	-1.6764	-0.011
-27.7487	-422.89	-1.6764	-0.011	-27.1194	-413.3	-1.6764	-0.011	-23.9894	-365.598	-1.524	-0.01	-25.3266	-385.978	-1.6764	-0.011	-22.3472	-340.571	-1.524	-0.01	-21.6705	-330.259	-1.524	-0.01
-25.2816	-385.292	-1.524	-0.01	-24.7092	-376.568	-1.524	-0.01	-21.6502	-329.949	-1.3716	-0.009	-23.0791	-351.726	-1.524	-0.01	-20.1722	-307.424	-1.3716	-0.009	-19.5632	-298.143	-1.3716	-0.009
-22.8138	-347.683	-1.3716	-0.009	-22.2982	-339.825	-1.3716	-0.009	-19.3103	-294.289	-1.2192	-0.008	-20.8309	-317.464	-1.3716	-0.009	-17.9965	-274.267	-1.2192	-0.008	-17.4552	-266.017	-1.2192	-0.008
-20.3453	-310.062	-1.2192	-0.008	-19.8865	-303.071	-1.2192	-0.008	-16.9697	-258.618	-1.0668	-0.007	-18.5821	-283.191	-1.2192	-0.008	-15.8202	-241.099	-1.0668	-0.007	-15.3465	-233.881	-1.0668	-0.007
-17.876	-272.43	-1.0668	-0.007	-17.4741	-266.306	-1.0668	-0.007	-14.6284	-222.936	-0.9144	-0.006	-16.3325	-248.907	-1.0668	-0.007	-13.6431	-207.921	-0.9144	-0.006	-13.2372	-201.735	-0.9144	-0.006
-15.406	-234.787	-0.9144	-0.006	-15.061	-229.53	-0.9144	-0.006	-12.2864	-187.244	-0.762	-0.005	-14.0823	-214.614	-0.9144	-0.006	-11.4654	-174.733	-0.762	-0.005	-11.1272	-169.579	-0.762	-0.005
-12.9352	-197.133	-0.762	-0.005	-12.6472	-192.743	-0.762	-0.005	-9.94363	-151.541	-0.6096	-0.004	-11.8313	-180.309	-0.762	-0.005	-9.28706	-141.535	-0.6096	-0.004	-9.01661	-137.413	-0.6096	-0.004
-10.4637	-159.468	-0.6096	-0.004	-10.2326	-155.945	-0.6096	-0.004	-7.60021	-115.827	-0.4572	-0.003	-9.57969	-145.995	-0.6096	-0.004	-7.10801	-108.326	-0.4572	-0.003	-6.90533	-105.237	-0.4572	-0.003
-7.99153	-121.791	-0.4572	-0.003	-7.81732	-119.136	-0.4572	-0.003	-5.25607	-80.1026	-0.3048	-0.002	-7.32738	-111.669	-0.4572	-0.003	-4.9283	-75.1072	-0.3048	-0.002	-4.79338	-73.0511	-0.3048	-0.002
-5.51857	-84.103	-0.3048	-0.002	-5.40132	-82.3161	-0.3048	-0.002	2.34566	35.7479	0.1524	0.001	-5.07438	-77.3335	-0.3048	-0.002	2.18123	33.242	0.1524	0.001	2.11344	32.2088	0.1524	0.001
2.47455	37.7122	0.1524	0.001	2.41756	36.8437	0.1524	0.001	4.69053	71.4837	0.3048	0.002	2.25454	34.3592	0.1524	0.001	4.36167	66.4719	0.3048	0.002	4.22609	64.4055	0.3048	0.002
4.94829	75.412	0.3048	0.002	4.83433	73.6752	0.3048	0.002	7.03476	107.21	0.4572	0.003	4.50828	68.7062	0.3048	0.002	6.54152	99.6927	0.4572	0.003	6.33817	96.5937	0.4572	0.003
7.42136	113.101	0.4572	0.003	7.25043	110.497	0.4572	0.003	9.37832	142.926	0.6096	0.004	6.76141	103.044	0.4572	0.003	8.72075	132.904	0.6096	0.004	8.44964	128.772	0.6096	0.004
9.89371	150.78	0.6096	0.004	9.66584	147.307	0.6096	0.004	11.7211	178.63	0.762	0.005	9.0139	137.372	0.6096	0.004	10.8993	166.105	0.762	0.005	10.5604	160.941	0.762	0.005
12.3653	188.447	0.762	0.005	12.0805	184.107	0.762	0.005	14.0632	214.324	0.9144	0.006	11.2657	171.689	0.762	0.005	13.0771	199.295	0.9144	0.006	12.6705	193.099	0.9144	0.006
14.8362	226.103	0.9144	0.006	14.4944	220.895	0.9144	0.006	16.4047	250.007	1.0668	0.007	13.5167	205.995	0.9144	0.006	15.2542	232.475	1.0668	0.007	14.78	225.247	1.0668	0.007
17.3063	263.748	1.0668	0.007	16.9077	257.673	1.0668	0.007	18.7454	285.679	1.2192	0.008	15.7671	240.291	1.0668	0.007	17.4307	265.644	1.2192	0.008	16.8888	257.385	1.2192	0.008
19.7757	301.381	1.2192	0.008	19.3202	294.439	1.2192	0.008	21.0854	321.341	1.3716	0.009	18.0168	274.576	1.2192	0.008	19.6065	298.804	1.3716	0.009	18.9969	289.512	1.3716	0.009
22.2443	339.003	1.3716	0.009	21.7319	331.195	1.3716	0.009	23.4246	356.992	1.524	0.01	20.2658	308.851	1.3716	0.009	21.7817	331.953	1.524	0.01	21.1044	321.63	1.524	0.01
24.7122	376.614	1.524	0.01	24.143	367.939	1.524	0.01	52.5032	800.149	3.3236	0.0218084	22.5141	343.115	1.524	0.01	48.9238	745.599	3.3236	0.0218084	47.4487	723.117	3.3236	0.0218084
55.3229	843.121	3.3236	0.0218084	54.0733	824.078	3.3236	0.0218084	129.186	1968.79	8.3236	0.0546168	50.5195	769.917	3.3236	0.0218084	121.095	1845.49	8.3236	0.0546168	117.62	1792.53	8.3236	0.0546168
135.256	2061.3	8.3236	0.0546168	132.598	2020.79	8.3236	0.0546168	199.648	3042.63	15.3236	0.100549	124.734	1900.95	8.3236	0.0546168	191.764	2922.49	15.3236	0.100549	188.401	2871.23	15.3236	0.100549
205.589	3133.18	15.3236	0.100549	202.945	3092.88	15.3236	0.100549	291.083	4436.1	31.3236	0.205535	195.307	2976.47	15.3236	0.100549	283.4	4319.02	31.3236	0.205535	280.155	4269.56	31.3236	0.205535
296.841	4523.86	31.3236	0.205535	294.294	4485.05	31.3236	0.205535	354.961	5409.6	46.3236	0.303961	286.895	4372.28	31.3236	0.205535	347.028	5288.7	46.3236	0.303961	343.572	5236.04	46.3236	0.303961
360.651	5496.33	46.3236	0.303961	358.141	5458.07	46.3236	0.303961	410.749	6259.82	61.3236	0.402386	350.643	5343.8	46.3236	0.303961	402.085	6127.77	61.3236	0.402386	398.416	6071.85	61.3236	0.402386
416.857	6352.9	61.3236	0.402386	414.203	6312.45	61.3236	0.402386	457.219	6968.02	76.3236	0.500811	405.994	6187.34	61.3236	0.402386	446.944	6811.43	76.3236	0.500811	442.712	6746.93	76.3236	0.500811
468.886	7145.82	76.3236	0.500811	460.503	7018.06	76.3236	0.500811	519.187	7912.41	114.324	0.750155	451.524	6881.22	76.3236	0.500811	504.787	7692.95	114.324	0.750155	499.558	7613.27	114.324	0.750155
529.925	8076.06	114.324	0.750155	522.315	7960.08	114.324	0.750155	528.288	8051.11	153.324	1.00606	511.219	7790.98	114.324	0.750155	511.758	7799.18	153.324	1.00606	505.708	7706.99	153.324	1.00606
537.124	8185.77	153.324	1.00606	530.984	8092.19	153.324	1.00606	542.398	8266.14	229.324	1.50475	519.189	7912.44	153.324	1.00606	525.338	8006.15	229.324	1.50475	518.821	7906.83	229.324	1.50475
550.63	8391.6	229.324	1.50475	545.852	8318.79	229.324	1.50475	543.923	8289.39	305.324	2.00344	532.946	8122.1	229.324	1.50475	525.338	8006.15	229.324	1.50475	518.821	7906.83	229.324	1.50475
552.273	8416.65	305.324	2.00344	548.756	8363.04	305.324	2.00344	549.05	8367.52	343.524	2.25409	542.563	8268.66	305.324	2.00344	521.373	7945.73	305.324	2.00344	513.624	7827.63	305.324	2.00344
552.909	8426.33	376.324	2.46932	549.583	8375.64	378.324	2.48244	534.571	8146.87	381.024	2.50015	542.563	8268.66	305.324	2.00344	416.276	6344.04	366.324	2.4037	414.903	6323.12	324.024	2.12614
552.849	8425.42	381.324	2.50212	549.564	8375.35	381.324	2.50212	533.86	8136.02	381.024	2.50016	485.518	7399.29	381.324	2.50212
478.122	7286.57	428.324	2.81052	483.438	7367.6	421.324	2.76459					485.542	7399.66	381.324	2.50213
478.146	7286.94	428.324	2.81052	483.462	7367.96	421.324	2.76459

## Sheet: 5
15 min				30 min				60 min				120 min				180 min				240 min
V(kN)	M (kN.m)	dis (mm)	Δ (%)	V(kN)	M (kN.m)	dis (mm)	Δ (%)	V(kN)	M (kN.m)	dis (mm)	Δ (%)	V(kN)	M (kN.m)	dis (mm)	Δ (%)	V(kN)	M (kN.m)	dis (mm)	Δ (%)	V(kN)	M (kN.m)	dis (mm)	Δ (%)
-643.455	-9806.26	-457.524	-3.00213	-641.76	-9780.42	-457.524	-3.00213	-637.775	-9719.69	-457.524	-3.00213	-624.58	-9518.6	-457.524	-3.00213	-626.247	-9544.01	-381.524	-2.50344	-619.508	-9441.3	-381.524	-2.50344
-659.504	-10050.8	-381.524	-2.50344	-641.728	-9779.93	-457.524	-3.00213	-637.743	-9719.2	-457.524	-3.00213	-624.549	-9518.13	-457.524	-3.00213	-626.878	-9553.62	-369.524	-2.4247	-621.535	-9472.19	-363.524	-2.38533
-659.504	-10050.8	-381.524	-2.50344	-657.874	-10026	-381.524	-2.50344	-654.425	-9973.44	-381.524	-2.50344	-642.757	-9795.62	-381.524	-2.50344	-625.481	-9532.33	-305.524	-2.00475	-620.78	-9460.68	-305.524	-2.00475
-654.959	-9981.58	-305.524	-2.00475	-657.874	-10026	-381.524	-2.50344	-654.425	-9973.44	-381.524	-2.50344	-642.757	-9795.62	-381.524	-2.50344	-624.057	-9510.63	-229.524	-1.50606	-616.559	-9396.36	-229.524	-1.50606
-651.984	-9936.24	-229.524	-1.50606	-652.905	-9950.28	-305.524	-2.00475	-649.639	-9900.5	-305.524	-2.00475	-639.565	-9746.97	-305.524	-2.00475	-604.223	-9208.36	-152.524	-1.00081	-596.654	-9093	-152.524	-1.00081
-633.036	-9647.47	-152.524	-1.00081	-649.652	-9900.7	-229.524	-1.50606	-646.456	-9851.98	-229.524	-1.50606	-635.343	-9682.63	-229.524	-1.50606	-588.459	-8968.11	-114.524	-0.75147	-581.962	-8869.1	-114.524	-0.75147
-614.728	-9368.45	-114.524	-0.75147	-630.025	-9601.58	-152.524	-1.00081	-626.313	-9545.02	-152.524	-1.00081	-614.319	-9362.22	-152.524	-1.00081	-489.657	-7462.38	-76.524	-0.502126	-485.927	-7405.52	-76.524	-0.502126
-508.029	-7742.36	-76.524	-0.502126	-611.008	-9311.76	-114.524	-0.75147	-606.994	-9250.59	-114.524	-0.75147	-597.393	-9104.27	-114.524	-0.75147	-426.547	-6500.57	-61.524	-0.403701	-423.361	-6452.03	-61.524	-0.403701
-442.913	-6750	-61.524	-0.403701	-504.743	-7692.28	-76.524	-0.502126	-500.512	-7627.8	-76.524	-0.502126	-494.999	-7543.79	-76.524	-0.502126	-358.376	-5461.65	-46.524	-0.305276	-354.97	-5409.74	-46.524	-0.305276
-372.881	-5682.7	-46.524	-0.305276	-439.837	-6703.11	-61.524	-0.403701	-435.936	-6643.67	-61.524	-0.403701	-431.044	-6569.12	-61.524	-0.403701	-276.883	-4219.7	-30.524	-0.200289	-273.76	-4172.1	-30.524	-0.200289
-290.198	-4422.61	-30.524	-0.200289	-370.068	-5639.84	-46.524	-0.305276	-366.477	-5585.12	-46.524	-0.305276	-362.044	-5517.54	-46.524	-0.305276	-179.109	-2729.61	-15.524	-0.101864	-176.223	-2685.63	-15.524	-0.101864
-191.788	-2922.85	-15.524	-0.101864	-287.471	-4381.06	-30.524	-0.200289	-284.16	-4330.6	-30.524	-0.200289	-280.152	-4269.52	-30.524	-0.200289	-108.861	-1659.05	-8.524	-0.0559318	-106.245	-1619.18	-8.524	-0.0559318
-120.357	-1834.24	-8.524	-0.0559318	-189.177	-2883.06	-15.524	-0.101864	-186.029	-2835.08	-15.524	-0.101864	-182.23	-2777.18	-15.524	-0.101864	-45.1781	-688.514	-3.524	-0.0231234	-44.0384	-671.146	-3.524	-0.0231234
-50.3902	-767.947	-3.524	-0.0231234	-117.974	-1797.92	-8.524	-0.0559318	-115.075	-1753.74	-8.524	-0.0559318	-111.642	-1701.42	-8.524	-0.0559318	-19.5768	-298.35	-1.524	-0.01	-19.0837	-290.836	-1.524	-0.01
-21.8322	-332.723	-1.524	-0.01	-49.291	-751.195	-3.524	-0.0231234	-47.9665	-731.009	-3.524	-0.0231234	-46.4116	-707.313	-3.524	-0.0231234	-17.664	-269.199	-1.3716	-0.009	-17.2204	-262.438	-1.3716	-0.009
-19.6943	-300.141	-1.3716	-0.009	-21.3563	-325.47	-1.524	-0.01	-20.7831	-316.734	-1.524	-0.01	-20.1104	-306.483	-1.524	-0.01	-15.7508	-240.042	-1.2192	-0.008	-15.3566	-234.035	-1.2192	-0.008
-17.5559	-267.552	-1.2192	-0.008	-19.2655	-293.606	-1.3716	-0.009	-18.7494	-285.741	-1.3716	-0.009	-18.1441	-276.517	-1.3716	-0.009	-13.8372	-210.878	-1.0668	-0.007	-13.4924	-205.624	-1.0668	-0.007
-15.4171	-234.957	-1.0668	-0.007	-17.1743	-261.736	-1.2192	-0.008	-16.7153	-254.741	-1.2192	-0.008	-16.1774	-246.544	-1.2192	-0.008	-11.9231	-181.709	-0.9144	-0.006	-11.6278	-177.208	-0.9144	-0.006
-13.2778	-202.354	-0.9144	-0.006	-15.0826	-229.859	-1.0668	-0.007	-14.6808	-223.735	-1.0668	-0.007	-14.2103	-216.566	-1.0668	-0.007	-10.0087	-152.533	-0.762	-0.005	-9.76287	-148.786	-0.762	-0.005
-11.1381	-169.745	-0.762	-0.005	-12.9905	-197.976	-0.9144	-0.006	-12.6458	-192.722	-0.9144	-0.006	-12.2428	-186.58	-0.9144	-0.006	-8.09387	-123.351	-0.6096	-0.004	-7.89749	-120.358	-0.6096	-0.004
-8.99798	-137.129	-0.6096	-0.004	-10.898	-166.086	-0.762	-0.005	-10.6104	-161.703	-0.762	-0.005	-10.2749	-156.589	-0.762	-0.005	-6.17863	-94.1624	-0.4572	-0.003	-6.03171	-91.9233	-0.4572	-0.003
-6.85738	-104.506	-0.4572	-0.003	-8.80505	-134.189	-0.6096	-0.004	-8.57464	-130.678	-0.6096	-0.004	-8.30652	-126.591	-0.6096	-0.004	-4.26298	-64.9679	-0.3048	-0.002	-4.16553	-63.4827	-0.3048	-0.002
-4.71634	-71.8771	-0.3048	-0.002	-6.71166	-102.286	-0.4572	-0.003	-6.53843	-99.6457	-0.4572	-0.003	-6.33776	-96.5874	-0.4572	-0.003	-2.34693	-35.7672	-0.1524	-0.001	-2.29895	-35.0361	-0.1524	-0.001
-2.57486	-39.2409	-0.1524	-0.001	-4.61784	-70.3759	-0.3048	-0.002	-4.5018	-68.6074	-0.3048	-0.002	-4.36858	-66.5771	-0.3048	-0.002	1.91654	29.208	0.1524	0.001	1.86706	28.4539	0.1524	0.001
2.142	32.644	0.1524	0.001	-2.52359	-38.4595	-0.1524	-0.001	-2.46474	-37.5627	-0.1524	-0.001	-2.39898	-36.5605	-0.1524	-0.001	3.83267	58.4099	0.3048	0.002	3.73371	56.9018	0.3048	0.002
4.28355	65.2813	0.3048	0.002	2.09476	31.9241	0.1524	0.001	2.03755	31.0523	0.1524	0.001	1.97008	30.024	0.1524	0.001	5.7484	87.6055	0.4572	0.003	5.59997	85.3435	0.4572	0.003
6.42466	97.9119	0.4572	0.003	4.18908	63.8416	0.3048	0.002	4.07468	62.0982	0.3048	0.002	3.93975	60.0418	0.3048	0.002	7.66371	116.795	0.6096	0.004	7.46582	113.779	0.6096	0.004
8.56533	130.536	0.6096	0.004	6.28298	95.7525	0.4572	0.003	6.11139	93.1376	0.4572	0.003	5.909	90.0532	0.4572	0.003	9.57862	145.978	0.762	0.005	9.33128	142.209	0.762	0.005
10.7056	163.153	0.762	0.005	8.37644	127.657	0.6096	0.004	8.14768	124.171	0.6096	0.004	7.87785	120.058	0.6096	0.004	11.4931	175.155	0.9144	0.006	11.1963	170.632	0.9144	0.006
12.8453	195.763	0.9144	0.006	10.4695	159.555	0.762	0.005	10.1835	155.197	0.762	0.005	9.84627	150.057	0.762	0.005	13.4072	204.326	1.0668	0.007	13.061	199.049	1.0668	0.007
14.9847	228.367	1.0668	0.007	12.5621	191.446	0.9144	0.006	12.219	186.217	0.9144	0.006	11.8143	180.05	0.9144	0.006	15.3209	233.491	1.2192	0.008	14.9252	227.461	1.2192	0.008
17.1236	260.963	1.2192	0.008	14.6542	223.331	1.0668	0.007	14.254	217.231	1.0668	0.007	13.7819	210.036	1.0668	0.007	17.2342	262.649	1.3716	0.009	16.7891	255.866	1.3716	0.009
19.262	293.553	1.3716	0.009	16.746	255.209	1.2192	0.008	16.2886	248.238	1.2192	0.008	15.7491	240.016	1.2192	0.008	19.1471	291.801	1.524	0.01	18.6525	284.265	1.524	0.01
21.4	326.137	1.524	0.01	18.8373	287.08	1.3716	0.009	18.3228	279.239	1.3716	0.009	17.7158	269.99	1.3716	0.009	21.0595	320.947	1.6764	0.011	20.5156	312.658	1.6764	0.011
23.5376	358.713	1.6764	0.011	20.9281	318.945	1.524	0.01	20.3565	310.234	1.524	0.01	19.6822	299.957	1.524	0.01	44.5912	679.57	3.476	0.0228084	43.4671	662.438	3.476	0.0228084
49.7329	757.93	3.476	0.0228084	23.0186	350.803	1.6764	0.011	22.3899	341.222	1.6764	0.011	21.6481	329.918	1.6764	0.011	108.305	1650.57	8.476	0.0556168	105.698	1610.84	8.476	0.0556168
119.77	1825.29	8.476	0.0556168	48.6484	741.401	3.476	0.0228084	47.3416	721.486	3.476	0.0228084	45.8079	698.113	3.476	0.0228084	178.726	2723.78	15.476	0.101549	175.846	2679.89	15.476	0.101549
191.399	2916.93	15.476	0.101549	117.393	1789.07	8.476	0.0556168	114.502	1745.01	8.476	0.0556168	111.078	1692.83	8.476	0.0556168	282.105	4299.27	31.476	0.206535	278.95	4251.2	31.476	0.206535
295.477	4503.07	31.476	0.206535	188.79	2877.16	15.476	0.101549	185.647	2829.26	15.476	0.101549	181.84	2771.25	15.476	0.101549	358.085	5457.22	46.476	0.304961	354.744	5406.31	46.476	0.304961
372.65	5679.19	46.476	0.304961	292.759	4461.64	31.476	0.206535	289.456	4411.32	31.476	0.206535	285.383	4349.24	31.476	0.206535	426.244	6495.96	61.476	0.403386	423.108	6448.16	61.476	0.403386
442.654	6746.04	61.476	0.403386	369.761	5635.16	46.476	0.304961	366.247	5581.6	46.476	0.304961	361.857	5514.71	46.476	0.304961	488.909	7450.97	76.476	0.501811	485.236	7395	76.476	0.501811
507.422	7733.11	76.476	0.501811	439.57	6699.05	61.476	0.403386	435.671	6639.63	61.476	0.403386	430.868	6566.43	61.476	0.403386	589.745	8987.71	114.476	0.751155	584.042	8900.8	114.476	0.751155
613.994	9357.27	114.476	0.751155	504.136	7683.03	76.476	0.501811	499.891	7618.34	76.476	0.501811	494.402	7534.68	76.476	0.501811	609.627	9290.71	152.476	1.0005	602.327	9179.47	152.476	1.0005
639.812	9750.73	152.476	1.0005	610.905	9310.2	114.476	0.751155	607.259	9254.62	114.476	0.751155	598.193	9116.46	114.476	0.751155	628.45	9577.58	229.476	1.50575	620.695	9459.39	229.476	1.50575
656.871	10010.7	229.476	1.50575	636.805	9704.91	152.476	1.0005	632.639	9641.41	152.476	1.0005	620.211	9452.01	152.476	1.0005	629.569	9594.63	305.476	2.00444	622.354	9484.67	305.476	2.00444
657.323	10017.6	305.476	2.00444	654.587	9975.91	229.476	1.50575	651.264	9925.26	229.476	1.50575	638.081	9724.35	229.476	1.50575	629.569	9594.63	305.476	2.00444	622.354	9484.68	305.476	2.00444
659.746	10054.5	379.476	2.49	655.306	9986.87	305.476	2.00444	651.869	9934.48	305.476	2.00444	641.168	9771.4	305.476	2.00444	625.867	9538.22	381.476	2.50312	617.418	9409.45	381.476	2.50312
659.716	10054.1	381.476	2.50312	658.2	10031	381.476	2.50312	654.485	9974.35	381.476	2.50312	642.89	9797.64	376.476	2.47031	557.685	8499.12	451.476	2.96244	493.438	7519.99	412.476	2.70654
596.007	9083.14	453.476	2.97556	658.2	10031	381.476	2.50312	654.485	9974.35	381.476	2.50312	642.766	9795.76	381.476	2.50312	557.713	8499.54	451.476	2.96244
642.699	9794.73	457.476	3.00181	593.17	9039.92	451.476	2.96244	639.557	9746.85	457.476	3.00181	564.113	8597.08	433.476	2.84433
				641.463	9775.9	457.476	3.00181					621.588	9473	457.476	3.00181

## Sheet: 6
15 min				30 min				60 min				120 min				180 min				240 min
V(kN)	M (kN.m)	dis (mm)	Δ (%)	V(kN)	M (kN.m)	dis (mm)	Δ (%)	V(kN)	M (kN.m)	dis (mm)	Δ (%)	V(kN)	M (kN.m)	dis (mm)	Δ (%)	V(kN)	M (kN.m)	dis (mm)	Δ (%)	V(kN)	M (kN.m)	dis (mm)	Δ (%)
-141.828	-2161.46	-914.676	-6.00181	-165.82	-2527.1	-835.676	-5.48344	-151.649	-2311.12	-852.676	-5.59499	-151.511	-2309.02	-762.676	-5.00444	-159.409	-2429.39	-685.826	-4.50017	-145.709	-2220.61	-762.676	-5.00444
-151.003	-2301.28	-762.676	-5.00444	-154.609	-2356.25	-762.676	-5.00444	-151.641	-2311.01	-852.676	-5.59499	-151.576	-2310.02	-753.676	-4.94538	-148.934	-2269.75	-609.676	-4.0005	-146.561	-2233.59	-686.676	-4.50575
-152.6	-2325.62	-686.676	-4.50575	-154.609	-2356.25	-748.676	-4.91257	-151.669	-2311.44	-851.676	-5.58843	-150.79	-2298.05	-686.676	-4.50575	-146.488	-2232.48	-533.476	-3.5005	-146.561	-2233.59	-686.676	-4.50575
-152.6	-2325.62	-686.676	-4.50575	-154.609	-2356.25	-686.676	-4.50575	-151.697	-2311.86	-850.676	-5.58186	-149.916	-2284.72	-609.676	-4.0005	-145.361	-2215.3	-457.676	-3.00313	-145.607	-2219.06	-609.676	-4.0005
-152.534	-2324.61	-609.676	-4.0005	-152.863	-2329.63	-609.676	-4.0005	-151.726	-2312.3	-849.676	-5.5753	-149.029	-2271.2	-533.676	-3.50181	-144.286	-2198.92	-381.676	-2.50444	-144.833	-2207.25	-533.676	-3.50181
-151.889	-2314.79	-533.676	-3.50181	-151.648	-2311.12	-533.676	-3.50181	-151.754	-2312.73	-848.676	-5.56874	-147.16	-2242.72	-457.676	-3.00313	-143.595	-2188.38	-305.676	-2.00575	-143.825	-2191.89	-457.676	-3.00313
-150.756	-2297.52	-457.676	-3.00313	-149.783	-2282.7	-457.676	-3.00313	-151.781	-2313.14	-847.676	-5.56218	-146.126	-2226.96	-381.676	-2.50444	-141.4	-2154.94	-228.676	-1.5005	-142.582	-2172.95	-381.676	-2.50444
-149.238	-2274.39	-381.676	-2.50444	-148.778	-2267.37	-381.676	-2.50444	-151.809	-2313.57	-846.676	-5.55562	-145.568	-2218.45	-305.676	-2.00575	-122.02	-1859.58	-152.676	-1.00181	-142.02	-2164.38	-305.676	-2.00575
-149.061	-2271.69	-305.676	-2.00575	-148.496	-2263.08	-305.676	-2.00575	-151.835	-2313.97	-845.676	-5.54906	-143.173	-2181.96	-228.676	-1.5005	-103.376	-1575.45	-114.676	-0.75247	-139.962	-2133.01	-228.676	-1.5005
-146.582	-2233.91	-228.676	-1.5005	-145.946	-2224.21	-228.676	-1.5005	-151.862	-2314.38	-844.676	-5.54249	-123.124	-1876.41	-152.676	-1.00181	-82.032	-1250.17	-76.6764	-0.503126	-121.065	-1845.03	-152.676	-1.00181
-125.909	-1918.85	-152.676	-1.00181	-125.2	-1908.05	-152.676	-1.00181	-151.889	-2314.79	-843.676	-5.53593	-104.256	-1588.86	-114.676	-0.75247	-72.5754	-1106.05	-61.6764	-0.404701	-102.555	-1562.94	-114.676	-0.75247
-106.807	-1627.74	-114.676	-0.75247	-106.128	-1617.39	-114.676	-0.75247	-151.917	-2315.22	-842.676	-5.52937	-82.8206	-1262.19	-76.6764	-0.503126	-61.991	-944.742	-46.6764	-0.306276	-81.288	-1238.83	-76.6764	-0.503126
-85.1563	-1297.78	-76.6764	-0.503126	-84.5445	-1288.46	-76.6764	-0.503126	-151.943	-2315.61	-841.676	-5.52281	-73.3414	-1117.72	-61.6764	-0.404701	-48.1431	-733.701	-30.6764	-0.201289	-71.8647	-1095.22	-61.6764	-0.404701
-75.6281	-1152.57	-61.6764	-0.404701	-75.0212	-1143.32	-61.6764	-0.404701	-151.97	-2316.02	-840.676	-5.51625	-62.733	-956.051	-46.6764	-0.306276	-28.2915	-431.163	-15.6764	-0.102864	-61.2773	-933.867	-46.6764	-0.306276
-64.9892	-990.435	-46.6764	-0.306276	-64.3966	-981.404	-46.6764	-0.306276	-151.997	-2316.43	-839.676	-5.50969	-48.8878	-745.05	-30.6764	-0.201289	-13.9532	-212.647	-7.6764	-0.0503701	-47.4343	-722.898	-30.6764	-0.201289
-51.1451	-779.452	-30.6764	-0.201289	-50.5471	-770.338	-30.6764	-0.201289	-152.023	-2316.83	-838.676	-5.50312	-29.013	-442.157	-15.6764	-0.102864	-6.65081	-101.358	-3.6764	-0.0241234	-27.6179	-420.897	-15.6764	-0.102864
-31.1953	-475.417	-15.6764	-0.102864	-30.6202	-466.652	-15.6764	-0.102864	-152.049	-2317.23	-837.676	-5.49656	-14.3303	-218.394	-7.6764	-0.0503701	-3.03208	-46.2088	-1.6764	-0.011	-13.606	-207.356	-7.6764	-0.0503701
-15.4946	-236.137	-7.6764	-0.0503701	-15.1844	-231.41	-7.6764	-0.0503701	-152.074	-2317.61	-836.676	-5.49	-6.83139	-104.11	-3.6764	-0.0241234	-2.76219	-42.0957	-1.524	-0.01	-6.48456	-98.8246	-3.6764	-0.0241234
-7.38848	-112.6	-3.6764	-0.0241234	-7.24019	-110.34	-3.6764	-0.0241234	-152.1	-2318	-835.676	-5.48344	-3.11447	-47.4645	-1.6764	-0.011	-2.49226	-37.9821	-1.3716	-0.009	-2.95621	-45.0526	-1.6764	-0.011
-3.36863	-51.338	-1.6764	-0.011	-3.30099	-50.3071	-1.6764	-0.011	-152.125	-2318.39	-834.676	-5.47688	-2.83708	-43.2371	-1.524	-0.01	-2.2223	-33.8678	-1.2192	-0.008	-2.69323	-41.0448	-1.524	-0.01
-3.06819	-46.7592	-1.524	-0.01	-3.00666	-45.8214	-1.524	-0.01	-152.15	-2318.77	-833.676	-5.47031	-2.55966	-39.0092	-1.3716	-0.009	-1.9523	-29.7531	-1.0668	-0.007	-2.43021	-37.0365	-1.3716	-0.009
-2.7677	-42.1797	-1.3716	-0.009	-2.71228	-41.3352	-1.3716	-0.009	-152.175	-2319.15	-832.676	-5.46375	-2.28219	-34.7806	-1.2192	-0.008	-1.68226	-25.6377	-0.9144	-0.006	-2.16716	-33.0276	-1.2192	-0.008
-2.46717	-37.5997	-1.2192	-0.008	-2.41787	-36.8484	-1.2192	-0.008	-152.2	-2319.53	-831.676	-5.45719	-2.00469	-30.5515	-1.0668	-0.007	-1.41219	-21.5218	-0.762	-0.005	-1.90407	-29.0181	-1.0668	-0.007
-2.1666	-33.019	-1.0668	-0.007	-2.12342	-32.3609	-1.0668	-0.007	-152.224	-2319.89	-830.676	-5.45063	-1.72715	-26.3218	-0.9144	-0.006	-1.14208	-17.4053	-0.6096	-0.004	-1.64095	-25.0081	-0.9144	-0.006
-1.86599	-28.4378	-0.9144	-0.006	-1.82893	-27.8729	-0.9144	-0.006	-152.249	-2320.27	-829.676	-5.44407	-1.44958	-22.0916	-0.762	-0.005	-0.871935	-13.2883	-0.4572	-0.003	-1.37779	-20.9975	-0.762	-0.005
-1.56535	-23.8559	-0.762	-0.005	-1.5344	-23.3843	-0.762	-0.005	-152.287	-2320.85	-828.676	-5.43751	-1.17196	-17.8607	-0.6096	-0.004	-0.601751	-9.17069	-0.3048	-0.002	-1.11459	-16.9864	-0.6096	-0.004
-1.26466	-19.2734	-0.6096	-0.004	-1.23983	-18.8951	-0.6096	-0.004	-152.325	-2321.43	-827.676	-5.43094	-0.894313	-13.6293	-0.4572	-0.003	0.270264	4.11882	0.1524	0.001	-0.851361	-12.9747	-0.4572	-0.003
-0.963932	-14.6903	-0.4572	-0.003	-0.945228	-14.4053	-0.4572	-0.003	-152.363	-2322.01	-826.676	-5.42438	-0.616624	-9.39735	-0.3048	-0.002	0.54049	8.23707	0.3048	0.002	-0.588092	-8.96252	-0.3048	-0.002
-0.663165	-10.1066	-0.3048	-0.002	-0.650582	-9.91486	-0.3048	-0.002	-152.4	-2322.58	-825.676	-5.41782	0.27777	4.23322	0.1524	0.001	0.81068	12.3548	0.4572	0.003	0.263348	4.01342	0.1524	0.001
0.300853	4.585	0.1524	0.001	0.294731	4.49169	0.1524	0.001	-152.436	-2323.12	-824.676	-5.41126	0.555502	8.46586	0.3048	0.002	1.08083	16.4719	0.6096	0.004	0.526659	8.02629	0.3048	0.002
0.601666	9.1694	0.3048	0.002	0.589422	8.98279	0.3048	0.002	-152.472	-2323.67	-823.676	-5.4047	0.833197	12.6979	0.4572	0.003	1.35095	20.5885	0.762	0.005	0.789935	12.0386	0.4572	0.003
0.90244	13.7532	0.4572	0.003	0.884074	13.4733	0.4572	0.003	-152.508	-2324.22	-822.676	-5.39814	1.11085	16.9294	0.6096	0.004	1.62103	24.7045	0.9144	0.006	1.05317	16.0504	0.6096	0.004
1.20317	18.3364	0.6096	0.004	1.17869	17.9632	0.6096	0.004	-152.543	-2324.76	-821.676	-5.39157	1.38847	21.1604	0.762	0.005	1.89107	28.8199	1.0668	0.007	1.31638	20.0616	0.762	0.005
1.50387	22.9189	0.762	0.005	1.47326	22.4525	0.762	0.005	-152.577	-2325.27	-820.676	-5.38501	1.66606	25.3907	0.9144	0.006	2.16108	32.9348	1.2192	0.008	1.57954	24.0723	0.9144	0.006
1.80452	27.5009	0.9144	0.006	1.7678	26.9412	0.9144	0.006	-152.61	-2325.78	-819.676	-5.37845	1.9436	29.6205	1.0668	0.007	2.43105	37.0492	1.3716	0.009	1.84267	28.0824	1.0668	0.007
2.10513	32.0823	1.0668	0.007	2.06229	31.4293	1.0668	0.007	-152.643	-2326.28	-818.676	-5.37189	2.22111	33.8497	1.2192	0.008	2.70098	41.1629	1.524	0.01	2.10577	32.0919	1.2192	0.008
2.40571	36.663	1.2192	0.008	2.35675	35.9168	1.2192	0.008	-152.675	-2326.77	-817.676	-5.36533	2.49858	38.0784	1.3716	0.009	6.04242	92.0865	3.3236	0.0218084	2.36883	36.1009	1.3716	0.009
2.70624	41.2431	1.3716	0.009	2.65117	40.4038	1.3716	0.009	-152.707	-2327.25	-816.676	-5.35877	2.77601	42.3064	1.524	0.01	15.0599	229.512	8.3236	0.0546168	2.63185	40.1094	1.524	0.01
3.00674	45.8227	1.524	0.01	2.94554	44.8901	1.524	0.01	-152.738	-2327.73	-815.676	-5.3522	6.20566	94.5742	3.3236	0.0218084	27.7188	422.435	15.3236	0.100549	5.89214	89.7962	3.3236	0.0218084
6.70965	102.255	3.3236	0.0218084	6.57538	100.209	3.3236	0.0218084	-152.768	-2328.18	-814.676	-5.34564	15.4686	235.742	8.3236	0.0546168	48.7768	743.359	31.3236	0.205535	14.6835	223.777	8.3236	0.0546168
16.7297	254.961	8.3236	0.0546168	16.394	249.845	8.3236	0.0546168	-152.798	-2328.64	-813.676	-5.33908	28.4306	433.283	15.3236	0.100549	61.724	940.674	46.3236	0.303961	27.0546	412.311	15.3236	0.100549
30.5873	466.15	15.3236	0.100549	30.0183	457.479	15.3236	0.100549	-152.827	-2329.08	-812.676	-5.33252	49.5244	754.752	31.3236	0.205535	72.3428	1102.5	61.3236	0.402386	48.0704	732.593	31.3236	0.205535
51.7854	789.21	31.3236	0.205535	51.1837	780.039	31.3236	0.205535	-152.854	-2329.49	-811.676	-5.32596	62.4656	951.975	46.3236	0.303961	81.8187	1246.92	76.3236	0.500811	61.0088	929.775	46.3236	0.303961
64.7221	986.365	46.3236	0.303961	64.129	977.326	46.3236	0.303961	-152.878	-2329.86	-810.676	-5.3194	73.1075	1114.16	61.3236	0.402386	103.181	1572.48	114.324	0.750155	71.6314	1091.66	61.3236	0.402386
75.3931	1148.99	61.3236	0.402386	74.7867	1139.75	61.3236	0.402386	-152.901	-2330.21	-809.676	-5.31283	82.6075	1258.94	76.3236	0.500811	122.132	1861.29	153.324	1.00606	81.0757	1235.59	76.3236	0.500811
84.9394	1294.48	76.3236	0.500811	84.3292	1285.18	76.3236	0.500811	-152.921	-2330.52	-808.676	-5.30627	104.064	1585.94	114.324	0.750155	142.136	2166.15	229.324	1.50475	102.359	1559.96	114.324	0.750155
106.608	1624.7	114.324	0.750155	105.937	1614.49	114.324	0.750155	-152.94	-2330.81	-807.676	-5.29971	123.22	1877.87	153.324	1.00606	144.869	2207.8	305.324	2.00344	121.151	1846.33	153.324	1.00606
126.035	1920.77	153.324	1.00606	125.293	1909.46	153.324	1.00606	-152.955	-2331.03	-806.676	-5.29315	143.822	2191.85	229.324	1.50475	144.734	2205.75	381.324	2.50212	140.694	2144.17	228.624	1.50015
147.018	2240.55	228.624	1.50015	146.36	2230.53	228.624	1.50015	-152.97	-2331.26	-805.676	-5.28659	146.907	2238.86	305.324	2.00344	145.705	2220.54	457.324	3.00081	143.333	2184.4	305.324	2.00344
150.58	2294.84	305.324	2.00344	150.014	2286.21	305.324	2.00344	-152.983	-2331.46	-804.676	-5.28003	146.655	2235.02	381.324	2.50212	146.723	2236.05	533.424	3.50015	143.211	2182.54	381.324	2.50212
150.066	2287	381.324	2.50212	149.366	2276.33	381.324	2.50212	-152.996	-2331.66	-803.676	-5.27346	147.579	2249.11	457.324	3.00081	148.4	2261.61	609.624	4.00015	143.936	2193.59	457.324	3.00081
150.657	2296.02	457.324	3.00081	150.221	2289.36	457.324	3.00081	-153.009	-2331.86	-802.676	-5.2669	148.685	2265.96	534.324	3.50606	148.4	2261.61	685.824	4.50015	145.088	2211.15	534.324	3.50606
152.324	2321.42	534.324	3.50606	151.998	2316.45	534.324	3.50606	-153.021	-2332.04	-801.676	-5.26034	150.183	2288.79	610.324	4.00475	157.322	2397.58	685.824	4.50016	145.824	2222.36	610.324	4.00475
152.975	2331.34	610.324	4.00475	153.037	2332.28	610.324	4.00475	-153.033	-2332.22	-800.676	-5.25378	150.99	2301.09	686.324	4.50344					146.36	2230.53	686.324	4.50344
153.241	2335.4	686.324	4.50344	154.182	2349.74	686.324	4.50344	-153.044	-2332.39	-799.676	-5.24722	152.429	2323.02	746.324	4.89714					146.36	2230.53	686.324	4.50344
153.241	2335.39	686.324	4.50344	154.182	2349.74	756.324	4.96276	-153.055	-2332.56	-798.676	-5.24066	151.687	2311.71	762.324	5.00212					131.053	1997.25	714.324	4.68716
152.725	2327.53	762.324	5.00212	156.5	2385.06	762.324	5.00212	-153.066	-2332.73	-797.676	-5.23409	121.729	1855.15	849.324	5.57299					145.073	2210.92	762.324	5.00212
147.825	2252.85	915.324	6.00606	156.5	2385.06	863.324	5.66485	-153.076	-2332.88	-796.676	-5.22753									145.08	2211.02	762.324	5.00213
147.832	2252.97	915.324	6.00606	162.764	2480.53	863.324	5.66486	-153.086	-2333.03	-795.676	-5.22097
								-153.096	-2333.18	-794.676	-5.21441
								-153.106	-2333.34	-793.676	-5.20785
								-153.116	-2333.49	-792.676	-5.20129
								-153.125	-2333.62	-791.676	-5.19472
								-153.134	-2333.76	-790.676	-5.18816
								-153.142	-2333.88	-789.676	-5.1816
								-153.151	-2334.02	-788.676	-5.17504
								-153.159	-2334.14	-787.676	-5.16848
								-153.166	-2334.25	-786.676	-5.16192
								-153.174	-2334.37	-785.676	-5.15535
								-153.181	-2334.48	-784.676	-5.14879
								-153.187	-2334.57	-783.676	-5.14223
								-153.194	-2334.68	-782.676	-5.13567
								-153.2	-2334.77	-781.676	-5.12911
								-153.205	-2334.84	-780.676	-5.12255
								-153.21	-2334.92	-779.676	-5.11598
								-153.214	-2334.98	-778.676	-5.10942
								-153.218	-2335.04	-777.676	-5.10286
								-153.221	-2335.09	-776.676	-5.0963
								-153.224	-2335.13	-775.676	-5.08974
								-153.227	-2335.18	-774.676	-5.08318
								-153.229	-2335.21	-773.676	-5.07661
								-153.231	-2335.24	-772.676	-5.07005
								-153.232	-2335.26	-771.676	-5.06349
								-153.233	-2335.27	-770.676	-5.05693
								-153.234	-2335.29	-769.676	-5.05037
								-153.234	-2335.29	-769.676	-5.05037
								-153.231	-2335.24	-768.676	-5.04381
								-153.229	-2335.21	-767.676	-5.03724
								-153.225	-2335.15	-766.676	-5.03068
								-153.222	-2335.1	-765.676	-5.02412
								-153.218	-2335.04	-764.676	-5.01756
								-153.214	-2334.98	-763.676	-5.011
								-152.99	-2331.57	-762.676	-5.00444
								-152.548	-2324.83	-686.676	-4.50575
								-151.831	-2313.9	-609.676	-4.0005
								-150.866	-2299.2	-533.676	-3.50181
								-149.117	-2272.54	-457.676	-3.00313
								-148.119	-2257.33	-381.676	-2.50444
								-147.734	-2251.47	-305.676	-2.00575
								-145.085	-2211.1	-228.676	-1.5005
								-124.318	-1894.6	-152.676	-1.00181
								-105.314	-1604.99	-114.676	-0.75247
								-83.7795	-1276.8	-76.6764	-0.503126
								-74.2796	-1132.02	-61.6764	-0.404701
								-63.6636	-970.234	-46.6764	-0.306276
								-49.8079	-759.073	-30.6764	-0.201289
								-29.9047	-455.748	-15.6764	-0.102864
								-14.8025	-225.59	-7.6764	-0.0503701
								-7.05745	-107.556	-3.6764	-0.0241234
								-3.21762	-49.0365	-1.6764	-0.011
								-2.93085	-44.6661	-1.524	-0.01
								-2.64404	-40.2952	-1.3716	-0.009
								-2.35719	-35.9236	-1.2192	-0.008
								-2.0703	-31.5514	-1.0668	-0.007
								-1.78338	-27.1787	-0.9144	-0.006
								-1.49641	-22.8054	-0.762	-0.005
								-1.20941	-18.4314	-0.6096	-0.004
								-0.922372	-14.057	-0.4572	-0.003
								-0.635294	-9.68187	-0.3048	-0.002
								0.287162	4.37634	0.1524	0.001
								0.574284	8.75209	0.3048	0.002
								0.861369	13.1273	0.4572	0.003
								1.14842	17.5019	0.6096	0.004
								1.43542	21.8759	0.762	0.005
								1.72239	26.2493	0.9144	0.006
								2.00932	30.6221	1.0668	0.007
								2.29622	34.9944	1.2192	0.008
								2.58307	39.366	1.3716	0.009
								2.86989	43.7371	1.524	0.01
								6.41005	97.6891	3.3236	0.0218084
								15.9803	243.541	8.3236	0.0546168
								29.3105	446.692	15.3236	0.100549
								50.4474	768.818	31.3236	0.205535
								63.3935	966.117	46.3236	0.303961
								74.0463	1128.47	61.3236	0.402386
								83.5639	1273.51	76.3236	0.500811
								105.117	1601.98	114.324	0.750155
								124.418	1896.14	153.324	1.00606
								145.51	2217.57	228.624	1.50015
								149.198	2273.77	305.324	2.00344
								148.686	2265.97	381.324	2.50212
								149.571	2279.46	457.324	3.00081
								150.631	2295.61	534.324	3.50606
								152.097	2317.95	610.324	4.00475
								152.755	2327.98	686.324	4.50344
								153.275	2335.91	762.324	5.00212
								153.743	2343.04	769.324	5.04806
								152.385	2322.35	840.324	5.51393
								152.393	2322.46	840.324	5.51394

## Sheet: 7
15 min				30 min				60 min				120 min				180 min				240 min
V(kN)	M (kN.m)	dis (mm)	Δ (%)	V(kN)	M (kN.m)	dis (mm)	Δ (%)	V(kN)	M (kN.m)	dis (mm)	Δ (%)	V(kN)	M (kN.m)	dis (mm)	Δ (%)	V(kN)	M (kN.m)	dis (mm)	Δ (%)	V(kN)	M (kN.m)	dis (mm)	Δ (%)
-1338.55	-20399.5	-304.876	-2.0005	-1330.5	-20276.8	-304.876	-2.0005	-1330.41	-20275.4	-304.876	-2.0005	-1297.18	-19769.1	-304.876	-2.0005	-1043.51	-15903.1	-290.576	-1.90667	-1301.18	-19830.1	-228.676	-1.5005
-1376.44	-20977	-228.676	-1.5005	-1372.76	-20920.9	-228.676	-1.5005	-1365	-20802.6	-228.676	-1.5005	-1338.83	-20403.7	-228.676	-1.5005	-1174	-17891.8	-282.245	-1.852	-1270.84	-19367.7	-152.676	-1.00181
-1376.44	-20976.9	-228.676	-1.5005	-1372.76	-20920.9	-228.676	-1.5005	-1365	-20802.6	-228.676	-1.5005	-1338.83	-20403.8	-228.676	-1.5005	-1317.54	-20079.3	-228.676	-1.5005	-1260.62	-19211.8	-114.676	-0.75247
-1340.59	-20430.7	-152.676	-1.00181	-1337.29	-20380.2	-152.676	-1.00181	-1330.95	-20283.8	-152.676	-1.00181	-1305.92	-19902.2	-152.676	-1.00181	-1317.54	-20079.3	-228.676	-1.5005	-1202.52	-18326.4	-76.6764	-0.503126
-1333.22	-20318.2	-114.676	-0.75247	-1327.94	-20237.7	-114.676	-0.75247	-1321.17	-20134.6	-114.676	-0.75247	-1296.91	-19764.9	-114.676	-0.75247	-1286.4	-19604.8	-152.676	-1.00181	-1149.05	-17511.6	-61.6764	-0.404701
-1274.87	-19429	-76.6764	-0.503126	-1267.88	-19322.6	-76.6764	-0.503126	-1258.96	-19186.5	-76.6764	-0.503126	-1235.89	-18834.9	-76.6764	-0.503126	-1276.71	-19457.1	-114.676	-0.75247	-999.321	-15229.7	-46.6764	-0.306276
-1207.69	-18405.2	-61.6764	-0.404701	-1200.76	-18299.5	-61.6764	-0.404701	-1191.97	-18165.7	-61.6764	-0.404701	-1175.19	-17909.8	-61.6764	-0.404701	-1217.57	-18555.7	-76.6764	-0.503126	-779.952	-11886.5	-30.6764	-0.201289
-1046.64	-15950.8	-46.6764	-0.306276	-1039.75	-15845.8	-46.6764	-0.306276	-1031.01	-15712.7	-46.6764	-0.306276	-1018.87	-15527.6	-46.6764	-0.306276	-1161.21	-17696.8	-61.6764	-0.404701	-527.819	-8043.97	-15.6764	-0.102864
-821.199	-12515.1	-30.6764	-0.201289	-814.809	-12417.7	-30.6764	-0.201289	-806.914	-12297.4	-30.6764	-0.201289	-796.472	-12138.2	-30.6764	-0.201289	-1008.77	-15373.7	-46.6764	-0.306276	-326.311	-4972.98	-7.6764	-0.0503701
-566.289	-8630.24	-15.6764	-0.102864	-560.324	-8539.34	-15.6764	-0.102864	-552.846	-8425.37	-15.6764	-0.102864	-543.24	-8278.97	-15.6764	-0.102864	-788.042	-12009.8	-30.6764	-0.201289	-160.934	-2452.63	-3.6764	-0.0241234
-364.552	-5555.77	-7.6764	-0.0503701	-358.612	-5465.24	-7.6764	-0.0503701	-350.964	-5348.69	-7.6764	-0.0503701	-341.485	-5204.24	-7.6764	-0.0503701	-535.271	-8157.53	-15.6764	-0.102864	-73.3821	-1118.34	-1.6764	-0.011
-186.926	-2848.75	-3.6764	-0.0241234	-182.68	-2784.05	-3.6764	-0.0241234	-177.372	-2703.15	-3.6764	-0.0241234	-170.861	-2603.92	-3.6764	-0.0241234	-333.759	-5086.49	-7.6764	-0.0503701	-66.8661	-1019.04	-1.524	-0.01
-85.2441	-1299.12	-1.6764	-0.011	-83.3068	-1269.6	-1.6764	-0.011	-80.8114	-1231.57	-1.6764	-0.011	-77.9129	-1187.39	-1.6764	-0.011	-165.679	-2524.95	-3.6764	-0.0241234	-60.3477	-919.699	-1.3716	-0.009
-77.6527	-1183.43	-1.524	-0.01	-75.8898	-1156.56	-1.524	-0.01	-73.6206	-1121.98	-1.524	-0.01	-70.9852	-1081.81	-1.524	-0.01	-75.548	-1151.35	-1.6764	-0.011	-53.8269	-820.322	-1.2192	-0.008
-70.0585	-1067.69	-1.3716	-0.009	-68.4703	-1043.49	-1.3716	-0.009	-66.4271	-1012.35	-1.3716	-0.009	-64.0549	-976.197	-1.3716	-0.009	-68.8352	-1049.05	-1.524	-0.01	-47.3036	-720.907	-1.0668	-0.007
-62.4616	-951.915	-1.2192	-0.008	-61.048	-930.372	-1.2192	-0.008	-59.2311	-902.682	-1.2192	-0.008	-57.1221	-870.541	-1.2192	-0.008	-62.1199	-946.707	-1.3716	-0.009	-40.7779	-621.455	-0.9144	-0.006
-54.862	-836.096	-1.0668	-0.007	-53.6231	-817.216	-1.0668	-0.007	-52.0325	-792.976	-1.0668	-0.007	-50.1868	-764.847	-1.0668	-0.007	-55.4021	-844.327	-1.2192	-0.008	-34.2497	-521.966	-0.762	-0.005
-47.2596	-720.236	-0.9144	-0.006	-46.1955	-704.02	-0.9144	-0.006	-44.8313	-683.229	-0.9144	-0.006	-43.2489	-659.113	-0.9144	-0.006	-48.6818	-741.91	-1.0668	-0.007	-27.7191	-422.44	-0.6096	-0.004
-39.6545	-604.335	-0.762	-0.005	-38.7653	-590.783	-0.762	-0.005	-37.6276	-573.444	-0.762	-0.005	-36.3085	-553.342	-0.762	-0.005	-41.959	-639.455	-0.9144	-0.006	-21.1861	-322.877	-0.4572	-0.003
-32.0467	-488.392	-0.6096	-0.004	-31.3324	-477.506	-0.6096	-0.004	-30.4212	-463.619	-0.6096	-0.004	-29.3656	-447.531	-0.6096	-0.004	-35.2337	-536.962	-0.762	-0.005	-14.6507	-223.277	-0.3048	-0.002
-24.4362	-372.408	-0.4572	-0.003	-23.8968	-364.188	-0.4572	-0.003	-23.2123	-353.755	-0.4572	-0.003	-22.4201	-341.682	-0.4572	-0.003	-28.506	-434.431	-0.6096	-0.004	6.54075	99.6811	0.1524	0.001
-16.823	-256.382	-0.3048	-0.002	-16.4586	-250.83	-0.3048	-0.002	-16.0008	-243.851	-0.3048	-0.002	-15.4721	-235.795	-0.3048	-0.002	-21.7758	-331.863	-0.4572	-0.003	13.0791	199.325	0.3048	0.002
7.61917	116.116	0.1524	0.001	7.44399	113.446	0.1524	0.001	7.22417	110.096	0.1524	0.001	6.95356	105.972	0.1524	0.001	-15.0431	-229.257	-0.3048	-0.002	19.615	298.932	0.4572	0.003
15.2355	232.19	0.3048	0.002	14.8852	226.851	0.3048	0.002	14.4457	220.152	0.3048	0.002	13.9045	211.904	0.3048	0.002	6.73816	102.69	0.1524	0.001	26.1484	398.502	0.6096	0.004
22.8492	348.222	0.4572	0.003	22.3239	340.216	0.4572	0.003	21.6646	330.169	0.4572	0.003	20.8529	317.799	0.4572	0.003	13.4737	205.339	0.3048	0.002	32.6795	498.035	0.762	0.005
30.4602	464.214	0.6096	0.004	29.7599	453.54	0.6096	0.004	28.8809	440.146	0.6096	0.004	27.7988	423.654	0.6096	0.004	20.2069	307.953	0.4572	0.003	39.2081	597.531	0.9144	0.006
38.0685	580.163	0.762	0.005	37.1932	566.825	0.762	0.005	36.0947	550.084	0.762	0.005	34.7422	529.472	0.762	0.005	26.9375	410.528	0.6096	0.004	45.7343	696.99	1.0668	0.007
45.674	696.072	0.9144	0.006	44.6239	680.068	0.9144	0.006	43.306	659.983	0.9144	0.006	41.6831	635.25	0.9144	0.006	33.6657	513.065	0.762	0.005	52.258	796.412	1.2192	0.008
53.2768	811.939	1.0668	0.007	52.0519	793.271	1.0668	0.007	50.5144	769.839	1.0668	0.007	48.6214	740.99	1.0668	0.007	40.3914	615.565	0.9144	0.006	58.7793	895.797	1.3716	0.009
60.8769	927.764	1.2192	0.008	59.4773	906.434	1.2192	0.008	57.7201	879.654	1.2192	0.008	55.5572	846.692	1.2192	0.008	47.1147	718.028	1.0668	0.007	65.2982	995.144	1.524	0.01
68.4742	1043.55	1.3716	0.009	66.9	1019.56	1.3716	0.009	64.9291	989.519	1.3716	0.009	62.4905	952.355	1.3716	0.009	53.8354	820.452	1.2192	0.008	146.371	2230.7	3.3236	0.0218084
76.0689	1159.29	1.524	0.01	74.32	1132.64	1.524	0.01	72.0447	1097.96	1.524	0.01	69.4212	1057.98	1.524	0.01	60.5537	922.838	1.3716	0.009	346.808	5285.36	8.3236	0.0546168
169.9	2589.27	3.3236	0.0218084	166.05	2530.6	3.3236	0.0218084	161.243	2457.34	3.3236	0.0218084	155.352	2367.57	3.3236	0.0218084	67.2695	1025.19	1.524	0.01	520.764	7936.44	15.3236	0.100549
385.377	5873.14	8.3236	0.0546168	379.247	5779.73	8.3236	0.0546168	371.647	5663.9	8.3236	0.0546168	362.151	5519.18	8.3236	0.0546168	150.664	2296.12	3.3236	0.0218084	789.562	12032.9	31.3236	0.205535
559.201	8522.23	15.3236	0.100549	553.298	8432.26	15.3236	0.100549	545.703	8316.52	15.3236	0.100549	536.06	8169.55	15.3236	0.100549	354.203	5398.06	8.3236	0.0546168	994.62	15158	46.3236	0.303961
830.896	12662.9	31.3236	0.205535	824.596	12566.8	31.3236	0.205535	816.627	12445.4	31.3236	0.205535	806.192	12286.4	31.3236	0.205535	528.167	8049.27	15.3236	0.100549	1144.87	17447.8	61.3236	0.402386
1041.77	15876.5	46.3236	0.303961	1034.87	15771.4	46.3236	0.303961	1026.13	15638.3	46.3236	0.303961	1014.06	15454.2	46.3236	0.303961	797.688	12156.8	31.3236	0.205535	1209.48	18432.4	76.3236	0.500811
1201.21	18306.4	61.3236	0.402386	1194.42	18203	61.3236	0.402386	1185.68	18069.7	61.3236	0.402386	1169.58	17824.4	61.3236	0.402386	1004.05	15301.6	46.3236	0.303961	1273.94	19414.9	114.324	0.750155
1279.5	19499.6	76.3236	0.500811	1272.59	19394.2	76.3236	0.500811	1263.96	19262.7	76.3236	0.500811	1241.9	18926.6	76.3236	0.500811	1156.41	17623.7	61.3236	0.402386	1277.14	19463.6	153.324	1.00606
1348.57	20552.3	114.324	0.750155	1343.45	20474.2	114.324	0.750155	1336.79	20372.7	114.324	0.750155	1311.39	19985.6	114.324	0.750155	1224.19	18656.6	76.3236	0.500811	1302.55	19850.9	227.324	1.49163
1347.67	20538.5	153.324	1.00606	1344.33	20487.6	153.324	1.00606	1337.34	20381	153.324	1.00606	1312.35	20000.3	153.324	1.00606	1290.72	19670.6	114.324	0.750155	1302.45	19849.4	229.324	1.50475
1381.17	21049	229.324	1.50475	1376.65	20980.2	229.324	1.50475	1368.81	20860.7	229.324	1.50475	1342.62	20461.5	229.324	1.50475	1292.83	19702.8	153.324	1.00606	1278	19476.7	270.815	1.777
1381.17	21049	229.324	1.50475	1376.65	20980.1	229.324	1.50475	1368.81	20860.7	229.324	1.50475	1342.62	20461.5	229.324	1.50475	1319.03	20102	229.324	1.50475	994.749	15160	286.024	1.8768
1327.83	20236.1	304.824	2.00016	1328.45	20245.6	304.824	2.00015	1325.17	20195.6	304.824	2.00015	1297.54	19774.5	304.824	2.00015	1319.03	20102	229.324	1.50475
1327.9	20237.1	304.824	2.00016	1328.52	20246.6	304.824	2.00016	1325.24	20196.6	304.824	2.00016	1297.6	19775.5	304.824	2.00016	1301	19827.2	272.948	1.791
																1288	19629.1	287.274	1.885
																1078.48	16436	304.824	2.00015
																1078.53	16436.9	304.824	2.00016

## Sheet: 8
15 min				30 min				60 min				120 min				180 min				240 min
V(kN)	M (kN.m)	dis (mm)	Δ (%)	V(kN)	M (kN.m)	dis (mm)	Δ (%)	V(kN)	M (kN.m)	dis (mm)	Δ (%)	V(kN)	M (kN.m)	dis (mm)	Δ (%)	V(kN)	M (kN.m)	dis (mm)	Δ (%)	V(kN)	M (kN.m)	dis (mm)	Δ (%)
-460.285	-7014.74	-457.224	-3.00016	-388.87	-5926.38	-457.524	-3.00213	-453.827	-6916.32	-457.204	-3.00003	-421.657	-6426.05	-457.204	-3.00003	-454.314	-6923.74	-381.524	-2.50344	-443.903	-6765.08	-381.524	-2.50344
-460.262	-7014.39	-457.224	-3.00016	-477.149	-7271.76	-381.524	-2.50344	-453.804	-6915.98	-457.204	-3.00003	-463.664	-7066.24	-381.524	-2.50344	-454.291	-6923.4	-381.524	-2.50344	-443.881	-6764.75	-381.524	-2.50344
-478.518	-7292.62	-381.524	-2.50344	-473.439	-7215.21	-305.524	-2.00475	-473.906	-7222.33	-381.524	-2.50344	-463.965	-7070.83	-372.524	-2.44438	-456.821	-6961.95	-361.524	-2.3722	-448.25	-6831.33	-350.524	-2.30003
-478.518	-7292.61	-381.524	-2.50344	-467.941	-7131.41	-229.524	-1.50606	-473.906	-7222.33	-381.524	-2.50344	-462.106	-7042.5	-305.524	-2.00475	-456.025	-6949.82	-305.524	-2.00475	-447.875	-6825.62	-305.524	-2.00475
-475.669	-7249.2	-305.524	-2.00475	-664.65	-10129.3	-209.524	-1.37483	-470.253	-7166.66	-305.524	-2.00475	-457.293	-6969.15	-229.524	-1.50606	-451.282	-6877.53	-229.524	-1.50606	-443.873	-6764.63	-229.524	-1.50606
-470.193	-7165.75	-229.524	-1.50606	-451.133	-6875.27	-152.524	-1.00081	-465.173	-7089.24	-229.524	-1.50606	-440.249	-6709.39	-152.524	-1.00081	-434.41	-6620.41	-152.524	-1.00081	-426.258	-6496.17	-152.524	-1.00081
-454.096	-6920.42	-152.524	-1.00081	-438.879	-6688.52	-114.524	-0.75147	-447.784	-6824.22	-152.524	-1.00081	-428.682	-6533.11	-114.524	-0.75147	-422.949	-6445.74	-114.524	-0.75147	-414.416	-6315.69	-114.524	-0.75147
-441.618	-6730.25	-114.524	-0.75147	-388.979	-5928.04	-76.524	-0.502126	-435.641	-6639.17	-114.524	-0.75147	-381.47	-5813.6	-76.524	-0.502126	-377.237	-5749.09	-76.524	-0.502126	-370.552	-5647.21	-76.524	-0.502126
-391.993	-5973.98	-76.524	-0.502126	-353.091	-5381.1	-61.524	-0.403701	-386.314	-5887.43	-76.524	-0.502126	-346.508	-5280.79	-61.524	-0.403701	-342.996	-5227.26	-61.524	-0.403701	-336.804	-5132.89	-61.524	-0.403701
-356.24	-5429.1	-61.524	-0.403701	-310.539	-4732.61	-46.524	-0.305276	-350.714	-5344.88	-61.524	-0.403701	-303.6	-4626.86	-46.524	-0.305276	-300.331	-4577.05	-46.524	-0.305276	-295.896	-4509.46	-46.524	-0.305276
-313.124	-4772.01	-46.524	-0.305276	-255.763	-3897.83	-30.524	-0.200289	-307.612	-4688.01	-46.524	-0.305276	-248.76	-3791.1	-30.524	-0.200289	-245.665	-3743.93	-30.524	-0.200289	-241.664	-3682.97	-30.524	-0.200289
-258.209	-3935.1	-30.524	-0.200289	-181.628	-2768.02	-15.524	-0.101864	-252.662	-3850.57	-30.524	-0.200289	-174.562	-2660.33	-15.524	-0.101864	-171.25	-2609.85	-15.524	-0.101864	-167.773	-2556.87	-15.524	-0.101864
-184.29	-2808.58	-15.524	-0.101864	-117.79	-1795.13	-8.524	-0.0559318	-178.509	-2720.47	-15.524	-0.101864	-110.678	-1686.74	-8.524	-0.0559318	-107.426	-1637.17	-8.524	-0.0559318	-103.995	-1584.88	-8.524	-0.0559318
-120.344	-1834.05	-8.524	-0.0559318	-49.2779	-750.995	-3.524	-0.0231234	-114.627	-1746.92	-8.524	-0.0559318	-46.0557	-701.889	-3.524	-0.0231234	-44.6159	-679.946	-3.524	-0.0231234	-42.9577	-654.676	-3.524	-0.0231234
-50.4549	-768.933	-3.524	-0.0231234	-21.3614	-325.547	-1.524	-0.01	-47.8372	-729.039	-3.524	-0.0231234	-19.9648	-304.264	-1.524	-0.01	-19.3419	-294.771	-1.524	-0.01	-16.3991	-249.922	-1.524	-0.01
-21.866	-333.237	-1.524	-0.01	-19.281	-293.843	-1.3716	-0.009	-20.7351	-316.002	-1.524	-0.01	-18.0243	-274.69	-1.3716	-0.009	-17.4639	-266.149	-1.3716	-0.009	-14.8242	-225.921	-1.3716	-0.009
-19.7355	-300.768	-1.3716	-0.009	-17.2001	-262.129	-1.2192	-0.008	-18.7172	-285.251	-1.3716	-0.009	-16.0832	-245.108	-1.2192	-0.008	-15.5853	-237.52	-1.2192	-0.008	-13.2391	-201.763	-1.2192	-0.008
-17.6044	-268.291	-1.2192	-0.008	-15.1186	-230.408	-1.0668	-0.007	-16.6989	-254.491	-1.2192	-0.008	-14.1415	-215.517	-1.0668	-0.007	-13.7062	-208.882	-1.0668	-0.007	-11.6483	-177.52	-1.0668	-0.007
-15.4728	-235.805	-1.0668	-0.007	-13.0366	-198.678	-0.9144	-0.006	-14.6799	-223.722	-1.0668	-0.007	-12.1994	-185.918	-0.9144	-0.006	-11.8265	-180.236	-0.9144	-0.006	-10.0514	-153.183	-0.9144	-0.006
-13.3406	-203.311	-0.9144	-0.006	-10.954	-166.939	-0.762	-0.005	-12.6605	-192.945	-0.9144	-0.006	-10.2567	-156.312	-0.762	-0.005	-9.94636	-151.583	-0.762	-0.005	-8.448	-128.747	-0.762	-0.005
-11.2078	-170.807	-0.762	-0.005	-8.87085	-135.192	-0.6096	-0.004	-10.6405	-162.16	-0.762	-0.005	-8.31343	-126.697	-0.6096	-0.004	-8.06567	-122.921	-0.6096	-0.004	-6.84113	-104.259	-0.6096	-0.004
-9.0745	-138.295	-0.6096	-0.004	-6.78715	-103.436	-0.4572	-0.003	-8.61989	-131.367	-0.6096	-0.004	-6.36966	-97.0735	-0.4572	-0.003	-6.18445	-94.251	-0.4572	-0.003	-5.23169	-79.731	-0.4572	-0.003
-6.94061	-105.775	-0.4572	-0.003	-4.70289	-71.6721	-0.3048	-0.002	-6.59879	-100.566	-0.4572	-0.003	-4.42535	-67.4423	-0.3048	-0.002	-4.3027	-65.5732	-0.3048	-0.002	-3.61926	-55.1575	-0.3048	-0.002
-4.80615	-73.2458	-0.3048	-0.002	-2.61808	-39.8996	-0.1524	-0.001	-4.57714	-69.7557	-0.3048	-0.002	-2.4805	-37.8028	-0.1524	-0.001	-2.42043	-36.8874	-0.1524	-0.001	-2.0039	-30.5395	-0.1524	-0.001
-2.67113	-40.708	-0.1524	-0.001	2.08525	31.7792	0.1524	0.001	-2.55495	-38.9375	-0.1524	-0.001	1.9455	29.6494	0.1524	0.001	1.88291	28.6956	0.1524	0.001	1.82476	27.8094	0.1524	0.001
2.13597	32.5522	0.1524	0.001	4.16995	63.55	0.3048	0.002	2.02291	30.8291	0.1524	0.001	3.89046	59.2906	0.3048	0.002	3.7653	57.3831	0.3048	0.002	3.64901	55.6109	0.3048	0.002
4.27138	65.0958	0.3048	0.002	6.25408	95.3122	0.4572	0.003	4.04527	61.6499	0.3048	0.002	5.83488	88.9236	0.4572	0.003	5.64715	86.0626	0.4572	0.003	5.47273	83.4045	0.4572	0.003
6.40621	97.6307	0.4572	0.003	8.33767	127.066	0.6096	0.004	6.06708	92.4623	0.4572	0.003	7.77878	118.549	0.6096	0.004	7.52849	114.734	0.6096	0.004	7.29591	111.19	0.6096	0.004
8.54049	130.157	0.6096	0.004	10.4207	158.812	0.762	0.005	8.08835	123.267	0.6096	0.004	9.72213	148.165	0.762	0.005	9.40929	143.398	0.762	0.005	9.11874	138.97	0.762	0.005
10.6742	162.675	0.762	0.005	12.5032	190.548	0.9144	0.006	10.1091	154.062	0.762	0.005	11.665	177.774	0.9144	0.006	11.2896	172.053	0.9144	0.006	10.9406	166.734	0.9144	0.006
12.8073	195.184	0.9144	0.006	14.5851	222.277	1.0668	0.007	12.1293	184.85	0.9144	0.006	13.6072	207.374	1.0668	0.007	13.1693	200.7	1.0668	0.007	12.7633	194.513	1.0668	0.007
14.9399	227.684	1.0668	0.007	16.6665	253.997	1.2192	0.008	14.1489	215.629	1.0668	0.007	15.549	236.967	1.2192	0.008	15.0486	229.34	1.2192	0.008	14.5793	222.188	1.2192	0.008
17.0719	260.176	1.2192	0.008	18.7474	285.71	1.3716	0.009	16.168	246.4	1.2192	0.008	17.4901	266.549	1.3716	0.009	16.9272	257.971	1.3716	0.009	13.8406	210.931	1.3716	0.009
19.2035	292.661	1.3716	0.009	20.8272	317.407	1.524	0.01	18.1866	277.164	1.3716	0.009	19.431	296.128	1.524	0.01	18.8054	286.595	1.524	0.01	13.8511	211.09	1.524	0.01
21.3339	325.129	1.524	0.01	22.9098	349.145	1.6764	0.011	20.2044	307.915	1.524	0.01	21.371	325.694	1.6764	0.011	20.6831	315.211	1.6764	0.011	13.8579	211.194	1.6764	0.011
23.4615	357.553	1.6764	0.011	48.6424	741.31	3.476	0.0228084	22.2213	338.653	1.6764	0.011	45.464	692.871	3.476	0.0228084	44.0438	671.227	3.476	0.0228084	42.6392	649.821	3.476	0.0228084
49.8038	759.009	3.476	0.0228084	117.226	1786.52	8.476	0.0556168	47.2212	719.652	3.476	0.0228084	110.133	1678.42	8.476	0.0556168	106.889	1629	8.476	0.0556168	103.698	1580.35	8.476	0.0556168
119.772	1825.32	8.476	0.0556168	181.304	2763.07	15.476	0.101549	114.071	1738.45	8.476	0.0556168	174.247	2655.52	15.476	0.101549	170.93	2604.97	15.476	0.101549	167.682	2555.47	15.476	0.101549
183.959	2803.53	15.476	0.101549	259.422	3953.6	31.476	0.206535	178.121	2714.56	15.476	0.101549	252.397	3846.54	31.476	0.206535	249.258	3798.68	31.476	0.206535	245.777	3745.64	31.476	0.206535
261.863	3990.8	31.476	0.206535	310.346	4729.68	46.476	0.304961	256.387	3907.34	31.476	0.206535	303.445	4624.51	46.476	0.304961	300.191	4574.91	46.476	0.304961	296.019	4511.32	46.476	0.304961
312.975	4769.73	46.476	0.304961	352.822	5377	61.476	0.403386	307.403	4684.82	46.476	0.304961	346.222	5276.43	61.476	0.403386	342.733	5223.26	61.476	0.403386	337.1	5137.4	61.476	0.403386
355.997	5425.39	61.476	0.403386	388.278	5917.35	76.476	0.501811	350.425	5340.48	61.476	0.403386	380.768	5802.9	76.476	0.501811	376.672	5740.47	76.476	0.501811	370.263	5642.82	76.476	0.501811
391.345	5964.09	76.476	0.501811	440.779	6717.47	114.476	0.751155	385.692	5877.95	76.476	0.501811	430.821	6565.72	114.476	0.751155	425.461	6484.03	114.476	0.751155	417.685	6365.52	114.476	0.751155
443.92	6765.33	114.476	0.751155	454.677	6929.27	152.476	1.0005	437.595	6668.95	114.476	0.751155	443.625	6760.85	152.476	1.0005	437.768	6671.58	152.476	1.0005	429.746	6549.33	152.476	1.0005
457.635	6974.35	152.476	1.0005	472.376	7199.01	229.476	1.50575	451.506	6880.95	152.476	1.0005	461.32	7030.52	229.476	1.50575	455.323	6939.12	229.476	1.50575	447.82	6824.77	229.476	1.50575
474.638	7233.49	229.476	1.50575	475.066	7240.01	305.476	2.00444	469.57	7156.25	229.476	1.50575	463.72	7067.09	305.476	2.00444	457.351	6970.03	305.476	2.00444	447.839	6825.07	305.476	2.00444
477.229	7272.97	305.476	2.00444	383.843	5849.77	332.476	2.1816	472.075	7194.42	305.476	2.00444	391.521	5966.78	356.476	2.33908	457.664	6974.8	360.476	2.36533	447.839	6825.07	305.476	2.00444
478.83	7297.37	378.476	2.48344	477.938	7283.78	380.476	2.49656	474.617	7233.16	381.476	2.50312	464.685	7081.8	370.476	2.43094	455.049	6934.94	381.476	2.50312	391.459	5965.83	365.476	2.39814
478.792	7296.79	381.476	2.50312	477.934	7283.71	381.476	2.50312	474.617	7233.16	381.476	2.50312	464.211	7074.58	381.476	2.50312	445.06	6782.71	381.576	2.50378	442.777	6747.92	381.476	2.50312
440.495	6713.14	418.126	2.74361	454.876	6932.31	457.476	3.00181	455.275	6938.39	457.206	3.00004	432.131	6585.67	457.206	3.00004	445.027	6782.21	381.676	2.50444
461.663	7035.74	457.226	3.00017	454.899	6932.66	457.476	3.00181	455.298	6938.74	457.206	3.00004					444.994	6781.71	381.776	2.50509
																444.96	6781.19	381.876	2.50575
																444.927	6780.69	381.976	2.5064
																444.893	6780.17	382.076	2.50706
																444.86	6779.67	382.176	2.50772
																444.826	6779.15	382.276	2.50837
																444.792	6778.63	382.376	2.50903
																444.758	6778.11	382.476	2.50969
																444.725	6777.61	382.576	2.51034
																444.691	6777.09	382.676	2.511
																444.657	6776.57	382.776	2.51165
																444.624	6776.07	382.876	2.51231
																444.59	6775.55	382.976	2.51297
																444.556	6775.03	383.076	2.51362
																444.522	6774.52	383.176	2.51428
																444.488	6774	383.276	2.51493
																444.454	6773.48	383.376	2.51559
																444.42	6772.96	383.476	2.51625
																444.386	6772.44	383.576	2.5169
																444.351	6771.91	383.676	2.51756
																444.317	6771.39	383.776	2.51822
																444.283	6770.87	383.876	2.51887
																444.249	6770.35	383.976	2.51953
																444.214	6769.82	384.076	2.52018
																444.18	6769.3	384.176	2.52084
																444.145	6768.77	384.276	2.5215
																444.111	6768.25	384.376	2.52215
																444.076	6767.72	384.476	2.52281
																444.042	6767.2	384.576	2.52346
																444.007	6766.67	384.676	2.52412
																443.972	6766.13	384.776	2.52478
																443.938	6765.62	384.876	2.52543
																443.903	6765.08	384.976	2.52609
																443.868	6764.55	385.076	2.52675
																443.834	6764.03	385.176	2.5274
																443.798	6763.48	385.276	2.52806
																443.763	6762.95	385.376	2.52871
																443.727	6762.4	385.476	2.52937
																443.691	6761.85	385.576	2.53003
																443.655	6761.3	385.676	2.53068
																443.619	6760.75	385.776	2.53134
																443.583	6760.2	385.876	2.53199
																443.547	6759.66	385.976	2.53265
																443.512	6759.12	386.076	2.53331
																443.476	6758.57	386.176	2.53396
																443.439	6758.01	386.276	2.53462
																443.403	6757.46	386.376	2.53528
																443.367	6756.91	386.476	2.53593
																443.331	6756.36	386.576	2.53659
																443.295	6755.82	386.676	2.53724
																443.259	6755.27	386.776	2.5379
																443.222	6754.7	386.876	2.53856
																443.186	6754.15	386.976	2.53921
																443.15	6753.61	387.076	2.53987
																443.113	6753.04	387.176	2.54052
																443.077	6752.49	387.276	2.54118
																443.041	6751.94	387.376	2.54184
																443.004	6751.38	387.476	2.54249
																442.968	6750.83	387.576	2.54315
																442.933	6750.3	387.676	2.54381
																442.897	6749.75	387.776	2.54446
																442.861	6749.2	387.876	2.54512
																442.825	6748.65	387.976	2.54577
																442.788	6748.09	388.076	2.54643
																442.752	6747.54	388.176	2.54709
																442.716	6746.99	388.276	2.54774
																442.68	6746.44	388.376	2.5484
																442.644	6745.89	388.476	2.54906
																442.608	6745.35	388.576	2.54971
																442.572	6744.8	388.676	2.55037
																442.535	6744.23	388.776	2.55102
																442.499	6743.68	388.876	2.55168
																442.463	6743.14	388.976	2.55234
																442.426	6742.57	389.076	2.55299
																442.39	6742.02	389.176	2.55365
																442.353	6741.46	389.276	2.5543
																442.317	6740.91	389.376	2.55496
																442.281	6740.36	389.476	2.55562
																442.244	6739.8	389.576	2.55627
																442.208	6739.25	389.676	2.55693
																442.171	6738.69	389.776	2.55759
																442.134	6738.12	389.876	2.55824
																442.098	6737.57	389.976	2.5589
																442.061	6737.01	390.076	2.55955
																442.025	6736.46	390.176	2.56021
																441.988	6735.9	390.276	2.56087
																441.951	6735.33	390.376	2.56152
																441.914	6734.77	390.476	2.56218
																441.878	6734.22	390.576	2.56283
																441.841	6733.66	390.676	2.56349
																441.804	6733.09	390.776	2.56415
																441.767	6732.53	390.876	2.5648
																441.731	6731.98	390.976	2.56546
																441.694	6731.42	391.076	2.56612
																441.657	6730.85	391.176	2.56677
																441.62	6730.29	391.276	2.56743
																441.583	6729.72	391.376	2.56808
																441.546	6729.16	391.476	2.56874
																441.509	6728.6	391.576	2.5694
																441.472	6728.03	391.676	2.57005
																441.436	6727.48	391.776	2.57071
																441.399	6726.92	391.876	2.57136
																441.362	6726.36	391.976	2.57202
																441.324	6725.78	392.076	2.57268
																441.287	6725.21	392.176	2.57333
																441.25	6724.65	392.276	2.57399
																441.213	6724.09	392.376	2.57465
																441.176	6723.52	392.476	2.5753
																441.139	6722.96	392.576	2.57596
																441.102	6722.39	392.676	2.57661
																441.064	6721.82	392.776	2.57727
																441.027	6721.25	392.876	2.57793
																440.99	6720.69	392.976	2.57858
																440.953	6720.12	393.076	2.57924
																440.916	6719.56	393.176	2.5799
																440.879	6719	393.276	2.58055
																440.842	6718.43	393.376	2.58121
																440.805	6717.87	393.476	2.58186
																440.768	6717.3	393.576	2.58252
																440.731	6716.74	393.676	2.58318
																440.694	6716.18	393.776	2.58383
																440.657	6715.61	393.876	2.58449
																440.62	6715.05	393.976	2.58514
																440.583	6714.48	394.076	2.5858
																440.546	6713.92	394.176	2.58646
																440.508	6713.34	394.276	2.58711
																440.471	6712.78	394.376	2.58777
																440.434	6712.21	394.476	2.58843
																440.397	6711.65	394.576	2.58908
																440.359	6711.07	394.676	2.58974
																440.322	6710.51	394.776	2.59039
																440.285	6709.94	394.876	2.59105
																440.247	6709.36	394.976	2.59171
																440.21	6708.8	395.076	2.59236
																440.173	6708.24	395.176	2.59302
																440.135	6707.66	395.276	2.59367
																440.098	6707.09	395.376	2.59433
																440.06	6706.51	395.476	2.59499
																440.023	6705.95	395.576	2.59564
																439.985	6705.37	395.676	2.5963
																439.947	6704.79	395.776	2.59696
																439.91	6704.23	395.876	2.59761
																439.872	6703.65	395.976	2.59827
																439.834	6703.07	396.076	2.59892
																439.796	6702.49	396.176	2.59958
																439.759	6701.93	396.276	2.60024
																439.721	6701.35	396.376	2.60089
																439.683	6700.77	396.476	2.60155
																439.645	6700.19	396.576	2.6022
																439.607	6699.61	396.676	2.60286
																439.57	6699.05	396.776	2.60352
																439.532	6698.47	396.876	2.60417
																439.494	6697.89	396.976	2.60483
																439.456	6697.31	397.076	2.60549
																439.418	6696.73	397.176	2.60614
																439.38	6696.15	397.276	2.6068
																439.342	6695.57	397.376	2.60745
																439.305	6695.01	397.476	2.60811
																439.267	6694.43	397.576	2.60877
																439.229	6693.85	397.676	2.60942
																439.191	6693.27	397.776	2.61008
																439.153	6692.69	397.876	2.61073
																439.115	6692.11	397.976	2.61139
																439.078	6691.55	398.076	2.61205
																439.04	6690.97	398.176	2.6127
																439.002	6690.39	398.276	2.61336
																438.964	6689.81	398.376	2.61402
																438.926	6689.23	398.476	2.61467
																438.888	6688.65	398.576	2.61533
																438.85	6688.07	398.676	2.61598
																438.812	6687.49	398.776	2.61664
																438.773	6686.9	398.876	2.6173
																438.734	6686.31	398.976	2.61795
																438.695	6685.71	399.076	2.61861
																438.657	6685.13	399.176	2.61927
																438.618	6684.54	399.276	2.61992
																438.579	6683.94	399.376	2.62058
																438.54	6683.35	399.476	2.62123
																438.502	6682.77	399.576	2.62189
																438.463	6682.18	399.676	2.62255
																438.424	6681.58	399.776	2.6232
																438.385	6680.99	399.876	2.62386
																438.346	6680.39	399.976	2.62451
																438.307	6679.8	400.076	2.62517
																438.268	6679.2	400.176	2.62583
																438.229	6678.61	400.276	2.62648
																438.19	6678.02	400.376	2.62714
																438.151	6677.42	400.476	2.6278
																438.112	6676.83	400.576	2.62845
																438.073	6676.23	400.676	2.62911
																438.034	6675.64	400.776	2.62976
																437.995	6675.04	400.876	2.63042
																437.956	6674.45	400.976	2.63108
																437.917	6673.86	401.076	2.63173
																437.878	6673.26	401.176	2.63239
																437.839	6672.67	401.276	2.63304
																437.8	6672.07	401.376	2.6337
																437.76	6671.46	401.476	2.63436
																437.721	6670.87	401.576	2.63501
																437.682	6670.27	401.676	2.63567
																437.643	6669.68	401.776	2.63633
																437.604	6669.08	401.876	2.63698
																437.565	6668.49	401.976	2.63764
																437.526	6667.9	402.076	2.63829
																437.487	6667.3	402.176	2.63895
																437.448	6666.71	402.276	2.63961
																437.41	6666.13	402.376	2.64026
																437.371	6665.53	402.476	2.64092
																437.332	6664.94	402.576	2.64157
																437.293	6664.35	402.676	2.64223
																437.254	6663.75	402.776	2.64289
																437.215	6663.16	402.876	2.64354
																437.176	6662.56	402.976	2.6442
																437.137	6661.97	403.076	2.64486
																437.098	6661.37	403.176	2.64551
																437.059	6660.78	403.276	2.64617
																437.02	6660.18	403.376	2.64682
																436.981	6659.59	403.476	2.64748
																436.942	6659	403.576	2.64814
																436.903	6658.4	403.676	2.64879
																435.703	6640.11	403.776	2.64945
																435.698	6640.04	403.876	2.6501
																435.684	6639.82	403.976	2.65076
																435.668	6639.58	404.076	2.65142
																435.651	6639.32	404.176	2.65207
																435.633	6639.05	404.276	2.65273
																435.227	6632.86	404.376	2.65339
																435.172	6632.02	404.476	2.65404
																434.62	6623.61	404.576	2.6547
																433.912	6612.82	404.676	2.65535
																433.201	6601.98	404.776	2.65601
																432.491	6591.16	404.876	2.65667
																431.78	6580.33	404.976	2.65732
																431.072	6569.54	405.076	2.65798
																430.33	6558.23	405.176	2.65864
																429.587	6546.91	405.276	2.65929
																428.845	6535.6	405.376	2.65995
																428.104	6524.3	405.476	2.6606
																427.399	6513.56	405.576	2.66126
																426.693	6502.8	405.676	2.66192
																425.988	6492.06	405.776	2.66257
																425.283	6481.31	405.876	2.66323
																424.578	6470.57	405.976	2.66388
																423.873	6459.82	406.076	2.66454
																423.169	6449.1	406.176	2.6652
																422.464	6438.35	406.276	2.66585
																421.76	6427.62	406.376	2.66651
																421.056	6416.89	406.476	2.66717
																420.361	6406.3	406.576	2.66782
																419.666	6395.71	406.676	2.66848
																418.971	6385.12	406.776	2.66913
																418.276	6374.53	406.876	2.66979
																417.581	6363.93	406.976	2.67045
																416.886	6353.34	407.076	2.6711
																416.192	6342.77	407.176	2.67176
																415.497	6332.17	407.276	2.67241
																414.803	6321.6	407.376	2.67307
																414.108	6311.01	407.476	2.67373
																413.414	6300.43	407.576	2.67438
																412.721	6289.87	407.676	2.67504
																412.023	6279.23	407.776	2.6757
																411.325	6268.59	407.876	2.67635
																410.627	6257.96	407.976	2.67701
																409.93	6247.33	408.076	2.67766
																409.233	6236.71	408.176	2.67832
																408.545	6226.23	408.276	2.67898
																407.858	6215.76	408.376	2.67963
																407.17	6205.27	408.476	2.68029
																406.482	6194.79	408.576	2.68094
																405.794	6184.3	408.676	2.6816
																405.104	6173.78	408.776	2.68226
																404.416	6163.3	408.876	2.68291
																403.722	6152.72	408.976	2.68357
																403.028	6142.15	409.076	2.68423
																402.334	6131.57	409.176	2.68488
																401.642	6121.02	409.276	2.68554
																400.818	6108.47	409.376	2.68619
																399.994	6095.91	409.476	2.68685
																399.168	6083.32	409.576	2.68751
																398.34	6070.7	409.676	2.68816
																397.508	6058.02	409.776	2.68882
																396.674	6045.31	409.876	2.68948
																395.837	6032.56	409.976	2.69013
																394.997	6019.75	410.076	2.69079
																394.173	6007.2	410.176	2.69144
																393.348	5994.62	410.276	2.6921
																392.52	5982	410.376	2.69276
																391.693	5969.4	410.476	2.69341
																390.867	5956.81	410.576	2.69407
																390.041	5944.22	410.676	2.69472
																389.217	5931.67	410.776	2.69538
																388.392	5919.09	410.876	2.69604
																387.569	5906.55	410.976	2.69669
																386.747	5894.02	411.076	2.69735
																385.925	5881.5	411.176	2.69801
																385.104	5868.98	411.276	2.69866
																384.283	5856.47	411.376	2.69932
																383.463	5843.98	411.476	2.69997
																382.644	5831.49	411.576	2.70063
																381.826	5819.03	411.676	2.70129
																381.008	5806.56	411.776	2.70194
																380.191	5794.11	411.876	2.7026
																379.374	5781.66	411.976	2.70325
																378.618	5770.14	412.076	2.70391
																377.862	5758.62	412.176	2.70457
																377.117	5747.26	412.276	2.70522
																376.372	5735.91	412.376	2.70588
																375.628	5724.57	412.476	2.70654
																374.884	5713.23	412.576	2.70719
																374.141	5701.91	412.676	2.70785
																373.41	5690.77	412.776	2.7085
																372.679	5679.63	412.876	2.70916
																371.949	5668.5	412.976	2.70982
																371.219	5657.38	413.076	2.71047
																370.489	5646.25	413.176	2.71113
																369.761	5635.16	413.276	2.71178
																369.043	5624.22	413.376	2.71244
																368.325	5613.27	413.476	2.7131
																367.608	5602.35	413.576	2.71375
																366.892	5591.43	413.676	2.71441
																366.176	5580.52	413.776	2.71507
																365.46	5569.61	413.876	2.71572
																365.478	5569.89	413.876	2.71572

## Sheet: 9
15 min				30 min				60 min				120 min				180 min				240 min
V(kN)	M (kN.m)	dis (mm)	Δ (%)	V(kN)	M (kN.m)	dis (mm)	Δ (%)	V(kN)	M (kN.m)	dis (mm)	Δ (%)	V(kN)	M (kN.m)	dis (mm)	Δ (%)	V(kN)	M (kN.m)	dis (mm)	Δ (%)	V(kN)	M (kN.m)	dis (mm)	Δ (%)
-521.586	-7948.97	-457.676	-3.00312	-517.772	-7890.84	-457.276	-3.0005	-514.686	-7843.81	-457.676	-3.00312	-497.748	-7585.68	-457.676	-3.00312	-507.853	-7739.68	-381.676	-2.50444	-502.616	-7659.87	-381.676	-2.50444
-537.208	-8187.05	-381.676	-2.50444	-535.229	-8156.9	-381.676	-2.50444	-532.094	-8109.12	-381.676	-2.50444	-520.605	-7934.02	-381.676	-2.50444	-511.683	-7798.04	-305.676	-2.00575	-506.487	-7718.86	-305.676	-2.00575
-537.208	-8187.05	-381.676	-2.50444	-535.229	-8156.89	-381.676	-2.50444	-532.094	-8109.11	-381.676	-2.50444	-520.823	-7937.34	-374.676	-2.4585	-511.683	-7798.05	-305.676	-2.00575	-502.052	-7651.27	-228.676	-1.5005
-532.964	-8122.37	-305.676	-2.00575	-531.569	-8101.11	-305.676	-2.00575	-528.423	-8053.17	-305.676	-2.00575	-519.051	-7910.34	-305.676	-2.00575	-507.322	-7731.59	-228.676	-1.5005	-484.432	-7382.74	-152.676	-1.00181
-527.708	-8042.27	-228.676	-1.5005	-525.83	-8013.66	-228.676	-1.5005	-523.144	-7972.71	-228.676	-1.5005	-513.982	-7833.09	-228.676	-1.5005	-489.846	-7465.26	-152.676	-1.00181	-474.241	-7227.43	-114.676	-0.75247
-511.083	-7788.9	-152.676	-1.00181	-508.494	-7749.45	-152.676	-1.00181	-505.074	-7697.33	-152.676	-1.00181	-496.448	-7565.87	-152.676	-1.00181	-479.421	-7306.37	-114.676	-0.75247	-418.399	-6376.41	-76.6764	-0.503126
-500.224	-7623.41	-114.676	-0.75247	-497.272	-7578.43	-114.676	-0.75247	-493.896	-7526.97	-114.676	-0.75247	-485.993	-7406.54	-114.676	-0.75247	-422.244	-6435	-76.6764	-0.503126	-374.585	-5708.68	-61.6764	-0.404701
-437.795	-6672	-76.6764	-0.503126	-435.076	-6630.55	-76.6764	-0.503126	-431.522	-6576.39	-76.6764	-0.503126	-426.419	-6498.63	-76.6764	-0.503126	-378.2	-5763.77	-61.6764	-0.404701	-322.884	-4920.76	-46.6764	-0.306276
-392.171	-5976.69	-61.6764	-0.404701	-389.602	-5937.54	-61.6764	-0.404701	-386.192	-5885.56	-61.6764	-0.404701	-381.692	-5816.98	-61.6764	-0.404701	-326.076	-4969.4	-46.6764	-0.306276	-258.594	-3940.97	-30.6764	-0.201289
-339.44	-5173.06	-46.6764	-0.306276	-336.853	-5133.64	-46.6764	-0.306276	-333.57	-5083.6	-46.6764	-0.306276	-329.38	-5019.75	-46.6764	-0.306276	-261.693	-3988.2	-30.6764	-0.201289	-175.934	-2681.23	-15.6764	-0.102864
-274.722	-4186.76	-30.6764	-0.201289	-272.176	-4147.96	-30.6764	-0.201289	-268.939	-4098.63	-30.6764	-0.201289	-264.937	-4037.63	-30.6764	-0.201289	-179.055	-2728.79	-15.6764	-0.102864	-97.8592	-1491.37	-7.6764	-0.0503701
-192.243	-2929.78	-15.6764	-0.102864	-189.621	-2889.83	-15.6764	-0.102864	-186.336	-2839.77	-15.6764	-0.102864	-182.398	-2779.74	-15.6764	-0.102864	-100.707	-1534.78	-7.6764	-0.0503701	-46.6362	-710.735	-3.6764	-0.0241234
-112.963	-1721.56	-7.6764	-0.0503701	-110.525	-1684.4	-7.6764	-0.0503701	-107.495	-1638.22	-7.6764	-0.0503701	-103.75	-1581.14	-7.6764	-0.0503701	-48.0278	-731.944	-3.6764	-0.0241234	-21.2619	-324.031	-1.6764	-0.011
-54.1727	-825.593	-3.6764	-0.0241234	-52.9323	-806.689	-3.6764	-0.0241234	-51.403	-783.382	-3.6764	-0.0241234	-49.53	-754.837	-3.6764	-0.0241234	-21.8971	-333.711	-1.6764	-0.011	-19.3751	-295.277	-1.524	-0.01
-24.7012	-376.446	-1.6764	-0.011	-24.1352	-367.821	-1.6764	-0.011	-23.4374	-357.186	-1.6764	-0.011	-22.5827	-344.16	-1.6764	-0.011	-19.9524	-304.075	-1.524	-0.01	-17.4878	-266.514	-1.3716	-0.009
-22.5019	-342.928	-1.524	-0.01	-21.987	-335.082	-1.524	-0.01	-21.3525	-325.412	-1.524	-0.01	-20.5756	-313.572	-1.524	-0.01	-18.0072	-274.43	-1.3716	-0.009	-15.6	-237.744	-1.2192	-0.008
-20.302	-309.402	-1.3716	-0.009	-19.8383	-302.335	-1.3716	-0.009	-19.267	-293.629	-1.3716	-0.009	-18.5679	-282.975	-1.3716	-0.009	-16.0615	-244.778	-1.2192	-0.008	-13.7117	-208.966	-1.0668	-0.007
-18.1015	-275.867	-1.2192	-0.008	-17.6889	-269.579	-1.2192	-0.008	-17.181	-261.839	-1.2192	-0.008	-16.5598	-252.371	-1.2192	-0.008	-14.1153	-215.117	-1.0668	-0.007	-11.8229	-180.18	-0.9144	-0.006
-15.9005	-242.323	-1.0668	-0.007	-15.539	-236.815	-1.0668	-0.007	-15.0945	-230.04	-1.0668	-0.007	-14.5511	-221.759	-1.0668	-0.007	-12.1686	-185.449	-0.9144	-0.006	-9.93351	-151.387	-0.762	-0.005
-13.6989	-208.771	-0.9144	-0.006	-13.3886	-204.043	-0.9144	-0.006	-13.0074	-198.233	-0.9144	-0.006	-12.5419	-191.138	-0.9144	-0.006	-10.2213	-155.773	-0.762	-0.005	-8.04366	-122.585	-0.6096	-0.004
-11.4967	-175.21	-0.762	-0.005	-11.2376	-171.262	-0.762	-0.005	-10.9198	-166.417	-0.762	-0.005	-10.5322	-160.51	-0.762	-0.005	-8.27352	-126.088	-0.6096	-0.004	-6.15329	-93.7762	-0.4572	-0.003
-9.29397	-141.64	-0.6096	-0.004	-9.0861	-138.472	-0.6096	-0.004	-8.83159	-134.593	-0.6096	-0.004	-8.52188	-129.873	-0.6096	-0.004	-6.32521	-96.3962	-0.4572	-0.003	-4.26242	-64.9592	-0.3048	-0.002
-7.09068	-108.062	-0.4572	-0.003	-6.93402	-105.674	-0.4572	-0.003	-6.74288	-102.762	-0.4572	-0.003	-6.51108	-99.2288	-0.4572	-0.003	-4.37639	-66.6962	-0.3048	-0.002	1.892	28.8341	0.1524	0.001
-4.88682	-74.4752	-0.3048	-0.002	-4.78138	-72.8683	-0.3048	-0.002	-4.65364	-70.9214	-0.3048	-0.002	-4.49975	-68.5762	-0.3048	-0.002	1.94996	29.7174	0.1524	0.001	3.78349	57.6604	0.3048	0.002
2.20508	33.6053	0.1524	0.001	2.15384	32.8244	0.1524	0.001	2.09043	31.8581	0.1524	0.001	2.01249	30.6703	0.1524	0.001	3.89941	59.4269	0.3048	0.002	5.67447	86.4789	0.4572	0.003
4.40959	67.2021	0.3048	0.002	4.30712	65.6405	0.3048	0.002	4.18031	63.708	0.3048	0.002	4.02444	61.3325	0.3048	0.002	5.84833	89.1285	0.4572	0.003	7.56494	115.29	0.6096	0.004
6.61354	100.79	0.4572	0.003	6.45985	98.4481	0.4572	0.003	6.26966	95.5496	0.4572	0.003	6.03587	91.9867	0.4572	0.003	7.79673	118.822	0.6096	0.004	9.45489	144.093	0.762	0.005
8.81692	134.37	0.6096	0.004	8.61203	131.247	0.6096	0.004	8.35846	127.383	0.6096	0.004	8.04677	122.633	0.6096	0.004	9.74462	148.508	0.762	0.005	11.3443	172.888	0.9144	0.006
11.0197	167.941	0.762	0.005	10.7637	164.038	0.762	0.005	10.4467	159.208	0.762	0.005	10.0571	153.271	0.762	0.005	11.692	178.186	0.9144	0.006	13.2333	201.675	1.0668	0.007
13.222	201.503	0.9144	0.006	12.9147	196.821	0.9144	0.006	12.5345	191.025	0.9144	0.006	12.067	183.901	0.9144	0.006	13.6388	207.856	1.0668	0.007	15.1217	230.455	1.2192	0.008
15.4237	235.057	1.0668	0.007	15.0653	229.595	1.0668	0.007	14.6216	222.834	1.0668	0.007	14.0763	214.523	1.0668	0.007	15.5851	237.518	1.2192	0.008	17.0096	259.226	1.3716	0.009
17.6248	268.602	1.2192	0.008	17.2152	262.36	1.2192	0.008	16.7083	254.634	1.2192	0.008	16.0851	245.136	1.2192	0.008	17.5309	267.172	1.3716	0.009	18.897	287.99	1.524	0.01
19.8254	302.139	1.3716	0.009	19.3647	295.118	1.3716	0.009	18.7944	286.426	1.3716	0.009	18.0933	275.742	1.3716	0.009	19.4762	296.818	1.524	0.01	42.4114	646.349	3.3236	0.0218084
22.0254	335.667	1.524	0.01	21.5135	327.866	1.524	0.01	20.8799	318.21	1.524	0.01	20.1011	306.34	1.524	0.01	43.6694	665.521	3.3236	0.0218084	105.328	1605.2	8.3236	0.0546168
49.2283	750.239	3.3236	0.0218084	48.1046	733.115	3.3236	0.0218084	46.7207	712.024	3.3236	0.0218084	45.0274	686.218	3.3236	0.0218084	108.342	1651.14	8.3236	0.0546168	173.44	2643.23	15.3236	0.100549
121.18	1846.79	8.3236	0.0546168	118.637	1808.02	8.3236	0.0546168	115.468	1759.74	8.3236	0.0546168	111.544	1699.93	8.3236	0.0546168	176.549	2690.6	15.3236	0.100549	261.452	3984.53	31.3236	0.205535
189.698	2891	15.3236	0.100549	187.04	2850.49	15.3236	0.100549	183.824	2801.47	15.3236	0.100549	179.854	2740.97	15.3236	0.100549	264.606	4032.59	31.3236	0.205535	321.599	4901.16	46.3236	0.303961
277.609	4230.77	31.3236	0.205535	275.069	4192.05	31.3236	0.205535	271.847	4142.95	31.3236	0.205535	267.829	4081.72	31.3236	0.205535	324.799	4949.94	46.3236	0.303961	373.334	5689.61	61.3236	0.402386
338.11	5152.8	46.3236	0.303961	335.501	5113.03	46.3236	0.303961	332.266	5063.73	46.3236	0.303961	328.085	5000.01	46.3236	0.303961	376.81	5742.59	61.3236	0.402386	416.836	6352.58	76.3236	0.500811
390.916	5957.56	61.3236	0.402386	388.313	5917.88	61.3236	0.402386	384.936	5866.43	61.3236	0.402386	380.456	5798.15	61.3236	0.402386	420.81	6413.15	76.3236	0.500811	476.692	7264.78	114.324	0.750155
436.183	6647.43	76.3236	0.500811	433.469	6606.07	76.3236	0.500811	429.931	6552.15	76.3236	0.500811	424.826	6474.35	76.3236	0.500811	481.727	7341.51	114.324	0.750155	488.692	7447.67	153.324	1.00606
501.485	7642.63	114.324	0.750155	498.504	7597.2	114.324	0.750155	495.356	7549.22	114.324	0.750155	487.966	7436.61	114.324	0.750155	494.413	7534.86	153.324	1.00606	505.487	7703.62	229.324	1.50475
515.887	7862.11	153.324	1.00606	513.296	7822.63	153.324	1.00606	510.093	7773.81	153.324	1.00606	501.256	7639.14	153.324	1.00606	511.397	7793.69	229.324	1.50475	507.327	7731.67	305.324	2.00344
532.138	8109.78	229.324	1.50475	530.248	8080.98	229.324	1.50475	527.513	8039.29	229.324	1.50475	518.379	7900.1	229.324	1.50475	514.018	7833.64	305.324	2.00344	507.327	7731.66	305.324	2.00344
534.256	8142.06	305.324	2.00344	532.892	8121.27	305.324	2.00344	529.896	8075.61	305.324	2.00344	520.621	7934.27	305.324	2.00344	514.018	7833.63	305.324	2.00344	502.451	7657.36	381.324	2.50212
536.48	8175.96	380.324	2.49556	535.568	8162.06	381.324	2.50212	532.375	8113.4	381.324	2.50212	521.46	7947.05	372.324	2.44307	507.776	7738.51	381.324	2.50212	502.476	7657.73	381.324	2.50213
536.474	8175.86	381.324	2.50212	535.568	8162.06	381.324	2.50213	532.375	8113.4	381.324	2.50213	521.066	7941.05	381.324	2.50212	477.389	7275.41	409.324	2.68585
502.623	7659.98	436.324	2.86302	499.439	7611.45	430.524	2.82496	515.783	7860.53	457.324	3.00081	497.582	7583.15	456.324	2.99425	477.413	7275.77	409.324	2.68585
523.222	7973.9	457.324	3.00081	518.206	7897.46	457.224	3.00015	515.809	7860.92	457.324	3.00081	497.607	7583.53	456.324	2.99425
523.248	7974.3	457.324	3.00081	518.232	7897.85	457.224	3.00016

## Sheet: 10
15 min				30 min				60 min				120 min				180 min				240 min
V(kN)	M (kN.m)	dis (mm)	Δ (%)	V(kN)	M (kN.m)	dis (mm)	Δ (%)	V(kN)	M (kN.m)	dis (mm)	Δ (%)	V(kN)	M (kN.m)	dis (mm)	Δ (%)	V(kN)	M (kN.m)	dis (mm)	Δ (%)	V(kN)	M (kN.m)	dis (mm)	Δ (%)
-674.484	-10279.1	-457.224	-3.00016	-670.269	-10214.9	-457.524	-3.00213	-670.781	-10222.7	-457.224	-3.00016	-582.364	-8875.23	-457.204	-3.00003	-660.652	-10068.3	-381.524	-2.50344	-652.529	-9944.53	-381.524	-2.50344
-689.223	-10503.8	-381.524	-2.50344	-670.236	-10214.4	-457.524	-3.00213	-670.748	-10222.2	-457.224	-3.00016	-582.335	-8874.79	-457.204	-3.00003	-660.619	-10067.8	-381.524	-2.50344	-654.647	-9976.82	-360.524	-2.36564
-689.223	-10503.8	-381.524	-2.50344	-686.587	-10463.6	-381.524	-2.50344	-684.338	-10429.3	-381.524	-2.50344	-672.108	-10242.9	-381.524	-2.50344	-661.931	-10087.8	-366.524	-2.40501	-654.096	-9968.42	-305.524	-2.00475
-688.043	-10485.8	-305.524	-2.00475	-686.587	-10463.6	-381.524	-2.50344	-684.338	-10429.3	-381.524	-2.50344	-672.2	-10244.3	-376.524	-2.47063	-661.776	-10085.5	-305.524	-2.00475	-650.186	-9908.83	-229.524	-1.50606
-683.244	-10412.6	-229.524	-1.50606	-683.806	-10421.2	-305.524	-2.00475	-681.403	-10384.6	-305.524	-2.00475	-670.482	-10218.1	-305.524	-2.00475	-657.299	-10017.2	-229.524	-1.50606	-630.659	-9611.24	-152.524	-1.00081
-665.181	-10137.4	-152.524	-1.00081	-680.17	-10365.8	-229.524	-1.50606	-677.706	-10328.2	-229.524	-1.50606	-665.732	-10145.7	-229.524	-1.50606	-638.405	-9729.29	-152.524	-1.00081	-623.856	-9507.57	-114.524	-0.75147
-655.308	-9986.9	-114.524	-0.75147	-661.963	-10088.3	-152.524	-1.00081	-658.365	-10033.5	-152.524	-1.00081	-646.735	-9856.25	-152.524	-1.00081	-630.468	-9608.33	-114.524	-0.75147	-529.92	-8075.98	-76.524	-0.502126
-552.601	-8421.64	-76.524	-0.502126	-652.092	-9937.89	-114.524	-0.75147	-648.274	-9879.7	-114.524	-0.75147	-638.428	-9729.64	-114.524	-0.75147	-534.239	-8141.81	-76.524	-0.502126	-461.066	-7026.65	-61.524	-0.403701
-481.222	-7333.82	-61.524	-0.403701	-549.163	-8369.24	-76.524	-0.502126	-544.85	-8303.52	-76.524	-0.502126	-538.888	-8212.65	-76.524	-0.502126	-464.665	-7081.5	-61.524	-0.403701	-385.711	-5878.23	-46.524	-0.305276
-404.176	-6159.64	-46.524	-0.305276	-478.087	-7286.04	-61.524	-0.403701	-473.888	-7222.05	-61.524	-0.403701	-468.534	-7140.46	-61.524	-0.403701	-389.326	-5933.33	-46.524	-0.305276	-297.229	-4529.77	-30.524	-0.200289
-314.237	-4788.97	-30.524	-0.200289	-401.35	-6116.57	-46.524	-0.305276	-397.784	-6062.22	-46.524	-0.305276	-393.146	-5991.55	-46.524	-0.305276	-300.497	-4579.58	-30.524	-0.200289	-192.838	-2938.86	-15.524	-0.101864
-209.233	-3188.72	-15.524	-0.101864	-311.554	-4748.08	-30.524	-0.200289	-308.222	-4697.3	-30.524	-0.200289	-303.976	-4632.59	-30.524	-0.200289	-195.994	-2986.95	-15.524	-0.101864	-118.071	-1799.41	-8.524	-0.0559318
-133.893	-2040.53	-8.524	-0.0559318	-206.638	-3149.16	-15.524	-0.101864	-203.392	-3099.69	-15.524	-0.101864	-199.382	-3038.59	-15.524	-0.101864	-121.051	-1844.82	-8.524	-0.0559318	-49.0096	-746.907	-3.524	-0.0231234
-56.2654	-857.484	-3.524	-0.0231234	-131.386	-2002.33	-8.524	-0.0559318	-128.198	-1953.74	-8.524	-0.0559318	-124.225	-1893.19	-8.524	-0.0559318	-50.3296	-767.023	-3.524	-0.0231234	-21.2399	-323.696	-1.524	-0.01
-24.3801	-371.553	-1.524	-0.01	-55.0627	-839.155	-3.524	-0.0231234	-53.5772	-816.516	-3.524	-0.0231234	-51.7575	-788.784	-3.524	-0.0231234	-21.8111	-332.401	-1.524	-0.01	-19.1684	-292.127	-1.3716	-0.009
-21.9956	-335.213	-1.3716	-0.009	-23.8594	-363.617	-1.524	-0.01	-23.2164	-353.818	-1.524	-0.01	-22.429	-341.818	-1.524	-0.01	-19.6826	-299.962	-1.3716	-0.009	-17.0965	-260.55	-1.2192	-0.008
-19.6105	-298.864	-1.2192	-0.008	-21.5264	-328.063	-1.3716	-0.009	-20.9475	-319.239	-1.3716	-0.009	-20.2387	-308.438	-1.3716	-0.009	-17.5535	-267.516	-1.2192	-0.008	-15.024	-228.966	-1.0668	-0.007
-17.2249	-262.507	-1.0668	-0.007	-19.1929	-292.5	-1.2192	-0.008	-18.678	-284.652	-1.2192	-0.008	-18.0479	-275.05	-1.2192	-0.008	-15.424	-235.062	-1.0668	-0.007	-12.9511	-197.375	-0.9144	-0.006
-14.8386	-226.141	-0.9144	-0.006	-16.8589	-256.929	-1.0668	-0.007	-16.4079	-250.057	-1.0668	-0.007	-15.8566	-241.655	-1.0668	-0.007	-13.294	-202.6	-0.9144	-0.006	-10.8777	-165.776	-0.762	-0.005
-12.4519	-189.767	-0.762	-0.005	-14.5243	-221.35	-0.9144	-0.006	-14.1374	-215.454	-0.9144	-0.006	-13.6648	-208.252	-0.9144	-0.006	-11.1634	-170.131	-0.762	-0.005	-8.80376	-134.169	-0.6096	-0.004
-10.0646	-153.384	-0.6096	-0.004	-12.1891	-185.763	-0.762	-0.005	-11.8663	-180.842	-0.762	-0.005	-11.4725	-174.84	-0.762	-0.005	-9.03238	-137.653	-0.6096	-0.004	-6.72934	-102.555	-0.4572	-0.003
-7.67667	-116.992	-0.4572	-0.003	-9.85346	-150.167	-0.6096	-0.004	-9.59469	-146.223	-0.6096	-0.004	-9.2796	-141.421	-0.6096	-0.004	-6.90082	-105.168	-0.4572	-0.003	-4.65443	-70.9335	-0.3048	-0.002
-5.28823	-80.5927	-0.3048	-0.002	-7.51724	-114.563	-0.4572	-0.003	-7.32254	-111.596	-0.4572	-0.003	-7.08623	-107.994	-0.4572	-0.003	-4.76876	-72.6759	-0.3048	-0.002	-2.57902	-39.3043	-0.1524	-0.001
-2.89924	-44.1844	-0.1524	-0.001	-5.18047	-78.9504	-0.3048	-0.002	-5.04987	-76.96	-0.3048	-0.002	-4.89234	-74.5592	-0.3048	-0.002	-2.63619	-40.1756	-0.1524	-0.001	2.076	31.6382	0.1524	0.001
2.38965	36.4183	0.1524	0.001	-2.84316	-43.3298	-0.1524	-0.001	-2.77667	-42.3164	-0.1524	-0.001	-2.69793	-41.1165	-0.1524	-0.001	2.13317	32.5095	0.1524	0.001	4.15151	63.269	0.3048	0.002
4.77874	72.8281	0.3048	0.002	2.33795	35.6303	0.1524	0.001	2.27383	34.6532	0.1524	0.001	2.19502	33.4521	0.1524	0.001	4.26584	65.0114	0.3048	0.002	6.22652	94.8922	0.4572	0.003
7.16728	109.229	0.4572	0.003	4.67536	71.2524	0.3048	0.002	4.54713	69.2983	0.3048	0.002	4.38953	66.8964	0.3048	0.002	6.398	97.5056	0.4572	0.003	8.30104	126.508	0.6096	0.004
9.55526	145.622	0.6096	0.004	7.01222	106.866	0.4572	0.003	6.81991	103.935	0.4572	0.003	6.58352	100.333	0.4572	0.003	8.52966	129.992	0.6096	0.004	10.3751	158.116	0.762	0.005
11.9427	182.007	0.762	0.005	9.34854	142.472	0.6096	0.004	9.09215	138.564	0.6096	0.004	8.77699	133.761	0.6096	0.004	10.6608	162.471	0.762	0.005	12.4486	189.717	0.9144	0.006
14.3296	218.382	0.9144	0.006	11.6843	178.069	0.762	0.005	11.3639	173.185	0.762	0.005	10.9699	167.182	0.762	0.005	12.7915	194.942	0.9144	0.006	14.5216	221.31	1.0668	0.007
16.7159	254.75	1.0668	0.007	14.0196	213.658	0.9144	0.006	13.635	207.798	0.9144	0.006	13.1624	200.595	0.9144	0.006	14.9216	227.405	1.0668	0.007	16.5942	252.895	1.2192	0.008
19.1016	291.109	1.2192	0.008	16.3543	249.239	1.0668	0.007	15.9057	242.403	1.0668	0.007	15.3543	234	1.0668	0.007	17.0512	259.861	1.2192	0.008	18.6662	284.473	1.3716	0.009
21.4868	327.459	1.3716	0.009	18.6884	284.811	1.2192	0.008	18.1758	277	1.2192	0.008	17.5457	267.397	1.2192	0.008	19.1804	292.309	1.3716	0.009	20.7378	316.043	1.524	0.01
23.8715	363.801	1.524	0.01	21.022	320.375	1.3716	0.009	20.4454	311.588	1.3716	0.009	19.7366	300.786	1.3716	0.009	21.309	324.749	1.524	0.01	22.8088	347.606	1.6764	0.011
26.2555	400.134	1.6764	0.011	23.3551	355.931	1.524	0.01	22.7145	346.169	1.524	0.01	21.927	334.167	1.524	0.01	23.4371	357.181	1.6764	0.011	48.3755	737.243	3.476	0.0228084
55.5336	846.332	3.476	0.0228084	25.6876	391.479	1.6764	0.011	24.983	380.741	1.6764	0.011	24.1168	367.541	1.6764	0.011	49.6776	757.087	3.476	0.0228084	117.472	1790.27	8.476	0.0556168
133.26	2030.88	8.476	0.0556168	54.3469	828.246	3.476	0.0228084	52.8813	805.911	3.476	0.0228084	51.0862	778.554	3.476	0.0228084	120.443	1835.55	8.476	0.0556168	192.434	2932.7	15.476	0.101549
208.827	3182.53	15.476	0.101549	130.751	1992.64	8.476	0.0556168	127.57	1944.16	8.476	0.0556168	123.607	1883.77	8.476	0.0556168	195.583	2980.68	15.476	0.101549	302.873	4615.78	31.476	0.206535
319.966	4876.28	31.476	0.206535	206.226	3142.88	15.476	0.101549	202.988	3093.53	15.476	0.101549	198.973	3032.35	15.476	0.101549	306.177	4666.13	31.476	0.206535	385.469	5874.55	46.476	0.304961
403.923	6155.79	46.476	0.304961	317.282	4835.38	31.476	0.206535	313.902	4783.87	31.476	0.206535	309.646	4719.01	31.476	0.206535	389.081	5929.6	46.476	0.304961	460.615	7019.77	61.476	0.403386
480.919	7329.21	61.476	0.403386	401.098	6112.73	46.476	0.304961	397.465	6057.36	46.476	0.304961	392.9	5987.8	46.476	0.304961	464.383	7077.2	61.476	0.403386	528.939	8061.03	76.476	0.501811
551.725	8408.28	76.476	0.501811	477.805	7281.74	61.476	0.403386	473.575	7217.29	61.476	0.403386	468.577	7141.11	61.476	0.403386	533.312	8127.68	76.476	0.501811	626.915	9554.18	114.476	0.751155
656.286	10001.8	114.476	0.751155	548.299	8356.07	76.476	0.501811	543.993	8290.45	76.476	0.501811	538.001	8199.14	76.476	0.501811	633.028	9647.34	114.476	0.751155	636.764	9704.28	152.476	1.0005
670.86	10223.9	152.476	1.0005	653.272	9955.87	114.476	0.751155	649.503	9898.43	114.476	0.751155	640.322	9758.51	114.476	0.751155	644.898	9828.25	152.476	1.0005	653.15	9954.01	229.476	1.50575
687.46	10476.9	229.476	1.50575	668.171	10182.9	152.476	1.0005	664.769	10131.1	152.476	1.0005	653.379	9957.49	152.476	1.0005	661.467	10080.8	229.476	1.50575	654.178	9969.67	305.476	2.00444
688.504	10492.8	305.476	2.00444	684.383	10430	229.476	1.50575	681.96	10393.1	229.476	1.50575	670.54	10219	229.476	1.50575	662.859	10102	305.476	2.00444	654.178	9969.67	305.476	2.00444
690.891	10529.2	379.476	2.49	685.667	10449.6	305.476	2.00444	683.344	10414.2	305.476	2.00444	671.673	10236.3	305.476	2.00444	662.859	10102	305.476	2.00444	651.446	9928.04	381.476	2.50312
690.882	10529	381.476	2.50312	686.76	10466.2	378.476	2.48344	684.852	10437.1	380.476	2.49656	672.109	10242.9	371.476	2.43751	659.125	10045.1	381.476	2.50312	545.733	8316.97	381.526	2.50345
655.913	9996.12	426.576	2.79906	686.718	10465.6	381.476	2.50312	684.85	10437.1	381.476	2.50312	671.669	10236.2	381.476	2.50312	652.115	9938.23	381.526	2.50345	545.719	8316.76	381.576	2.50378
670.432	10217.4	457.276	3.0005	667.986	10180.1	457.476	3.00181	667.178	10167.8	457.226	3.00017	576.566	8786.87	457.206	3.00004	652.111	9938.17	381.576	2.50378	545.659	8315.84	381.626	2.50411
670.465	10217.9	457.276	3.0005									576.595	8787.3	457.206	3.00004	652.106	9938.1	381.626	2.50411	543.203	8278.41	381.676	2.50444
																652.101	9938.02	381.676	2.50444	543.225	8278.75	381.726	2.50476
																652.096	9937.94	381.726	2.50476	543.233	8278.87	381.776	2.50509
																652.091	9937.87	381.776	2.50509	543.233	8278.87	381.826	2.50542
																652.087	9937.81	381.826	2.50542	543.23	8278.83	381.876	2.50575
																652.082	9937.73	381.876	2.50575	543.226	8278.76	381.926	2.50608
																652.077	9937.65	381.926	2.50608	543.221	8278.69	381.976	2.5064
																652.072	9937.58	381.976	2.5064	543.209	8278.51	382.026	2.50673
																652.067	9937.5	382.026	2.50673	543.194	8278.28	382.076	2.50706
																652.062	9937.42	382.076	2.50706	542.06	8260.99	382.126	2.50739
																652.057	9937.35	382.126	2.50739	542.063	8261.04	382.176	2.50772
																652.052	9937.27	382.176	2.50772	542.059	8260.98	382.226	2.50804
																652.047	9937.2	382.226	2.50804	542.049	8260.83	382.276	2.50837
																652.042	9937.12	382.276	2.50837	542.035	8260.61	382.326	2.5087
																652.038	9937.06	382.326	2.5087	539.53	8222.44	382.376	2.50903
																652.032	9936.97	382.376	2.50903	539.55	8222.74	382.426	2.50936
																652.027	9936.89	382.426	2.50936	539.559	8222.88	382.476	2.50969
																652.022	9936.82	382.476	2.50969	539.56	8222.89	382.526	2.51001
																652.017	9936.74	382.526	2.51001	539.557	8222.85	382.576	2.51034
																652.012	9936.66	382.576	2.51034	539.553	8222.79	382.626	2.51067
																652.007	9936.59	382.626	2.51067	539.548	8222.71	382.676	2.511
																652.002	9936.51	382.676	2.511	539.536	8222.53	382.726	2.51133
																651.997	9936.43	382.726	2.51133	539.522	8222.32	382.776	2.51165
																651.991	9936.34	382.776	2.51165	538.867	8212.33	382.826	2.51198
																651.986	9936.27	382.826	2.51198	538.863	8212.27	382.876	2.51231
																651.981	9936.19	382.876	2.51231	538.849	8212.06	382.926	2.51264
																651.975	9936.1	382.926	2.51264	537.384	8189.73	382.976	2.51297
																651.97	9936.02	382.976	2.51297	537.39	8189.82	383.026	2.51329
																651.965	9935.95	383.026	2.51329	537.387	8189.78	383.076	2.51362
																651.959	9935.86	383.076	2.51362	537.383	8189.72	383.126	2.51395
																651.952	9935.75	383.126	2.51395	537.373	8189.56	383.176	2.51428
																651.946	9935.66	383.176	2.51428	537.359	8189.35	383.226	2.51461
																651.94	9935.57	383.226	2.51461	535.461	8160.43	383.276	2.51493
																651.933	9935.46	383.276	2.51493	535.474	8160.62	383.326	2.51526
																651.927	9935.37	383.326	2.51526	535.477	8160.67	383.376	2.51559
																651.92	9935.26	383.376	2.51559	535.474	8160.62	383.426	2.51592
																651.913	9935.15	383.426	2.51592	535.47	8160.56	383.476	2.51625
																651.907	9935.06	383.476	2.51625	535.462	8160.44	383.526	2.51657
																651.9	9934.96	383.526	2.51657	535.447	8160.21	383.576	2.5169
																651.893	9934.85	383.576	2.5169	534.885	8151.65	383.626	2.51723
																651.886	9934.74	383.626	2.51723	534.878	8151.54	383.676	2.51756
																651.879	9934.64	383.676	2.51756	534.863	8151.31	383.726	2.51789
																651.871	9934.51	383.726	2.51789	532.224	8111.09	383.776	2.51822
																651.864	9934.41	383.776	2.51822	532.246	8111.43	383.826	2.51854
																651.856	9934.29	383.826	2.51854	532.254	8111.55	383.876	2.51887
																651.849	9934.18	383.876	2.51887	532.256	8111.58	383.926	2.5192
																651.841	9934.06	383.926	2.5192	532.253	8111.54	383.976	2.51953
																651.833	9933.93	383.976	2.51953	532.249	8111.47	384.026	2.51986
																651.824	9933.8	384.026	2.51986	532.244	8111.4	384.076	2.52018
																651.816	9933.68	384.076	2.52018	532.235	8111.26	384.126	2.52051
																651.808	9933.55	384.126	2.52051	532.221	8111.05	384.176	2.52084
																651.799	9933.42	384.176	2.52084	532.206	8110.82	384.226	2.52117
																651.79	9933.28	384.226	2.52117	529.449	8068.8	384.276	2.5215
																651.781	9933.14	384.276	2.5215	529.47	8069.12	384.326	2.52182
																651.772	9933.01	384.326	2.52182	529.479	8069.26	384.376	2.52215
																651.762	9932.85	384.376	2.52215	529.482	8069.31	384.426	2.52248
																651.753	9932.72	384.426	2.52248	529.479	8069.26	384.476	2.52281
																651.743	9932.56	384.476	2.52281	529.475	8069.2	384.526	2.52314
																651.733	9932.41	384.526	2.52314	529.471	8069.14	384.576	2.52346
																651.722	9932.24	384.576	2.52346	529.464	8069.03	384.626	2.52379
																651.712	9932.09	384.626	2.52379	529.451	8068.83	384.676	2.52412
																651.701	9931.92	384.676	2.52412	529.436	8068.6	384.726	2.52445
																651.69	9931.76	384.726	2.52445	527.992	8046.6	384.776	2.52478
																651.679	9931.59	384.776	2.52478	527.995	8046.64	384.826	2.5251
																651.668	9931.42	384.826	2.5251	527.993	8046.61	384.876	2.52543
																651.657	9931.25	384.876	2.52543	527.988	8046.54	384.926	2.52576
																651.645	9931.07	384.926	2.52576	527.978	8046.38	384.976	2.52609
																651.633	9930.89	384.976	2.52609	527.963	8046.16	385.026	2.52642
																651.621	9930.7	385.026	2.52642	525.748	8012.4	385.076	2.52675
																651.609	9930.52	385.076	2.52675	525.765	8012.66	385.126	2.52707
																651.597	9930.34	385.126	2.52707	525.771	8012.75	385.176	2.5274
																651.584	9930.14	385.176	2.5274	525.769	8012.72	385.226	2.52773
																651.572	9929.96	385.226	2.52773	525.765	8012.66	385.276	2.52806
																651.559	9929.76	385.276	2.52806	525.76	8012.58	385.326	2.52839
																651.546	9929.56	385.326	2.52839	525.75	8012.43	385.376	2.52871
																651.534	9929.38	385.376	2.52871	525.736	8012.22	385.426	2.52904
																651.521	9929.18	385.426	2.52904	525.148	8003.26	385.476	2.52937
																651.508	9928.98	385.476	2.52937	525.138	8003.1	385.526	2.5297
																651.494	9928.77	385.526	2.5297	525.123	8002.87	385.576	2.53003
																651.481	9928.57	385.576	2.53003	522.843	7968.13	385.626	2.53035
																651.468	9928.37	385.626	2.53035	522.869	7968.52	385.626	2.53035
																651.454	9928.16	385.676	2.53068
																651.441	9927.96	385.726	2.53101
																651.427	9927.75	385.776	2.53134
																651.414	9927.55	385.826	2.53167
																651.401	9927.35	385.876	2.53199
																651.387	9927.14	385.926	2.53232
																651.374	9926.94	385.976	2.53265
																651.36	9926.73	386.026	2.53298
																651.347	9926.53	386.076	2.53331
																651.333	9926.31	386.126	2.53364
																651.319	9926.1	386.176	2.53396
																651.306	9925.9	386.226	2.53429
																651.292	9925.69	386.276	2.53462
																651.279	9925.49	386.326	2.53495
																651.265	9925.28	386.376	2.53528
																651.251	9925.07	386.426	2.5356
																651.238	9924.87	386.476	2.53593
																651.224	9924.65	386.526	2.53626
																651.21	9924.44	386.576	2.53659
																651.197	9924.24	386.626	2.53692
																651.183	9924.03	386.676	2.53724
																651.169	9923.82	386.726	2.53757
																651.155	9923.6	386.776	2.5379
																651.142	9923.4	386.826	2.53823
																651.128	9923.19	386.876	2.53856
																651.114	9922.98	386.926	2.53888
																651.1	9922.76	386.976	2.53921
																651.086	9922.55	387.026	2.53954
																651.072	9922.34	387.076	2.53987
																651.059	9922.14	387.126	2.5402
																651.045	9921.93	387.176	2.54052
																651.031	9921.71	387.226	2.54085
																651.017	9921.5	387.276	2.54118
																651.003	9921.29	387.326	2.54151
																650.989	9921.07	387.376	2.54184
																650.975	9920.86	387.426	2.54217
																650.961	9920.65	387.476	2.54249
																650.947	9920.43	387.526	2.54282
																650.933	9920.22	387.576	2.54315
																650.919	9920.01	387.626	2.54348
																650.905	9919.79	387.676	2.54381
																650.891	9919.58	387.726	2.54413
																650.877	9919.37	387.776	2.54446
																650.863	9919.15	387.826	2.54479
																650.849	9918.94	387.876	2.54512
																650.835	9918.73	387.926	2.54545
																650.821	9918.51	387.976	2.54577
																650.807	9918.3	388.026	2.5461
																650.793	9918.09	388.076	2.54643
																650.778	9917.86	388.126	2.54676
																650.764	9917.64	388.176	2.54709
																650.75	9917.43	388.226	2.54741
																650.736	9917.22	388.276	2.54774
																650.722	9917	388.326	2.54807
																650.708	9916.79	388.376	2.5484
																650.694	9916.58	388.426	2.54873
																650.68	9916.36	388.476	2.54906
																650.665	9916.13	388.526	2.54938
																650.651	9915.92	388.576	2.54971
																650.637	9915.71	388.626	2.55004
																650.623	9915.49	388.676	2.55037
																650.609	9915.28	388.726	2.5507
																650.594	9915.05	388.776	2.55102
																650.58	9914.84	388.826	2.55135
																650.566	9914.63	388.876	2.55168
																650.552	9914.41	388.926	2.55201
																650.538	9914.2	388.976	2.55234
																650.523	9913.97	389.026	2.55266
																650.509	9913.76	389.076	2.55299
																650.495	9913.54	389.126	2.55332
																650.481	9913.33	389.176	2.55365
																650.466	9913.1	389.226	2.55398
																650.452	9912.89	389.276	2.5543
																650.438	9912.68	389.326	2.55463
																650.423	9912.45	389.376	2.55496
																650.409	9912.23	389.426	2.55529
																650.395	9912.02	389.476	2.55562
																650.381	9911.81	389.526	2.55594
																650.366	9911.58	389.576	2.55627
																650.352	9911.36	389.626	2.5566
																650.337	9911.14	389.676	2.55693
																650.323	9910.92	389.726	2.55726
																650.309	9910.71	389.776	2.55759
																650.294	9910.48	389.826	2.55791
																650.28	9910.27	389.876	2.55824
																650.265	9910.04	389.926	2.55857
																650.251	9909.83	389.976	2.5589
																650.236	9909.6	390.026	2.55923
																650.222	9909.38	390.076	2.55955
																650.207	9909.15	390.126	2.55988
																650.193	9908.94	390.176	2.56021
																650.178	9908.71	390.226	2.56054
																650.164	9908.5	390.276	2.56087
																650.149	9908.27	390.326	2.56119
																650.135	9908.06	390.376	2.56152
																650.121	9907.84	390.426	2.56185
																650.106	9907.62	390.476	2.56218
																650.092	9907.4	390.526	2.56251
																650.078	9907.19	390.576	2.56283
																650.063	9906.96	390.626	2.56316
																650.049	9906.75	390.676	2.56349
																650.035	9906.53	390.726	2.56382
																650.021	9906.32	390.776	2.56415
																650.006	9906.09	390.826	2.56448
																649.992	9905.88	390.876	2.5648
																649.978	9905.66	390.926	2.56513
																649.964	9905.45	390.976	2.56546
																649.949	9905.22	391.026	2.56579
																649.935	9905.01	391.076	2.56612
																649.921	9904.8	391.126	2.56644
																649.907	9904.58	391.176	2.56677
																649.892	9904.35	391.226	2.5671
																649.878	9904.14	391.276	2.56743
																649.864	9903.93	391.326	2.56776
																649.85	9903.71	391.376	2.56808
																649.835	9903.49	391.426	2.56841
																649.821	9903.27	391.476	2.56874
																649.807	9903.06	391.526	2.56907
																649.793	9902.85	391.576	2.5694
																649.778	9902.62	391.626	2.56972
																649.764	9902.4	391.676	2.57005
																649.75	9902.19	391.726	2.57038
																649.735	9901.96	391.776	2.57071
																649.721	9901.75	391.826	2.57104
																649.707	9901.53	391.876	2.57136
																649.692	9901.31	391.926	2.57169
																649.678	9901.09	391.976	2.57202
																649.664	9900.88	392.026	2.57235
																649.649	9900.65	392.076	2.57268
																649.635	9900.44	392.126	2.57301
																649.621	9900.22	392.176	2.57333
																649.606	9900	392.226	2.57366
																649.592	9899.78	392.276	2.57399
																649.578	9899.57	392.326	2.57432
																649.563	9899.34	392.376	2.57465
																649.549	9899.13	392.426	2.57497
																649.534	9898.9	392.476	2.5753
																649.52	9898.68	392.526	2.57563
																649.505	9898.46	392.576	2.57596
																649.491	9898.24	392.626	2.57629
																649.477	9898.03	392.676	2.57661
																649.462	9897.8	392.726	2.57694
																649.448	9897.59	392.776	2.57727
																649.433	9897.36	392.826	2.5776
																649.419	9897.15	392.876	2.57793
																649.404	9896.92	392.926	2.57825
																649.39	9896.7	392.976	2.57858
																649.375	9896.48	393.026	2.57891
																649.361	9896.26	393.076	2.57924
																649.346	9896.03	393.126	2.57957
																649.332	9895.82	393.176	2.5799
																649.317	9895.59	393.226	2.58022
																649.303	9895.38	393.276	2.58055
																649.288	9895.15	393.326	2.58088
																649.274	9894.94	393.376	2.58121
																649.259	9894.71	393.426	2.58154
																649.245	9894.49	393.476	2.58186
																649.23	9894.27	393.526	2.58219
																649.216	9894.05	393.576	2.58252
																649.201	9893.82	393.626	2.58285
																649.186	9893.59	393.676	2.58318
																649.172	9893.38	393.726	2.5835
																649.157	9893.15	393.776	2.58383
																649.143	9892.94	393.826	2.58416
																649.128	9892.71	393.876	2.58449
																649.113	9892.48	393.926	2.58482
																649.099	9892.27	393.976	2.58514
																649.084	9892.04	394.026	2.58547
																649.069	9891.81	394.076	2.5858
																649.055	9891.6	394.126	2.58613
																649.04	9891.37	394.176	2.58646
																649.025	9891.14	394.226	2.58678
																649.011	9890.93	394.276	2.58711
																648.996	9890.7	394.326	2.58744
																648.981	9890.47	394.376	2.58777
																648.967	9890.26	394.426	2.5881
																648.952	9890.03	394.476	2.58843
																648.937	9889.8	394.526	2.58875
																648.922	9889.57	394.576	2.58908
																648.908	9889.36	394.626	2.58941
																648.893	9889.13	394.676	2.58974
																648.878	9888.9	394.726	2.59007
																648.863	9888.67	394.776	2.59039
																648.849	9888.46	394.826	2.59072
																648.834	9888.23	394.876	2.59105
																648.819	9888	394.926	2.59138
																648.804	9887.77	394.976	2.59171
																648.79	9887.56	395.026	2.59203
																648.775	9887.33	395.076	2.59236
																648.76	9887.1	395.126	2.59269
																648.745	9886.87	395.176	2.59302
																648.73	9886.65	395.226	2.59335
																648.716	9886.43	395.276	2.59367
																648.701	9886.2	395.326	2.594
																648.686	9885.97	395.376	2.59433
																648.671	9885.75	395.426	2.59466
																648.656	9885.52	395.476	2.59499
																648.642	9885.3	395.526	2.59531
																648.627	9885.08	395.576	2.59564
																648.613	9884.86	395.626	2.59597
																648.598	9884.63	395.676	2.5963
																648.583	9884.4	395.726	2.59663
																648.568	9884.18	395.776	2.59696
																648.554	9883.96	395.826	2.59728
																648.539	9883.73	395.876	2.59761
																648.524	9883.51	395.926	2.59794
																648.51	9883.29	395.976	2.59827
																648.495	9883.06	396.026	2.5986
																648.48	9882.84	396.076	2.59892
																648.466	9882.62	396.126	2.59925
																648.451	9882.39	396.176	2.59958
																648.436	9882.16	396.226	2.59991
																648.422	9881.95	396.276	2.60024
																648.407	9881.72	396.326	2.60056
																648.392	9881.49	396.376	2.60089
																648.377	9881.27	396.426	2.60122
																648.363	9881.05	396.476	2.60155
																648.348	9880.82	396.526	2.60188
																648.333	9880.59	396.576	2.6022
																648.318	9880.37	396.626	2.60253
																648.303	9880.14	396.676	2.60286
																648.288	9879.91	396.726	2.60319
																648.274	9879.7	396.776	2.60352
																648.259	9879.47	396.826	2.60385
																648.244	9879.24	396.876	2.60417
																648.229	9879.01	396.926	2.6045
																648.214	9878.78	396.976	2.60483
																648.199	9878.55	397.026	2.60516
																648.184	9878.32	397.076	2.60549
																648.17	9878.11	397.126	2.60581
																648.155	9877.88	397.176	2.60614
																648.14	9877.65	397.226	2.60647
																648.125	9877.42	397.276	2.6068
																648.11	9877.2	397.326	2.60713
																648.095	9876.97	397.376	2.60745
																648.08	9876.74	397.426	2.60778
																648.065	9876.51	397.476	2.60811
																648.05	9876.28	397.526	2.60844
																648.035	9876.05	397.576	2.60877
																648.02	9875.82	397.626	2.60909
																648.005	9875.6	397.676	2.60942
																647.99	9875.37	397.726	2.60975
																647.975	9875.14	397.776	2.61008
																647.96	9874.91	397.826	2.61041
																647.945	9874.68	397.876	2.61073
																647.93	9874.45	397.926	2.61106
																647.915	9874.22	397.976	2.61139
																647.9	9874	398.026	2.61172
																647.885	9873.77	398.076	2.61205
																647.87	9873.54	398.126	2.61238
																647.855	9873.31	398.176	2.6127
																647.84	9873.08	398.226	2.61303
																647.825	9872.85	398.276	2.61336
																647.81	9872.62	398.326	2.61369
																647.795	9872.4	398.376	2.61402
																647.78	9872.17	398.426	2.61434
																647.765	9871.94	398.476	2.61467
																647.75	9871.71	398.526	2.615
																647.735	9871.48	398.576	2.61533
																647.72	9871.25	398.626	2.61566
																647.705	9871.02	398.676	2.61598
																647.69	9870.8	398.726	2.61631
																647.674	9870.55	398.776	2.61664
																647.659	9870.32	398.826	2.61697
																647.644	9870.09	398.876	2.6173
																647.629	9869.87	398.926	2.61762
																647.613	9869.62	398.976	2.61795
																647.598	9869.39	399.026	2.61828
																647.583	9869.16	399.076	2.61861
																647.567	9868.92	399.126	2.61894
																647.552	9868.69	399.176	2.61927
																647.536	9868.45	399.226	2.61959
																647.521	9868.22	399.276	2.61992
																647.506	9867.99	399.326	2.62025
																647.49	9867.75	399.376	2.62058
																647.475	9867.52	399.426	2.62091
																647.459	9867.28	399.476	2.62123
																647.444	9867.05	399.526	2.62156
																647.428	9866.8	399.576	2.62189
																647.413	9866.57	399.626	2.62222
																647.398	9866.35	399.676	2.62255
																647.382	9866.1	399.726	2.62287
																647.367	9865.87	399.776	2.6232
																647.351	9865.63	399.826	2.62353
																647.336	9865.4	399.876	2.62386
																647.32	9865.16	399.926	2.62419
																647.305	9864.93	399.976	2.62451
																647.289	9864.68	400.026	2.62484
																647.274	9864.46	400.076	2.62517
																647.258	9864.21	400.126	2.6255
																647.243	9863.98	400.176	2.62583
																647.227	9863.74	400.226	2.62615
																647.212	9863.51	400.276	2.62648
																647.196	9863.27	400.326	2.62681
																647.181	9863.04	400.376	2.62714
																647.165	9862.79	400.426	2.62747
																647.15	9862.57	400.476	2.6278
																647.134	9862.32	400.526	2.62812
																647.119	9862.09	400.576	2.62845
																647.103	9861.85	400.626	2.62878
																647.088	9861.62	400.676	2.62911
																647.073	9861.39	400.726	2.62944
																647.057	9861.15	400.776	2.62976
																647.042	9860.92	400.826	2.63009
																647.026	9860.68	400.876	2.63042
																647.011	9860.45	400.926	2.63075
																646.996	9860.22	400.976	2.63108
																646.98	9859.98	401.026	2.6314
																646.965	9859.75	401.076	2.63173
																646.949	9859.5	401.126	2.63206
																646.934	9859.27	401.176	2.63239
																646.919	9859.05	401.226	2.63272
																646.903	9858.8	401.276	2.63304
																646.888	9858.57	401.326	2.63337
																646.872	9858.33	401.376	2.6337
																646.857	9858.1	401.426	2.63403
																646.841	9857.86	401.476	2.63436
																646.826	9857.63	401.526	2.63469
																646.81	9857.38	401.576	2.63501
																646.795	9857.16	401.626	2.63534
																646.779	9856.91	401.676	2.63567
																646.764	9856.68	401.726	2.636
																646.749	9856.45	401.776	2.63633
																646.733	9856.21	401.826	2.63665
																646.718	9855.98	401.876	2.63698
																646.702	9855.74	401.926	2.63731
																646.687	9855.51	401.976	2.63764
																646.671	9855.27	402.026	2.63797
																646.655	9855.02	402.076	2.63829
																646.64	9854.79	402.126	2.63862
																646.624	9854.55	402.176	2.63895
																646.609	9854.32	402.226	2.63928
																646.593	9854.08	402.276	2.63961
																646.578	9853.85	402.326	2.63993
																646.562	9853.6	402.376	2.64026
																646.547	9853.38	402.426	2.64059
																646.531	9853.13	402.476	2.64092
																646.516	9852.9	402.526	2.64125
																646.5	9852.66	402.576	2.64157
																643.07	9800.39	402.626	2.6419
																643.123	9801.19	402.676	2.64223
																643.174	9801.97	402.726	2.64256
																643.223	9802.72	402.776	2.64289
																643.273	9803.48	402.826	2.64322
																643.323	9804.24	402.876	2.64354
																643.372	9804.99	402.926	2.64387
																643.421	9805.74	402.976	2.6442
																643.471	9806.5	403.026	2.64453
																643.52	9807.24	403.076	2.64486
																643.568	9807.98	403.126	2.64518
																643.614	9808.68	403.176	2.64551
																643.656	9809.32	403.226	2.64584
																643.69	9809.84	403.276	2.64617
																643.719	9810.28	403.326	2.6465
																643.745	9810.67	403.376	2.64682
																643.77	9811.05	403.426	2.64715
																643.794	9811.42	403.476	2.64748
																643.817	9811.77	403.526	2.64781
																643.838	9812.09	403.576	2.64814
																643.855	9812.35	403.626	2.64846
																643.87	9812.58	403.676	2.64879
																643.88	9812.73	403.726	2.64912
																643.889	9812.87	403.776	2.64945
																643.896	9812.98	403.826	2.64978
																643.902	9813.07	403.876	2.6501
																643.909	9813.17	403.926	2.65043
																643.915	9813.26	403.976	2.65076
																643.92	9813.34	404.026	2.65109
																643.926	9813.43	404.076	2.65142
																643.932	9813.52	404.126	2.65175
																643.938	9813.62	404.176	2.65207
																643.943	9813.69	404.226	2.6524
																643.948	9813.77	404.276	2.65273
																643.953	9813.84	404.326	2.65306
																643.957	9813.9	404.376	2.65339
																643.96	9813.95	404.426	2.65371
																643.961	9813.97	404.476	2.65404
																643.961	9813.97	404.526	2.65437
																643.96	9813.95	404.576	2.6547
																643.956	9813.89	404.626	2.65503
																643.952	9813.83	404.676	2.65535
																643.947	9813.75	404.726	2.65568
																643.941	9813.66	404.776	2.65601
																643.934	9813.55	404.826	2.65634
																643.927	9813.45	404.876	2.65667
																643.92	9813.34	404.926	2.65699
																643.912	9813.22	404.976	2.65732
																643.905	9813.11	405.026	2.65765
																643.897	9812.99	405.076	2.65798
																643.889	9812.87	405.126	2.65831
																643.878	9812.7	405.176	2.65864
																643.864	9812.49	405.226	2.65896
																643.849	9812.26	405.276	2.65929
																643.833	9812.01	405.326	2.65962
																643.817	9811.77	405.376	2.65995
																643.801	9811.53	405.426	2.66028
																643.785	9811.28	405.476	2.6606
																643.769	9811.04	405.526	2.66093
																643.754	9810.81	405.576	2.66126
																643.738	9810.57	405.626	2.66159
																643.722	9810.32	405.676	2.66192
																643.706	9810.08	405.726	2.66224
																643.69	9809.84	405.776	2.66257
																643.674	9809.59	405.826	2.6629
																643.658	9809.35	405.876	2.66323
																643.642	9809.1	405.926	2.66356
																643.626	9808.86	405.976	2.66388
																643.61	9808.62	406.026	2.66421
																643.594	9808.37	406.076	2.66454
																643.578	9808.13	406.126	2.66487
																643.562	9807.88	406.176	2.6652
																643.34	9804.5	406.226	2.66552
																643.141	9801.47	406.276	2.66585
																642.905	9797.87	406.326	2.66618
																642.727	9795.16	406.376	2.66651
																642.457	9791.04	406.426	2.66684
																642.334	9789.17	406.476	2.66717
																640.157	9755.99	406.526	2.66749
																640.176	9756.28	406.576	2.66782
																640.179	9756.33	406.626	2.66815
																640.175	9756.27	406.676	2.66848
																640.168	9756.16	406.726	2.66881
																640.16	9756.04	406.776	2.66913
																640.145	9755.81	406.826	2.66946
																640.129	9755.57	406.876	2.66979
																640.032	9754.09	406.926	2.67012
																637.57	9716.57	406.976	2.67045
																637.592	9716.9	407.026	2.67077
																637.599	9717.01	407.076	2.6711
																637.596	9716.96	407.126	2.67143
																637.59	9716.87	407.176	2.67176
																637.584	9716.78	407.226	2.67209
																637.573	9716.61	407.276	2.67241
																637.558	9716.38	407.326	2.67274
																637.542	9716.14	407.376	2.67307
																637.412	9714.16	407.426	2.6734
																635.412	9683.68	407.476	2.67373
																635.427	9683.91	407.526	2.67406
																635.428	9683.92	407.576	2.67438
																635.423	9683.85	407.626	2.67471
																635.416	9683.74	407.676	2.67504
																635.404	9683.56	407.726	2.67537
																635.388	9683.31	407.776	2.6757
																635.372	9683.07	407.826	2.67602
																632.781	9643.58	407.876	2.67635
																632.804	9643.93	407.926	2.67668
																632.812	9644.05	407.976	2.67701
																632.809	9644.01	408.026	2.67734
																632.804	9643.93	408.076	2.67766
																632.797	9643.83	408.126	2.67799
																632.789	9643.7	408.176	2.67832
																632.774	9643.48	408.226	2.67865
																632.758	9643.23	408.276	2.67898
																632.743	9643	408.326	2.6793
																629.919	9599.97	408.376	2.67963
																629.946	9600.38	408.426	2.67996
																629.955	9600.51	408.476	2.68029
																629.956	9600.53	408.526	2.68062
																629.951	9600.45	408.576	2.68094
																629.945	9600.36	408.626	2.68127
																629.938	9600.26	408.676	2.6816
																629.926	9600.07	408.726	2.68193
																629.911	9599.84	408.776	2.68226
																629.895	9599.6	408.826	2.68259
																629.845	9598.84	408.876	2.68291
																626.833	9552.93	408.926	2.68324
																626.862	9553.38	408.976	2.68357
																626.871	9553.51	409.026	2.6839
																626.874	9553.56	409.076	2.68423
																626.87	9553.5	409.126	2.68455
																626.864	9553.41	409.176	2.68488
																626.857	9553.3	409.226	2.68521
																626.849	9553.18	409.276	2.68554
																626.834	9552.95	409.326	2.68587
																626.818	9552.71	409.376	2.68619
																626.802	9552.46	409.426	2.68652
																626.543	9548.52	409.476	2.68685
																626.403	9546.38	409.526	2.68718
																624.547	9518.1	409.576	2.68751
																624.56	9518.29	409.626	2.68783
																624.559	9518.28	409.676	2.68816
																624.553	9518.19	409.726	2.68849
																624.546	9518.08	409.776	2.68882
																624.532	9517.87	409.826	2.68915
																624.516	9517.62	409.876	2.68948
																624.374	9515.46	409.926	2.6898
																622.522	9487.24	409.976	2.69013
																622.534	9487.42	410.026	2.69046
																622.533	9487.4	410.076	2.69079
																622.527	9487.31	410.126	2.69112
																622.52	9487.2	410.176	2.69144
																622.506	9486.99	410.226	2.69177
																622.49	9486.75	410.276	2.6921
																622.341	9484.48	410.326	2.69243
																620.572	9457.52	410.376	2.69276
																620.583	9457.68	410.426	2.69308
																620.581	9457.65	410.476	2.69341
																620.575	9457.56	410.526	2.69374
																620.567	9457.44	410.576	2.69407
																620.551	9457.2	410.626	2.6944
																620.535	9456.95	410.676	2.69472
																620.248	9452.58	410.726	2.69505
																620.149	9451.07	410.776	2.69538
																617.836	9415.82	410.826	2.69571
																617.855	9416.11	410.876	2.69604
																617.86	9416.19	410.926	2.69636
																617.856	9416.13	410.976	2.69669
																617.849	9416.02	411.026	2.69702
																617.842	9415.91	411.076	2.69735
																617.829	9415.71	411.126	2.69768
																617.813	9415.47	411.176	2.69801
																617.798	9415.24	411.226	2.69833
																615.507	9380.33	411.276	2.69866
																615.525	9380.6	411.326	2.69899
																615.53	9380.68	411.376	2.69932
																615.525	9380.6	411.426	2.69965
																615.519	9380.51	411.476	2.69997
																615.512	9380.4	411.526	2.7003
																615.499	9380.2	411.576	2.70063
																615.483	9379.96	411.626	2.70096
																615.467	9379.72	411.676	2.70129
																612.908	9340.72	411.726	2.70161
																612.929	9341.04	411.776	2.70194
																612.936	9341.14	411.826	2.70227
																612.934	9341.11	411.876	2.7026
																612.928	9341.02	411.926	2.70293
																612.921	9340.92	411.976	2.70325
																612.913	9340.79	412.026	2.70358
																612.898	9340.57	412.076	2.70391
																612.882	9340.32	412.126	2.70424
																612.866	9340.08	412.176	2.70457
																609.824	9293.72	412.226	2.7049
																609.851	9294.13	412.276	2.70522
																609.86	9294.27	412.326	2.70555
																609.863	9294.31	412.376	2.70588
																609.859	9294.25	412.426	2.70621
																609.853	9294.16	412.476	2.70654
																609.846	9294.05	412.526	2.70686
																609.838	9293.93	412.576	2.70719
																609.824	9293.72	412.626	2.70752
																609.808	9293.47	412.676	2.70785
																609.792	9293.23	412.726	2.70818
																609.554	9289.6	412.776	2.7085
																609.379	9286.94	412.826	2.70883
																609.107	9282.79	412.876	2.70916
																608.983	9280.9	412.926	2.70949
																606.997	9250.63	412.976	2.70982
																607.011	9250.85	413.026	2.71014
																607.011	9250.85	413.076	2.71047
																607.005	9250.76	413.126	2.7108
																606.998	9250.65	413.176	2.71113
																606.987	9250.48	413.226	2.71146
																606.971	9250.24	413.276	2.71178
																606.955	9249.99	413.326	2.71211
																604.4	9211.06	413.376	2.71244
																604.42	9211.36	413.426	2.71277
																604.427	9211.47	413.476	2.7131
																604.424	9211.42	413.526	2.71343
																604.419	9211.35	413.576	2.71375
																604.412	9211.24	413.626	2.71408
																604.403	9211.1	413.676	2.71441
																604.388	9210.87	413.726	2.71474
																604.373	9210.64	413.776	2.71507
																604.357	9210.4	413.826	2.71539
																601.266	9163.29	413.876	2.71572
																601.295	9163.74	413.926	2.71605
																601.304	9163.87	413.976	2.71638
																601.306	9163.9	414.026	2.71671
																601.302	9163.84	414.076	2.71703
																601.296	9163.75	414.126	2.71736
																601.289	9163.64	414.176	2.71769
																601.281	9163.52	414.226	2.71802
																601.268	9163.32	414.276	2.71835
																601.252	9163.08	414.326	2.71867
																601.236	9162.84	414.376	2.719
																601.062	9160.18	414.426	2.71933
																600.789	9156.02	414.476	2.71966
																600.665	9154.13	414.526	2.71999
																598.713	9124.39	414.576	2.72031
																598.726	9124.58	414.626	2.72064
																598.725	9124.57	414.676	2.72097
																598.719	9124.48	414.726	2.7213
																598.712	9124.37	414.776	2.72163
																598.7	9124.19	414.826	2.72196
																598.684	9123.94	414.876	2.72228
																598.669	9123.72	414.926	2.72261
																595.656	9077.8	414.976	2.72294
																595.682	9078.19	415.026	2.72327
																595.69	9078.32	415.076	2.7236
																595.692	9078.35	415.126	2.72392
																595.688	9078.29	415.176	2.72425
																595.681	9078.18	415.226	2.72458
																595.675	9078.09	415.276	2.72491
																595.666	9077.95	415.326	2.72524
																595.652	9077.74	415.376	2.72556
																595.636	9077.49	415.426	2.72589
																595.62	9077.25	415.476	2.72622
																594.018	9052.83	415.526	2.72655
																594.022	9052.9	415.576	2.72688
																594.017	9052.82	415.626	2.7272
																594.011	9052.73	415.676	2.72753
																593.999	9052.54	415.726	2.72786
																593.984	9052.32	415.776	2.72819
																593.907	9051.14	415.826	2.72852
																591.482	9014.19	415.876	2.72885
																591.501	9014.48	415.926	2.72917
																591.507	9014.57	415.976	2.7295
																591.503	9014.51	416.026	2.72983
																591.497	9014.41	416.076	2.73016
																591.49	9014.31	416.126	2.73049
																591.479	9014.14	416.176	2.73081
																591.463	9013.9	416.226	2.73114
																591.448	9013.67	416.276	2.73147
																591.225	9010.27	416.326	2.7318
																591.025	9007.22	416.376	2.73213
																590.791	9003.65	416.426	2.73245
																590.609	9000.88	416.476	2.73278
																590.349	8996.92	416.526	2.73311
																590.199	8994.63	416.576	2.73344
																588.594	8970.17	416.626	2.73377
																588.598	8970.23	416.676	2.73409
																588.593	8970.16	416.726	2.73442
																588.586	8970.05	416.776	2.73475
																588.575	8969.88	416.826	2.73508
																588.559	8969.64	416.876	2.73541
																588.445	8967.9	416.926	2.73573
																586.496	8938.2	416.976	2.73606
																586.508	8938.38	417.026	2.73639
																586.507	8938.37	417.076	2.73672
																586.501	8938.28	417.126	2.73705
																586.493	8938.15	417.176	2.73738
																586.481	8937.97	417.226	2.7377
																586.465	8937.73	417.276	2.73803
																586.409	8936.87	417.326	2.73836
																583.901	8898.65	417.376	2.73869
																583.92	8898.94	417.426	2.73902
																583.926	8899.03	417.476	2.73934
																583.922	8898.97	417.526	2.73967
																583.916	8898.88	417.576	2.74
																583.909	8898.77	417.626	2.74033
																583.899	8898.62	417.676	2.74066
																583.884	8898.39	417.726	2.74098
																583.868	8898.15	417.776	2.74131
																583.718	8895.86	417.826	2.74164
																582.132	8871.69	417.876	2.74197
																582.134	8871.72	417.926	2.7423
																582.129	8871.65	417.976	2.74262
																582.122	8871.54	418.026	2.74295
																582.11	8871.36	418.076	2.74328
																582.094	8871.11	418.126	2.74361
																581.949	8868.9	418.176	2.74394
																580.324	8844.14	418.226	2.74427
																580.328	8844.2	418.276	2.74459
																580.324	8844.14	418.326	2.74492
																580.317	8844.03	418.376	2.74525
																580.306	8843.86	418.426	2.74558
																580.29	8843.62	418.476	2.74591
																580.204	8842.31	418.526	2.74623
																578.018	8808.99	418.576	2.74656
																578.033	8809.22	418.626	2.74689
																578.036	8809.27	418.676	2.74722
																578.031	8809.19	418.726	2.74755
																578.024	8809.09	418.776	2.74787
																578.015	8808.95	418.826	2.7482
																578.001	8808.74	418.876	2.74853
																577.985	8808.49	418.926	2.74886
																577.82	8805.98	418.976	2.74919
																576.371	8783.89	419.026	2.74951
																576.375	8783.95	419.076	2.74984
																576.37	8783.88	419.126	2.75017
																576.362	8783.76	419.176	2.7505
																576.347	8783.53	419.226	2.75083
																576.332	8783.3	419.276	2.75115
																574.239	8751.4	419.326	2.75148
																574.253	8751.62	419.376	2.75181
																574.254	8751.63	419.426	2.75214
																574.248	8751.54	419.476	2.75247
																574.241	8751.43	419.526	2.7528
																574.231	8751.28	419.576	2.75312
																574.215	8751.04	419.626	2.75345
																574.2	8750.81	419.676	2.75378
																572.487	8724.7	419.726	2.75411
																572.495	8724.82	419.776	2.75444
																572.492	8724.78	419.826	2.75476
																572.485	8724.67	419.876	2.75509
																572.476	8724.53	419.926	2.75542
																572.46	8724.29	419.976	2.75575
																572.444	8724.05	420.026	2.75608
																569.967	8686.3	420.076	2.7564
																569.986	8686.59	420.126	2.75673
																569.992	8686.68	420.176	2.75706
																569.988	8686.62	420.226	2.75739
																569.982	8686.53	420.276	2.75772
																569.975	8686.42	420.326	2.75804
																569.965	8686.27	420.376	2.75837
																569.95	8686.04	420.426	2.7587
																569.934	8685.79	420.476	2.75903
																569.829	8684.19	420.526	2.75936
																568.555	8664.78	420.576	2.75969
																568.557	8664.81	420.626	2.76001
																568.551	8664.72	420.676	2.76034
																568.541	8664.56	420.726	2.76067
																568.525	8664.32	420.776	2.761
																567.706	8651.84	420.826	2.76133
																567.701	8651.76	420.876	2.76165
																567.689	8651.58	420.926	2.76198
																567.635	8650.76	420.976	2.76231
																566.076	8627	421.026	2.76264
																566.077	8627.01	421.076	2.76297
																566.072	8626.94	421.126	2.76329
																566.065	8626.83	421.176	2.76362
																566.054	8626.66	421.226	2.76395
																566.038	8626.42	421.276	2.76428
																565.174	8613.25	421.326	2.76461
																565.167	8613.15	421.376	2.76493
																565.156	8612.98	421.426	2.76526
																565.141	8612.75	421.476	2.76559
																563.518	8588.01	421.526	2.76592
																563.523	8588.09	421.576	2.76625
																563.519	8588.03	421.626	2.76657
																563.512	8587.92	421.676	2.7669
																563.502	8587.77	421.726	2.76723
																563.486	8587.53	421.776	2.76756
																563.329	8585.13	421.826	2.76789
																562.38	8570.67	421.876	2.76822
																562.377	8570.63	421.926	2.76854
																562.367	8570.47	421.976	2.76887
																562.351	8570.23	422.026	2.7692
																561.346	8554.91	422.076	2.76953
																561.344	8554.88	422.126	2.76986
																561.335	8554.75	422.176	2.77018
																561.32	8554.52	422.226	2.77051
																560.648	8544.28	422.276	2.77084
																560.641	8544.17	422.326	2.77117
																560.625	8543.92	422.376	2.7715
																559.671	8529.39	422.426	2.77182
																559.668	8529.34	422.476	2.77215
																559.659	8529.2	422.526	2.77248
																559.643	8528.96	422.576	2.77281
																558.665	8514.05	422.626	2.77314
																558.662	8514.01	422.676	2.77346
																558.653	8513.87	422.726	2.77379
																558.637	8513.63	422.776	2.77412
																557.815	8501.1	422.826	2.77445
																557.809	8501.01	422.876	2.77478
																557.798	8500.84	422.926	2.7751
																557.742	8499.99	422.976	2.77543
																556.281	8477.72	423.026	2.77576
																556.286	8477.8	423.076	2.77609
																556.28	8477.71	423.126	2.77642
																556.273	8477.6	423.176	2.77675
																556.259	8477.39	423.226	2.77707
																556.244	8477.16	423.276	2.7774
																554.737	8454.19	423.326	2.77773
																554.742	8454.27	423.376	2.77806
																554.737	8454.19	423.426	2.77839
																554.73	8454.09	423.476	2.77871
																554.717	8453.89	423.526	2.77904
																554.701	8453.64	423.576	2.77937
																553.507	8435.45	423.626	2.7797
																553.507	8435.45	423.676	2.78003
																553.501	8435.36	423.726	2.78035
																553.489	8435.17	423.776	2.78068
																553.473	8434.93	423.826	2.78101
																552.107	8414.11	423.876	2.78134
																552.11	8414.16	423.926	2.78167
																552.104	8414.06	423.976	2.78199
																552.096	8413.94	424.026	2.78232
																552.081	8413.71	424.076	2.78265
																551.956	8411.81	424.126	2.78298
																550.851	8394.97	424.176	2.78331
																550.851	8394.97	424.226	2.78364
																550.844	8394.86	424.276	2.78396
																550.83	8394.65	424.326	2.78429
																550.754	8393.49	424.376	2.78462
																549.472	8373.95	424.426	2.78495
																549.474	8373.98	424.476	2.78528
																549.468	8373.89	424.526	2.7856
																549.458	8373.74	424.576	2.78593
																549.442	8373.5	424.626	2.78626
																548.634	8361.18	424.676	2.78659
																548.629	8361.11	424.726	2.78692
																548.617	8360.92	424.776	2.78724
																548.527	8359.55	424.826	2.78757
																547.31	8341	424.876	2.7879
																547.31	8341	424.926	2.78823
																547.303	8340.9	424.976	2.78856
																547.292	8340.73	425.026	2.78888
																547.276	8340.49	425.076	2.78921
																546.091	8322.43	425.126	2.78954
																546.092	8322.44	425.176	2.78987
																546.085	8322.34	425.226	2.7902
																546.073	8322.15	425.276	2.79052
																546.058	8321.92	425.326	2.79085
																544.664	8300.68	425.376	2.79118
																544.668	8300.74	425.426	2.79151
																544.662	8300.65	425.476	2.79184
																544.654	8300.53	425.526	2.79217
																544.64	8300.31	425.576	2.79249
																544.543	8298.84	425.626	2.79282
																543.362	8280.84	425.676	2.79315
																543.363	8280.85	425.726	2.79348
																543.356	8280.75	425.776	2.79381
																543.344	8280.56	425.826	2.79413
																543.329	8280.33	425.876	2.79446
																541.91	8258.71	425.926	2.79479
																541.914	8258.77	425.976	2.79512
																541.908	8258.68	426.026	2.79545
																541.9	8258.56	426.076	2.79577
																541.886	8258.34	426.126	2.7961
																541.823	8257.38	426.176	2.79643
																540.486	8237.01	426.226	2.79676
																540.489	8237.05	426.276	2.79709
																540.483	8236.96	426.326	2.79741
																540.474	8236.82	426.376	2.79774
																540.459	8236.6	426.426	2.79807
																540.287	8233.97	426.476	2.7984
																539.463	8221.42	426.526	2.79873
																539.458	8221.34	426.576	2.79906
																539.446	8221.16	426.626	2.79938
																539.377	8220.11	426.676	2.79971
																538.071	8200.2	426.726	2.80004
																538.074	8200.25	426.776	2.80037
																538.067	8200.14	426.826	2.8007
																538.058	8200	426.876	2.80102
																538.042	8199.76	426.926	2.80135
																537.367	8189.47	426.976	2.80168
																537.36	8189.37	427.026	2.80201
																537.344	8189.12	427.076	2.80234
																536.416	8174.98	427.126	2.80266
																536.412	8174.92	427.176	2.80299
																536.403	8174.78	427.226	2.80332
																536.387	8174.54	427.276	2.80365
																535.237	8157.01	427.326	2.80398
																535.237	8157.01	427.376	2.8043
																535.23	8156.91	427.426	2.80463
																535.217	8156.71	427.476	2.80496
																535.191	8156.31	427.526	2.80529
																533.687	8133.39	427.576	2.80562
																533.691	8133.45	427.626	2.80594
																533.686	8133.37	427.676	2.80627
																533.679	8133.27	427.726	2.8066
																533.666	8133.07	427.776	2.80693
																533.651	8132.84	427.826	2.80726
																532.395	8113.7	427.876	2.80759
																532.396	8113.72	427.926	2.80791
																532.39	8113.62	427.976	2.80824
																532.38	8113.47	428.026	2.80857
																532.364	8113.23	428.076	2.8089
																531.407	8098.64	428.126	2.80923
																531.404	8098.6	428.176	2.80955
																531.394	8098.44	428.226	2.80988
																531.379	8098.22	428.276	2.81021
																530.407	8083.4	428.326	2.81054
																530.404	8083.36	428.376	2.81087
																530.395	8083.22	428.426	2.81119
																530.38	8082.99	428.476	2.81152
																529.497	8069.53	428.526	2.81185
																529.523	8069.94	428.526	2.81185

[truncated: 11 more sheets: 11, 12, 13, 14, 15, 16, 17, 18, 19, 20, 21]
