# Supplementary material for: Local and global response data from post-fire earthquake simulations of RC structural walls
Source: Data Brief. 2018 Jun 13;19:1650–7. doi: 10.1016/j.dib.2018.06.011 (PMC6141138; doi:10.1016/j.dib.2018.06.011)
Supplement: Supplementary file 6 — Supplementary material [file mmc6.xlsx]

## Sheet: 1
15 min				30 min				60 min				120 min				180 min				240 min
V(kN)	M (kN.m)	dis (mm)	Δ (%)	V(kN)	M (kN.m)	dis (mm)	Δ (%)	V(kN)	M (kN.m)	dis (mm)	Δ (%)	V(kN)	M (kN.m)	dis (mm)	Δ (%)	V(kN)	M (kN.m)	dis (mm)	Δ (%)	V(kN)	M (kN.m)	dis (mm)	Δ (%)
-582.135	-8871.74	-457.276	-3.0005	-583.532	-8893.03	-457.276	-3.0005	-592.835	-9034.8	-381.676	-2.50444	-569.152	-8673.88	-381.676	-2.50444	-545.796	-8317.93	-381.676	-2.50444	-524.033	-7986.26	-381.676	-2.50444
-600.477	-9151.27	-381.676	-2.50444	-598.544	-9121.81	-396.476	-2.60155	-592.805	-9034.35	-381.676	-2.50444	-563.427	-8586.62	-305.676	-2.00575	-545.769	-8317.52	-381.676	-2.50444	-524.007	-7985.87	-381.676	-2.50444
-600.499	-9151.6	-379.676	-2.49131	-598.538	-9121.71	-381.676	-2.50444	-589.82	-8988.85	-305.676	-2.00575	-555.496	-8465.75	-228.676	-1.5005	-539.306	-8219.03	-305.676	-2.00575	-515.435	-7855.23	-305.676	-2.00575
-599.117	-9130.54	-305.676	-2.00575	-596	-9083.03	-305.676	-2.00575	-582.712	-8880.53	-228.676	-1.5005	-532.435	-8114.31	-152.676	-1.00181	-529.48	-8069.27	-228.676	-1.5005	-501.789	-7647.27	-228.676	-1.5005
-595.371	-9073.45	-228.676	-1.5005	-590.399	-8997.69	-228.676	-1.5005	-561.4	-8555.74	-152.676	-1.00181	-519.011	-7909.72	-114.676	-0.75247	-504.073	-7682.07	-152.676	-1.00181	-472.48	-7200.6	-152.676	-1.00181
-576.212	-8781.47	-152.676	-1.00181	-570.468	-8693.93	-152.676	-1.00181	-547.719	-8347.24	-114.676	-0.75247	-442.977	-6750.97	-76.6764	-0.503126	-488.298	-7441.66	-114.676	-0.75247	-451.931	-6887.43	-114.676	-0.75247
-564.71	-8606.18	-114.676	-0.75247	-558.094	-8505.35	-114.676	-0.75247	-465.087	-7087.92	-76.6764	-0.503126	-388.067	-5914.14	-61.6764	-0.404701	-418.845	-6383.19	-76.6764	-0.503126	-390.534	-5951.74	-76.6764	-0.503126
-484.108	-7377.81	-76.6764	-0.503126	-476.716	-7265.15	-76.6764	-0.503126	-408.476	-6225.17	-61.6764	-0.404701	-326.464	-4975.31	-46.6764	-0.306276	-366.708	-5588.63	-61.6764	-0.404701	-343.321	-5232.21	-61.6764	-0.404701
-426.792	-6504.31	-61.6764	-0.404701	-419.491	-6393.04	-61.6764	-0.404701	-345.614	-5267.15	-46.6764	-0.306276	-251.582	-3834.11	-30.6764	-0.201289	-306.003	-4663.49	-46.6764	-0.306276	-284.054	-4328.98	-46.6764	-0.306276
-363.074	-5533.25	-46.6764	-0.306276	-356.28	-5429.7	-46.6764	-0.306276	-269.966	-4114.29	-30.6764	-0.201289	-158.693	-2418.48	-15.6764	-0.102864	-231.852	-3533.42	-30.6764	-0.201289	-210.644	-3210.22	-30.6764	-0.201289
-286.728	-4369.73	-30.6764	-0.201289	-280.153	-4269.53	-30.6764	-0.201289	-177.088	-2698.83	-15.6764	-0.102864	-81.6981	-1245.08	-7.6764	-0.0503701	-138.525	-2111.13	-15.6764	-0.102864	-118.266	-1802.38	-15.6764	-0.102864
-193.909	-2955.17	-15.6764	-0.102864	-187.288	-2854.27	-15.6764	-0.102864	-95.9061	-1461.61	-7.6764	-0.0503701	-38.914	-593.05	-3.6764	-0.0241234	-69.131	-1053.56	-7.6764	-0.0503701	-58.4355	-890.558	-7.6764	-0.0503701
-110.866	-1689.6	-7.6764	-0.0503701	-104.825	-1597.53	-7.6764	-0.0503701	-45.7166	-696.72	-3.6764	-0.0241234	-17.7398	-270.354	-1.6764	-0.011	-32.9304	-501.859	-3.6764	-0.0241234	-27.841	-424.296	-3.6764	-0.0241234
-53.0366	-808.278	-3.6764	-0.0241234	-50.045	-762.686	-3.6764	-0.0241234	-20.843	-317.647	-1.6764	-0.011	-16.1638	-246.336	-1.524	-0.01	-15.0112	-228.77	-1.6764	-0.011	-12.6911	-193.412	-1.6764	-0.011
-24.1828	-368.547	-1.6764	-0.011	-22.8179	-347.745	-1.6764	-0.011	-18.9888	-289.389	-1.524	-0.01	-14.5874	-222.312	-1.3716	-0.009	-13.678	-208.453	-1.524	-0.01	-11.5636	-176.23	-1.524	-0.01
-22.0278	-335.704	-1.524	-0.01	-20.7857	-316.775	-1.524	-0.01	-17.1342	-261.125	-1.3716	-0.009	-13.0107	-198.283	-1.2192	-0.008	-12.3446	-188.132	-1.3716	-0.009	-10.4361	-159.046	-1.3716	-0.009
-19.8723	-302.854	-1.3716	-0.009	-18.7531	-285.798	-1.3716	-0.009	-15.2791	-232.854	-1.2192	-0.008	-11.4337	-174.249	-1.0668	-0.007	-11.011	-167.807	-1.2192	-0.008	-9.30831	-141.859	-1.2192	-0.008
-17.7163	-269.996	-1.2192	-0.008	-16.72	-254.813	-1.2192	-0.008	-13.4237	-204.577	-1.0668	-0.007	-9.85633	-150.21	-0.9144	-0.006	-9.67707	-147.478	-1.0668	-0.007	-8.18039	-124.669	-1.0668	-0.007
-15.5597	-237.13	-1.0668	-0.007	-14.6865	-223.822	-1.0668	-0.007	-11.5678	-176.293	-0.9144	-0.006	-8.27864	-126.166	-0.762	-0.005	-8.34293	-127.146	-0.9144	-0.006	-7.0523	-107.477	-0.9144	-0.006
-13.4027	-204.256	-0.9144	-0.006	-12.6524	-192.823	-0.9144	-0.006	-9.71147	-148.003	-0.762	-0.005	-6.70061	-102.117	-0.6096	-0.004	-7.00856	-106.81	-0.762	-0.005	-5.92403	-90.2823	-0.762	-0.005
-11.2451	-171.375	-0.762	-0.005	-10.6179	-161.817	-0.762	-0.005	-7.85474	-119.706	-0.6096	-0.004	-5.12226	-78.0632	-0.4572	-0.003	-5.67394	-86.4708	-0.6096	-0.004	-4.7956	-73.0849	-0.6096	-0.004
-9.087	-138.486	-0.6096	-0.004	-8.58292	-130.804	-0.6096	-0.004	-5.99758	-91.4031	-0.4572	-0.003	-3.54357	-54.004	-0.3048	-0.002	-4.33908	-66.1275	-0.4572	-0.003	-3.66699	-55.885	-0.4572	-0.003
-6.92841	-105.589	-0.4572	-0.003	-6.54745	-99.7832	-0.4572	-0.003	-4.13999	-63.0935	-0.3048	-0.002	1.57942	24.0704	0.1524	0.001	-3.00397	-45.7806	-0.3048	-0.002	-2.53822	-38.6825	-0.3048	-0.002
-4.76931	-72.6843	-0.3048	-0.002	-4.51151	-68.7555	-0.3048	-0.002	1.85852	28.3238	0.1524	0.001	3.15851	48.1357	0.3048	0.002	1.33564	20.3552	0.1524	0.001	1.12915	17.2083	0.1524	0.001
2.16021	32.9215	0.1524	0.001	2.03697	31.0434	0.1524	0.001	3.71661	56.6411	0.3048	0.002	4.73727	72.196	0.4572	0.003	2.67104	40.7066	0.3048	0.002	2.25813	34.4139	0.3048	0.002
4.3199	65.8353	0.3048	0.002	4.07347	62.0797	0.3048	0.002	5.57428	84.952	0.4572	0.003	6.3157	96.2512	0.6096	0.004	4.00619	61.0544	0.4572	0.003	3.38694	51.6169	0.4572	0.003
6.47909	98.7413	0.4572	0.003	6.10949	93.1087	0.4572	0.003	7.43152	113.256	0.6096	0.004	7.89379	120.301	0.762	0.005	5.3411	81.3984	0.6096	0.004	4.51558	68.8174	0.6096	0.004
8.63777	131.64	0.6096	0.004	8.14505	124.13	0.6096	0.004	9.28834	141.554	0.762	0.005	9.47155	144.346	0.9144	0.006	6.67578	101.739	0.762	0.005	5.64405	86.0153	0.762	0.005
10.7959	164.53	0.762	0.005	10.1801	155.145	0.762	0.005	11.1447	169.846	0.9144	0.006	11.049	168.386	1.0668	0.007	8.0102	122.076	0.9144	0.006	6.77234	103.211	0.9144	0.006
12.9536	197.413	0.9144	0.006	12.2147	186.152	0.9144	0.006	13.0007	198.131	1.0668	0.007	12.6261	192.421	1.2192	0.008	9.34439	142.409	1.0668	0.007	7.90047	120.403	1.0668	0.007
15.1107	230.288	1.0668	0.007	14.2489	217.153	1.0668	0.007	14.8562	226.409	1.2192	0.008	14.2028	216.451	1.3716	0.009	10.6783	162.738	1.2192	0.008	9.02843	137.593	1.2192	0.008
17.2674	263.155	1.2192	0.008	16.2825	248.145	1.2192	0.008	16.7114	254.681	1.3716	0.009	15.7793	240.476	1.524	0.01	12.012	183.063	1.3716	0.009	10.1562	154.781	1.3716	0.009
19.4235	296.014	1.3716	0.009	18.3157	279.131	1.3716	0.009	18.5661	282.947	1.524	0.01	35.3749	539.114	3.3236	0.0218084	13.3455	203.385	1.524	0.01	11.2838	171.966	1.524	0.01
21.5791	328.866	1.524	0.01	20.3484	310.11	1.524	0.01	41.5488	633.204	3.3236	0.0218084	88.1043	1342.71	8.3236	0.0546168	29.9356	456.218	3.3236	0.0218084	25.3057	385.659	3.3236	0.0218084
48.1847	734.335	3.3236	0.0218084	45.4723	692.998	3.3236	0.0218084	103.362	1575.24	8.3236	0.0546168	156.002	2377.48	15.3236	0.100549	74.5622	1136.33	8.3236	0.0546168	63.0423	960.765	8.3236	0.0546168
119.149	1815.83	8.3236	0.0546168	112.819	1719.36	8.3236	0.0546168	174.351	2657.1	15.3236	0.100549	254.89	3884.53	31.3236	0.205535	135.851	2070.36	15.3236	0.100549	115.838	1765.36	15.3236	0.100549
191.163	2913.32	15.3236	0.100549	184.522	2812.12	15.3236	0.100549	273.302	4165.13	31.3236	0.205535	324.959	4952.38	46.3236	0.303961	235.086	3582.71	31.3236	0.205535	213.859	3259.22	31.3236	0.205535
290.096	4421.06	31.3236	0.205535	283.503	4320.58	31.3236	0.205535	344.072	5243.65	46.3236	0.303961	386.67	5892.85	61.3236	0.402386	304.503	4640.62	46.3236	0.303961	282.387	4303.57	46.3236	0.303961
361.511	5509.43	46.3236	0.303961	354.7	5405.63	46.3236	0.303961	407.01	6202.84	61.3236	0.402386	441.738	6732.08	76.3236	0.500811	365.169	5565.17	61.3236	0.402386	341.244	5200.56	61.3236	0.402386
425.304	6481.64	61.3236	0.402386	418.002	6370.35	61.3236	0.402386	463.27	7060.23	76.3236	0.500811	523.469	7977.67	114.324	0.750155	417.454	6362	76.3236	0.500811	388.284	5917.44	76.3236	0.500811
482.27	7349.8	76.3236	0.500811	474.888	7237.29	76.3236	0.500811	549.437	8373.42	114.324	0.750155	538.114	8200.86	153.324	1.00606	495.628	7553.37	114.324	0.750155	460.001	7010.42	114.324	0.750155
565.823	8623.15	114.324	0.750155	559.153	8521.49	114.324	0.750155	567.794	8653.18	153.324	1.00606	559.655	8529.14	229.324	1.50475	509.352	7762.52	153.324	1.00606	477.222	7272.86	153.324	1.00606
582.066	8870.69	153.324	1.00606	576.776	8790.07	153.324	1.00606	586.945	8945.04	229.324	1.50475	564.382	8601.19	305.324	2.00344	533.473	8130.13	229.324	1.50475	505.528	7704.25	229.324	1.50475
599.783	9140.69	229.324	1.50475	595.454	9074.72	229.324	1.50475	590.551	9000	305.324	2.00344	569.476	8678.81	381.324	2.50213	540.534	8237.73	305.324	2.00344	516.345	7869.09	305.324	2.00344
600.339	9149.17	305.324	2.00344	597.844	9111.14	305.324	2.00344	593.429	9043.86	379.324	2.489	569.476	8678.82	381.324	2.50212	545.509	8313.56	380.324	2.49556	524.034	7986.29	381.324	2.50212
602.36	9179.97	377.324	2.47588	599.135	9130.82	378.324	2.48244	593.411	9043.59	381.324	2.50212	566.7	8636.51	411.48	2.7	545.498	8313.39	381.324	2.50213	524.034	7986.28	381.324	2.50213
602.305	9179.13	381.324	2.50212	599.083	9130.02	381.324	2.50212	577.427	8799.99	448.324	2.94176	548	8351.52	420.624	2.76	541.237	8248.45	381.424	2.50278	520.39	7930.74	381.334	2.50219
581.382	8860.26	457.224	3.00016	579.571	8832.66	457.224	3.00015	577.456	8800.43	448.324	2.94176	534	8138.16	447.294	2.935	541.263	8248.85	381.524	2.50344	520.392	7930.77	381.344	2.50226
581.411	8860.7	457.224	3.00016	579.6	8833.1	457.224	3.00016					0	0	447.324	2.9352	541.29	8249.26	381.624	2.50409	520.395	7930.82	381.354	2.50232
																541.316	8249.66	381.724	2.50475	520.398	7930.87	381.364	2.50239
																541.342	8250.05	381.824	2.50541	520.401	7930.91	381.374	2.50245
																541.369	8250.46	381.924	2.50606	520.403	7930.94	381.384	2.50252
																541.395	8250.86	382.024	2.50672	520.406	7930.99	381.394	2.50259
																541.421	8251.26	382.124	2.50738	520.409	7931.03	381.404	2.50265
																541.448	8251.67	382.224	2.50803	520.411	7931.06	381.414	2.50272
																541.474	8252.06	382.324	2.50869	520.414	7931.11	381.424	2.50278
																541.5	8252.46	382.424	2.50934	520.417	7931.16	381.434	2.50285
																541.526	8252.86	382.524	2.51	520.42	7931.2	381.444	2.50291
																541.552	8253.25	382.624	2.51066	520.422	7931.23	381.454	2.50298
																541.578	8253.65	382.724	2.51131	520.425	7931.28	381.464	2.50304
																541.604	8254.04	382.824	2.51197	520.428	7931.32	381.474	2.50311
																541.63	8254.44	382.924	2.51262	520.43	7931.35	381.484	2.50318
																541.656	8254.84	383.024	2.51328	520.433	7931.4	381.494	2.50324
																541.682	8255.23	383.124	2.51394	520.436	7931.44	381.504	2.50331
																541.708	8255.63	383.224	2.51459	520.438	7931.48	381.514	2.50337
																541.734	8256.03	383.324	2.51525	520.441	7931.52	381.524	2.50344
																541.76	8256.42	383.424	2.51591	520.444	7931.57	381.534	2.5035
																541.785	8256.8	383.524	2.51656	520.446	7931.6	381.544	2.50357
																541.811	8257.2	383.624	2.51722	520.449	7931.64	381.554	2.50364
																541.837	8257.6	383.724	2.51787	520.452	7931.69	381.564	2.5037
																541.862	8257.98	383.824	2.51853	520.454	7931.72	381.574	2.50377
																541.888	8258.37	383.924	2.51919	520.457	7931.76	381.584	2.50383
																541.913	8258.75	384.024	2.51984	520.46	7931.81	381.594	2.5039
																541.939	8259.15	384.124	2.5205	520.462	7931.84	381.604	2.50396
																541.964	8259.53	384.224	2.52115	520.465	7931.89	381.614	2.50403
																541.99	8259.93	384.324	2.52181	520.468	7931.93	381.624	2.50409
																542.015	8260.31	384.424	2.52247	520.47	7931.96	381.634	2.50416
																542.041	8260.7	384.524	2.52312	520.473	7932.01	381.644	2.50423
																542.066	8261.09	384.624	2.52378	520.476	7932.05	381.654	2.50429
																542.092	8261.48	384.724	2.52444	520.478	7932.08	381.664	2.50436
																542.117	8261.86	384.824	2.52509	520.481	7932.13	381.674	2.50442
																542.142	8262.24	384.924	2.52575	520.484	7932.18	381.684	2.50449
																542.168	8262.64	385.024	2.5264	520.486	7932.21	381.694	2.50455
																542.193	8263.02	385.124	2.52706	520.489	7932.25	381.704	2.50462
																542.218	8263.4	385.224	2.52772	520.492	7932.3	381.714	2.50469
																542.243	8263.78	385.324	2.52837	520.494	7932.33	381.724	2.50475
																542.268	8264.16	385.424	2.52903	520.497	7932.37	381.734	2.50482
																542.294	8264.56	385.524	2.52969	520.5	7932.42	381.744	2.50488
																542.319	8264.94	385.624	2.53034	520.502	7932.45	381.754	2.50495
																542.344	8265.32	385.724	2.531	520.505	7932.5	381.764	2.50501
																542.369	8265.7	385.824	2.53165	520.508	7932.54	381.774	2.50508
																542.394	8266.08	385.924	2.53231	520.51	7932.57	381.784	2.50514
																542.418	8266.45	386.024	2.53297	520.513	7932.62	381.794	2.50521
																542.443	8266.83	386.124	2.53362	520.516	7932.66	381.804	2.50528
																542.468	8267.21	386.224	2.53428	520.518	7932.69	381.814	2.50534
																542.493	8267.59	386.324	2.53493	520.521	7932.74	381.824	2.50541
																542.517	8267.96	386.424	2.53559	520.523	7932.77	381.834	2.50547
																542.542	8268.34	386.524	2.53625	520.526	7932.82	381.844	2.50554
																542.566	8268.71	386.624	2.5369	520.529	7932.86	381.854	2.5056
																542.591	8269.09	386.724	2.53756	520.531	7932.89	381.864	2.50567
																542.614	8269.44	386.824	2.53822	520.534	7932.94	381.874	2.50573
																542.637	8269.79	386.924	2.53887	520.537	7932.98	381.884	2.5058
																542.659	8270.12	387.024	2.53953	520.539	7933.01	381.894	2.50587
																542.68	8270.44	387.124	2.54018	520.542	7933.06	381.904	2.50593
																542.701	8270.76	387.224	2.54084	520.545	7933.11	381.914	2.506
																542.721	8271.07	387.324	2.5415	520.547	7933.14	381.924	2.50606
																542.741	8271.37	387.424	2.54215	520.55	7933.18	381.934	2.50613
																542.761	8271.68	387.524	2.54281	520.553	7933.23	381.944	2.50619
																542.781	8271.98	387.624	2.54346	520.555	7933.26	381.954	2.50626
																542.8	8272.27	387.724	2.54412	520.558	7933.3	381.964	2.50633
																542.819	8272.56	387.824	2.54478	520.561	7933.35	381.974	2.50639
																542.838	8272.85	387.924	2.54543	520.563	7933.38	381.984	2.50646
																542.857	8273.14	388.024	2.54609	520.566	7933.43	381.994	2.50652
																542.876	8273.43	388.124	2.54675	520.568	7933.46	382.004	2.50659
																542.894	8273.7	388.224	2.5474	520.571	7933.5	382.014	2.50665
																542.912	8273.98	388.324	2.54806	520.574	7933.55	382.024	2.50672
																542.93	8274.25	388.424	2.54871	520.576	7933.58	382.034	2.50678
																542.948	8274.53	388.524	2.54937	520.579	7933.62	382.044	2.50685
																542.966	8274.8	388.624	2.55003	520.582	7933.67	382.054	2.50692
																542.983	8275.06	388.724	2.55068	520.584	7933.7	382.064	2.50698
																542.999	8275.3	388.824	2.55134	520.587	7933.75	382.074	2.50705
																543.016	8275.56	388.924	2.55199	520.59	7933.79	382.084	2.50711
																543.03	8275.78	389.024	2.55265	520.592	7933.82	382.094	2.50718
																543.044	8275.99	389.124	2.55331	520.595	7933.87	382.104	2.50724
																543.056	8276.17	389.224	2.55396	520.598	7933.91	382.114	2.50731
																543.064	8276.3	389.324	2.55462	520.6	7933.94	382.124	2.50738
																543.072	8276.42	389.424	2.55528	520.603	7933.99	382.134	2.50744
																543.08	8276.54	389.524	2.55593	520.606	7934.04	382.144	2.50751
																543.088	8276.66	389.624	2.55659	520.608	7934.07	382.154	2.50757
																543.096	8276.78	389.724	2.55724	520.611	7934.11	382.164	2.50764
																543.103	8276.89	389.824	2.5579	520.613	7934.14	382.174	2.5077
																543.111	8277.01	389.924	2.55856	520.616	7934.19	382.184	2.50777
																543.119	8277.13	390.024	2.55921	520.619	7934.23	382.194	2.50783
																543.127	8277.26	390.124	2.55987	520.621	7934.26	382.204	2.5079
																543.134	8277.36	390.224	2.56052	520.624	7934.31	382.214	2.50797
																543.142	8277.48	390.324	2.56118	520.627	7934.36	382.224	2.50803
																543.149	8277.59	390.424	2.56184	520.629	7934.39	382.234	2.5081
																543.157	8277.71	390.524	2.56249	520.632	7934.43	382.244	2.50816
																543.164	8277.82	390.624	2.56315	520.635	7934.48	382.254	2.50823
																543.166	8277.85	390.724	2.56381	520.637	7934.51	382.264	2.50829
																543.164	8277.82	390.824	2.56446	520.64	7934.55	382.274	2.50836
																543.163	8277.8	390.924	2.56512	520.643	7934.6	382.284	2.50843
																543.161	8277.77	391.024	2.56577	520.645	7934.63	382.294	2.50849
																543.159	8277.74	391.124	2.56643	520.648	7934.68	382.304	2.50856
																543.156	8277.7	391.224	2.56709	520.65	7934.71	382.314	2.50862
																543.153	8277.65	391.324	2.56774	520.653	7934.75	382.324	2.50869
																543.149	8277.59	391.424	2.5684	520.656	7934.8	382.334	2.50875
																543.144	8277.51	391.524	2.56906	520.658	7934.83	382.344	2.50882
																543.14	8277.45	391.624	2.56971	520.661	7934.87	382.354	2.50888
																543.134	8277.36	391.724	2.57037	520.664	7934.92	382.364	2.50895
																543.129	8277.29	391.824	2.57102	520.666	7934.95	382.374	2.50902
																543.123	8277.19	391.924	2.57168	520.669	7935	382.384	2.50908
																543.118	8277.12	392.024	2.57234	520.672	7935.04	382.394	2.50915
																543.112	8277.03	392.124	2.57299	520.674	7935.07	382.404	2.50921
																543.106	8276.94	392.224	2.57365	520.677	7935.12	382.414	2.50928
																543.099	8276.83	392.324	2.5743	520.68	7935.16	382.424	2.50934
																543.093	8276.74	392.424	2.57496	520.682	7935.19	382.434	2.50941
																543.086	8276.63	392.524	2.57562	520.685	7935.24	382.444	2.50948
																543.08	8276.54	392.624	2.57627	520.687	7935.27	382.454	2.50954
																543.073	8276.43	392.724	2.57693	520.69	7935.32	382.464	2.50961
																543.066	8276.33	392.824	2.57759	520.693	7935.36	382.474	2.50967
																543.059	8276.22	392.924	2.57824	520.695	7935.39	382.484	2.50974
																543.051	8276.1	393.024	2.5789	520.698	7935.44	382.494	2.5098
																543.044	8275.99	393.124	2.57955	520.701	7935.48	382.504	2.50987
																543.036	8275.87	393.224	2.58021	520.703	7935.51	382.514	2.50993
																543.028	8275.75	393.324	2.58087	520.706	7935.56	382.524	2.51
																543.02	8275.62	393.424	2.58152	520.708	7935.59	382.534	2.51007
																543.012	8275.5	393.524	2.58218	520.711	7935.64	382.544	2.51013
																543.003	8275.37	393.624	2.58283	520.714	7935.68	382.554	2.5102
																542.994	8275.23	393.724	2.58349	520.716	7935.71	382.564	2.51026
																542.985	8275.09	393.824	2.58415	520.719	7935.76	382.574	2.51033
																542.976	8274.95	393.924	2.5848	520.722	7935.8	382.584	2.51039
																542.966	8274.8	394.024	2.58546	520.724	7935.83	382.594	2.51046
																542.956	8274.65	394.124	2.58612	520.727	7935.88	382.604	2.51052
																542.946	8274.5	394.224	2.58677	520.729	7935.91	382.614	2.51059
																542.935	8274.33	394.324	2.58743	520.732	7935.96	382.624	2.51066
																542.925	8274.18	394.424	2.58808	520.735	7936	382.634	2.51072
																542.914	8274.01	394.524	2.58874	520.737	7936.03	382.644	2.51079
																542.903	8273.84	394.624	2.5894	520.74	7936.08	382.654	2.51085
																542.892	8273.67	394.724	2.59005	520.743	7936.12	382.664	2.51092
																542.881	8273.51	394.824	2.59071	520.745	7936.15	382.674	2.51098
																542.87	8273.34	394.924	2.59136	520.748	7936.2	382.684	2.51105
																542.858	8273.16	395.024	2.59202	520.75	7936.23	382.694	2.51112
																542.846	8272.97	395.124	2.59268	520.753	7936.28	382.704	2.51118
																542.835	8272.81	395.224	2.59333	520.756	7936.32	382.714	2.51125
																542.822	8272.61	395.324	2.59399	520.758	7936.35	382.724	2.51131
																542.81	8272.42	395.424	2.59465	520.761	7936.4	382.734	2.51138
																542.797	8272.23	395.524	2.5953	520.764	7936.44	382.744	2.51144
																542.784	8272.03	395.624	2.59596	520.766	7936.47	382.754	2.51151
																542.771	8271.83	395.724	2.59661	520.769	7936.52	382.764	2.51157
																542.758	8271.63	395.824	2.59727	520.771	7936.55	382.774	2.51164
																542.744	8271.42	395.924	2.59793	520.774	7936.6	382.784	2.51171
																542.731	8271.22	396.024	2.59858	520.777	7936.64	382.794	2.51177
																542.717	8271.01	396.124	2.59924	520.779	7936.67	382.804	2.51184
																542.703	8270.79	396.224	2.5999	520.782	7936.72	382.814	2.5119
																542.689	8270.58	396.324	2.60055	520.785	7936.76	382.824	2.51197
																542.675	8270.37	396.424	2.60121	520.787	7936.79	382.834	2.51203
																542.66	8270.14	396.524	2.60186	520.79	7936.84	382.844	2.5121
																542.645	8269.91	396.624	2.60252	520.792	7936.87	382.854	2.51217
																542.63	8269.68	396.724	2.60318	520.795	7936.92	382.864	2.51223
																542.615	8269.45	396.824	2.60383	520.798	7936.96	382.874	2.5123
																542.6	8269.22	396.924	2.60449	520.8	7936.99	382.884	2.51236
																542.584	8268.98	397.024	2.60514	520.803	7937.04	382.894	2.51243
																542.568	8268.74	397.124	2.6058	520.806	7937.08	382.904	2.51249
																542.551	8268.48	397.224	2.60646	520.808	7937.11	382.914	2.51256
																542.534	8268.22	397.324	2.60711	520.811	7937.16	382.924	2.51262
																542.517	8267.96	397.424	2.60777	520.813	7937.19	382.934	2.51269
																542.499	8267.68	397.524	2.60843	520.816	7937.24	382.944	2.51276
																542.482	8267.43	397.624	2.60908	520.819	7937.28	382.954	2.51282
																542.464	8267.15	397.724	2.60974	520.821	7937.31	382.964	2.51289
																542.446	8266.88	397.824	2.61039	520.824	7937.36	382.974	2.51295
																542.428	8266.6	397.924	2.61105	520.826	7937.39	382.984	2.51302
																542.41	8266.33	398.024	2.61171	520.829	7937.43	382.994	2.51308
																542.392	8266.05	398.124	2.61236	520.832	7937.48	383.004	2.51315
																542.374	8265.78	398.224	2.61302	520.834	7937.51	383.014	2.51322
																542.355	8265.49	398.324	2.61367	520.837	7937.56	383.024	2.51328
																542.336	8265.2	398.424	2.61433	520.84	7937.6	383.034	2.51335
																542.318	8264.93	398.524	2.61499	520.842	7937.63	383.044	2.51341
																542.299	8264.64	398.624	2.61564	520.845	7937.68	383.054	2.51348
																542.279	8264.33	398.724	2.6163	520.847	7937.71	383.064	2.51354
																542.258	8264.01	398.824	2.61696	520.85	7937.75	383.074	2.51361
																542.237	8263.69	398.924	2.61761	520.853	7937.8	383.084	2.51367
																542.216	8263.37	399.024	2.61827	520.855	7937.83	383.094	2.51374
																542.195	8263.05	399.124	2.61892	520.858	7937.88	383.104	2.51381
																542.174	8262.73	399.224	2.61958	520.861	7937.92	383.114	2.51387
																542.153	8262.41	399.324	2.62024	520.863	7937.95	383.124	2.51394
																542.131	8262.08	399.424	2.62089	520.866	7938	383.134	2.514
																542.109	8261.74	399.524	2.62155	520.868	7938.03	383.144	2.51407
																542.087	8261.41	399.624	2.6222	520.871	7938.07	383.154	2.51413
																542.065	8261.07	399.724	2.62286	520.874	7938.12	383.164	2.5142
																542.043	8260.74	399.824	2.62352	520.876	7938.15	383.174	2.51427
																542.021	8260.4	399.924	2.62417	520.879	7938.2	383.184	2.51433
																541.998	8260.05	400.024	2.62483	520.881	7938.23	383.194	2.5144
																541.975	8259.7	400.124	2.62549	520.884	7938.27	383.204	2.51446
																541.952	8259.35	400.224	2.62614	520.887	7938.32	383.214	2.51453
																541.928	8258.98	400.324	2.6268	520.889	7938.35	383.224	2.51459
																541.904	8258.62	400.424	2.62745	520.892	7938.39	383.234	2.51466
																541.879	8258.24	400.524	2.62811	520.894	7938.42	383.244	2.51472
																541.854	8257.85	400.624	2.62877	520.897	7938.47	383.254	2.51479
																541.828	8257.46	400.724	2.62942	520.9	7938.52	383.264	2.51486
																541.802	8257.06	400.824	2.63008	520.902	7938.55	383.274	2.51492
																541.776	8256.67	400.924	2.63073	520.905	7938.59	383.284	2.51499
																541.749	8256.25	401.024	2.63139	520.907	7938.62	383.294	2.51505
																541.722	8255.84	401.124	2.63205	520.91	7938.67	383.304	2.51512
																541.693	8255.4	401.224	2.6327	520.912	7938.7	383.314	2.51518
																541.665	8254.97	401.324	2.63336	520.915	7938.74	383.324	2.51525
																541.635	8254.52	401.424	2.63402	520.918	7938.79	383.334	2.51531
																541.605	8254.06	401.524	2.63467	520.92	7938.82	383.344	2.51538
																541.578	8253.65	401.624	2.63533	520.923	7938.87	383.354	2.51545
																541.551	8253.24	401.724	2.63598	520.925	7938.9	383.364	2.51551
																541.524	8252.83	401.824	2.63664	520.928	7938.94	383.374	2.51558
																541.497	8252.41	401.924	2.6373	520.931	7938.99	383.384	2.51564
																541.47	8252	402.024	2.63795	520.933	7939.02	383.394	2.51571
																541.442	8251.58	402.124	2.63861	520.936	7939.06	383.404	2.51577
																541.416	8251.18	402.224	2.63927	520.938	7939.1	383.414	2.51584
																541.389	8250.77	402.324	2.63992	520.941	7939.14	383.424	2.51591
																541.362	8250.36	402.424	2.64058	520.943	7939.17	383.434	2.51597
																541.335	8249.95	402.524	2.64123	520.946	7939.22	383.444	2.51604
																541.307	8249.52	402.624	2.64189	520.949	7939.26	383.454	2.5161
																541.28	8249.11	402.724	2.64255	520.951	7939.29	383.464	2.51617
																541.252	8248.68	402.824	2.6432	520.954	7939.34	383.474	2.51623
																541.224	8248.25	402.924	2.64386	520.956	7939.37	383.484	2.5163
																541.195	8247.81	403.024	2.64451	520.959	7939.42	383.494	2.51636
																541.167	8247.39	403.124	2.64517	520.962	7939.46	383.504	2.51643
																541.138	8246.94	403.224	2.64583	520.964	7939.49	383.514	2.5165
																541.109	8246.5	403.324	2.64648	520.967	7939.54	383.524	2.51656
																541.08	8246.06	403.424	2.64714	520.969	7939.57	383.534	2.51663
																541.051	8245.62	403.524	2.6478	520.972	7939.61	383.544	2.51669
																541.022	8245.18	403.624	2.64845	520.974	7939.64	383.554	2.51676
																540.992	8244.72	403.724	2.64911	520.977	7939.69	383.564	2.51682
																540.962	8244.26	403.824	2.64976	520.98	7939.74	383.574	2.51689
																540.932	8243.8	403.924	2.65042	520.982	7939.77	383.584	2.51696
																540.903	8243.36	404.024	2.65108	520.985	7939.81	383.594	2.51702
																540.874	8242.92	404.124	2.65173	520.987	7939.84	383.604	2.51709
																540.845	8242.48	404.224	2.65239	520.99	7939.89	383.614	2.51715
																540.816	8242.04	404.324	2.65304	520.993	7939.93	383.624	2.51722
																540.787	8241.59	404.424	2.6537	520.995	7939.96	383.634	2.51728
																540.757	8241.14	404.524	2.65436	520.998	7940.01	383.644	2.51735
																540.728	8240.69	404.624	2.65501	521	7940.04	383.654	2.51741
																540.698	8240.24	404.724	2.65567	521.003	7940.09	383.664	2.51748
																540.668	8239.78	404.824	2.65633	521.005	7940.12	383.674	2.51755
																540.638	8239.32	404.924	2.65698	521.008	7940.16	383.684	2.51761
																540.608	8238.87	405.024	2.65764	521.011	7940.21	383.694	2.51768
																540.577	8238.39	405.124	2.65829	521.013	7940.24	383.704	2.51774
																540.547	8237.94	405.224	2.65895	521.016	7940.28	383.714	2.51781
																540.516	8237.46	405.324	2.65961	521.018	7940.31	383.724	2.51787
																540.485	8236.99	405.424	2.66026	521.021	7940.36	383.734	2.51794
																540.453	8236.5	405.524	2.66092	521.024	7940.41	383.744	2.51801
																540.421	8236.02	405.624	2.66157	521.026	7940.44	383.754	2.51807
																540.39	8235.54	405.724	2.66223	521.029	7940.48	383.764	2.51814
																540.358	8235.06	405.824	2.66289	521.031	7940.51	383.774	2.5182
																540.325	8234.55	405.924	2.66354	521.034	7940.56	383.784	2.51827
																540.293	8234.07	406.024	2.6642	521.036	7940.59	383.794	2.51833
																540.26	8233.56	406.124	2.66486	521.039	7940.63	383.804	2.5184
																540.227	8233.06	406.224	2.66551	521.042	7940.68	383.814	2.51846
																540.194	8232.56	406.324	2.66617	521.044	7940.71	383.824	2.51853
																540.161	8232.05	406.424	2.66682	521.047	7940.76	383.834	2.5186
																540.128	8231.55	406.524	2.66748	521.049	7940.79	383.844	2.51866
																540.094	8231.03	406.624	2.66814	521.052	7940.83	383.854	2.51873
																540.06	8230.51	406.724	2.66879	521.054	7940.86	383.864	2.51879
																540.025	8229.98	406.824	2.66945	521.057	7940.91	383.874	2.51886
																539.989	8229.43	406.924	2.6701	521.06	7940.95	383.884	2.51892
																539.953	8228.88	407.024	2.67076	521.062	7940.98	383.894	2.51899
																539.917	8228.34	407.124	2.67142	521.065	7941.03	383.904	2.51906
																539.88	8227.77	407.224	2.67207	521.067	7941.06	383.914	2.51912
																539.844	8227.22	407.324	2.67273	521.07	7941.11	383.924	2.51919
																539.808	8226.67	407.424	2.67339	521.072	7941.14	383.934	2.51925
																539.771	8226.11	407.524	2.67404	521.075	7941.18	383.944	2.51932
																539.734	8225.55	407.624	2.6747	521.077	7941.21	383.954	2.51938
																539.698	8225	407.724	2.67535	521.08	7941.26	383.964	2.51945
																539.661	8224.43	407.824	2.67601	521.082	7941.29	383.974	2.51951
																539.624	8223.87	407.924	2.67667	521.085	7941.34	383.984	2.51958
																539.586	8223.29	408.024	2.67732	521.087	7941.37	383.994	2.51965
																539.549	8222.73	408.124	2.67798	521.09	7941.41	384.004	2.51971
																539.512	8222.16	408.224	2.67864	521.093	7941.46	384.014	2.51978
																539.474	8221.58	408.324	2.67929	521.095	7941.49	384.024	2.51984
																539.437	8221.02	408.424	2.67995	521.098	7941.53	384.034	2.51991
																539.399	8220.44	408.524	2.6806	521.1	7941.56	384.044	2.51997
																539.361	8219.86	408.624	2.68126	521.103	7941.61	384.054	2.52004
																539.323	8219.28	408.724	2.68192	521.105	7941.64	384.064	2.5201
																539.285	8218.7	408.824	2.68257	521.108	7941.69	384.074	2.52017
																539.247	8218.12	408.924	2.68323	521.11	7941.72	384.084	2.52024
																539.208	8217.53	409.024	2.68388	521.113	7941.76	384.094	2.5203
																539.17	8216.95	409.124	2.68454	521.115	7941.79	384.104	2.52037
																539.131	8216.36	409.224	2.6852	521.118	7941.84	384.114	2.52043
																539.093	8215.78	409.324	2.68585	521.12	7941.87	384.124	2.5205
																539.054	8215.18	409.424	2.68651	521.123	7941.91	384.134	2.52056
																539.015	8214.59	409.524	2.68717	521.125	7941.94	384.144	2.52063
																538.976	8213.99	409.624	2.68782	521.128	7941.99	384.154	2.5207
																538.937	8213.4	409.724	2.68848	521.13	7942.02	384.164	2.52076
																538.897	8212.79	409.824	2.68913	521.133	7942.07	384.174	2.52083
																538.858	8212.2	409.924	2.68979	521.136	7942.11	384.184	2.52089
																538.818	8211.59	410.024	2.69045	521.138	7942.14	384.194	2.52096
																538.778	8210.98	410.124	2.6911	521.141	7942.19	384.204	2.52102
																538.737	8210.35	410.224	2.69176	521.143	7942.22	384.214	2.52109
																538.697	8209.74	410.324	2.69241	521.146	7942.27	384.224	2.52115
																538.656	8209.12	410.424	2.69307	521.148	7942.3	384.234	2.52122
																538.615	8208.49	410.524	2.69373	521.151	7942.34	384.244	2.52129
																538.575	8207.88	410.624	2.69438	521.153	7942.37	384.254	2.52135
																538.533	8207.24	410.724	2.69504	521.156	7942.42	384.264	2.52142
																538.492	8206.62	410.824	2.6957	521.158	7942.45	384.274	2.52148
																538.45	8205.98	410.924	2.69635	521.161	7942.49	384.284	2.52155
																538.408	8205.34	411.024	2.69701	521.163	7942.52	384.294	2.52161
																538.366	8204.7	411.124	2.69766	521.166	7942.57	384.304	2.52168
																538.324	8204.06	411.224	2.69832	521.168	7942.6	384.314	2.52175
																538.282	8203.42	411.324	2.69898	521.171	7942.65	384.324	2.52181
																538.239	8202.76	411.424	2.69963	521.173	7942.68	384.334	2.52188
																538.197	8202.12	411.524	2.70029	521.176	7942.72	384.344	2.52194
																538.154	8201.47	411.624	2.70094	521.179	7942.77	384.354	2.52201
																538.112	8200.83	411.724	2.7016	521.181	7942.8	384.364	2.52207
																538.069	8200.17	411.824	2.70226	521.183	7942.83	384.374	2.52214
																538.025	8199.5	411.924	2.70291	521.185	7942.86	384.384	2.5222
																537.981	8198.83	412.024	2.70357	521.186	7942.87	384.394	2.52227
																537.937	8198.16	412.124	2.70423	521.188	7942.91	384.404	2.52234
																537.893	8197.49	412.224	2.70488	521.19	7942.94	384.414	2.5224
																537.849	8196.82	412.324	2.70554	521.192	7942.97	384.424	2.52247
																537.804	8196.13	412.424	2.70619	521.194	7943	384.434	2.52253
																537.76	8195.46	412.524	2.70685	521.196	7943.03	384.444	2.5226
																537.715	8194.78	412.624	2.70751	521.198	7943.06	384.454	2.52266
																537.67	8194.09	412.724	2.70816	521.2	7943.09	384.464	2.52273
																537.625	8193.41	412.824	2.70882	521.202	7943.12	384.474	2.5228
																537.58	8192.72	412.924	2.70948	521.204	7943.15	384.484	2.52286
																537.535	8192.03	413.024	2.71013	521.206	7943.18	384.494	2.52293
																537.49	8191.35	413.124	2.71079	521.208	7943.21	384.504	2.52299
																537.444	8190.65	413.224	2.71144	521.21	7943.24	384.514	2.52306
																537.398	8189.95	413.324	2.7121	521.212	7943.27	384.524	2.52312
																537.353	8189.26	413.424	2.71276	521.214	7943.3	384.534	2.52319
																537.307	8188.56	413.524	2.71341	521.216	7943.33	384.544	2.52325
																537.259	8187.83	413.624	2.71407	521.218	7943.36	384.554	2.52332
																537.212	8187.11	413.724	2.71472	521.219	7943.38	384.564	2.52339
																537.164	8186.38	413.824	2.71538	521.221	7943.41	384.574	2.52345
																537.116	8185.65	413.924	2.71604	521.223	7943.44	384.584	2.52352
																537.068	8184.92	414.024	2.71669	521.225	7943.47	384.594	2.52358
																537.02	8184.18	414.124	2.71735	521.227	7943.5	384.604	2.52365
																536.972	8183.45	414.224	2.71801	521.229	7943.53	384.614	2.52371
																536.924	8182.72	414.324	2.71866	521.231	7943.56	384.624	2.52378
																536.875	8181.98	414.424	2.71932	521.233	7943.59	384.634	2.52385
																536.827	8181.24	414.524	2.71997	521.235	7943.62	384.644	2.52391
																536.778	8180.5	414.624	2.72063	521.237	7943.65	384.654	2.52398
																536.73	8179.77	414.724	2.72129	521.239	7943.68	384.664	2.52404
																536.681	8179.02	414.824	2.72194	521.241	7943.71	384.674	2.52411
																536.632	8178.27	414.924	2.7226	521.243	7943.74	384.684	2.52417
																536.583	8177.52	415.024	2.72325	521.244	7943.76	384.694	2.52424
																536.534	8176.78	415.124	2.72391	521.246	7943.79	384.704	2.5243
																536.485	8176.03	415.224	2.72457	521.248	7943.82	384.714	2.52437
																536.436	8175.28	415.324	2.72522	521.25	7943.85	384.724	2.52444
																536.386	8174.52	415.424	2.72588	521.252	7943.88	384.734	2.5245
																536.337	8173.78	415.524	2.72654	521.254	7943.91	384.744	2.52457
																536.287	8173.01	415.624	2.72719	521.256	7943.94	384.754	2.52463
																536.237	8172.25	415.724	2.72785	521.258	7943.97	384.764	2.5247
																536.187	8171.49	415.824	2.7285	521.26	7944	384.774	2.52476
																536.137	8170.73	415.924	2.72916	521.262	7944.03	384.784	2.52483
																536.087	8169.97	416.024	2.72982	521.264	7944.06	384.794	2.5249
																536.036	8169.19	416.124	2.73047	521.266	7944.09	384.804	2.52496
																535.986	8168.43	416.224	2.73113	521.268	7944.12	384.814	2.52503
																535.935	8167.65	416.324	2.73178	521.269	7944.14	384.824	2.52509
																535.884	8166.87	416.424	2.73244	521.271	7944.17	384.834	2.52516
																535.833	8166.09	416.524	2.7331	521.273	7944.2	384.844	2.52522
																535.782	8165.32	416.624	2.73375	521.275	7944.23	384.854	2.52529
																535.73	8164.53	416.724	2.73441	521.277	7944.26	384.864	2.52535
																535.679	8163.75	416.824	2.73507	521.279	7944.29	384.874	2.52542
																535.627	8162.96	416.924	2.73572	521.281	7944.32	384.884	2.52549
																535.575	8162.16	417.024	2.73638	521.283	7944.35	384.894	2.52555
																535.522	8161.36	417.124	2.73703	521.285	7944.38	384.904	2.52562
																535.469	8160.55	417.224	2.73769	521.287	7944.41	384.914	2.52568
																535.417	8159.76	417.324	2.73835	521.289	7944.44	384.924	2.52575
																535.364	8158.95	417.424	2.739	521.291	7944.47	384.934	2.52581
																535.311	8158.14	417.524	2.73966	521.293	7944.51	384.944	2.52588
																535.257	8157.32	417.624	2.74031	521.294	7944.52	384.954	2.52594
																535.204	8156.51	417.724	2.74097	521.296	7944.55	384.964	2.52601
																535.15	8155.69	417.824	2.74163	521.298	7944.58	384.974	2.52608
																535.096	8154.86	417.924	2.74228	521.3	7944.61	384.984	2.52614
																535.043	8154.06	418.024	2.74294	521.302	7944.64	384.994	2.52621
																534.989	8153.23	418.124	2.7436	521.304	7944.67	385.004	2.52627
																534.935	8152.41	418.224	2.74425	521.306	7944.7	385.014	2.52634
																534.881	8151.59	418.324	2.74491	521.308	7944.73	385.024	2.5264
																534.826	8150.75	418.424	2.74556	521.31	7944.76	385.034	2.52647
																534.772	8149.93	418.524	2.74622	521.312	7944.79	385.044	2.52654
																534.718	8149.1	418.624	2.74688	521.314	7944.83	385.054	2.5266
																534.663	8148.26	418.724	2.74753	521.315	7944.84	385.064	2.52667
																534.609	8147.44	418.824	2.74819	521.317	7944.87	385.074	2.52673
																534.554	8146.6	418.924	2.74885	521.319	7944.9	385.084	2.5268
																534.5	8145.78	419.024	2.7495	521.321	7944.93	385.094	2.52686
																534.445	8144.94	419.124	2.75016	521.323	7944.96	385.104	2.52693
																534.39	8144.1	419.224	2.75081	521.325	7944.99	385.114	2.52699
																534.336	8143.28	419.324	2.75147	521.327	7945.02	385.124	2.52706
																534.281	8142.44	419.424	2.75213	521.329	7945.05	385.134	2.52713
																534.226	8141.6	419.524	2.75278	521.33	7945.07	385.144	2.52719
																534.171	8140.77	419.624	2.75344	521.332	7945.1	385.154	2.52726
																534.116	8139.93	419.724	2.75409	521.334	7945.13	385.164	2.52732
																534.061	8139.09	419.824	2.75475	521.336	7945.16	385.174	2.52739
																534.006	8138.25	419.924	2.75541	521.338	7945.19	385.184	2.52745
																533.951	8137.41	420.024	2.75606	521.34	7945.22	385.194	2.52752
																533.895	8136.56	420.124	2.75672	521.342	7945.25	385.204	2.52759
																533.84	8135.72	420.224	2.75738	521.343	7945.27	385.214	2.52765
																533.785	8134.88	420.324	2.75803	521.345	7945.3	385.224	2.52772
																533.729	8134.03	420.424	2.75869	521.347	7945.33	385.234	2.52778
																533.673	8133.18	420.524	2.75934	521.349	7945.36	385.244	2.52785
																533.618	8132.34	420.624	2.76	521.351	7945.39	385.254	2.52791
																533.562	8131.48	420.724	2.76066	521.353	7945.42	385.264	2.52798
																533.506	8130.63	420.824	2.76131	521.355	7945.45	385.274	2.52804
																533.45	8129.78	420.924	2.76197	521.356	7945.47	385.284	2.52811
																533.394	8128.92	421.024	2.76262	521.358	7945.5	385.294	2.52818
																533.338	8128.07	421.124	2.76328	521.36	7945.53	385.304	2.52824
																533.282	8127.22	421.224	2.76394	521.362	7945.56	385.314	2.52831
																533.226	8126.36	421.324	2.76459	521.364	7945.59	385.324	2.52837
																533.169	8125.5	421.424	2.76525	521.366	7945.62	385.334	2.52844
																533.113	8124.64	421.524	2.76591	521.368	7945.65	385.344	2.5285
																533.056	8123.77	421.624	2.76656	521.369	7945.66	385.354	2.52857
																532.999	8122.9	421.724	2.76722	521.371	7945.69	385.364	2.52864
																532.941	8122.02	421.824	2.76787	521.373	7945.72	385.374	2.5287
																532.884	8121.15	421.924	2.76853	521.375	7945.76	385.384	2.52877
																532.826	8120.27	422.024	2.76919	521.377	7945.79	385.394	2.52883
																532.769	8119.4	422.124	2.76984	521.379	7945.82	385.404	2.5289
																532.711	8118.52	422.224	2.7705	521.381	7945.85	385.414	2.52896
																532.653	8117.63	422.324	2.77115	521.382	7945.86	385.424	2.52903
																532.596	8116.76	422.424	2.77181	521.384	7945.89	385.434	2.52909
																532.538	8115.88	422.524	2.77247	521.386	7945.92	385.444	2.52916
																532.48	8115	422.624	2.77312	521.388	7945.95	385.454	2.52923
																532.423	8114.13	422.724	2.77378	521.39	7945.98	385.464	2.52929
																532.365	8113.24	422.824	2.77444	521.392	7946.01	385.474	2.52936
																532.306	8112.34	422.924	2.77509	521.394	7946.04	385.484	2.52942
																532.248	8111.46	423.024	2.77575	521.395	7946.06	385.494	2.52949
																532.189	8110.56	423.124	2.7764	521.397	7946.09	385.504	2.52955
																532.131	8109.68	423.224	2.77706	521.399	7946.12	385.514	2.52962
																532.072	8108.78	423.324	2.77772	521.401	7946.15	385.524	2.52969
																532.013	8107.88	423.424	2.77837	521.403	7946.18	385.534	2.52975
																531.955	8106.99	423.524	2.77903	521.404	7946.2	385.544	2.52982
																531.896	8106.1	423.624	2.77969	521.406	7946.23	385.554	2.52988
																531.837	8105.2	423.724	2.78034	521.408	7946.26	385.564	2.52995
																531.778	8104.3	423.824	2.781	521.41	7946.29	385.574	2.53001
																531.719	8103.4	423.924	2.78165	521.411	7946.3	385.584	2.53008
																531.66	8102.5	424.024	2.78231	521.413	7946.33	385.594	2.53014
																531.6	8101.58	424.124	2.78297	521.415	7946.36	385.604	2.53021
																531.541	8100.68	424.224	2.78362	521.417	7946.4	385.614	2.53028
																531.482	8099.79	424.324	2.78428	521.418	7946.41	385.624	2.53034
																531.422	8098.87	424.424	2.78493	521.42	7946.44	385.634	2.53041
																531.363	8097.97	424.524	2.78559	521.422	7946.47	385.644	2.53047
																531.303	8097.06	424.624	2.78625	521.424	7946.5	385.654	2.53054
																531.244	8096.16	424.724	2.7869	521.425	7946.52	385.664	2.5306
																531.184	8095.24	424.824	2.78756	521.427	7946.55	385.674	2.53067
																531.124	8094.33	424.924	2.78822	521.429	7946.58	385.684	2.53073
																531.064	8093.42	425.024	2.78887	521.431	7946.61	385.694	2.5308
																531.004	8092.5	425.124	2.78953	521.432	7946.62	385.704	2.53087
																530.944	8091.59	425.224	2.79018	521.434	7946.65	385.714	2.53093
																530.884	8090.67	425.324	2.79084	521.436	7946.68	385.724	2.531
																530.824	8089.76	425.424	2.7915	521.438	7946.72	385.734	2.53106
																530.762	8088.81	425.524	2.79215	521.439	7946.73	385.744	2.53113
																530.7	8087.87	425.624	2.79281	521.441	7946.76	385.754	2.53119
																530.638	8086.92	425.724	2.79346	521.443	7946.79	385.764	2.53126
																530.576	8085.98	425.824	2.79412	521.444	7946.81	385.774	2.53133
																530.514	8085.03	425.924	2.79478	521.446	7946.84	385.784	2.53139
																530.452	8084.09	426.024	2.79543	521.448	7946.87	385.794	2.53146
																530.389	8083.13	426.124	2.79609	521.45	7946.9	385.804	2.53152
																530.327	8082.18	426.224	2.79675	521.451	7946.91	385.814	2.53159
																530.264	8081.22	426.324	2.7974	521.453	7946.94	385.824	2.53165
																530.201	8080.26	426.424	2.79806	521.454	7946.96	385.834	2.53172
																530.139	8079.32	426.524	2.79871	521.456	7946.99	385.844	2.53178
																530.076	8078.36	426.624	2.79937	521.458	7947.02	385.854	2.53185
																530.013	8077.4	426.724	2.80003	521.459	7947.04	385.864	2.53192
																529.95	8076.44	426.824	2.80068	521.461	7947.07	385.874	2.53198
																529.887	8075.48	426.924	2.80134	521.462	7947.08	385.884	2.53205
																529.824	8074.52	427.024	2.80199	521.464	7947.11	385.894	2.53211
																529.761	8073.56	427.124	2.80265	521.466	7947.14	385.904	2.53218
																529.698	8072.6	427.224	2.80331	521.467	7947.16	385.914	2.53224
																529.634	8071.62	427.324	2.80396	521.469	7947.19	385.924	2.53231
																529.571	8070.66	427.424	2.80462	521.47	7947.2	385.934	2.53238
																529.508	8069.7	427.524	2.80528	521.472	7947.23	385.944	2.53244
																529.444	8068.73	427.624	2.80593	521.474	7947.26	385.954	2.53251
																529.381	8067.77	427.724	2.80659	521.475	7947.28	385.964	2.53257
																529.317	8066.79	427.824	2.80724	521.477	7947.31	385.974	2.53264
																529.253	8065.82	427.924	2.8079	521.478	7947.32	385.984	2.5327
																529.189	8064.84	428.024	2.80856	521.48	7947.36	385.994	2.53277
																529.125	8063.86	428.124	2.80921	521.481	7947.37	386.004	2.53283
																529.06	8062.87	428.224	2.80987	521.483	7947.4	386.014	2.5329
																528.996	8061.9	428.324	2.81052	521.484	7947.42	386.024	2.53297
																528.931	8060.91	428.424	2.81118	521.485	7947.43	386.034	2.53303
																528.867	8059.93	428.524	2.81184	521.487	7947.46	386.044	2.5331
																528.802	8058.94	428.624	2.81249	521.488	7947.48	386.054	2.53316
																528.737	8057.95	428.724	2.81315	521.489	7947.49	386.064	2.53323
																528.671	8056.95	428.824	2.81381	521.491	7947.52	386.074	2.53329
																528.605	8055.94	428.924	2.81446	521.492	7947.54	386.084	2.53336
																528.538	8054.92	429.024	2.81512	521.494	7947.57	386.094	2.53343
																528.472	8053.91	429.124	2.81577	521.495	7947.58	386.104	2.53349
																516.395	7869.86	429.224	2.81643	521.496	7947.6	386.114	2.53356
																516.528	7871.89	429.324	2.81709	521.498	7947.63	386.124	2.53362
																516.66	7873.9	429.424	2.81774	521.499	7947.64	386.134	2.53369
																516.786	7875.82	429.524	2.8184	521.501	7947.68	386.144	2.53375
																516.908	7877.68	429.624	2.81906	521.502	7947.69	386.154	2.53382
																517.03	7879.54	429.724	2.81971	521.503	7947.71	386.164	2.53388
																517.151	7881.38	429.824	2.82037	521.505	7947.74	386.174	2.53395
																517.271	7883.21	429.924	2.82102	521.506	7947.75	386.184	2.53402
																517.388	7884.99	430.024	2.82168	521.508	7947.78	386.194	2.53408
																517.493	7886.59	430.124	2.82234	521.509	7947.8	386.204	2.53415
																517.581	7887.93	430.224	2.82299	521.51	7947.81	386.214	2.53421
																517.658	7889.11	430.324	2.82365	521.512	7947.84	386.224	2.53428
																517.723	7890.1	430.424	2.8243	521.513	7947.86	386.234	2.53434
																517.775	7890.89	430.524	2.82496	521.514	7947.87	386.244	2.53441
																517.815	7891.5	430.624	2.82562	521.516	7947.9	386.254	2.53448
																517.849	7892.02	430.724	2.82627	521.517	7947.92	386.264	2.53454
																517.88	7892.49	430.824	2.82693	521.519	7947.95	386.274	2.53461
																517.907	7892.9	430.924	2.82759	521.52	7947.96	386.284	2.53467
																517.925	7893.18	431.024	2.82824	521.521	7947.98	386.294	2.53474
																517.933	7893.3	431.124	2.8289	521.523	7948.01	386.304	2.5348
																517.933	7893.3	431.224	2.82955	521.524	7948.03	386.314	2.53487
																517.928	7893.22	431.324	2.83021	521.526	7948.06	386.324	2.53493
																517.923	7893.15	431.424	2.83087	521.527	7948.07	386.334	2.535
																517.914	7893.01	431.524	2.83152	521.528	7948.09	386.344	2.53507
																517.901	7892.81	431.624	2.83218	521.53	7948.12	386.354	2.53513
																517.887	7892.6	431.724	2.83283	521.531	7948.13	386.364	2.5352
																517.87	7892.34	431.824	2.83349	521.532	7948.15	386.374	2.53526
																517.846	7891.97	431.924	2.83415	521.534	7948.18	386.384	2.53533
																517.813	7891.47	432.024	2.8348	521.535	7948.19	386.394	2.53539
																517.77	7890.81	432.124	2.83546	521.537	7948.22	386.404	2.53546
																517.716	7889.99	432.224	2.83612	521.538	7948.24	386.414	2.53552
																517.652	7889.02	432.324	2.83677	521.539	7948.25	386.424	2.53559
																517.585	7888	432.424	2.83743	521.541	7948.28	386.434	2.53566
																517.518	7886.97	432.524	2.83808	521.542	7948.3	386.444	2.53572
																517.451	7885.95	432.624	2.83874	521.543	7948.32	386.454	2.53579
																517.384	7884.93	432.724	2.8394	521.545	7948.35	386.464	2.53585
																517.316	7883.9	432.824	2.84005	521.546	7948.36	386.474	2.53592
																517.249	7882.87	432.924	2.84071	521.548	7948.39	386.484	2.53598
																517.181	7881.84	433.024	2.84136	521.549	7948.41	386.494	2.53605
																517.114	7880.82	433.124	2.84202	521.55	7948.42	386.504	2.53612
																517.046	7879.78	433.224	2.84268	521.552	7948.45	386.514	2.53618
																516.979	7878.76	433.324	2.84333	521.553	7948.47	386.524	2.53625
																516.911	7877.72	433.424	2.84399	521.554	7948.48	386.534	2.53631
																516.843	7876.69	433.524	2.84465	521.556	7948.51	386.544	2.53638
																511.597	7796.74	433.624	2.8453	521.557	7948.53	386.554	2.53644
																511.667	7797.81	433.724	2.84596	521.558	7948.54	386.564	2.53651
																511.661	7797.71	433.824	2.84661	521.56	7948.57	386.574	2.53657
																511.618	7797.06	433.924	2.84727	521.561	7948.59	386.584	2.53664
																511.553	7796.07	434.024	2.84793	521.563	7948.62	386.594	2.53671
																511.484	7795.02	434.124	2.84858	521.564	7948.64	386.604	2.53677
																508.17	7744.51	434.224	2.84924	521.565	7948.65	386.614	2.53684
																508.171	7744.53	434.324	2.8499	521.567	7948.68	386.624	2.5369
																508.119	7743.73	434.424	2.85055	521.568	7948.7	386.634	2.53697
																508.05	7742.68	434.524	2.85121	521.569	7948.71	386.644	2.53703
																507.595	7735.75	434.624	2.85186	521.571	7948.74	386.654	2.5371
																502.007	7650.59	434.724	2.85252	521.572	7948.76	386.664	2.53717
																502.087	7651.81	434.824	2.85318	521.574	7948.79	386.674	2.53723
																502.091	7651.87	434.924	2.85383	521.575	7948.8	386.684	2.5373
																502.054	7651.3	435.024	2.85449	521.576	7948.82	386.694	2.53736
																501.99	7650.33	435.124	2.85514	521.578	7948.85	386.704	2.53743
																501.921	7649.28	435.224	2.8558	521.579	7948.86	386.714	2.53749
																501.473	7642.45	435.324	2.85646	521.58	7948.88	386.724	2.53756
																495.897	7557.47	435.424	2.85711	521.582	7948.91	386.734	2.53762
																495.976	7558.67	435.524	2.85777	521.583	7948.92	386.744	2.53769
																495.979	7558.72	435.624	2.85843	521.584	7948.94	386.754	2.53776
																495.942	7558.16	435.724	2.85908	521.586	7948.97	386.764	2.53782
																495.879	7557.2	435.824	2.85974	521.587	7948.99	386.774	2.53789
																495.81	7556.14	435.924	2.86039	521.589	7949.02	386.784	2.53795
																495.323	7548.72	436.024	2.86105	521.59	7949.03	386.794	2.53802
																490.217	7470.91	436.124	2.86171	521.591	7949.05	386.804	2.53808
																490.274	7471.78	436.224	2.86236	521.593	7949.08	386.814	2.53815
																490.265	7471.64	436.324	2.86302	521.594	7949.09	386.824	2.53822
																490.218	7470.92	436.424	2.86367	521.595	7949.11	386.834	2.53828
																490.151	7469.9	436.524	2.86433	521.597	7949.14	386.844	2.53835
																490.082	7468.85	436.624	2.86499	521.598	7949.15	386.854	2.53841
																484.224	7379.57	436.724	2.86564	521.599	7949.17	386.864	2.53848
																484.306	7380.82	436.824	2.8663	521.601	7949.2	386.874	2.53854
																484.317	7380.99	436.924	2.86696	521.602	7949.21	386.884	2.53861
																484.277	7380.38	437.024	2.86761	521.604	7949.24	386.894	2.53867
																484.217	7379.47	437.124	2.86827	521.605	7949.26	386.904	2.53874
																484.149	7378.43	437.224	2.86892	521.606	7949.28	386.914	2.53881
																484.015	7376.39	437.324	2.86958	521.608	7949.31	386.924	2.53887
																475.616	7248.39	437.424	2.87024	521.609	7949.32	386.934	2.53894
																475.734	7250.19	437.524	2.87089	521.61	7949.34	386.944	2.539
																475.791	7251.05	437.624	2.87155	521.612	7949.37	386.954	2.53907
																475.801	7251.21	437.724	2.8722	521.613	7949.38	386.964	2.53913
																475.782	7250.92	437.824	2.87286	521.614	7949.4	386.974	2.5392
																475.736	7250.22	437.924	2.87352	521.616	7949.43	386.984	2.53927
																475.674	7249.27	438.024	2.87417	521.617	7949.44	386.994	2.53933
																475.607	7248.25	438.124	2.87483	521.619	7949.47	387.004	2.5394
																475.54	7247.23	438.224	2.87549	521.62	7949.49	387.014	2.53946
																468.642	7142.1	438.324	2.87614	521.621	7949.5	387.024	2.53953
																468.741	7143.61	438.424	2.8768	521.623	7949.53	387.034	2.53959
																468.768	7144.02	438.524	2.87745	521.624	7949.55	387.044	2.53966
																468.758	7143.87	438.624	2.87811	521.625	7949.56	387.054	2.53972
																468.713	7143.19	438.724	2.87877	521.627	7949.6	387.064	2.53979
																468.652	7142.26	438.824	2.87942	521.628	7949.61	387.074	2.53986
																468.585	7141.24	438.924	2.88008	521.629	7949.63	387.084	2.53992
																468.249	7136.11	439.024	2.88073	521.631	7949.66	387.094	2.53999
																462.363	7046.41	439.124	2.88139	521.632	7949.67	387.104	2.54005
																462.442	7047.62	439.224	2.88205	521.633	7949.69	387.114	2.54012
																462.452	7047.77	439.324	2.8827	521.635	7949.72	387.124	2.54018
																462.408	7047.1	439.424	2.88336	521.636	7949.73	387.134	2.54025
																462.348	7046.18	439.524	2.88402	521.638	7949.76	387.144	2.54031
																462.28	7045.15	439.624	2.88467	521.639	7949.78	387.154	2.54038
																461.902	7039.39	439.724	2.88533	521.64	7949.79	387.164	2.54045
																456.77	6961.17	439.824	2.88598	521.642	7949.82	387.174	2.54051
																456.824	6962	439.924	2.88664	521.643	7949.84	387.184	2.54058
																456.811	6961.8	440.024	2.8873	521.644	7949.85	387.194	2.54064
																456.763	6961.07	440.124	2.88795	521.646	7949.89	387.204	2.54071
																456.695	6960.03	440.224	2.88861	521.647	7949.9	387.214	2.54077
																456.627	6959	440.324	2.88927	521.648	7949.92	387.224	2.54084
																449.317	6847.59	440.424	2.88992	521.65	7949.95	387.234	2.54091
																449.419	6849.15	440.524	2.89058	521.651	7949.96	387.244	2.54097
																449.447	6849.57	440.624	2.89123	521.652	7949.98	387.254	2.54104
																449.44	6849.47	440.724	2.89189	521.654	7950.01	387.264	2.5411
																449.4	6848.86	440.824	2.89255	521.655	7950.02	387.274	2.54117
																449.339	6847.93	440.924	2.8932	521.656	7950.04	387.284	2.54123
																449.272	6846.91	441.024	2.89386	521.658	7950.07	387.294	2.5413
																448.999	6842.74	441.124	2.89451	521.659	7950.08	387.304	2.54136
																443.072	6752.42	441.224	2.89517	521.661	7950.11	387.314	2.54143
																443.149	6753.59	441.324	2.89583	521.662	7950.13	387.324	2.5415
																443.158	6753.73	441.424	2.89648	521.663	7950.14	387.334	2.54156
																443.116	6753.09	441.524	2.89714	521.665	7950.17	387.344	2.54163
																443.056	6752.17	441.624	2.8978	521.666	7950.19	387.354	2.54169
																442.989	6751.15	441.724	2.89845	521.667	7950.21	387.364	2.54176
																441.22	6724.19	441.824	2.89911	521.669	7950.24	387.374	2.54182
																441.167	6723.39	441.924	2.89976	521.67	7950.25	387.384	2.54189
																440.916	6719.56	442.024	2.90042	521.671	7950.27	387.394	2.54196
																435.356	6634.83	442.124	2.90108	521.673	7950.3	387.404	2.54202
																435.378	6635.16	442.124	2.90108	521.674	7950.31	387.414	2.54209
																				521.675	7950.33	387.424	2.54215
																				521.677	7950.36	387.434	2.54222
																				521.678	7950.37	387.444	2.54228
																				521.679	7950.39	387.454	2.54235
																				521.681	7950.42	387.464	2.54241
																				521.682	7950.43	387.474	2.54248
																				521.683	7950.45	387.484	2.54255
																				521.685	7950.48	387.494	2.54261
																				521.686	7950.49	387.504	2.54268
																				521.688	7950.53	387.514	2.54274
																				521.689	7950.54	387.524	2.54281
																				521.69	7950.56	387.534	2.54287
																				521.692	7950.59	387.544	2.54294
																				521.693	7950.6	387.554	2.54301
																				521.694	7950.62	387.564	2.54307
																				521.696	7950.65	387.574	2.54314
																				521.697	7950.66	387.584	2.5432
																				521.698	7950.68	387.594	2.54327
																				521.7	7950.71	387.604	2.54333
																				521.701	7950.72	387.614	2.5434
																				521.702	7950.74	387.624	2.54346
																				521.704	7950.77	387.634	2.54353
																				521.705	7950.78	387.644	2.5436
																				521.706	7950.8	387.654	2.54366
																				521.708	7950.83	387.664	2.54373
																				521.709	7950.85	387.674	2.54379
																				521.71	7950.86	387.684	2.54386
																				521.712	7950.89	387.694	2.54392
																				521.713	7950.91	387.704	2.54399
																				521.714	7950.92	387.714	2.54406
																				521.716	7950.95	387.724	2.54412
																				521.717	7950.97	387.734	2.54419
																				521.718	7950.98	387.744	2.54425
																				521.72	7951.01	387.754	2.54432
																				521.721	7951.03	387.764	2.54438
																				521.722	7951.04	387.774	2.54445
																				521.724	7951.07	387.784	2.54451
																				521.725	7951.09	387.794	2.54458
																				521.726	7951.1	387.804	2.54465
																				521.728	7951.13	387.814	2.54471
																				521.729	7951.15	387.824	2.54478
																				521.73	7951.17	387.834	2.54484
																				521.732	7951.2	387.844	2.54491
																				521.733	7951.21	387.854	2.54497
																				521.734	7951.23	387.864	2.54504
																				521.736	7951.26	387.874	2.5451
																				521.737	7951.27	387.884	2.54517
																				521.738	7951.29	387.894	2.54524
																				521.74	7951.32	387.904	2.5453
																				521.741	7951.33	387.914	2.54537
																				521.742	7951.35	387.924	2.54543
																				521.744	7951.38	387.934	2.5455
																				521.745	7951.39	387.944	2.54556
																				521.746	7951.41	387.954	2.54563
																				521.748	7951.44	387.964	2.5457
																				521.749	7951.45	387.974	2.54576
																				521.75	7951.47	387.984	2.54583
																				521.752	7951.5	387.994	2.54589
																				521.753	7951.52	388.004	2.54596
																				521.754	7951.53	388.014	2.54602
																				521.756	7951.56	388.024	2.54609
																				521.757	7951.58	388.034	2.54615
																				521.758	7951.59	388.044	2.54622
																				521.759	7951.61	388.054	2.54629
																				521.761	7951.64	388.064	2.54635
																				521.762	7951.65	388.074	2.54642
																				521.763	7951.67	388.084	2.54648
																				521.765	7951.7	388.094	2.54655
																				521.766	7951.71	388.104	2.54661
																				521.767	7951.73	388.114	2.54668
																				521.769	7951.76	388.124	2.54675
																				521.77	7951.77	388.134	2.54681
																				521.771	7951.79	388.144	2.54688
																				521.773	7951.82	388.154	2.54694
																				521.774	7951.84	388.164	2.54701
																				521.775	7951.85	388.174	2.54707
																				521.777	7951.88	388.184	2.54714
																				521.778	7951.9	388.194	2.5472
																				521.779	7951.91	388.204	2.54727
																				521.781	7951.94	388.214	2.54734
																				521.782	7951.96	388.224	2.5474
																				521.783	7951.97	388.234	2.54747
																				521.785	7952	388.244	2.54753
																				521.786	7952.02	388.254	2.5476
																				521.787	7952.03	388.264	2.54766
																				521.789	7952.06	388.274	2.54773
																				521.79	7952.08	388.284	2.5478
																				521.791	7952.09	388.294	2.54786
																				521.793	7952.13	388.304	2.54793
																				521.794	7952.14	388.314	2.54799
																				521.795	7952.16	388.324	2.54806
																				521.797	7952.19	388.334	2.54812
																				521.798	7952.2	388.344	2.54819
																				521.799	7952.22	388.354	2.54825
																				521.8	7952.23	388.364	2.54832
																				521.802	7952.26	388.374	2.54839
																				521.803	7952.28	388.384	2.54845
																				521.804	7952.29	388.394	2.54852
																				521.806	7952.32	388.404	2.54858
																				521.807	7952.34	388.414	2.54865
																				521.808	7952.35	388.424	2.54871
																				521.81	7952.38	388.434	2.54878
																				521.811	7952.4	388.444	2.54885
																				521.812	7952.41	388.454	2.54891
																				521.814	7952.45	388.464	2.54898
																				521.815	7952.46	388.474	2.54904
																				521.816	7952.48	388.484	2.54911
																				521.818	7952.51	388.494	2.54917
																				521.819	7952.52	388.504	2.54924
																				521.82	7952.54	388.514	2.5493
																				521.822	7952.57	388.524	2.54937
																				521.823	7952.58	388.534	2.54944
																				521.824	7952.6	388.544	2.5495
																				521.826	7952.63	388.554	2.54957
																				521.827	7952.64	388.564	2.54963
																				521.828	7952.66	388.574	2.5497
																				521.829	7952.67	388.584	2.54976
																				521.831	7952.7	388.594	2.54983
																				521.832	7952.72	388.604	2.5499
																				521.833	7952.73	388.614	2.54996
																				521.835	7952.77	388.624	2.55003
																				521.836	7952.78	388.634	2.55009
																				521.837	7952.8	388.644	2.55016
																				521.839	7952.83	388.654	2.55022
																				521.84	7952.84	388.664	2.55029
																				521.841	7952.86	388.674	2.55035
																				521.843	7952.89	388.684	2.55042
																				521.844	7952.9	388.694	2.55049
																				521.845	7952.92	388.704	2.55055
																				521.847	7952.95	388.714	2.55062
																				521.848	7952.96	388.724	2.55068
																				521.849	7952.98	388.734	2.55075
																				521.85	7952.99	388.744	2.55081
																				521.852	7953.02	388.754	2.55088
																				521.853	7953.04	388.764	2.55094
																				521.854	7953.05	388.774	2.55101
																				521.856	7953.09	388.784	2.55108
																				521.857	7953.1	388.794	2.55114
																				521.858	7953.12	388.804	2.55121
																				521.86	7953.15	388.814	2.55127
																				521.861	7953.16	388.824	2.55134
																				521.862	7953.18	388.834	2.5514
																				521.864	7953.21	388.844	2.55147
																				521.865	7953.22	388.854	2.55154
																				521.866	7953.24	388.864	2.5516
																				521.868	7953.27	388.874	2.55167
																				521.869	7953.28	388.884	2.55173
																				521.87	7953.3	388.894	2.5518
																				521.871	7953.31	388.904	2.55186
																				521.873	7953.34	388.914	2.55193
																				521.874	7953.36	388.924	2.55199
																				521.875	7953.38	388.934	2.55206
																				521.877	7953.41	388.944	2.55213
																				521.878	7953.42	388.954	2.55219
																				521.879	7953.44	388.964	2.55226
																				521.881	7953.47	388.974	2.55232
																				521.882	7953.48	388.984	2.55239
																				521.883	7953.5	388.994	2.55245
																				521.884	7953.51	389.004	2.55252
																				521.886	7953.54	389.014	2.55259
																				521.887	7953.56	389.024	2.55265
																				521.888	7953.57	389.034	2.55272
																				521.89	7953.6	389.044	2.55278
																				521.891	7953.62	389.054	2.55285
																				521.892	7953.63	389.064	2.55291
																				521.894	7953.66	389.074	2.55298
																				521.895	7953.68	389.084	2.55304
																				521.896	7953.7	389.094	2.55311
																				521.898	7953.73	389.104	2.55318
																				521.899	7953.74	389.114	2.55324
																				521.9	7953.76	389.124	2.55331
																				521.901	7953.77	389.134	2.55337
																				521.903	7953.8	389.144	2.55344
																				521.904	7953.82	389.154	2.5535
																				521.905	7953.83	389.164	2.55357
																				521.907	7953.86	389.174	2.55364
																				521.908	7953.88	389.184	2.5537
																				521.909	7953.89	389.194	2.55377
																				521.911	7953.92	389.204	2.55383
																				521.912	7953.94	389.214	2.5539
																				521.913	7953.95	389.224	2.55396
																				521.914	7953.97	389.234	2.55403
																				521.916	7954	389.244	2.55409
																				521.917	7954.02	389.254	2.55416
																				521.918	7954.03	389.264	2.55423
																				521.92	7954.06	389.274	2.55429
																				521.921	7954.08	389.284	2.55436
																				521.922	7954.09	389.294	2.55442
																				521.924	7954.12	389.304	2.55449
																				521.925	7954.14	389.314	2.55455
																				521.926	7954.15	389.324	2.55462
																				521.927	7954.17	389.334	2.55469
																				521.929	7954.2	389.344	2.55475
																				521.93	7954.21	389.354	2.55482
																				521.931	7954.23	389.364	2.55488
																				521.933	7954.26	389.374	2.55495
																				521.934	7954.27	389.384	2.55501
																				521.935	7954.29	389.394	2.55508
																				521.937	7954.32	389.404	2.55514
																				521.938	7954.34	389.414	2.55521
																				521.939	7954.35	389.424	2.55528
																				521.94	7954.37	389.434	2.55534
																				521.942	7954.4	389.444	2.55541
																				521.943	7954.41	389.454	2.55547
																				521.944	7954.43	389.464	2.55554
																				521.946	7954.46	389.474	2.5556
																				521.947	7954.47	389.484	2.55567
																				521.948	7954.49	389.494	2.55573
																				521.949	7954.5	389.504	2.5558
																				521.951	7954.53	389.514	2.55587
																				521.952	7954.55	389.524	2.55593
																				521.953	7954.56	389.534	2.556
																				521.955	7954.59	389.544	2.55606
																				521.956	7954.61	389.554	2.55613
																				521.957	7954.62	389.564	2.55619
																				521.959	7954.66	389.574	2.55626
																				521.96	7954.67	389.584	2.55633
																				521.961	7954.69	389.594	2.55639
																				521.962	7954.7	389.604	2.55646
																				521.964	7954.73	389.614	2.55652
																				521.965	7954.75	389.624	2.55659
																				521.966	7954.76	389.634	2.55665
																				521.968	7954.79	389.644	2.55672
																				521.969	7954.81	389.654	2.55678
																				521.97	7954.82	389.664	2.55685
																				521.971	7954.84	389.674	2.55692
																				521.973	7954.87	389.684	2.55698
																				521.974	7954.88	389.694	2.55705
																				521.975	7954.9	389.704	2.55711
																				521.977	7954.93	389.714	2.55718
																				521.978	7954.94	389.724	2.55724
																				521.979	7954.96	389.734	2.55731
																				521.98	7954.98	389.744	2.55738
																				521.982	7955.01	389.754	2.55744
																				521.983	7955.02	389.764	2.55751
																				521.984	7955.04	389.774	2.55757
																				521.986	7955.07	389.784	2.55764
																				521.987	7955.08	389.794	2.5577
																				521.988	7955.1	389.804	2.55777
																				521.989	7955.11	389.814	2.55783
																				521.991	7955.14	389.824	2.5579
																				521.992	7955.16	389.834	2.55797
																				521.993	7955.17	389.844	2.55803
																				521.995	7955.2	389.854	2.5581
																				521.996	7955.22	389.864	2.55816
																				521.997	7955.23	389.874	2.55823
																				521.998	7955.25	389.884	2.55829
																				522	7955.28	389.894	2.55836
																				522.001	7955.3	389.904	2.55843
																				522.002	7955.31	389.914	2.55849
																				522.004	7955.34	389.924	2.55856
																				522.005	7955.36	389.934	2.55862
																				522.006	7955.37	389.944	2.55869
																				522.007	7955.39	389.954	2.55875
																				522.009	7955.42	389.964	2.55882
																				522.01	7955.43	389.974	2.55888
																				522.011	7955.45	389.984	2.55895
																				522.013	7955.48	389.994	2.55902
																				522.014	7955.49	390.004	2.55908
																				522.015	7955.51	390.014	2.55915
																				522.016	7955.52	390.024	2.55921
																				522.018	7955.55	390.034	2.55928
																				522.019	7955.57	390.044	2.55934
																				522.02	7955.58	390.054	2.55941
																				522.021	7955.6	390.064	2.55948
																				522.023	7955.63	390.074	2.55954
																				522.024	7955.65	390.084	2.55961
																				522.025	7955.66	390.094	2.55967
																				522.027	7955.69	390.104	2.55974
																				522.028	7955.71	390.114	2.5598
																				522.029	7955.72	390.124	2.55987
																				522.03	7955.74	390.134	2.55993
																				522.032	7955.77	390.144	2.56
																				522.033	7955.78	390.154	2.56007
																				522.034	7955.8	390.164	2.56013
																				522.035	7955.81	390.174	2.5602
																				522.037	7955.84	390.184	2.56026
																				522.038	7955.86	390.194	2.56033
																				522.039	7955.87	390.204	2.56039
																				522.041	7955.9	390.214	2.56046
																				522.042	7955.92	390.224	2.56052
																				522.043	7955.94	390.234	2.56059
																				522.044	7955.95	390.244	2.56066
																				522.046	7955.98	390.254	2.56072
																				522.047	7956	390.264	2.56079
																				522.048	7956.01	390.274	2.56085
																				522.049	7956.03	390.284	2.56092
																				522.051	7956.06	390.294	2.56098
																				522.052	7956.07	390.304	2.56105
																				522.053	7956.09	390.314	2.56112
																				522.055	7956.12	390.324	2.56118
																				522.056	7956.13	390.334	2.56125
																				522.057	7956.15	390.344	2.56131
																				522.058	7956.16	390.354	2.56138
																				522.06	7956.19	390.364	2.56144
																				522.061	7956.21	390.374	2.56151
																				522.062	7956.22	390.384	2.56157
																				522.063	7956.24	390.394	2.56164
																				522.065	7956.27	390.404	2.56171
																				522.066	7956.29	390.414	2.56177
																				522.067	7956.3	390.424	2.56184
																				522.069	7956.33	390.434	2.5619
																				522.07	7956.35	390.444	2.56197
																				522.071	7956.36	390.454	2.56203
																				522.072	7956.38	390.464	2.5621
																				522.074	7956.41	390.474	2.56217
																				522.075	7956.42	390.484	2.56223
																				522.076	7956.44	390.494	2.5623
																				522.077	7956.45	390.504	2.56236
																				522.079	7956.48	390.514	2.56243
																				522.08	7956.5	390.524	2.56249
																				522.081	7956.51	390.534	2.56256
																				522.082	7956.53	390.544	2.56262
																				522.084	7956.56	390.554	2.56269
																				522.085	7956.58	390.564	2.56276
																				522.086	7956.59	390.574	2.56282
																				522.087	7956.61	390.584	2.56289
																				522.089	7956.64	390.594	2.56295
																				522.09	7956.65	390.604	2.56302
																				522.091	7956.67	390.614	2.56308
																				522.092	7956.68	390.624	2.56315
																				522.094	7956.71	390.634	2.56322
																				522.095	7956.73	390.644	2.56328
																				522.096	7956.74	390.654	2.56335
																				522.097	7956.76	390.664	2.56341
																				522.099	7956.79	390.674	2.56348
																				522.1	7956.8	390.684	2.56354
																				522.101	7956.82	390.694	2.56361
																				522.102	7956.83	390.704	2.56367
																				522.104	7956.86	390.714	2.56374
																				522.105	7956.88	390.724	2.56381
																				522.106	7956.9	390.734	2.56387
																				522.107	7956.91	390.744	2.56394
																				522.109	7956.94	390.754	2.564
																				522.11	7956.96	390.764	2.56407
																				522.111	7956.97	390.774	2.56413
																				522.112	7956.99	390.784	2.5642
																				522.114	7957.02	390.794	2.56427
																				522.115	7957.03	390.804	2.56433
																				522.116	7957.05	390.814	2.5644
																				522.117	7957.06	390.824	2.56446
																				522.119	7957.09	390.834	2.56453
																				522.12	7957.11	390.844	2.56459
																				522.121	7957.12	390.854	2.56466
																				522.122	7957.14	390.864	2.56472
																				522.124	7957.17	390.874	2.56479
																				522.125	7957.19	390.884	2.56486
																				522.126	7957.2	390.894	2.56492
																				522.127	7957.22	390.904	2.56499
																				522.128	7957.23	390.914	2.56505
																				522.13	7957.26	390.924	2.56512
																				522.131	7957.28	390.934	2.56518
																				522.132	7957.29	390.944	2.56525
																				522.133	7957.31	390.954	2.56531
																				522.135	7957.34	390.964	2.56538
																				522.136	7957.35	390.974	2.56545
																				522.137	7957.37	390.984	2.56551
																				522.138	7957.38	390.994	2.56558
																				522.14	7957.41	391.004	2.56564
																				522.141	7957.43	391.014	2.56571
																				522.142	7957.44	391.024	2.56577
																				522.143	7957.46	391.034	2.56584
																				522.145	7957.49	391.044	2.56591
																				522.146	7957.51	391.054	2.56597
																				522.147	7957.52	391.064	2.56604
																				522.148	7957.54	391.074	2.5661
																				522.15	7957.57	391.084	2.56617
																				522.151	7957.58	391.094	2.56623
																				522.152	7957.6	391.104	2.5663
																				522.153	7957.61	391.114	2.56636
																				522.154	7957.63	391.124	2.56643
																				522.156	7957.66	391.134	2.5665
																				522.157	7957.67	391.144	2.56656
																				522.158	7957.69	391.154	2.56663
																				522.159	7957.7	391.164	2.56669
																				522.161	7957.73	391.174	2.56676
																				522.162	7957.75	391.184	2.56682
																				522.163	7957.76	391.194	2.56689
																				522.164	7957.78	391.204	2.56696
																				522.165	7957.79	391.214	2.56702
																				522.167	7957.83	391.224	2.56709
																				522.168	7957.84	391.234	2.56715
																				522.169	7957.86	391.244	2.56722
																				522.17	7957.87	391.254	2.56728
																				522.171	7957.89	391.264	2.56735
																				522.173	7957.92	391.274	2.56741
																				522.174	7957.93	391.284	2.56748
																				522.175	7957.95	391.294	2.56755
																				522.176	7957.96	391.304	2.56761
																				522.178	7957.99	391.314	2.56768
																				522.179	7958.01	391.324	2.56774
																				522.18	7958.02	391.334	2.56781
																				522.181	7958.04	391.344	2.56787
																				522.182	7958.05	391.354	2.56794
																				522.184	7958.08	391.364	2.56801
																				522.185	7958.1	391.374	2.56807
																				522.186	7958.11	391.384	2.56814
																				522.187	7958.13	391.394	2.5682
																				522.188	7958.15	391.404	2.56827
																				522.19	7958.18	391.414	2.56833
																				522.191	7958.19	391.424	2.5684
																				522.192	7958.21	391.434	2.56846
																				522.193	7958.22	391.444	2.56853
																				522.194	7958.24	391.454	2.5686
																				522.196	7958.27	391.464	2.56866
																				522.197	7958.28	391.474	2.56873
																				522.198	7958.3	391.484	2.56879
																				522.199	7958.31	391.494	2.56886
																				522.2	7958.33	391.504	2.56892
																				522.202	7958.36	391.514	2.56899
																				522.203	7958.37	391.524	2.56906
																				522.204	7958.39	391.534	2.56912
																				522.205	7958.4	391.544	2.56919
																				522.206	7958.42	391.554	2.56925
																				522.208	7958.45	391.564	2.56932
																				522.209	7958.47	391.574	2.56938
																				522.21	7958.48	391.584	2.56945
																				522.211	7958.5	391.594	2.56951
																				522.212	7958.51	391.604	2.56958
																				522.214	7958.54	391.614	2.56965
																				522.215	7958.56	391.624	2.56971
																				522.216	7958.57	391.634	2.56978
																				522.217	7958.59	391.644	2.56984
																				522.218	7958.6	391.654	2.56991
																				522.22	7958.63	391.664	2.56997
																				522.221	7958.65	391.674	2.57004
																				522.222	7958.66	391.684	2.5701
																				522.223	7958.68	391.694	2.57017
																				522.224	7958.69	391.704	2.57024
																				522.226	7958.72	391.714	2.5703
																				522.227	7958.74	391.724	2.57037
																				522.228	7958.75	391.734	2.57043
																				522.229	7958.77	391.744	2.5705
																				522.23	7958.79	391.754	2.57056
																				522.232	7958.82	391.764	2.57063
																				522.233	7958.83	391.774	2.5707
																				522.234	7958.85	391.784	2.57076
																				522.235	7958.86	391.794	2.57083
																				522.236	7958.88	391.804	2.57089
																				522.238	7958.91	391.814	2.57096
																				522.239	7958.92	391.824	2.57102
																				522.24	7958.94	391.834	2.57109
																				522.241	7958.95	391.844	2.57115
																				522.242	7958.97	391.854	2.57122
																				522.243	7958.98	391.864	2.57129
																				522.245	7959.01	391.874	2.57135
																				522.246	7959.03	391.884	2.57142
																				522.247	7959.04	391.894	2.57148
																				522.248	7959.06	391.904	2.57155
																				522.249	7959.07	391.914	2.57161
																				522.251	7959.11	391.924	2.57168
																				522.252	7959.12	391.934	2.57175
																				522.253	7959.14	391.944	2.57181
																				522.254	7959.15	391.954	2.57188
																				522.255	7959.17	391.964	2.57194
																				522.257	7959.2	391.974	2.57201
																				522.258	7959.21	391.984	2.57207
																				522.259	7959.23	391.994	2.57214
																				522.26	7959.24	392.004	2.5722
																				522.261	7959.26	392.014	2.57227
																				522.263	7959.29	392.024	2.57234
																				522.264	7959.3	392.034	2.5724
																				522.265	7959.32	392.044	2.57247
																				522.266	7959.33	392.054	2.57253
																				522.267	7959.35	392.064	2.5726
																				522.268	7959.36	392.074	2.57266
																				522.27	7959.39	392.084	2.57273
																				522.271	7959.41	392.094	2.5728
																				522.272	7959.43	392.104	2.57286
																				522.273	7959.44	392.114	2.57293
																				522.274	7959.46	392.124	2.57299
																				522.276	7959.49	392.134	2.57306
																				522.277	7959.5	392.144	2.57312
																				522.278	7959.52	392.154	2.57319
																				522.279	7959.53	392.164	2.57325
																				522.28	7959.55	392.174	2.57332
																				522.282	7959.58	392.184	2.57339
																				522.283	7959.59	392.194	2.57345
																				522.284	7959.61	392.204	2.57352
																				522.285	7959.62	392.214	2.57358
																				522.286	7959.64	392.224	2.57365
																				522.287	7959.65	392.234	2.57371
																				522.289	7959.68	392.244	2.57378
																				522.29	7959.7	392.254	2.57385
																				522.291	7959.71	392.264	2.57391
																				522.292	7959.73	392.274	2.57398
																				522.293	7959.75	392.284	2.57404
																				522.294	7959.76	392.294	2.57411
																				522.296	7959.79	392.304	2.57417
																				522.297	7959.81	392.314	2.57424
																				522.298	7959.82	392.324	2.5743
																				522.299	7959.84	392.334	2.57437
																				522.3	7959.85	392.344	2.57444
																				522.302	7959.88	392.354	2.5745
																				522.303	7959.9	392.364	2.57457
																				522.304	7959.91	392.374	2.57463
																				522.305	7959.93	392.384	2.5747
																				522.306	7959.94	392.394	2.57476
																				522.307	7959.96	392.404	2.57483
																				522.309	7959.99	392.414	2.5749
																				522.31	7960	392.424	2.57496
																				522.311	7960.02	392.434	2.57503
																				522.312	7960.03	392.444	2.57509
																				522.313	7960.05	392.454	2.57516
																				522.314	7960.07	392.464	2.57522
																				522.316	7960.1	392.474	2.57529
																				522.317	7960.11	392.484	2.57535
																				522.318	7960.13	392.494	2.57542
																				522.319	7960.14	392.504	2.57549
																				522.32	7960.16	392.514	2.57555
																				522.321	7960.17	392.524	2.57562
																				522.323	7960.2	392.534	2.57568
																				522.324	7960.22	392.544	2.57575
																				522.325	7960.23	392.554	2.57581
																				522.326	7960.25	392.564	2.57588
																				522.327	7960.26	392.574	2.57594
																				522.328	7960.28	392.584	2.57601
																				522.33	7960.31	392.594	2.57608
																				522.331	7960.32	392.604	2.57614
																				522.332	7960.34	392.614	2.57621
																				522.333	7960.35	392.624	2.57627
																				522.334	7960.37	392.634	2.57634
																				522.335	7960.39	392.644	2.5764
																				522.337	7960.42	392.654	2.57647
																				522.338	7960.43	392.664	2.57654
																				522.339	7960.45	392.674	2.5766
																				522.34	7960.46	392.684	2.57667
																				522.341	7960.48	392.694	2.57673
																				522.342	7960.49	392.704	2.5768
																				522.343	7960.51	392.714	2.57686
																				522.345	7960.54	392.724	2.57693
																				522.346	7960.55	392.734	2.57699
																				522.347	7960.57	392.744	2.57706
																				522.348	7960.58	392.754	2.57713
																				522.349	7960.6	392.764	2.57719
																				522.35	7960.61	392.774	2.57726
																				522.352	7960.64	392.784	2.57732
																				522.353	7960.66	392.794	2.57739
																				522.354	7960.67	392.804	2.57745
																				522.355	7960.69	392.814	2.57752
																				522.356	7960.71	392.824	2.57759
																				522.357	7960.72	392.834	2.57765
																				522.359	7960.75	392.844	2.57772
																				522.36	7960.77	392.854	2.57778
																				522.361	7960.78	392.864	2.57785
																				522.362	7960.8	392.874	2.57791
																				522.363	7960.81	392.884	2.57798
																				522.364	7960.83	392.894	2.57804
																				522.365	7960.84	392.904	2.57811
																				522.367	7960.87	392.914	2.57818
																				522.368	7960.89	392.924	2.57824
																				522.369	7960.9	392.934	2.57831
																				522.37	7960.92	392.944	2.57837
																				522.371	7960.93	392.954	2.57844
																				522.372	7960.95	392.964	2.5785
																				522.374	7960.98	392.974	2.57857
																				522.375	7960.99	392.984	2.57864
																				522.376	7961.01	392.994	2.5787
																				522.377	7961.03	393.004	2.57877
																				522.378	7961.04	393.014	2.57883
																				522.379	7961.06	393.024	2.5789
																				522.38	7961.07	393.034	2.57896
																				522.382	7961.1	393.044	2.57903
																				522.383	7961.12	393.054	2.57909
																				522.384	7961.13	393.064	2.57916
																				522.385	7961.15	393.074	2.57923
																				522.386	7961.16	393.084	2.57929
																				522.387	7961.18	393.094	2.57936
																				522.389	7961.21	393.104	2.57942
																				522.39	7961.22	393.114	2.57949
																				522.391	7961.24	393.124	2.57955
																				522.392	7961.25	393.134	2.57962
																				522.393	7961.27	393.144	2.57969
																				522.394	7961.28	393.154	2.57975
																				522.395	7961.3	393.164	2.57982
																				522.397	7961.33	393.174	2.57988
																				522.398	7961.35	393.184	2.57995
																				522.399	7961.36	393.194	2.58001
																				522.4	7961.38	393.204	2.58008
																				522.401	7961.39	393.214	2.58014
																				522.402	7961.41	393.224	2.58021
																				522.403	7961.42	393.234	2.58028
																				522.405	7961.45	393.244	2.58034
																				522.406	7961.47	393.254	2.58041
																				522.407	7961.48	393.264	2.58047
																				522.408	7961.5	393.274	2.58054
																				522.409	7961.51	393.284	2.5806
																				522.41	7961.53	393.294	2.58067
																				522.411	7961.54	393.304	2.58073
																				522.413	7961.57	393.314	2.5808
																				522.414	7961.59	393.324	2.58087
																				522.415	7961.6	393.334	2.58093
																				522.416	7961.62	393.344	2.581
																				522.417	7961.64	393.354	2.58106
																				522.418	7961.65	393.364	2.58113
																				522.419	7961.67	393.374	2.58119
																				522.421	7961.7	393.384	2.58126
																				522.422	7961.71	393.394	2.58133
																				522.423	7961.73	393.404	2.58139
																				522.424	7961.74	393.414	2.58146
																				522.425	7961.76	393.424	2.58152
																				522.426	7961.77	393.434	2.58159
																				522.427	7961.79	393.444	2.58165
																				522.429	7961.82	393.454	2.58172
																				522.43	7961.83	393.464	2.58178
																				522.431	7961.85	393.474	2.58185
																				522.432	7961.86	393.484	2.58192
																				522.433	7961.88	393.494	2.58198
																				522.434	7961.89	393.504	2.58205
																				522.435	7961.91	393.514	2.58211
																				522.437	7961.94	393.524	2.58218
																				522.438	7961.96	393.534	2.58224
																				522.439	7961.97	393.544	2.58231
																				522.44	7961.99	393.554	2.58238
																				522.441	7962	393.564	2.58244
																				522.442	7962.02	393.574	2.58251
																				522.443	7962.03	393.584	2.58257
																				522.445	7962.06	393.594	2.58264
																				522.446	7962.08	393.604	2.5827
																				522.447	7962.09	393.614	2.58277
																				522.448	7962.11	393.624	2.58283
																				522.449	7962.12	393.634	2.5829
																				522.45	7962.14	393.644	2.58297
																				522.451	7962.15	393.654	2.58303
																				522.452	7962.17	393.664	2.5831
																				522.454	7962.2	393.674	2.58316
																				522.455	7962.21	393.684	2.58323
																				522.456	7962.23	393.694	2.58329
																				522.457	7962.24	393.704	2.58336
																				522.458	7962.26	393.714	2.58343
																				522.459	7962.28	393.724	2.58349
																				522.46	7962.29	393.734	2.58356
																				522.461	7962.31	393.744	2.58362
																				522.463	7962.34	393.754	2.58369
																				522.464	7962.35	393.764	2.58375
																				522.465	7962.37	393.774	2.58382
																				522.466	7962.38	393.784	2.58388
																				522.467	7962.4	393.794	2.58395
																				522.468	7962.41	393.804	2.58402
																				522.469	7962.43	393.814	2.58408
																				522.471	7962.46	393.824	2.58415
																				522.472	7962.47	393.834	2.58421
																				522.473	7962.49	393.844	2.58428
																				522.474	7962.5	393.854	2.58434
																				522.475	7962.52	393.864	2.58441
																				522.476	7962.53	393.874	2.58448
																				522.477	7962.55	393.884	2.58454
																				522.478	7962.56	393.894	2.58461
																				522.48	7962.6	393.904	2.58467
																				522.481	7962.61	393.914	2.58474
																				522.482	7962.63	393.924	2.5848
																				522.483	7962.64	393.934	2.58487
																				522.484	7962.66	393.944	2.58493
																				522.485	7962.67	393.954	2.585
																				522.486	7962.69	393.964	2.58507
																				522.487	7962.7	393.974	2.58513
																				522.489	7962.73	393.984	2.5852
																				522.49	7962.75	393.994	2.58526
																				522.491	7962.76	394.004	2.58533
																				522.492	7962.78	394.014	2.58539
																				522.493	7962.79	394.024	2.58546
																				522.494	7962.81	394.034	2.58552
																				522.495	7962.82	394.044	2.58559
																				522.496	7962.84	394.054	2.58566
																				522.497	7962.85	394.064	2.58572
																				522.499	7962.88	394.074	2.58579
																				522.5	7962.9	394.084	2.58585
																				522.501	7962.92	394.094	2.58592
																				522.502	7962.93	394.104	2.58598
																				522.503	7962.95	394.114	2.58605
																				522.504	7962.96	394.124	2.58612
																				522.505	7962.98	394.134	2.58618
																				522.506	7962.99	394.144	2.58625
																				522.508	7963.02	394.154	2.58631
																				522.509	7963.04	394.164	2.58638
																				522.51	7963.05	394.174	2.58644
																				522.511	7963.07	394.184	2.58651
																				522.512	7963.08	394.194	2.58657
																				522.513	7963.1	394.204	2.58664
																				522.514	7963.11	394.214	2.58671
																				522.515	7963.13	394.224	2.58677
																				522.516	7963.14	394.234	2.58684
																				522.518	7963.17	394.244	2.5869
																				522.519	7963.19	394.254	2.58697
																				522.52	7963.2	394.264	2.58703
																				522.521	7963.22	394.274	2.5871
																				522.522	7963.24	394.284	2.58717
																				522.523	7963.25	394.294	2.58723
																				522.524	7963.27	394.304	2.5873
																				522.525	7963.28	394.314	2.58736
																				522.526	7963.3	394.324	2.58743
																				522.528	7963.33	394.334	2.58749
																				522.529	7963.34	394.344	2.58756
																				522.53	7963.36	394.354	2.58762
																				522.531	7963.37	394.364	2.58769
																				522.532	7963.39	394.374	2.58776
																				522.533	7963.4	394.384	2.58782
																				522.534	7963.42	394.394	2.58789
																				522.535	7963.43	394.404	2.58795
																				522.536	7963.45	394.414	2.58802
																				522.538	7963.48	394.424	2.58808
																				522.539	7963.49	394.434	2.58815
																				522.54	7963.51	394.444	2.58822
																				522.541	7963.52	394.454	2.58828
																				522.542	7963.54	394.464	2.58835
																				522.543	7963.56	394.474	2.58841
																				522.544	7963.57	394.484	2.58848
																				522.545	7963.59	394.494	2.58854
																				522.546	7963.6	394.504	2.58861
																				522.547	7963.62	394.514	2.58867
																				522.549	7963.65	394.524	2.58874
																				522.55	7963.66	394.534	2.58881
																				522.551	7963.68	394.544	2.58887
																				522.552	7963.69	394.554	2.58894
																				522.553	7963.71	394.564	2.589
																				522.554	7963.72	394.574	2.58907
																				522.555	7963.74	394.584	2.58913
																				522.556	7963.75	394.594	2.5892
																				522.557	7963.77	394.604	2.58927
																				522.558	7963.78	394.614	2.58933
																				522.56	7963.81	394.624	2.5894
																				522.561	7963.83	394.634	2.58946
																				522.562	7963.84	394.644	2.58953
																				522.563	7963.86	394.654	2.58959
																				522.564	7963.88	394.664	2.58966
																				522.565	7963.89	394.674	2.58972
																				522.566	7963.91	394.684	2.58979
																				522.567	7963.92	394.694	2.58986
																				522.568	7963.94	394.704	2.58992
																				522.569	7963.95	394.714	2.58999
																				522.571	7963.98	394.724	2.59005
																				522.572	7964	394.734	2.59012
																				522.573	7964.01	394.744	2.59018
																				522.574	7964.03	394.754	2.59025
																				522.575	7964.04	394.764	2.59031
																				522.576	7964.06	394.774	2.59038
																				522.577	7964.07	394.784	2.59045
																				522.578	7964.09	394.794	2.59051
																				522.579	7964.1	394.804	2.59058
																				522.58	7964.12	394.814	2.59064
																				522.581	7964.13	394.824	2.59071
																				522.583	7964.16	394.834	2.59077
																				522.584	7964.18	394.844	2.59084
																				522.585	7964.2	394.854	2.59091
																				522.586	7964.21	394.864	2.59097
																				522.587	7964.23	394.874	2.59104
																				522.588	7964.24	394.884	2.5911
																				522.589	7964.26	394.894	2.59117
																				522.59	7964.27	394.904	2.59123
																				522.591	7964.29	394.914	2.5913
																				522.592	7964.3	394.924	2.59136
																				522.593	7964.32	394.934	2.59143
																				522.595	7964.35	394.944	2.5915
																				522.596	7964.36	394.954	2.59156
																				522.597	7964.38	394.964	2.59163
																				522.598	7964.39	394.974	2.59169
																				522.599	7964.41	394.984	2.59176
																				522.6	7964.42	394.994	2.59182
																				522.601	7964.44	395.004	2.59189
																				522.602	7964.45	395.014	2.59196
																				522.603	7964.47	395.024	2.59202
																				522.604	7964.48	395.034	2.59209
																				522.605	7964.5	395.044	2.59215
																				522.606	7964.52	395.054	2.59222
																				522.608	7964.55	395.064	2.59228
																				522.609	7964.56	395.074	2.59235
																				522.61	7964.58	395.084	2.59241
																				522.611	7964.59	395.094	2.59248
																				522.612	7964.61	395.104	2.59255
																				522.613	7964.62	395.114	2.59261
																				522.614	7964.64	395.124	2.59268
																				522.615	7964.65	395.134	2.59274
																				522.616	7964.67	395.144	2.59281
																				522.617	7964.68	395.154	2.59287
																				522.618	7964.7	395.164	2.59294
																				522.619	7964.71	395.174	2.59301
																				522.62	7964.73	395.184	2.59307
																				522.621	7964.74	395.194	2.59314
																				522.622	7964.76	395.204	2.5932
																				522.623	7964.77	395.214	2.59327
																				522.624	7964.79	395.224	2.59333
																				522.625	7964.81	395.234	2.5934
																				522.626	7964.82	395.244	2.59346
																				522.627	7964.84	395.254	2.59353
																				522.628	7964.85	395.264	2.5936
																				522.629	7964.87	395.274	2.59366
																				522.63	7964.88	395.284	2.59373
																				522.631	7964.9	395.294	2.59379
																				522.632	7964.91	395.304	2.59386
																				522.633	7964.93	395.314	2.59392
																				522.635	7964.96	395.324	2.59399
																				522.636	7964.97	395.334	2.59406
																				522.637	7964.99	395.344	2.59412
																				522.638	7965	395.354	2.59419
																				522.639	7965.02	395.364	2.59425
																				522.64	7965.03	395.374	2.59432
																				522.641	7965.05	395.384	2.59438
																				522.642	7965.06	395.394	2.59445
																				522.643	7965.08	395.404	2.59451
																				522.644	7965.09	395.414	2.59458
																				522.645	7965.11	395.424	2.59465
																				522.646	7965.13	395.434	2.59471
																				522.647	7965.14	395.444	2.59478
																				522.648	7965.16	395.454	2.59484
																				522.649	7965.17	395.464	2.59491
																				522.65	7965.19	395.474	2.59497
																				522.651	7965.2	395.484	2.59504
																				522.652	7965.22	395.494	2.5951
																				522.653	7965.23	395.504	2.59517
																				522.654	7965.25	395.514	2.59524
																				522.655	7965.26	395.524	2.5953
																				522.656	7965.28	395.534	2.59537
																				522.657	7965.29	395.544	2.59543
																				522.658	7965.31	395.554	2.5955
																				522.659	7965.32	395.564	2.59556
																				522.66	7965.34	395.574	2.59563
																				522.661	7965.35	395.584	2.5957
																				522.662	7965.37	395.594	2.59576
																				522.663	7965.38	395.604	2.59583
																				522.664	7965.4	395.614	2.59589
																				522.665	7965.41	395.624	2.59596
																				522.666	7965.43	395.634	2.59602
																				522.667	7965.45	395.644	2.59609
																				522.668	7965.46	395.654	2.59615
																				522.669	7965.48	395.664	2.59622
																				522.67	7965.49	395.674	2.59629
																				522.671	7965.51	395.684	2.59635
																				522.672	7965.52	395.694	2.59642
																				522.673	7965.54	395.704	2.59648
																				522.674	7965.55	395.714	2.59655
																				522.675	7965.57	395.724	2.59661
																				522.676	7965.58	395.734	2.59668
																				522.677	7965.6	395.744	2.59675
																				522.678	7965.61	395.754	2.59681
																				522.679	7965.63	395.764	2.59688
																				522.68	7965.64	395.774	2.59694
																				522.681	7965.66	395.784	2.59701
																				522.682	7965.67	395.794	2.59707
																				522.683	7965.69	395.804	2.59714
																				522.684	7965.7	395.814	2.5972
																				522.685	7965.72	395.824	2.59727
																				522.686	7965.73	395.834	2.59734
																				522.687	7965.75	395.844	2.5974
																				522.688	7965.77	395.854	2.59747
																				522.689	7965.78	395.864	2.59753
																				522.69	7965.8	395.874	2.5976
																				522.691	7965.81	395.884	2.59766
																				522.692	7965.83	395.894	2.59773
																				522.693	7965.84	395.904	2.5978
																				522.694	7965.86	395.914	2.59786
																				522.695	7965.87	395.924	2.59793
																				522.696	7965.89	395.934	2.59799
																				522.697	7965.9	395.944	2.59806
																				522.698	7965.92	395.954	2.59812
																				522.699	7965.93	395.964	2.59819
																				522.7	7965.95	395.974	2.59825
																				522.701	7965.96	395.984	2.59832
																				522.702	7965.98	395.994	2.59839
																				522.703	7965.99	396.004	2.59845
																				522.704	7966.01	396.014	2.59852
																				522.705	7966.02	396.024	2.59858
																				522.706	7966.04	396.034	2.59865
																				522.707	7966.05	396.044	2.59871
																				522.708	7966.07	396.054	2.59878
																				522.709	7966.09	396.064	2.59885
																				522.71	7966.1	396.074	2.59891
																				522.711	7966.12	396.084	2.59898
																				522.712	7966.13	396.094	2.59904
																				522.712	7966.13	396.104	2.59911
																				522.713	7966.15	396.114	2.59917
																				522.714	7966.16	396.124	2.59924
																				522.715	7966.18	396.134	2.5993
																				522.716	7966.19	396.144	2.59937
																				522.717	7966.21	396.154	2.59944
																				522.718	7966.22	396.164	2.5995
																				522.719	7966.24	396.174	2.59957
																				522.72	7966.25	396.184	2.59963
																				522.721	7966.27	396.194	2.5997
																				522.722	7966.28	396.204	2.59976
																				522.723	7966.3	396.214	2.59983
																				522.724	7966.31	396.224	2.5999
																				522.725	7966.33	396.234	2.59996
																				522.726	7966.34	396.244	2.60003
																				522.727	7966.36	396.254	2.60009
																				522.728	7966.37	396.264	2.60016
																				522.729	7966.39	396.274	2.60022
																				522.73	7966.41	396.284	2.60029
																				522.731	7966.42	396.294	2.60035
																				522.732	7966.44	396.304	2.60042
																				522.733	7966.45	396.314	2.60049
																				522.734	7966.47	396.324	2.60055
																				522.735	7966.48	396.334	2.60062
																				522.736	7966.5	396.344	2.60068
																				522.737	7966.51	396.354	2.60075
																				522.738	7966.53	396.364	2.60081
																				522.738	7966.53	396.374	2.60088
																				522.739	7966.54	396.384	2.60094
																				522.74	7966.56	396.394	2.60101
																				522.741	7966.57	396.404	2.60108
																				522.742	7966.59	396.414	2.60114
																				522.743	7966.6	396.424	2.60121
																				522.744	7966.62	396.434	2.60127
																				522.745	7966.63	396.444	2.60134
																				522.746	7966.65	396.454	2.6014
																				522.747	7966.66	396.464	2.60147
																				522.748	7966.68	396.474	2.60154
																				522.749	7966.69	396.484	2.6016
																				522.75	7966.71	396.494	2.60167
																				522.751	7966.73	396.504	2.60173
																				522.752	7966.74	396.514	2.6018
																				522.753	7966.76	396.524	2.60186
																				522.754	7966.77	396.534	2.60193
																				522.755	7966.79	396.544	2.60199
																				522.755	7966.79	396.554	2.60206
																				522.756	7966.8	396.564	2.60213
																				522.757	7966.82	396.574	2.60219
																				522.758	7966.83	396.584	2.60226
																				522.759	7966.85	396.594	2.60232
																				522.76	7966.86	396.604	2.60239
																				522.761	7966.88	396.614	2.60245
																				522.762	7966.89	396.624	2.60252
																				522.763	7966.91	396.634	2.60259
																				522.764	7966.92	396.644	2.60265
																				522.765	7966.94	396.654	2.60272
																				522.766	7966.95	396.664	2.60278
																				522.767	7966.97	396.674	2.60285
																				522.768	7966.98	396.684	2.60291
																				522.768	7966.98	396.694	2.60298
																				522.769	7967	396.704	2.60304
																				522.77	7967.01	396.714	2.60311
																				522.771	7967.03	396.724	2.60318
																				522.772	7967.05	396.734	2.60324
																				522.773	7967.06	396.744	2.60331
																				522.774	7967.08	396.754	2.60337
																				522.775	7967.09	396.764	2.60344
																				522.776	7967.11	396.774	2.6035
																				522.777	7967.12	396.784	2.60357
																				522.778	7967.14	396.794	2.60364
																				522.779	7967.15	396.804	2.6037
																				522.78	7967.17	396.814	2.60377
																				522.78	7967.17	396.824	2.60383
																				522.781	7967.18	396.834	2.6039
																				522.782	7967.2	396.844	2.60396
																				522.783	7967.21	396.854	2.60403
																				522.784	7967.23	396.864	2.60409
																				522.785	7967.24	396.874	2.60416
																				522.786	7967.26	396.884	2.60423
																				522.787	7967.27	396.894	2.60429
																				522.788	7967.29	396.904	2.60436
																				522.789	7967.3	396.914	2.60442
																				522.79	7967.32	396.924	2.60449
																				522.79	7967.32	396.934	2.60455
																				522.791	7967.33	396.944	2.60462
																				522.792	7967.35	396.954	2.60469
																				522.793	7967.37	396.964	2.60475
																				522.794	7967.38	396.974	2.60482
																				522.795	7967.4	396.984	2.60488
																				522.796	7967.41	396.994	2.60495
																				522.797	7967.43	397.004	2.60501
																				522.798	7967.44	397.014	2.60508
																				522.799	7967.46	397.024	2.60514
																				522.799	7967.46	397.034	2.60521
																				522.8	7967.47	397.044	2.60528
																				522.801	7967.49	397.054	2.60534
																				522.802	7967.5	397.064	2.60541
																				522.803	7967.52	397.074	2.60547
																				522.804	7967.53	397.084	2.60554
																				522.805	7967.55	397.094	2.6056
																				522.806	7967.56	397.104	2.60567
																				522.807	7967.58	397.114	2.60573
																				522.808	7967.59	397.124	2.6058
																				522.808	7967.59	397.134	2.60587
																				522.809	7967.61	397.144	2.60593
																				522.81	7967.62	397.154	2.606
																				522.811	7967.64	397.164	2.60606
																				522.812	7967.65	397.174	2.60613
																				522.813	7967.67	397.184	2.60619
																				522.814	7967.69	397.194	2.60626
																				522.815	7967.7	397.204	2.60633
																				522.816	7967.72	397.214	2.60639
																				522.816	7967.72	397.224	2.60646
																				522.817	7967.73	397.234	2.60652
																				522.818	7967.75	397.244	2.60659
																				522.819	7967.76	397.254	2.60665
																				522.82	7967.78	397.264	2.60672
																				522.821	7967.79	397.274	2.60678
																				522.822	7967.81	397.284	2.60685
																				522.823	7967.82	397.294	2.60692
																				522.823	7967.82	397.304	2.60698
																				522.824	7967.84	397.314	2.60705
																				522.825	7967.85	397.324	2.60711
																				522.826	7967.87	397.334	2.60718
																				522.827	7967.88	397.344	2.60724
																				522.828	7967.9	397.354	2.60731
																				522.829	7967.91	397.364	2.60738
																				522.83	7967.93	397.374	2.60744
																				522.83	7967.93	397.384	2.60751
																				522.831	7967.94	397.394	2.60757
																				522.832	7967.96	397.404	2.60764
																				522.833	7967.97	397.414	2.6077
																				522.834	7967.99	397.424	2.60777
																				522.835	7968.01	397.434	2.60783
																				522.836	7968.02	397.444	2.6079
																				522.837	7968.04	397.454	2.60797
																				522.837	7968.04	397.464	2.60803
																				522.838	7968.05	397.474	2.6081
																				522.839	7968.07	397.484	2.60816
																				522.84	7968.08	397.494	2.60823
																				522.841	7968.1	397.504	2.60829
																				522.842	7968.11	397.514	2.60836
																				522.843	7968.13	397.524	2.60843
																				522.843	7968.13	397.534	2.60849
																				522.844	7968.14	397.544	2.60856
																				522.845	7968.16	397.554	2.60862
																				522.846	7968.17	397.564	2.60869
																				522.847	7968.19	397.574	2.60875
																				522.848	7968.2	397.584	2.60882
																				522.849	7968.22	397.594	2.60888
																				522.849	7968.22	397.604	2.60895
																				522.85	7968.23	397.614	2.60902
																				522.851	7968.25	397.624	2.60908
																				522.852	7968.26	397.634	2.60915
																				522.853	7968.28	397.644	2.60921
																				522.854	7968.29	397.654	2.60928
																				522.855	7968.31	397.664	2.60934
																				522.855	7968.31	397.674	2.60941
																				522.856	7968.33	397.684	2.60948
																				522.857	7968.34	397.694	2.60954
																				522.858	7968.36	397.704	2.60961
																				522.859	7968.37	397.714	2.60967
																				522.86	7968.39	397.724	2.60974
																				522.86	7968.39	397.734	2.6098
																				522.861	7968.4	397.744	2.60987
																				522.862	7968.42	397.754	2.60993
																				522.863	7968.43	397.764	2.61
																				522.864	7968.45	397.774	2.61007
																				522.865	7968.46	397.784	2.61013
																				522.865	7968.46	397.794	2.6102
																				522.866	7968.48	397.804	2.61026
																				522.867	7968.49	397.814	2.61033
																				522.868	7968.51	397.824	2.61039
																				522.869	7968.52	397.834	2.61046
																				522.87	7968.54	397.844	2.61052
																				522.87	7968.54	397.854	2.61059
																				522.871	7968.55	397.864	2.61066
																				522.872	7968.57	397.874	2.61072
																				522.873	7968.58	397.884	2.61079
																				522.874	7968.6	397.894	2.61085
																				522.875	7968.61	397.904	2.61092
																				522.875	7968.61	397.914	2.61098
																				522.876	7968.63	397.924	2.61105
																				522.877	7968.65	397.934	2.61112
																				522.878	7968.66	397.944	2.61118
																				522.879	7968.68	397.954	2.61125
																				522.879	7968.68	397.964	2.61131
																				522.88	7968.69	397.974	2.61138
																				522.881	7968.71	397.984	2.61144
																				522.882	7968.72	397.994	2.61151
																				522.883	7968.74	398.004	2.61157
																				522.884	7968.75	398.014	2.61164
																				522.884	7968.75	398.024	2.61171
																				522.885	7968.77	398.034	2.61177
																				522.886	7968.78	398.044	2.61184
																				522.887	7968.8	398.054	2.6119
																				522.888	7968.81	398.064	2.61197
																				522.888	7968.81	398.074	2.61203
																				522.889	7968.83	398.084	2.6121
																				522.89	7968.84	398.094	2.61217
																				522.891	7968.86	398.104	2.61223
																				522.892	7968.87	398.114	2.6123
																				522.893	7968.89	398.124	2.61236
																				522.893	7968.89	398.134	2.61243
																				522.894	7968.9	398.144	2.61249
																				522.895	7968.92	398.154	2.61256
																				522.896	7968.94	398.164	2.61262
																				522.897	7968.95	398.174	2.61269
																				522.897	7968.95	398.184	2.61276
																				522.898	7968.97	398.194	2.61282
																				522.899	7968.98	398.204	2.61289
																				522.9	7969	398.214	2.61295
																				522.901	7969.01	398.224	2.61302
																				522.901	7969.01	398.234	2.61308
																				522.902	7969.03	398.244	2.61315
																				522.903	7969.04	398.254	2.61322
																				522.904	7969.06	398.264	2.61328
																				522.904	7969.06	398.274	2.61335
																				522.905	7969.07	398.284	2.61341
																				522.906	7969.09	398.294	2.61348
																				522.907	7969.1	398.304	2.61354
																				522.907	7969.1	398.314	2.61361
																				522.908	7969.12	398.324	2.61367
																				522.909	7969.13	398.334	2.61374
																				522.91	7969.15	398.344	2.61381
																				522.911	7969.16	398.354	2.61387
																				522.911	7969.16	398.364	2.61394
																				522.912	7969.18	398.374	2.614
																				522.913	7969.19	398.384	2.61407
																				522.914	7969.21	398.394	2.61413
																				522.914	7969.21	398.404	2.6142
																				522.915	7969.22	398.414	2.61427
																				522.916	7969.24	398.424	2.61433
																				522.917	7969.26	398.434	2.6144
																				522.917	7969.26	398.444	2.61446
																				522.918	7969.27	398.454	2.61453
																				522.919	7969.29	398.464	2.61459
																				522.92	7969.3	398.474	2.61466
																				522.92	7969.3	398.484	2.61472
																				522.921	7969.32	398.494	2.61479
																				522.922	7969.33	398.504	2.61486
																				522.923	7969.35	398.514	2.61492
																				522.924	7969.36	398.524	2.61499
																				522.924	7969.36	398.534	2.61505
																				522.925	7969.38	398.544	2.61512
																				522.926	7969.39	398.554	2.61518
																				522.927	7969.41	398.564	2.61525
																				522.927	7969.41	398.574	2.61531
																				522.928	7969.42	398.584	2.61538
																				522.929	7969.44	398.594	2.61545
																				522.93	7969.45	398.604	2.61551
																				522.93	7969.45	398.614	2.61558
																				522.931	7969.47	398.624	2.61564
																				522.932	7969.48	398.634	2.61571
																				522.933	7969.5	398.644	2.61577
																				522.933	7969.5	398.654	2.61584
																				522.934	7969.51	398.664	2.61591
																				522.935	7969.53	398.674	2.61597
																				522.936	7969.54	398.684	2.61604
																				522.936	7969.54	398.694	2.6161
																				522.937	7969.56	398.704	2.61617
																				522.938	7969.58	398.714	2.61623
																				522.939	7969.59	398.724	2.6163
																				522.939	7969.59	398.734	2.61636
																				522.94	7969.61	398.744	2.61643
																				522.941	7969.62	398.754	2.6165
																				522.941	7969.62	398.764	2.61656
																				522.942	7969.64	398.774	2.61663
																				522.943	7969.65	398.784	2.61669
																				522.944	7969.67	398.794	2.61676
																				522.944	7969.67	398.804	2.61682
																				522.945	7969.68	398.814	2.61689
																				522.946	7969.7	398.824	2.61696
																				522.947	7969.71	398.834	2.61702
																				522.947	7969.71	398.844	2.61709
																				522.948	7969.73	398.854	2.61715
																				522.949	7969.74	398.864	2.61722
																				522.95	7969.76	398.874	2.61728
																				522.95	7969.76	398.884	2.61735
																				522.951	7969.77	398.894	2.61741
																				522.952	7969.79	398.904	2.61748
																				522.953	7969.8	398.914	2.61755
																				522.953	7969.8	398.924	2.61761
																				522.954	7969.82	398.934	2.61768
																				522.955	7969.83	398.944	2.61774
																				522.955	7969.83	398.954	2.61781
																				522.956	7969.85	398.964	2.61787
																				522.957	7969.86	398.974	2.61794
																				522.958	7969.88	398.984	2.61801
																				522.958	7969.88	398.994	2.61807
																				522.959	7969.9	399.004	2.61814
																				522.96	7969.91	399.014	2.6182
																				522.961	7969.93	399.024	2.61827
																				522.961	7969.93	399.034	2.61833
																				522.962	7969.94	399.044	2.6184
																				522.963	7969.96	399.054	2.61846
																				522.963	7969.96	399.064	2.61853
																				522.964	7969.97	399.074	2.6186
																				522.965	7969.99	399.084	2.61866
																				522.966	7970	399.094	2.61873
																				522.966	7970	399.104	2.61879
																				522.967	7970.02	399.114	2.61886
																				522.968	7970.03	399.124	2.61892
																				522.968	7970.03	399.134	2.61899
																				522.969	7970.05	399.144	2.61906
																				522.97	7970.06	399.154	2.61912
																				522.971	7970.08	399.164	2.61919
																				522.971	7970.08	399.174	2.61925
																				522.972	7970.09	399.184	2.61932
																				522.973	7970.11	399.194	2.61938
																				522.973	7970.11	399.204	2.61945
																				522.974	7970.12	399.214	2.61951
																				522.975	7970.14	399.224	2.61958
																				522.976	7970.15	399.234	2.61965
																				522.976	7970.15	399.244	2.61971
																				522.977	7970.17	399.254	2.61978
																				522.978	7970.18	399.264	2.61984
																				522.978	7970.18	399.274	2.61991
																				522.979	7970.2	399.284	2.61997
																				522.98	7970.22	399.294	2.62004
																				522.981	7970.23	399.304	2.6201
																				522.981	7970.23	399.314	2.62017
																				522.982	7970.25	399.324	2.62024
																				522.983	7970.26	399.334	2.6203
																				522.983	7970.26	399.344	2.62037
																				522.984	7970.28	399.354	2.62043
																				522.985	7970.29	399.364	2.6205
																				522.985	7970.29	399.374	2.62056
																				522.986	7970.31	399.384	2.62063
																				522.987	7970.32	399.394	2.6207
																				522.988	7970.34	399.404	2.62076
																				522.988	7970.34	399.414	2.62083
																				522.989	7970.35	399.424	2.62089
																				522.99	7970.37	399.434	2.62096
																				522.99	7970.37	399.444	2.62102
																				522.991	7970.38	399.454	2.62109
																				522.992	7970.4	399.464	2.62115
																				522.992	7970.4	399.474	2.62122
																				522.993	7970.41	399.484	2.62129
																				522.994	7970.43	399.494	2.62135
																				522.995	7970.44	399.504	2.62142
																				522.995	7970.44	399.514	2.62148
																				522.996	7970.46	399.524	2.62155
																				522.997	7970.47	399.534	2.62161
																				522.997	7970.47	399.544	2.62168
																				522.998	7970.49	399.554	2.62175
																				522.999	7970.5	399.564	2.62181
																				522.999	7970.5	399.574	2.62188
																				523	7970.52	399.584	2.62194
																				523.001	7970.54	399.594	2.62201
																				523.001	7970.54	399.604	2.62207
																				523.002	7970.55	399.614	2.62214
																				523.003	7970.57	399.624	2.6222
																				523.003	7970.57	399.634	2.62227
																				523.004	7970.58	399.644	2.62234
																				523.005	7970.6	399.654	2.6224
																				523.006	7970.61	399.664	2.62247
																				523.006	7970.61	399.674	2.62253
																				523.007	7970.63	399.684	2.6226
																				523.008	7970.64	399.694	2.62266
																				523.008	7970.64	399.704	2.62273
																				523.009	7970.66	399.714	2.6228
																				523.01	7970.67	399.724	2.62286
																				523.01	7970.67	399.734	2.62293
																				523.011	7970.69	399.744	2.62299
																				523.012	7970.7	399.754	2.62306
																				523.012	7970.7	399.764	2.62312
																				523.013	7970.72	399.774	2.62319
																				523.014	7970.73	399.784	2.62325
																				523.014	7970.73	399.794	2.62332
																				523.015	7970.75	399.804	2.62339
																				523.016	7970.76	399.814	2.62345
																				523.016	7970.76	399.824	2.62352
																				523.017	7970.78	399.834	2.62358
																				523.018	7970.79	399.844	2.62365
																				523.018	7970.79	399.854	2.62371
																				523.019	7970.81	399.864	2.62378
																				523.02	7970.82	399.874	2.62385
																				523.02	7970.82	399.884	2.62391
																				523.021	7970.84	399.894	2.62398
																				523.022	7970.86	399.904	2.62404
																				523.022	7970.86	399.914	2.62411
																				523.023	7970.87	399.924	2.62417
																				523.024	7970.89	399.934	2.62424
																				523.024	7970.89	399.944	2.6243
																				523.025	7970.9	399.954	2.62437
																				523.026	7970.92	399.964	2.62444
																				523.026	7970.92	399.974	2.6245
																				523.027	7970.93	399.984	2.62457
																				523.028	7970.95	399.994	2.62463
																				523.028	7970.95	400.004	2.6247
																				523.029	7970.96	400.014	2.62476
																				523.03	7970.98	400.024	2.62483
																				523.03	7970.98	400.034	2.6249
																				523.031	7970.99	400.044	2.62496
																				523.032	7971.01	400.054	2.62503
																				523.032	7971.01	400.064	2.62509
																				523.033	7971.02	400.074	2.62516
																				523.034	7971.04	400.084	2.62522
																				523.034	7971.04	400.094	2.62529
																				523.035	7971.05	400.104	2.62535
																				523.036	7971.07	400.114	2.62542
																				523.036	7971.07	400.124	2.62549
																				523.037	7971.08	400.134	2.62555
																				523.037	7971.08	400.144	2.62562
																				523.038	7971.1	400.154	2.62568
																				523.039	7971.11	400.164	2.62575
																				523.039	7971.11	400.174	2.62581
																				523.04	7971.13	400.184	2.62588
																				523.041	7971.14	400.194	2.62594
																				523.041	7971.14	400.204	2.62601
																				523.042	7971.16	400.214	2.62608
																				523.043	7971.18	400.224	2.62614
																				523.043	7971.18	400.234	2.62621
																				523.044	7971.19	400.244	2.62627
																				523.045	7971.21	400.254	2.62634
																				523.045	7971.21	400.264	2.6264
																				523.046	7971.22	400.274	2.62647
																				523.046	7971.22	400.284	2.62654
																				523.047	7971.24	400.294	2.6266
																				523.048	7971.25	400.304	2.62667
																				523.048	7971.25	400.314	2.62673
																				523.049	7971.27	400.324	2.6268
																				523.05	7971.28	400.334	2.62686
																				523.05	7971.28	400.344	2.62693
																				523.051	7971.3	400.354	2.62699
																				523.052	7971.31	400.364	2.62706
																				523.052	7971.31	400.374	2.62713
																				523.053	7971.33	400.384	2.62719
																				523.053	7971.33	400.394	2.62726
																				523.054	7971.34	400.404	2.62732
																				523.055	7971.36	400.414	2.62739
																				523.055	7971.36	400.424	2.62745
																				523.056	7971.37	400.434	2.62752
																				523.057	7971.39	400.444	2.62759
																				523.057	7971.39	400.454	2.62765
																				523.058	7971.4	400.464	2.62772
																				523.058	7971.4	400.474	2.62778
																				523.059	7971.42	400.484	2.62785
																				523.06	7971.43	400.494	2.62791
																				523.06	7971.43	400.504	2.62798
																				523.061	7971.45	400.514	2.62804
																				523.062	7971.46	400.524	2.62811
																				523.062	7971.46	400.534	2.62818
																				523.063	7971.48	400.544	2.62824
																				523.063	7971.48	400.554	2.62831
																				523.064	7971.5	400.564	2.62837
																				523.065	7971.51	400.574	2.62844
																				523.065	7971.51	400.584	2.6285
																				523.066	7971.53	400.594	2.62857
																				523.067	7971.54	400.604	2.62864
																				523.067	7971.54	400.614	2.6287
																				523.068	7971.56	400.624	2.62877
																				523.068	7971.56	400.634	2.62883
																				523.069	7971.57	400.644	2.6289
																				523.07	7971.59	400.654	2.62896
																				523.07	7971.59	400.664	2.62903
																				523.071	7971.6	400.674	2.62909
																				523.071	7971.6	400.684	2.62916
																				523.072	7971.62	400.694	2.62923
																				523.073	7971.63	400.704	2.62929
																				523.073	7971.63	400.714	2.62936
																				523.074	7971.65	400.724	2.62942
																				523.074	7971.65	400.734	2.62949
																				523.075	7971.66	400.744	2.62955
																				523.076	7971.68	400.754	2.62962
																				523.076	7971.68	400.764	2.62969
																				523.077	7971.69	400.774	2.62975
																				523.077	7971.69	400.784	2.62982
																				523.078	7971.71	400.794	2.62988
																				523.079	7971.72	400.804	2.62995
																				523.079	7971.72	400.814	2.63001
																				523.08	7971.74	400.824	2.63008
																				523.08	7971.74	400.834	2.63014
																				523.081	7971.75	400.844	2.63021
[truncated: 3,261 more rows]

## Sheet: 2
15 min				30 min				60 min				120 min				180 min				240 min
V(kN)	M (kN.m)	dis (mm)	Δ (%)	V(kN)	M (kN.m)	dis (mm)	Δ (%)	V(kN)	M (kN.m)	dis (mm)	Δ (%)	V(kN)	M (kN.m)	dis (mm)	Δ (%)	V(kN)	M (kN.m)	dis (mm)	Δ (%)	V(kN)	M (kN.m)	dis (mm)	Δ (%)
-381.716	-5817.35	-381.524	-2.50344	-381.402	-5812.57	-381.524	-2.50344	-382.665	-5831.82	-381.524	-2.50344	-354.004	-5395.02	-381.524	-2.50344	-318.553	-4854.75	-381.524	-2.50344	-255.609	-3895.48	-229.524	-1.50606
-394.199	-6007.59	-305.524	-2.00475	-381.383	-5812.28	-381.524	-2.50344	-382.656	-5831.68	-379.524	-2.49031	-353.986	-5394.75	-381.524	-2.50344	-318.537	-4854.5	-381.524	-2.50344	-255.596	-3895.28	-229.524	-1.50606
-394.199	-6007.59	-305.524	-2.00475	-390.518	-5951.49	-305.524	-2.00475	-379.871	-5789.23	-305.524	-2.00475	-347.653	-5298.23	-305.524	-2.00475	-310.599	-4733.54	-305.524	-2.00475	-234.649	-3576.06	-152.524	-1.00081
-392.556	-5982.55	-229.524	-1.50606	-390.518	-5951.49	-305.524	-2.00475	-375.545	-5723.31	-229.524	-1.50606	-338.936	-5165.39	-229.524	-1.50606	-297.856	-4539.33	-229.524	-1.50606	-218.155	-3324.69	-114.524	-0.75147
-381.105	-5808.04	-152.524	-1.00081	-387.901	-5911.61	-229.524	-1.50606	-359.494	-5478.68	-152.524	-1.00081	-318.028	-4846.74	-152.524	-1.00081	-273.801	-4172.72	-152.524	-1.00081	-189.52	-2888.28	-76.524	-0.502126
-373.911	-5698.41	-114.524	-0.75147	-374.721	-5710.75	-152.524	-1.00081	-348.129	-5305.49	-114.524	-0.75147	-302.986	-4617.51	-114.524	-0.75147	-256.86	-3914.55	-114.524	-0.75147	-171.037	-2606.6	-61.524	-0.403701
-320.988	-4891.86	-76.524	-0.502126	-365.64	-5572.35	-114.524	-0.75147	-294.433	-4487.16	-76.524	-0.502126	-259.825	-3959.73	-76.524	-0.502126	-224.188	-3416.62	-76.524	-0.502126	-142.885	-2177.56	-46.524	-0.305276
-282.912	-4311.57	-61.524	-0.403701	-311.947	-4754.07	-76.524	-0.502126	-257.643	-3926.48	-61.524	-0.403701	-227.418	-3465.85	-61.524	-0.403701	-200.29	-3052.41	-61.524	-0.403701	-100.329	-1529.01	-30.524	-0.200289
-241.241	-3676.51	-46.524	-0.305276	-274.125	-4177.67	-61.524	-0.403701	-216.145	-3294.05	-46.524	-0.305276	-187.332	-2854.94	-46.524	-0.305276	-164.509	-2507.11	-46.524	-0.305276	-51.5915	-786.255	-15.524	-0.101864
-190.021	-2895.93	-30.524	-0.200289	-232	-3535.68	-46.524	-0.305276	-165.625	-2524.13	-30.524	-0.200289	-137.757	-2099.41	-30.524	-0.200289	-115.622	-1762.08	-30.524	-0.200289	-28.3518	-432.082	-8.524	-0.0559318
-127.305	-1940.13	-15.524	-0.101864	-180.987	-2758.24	-30.524	-0.200289	-102.794	-1566.58	-15.524	-0.101864	-76.0681	-1159.28	-15.524	-0.101864	-60.3472	-919.691	-15.524	-0.101864	-11.7202	-178.615	-3.524	-0.0231234
-79.8683	-1217.19	-8.524	-0.0559318	-118.247	-1802.08	-15.524	-0.101864	-58.5809	-892.772	-8.524	-0.0559318	-41.9237	-638.917	-8.524	-0.0559318	-33.1515	-505.229	-8.524	-0.0559318	-5.0773	-77.378	-1.524	-0.01
-33.2468	-506.682	-3.524	-0.0231234	-71.3323	-1087.1	-8.524	-0.0559318	-24.2145	-369.029	-3.524	-0.0231234	-17.3292	-264.096	-3.524	-0.0231234	-13.7034	-208.84	-3.524	-0.0231234	-4.57905	-69.7847	-1.3716	-0.009
-14.4089	-219.591	-1.524	-0.01	-29.5425	-450.227	-3.524	-0.0231234	-10.4946	-159.938	-1.524	-0.01	-7.50971	-114.448	-1.524	-0.01	-5.93733	-90.4849	-1.524	-0.01	-4.08077	-62.191	-1.2192	-0.008
-13.0037	-198.176	-1.3716	-0.009	-12.8037	-195.129	-1.524	-0.01	-9.47257	-144.362	-1.3716	-0.009	-6.77738	-103.287	-1.3716	-0.009	-5.35655	-81.6338	-1.3716	-0.009	-3.58246	-54.5968	-1.0668	-0.007
-11.5981	-176.755	-1.2192	-0.008	-11.556	-176.113	-1.3716	-0.009	-8.4503	-128.783	-1.2192	-0.008	-6.04495	-92.1251	-1.2192	-0.008	-4.77571	-72.7819	-1.2192	-0.008	-3.08413	-47.0021	-0.9144	-0.006
-10.1922	-155.329	-1.0668	-0.007	-10.3079	-157.092	-1.2192	-0.008	-7.42783	-113.2	-1.0668	-0.007	-5.31243	-80.9615	-1.0668	-0.007	-4.19483	-63.9292	-1.0668	-0.007	-2.58576	-39.407	-0.762	-0.005
-8.78592	-133.897	-0.9144	-0.006	-9.05956	-138.068	-1.0668	-0.007	-6.40516	-97.6146	-0.9144	-0.006	-4.57981	-69.7964	-0.9144	-0.006	-3.61389	-55.0757	-0.9144	-0.006	-2.08736	-31.8114	-0.6096	-0.004
-7.37931	-112.461	-0.762	-0.005	-7.81093	-119.039	-0.9144	-0.006	-5.38229	-82.0261	-0.762	-0.005	-3.8471	-58.6298	-0.762	-0.005	-3.03291	-46.2215	-0.762	-0.005	-1.58893	-24.2153	-0.4572	-0.003
-5.97235	-91.0187	-0.6096	-0.004	-6.56201	-100.005	-0.762	-0.005	-4.35922	-66.4345	-0.6096	-0.004	-3.11429	-47.4617	-0.6096	-0.004	-2.45187	-37.3665	-0.6096	-0.004	-1.09047	-16.6188	-0.3048	-0.002
-4.56505	-69.5714	-0.4572	-0.003	-5.31281	-80.9672	-0.6096	-0.004	-3.33594	-50.8398	-0.4572	-0.003	-2.38138	-36.2922	-0.4572	-0.003	-1.87078	-28.5107	-0.4572	-0.003	-0.591983	-9.02182	-0.1524	-0.001
-3.15741	-48.1189	-0.3048	-0.002	-4.06332	-61.925	-0.4572	-0.003	-2.31247	-35.2421	-0.3048	-0.002	-1.64837	-25.1212	-0.3048	-0.002	-1.28964	-19.6541	-0.3048	-0.002	0.498472	7.59672	0.1524	0.001
-1.74942	-26.6612	-0.1524	-0.001	-2.81355	-42.8785	-0.3048	-0.002	-1.2888	-19.6413	-0.1524	-0.001	-0.915272	-13.9487	-0.1524	-0.001	-0.708447	-10.7967	-0.1524	-0.001	0.996911	15.1929	0.3048	0.002
1.4084	21.4641	0.1524	0.001	-1.56349	-23.8275	-0.1524	-0.001	1.02392	15.6045	0.1524	0.001	0.73322	11.1743	0.1524	0.001	0.581252	8.85828	0.1524	0.001	1.49532	22.7886	0.4572	0.003
2.81646	42.9229	0.3048	0.002	1.25041	19.0562	0.1524	0.001	2.04764	31.206	0.3048	0.002	1.46634	22.3471	0.3048	0.002	1.16245	17.7158	0.3048	0.002	1.99369	30.3838	0.6096	0.004
4.22417	64.3764	0.4572	0.003	2.50053	38.108	0.3048	0.002	3.07116	46.8044	0.4572	0.003	2.19937	33.5184	0.4572	0.003	1.7436	26.5725	0.4572	0.003	2.49203	37.9785	0.762	0.005
5.63154	85.8247	0.6096	0.004	3.75036	57.1555	0.4572	0.003	4.09447	62.3998	0.6096	0.004	2.9323	44.6882	0.6096	0.004	2.3247	35.4284	0.6096	0.004	2.99033	45.5727	0.9144	0.006
7.03856	107.268	0.762	0.005	4.99991	76.1986	0.6096	0.004	5.11759	77.9921	0.762	0.005	3.66513	55.8566	0.762	0.005	2.90575	44.2836	0.762	0.005	3.4886	53.1663	1.0668	0.007
8.44524	128.705	0.9144	0.006	6.24917	95.2374	0.762	0.005	6.14051	93.5813	0.9144	0.006	4.39787	67.0235	0.9144	0.006	3.48674	53.138	0.9144	0.006	3.98684	60.7595	1.2192	0.008
9.85157	150.138	1.0668	0.007	7.49815	114.272	0.9144	0.006	7.16322	109.168	1.0668	0.007	5.13051	78.1889	1.0668	0.007	4.06769	61.9916	1.0668	0.007	4.48504	68.3521	1.3716	0.009
11.2576	171.565	1.2192	0.008	8.74684	133.302	1.0668	0.007	8.18574	124.751	1.2192	0.008	5.86305	89.3529	1.2192	0.008	4.64858	70.8444	1.2192	0.008	4.98321	75.9442	1.524	0.01
12.6632	192.987	1.3716	0.009	9.99524	152.327	1.2192	0.008	9.20805	140.331	1.3716	0.009	6.59549	100.515	1.3716	0.009	5.22943	79.6964	1.3716	0.009	5.48135	83.5357	1.6764	0.011
14.0685	214.404	1.524	0.01	11.2434	171.349	1.3716	0.009	10.2302	155.908	1.524	0.01	7.32784	111.676	1.524	0.01	5.81022	88.5477	1.524	0.01	11.5646	176.245	3.476	0.0228084
15.4734	235.815	1.6764	0.011	12.4912	190.366	1.524	0.01	11.2521	171.482	1.6764	0.011	8.0601	122.836	1.6764	0.011	6.39096	97.3982	1.6764	0.011	28.1968	429.719	8.476	0.0556168
32.8168	500.128	3.476	0.0228084	13.7387	209.378	1.6764	0.011	23.9016	364.26	3.476	0.0228084	17.1043	260.67	3.476	0.0228084	13.5245	206.113	3.476	0.0228084	51.4448	784.018	15.476	0.101549
79.472	1211.15	8.476	0.0556168	29.1606	444.408	3.476	0.0228084	58.2713	888.054	8.476	0.0556168	41.7003	635.512	8.476	0.0556168	32.9733	502.514	8.476	0.0556168	100.665	1534.14	31.476	0.206535
127.055	1936.31	15.476	0.101549	70.9633	1081.48	8.476	0.0556168	102.546	1562.8	15.476	0.101549	75.8506	1155.96	15.476	0.101549	60.17	916.991	15.476	0.101549	142.291	2168.52	46.476	0.304961
193.326	2946.29	31.476	0.206535	117.996	1798.26	15.476	0.101549	168.905	2574.1	31.476	0.206535	140.912	2147.5	31.476	0.206535	118.545	1806.63	31.476	0.206535	168.821	2572.83	61.476	0.403386
241.063	3673.81	46.476	0.304961	184.305	2808.81	31.476	0.206535	216.014	3292.05	46.476	0.304961	187.048	2850.61	46.476	0.304961	162.804	2481.14	46.476	0.304961	187.32	2854.76	76.476	0.501811
282.697	4308.3	61.476	0.403386	231.864	3533.61	46.476	0.304961	257.496	3924.23	61.476	0.403386	226.613	3453.58	61.476	0.403386	198.639	3027.26	61.476	0.403386	217.879	3320.48	114.476	0.751155
320.373	4882.49	76.476	0.501811	273.947	4174.95	61.476	0.403386	294.331	4485.6	76.476	0.501811	258.569	3940.59	76.476	0.501811	222.978	3398.19	76.476	0.501811	234.959	3580.78	152.476	1.0005
375.217	5718.31	114.476	0.751155	311.355	4745.05	76.476	0.501811	351.648	5359.11	114.476	0.751155	308.678	4704.26	114.476	0.751155	260.737	3973.63	114.476	0.751155	256.287	3905.82	229.476	1.50575
384.544	5860.44	152.476	1.0005	367.254	5596.95	114.476	0.751155	363.084	5533.39	152.476	1.0005	320.991	4891.9	152.476	1.0005	276.149	4208.5	152.476	1.0005	261.228	3981.11	278.476	1.82727
395.61	6029.1	229.476	1.50575	378.067	5761.74	152.476	1.0005	378.685	5771.16	229.476	1.50575	341.518	5204.73	229.476	1.50575	299.748	4568.17	229.476	1.50575	256.106	3903.05	285.476	1.8732
395.61	6029.1	229.476	1.50575	390.72	5954.57	229.476	1.50575	381.037	5807	305.476	2.00444	348.586	5312.45	305.476	2.00444	310.407	4730.61	305.476	2.00444	256.119	3903.25	285.476	1.8732
393.406	5995.51	305.476	2.00444	390.841	5956.42	305.476	2.00444	382.186	5824.51	374.476	2.45719	354.06	5395.87	381.476	2.50312	318.062	4847.26	381.476	2.50312
355.199	5413.23	325.476	2.13567	390.841	5956.42	305.476	2.00444	381.938	5820.74	381.476	2.50312	354.06	5395.87	381.476	2.50312	318.062	4847.26	381.476	2.50312
379.557	5784.45	381.476	2.50312	375.587	5723.95	344.476	2.26034	373.815	5696.93	394.476	2.58843	339.358	5171.81	423.476	2.77871	310.424	4730.86	391.476	2.56874
				382.594	5830.73	381.476	2.50312									310.439	4731.1	391.476	2.56874

## Sheet: 3
15 min				30 min				60 min				120 min				180 min				240 min
V(kN)	M (kN.m)	dis (mm)	Δ (%)	V(kN)	M (kN.m)	dis (mm)	Δ (%)	V(kN)	M (kN.m)	dis (mm)	Δ (%)	V(kN)	M (kN.m)	dis (mm)	Δ (%)	V(kN)	M (kN.m)	dis (mm)	Δ (%)	V(kN)	M (kN.m)	dis (mm)	Δ (%)
-800.178	-12194.7	-457.524	-3.00213	-799.951	-12191.3	-457.524	-3.00213	-791.515	-12062.7	-457.25	-3.00033	-762	-11612.9	-381.524	-2.50344	-754.402	-11497.1	-381.524	-2.50344	-709.287	-10809.5	-402.524	-2.64123
-800.138	-12194.1	-457.524	-3.00213	-814.39	-12411.3	-381.024	-2.50016	-791.476	-12062.1	-457.25	-3.00033	-761.962	-11612.3	-381.524	-2.50344	-754.364	-11496.5	-381.524	-2.50344	-709.252	-10809	-402.524	-2.64123
-827.28	-12607.7	-381.024	-2.50016	-814.39	-12411.3	-381.024	-2.50016	-803.338	-12242.9	-381.25	-2.50164	-754.474	-11498.2	-305.524	-2.00475	-754.438	-11497.6	-378.524	-2.48375	-710.092	-10821.8	-401.524	-2.63467
-827.28	-12607.7	-381.024	-2.50016	-814.39	-12411.3	-305.024	-2.00147	-803.338	-12242.9	-381.25	-2.50164	-741.008	-11293	-229.524	-1.50606	-744.306	-11343.2	-305.524	-2.00475	-710.9	-10834.1	-400.524	-2.62811
-821.625	-12521.6	-305.024	-2.00147	-806.54	-12291.7	-229.024	-1.50278	-797.309	-12151	-305.25	-2.00295	-708.086	-10791.2	-152.524	-1.00081	-736.225	-11220.1	-229.524	-1.50606	-711.701	-10846.3	-399.524	-2.62155
-813.888	-12403.6	-229.024	-1.50278	-774.052	-11796.6	-152.524	-1.00081	-787.949	-12008.3	-229.25	-1.50427	-715.246	-10900.3	-114.524	-0.75147	-707.385	-10780.5	-152.524	-1.00081	-712.495	-10858.4	-398.524	-2.61499
-782.077	-11918.9	-152.524	-1.00081	-752.894	-11474.1	-114.524	-0.75147	-760.625	-11591.9	-153.25	-1.00558	-613.289	-9346.52	-76.524	-0.502126	-692.462	-10553.1	-114.524	-0.75147	-713.278	-10870.4	-397.524	-2.60843
-759.117	-11568.9	-114.524	-0.75147	-640.058	-9754.49	-76.524	-0.502126	-743.127	-11325.3	-115.25	-0.756234	-539.107	-8216	-61.524	-0.403701	-597.472	-9105.47	-76.524	-0.502126	-714.046	-10882.1	-396.524	-2.60186
-647.069	-9861.34	-76.524	-0.502126	-560.508	-8542.14	-61.024	-0.40042	-629.723	-9596.98	-76.25	-0.500328	-455.731	-6945.34	-46.524	-0.305276	-524.779	-7997.63	-61.524	-0.403701	-714.801	-10893.6	-395.524	-2.5953
-567.379	-8646.85	-61.024	-0.40042	-475.478	-7246.29	-46.024	-0.301995	-553.066	-8428.73	-61.25	-0.401903	-355.173	-5412.84	-30.524	-0.200289	-442.445	-6742.87	-46.524	-0.305276	-715.548	-10905	-394.524	-2.58874
-482.219	-7349.01	-46.024	-0.301995	-377.008	-5745.61	-30.524	-0.200289	-468.536	-7140.49	-46.25	-0.303478	-231.7	-3531.1	-15.524	-0.101864	-342.398	-5218.14	-30.524	-0.200289	-716.286	-10916.2	-393.524	-2.58218
-383.364	-5842.47	-30.524	-0.200289	-252.879	-3853.88	-15.524	-0.101864	-373.695	-5695.11	-31.25	-0.205052	-139.147	-2120.6	-8.524	-0.0559318	-218.663	-3332.42	-15.524	-0.101864	-717.016	-10927.3	-392.524	-2.57562
-259.144	-3949.35	-15.524	-0.101864	-150.202	-2289.09	-8.024	-0.0526509	-241.651	-3682.77	-15.25	-0.100066	-57.6126	-878.017	-3.524	-0.0231234	-127.706	-1946.24	-8.524	-0.0559318	-717.738	-10938.3	-391.524	-2.56906
-155.865	-2375.38	-8.024	-0.0526509	-66.3202	-1010.72	-3.524	-0.0231234	-135.509	-2065.16	-7.62	-0.05	-24.7916	-377.824	-1.524	-0.01	-52.8186	-804.955	-3.524	-0.0231234	-718.445	-10949.1	-390.524	-2.56249
-68.9999	-1051.56	-3.524	-0.0231234	-27.1002	-413.006	-1.524	-0.01	-54.3052	-827.612	-3.05	-0.0200131	-22.3599	-340.765	-1.3716	-0.009	-22.8936	-348.898	-1.524	-0.01	-719.137	-10959.6	-389.524	-2.55593
-18.6773	-284.642	-1.524	-0.01	-24.4618	-372.799	-1.3716	-0.009	-27.228	-414.955	-1.53	-0.0100394	-19.9276	-303.696	-1.2192	-0.008	-20.6665	-314.957	-1.3716	-0.009	-719.82	-10970.1	-388.524	-2.54937
-17.6589	-269.121	-1.3716	-0.009	-21.8215	-332.56	-1.2192	-0.008	-27.0541	-412.304	-1.52	-0.00997375	-17.4947	-266.619	-1.0668	-0.007	-18.4388	-281.008	-1.2192	-0.008	-720.491	-10980.3	-387.524	-2.54281
-16.5845	-252.748	-1.2192	-0.008	-19.1806	-292.313	-1.0668	-0.007	-26.8801	-409.652	-1.51	-0.00990814	-15.0612	-229.533	-0.9144	-0.006	-16.2107	-247.052	-1.0668	-0.007	-721.137	-10990.1	-386.524	-2.53625
-15.4251	-235.078	-1.0668	-0.007	-16.5392	-252.058	-0.9144	-0.006	-26.7061	-407.001	-1.5	-0.00984252	-12.6272	-192.439	-0.762	-0.005	-13.9821	-213.088	-0.9144	-0.006	-721.707	-10998.8	-385.524	-2.52969
-14.1189	-215.172	-0.9144	-0.006	-13.8973	-211.795	-0.762	-0.005	-26.5321	-404.349	-1.49	-0.0097769	-10.1927	-155.336	-0.6096	-0.004	-11.753	-179.116	-0.762	-0.005	-722.205	-11006.4	-384.524	-2.52312
-12.5733	-191.617	-0.762	-0.005	-11.2549	-171.524	-0.6096	-0.004	-26.3581	-401.698	-1.48	-0.00971129	-7.75753	-118.225	-0.4572	-0.003	-9.52343	-145.137	-0.6096	-0.004	-722.679	-11013.6	-383.524	-2.51656
-10.633	-162.048	-0.6096	-0.004	-8.61189	-131.245	-0.4572	-0.003	-26.1841	-399.046	-1.47	-0.00964567	-5.32183	-81.1048	-0.3048	-0.002	-7.29333	-111.15	-0.4572	-0.003	-723.142	-11020.7	-382.524	-2.51
-8.30351	-126.545	-0.4572	-0.003	-5.9684	-90.9585	-0.3048	-0.002	-26.0101	-396.394	-1.46	-0.00958005	-2.88558	-43.9763	-0.1524	-0.001	-5.06274	-77.1561	-0.3048	-0.002	-728.025	-11095.1	-381.524	-2.50344
-5.86901	-89.4437	-0.3048	-0.002	-3.32439	-50.6638	-0.1524	-0.001	-25.8361	-393.742	-1.45	-0.00951444	2.43706	37.1408	0.1524	0.001	-2.83164	-43.1542	-0.1524	-0.001	-729.949	-11124.4	-369.524	-2.4247
-3.42165	-52.146	-0.1524	-0.001	2.80826	42.7979	0.1524	0.001	-25.6621	-391.091	-1.44	-0.00944882	4.87348	74.2718	0.3048	0.002	2.23174	34.0117	0.1524	0.001	-725.561	-11057.6	-305.524	-2.00475
2.92235	44.5366	0.1524	0.001	5.61582	85.5851	0.3048	0.002	-25.4881	-388.439	-1.43	-0.0093832	7.30938	111.395	0.4572	0.003	4.46289	68.0144	0.3048	0.002	-715.356	-10902	-229.524	-1.50606
5.84397	89.0621	0.3048	0.002	8.42278	128.363	0.4572	0.003	-25.3141	-385.787	-1.42	-0.00931759	9.74466	148.509	0.6096	0.004	6.69359	102.01	0.4572	0.003	-684.95	-10438.6	-152.524	-1.00081
8.76496	133.578	0.4572	0.003	11.2291	171.131	0.6096	0.004	-25.1401	-383.135	-1.41	-0.00925197	12.1794	185.614	0.762	0.005	8.92379	135.999	0.6096	0.004	-668.796	-10192.4	-114.524	-0.75147
11.6852	178.083	0.6096	0.004	14.0348	213.89	0.762	0.005	-24.9661	-380.483	-1.4	-0.00918635	14.6136	222.711	0.9144	0.006	11.1535	169.979	0.762	0.005	-578.881	-8822.14	-76.524	-0.502126
14.6049	222.579	0.762	0.005	16.8396	256.636	0.9144	0.006	-24.7921	-377.831	-1.39	-0.00912073	17.0475	259.804	1.0668	0.007	13.3827	203.952	0.9144	0.006	-508.466	-7749.03	-61.524	-0.403701
17.5228	267.048	0.9144	0.006	19.6438	299.372	1.0668	0.007	-24.6181	-375.179	-1.38	-0.00905512	19.4796	296.869	1.2192	0.008	15.6114	237.918	1.0668	0.007	-427.059	-6508.38	-46.524	-0.305276
20.4511	311.675	1.0668	0.007	22.4483	342.112	1.2192	0.008	-24.444	-372.527	-1.37	-0.0089895	56.869	866.683	3.476	0.0228084	17.8396	271.876	1.2192	0.008	-327.608	-4992.74	-30.524	-0.200289
22.0595	336.186	1.2192	0.008	25.2478	384.777	1.3716	0.009	-24.27	-369.875	-1.36	-0.00892388	138.426	2109.62	8.476	0.0556168	20.0673	305.826	1.3716	0.009	-203.948	-3108.17	-15.524	-0.101864
23.4988	358.122	1.3716	0.009	28.2355	430.309	1.524	0.01	-24.096	-367.223	-1.35	-0.00885827	231.151	3522.75	15.476	0.101549	22.2946	339.769	1.524	0.01	-116.143	-1770.02	-8.524	-0.0559318
24.9117	379.654	1.524	0.01	28.938	441.015	1.6764	0.011	-23.922	-364.571	-1.34	-0.00879265	361.656	5511.64	31.476	0.206535	24.5213	373.704	1.6764	0.011	-48.0069	-731.625	-3.524	-0.0231234
26.2825	400.545	1.6764	0.011	65.2233	994.003	3.476	0.0228084	-23.7479	-361.918	-1.33	-0.00872703	455.442	6940.94	46.476	0.304961	52.1379	794.582	3.476	0.0228084	-20.8088	-317.126	-1.524	-0.01
66.9403	1020.17	3.476	0.0228084	149.187	2273.6	7.976	0.052336	-23.5739	-359.266	-1.32	-0.00866142	538.79	8211.15	61.476	0.403386	127.053	1936.29	8.476	0.0556168	-18.7862	-286.301	-1.3716	-0.009
153.963	2346.39	7.976	0.052336	252.272	3844.62	15.476	0.101549	-23.3999	-356.614	-1.31	-0.0085958	612.225	9330.31	76.476	0.501811	218.173	3324.96	15.476	0.101549	-16.7631	-255.47	-1.2192	-0.008
258.106	3933.54	15.476	0.101549	380.043	5791.85	30.976	0.203255	-23.2258	-353.961	-1.3	-0.00853018	718.965	10957	114.476	0.751155	348.834	5316.23	31.476	0.206535	-14.7397	-224.632	-1.0668	-0.007
386.259	5886.58	30.976	0.203255	475.148	7241.25	45.976	0.30168	-23.0518	-351.309	-1.29	-0.00846457	716.731	10923	152.476	1.0005	442.134	6738.12	46.476	0.304961	-12.7158	-193.788	-0.9144	-0.006
481.831	7343.11	45.976	0.30168	560.104	8535.98	60.976	0.400105	-22.8777	-348.657	-1.28	-0.00839895	748.333	11404.6	229.476	1.50575	524.467	7992.88	61.476	0.403386	-10.6914	-162.938	-0.762	-0.005
567.126	8642.99	60.976	0.400105	638.969	9737.88	76.476	0.501811	-22.7037	-346.004	-1.27	-0.00833333	757.988	11551.7	305.476	2.00444	596.993	9098.17	76.476	0.501811	-8.6667	-132.08	-0.6096	-0.004
646.223	9848.44	76.476	0.501811	752.021	11460.8	114.476	0.751155	-22.5296	-343.352	-1.26	-0.00826772	765.044	11659.3	381.476	2.50312	698.483	10644.9	114.476	0.751155	-6.64152	-101.217	-0.4572	-0.003
759.173	11569.8	114.476	0.751155	779.36	11877.5	152.476	1.0005	-22.3556	-340.699	-1.25	-0.0082021	765.044	11659.3	381.476	2.50312	713.786	10878.1	152.476	1.0005	-4.61592	-70.3467	-0.3048	-0.002
786.715	11989.5	152.476	1.0005	813.027	12390.5	228.976	1.50247	-22.1815	-338.046	-1.24	-0.00813648	760.463	11589.5	382.476	2.50969	741.298	11297.4	229.476	1.50575	-2.5899	-39.4701	-0.1524	-0.001
819.905	12495.4	228.976	1.50247	816.344	12441.1	304.976	2.00115	-22.0075	-335.394	-1.23	-0.00807087	760.776	11594.2	383.476	2.51625	745.626	11363.3	305.476	2.00444	2.02659	30.8852	0.1524	0.001
823.694	12553.1	304.976	2.00115	816.344	12441.1	381.476	2.50312	-21.8334	-332.741	-1.22	-0.00800525	761.082	11598.9	384.476	2.52281	754.647	11500.8	379.476	2.49	4.05266	61.7625	0.3048	0.002
827.781	12615.4	381.476	2.50312	816.344	12441.1	381.476	2.50312	-21.6593	-330.088	-1.21	-0.00793963	761.362	11603.2	385.476	2.52937	754.605	11500.2	381.476	2.50312	6.07835	92.634	0.4572	0.003
827.781	12615.4	381.476	2.50312	801.399	12213.3	457.476	3.00181	-21.4853	-327.436	-1.2	-0.00787402	761.587	11606.6	386.476	2.53593	750.085	11431.3	381.486	2.50319	8.10361	123.499	0.6096	0.004
804.044	12253.6	457.476	3.00181					-21.3112	-324.783	-1.19	-0.0078084	761.662	11607.7	387.476	2.54249	750.085	11431.3	381.496	2.50325	10.1284	154.358	0.762	0.005
								-21.1371	-322.13	-1.18	-0.00774278	761.711	11608.5	388.476	2.54906	750.086	11431.3	381.506	2.50332	12.1529	185.21	0.9144	0.006
								-20.9631	-319.477	-1.17	-0.00767717	761.754	11609.1	389.476	2.55562	750.086	11431.3	381.516	2.50339	14.1768	216.055	1.0668	0.007
								-20.789	-316.824	-1.16	-0.00761155	761.79	11609.7	390.476	2.56218	750.086	11431.3	381.526	2.50345	16.2004	246.894	1.2192	0.008
								-20.6149	-314.171	-1.15	-0.00754593	761.795	11609.8	391.476	2.56874	750.086	11431.3	381.536	2.50352	18.2235	277.727	1.3716	0.009
								-20.4408	-311.518	-1.14	-0.00748031	761.784	11609.6	392.476	2.5753	750.086	11431.3	381.546	2.50358	20.2462	308.553	1.524	0.01
								-20.2668	-308.865	-1.13	-0.0074147	761.765	11609.3	393.476	2.58186	750.087	11431.3	381.556	2.50365	22.2685	339.372	1.6764	0.011
								-20.0927	-306.212	-1.12	-0.00734908	761.737	11608.9	394.476	2.58843	750.087	11431.3	381.566	2.50371	47.3889	722.207	3.476	0.0228084
								-19.9186	-303.559	-1.11	-0.00728346	761.702	11608.3	395.476	2.59499	750.087	11431.3	381.576	2.50378	115.531	1760.7	8.476	0.0556168
								-19.7445	-300.906	-1.1	-0.00721785	761.658	11607.7	396.476	2.60155	750.087	11431.3	381.586	2.50385	203.458	3100.7	15.476	0.101549
								-19.5704	-298.253	-1.09	-0.00715223	761.606	11606.9	397.476	2.60811	750.087	11431.3	381.596	2.50391	334.087	5091.48	31.476	0.206535
								-19.3963	-295.6	-1.08	-0.00708661	761.546	11606	398.476	2.61467	750.088	11431.3	381.606	2.50398	426.802	6504.46	46.476	0.304961
								-19.2222	-292.946	-1.07	-0.007021	761.473	11604.8	399.476	2.62123	750.088	11431.3	381.616	2.50404	508.206	7745.06	61.476	0.403386
								-19.0481	-290.293	-1.06	-0.00695538	761.384	11603.5	400.476	2.6278	750.088	11431.3	381.626	2.50411	579.174	8826.61	76.476	0.501811
								-18.874	-287.64	-1.05	-0.00688976	761.287	11602	401.476	2.63436	750.088	11431.3	381.636	2.50417	677.49	10324.9	114.476	0.751155
								-18.6999	-284.986	-1.04	-0.00682415	761.181	11600.4	402.476	2.64092	750.088	11431.3	381.646	2.50424	691.236	10534.4	152.476	1.0005
								-18.5258	-282.333	-1.03	-0.00675853	761.066	11598.6	403.476	2.64748	750.089	11431.4	381.656	2.5043	720.671	10983	229.476	1.50575
								-18.3517	-279.679	-1.02	-0.00669291	760.932	11596.6	404.476	2.65404	750.089	11431.4	381.666	2.50437	726.738	11075.5	305.476	2.00444
								-18.1775	-277.026	-1.01	-0.0066273	760.785	11594.4	405.476	2.6606	750.089	11431.4	381.676	2.50444	729.228	11113.4	364.476	2.39157
								-18.0034	-274.372	-1	-0.00656168	760.624	11591.9	406.476	2.66717	750.089	11431.4	381.686	2.5045	703.069	10714.8	380.476	2.49656
								-17.8293	-271.719	-0.99	-0.00649606	760.45	11589.3	407.476	2.67373	750.089	11431.4	381.696	2.50457	725.226	11052.4	381.476	2.50312
								-17.6552	-269.065	-0.98	-0.00643045	760.254	11586.3	408.476	2.68029	750.089	11431.4	381.706	2.50463
								-17.4811	-266.411	-0.97	-0.00636483	760.025	11582.8	409.476	2.68685	750.09	11431.4	381.716	2.5047
								-17.3069	-263.758	-0.96	-0.00629921	759.77	11578.9	410.476	2.69341	750.09	11431.4	381.726	2.50476
								-17.1328	-261.104	-0.95	-0.0062336	759.503	11574.8	411.476	2.69997	750.09	11431.4	381.736	2.50483
								-16.9587	-258.45	-0.94	-0.00616798	759.276	11571.4	412.476	2.70654	750.09	11431.4	381.746	2.5049
								-16.7845	-255.796	-0.93	-0.00610236	759.046	11567.9	413.476	2.7131	750.09	11431.4	381.756	2.50496
								-16.6104	-253.142	-0.92	-0.00603675	758.814	11564.3	414.476	2.71966	750.09	11431.4	381.766	2.50503
								-16.4362	-250.488	-0.91	-0.00597113	758.575	11560.7	415.476	2.72622	750.091	11431.4	381.776	2.50509
								-16.2621	-247.834	-0.9	-0.00590551	758.331	11557	416.476	2.73278	750.091	11431.4	381.786	2.50516
								-16.088	-245.18	-0.89	-0.0058399	758.083	11553.2	417.476	2.73934	750.091	11431.4	381.796	2.50522
								-15.9138	-242.526	-0.88	-0.00577428	757.824	11549.2	418.476	2.74591	750.091	11431.4	381.806	2.50529
								-15.7396	-239.872	-0.87	-0.00570866	757.55	11545.1	419.476	2.75247	750.091	11431.4	381.816	2.50535
								-15.5655	-237.218	-0.86	-0.00564304	757.269	11540.8	420.476	2.75903	750.091	11431.4	381.826	2.50542
								-15.3913	-234.564	-0.85	-0.00557743	756.982	11536.4	421.476	2.76559	750.091	11431.4	381.836	2.50549
								-15.2172	-231.91	-0.84	-0.00551181	756.684	11531.9	422.476	2.77215	750.092	11431.4	381.846	2.50555
								-15.043	-229.256	-0.83	-0.00544619	756.379	11527.2	423.476	2.77871	750.092	11431.4	381.856	2.50562
								-14.8688	-226.601	-0.82	-0.00538058	756.069	11522.5	424.476	2.78528	750.092	11431.4	381.866	2.50568
								-14.6947	-223.947	-0.81	-0.00531496	755.754	11517.7	425.476	2.79184	750.092	11431.4	381.876	2.50575
								-14.5205	-221.293	-0.8	-0.00524934	755.435	11512.8	426.476	2.7984	750.092	11431.4	381.886	2.50581
								-14.3463	-218.638	-0.79	-0.00518373	755.112	11507.9	427.476	2.80496	750.092	11431.4	381.896	2.50588
								-14.1722	-215.984	-0.78	-0.00511811	754.784	11502.9	428.476	2.81152	750.092	11431.4	381.906	2.50594
								-13.998	-213.329	-0.77	-0.00505249	754.45	11497.8	429.476	2.81808	750.093	11431.4	381.916	2.50601
								-13.8238	-210.675	-0.76	-0.00498688	754.111	11492.7	430.476	2.82465	750.093	11431.4	381.926	2.50608
								-13.6496	-208.02	-0.75	-0.00492126	753.766	11487.4	431.476	2.83121	750.093	11431.4	381.936	2.50614
								-13.4754	-205.366	-0.74	-0.00485564	753.412	11482	432.476	2.83777	750.093	11431.4	381.946	2.50621
								-13.3012	-202.711	-0.73	-0.00479003	753.036	11476.3	433.476	2.84433	750.093	11431.4	381.956	2.50627
								-13.127	-200.056	-0.72	-0.00472441	752.648	11470.4	434.476	2.85089	750.093	11431.4	381.966	2.50634
								-12.9529	-197.401	-0.71	-0.00465879	749.14	11416.9	435.476	2.85745	750.093	11431.4	381.976	2.5064
								-12.7787	-194.747	-0.7	-0.00459318	749.177	11417.5	435.476	2.85745	750.094	11431.4	381.986	2.50647
								-12.6045	-192.092	-0.69	-0.00452756					750.094	11431.4	381.996	2.50654
								-12.4303	-189.437	-0.68	-0.00446194					750.094	11431.4	382.006	2.5066
								-12.256	-186.782	-0.67	-0.00439633					750.094	11431.4	382.016	2.50667
								-12.0818	-184.127	-0.66	-0.00433071					750.094	11431.4	382.026	2.50673
								-11.9076	-181.472	-0.65	-0.00426509					750.094	11431.4	382.036	2.5068
								-11.7334	-178.817	-0.64	-0.00419948					750.094	11431.4	382.046	2.50686
								-11.5592	-176.162	-0.63	-0.00413386					750.095	11431.4	382.056	2.50693
								-11.385	-173.507	-0.62	-0.00406824					750.095	11431.4	382.066	2.50699
								-11.2108	-170.852	-0.61	-0.00400262					750.095	11431.4	382.076	2.50706
								-11.0365	-168.197	-0.6	-0.00393701					750.095	11431.4	382.086	2.50713
								-10.8623	-165.542	-0.59	-0.00387139					750.095	11431.4	382.096	2.50719
								-10.6881	-162.886	-0.58	-0.00380577					750.095	11431.4	382.106	2.50726
								-10.5139	-160.231	-0.57	-0.00374016					750.095	11431.4	382.116	2.50732
								-10.3396	-157.576	-0.56	-0.00367454					750.096	11431.5	382.126	2.50739
								-10.1654	-154.92	-0.55	-0.00360892					750.096	11431.5	382.136	2.50745
								-9.99114	-152.265	-0.54	-0.00354331					750.096	11431.5	382.146	2.50752
								-9.8169	-149.61	-0.53	-0.00347769					750.096	11431.5	382.156	2.50759
								-9.64266	-146.954	-0.52	-0.00341207					750.096	11431.5	382.166	2.50765
								-9.46841	-144.299	-0.51	-0.00334646					750.096	11431.5	382.176	2.50772
								-9.29416	-141.643	-0.5	-0.00328084					750.096	11431.5	382.186	2.50778
								-9.11991	-138.987	-0.49	-0.00321522					750.096	11431.5	382.196	2.50785
								-8.94565	-136.332	-0.48	-0.00314961					750.097	11431.5	382.206	2.50791
								-8.77139	-133.676	-0.47	-0.00308399					750.097	11431.5	382.216	2.50798
								-8.59713	-131.02	-0.46	-0.00301837					750.097	11431.5	382.226	2.50804
								-8.42287	-128.365	-0.45	-0.00295276					750.097	11431.5	382.236	2.50811
								-8.2486	-125.709	-0.44	-0.00288714					750.097	11431.5	382.246	2.50818
								-8.07434	-123.053	-0.43	-0.00282152					750.097	11431.5	382.256	2.50824
								-7.90006	-120.397	-0.42	-0.00275591					750.097	11431.5	382.266	2.50831
								-7.72579	-117.741	-0.41	-0.00269029					750.097	11431.5	382.276	2.50837
								-7.55151	-115.085	-0.4	-0.00262467					750.097	11431.5	382.286	2.50844
								-7.37724	-112.429	-0.39	-0.00255906					750.098	11431.5	382.296	2.5085
								-7.20295	-109.773	-0.38	-0.00249344					750.098	11431.5	382.306	2.50857
								-7.02867	-107.117	-0.37	-0.00242782					750.098	11431.5	382.316	2.50864
								-6.85438	-104.461	-0.36	-0.0023622					750.098	11431.5	382.326	2.5087
								-6.68009	-101.805	-0.35	-0.00229659					750.098	11431.5	382.336	2.50877
								-6.5058	-99.1484	-0.34	-0.00223097					750.098	11431.5	382.346	2.50883
								-6.33151	-96.4922	-0.33	-0.00216535					750.098	11431.5	382.356	2.5089
								-6.15721	-93.8359	-0.32	-0.00209974					750.098	11431.5	382.366	2.50896
								-5.98291	-91.1795	-0.31	-0.00203412					750.098	11431.5	382.376	2.50903
								-5.80861	-88.5232	-0.3	-0.0019685					750.099	11431.5	382.386	2.50909
								-5.6343	-85.8668	-0.29	-0.00190289					750.099	11431.5	382.396	2.50916
								-5.45999	-83.2103	-0.28	-0.00183727					750.099	11431.5	382.406	2.50923
								-5.28568	-80.5538	-0.27	-0.00177165					750.099	11431.5	382.416	2.50929
								-5.11137	-77.8973	-0.26	-0.00170604					750.099	11431.5	382.426	2.50936
								-4.93705	-75.2407	-0.25	-0.00164042					750.099	11431.5	382.436	2.50942
								-4.76274	-72.5841	-0.24	-0.0015748					750.099	11431.5	382.446	2.50949
								-4.58842	-69.9274	-0.23	-0.00150919					750.099	11431.5	382.456	2.50955
								-4.41409	-67.2708	-0.22	-0.00144357					750.099	11431.5	382.466	2.50962
								-4.23977	-64.614	-0.21	-0.00137795					750.099	11431.5	382.476	2.50969
								-4.06544	-61.9573	-0.2	-0.00131234					750.1	11431.5	382.486	2.50975
								-3.89111	-59.3004	-0.19	-0.00124672					750.1	11431.5	382.496	2.50982
								-3.71677	-56.6436	-0.18	-0.0011811					750.1	11431.5	382.506	2.50988
								-3.54243	-53.9867	-0.17	-0.00111549					750.1	11431.5	382.516	2.50995
								-3.36809	-51.3298	-0.16	-0.00104987					750.1	11431.5	382.526	2.51001
								-3.19375	-48.6728	-0.15	-0.000984252					750.1	11431.5	382.536	2.51008
								-3.01941	-46.0158	-0.14	-0.000918635					750.1	11431.5	382.546	2.51014
								-2.84506	-43.3587	-0.13	-0.000853018					750.1	11431.5	382.556	2.51021
								-2.67071	-40.7016	-0.12	-0.000787402					750.1	11431.5	382.566	2.51028
								-2.49636	-38.0445	-0.11	-0.000721785					750.1	11431.5	382.576	2.51034
								-2.322	-35.3873	-0.1	-0.000656168					750.101	11431.5	382.586	2.51041
								-2.14765	-32.7301	-0.09	-0.000590551					750.101	11431.5	382.596	2.51047
								-1.97328	-30.0729	-0.08	-0.000524934					750.101	11431.5	382.606	2.51054
								-1.79892	-27.4156	-0.07	-0.000459318					750.101	11431.5	382.616	2.5106
								-1.62456	-24.7582	-0.06	-0.000393701					750.101	11431.5	382.626	2.51067
								-1.45019	-22.1009	-0.05	-0.000328084					750.101	11431.5	382.636	2.51073
								-1.27582	-19.4434	-0.04	-0.000262467					750.101	11431.5	382.646	2.5108
								-1.10144	-16.786	-0.03	-0.00019685					750.101	11431.5	382.656	2.51087
								-0.927067	-14.1285	-0.02	-0.000131234					750.101	11431.5	382.666	2.51093
								-0.752688	-11.471	-0.01	-6.56168e-05					750.101	11431.5	382.676	2.511
								0.174394	2.65777	0.01	6.56168e-05					750.101	11431.5	382.686	2.51106
								0.348782	5.31543	0.02	0.000131234					750.102	11431.6	382.696	2.51113
								0.523169	7.97309	0.03	0.00019685					750.102	11431.6	382.706	2.51119
								0.697553	10.6307	0.04	0.000262467					750.102	11431.6	382.716	2.51126
								0.871934	13.2883	0.05	0.000328084					750.102	11431.6	382.726	2.51133
								1.04631	15.9458	0.06	0.000393701					750.102	11431.6	382.736	2.51139
								1.22069	18.6033	0.07	0.000459318					750.102	11431.6	382.746	2.51146
								1.39506	21.2608	0.08	0.000524934					750.102	11431.6	382.756	2.51152
								1.56943	23.9182	0.09	0.000590551					750.102	11431.6	382.766	2.51159
								1.7438	26.5756	0.1	0.000656168					750.102	11431.6	382.776	2.51165
								1.91817	29.2329	0.11	0.000721785					750.102	11431.6	382.786	2.51172
								2.09253	31.8902	0.12	0.000787402					750.102	11431.6	382.796	2.51178
								2.26689	34.5474	0.13	0.000853018					750.102	11431.6	382.806	2.51185
								2.44125	37.2047	0.14	0.000918635					750.102	11431.6	382.816	2.51192
								2.61561	39.8618	0.15	0.000984252					750.103	11431.6	382.826	2.51198
								2.78996	42.519	0.16	0.00104987					750.103	11431.6	382.836	2.51205
								2.96431	45.1761	0.17	0.00111549					750.103	11431.6	382.846	2.51211
								3.13866	47.8331	0.18	0.0011811					750.103	11431.6	382.856	2.51218
								3.313	50.4901	0.19	0.00124672					750.103	11431.6	382.866	2.51224
								3.48734	53.1471	0.2	0.00131234					750.103	11431.6	382.876	2.51231
								3.66168	55.804	0.21	0.00137795					750.103	11431.6	382.886	2.51238
								3.83602	58.4609	0.22	0.00144357					750.103	11431.6	382.896	2.51244
								4.01035	61.1178	0.23	0.00150919					750.103	11431.6	382.906	2.51251
								4.18469	63.7746	0.24	0.0015748					750.103	11431.6	382.916	2.51257
								4.35901	66.4314	0.25	0.00164042					750.103	11431.6	382.926	2.51264
								4.53334	69.0881	0.26	0.00170604					750.103	11431.6	382.936	2.5127
								4.70766	71.7448	0.27	0.00177165					750.103	11431.6	382.946	2.51277
								4.88199	74.4015	0.28	0.00183727					750.103	11431.6	382.956	2.51283
								5.0563	77.0581	0.29	0.00190289					750.103	11431.6	382.966	2.5129
								5.23062	79.7147	0.3	0.0019685					750.104	11431.6	382.976	2.51297
								5.40493	82.3712	0.31	0.00203412					750.104	11431.6	382.986	2.51303
								5.57924	85.0277	0.32	0.00209974					750.104	11431.6	382.996	2.5131
								5.75355	87.6841	0.33	0.00216535					750.104	11431.6	383.006	2.51316
								5.92786	90.3405	0.34	0.00223097					750.104	11431.6	383.016	2.51323
								6.10216	92.9969	0.35	0.00229659					750.104	11431.6	383.026	2.51329
								6.27646	95.6533	0.36	0.0023622					750.104	11431.6	383.036	2.51336
								6.45076	98.3095	0.37	0.00242782					750.104	11431.6	383.046	2.51343
								6.62505	100.966	0.38	0.00249344					750.104	11431.6	383.056	2.51349
								6.79934	103.622	0.39	0.00255906					750.104	11431.6	383.066	2.51356
								6.97363	106.278	0.4	0.00262467					750.104	11431.6	383.076	2.51362
								7.14792	108.934	0.41	0.00269029					750.104	11431.6	383.086	2.51369
								7.32221	111.59	0.42	0.00275591					750.104	11431.6	383.096	2.51375
								7.49649	114.246	0.43	0.00282152					750.104	11431.6	383.106	2.51382
								7.67077	116.902	0.44	0.00288714					750.104	11431.6	383.116	2.51388
								7.84504	119.558	0.45	0.00295276					750.104	11431.6	383.126	2.51395
								8.01932	122.214	0.46	0.00301837					750.104	11431.6	383.136	2.51402
								8.19359	124.87	0.47	0.00308399					750.104	11431.6	383.146	2.51408
								8.36786	127.526	0.48	0.00314961					750.104	11431.6	383.156	2.51415
								8.54212	130.182	0.49	0.00321522					750.105	11431.6	383.166	2.51421
								8.71638	132.838	0.5	0.00328084					750.105	11431.6	383.176	2.51428
								8.89065	135.493	0.51	0.00334646					750.105	11431.6	383.186	2.51434
								9.0649	138.149	0.52	0.00341207					750.105	11431.6	383.196	2.51441
								9.23916	140.805	0.53	0.00347769					750.105	11431.6	383.206	2.51448
								9.41341	143.46	0.54	0.00354331					750.105	11431.6	383.216	2.51454
								9.58766	146.116	0.55	0.00360892					750.105	11431.6	383.226	2.51461
								9.76191	148.771	0.56	0.00367454					750.104	11431.6	383.236	2.51467
								9.93615	151.427	0.57	0.00374016					750.104	11431.6	383.246	2.51474
								10.1104	154.082	0.58	0.00380577					750.104	11431.6	383.256	2.5148
								10.2846	156.738	0.59	0.00387139					750.104	11431.6	383.266	2.51487
								10.4589	159.393	0.6	0.00393701					750.104	11431.6	383.276	2.51493
								10.6331	162.049	0.61	0.00400262					750.104	11431.6	383.286	2.515
								10.8073	164.704	0.62	0.00406824					750.104	11431.6	383.296	2.51507
								10.9816	167.359	0.63	0.00413386					750.103	11431.6	383.306	2.51513
								11.1558	170.014	0.64	0.00419948					750.103	11431.6	383.316	2.5152
								11.33	172.669	0.65	0.00426509					750.103	11431.6	383.326	2.51526
								11.5042	175.325	0.66	0.00433071					750.103	11431.6	383.336	2.51533
								11.6785	177.98	0.67	0.00439633					750.103	11431.6	383.346	2.51539
								11.8527	180.635	0.68	0.00446194					750.103	11431.6	383.356	2.51546
								12.0269	183.29	0.69	0.00452756					750.102	11431.6	383.366	2.51552
								12.2011	185.945	0.7	0.00459318					750.102	11431.6	383.376	2.51559
								12.3753	188.6	0.71	0.00465879					750.102	11431.6	383.386	2.51566
								12.5495	191.255	0.72	0.00472441					750.102	11431.6	383.396	2.51572
								12.7237	193.909	0.73	0.00479003					750.102	11431.6	383.406	2.51579
								12.8979	196.564	0.74	0.00485564					750.102	11431.6	383.416	2.51585
								13.0721	199.219	0.75	0.00492126					750.101	11431.5	383.426	2.51592
								13.2463	201.874	0.76	0.00498688					750.101	11431.5	383.436	2.51598
								13.4205	204.528	0.77	0.00505249					750.101	11431.5	383.446	2.51605
								13.5947	207.183	0.78	0.00511811					750.101	11431.5	383.456	2.51612
								13.7689	209.838	0.79	0.00518373					750.101	11431.5	383.466	2.51618
								13.9431	212.492	0.8	0.00524934					750.101	11431.5	383.476	2.51625
								14.1172	215.147	0.81	0.00531496					750.1	11431.5	383.486	2.51631
								14.2914	217.801	0.82	0.00538058					750.1	11431.5	383.496	2.51638
								14.4656	220.456	0.83	0.00544619					750.1	11431.5	383.506	2.51644
								14.6398	223.11	0.84	0.00551181					750.1	11431.5	383.516	2.51651
								14.8139	225.764	0.85	0.00557743					750.1	11431.5	383.526	2.51657
								14.9881	228.419	0.86	0.00564304					750.099	11431.5	383.536	2.51664
								15.1623	231.073	0.87	0.00570866					750.099	11431.5	383.546	2.51671
								15.3364	233.727	0.88	0.00577428					750.099	11431.5	383.556	2.51677
								15.5106	236.381	0.89	0.0058399					750.099	11431.5	383.566	2.51684
								15.6848	239.036	0.9	0.00590551					750.099	11431.5	383.576	2.5169
								15.8589	241.69	0.91	0.00597113					750.098	11431.5	383.586	2.51697
								16.0331	244.344	0.92	0.00603675					750.098	11431.5	383.596	2.51703
								16.2072	246.998	0.93	0.00610236					750.098	11431.5	383.606	2.5171
								16.3814	249.652	0.94	0.00616798					750.098	11431.5	383.616	2.51717
								16.5555	252.306	0.95	0.0062336					750.098	11431.5	383.626	2.51723
								16.7296	254.96	0.96	0.00629921					750.098	11431.5	383.636	2.5173
								16.9038	257.614	0.97	0.00636483					750.097	11431.5	383.646	2.51736
								17.0779	260.267	0.98	0.00643045					750.097	11431.5	383.656	2.51743
								17.2521	262.921	0.99	0.00649606					750.097	11431.5	383.666	2.51749
								17.4262	265.575	1	0.00656168					750.097	11431.5	383.676	2.51756
								17.6003	268.229	1.01	0.0066273					750.097	11431.5	383.686	2.51762
								17.7744	270.882	1.02	0.00669291					750.096	11431.5	383.696	2.51769
								17.9486	273.536	1.03	0.00675853					750.096	11431.5	383.706	2.51776
								18.1227	276.19	1.04	0.00682415					750.096	11431.5	383.716	2.51782
								18.2968	278.843	1.05	0.00688976					750.096	11431.5	383.726	2.51789
								18.4709	281.497	1.06	0.00695538					750.096	11431.5	383.736	2.51795
								18.645	284.15	1.07	0.007021					750.095	11431.4	383.746	2.51802
								18.8191	286.804	1.08	0.00708661					750.095	11431.4	383.756	2.51808
								18.9932	289.457	1.09	0.00715223					750.095	11431.4	383.766	2.51815
								19.1674	292.11	1.1	0.00721785					750.095	11431.4	383.776	2.51822
								19.3415	294.764	1.11	0.00728346					750.095	11431.4	383.786	2.51828
								19.5156	297.417	1.12	0.00734908					750.094	11431.4	383.796	2.51835
								19.6897	300.07	1.13	0.0074147					750.094	11431.4	383.806	2.51841
								19.8637	302.723	1.14	0.00748031					750.094	11431.4	383.816	2.51848
								20.0378	305.377	1.15	0.00754593					750.094	11431.4	383.826	2.51854
								20.2119	308.03	1.16	0.00761155					750.094	11431.4	383.836	2.51861
								20.386	310.683	1.17	0.00767717					750.093	11431.4	383.846	2.51867
								20.5601	313.336	1.18	0.00774278					750.093	11431.4	383.856	2.51874
								20.7342	315.989	1.19	0.0078084					750.093	11431.4	383.866	2.51881
								20.9083	318.642	1.2	0.00787402					750.093	11431.4	383.876	2.51887
								21.0823	321.295	1.21	0.00793963					750.092	11431.4	383.886	2.51894
								21.2564	323.948	1.22	0.00800525					750.092	11431.4	383.896	2.519
								21.4305	326.6	1.23	0.00807087					750.092	11431.4	383.906	2.51907
								21.6045	329.253	1.24	0.00813648					750.091	11431.4	383.916	2.51913
								21.7786	331.906	1.25	0.0082021					750.091	11431.4	383.926	2.5192
								21.9527	334.559	1.26	0.00826772					750.091	11431.4	383.936	2.51927
								22.1267	337.211	1.27	0.00833333					750.09	11431.4	383.946	2.51933
								22.3008	339.864	1.28	0.00839895					750.09	11431.4	383.956	2.5194
								22.4748	342.517	1.29	0.00846457					750.09	11431.4	383.966	2.51946
								22.6489	345.169	1.3	0.00853018					750.089	11431.4	383.976	2.51953
								22.8229	347.822	1.31	0.0085958					750.089	11431.4	383.986	2.51959
								22.997	350.474	1.32	0.00866142					750.089	11431.4	383.996	2.51966
								23.171	353.127	1.33	0.00872703					750.088	11431.3	384.006	2.51972
								23.3451	355.779	1.34	0.00879265					750.088	11431.3	384.016	2.51979
								23.5191	358.431	1.35	0.00885827					750.088	11431.3	384.026	2.51986
								23.6932	361.084	1.36	0.00892388					750.087	11431.3	384.036	2.51992
								23.8672	363.736	1.37	0.0089895					750.087	11431.3	384.046	2.51999
								24.0412	366.388	1.38	0.00905512					750.087	11431.3	384.056	2.52005
								24.2152	369.04	1.39	0.00912073					750.086	11431.3	384.066	2.52012
								24.3893	371.693	1.4	0.00918635					750.086	11431.3	384.076	2.52018
								24.5633	374.345	1.41	0.00925197					750.086	11431.3	384.086	2.52025
								24.7373	376.997	1.42	0.00931759					750.085	11431.3	384.096	2.52031
								24.9113	379.649	1.43	0.0093832					750.085	11431.3	384.106	2.52038
								25.0853	382.301	1.44	0.00944882					750.085	11431.3	384.116	2.52045
								25.2594	384.953	1.45	0.00951444					750.084	11431.3	384.126	2.52051
								25.4334	387.605	1.46	0.00958005					750.084	11431.3	384.136	2.52058
								25.6074	390.256	1.47	0.00964567					750.084	11431.3	384.146	2.52064
								25.7814	392.908	1.48	0.00971129					750.083	11431.3	384.156	2.52071
								25.9554	395.56	1.49	0.0097769					750.083	11431.3	384.166	2.52077
								26.1294	398.212	1.5	0.00984252					750.083	11431.3	384.176	2.52084
								26.3034	400.864	1.51	0.00990814					750.082	11431.2	384.186	2.52091
								26.4774	403.515	1.52	0.00997375					750.082	11431.2	384.196	2.52097
								26.6514	406.167	1.53	0.0100394					750.082	11431.2	384.206	2.52104
								54.3048	827.605	3.05	0.0200131					750.081	11431.2	384.216	2.5211
								135.671	2067.62	7.63	0.0500656					750.081	11431.2	384.226	2.52117
								241.65	3682.74	15.25	0.100066					750.081	11431.2	384.236	2.52123
								370.212	5642.03	30.75	0.201772					750.08	11431.2	384.246	2.5213
								465.568	7095.26	45.75	0.300197					750.08	11431.2	384.256	2.52136
								555.637	8467.9	61.75	0.405184					750.08	11431.2	384.266	2.52143
								631.083	9617.71	76.75	0.503609					750.079	11431.2	384.276	2.5215
								744.181	11341.3	114.75	0.752953					750.079	11431.2	384.286	2.52156
								767.097	11690.6	152.75	1.0023					750.078	11431.2	384.296	2.52163
								793.355	12090.7	228.75	1.50098					750.078	11431.2	384.306	2.52169
								799.34	12181.9	305.75	2.00623					750.078	11431.2	384.316	2.52176
								804.524	12260.9	381.75	2.50492					750.077	11431.2	384.326	2.52182
								804.524	12260.9	381.75	2.50492					750.077	11431.2	384.336	2.52189
								721.768	10999.7	453.75	2.97736					750.077	11431.2	384.346	2.52196
								791.983	12069.8	457.75	3.00361					750.076	11431.2	384.356	2.52202
																750.076	11431.2	384.366	2.52209
																750.076	11431.2	384.376	2.52215
																750.075	11431.1	384.386	2.52222
																750.075	11431.1	384.396	2.52228
																750.075	11431.1	384.406	2.52235
																750.074	11431.1	384.416	2.52241
																750.074	11431.1	384.426	2.52248
																750.073	11431.1	384.436	2.52255
																750.073	11431.1	384.446	2.52261
																750.073	11431.1	384.456	2.52268
																750.072	11431.1	384.466	2.52274
																750.072	11431.1	384.476	2.52281
																750.072	11431.1	384.486	2.52287
																750.071	11431.1	384.496	2.52294
																750.071	11431.1	384.506	2.52301
																750.07	11431.1	384.516	2.52307
																750.07	11431.1	384.526	2.52314
																750.07	11431.1	384.536	2.5232
																750.069	11431.1	384.546	2.52327
																750.069	11431.1	384.556	2.52333
																750.069	11431.1	384.566	2.5234
																750.068	11431	384.576	2.52346
																750.068	11431	384.586	2.52353
																750.067	11431	384.596	2.5236
																750.067	11431	384.606	2.52366
																750.067	11431	384.616	2.52373
																750.066	11431	384.626	2.52379
																750.066	11431	384.636	2.52386
																750.066	11431	384.646	2.52392
																750.065	11431	384.656	2.52399
																750.065	11431	384.666	2.52406
																750.064	11431	384.676	2.52412
																750.064	11431	384.686	2.52419
																750.064	11431	384.696	2.52425
																750.063	11431	384.706	2.52432
																750.063	11431	384.716	2.52438
																750.062	11430.9	384.726	2.52445
																750.062	11430.9	384.736	2.52451
																750.062	11430.9	384.746	2.52458
																750.061	11430.9	384.756	2.52465
																750.061	11430.9	384.766	2.52471
																750.06	11430.9	384.776	2.52478
																750.06	11430.9	384.786	2.52484
																750.06	11430.9	384.796	2.52491
																750.059	11430.9	384.806	2.52497
																750.059	11430.9	384.816	2.52504
																750.058	11430.9	384.826	2.5251
																750.058	11430.9	384.836	2.52517
																750.058	11430.9	384.846	2.52524
																750.057	11430.9	384.856	2.5253
																750.057	11430.9	384.866	2.52537
																750.056	11430.9	384.876	2.52543
																750.056	11430.9	384.886	2.5255
																750.056	11430.9	384.896	2.52556
																750.055	11430.8	384.906	2.52563
																750.055	11430.8	384.916	2.5257
																750.054	11430.8	384.926	2.52576
																750.054	11430.8	384.936	2.52583
																750.054	11430.8	384.946	2.52589
																750.053	11430.8	384.956	2.52596
																750.053	11430.8	384.966	2.52602
																750.052	11430.8	384.976	2.52609
																750.052	11430.8	384.986	2.52615
																750.052	11430.8	384.996	2.52622
																750.051	11430.8	385.006	2.52629
																750.051	11430.8	385.016	2.52635
																750.05	11430.8	385.026	2.52642
																750.05	11430.8	385.036	2.52648
																750.049	11430.7	385.046	2.52655
																750.049	11430.7	385.056	2.52661
																750.049	11430.7	385.066	2.52668
																750.048	11430.7	385.076	2.52675
																750.048	11430.7	385.086	2.52681
																750.047	11430.7	385.096	2.52688
																750.047	11430.7	385.106	2.52694
																750.047	11430.7	385.116	2.52701
																750.046	11430.7	385.126	2.52707
																750.046	11430.7	385.136	2.52714
																750.045	11430.7	385.146	2.5272
																750.045	11430.7	385.156	2.52727
																750.044	11430.7	385.166	2.52734
																750.044	11430.7	385.176	2.5274
																750.044	11430.7	385.186	2.52747
																750.043	11430.7	385.196	2.52753
																750.043	11430.7	385.206	2.5276
																750.042	11430.6	385.216	2.52766
																750.042	11430.6	385.226	2.52773
																750.041	11430.6	385.236	2.5278
																750.041	11430.6	385.246	2.52786
																750.041	11430.6	385.256	2.52793
																750.04	11430.6	385.266	2.52799
																750.04	11430.6	385.276	2.52806
																750.039	11430.6	385.286	2.52812
																750.039	11430.6	385.296	2.52819
																750.038	11430.6	385.306	2.52825
																750.038	11430.6	385.316	2.52832
																750.038	11430.6	385.326	2.52839
																750.037	11430.6	385.336	2.52845
																750.037	11430.6	385.346	2.52852
																750.036	11430.5	385.356	2.52858
																750.036	11430.5	385.366	2.52865
																750.035	11430.5	385.376	2.52871
																750.035	11430.5	385.386	2.52878
																750.034	11430.5	385.396	2.52885
																750.034	11430.5	385.406	2.52891
																750.034	11430.5	385.416	2.52898
																750.033	11430.5	385.426	2.52904
																750.033	11430.5	385.436	2.52911
																750.032	11430.5	385.446	2.52917
																750.032	11430.5	385.456	2.52924
																750.031	11430.5	385.466	2.5293
																750.031	11430.5	385.476	2.52937
																750.03	11430.5	385.486	2.52944
																750.03	11430.5	385.496	2.5295
																750.029	11430.4	385.506	2.52957
																750.029	11430.4	385.516	2.52963
																750.029	11430.4	385.526	2.5297
																750.028	11430.4	385.536	2.52976
																750.028	11430.4	385.546	2.52983
																750.027	11430.4	385.556	2.5299
																750.027	11430.4	385.566	2.52996
																750.026	11430.4	385.576	2.53003
																750.026	11430.4	385.586	2.53009
																750.025	11430.4	385.596	2.53016
																750.025	11430.4	385.606	2.53022
																750.024	11430.4	385.616	2.53029
																750.024	11430.4	385.626	2.53035
																750.023	11430.4	385.636	2.53042
																750.023	11430.4	385.646	2.53049
																750.023	11430.4	385.656	2.53055
																750.022	11430.3	385.666	2.53062
																750.022	11430.3	385.676	2.53068
																750.021	11430.3	385.686	2.53075
																750.021	11430.3	385.696	2.53081
																750.02	11430.3	385.706	2.53088
																750.02	11430.3	385.716	2.53094
																750.019	11430.3	385.726	2.53101
																750.019	11430.3	385.736	2.53108
																750.018	11430.3	385.746	2.53114
																750.018	11430.3	385.756	2.53121
																750.017	11430.3	385.766	2.53127
																750.017	11430.3	385.776	2.53134
																750.016	11430.2	385.786	2.5314
																750.016	11430.2	385.796	2.53147
																750.015	11430.2	385.806	2.53154
																750.015	11430.2	385.816	2.5316
																750.014	11430.2	385.826	2.53167
																750.014	11430.2	385.836	2.53173
																750.013	11430.2	385.846	2.5318
																750.013	11430.2	385.856	2.53186
																750.013	11430.2	385.866	2.53193
																750.012	11430.2	385.876	2.53199
																750.012	11430.2	385.886	2.53206
																750.011	11430.2	385.896	2.53213
																750.011	11430.2	385.906	2.53219
																750.01	11430.2	385.916	2.53226
																750.01	11430.2	385.926	2.53232
																750.009	11430.1	385.936	2.53239
																750.009	11430.1	385.946	2.53245
																750.008	11430.1	385.956	2.53252
																750.008	11430.1	385.966	2.53259
																750.007	11430.1	385.976	2.53265
																750.007	11430.1	385.986	2.53272
																750.006	11430.1	385.996	2.53278
																750.006	11430.1	386.006	2.53285
																750.005	11430.1	386.016	2.53291
																750.005	11430.1	386.026	2.53298
																750.004	11430.1	386.036	2.53304
																750.004	11430.1	386.046	2.53311
																750.003	11430	386.056	2.53318
																750.003	11430	386.066	2.53324
																750.002	11430	386.076	2.53331
																750.002	11430	386.086	2.53337
																750.001	11430	386.096	2.53344
																750	11430	386.106	2.5335
																750	11430	386.116	2.53357
																749.999	11430	386.126	2.53364
																749.999	11430	386.136	2.5337
																749.998	11430	386.146	2.53377
																749.998	11430	386.156	2.53383
																749.997	11430	386.166	2.5339
																749.996	11429.9	386.176	2.53396
																749.996	11429.9	386.186	2.53403
																749.995	11429.9	386.196	2.53409
																749.994	11429.9	386.206	2.53416
																749.994	11429.9	386.216	2.53423
																749.993	11429.9	386.226	2.53429
																749.993	11429.9	386.236	2.53436
																749.992	11429.9	386.246	2.53442
																749.991	11429.9	386.256	2.53449
																749.991	11429.9	386.266	2.53455
																749.99	11429.8	386.276	2.53462
																749.99	11429.8	386.286	2.53469
																749.989	11429.8	386.296	2.53475
																749.988	11429.8	386.306	2.53482
																749.988	11429.8	386.316	2.53488
																749.987	11429.8	386.326	2.53495
																749.986	11429.8	386.336	2.53501
																749.986	11429.8	386.346	2.53508
																749.985	11429.8	386.356	2.53514
																749.985	11429.8	386.366	2.53521
																749.984	11429.8	386.376	2.53528
																749.983	11429.7	386.386	2.53534
																749.983	11429.7	386.396	2.53541
																749.982	11429.7	386.406	2.53547
																749.981	11429.7	386.416	2.53554
																749.981	11429.7	386.426	2.5356
																749.98	11429.7	386.436	2.53567
																749.979	11429.7	386.446	2.53573
																749.979	11429.7	386.456	2.5358
																749.978	11429.7	386.466	2.53587
																749.978	11429.7	386.476	2.53593
																749.977	11429.6	386.486	2.536
																749.976	11429.6	386.496	2.53606
																749.976	11429.6	386.506	2.53613
																749.975	11429.6	386.516	2.53619
																749.974	11429.6	386.526	2.53626
																749.974	11429.6	386.536	2.53633
																749.973	11429.6	386.546	2.53639
																749.972	11429.6	386.556	2.53646
																749.972	11429.6	386.566	2.53652
																749.971	11429.6	386.576	2.53659
																749.97	11429.5	386.586	2.53665
																749.97	11429.5	386.596	2.53672
																749.969	11429.5	386.606	2.53678
																749.968	11429.5	386.616	2.53685
																749.968	11429.5	386.626	2.53692
																749.967	11429.5	386.636	2.53698
																749.966	11429.5	386.646	2.53705
																749.966	11429.5	386.656	2.53711
																749.965	11429.5	386.666	2.53718
																749.964	11429.5	386.676	2.53724
																749.964	11429.5	386.686	2.53731
																749.963	11429.4	386.696	2.53738
																749.962	11429.4	386.706	2.53744
																749.961	11429.4	386.716	2.53751
																749.961	11429.4	386.726	2.53757
																749.96	11429.4	386.736	2.53764
																749.959	11429.4	386.746	2.5377
																749.959	11429.4	386.756	2.53777
																749.958	11429.4	386.766	2.53783
																749.957	11429.3	386.776	2.5379
																749.956	11429.3	386.786	2.53797
																749.956	11429.3	386.796	2.53803
																749.955	11429.3	386.806	2.5381
																749.954	11429.3	386.816	2.53816
																749.954	11429.3	386.826	2.53823
																749.953	11429.3	386.836	2.53829
																749.952	11429.3	386.846	2.53836
																749.951	11429.3	386.856	2.53843
																749.951	11429.3	386.866	2.53849
																749.95	11429.2	386.876	2.53856
																749.949	11429.2	386.886	2.53862
																749.948	11429.2	386.896	2.53869
																749.948	11429.2	386.906	2.53875
																749.947	11429.2	386.916	2.53882
																749.946	11429.2	386.926	2.53888
																749.945	11429.2	386.936	2.53895
																749.945	11429.2	386.946	2.53902
																749.944	11429.1	386.956	2.53908
																749.943	11429.1	386.966	2.53915
																749.942	11429.1	386.976	2.53921
																749.942	11429.1	386.986	2.53928
																749.941	11429.1	386.996	2.53934
																749.94	11429.1	387.006	2.53941
																749.939	11429.1	387.016	2.53948
																749.938	11429.1	387.026	2.53954
																749.938	11429.1	387.036	2.53961
																749.937	11429	387.046	2.53967
																749.936	11429	387.056	2.53974
																749.935	11429	387.066	2.5398
																749.935	11429	387.076	2.53987
																749.934	11429	387.086	2.53993
																749.933	11429	387.096	2.54
																749.932	11429	387.106	2.54007
																749.931	11428.9	387.116	2.54013
																749.93	11428.9	387.126	2.5402
																749.93	11428.9	387.136	2.54026
																749.929	11428.9	387.146	2.54033
																749.928	11428.9	387.156	2.54039
																749.927	11428.9	387.166	2.54046
																749.926	11428.9	387.176	2.54052
																749.925	11428.9	387.186	2.54059
																749.925	11428.9	387.196	2.54066
																749.924	11428.8	387.206	2.54072
																749.923	11428.8	387.216	2.54079
																749.922	11428.8	387.226	2.54085
																749.921	11428.8	387.236	2.54092
																749.92	11428.8	387.246	2.54098
																749.919	11428.8	387.256	2.54105
																749.919	11428.8	387.266	2.54112
																749.918	11428.8	387.276	2.54118
																749.917	11428.7	387.286	2.54125
																749.916	11428.7	387.296	2.54131
																749.915	11428.7	387.306	2.54138
																749.914	11428.7	387.316	2.54144
																749.913	11428.7	387.326	2.54151
																749.912	11428.7	387.336	2.54157
																749.911	11428.6	387.346	2.54164
																749.91	11428.6	387.356	2.54171
																749.909	11428.6	387.366	2.54177
																749.909	11428.6	387.376	2.54184
																749.908	11428.6	387.386	2.5419
																749.907	11428.6	387.396	2.54197
																749.906	11428.6	387.406	2.54203
																749.905	11428.6	387.416	2.5421
																749.904	11428.5	387.426	2.54217
																749.903	11428.5	387.436	2.54223
																749.902	11428.5	387.446	2.5423
																749.901	11428.5	387.456	2.54236
																749.9	11428.5	387.466	2.54243
																749.899	11428.5	387.476	2.54249
																749.898	11428.4	387.486	2.54256
																749.897	11428.4	387.496	2.54262
																749.896	11428.4	387.506	2.54269
																749.895	11428.4	387.516	2.54276
																749.894	11428.4	387.526	2.54282
																749.893	11428.4	387.536	2.54289
																749.892	11428.4	387.546	2.54295
																749.891	11428.3	387.556	2.54302
																749.89	11428.3	387.566	2.54308
																749.889	11428.3	387.576	2.54315
																749.888	11428.3	387.586	2.54322
																749.887	11428.3	387.596	2.54328
																749.886	11428.3	387.606	2.54335
																749.885	11428.2	387.616	2.54341
																749.883	11428.2	387.626	2.54348
																749.882	11428.2	387.636	2.54354
																749.881	11428.2	387.646	2.54361
																749.88	11428.2	387.656	2.54367
																749.879	11428.2	387.666	2.54374
																749.878	11428.1	387.676	2.54381
																749.877	11428.1	387.686	2.54387
																749.876	11428.1	387.696	2.54394
																749.875	11428.1	387.706	2.544
																749.874	11428.1	387.716	2.54407
																749.872	11428	387.726	2.54413
																749.871	11428	387.736	2.5442
																749.87	11428	387.746	2.54427
																749.869	11428	387.756	2.54433
																749.868	11428	387.766	2.5444
																749.867	11428	387.776	2.54446
																749.865	11427.9	387.786	2.54453
																749.864	11427.9	387.796	2.54459
																749.863	11427.9	387.806	2.54466
																749.862	11427.9	387.816	2.54472
																749.861	11427.9	387.826	2.54479
																749.859	11427.9	387.836	2.54486
																749.858	11427.8	387.846	2.54492
																749.857	11427.8	387.856	2.54499
																749.856	11427.8	387.866	2.54505
																749.854	11427.8	387.876	2.54512
																749.853	11427.8	387.886	2.54518
																749.852	11427.7	387.896	2.54525
																749.851	11427.7	387.906	2.54531
																749.849	11427.7	387.916	2.54538
																749.848	11427.7	387.926	2.54545
																749.847	11427.7	387.936	2.54551
																749.845	11427.6	387.946	2.54558
																749.844	11427.6	387.956	2.54564
																749.843	11427.6	387.966	2.54571
																749.842	11427.6	387.976	2.54577
																749.84	11427.6	387.986	2.54584
																749.839	11427.5	387.996	2.54591
																749.838	11427.5	388.006	2.54597
																749.836	11427.5	388.016	2.54604
																749.835	11427.5	388.026	2.5461
																749.833	11427.5	388.036	2.54617
																749.832	11427.4	388.046	2.54623
																749.831	11427.4	388.056	2.5463
																749.829	11427.4	388.066	2.54636
																749.828	11427.4	388.076	2.54643
																749.827	11427.4	388.086	2.5465
																749.825	11427.3	388.096	2.54656
																749.824	11427.3	388.106	2.54663
																749.822	11427.3	388.116	2.54669
																749.821	11427.3	388.126	2.54676
																749.819	11427.2	388.136	2.54682
																749.818	11427.2	388.146	2.54689
																749.816	11427.2	388.156	2.54696
																749.815	11427.2	388.166	2.54702
																749.814	11427.2	388.176	2.54709
																749.812	11427.1	388.186	2.54715
																749.811	11427.1	388.196	2.54722
																749.809	11427.1	388.206	2.54728
																749.808	11427.1	388.216	2.54735
																749.806	11427	388.226	2.54741
																749.805	11427	388.236	2.54748
																749.803	11427	388.246	2.54755
																749.802	11427	388.256	2.54761
																749.8	11427	388.266	2.54768
																749.799	11426.9	388.276	2.54774
																749.797	11426.9	388.286	2.54781
																749.795	11426.9	388.296	2.54787
																749.794	11426.9	388.306	2.54794
																749.792	11426.8	388.316	2.54801
																749.791	11426.8	388.326	2.54807
																749.789	11426.8	388.336	2.54814
																749.788	11426.8	388.346	2.5482
																749.786	11426.7	388.356	2.54827
																749.784	11426.7	388.366	2.54833
																749.783	11426.7	388.376	2.5484
																749.781	11426.7	388.386	2.54846
																749.78	11426.6	388.396	2.54853
																749.778	11426.6	388.406	2.5486
																749.776	11426.6	388.416	2.54866
																749.775	11426.6	388.426	2.54873
																749.773	11426.5	388.436	2.54879
																749.771	11426.5	388.446	2.54886
																749.77	11426.5	388.456	2.54892
																749.768	11426.5	388.466	2.54899
																749.766	11426.4	388.476	2.54906
																749.765	11426.4	388.486	2.54912
																749.763	11426.4	388.496	2.54919
																749.761	11426.4	388.506	2.54925
																749.76	11426.3	388.516	2.54932
																749.758	11426.3	388.526	2.54938
																749.756	11426.3	388.536	2.54945
																749.755	11426.3	388.546	2.54951
																749.753	11426.2	388.556	2.54958
																749.751	11426.2	388.566	2.54965
																749.75	11426.2	388.576	2.54971
																749.748	11426.2	388.586	2.54978
																749.746	11426.1	388.596	2.54984
																749.744	11426.1	388.606	2.54991
																749.743	11426.1	388.616	2.54997
																749.741	11426.1	388.626	2.55004
																749.739	11426	388.636	2.5501
																749.737	11426	388.646	2.55017
																749.735	11426	388.656	2.55024
																749.734	11425.9	388.666	2.5503
																749.732	11425.9	388.676	2.55037
																749.73	11425.9	388.686	2.55043
																749.728	11425.9	388.696	2.5505
																749.726	11425.8	388.706	2.55056
																749.725	11425.8	388.716	2.55063
																749.723	11425.8	388.726	2.5507
																749.721	11425.7	388.736	2.55076
																749.719	11425.7	388.746	2.55083
																749.717	11425.7	388.756	2.55089
																749.715	11425.7	388.766	2.55096
																749.714	11425.6	388.776	2.55102
																749.712	11425.6	388.786	2.55109
																749.71	11425.6	388.796	2.55115
																749.708	11425.5	388.806	2.55122
																749.706	11425.5	388.816	2.55129
																749.704	11425.5	388.826	2.55135
																749.703	11425.5	388.836	2.55142
																749.701	11425.4	388.846	2.55148
																749.699	11425.4	388.856	2.55155
																749.697	11425.4	388.866	2.55161
																749.695	11425.4	388.876	2.55168
																749.693	11425.3	388.886	2.55175
																749.691	11425.3	388.896	2.55181
																749.689	11425.3	388.906	2.55188
																749.687	11425.2	388.916	2.55194
																749.686	11425.2	388.926	2.55201
																749.684	11425.2	388.936	2.55207
																749.682	11425.2	388.946	2.55214
																749.68	11425.1	388.956	2.5522
																749.678	11425.1	388.966	2.55227
																749.676	11425.1	388.976	2.55234
																749.674	11425	388.986	2.5524
																749.672	11425	388.996	2.55247
																749.67	11425	389.006	2.55253
																749.668	11424.9	389.016	2.5526
																749.667	11424.9	389.026	2.55266
																749.665	11424.9	389.036	2.55273
																749.663	11424.9	389.046	2.5528
																749.661	11424.8	389.056	2.55286
																749.659	11424.8	389.066	2.55293
																749.657	11424.8	389.076	2.55299
																749.655	11424.7	389.086	2.55306
																749.653	11424.7	389.096	2.55312
																749.651	11424.7	389.106	2.55319
																749.649	11424.7	389.116	2.55325
																749.647	11424.6	389.126	2.55332
																749.645	11424.6	389.136	2.55339
																749.643	11424.6	389.146	2.55345
																749.641	11424.5	389.156	2.55352
																749.639	11424.5	389.166	2.55358
																749.637	11424.5	389.176	2.55365
																749.635	11424.4	389.186	2.55371
																749.633	11424.4	389.196	2.55378
																749.631	11424.4	389.206	2.55385
																749.63	11424.4	389.216	2.55391
																749.628	11424.3	389.226	2.55398
																749.626	11424.3	389.236	2.55404
																749.624	11424.3	389.246	2.55411
																749.622	11424.2	389.256	2.55417
																749.62	11424.2	389.266	2.55424
																749.618	11424.2	389.276	2.5543
																749.615	11424.1	389.286	2.55437
																749.613	11424.1	389.296	2.55444
																749.611	11424.1	389.306	2.5545
																749.609	11424	389.316	2.55457
																749.607	11424	389.326	2.55463
																749.605	11424	389.336	2.5547
																749.603	11423.9	389.346	2.55476
																749.601	11423.9	389.356	2.55483
																749.599	11423.9	389.366	2.5549
																749.597	11423.9	389.376	2.55496
																749.595	11423.8	389.386	2.55503
																749.593	11423.8	389.396	2.55509
																749.591	11423.8	389.406	2.55516
																749.589	11423.7	389.416	2.55522
																749.587	11423.7	389.426	2.55529
																749.585	11423.7	389.436	2.55535
																749.583	11423.6	389.446	2.55542
																749.581	11423.6	389.456	2.55549
																749.579	11423.6	389.466	2.55555
																749.577	11423.6	389.476	2.55562
																749.575	11423.5	389.486	2.55568
																749.573	11423.5	389.496	2.55575
																749.571	11423.5	389.506	2.55581
																749.569	11423.4	389.516	2.55588
																749.567	11423.4	389.526	2.55594
																749.565	11423.4	389.536	2.55601
																749.562	11423.3	389.546	2.55608
																749.56	11423.3	389.556	2.55614
																749.558	11423.3	389.566	2.55621
																749.556	11423.2	389.576	2.55627
																749.554	11423.2	389.586	2.55634
																749.552	11423.2	389.596	2.5564
																749.55	11423.1	389.606	2.55647
																749.548	11423.1	389.616	2.55654
																749.546	11423.1	389.626	2.5566
																749.544	11423.1	389.636	2.55667
																749.542	11423	389.646	2.55673
																749.54	11423	389.656	2.5568
																749.538	11423	389.666	2.55686
																749.536	11422.9	389.676	2.55693
																749.534	11422.9	389.686	2.55699
																749.531	11422.9	389.696	2.55706
																749.529	11422.8	389.706	2.55713
																749.527	11422.8	389.716	2.55719
																749.525	11422.8	389.726	2.55726
																749.523	11422.7	389.736	2.55732
																749.521	11422.7	389.746	2.55739
																749.519	11422.7	389.756	2.55745
																749.517	11422.6	389.766	2.55752
																749.515	11422.6	389.776	2.55759
																749.513	11422.6	389.786	2.55765
																749.511	11422.5	389.796	2.55772
																749.508	11422.5	389.806	2.55778
																749.506	11422.5	389.816	2.55785
																749.504	11422.4	389.826	2.55791
																749.502	11422.4	389.836	2.55798
																749.5	11422.4	389.846	2.55804
																749.498	11422.3	389.856	2.55811
																749.496	11422.3	389.866	2.55818
																749.494	11422.3	389.876	2.55824
																749.492	11422.3	389.886	2.55831
																749.49	11422.2	389.896	2.55837
																749.487	11422.2	389.906	2.55844
																749.485	11422.2	389.916	2.5585
																749.483	11422.1	389.926	2.55857
																749.481	11422.1	389.936	2.55864
																749.479	11422.1	389.946	2.5587
																749.477	11422	389.956	2.55877
																749.475	11422	389.966	2.55883
																749.473	11422	389.976	2.5589
																749.471	11421.9	389.986	2.55896
																749.468	11421.9	389.996	2.55903
																749.466	11421.9	390.006	2.55909
																749.464	11421.8	390.016	2.55916
																749.462	11421.8	390.026	2.55923
																749.46	11421.8	390.036	2.55929
																749.458	11421.7	390.046	2.55936
																749.456	11421.7	390.056	2.55942
																749.454	11421.7	390.066	2.55949
																749.451	11421.6	390.076	2.55955
																749.449	11421.6	390.086	2.55962
																749.447	11421.6	390.096	2.55969
																749.445	11421.5	390.106	2.55975
																749.443	11421.5	390.116	2.55982
																749.441	11421.5	390.126	2.55988
																749.439	11421.5	390.136	2.55995
																749.437	11421.4	390.146	2.56001
																749.434	11421.4	390.156	2.56008
																749.432	11421.3	390.166	2.56014
																749.43	11421.3	390.176	2.56021
																749.428	11421.3	390.186	2.56028
																749.426	11421.3	390.196	2.56034
																749.424	11421.2	390.206	2.56041
																749.422	11421.2	390.216	2.56047
																749.419	11421.1	390.226	2.56054
																749.417	11421.1	390.236	2.5606
																749.415	11421.1	390.246	2.56067
																749.413	11421.1	390.256	2.56073
																749.411	11421	390.266	2.5608
																749.409	11421	390.276	2.56087
																749.407	11421	390.286	2.56093
																749.404	11420.9	390.296	2.561
																749.402	11420.9	390.306	2.56106
																749.4	11420.9	390.316	2.56113
																749.398	11420.8	390.326	2.56119
																749.396	11420.8	390.336	2.56126
																749.394	11420.8	390.346	2.56133
																749.391	11420.7	390.356	2.56139
																749.389	11420.7	390.366	2.56146
																749.387	11420.7	390.376	2.56152
																749.385	11420.6	390.386	2.56159
																749.383	11420.6	390.396	2.56165
																749.381	11420.6	390.406	2.56172
																749.378	11420.5	390.416	2.56178
																749.376	11420.5	390.426	2.56185
																749.374	11420.5	390.436	2.56192
																749.372	11420.4	390.446	2.56198
																749.37	11420.4	390.456	2.56205
																749.368	11420.4	390.466	2.56211
																749.365	11420.3	390.476	2.56218
																749.363	11420.3	390.486	2.56224
																749.361	11420.3	390.496	2.56231
																749.359	11420.2	390.506	2.56238
																749.357	11420.2	390.516	2.56244
																749.354	11420.2	390.526	2.56251
																749.352	11420.1	390.536	2.56257
																749.35	11420.1	390.546	2.56264
																749.348	11420.1	390.556	2.5627
																749.346	11420	390.566	2.56277
																749.343	11420	390.576	2.56283
																749.341	11420	390.586	2.5629
																749.339	11419.9	390.596	2.56297
																749.337	11419.9	390.606	2.56303
																749.334	11419.9	390.616	2.5631
																749.332	11419.8	390.626	2.56316
																749.33	11419.8	390.636	2.56323
																749.328	11419.8	390.646	2.56329
																749.325	11419.7	390.656	2.56336
																749.323	11419.7	390.666	2.56343
																749.321	11419.7	390.676	2.56349
																749.319	11419.6	390.686	2.56356
																749.316	11419.6	390.696	2.56362
																749.314	11419.5	390.706	2.56369
																749.312	11419.5	390.716	2.56375
																749.31	11419.5	390.726	2.56382
																749.307	11419.4	390.736	2.56388
																749.305	11419.4	390.746	2.56395
																749.303	11419.4	390.756	2.56402
																749.301	11419.3	390.766	2.56408
																749.298	11419.3	390.776	2.56415
																749.296	11419.3	390.786	2.56421
																749.294	11419.2	390.796	2.56428
																749.292	11419.2	390.806	2.56434
																749.289	11419.2	390.816	2.56441
																749.287	11419.1	390.826	2.56448
																749.285	11419.1	390.836	2.56454
																749.283	11419.1	390.846	2.56461
																749.28	11419	390.856	2.56467
																749.278	11419	390.866	2.56474
																749.276	11419	390.876	2.5648
																749.273	11418.9	390.886	2.56487
																749.271	11418.9	390.896	2.56493
																749.269	11418.9	390.906	2.565
																749.267	11418.8	390.916	2.56507
																749.264	11418.8	390.926	2.56513
																749.262	11418.8	390.936	2.5652
																749.26	11418.7	390.946	2.56526
																749.258	11418.7	390.956	2.56533
																749.255	11418.6	390.966	2.56539
																749.253	11418.6	390.976	2.56546
																749.251	11418.6	390.986	2.56552
																749.248	11418.5	390.996	2.56559
																749.246	11418.5	391.006	2.56566
																749.244	11418.5	391.016	2.56572
																749.242	11418.4	391.026	2.56579
																749.239	11418.4	391.036	2.56585
																749.237	11418.4	391.046	2.56592
																749.235	11418.3	391.056	2.56598
																749.233	11418.3	391.066	2.56605
																749.23	11418.3	391.076	2.56612
																749.228	11418.2	391.086	2.56618
																749.226	11418.2	391.096	2.56625
																749.223	11418.2	391.106	2.56631
																749.221	11418.1	391.116	2.56638
																749.219	11418.1	391.126	2.56644
																749.217	11418.1	391.136	2.56651
																749.214	11418	391.146	2.56657
																749.212	11418	391.156	2.56664
																749.21	11418	391.166	2.56671
																749.207	11417.9	391.176	2.56677
																749.205	11417.9	391.186	2.56684
																749.203	11417.9	391.196	2.5669
																749.2	11417.8	391.206	2.56697
																749.198	11417.8	391.216	2.56703
																749.196	11417.7	391.226	2.5671
																749.194	11417.7	391.236	2.56717
																749.191	11417.7	391.246	2.56723
																749.189	11417.6	391.256	2.5673
																749.187	11417.6	391.266	2.56736
																749.184	11417.6	391.276	2.56743
																749.182	11417.5	391.286	2.56749
																749.18	11417.5	391.296	2.56756
																749.177	11417.5	391.306	2.56762
																749.175	11417.4	391.316	2.56769
																749.173	11417.4	391.326	2.56776
																749.17	11417.4	391.336	2.56782
																749.168	11417.3	391.346	2.56789
																749.166	11417.3	391.356	2.56795
																749.164	11417.3	391.366	2.56802
																749.161	11417.2	391.376	2.56808
																749.159	11417.2	391.386	2.56815
																749.157	11417.2	391.396	2.56822
																749.154	11417.1	391.406	2.56828
																749.152	11417.1	391.416	2.56835
																749.15	11417	391.426	2.56841
																749.147	11417	391.436	2.56848
																749.145	11417	391.446	2.56854
																749.143	11416.9	391.456	2.56861
																749.14	11416.9	391.466	2.56867
																749.138	11416.9	391.476	2.56874
																749.136	11416.8	391.486	2.56881
																749.133	11416.8	391.496	2.56887
																749.131	11416.8	391.506	2.56894
																749.129	11416.7	391.516	2.569
																749.126	11416.7	391.526	2.56907
																749.124	11416.6	391.536	2.56913
																749.122	11416.6	391.546	2.5692
																749.119	11416.6	391.556	2.56927
																749.117	11416.5	391.566	2.56933
																749.115	11416.5	391.576	2.5694
																749.112	11416.5	391.586	2.56946
																749.11	11416.4	391.596	2.56953
																749.108	11416.4	391.606	2.56959
																749.105	11416.4	391.616	2.56966
																749.103	11416.3	391.626	2.56972
																749.101	11416.3	391.636	2.56979
																749.098	11416.3	391.646	2.56986
																749.096	11416.2	391.656	2.56992
																749.094	11416.2	391.666	2.56999
																749.091	11416.1	391.676	2.57005
																749.089	11416.1	391.686	2.57012
																749.087	11416.1	391.696	2.57018
																749.084	11416	391.706	2.57025
																749.082	11416	391.716	2.57031
																749.08	11416	391.726	2.57038
																749.077	11415.9	391.736	2.57045
																749.075	11415.9	391.746	2.57051
																749.073	11415.9	391.756	2.57058
																749.07	11415.8	391.766	2.57064
																749.068	11415.8	391.776	2.57071
																749.066	11415.8	391.786	2.57077
																749.063	11415.7	391.796	2.57084
																749.061	11415.7	391.806	2.57091
																749.059	11415.7	391.816	2.57097
																749.056	11415.6	391.826	2.57104
																749.054	11415.6	391.836	2.5711
																749.051	11415.5	391.846	2.57117
																749.049	11415.5	391.856	2.57123
																749.047	11415.5	391.866	2.5713
																749.044	11415.4	391.876	2.57136
																749.042	11415.4	391.886	2.57143
																749.04	11415.4	391.896	2.5715
																749.037	11415.3	391.906	2.57156
																749.035	11415.3	391.916	2.57163
																749.033	11415.3	391.926	2.57169
																749.03	11415.2	391.936	2.57176
																749.028	11415.2	391.946	2.57182
																749.025	11415.1	391.956	2.57189
																749.023	11415.1	391.966	2.57196
																749.021	11415.1	391.976	2.57202
																749.018	11415	391.986	2.57209
																749.016	11415	391.996	2.57215
																749.014	11415	392.006	2.57222
																749.011	11414.9	392.016	2.57228
																749.009	11414.9	392.026	2.57235
																749.006	11414.9	392.036	2.57241
																749.004	11414.8	392.046	2.57248
																749.002	11414.8	392.056	2.57255
																748.999	11414.7	392.066	2.57261
																748.997	11414.7	392.076	2.57268
																748.995	11414.7	392.086	2.57274
																748.992	11414.6	392.096	2.57281
																748.99	11414.6	392.106	2.57287
																748.987	11414.6	392.116	2.57294
																748.985	11414.5	392.126	2.57301
																748.983	11414.5	392.136	2.57307
																748.98	11414.5	392.146	2.57314
																748.978	11414.4	392.156	2.5732
																748.975	11414.4	392.166	2.57327
																748.973	11414.3	392.176	2.57333
																748.971	11414.3	392.186	2.5734
																748.968	11414.3	392.196	2.57346
																748.966	11414.2	392.206	2.57353
																748.964	11414.2	392.216	2.5736
																748.961	11414.2	392.226	2.57366
																748.959	11414.1	392.236	2.57373
																748.956	11414.1	392.246	2.57379
																748.954	11414.1	392.256	2.57386
																748.952	11414	392.266	2.57392
																748.949	11414	392.276	2.57399
																748.947	11414	392.286	2.57406
																748.944	11413.9	392.296	2.57412
																748.942	11413.9	392.306	2.57419
																748.94	11413.8	392.316	2.57425
																748.937	11413.8	392.326	2.57432
																748.935	11413.8	392.336	2.57438
																748.932	11413.7	392.346	2.57445
																748.93	11413.7	392.356	2.57451
																748.928	11413.7	392.366	2.57458
																748.925	11413.6	392.376	2.57465
																748.923	11413.6	392.386	2.57471
																748.92	11413.5	392.396	2.57478
																748.918	11413.5	392.406	2.57484
																748.915	11413.5	392.416	2.57491
																748.913	11413.4	392.426	2.57497
																748.911	11413.4	392.436	2.57504
																748.908	11413.4	392.446	2.5751
																748.906	11413.3	392.456	2.57517
																748.903	11413.3	392.466	2.57524
																748.901	11413.3	392.476	2.5753
																748.899	11413.2	392.486	2.57537
																748.896	11413.2	392.496	2.57543
																748.894	11413.1	392.506	2.5755
																748.891	11413.1	392.516	2.57556
																748.889	11413.1	392.526	2.57563
																748.886	11413	392.536	2.5757
																748.884	11413	392.546	2.57576
																748.882	11413	392.556	2.57583
																748.879	11412.9	392.566	2.57589
																748.877	11412.9	392.576	2.57596
																748.874	11412.8	392.586	2.57602
																748.872	11412.8	392.596	2.57609
																748.869	11412.8	392.606	2.57615
																748.867	11412.7	392.616	2.57622
																748.865	11412.7	392.626	2.57629
																748.862	11412.7	392.636	2.57635
																748.86	11412.6	392.646	2.57642
																748.857	11412.6	392.656	2.57648
																748.855	11412.6	392.666	2.57655
																748.852	11412.5	392.676	2.57661
																748.85	11412.5	392.686	2.57668
																748.847	11412.4	392.696	2.57675
																748.845	11412.4	392.706	2.57681
																748.843	11412.4	392.716	2.57688
																748.84	11412.3	392.726	2.57694
																748.838	11412.3	392.736	2.57701
																748.835	11412.2	392.746	2.57707
																748.833	11412.2	392.756	2.57714
																748.83	11412.2	392.766	2.5772
																748.828	11412.1	392.776	2.57727
																748.825	11412.1	392.786	2.57734
																748.823	11412.1	392.796	2.5774
																748.821	11412	392.806	2.57747
																748.818	11412	392.816	2.57753
																748.816	11412	392.826	2.5776
																748.813	11411.9	392.836	2.57766
																748.811	11411.9	392.846	2.57773
																748.808	11411.8	392.856	2.5778
																748.806	11411.8	392.866	2.57786
																748.803	11411.8	392.876	2.57793
																748.801	11411.7	392.886	2.57799
																748.798	11411.7	392.896	2.57806
																748.796	11411.7	392.906	2.57812
																748.794	11411.6	392.916	2.57819
																748.791	11411.6	392.926	2.57825
																748.789	11411.5	392.936	2.57832
																748.786	11411.5	392.946	2.57839
																748.784	11411.5	392.956	2.57845
																748.781	11411.4	392.966	2.57852
																748.779	11411.4	392.976	2.57858
																748.776	11411.3	392.986	2.57865
																748.774	11411.3	392.996	2.57871
																748.771	11411.3	393.006	2.57878
																748.769	11411.2	393.016	2.57885
																748.766	11411.2	393.026	2.57891
																748.764	11411.2	393.036	2.57898
																748.761	11411.1	393.046	2.57904
																748.759	11411.1	393.056	2.57911
																748.757	11411.1	393.066	2.57917
																748.754	11411	393.076	2.57924
																748.752	11411	393.086	2.5793
																748.749	11410.9	393.096	2.57937
																748.747	11410.9	393.106	2.57944
																748.744	11410.9	393.116	2.5795
																748.742	11410.8	393.126	2.57957
																748.739	11410.8	393.136	2.57963
																748.737	11410.8	393.146	2.5797
																748.734	11410.7	393.156	2.57976
																748.732	11410.7	393.166	2.57983
																748.729	11410.6	393.176	2.5799
																748.727	11410.6	393.186	2.57996
																748.724	11410.6	393.196	2.58003
																748.722	11410.5	393.206	2.58009
																748.719	11410.5	393.216	2.58016
																748.717	11410.4	393.226	2.58022
																748.714	11410.4	393.236	2.58029
																748.712	11410.4	393.246	2.58035
																748.709	11410.3	393.256	2.58042
																748.707	11410.3	393.266	2.58049
																748.704	11410.2	393.276	2.58055
																748.702	11410.2	393.286	2.58062
																748.699	11410.2	393.296	2.58068
																748.697	11410.1	393.306	2.58075
																748.694	11410.1	393.316	2.58081
																748.692	11410.1	393.326	2.58088
																748.689	11410	393.336	2.58094
																748.687	11410	393.346	2.58101
																748.684	11409.9	393.356	2.58108
																748.682	11409.9	393.366	2.58114
																748.679	11409.9	393.376	2.58121
																748.677	11409.8	393.386	2.58127
																748.674	11409.8	393.396	2.58134
																748.672	11409.8	393.406	2.5814
																748.669	11409.7	393.416	2.58147
																748.667	11409.7	393.426	2.58154
																748.664	11409.6	393.436	2.5816
																748.662	11409.6	393.446	2.58167
																748.659	11409.6	393.456	2.58173
																748.657	11409.5	393.466	2.5818
																748.654	11409.5	393.476	2.58186
																748.652	11409.5	393.486	2.58193
																748.649	11409.4	393.496	2.58199
																748.647	11409.4	393.506	2.58206
																748.644	11409.3	393.516	2.58213
																748.642	11409.3	393.526	2.58219
																748.639	11409.3	393.536	2.58226
																748.637	11409.2	393.546	2.58232
																748.634	11409.2	393.556	2.58239
																748.632	11409.2	393.566	2.58245
																748.629	11409.1	393.576	2.58252
																748.627	11409.1	393.586	2.58259
																748.624	11409	393.596	2.58265
																748.622	11409	393.606	2.58272
																748.619	11409	393.616	2.58278
																748.616	11408.9	393.626	2.58285
																748.614	11408.9	393.636	2.58291
																748.611	11408.8	393.646	2.58298
																748.609	11408.8	393.656	2.58304
																748.606	11408.8	393.666	2.58311
																748.604	11408.7	393.676	2.58318
																748.601	11408.7	393.686	2.58324
																748.599	11408.6	393.696	2.58331
																748.596	11408.6	393.706	2.58337
																748.594	11408.6	393.716	2.58344
																748.591	11408.5	393.726	2.5835
																748.589	11408.5	393.736	2.58357
																748.586	11408.5	393.746	2.58364
																748.584	11408.4	393.756	2.5837
																748.581	11408.4	393.766	2.58377
																748.578	11408.3	393.776	2.58383
																748.576	11408.3	393.786	2.5839
																748.573	11408.3	393.796	2.58396
																748.571	11408.2	393.806	2.58403
																748.568	11408.2	393.816	2.58409
																748.566	11408.1	393.826	2.58416
																748.563	11408.1	393.836	2.58423
																748.561	11408.1	393.846	2.58429
																748.558	11408	393.856	2.58436
																748.556	11408	393.866	2.58442
																748.553	11407.9	393.876	2.58449
																748.55	11407.9	393.886	2.58455
																748.548	11407.9	393.896	2.58462
																748.545	11407.8	393.906	2.58469
																748.543	11407.8	393.916	2.58475
																748.54	11407.7	393.926	2.58482
																748.538	11407.7	393.936	2.58488
																748.535	11407.7	393.946	2.58495
																748.533	11407.6	393.956	2.58501
																748.53	11407.6	393.966	2.58508
																748.527	11407.6	393.976	2.58514
																748.525	11407.5	393.986	2.58521
																748.522	11407.5	393.996	2.58528
																748.52	11407.4	394.006	2.58534
																748.517	11407.4	394.016	2.58541
																748.514	11407.4	394.026	2.58547
																748.512	11407.3	394.036	2.58554
																748.509	11407.3	394.046	2.5856
																748.507	11407.2	394.056	2.58567
																748.504	11407.2	394.066	2.58573
																748.501	11407.2	394.076	2.5858
																748.499	11407.1	394.086	2.58587
																748.496	11407.1	394.096	2.58593
																748.494	11407	394.106	2.586
																748.491	11407	394.116	2.58606
																748.488	11407	394.126	2.58613
																748.486	11406.9	394.136	2.58619
																748.483	11406.9	394.146	2.58626
																748.48	11406.8	394.156	2.58633
																748.478	11406.8	394.166	2.58639
																748.475	11406.8	394.176	2.58646
																748.473	11406.7	394.186	2.58652
																748.47	11406.7	394.196	2.58659
																748.467	11406.6	394.206	2.58665
																748.465	11406.6	394.216	2.58672
																748.463	11406.6	394.226	2.58678
																748.461	11406.5	394.236	2.58685
																748.459	11406.5	394.246	2.58692
																748.456	11406.5	394.256	2.58698
																748.454	11406.4	394.266	2.58705
																748.452	11406.4	394.276	2.58711
																748.45	11406.4	394.286	2.58718
																748.448	11406.3	394.296	2.58724
																748.446	11406.3	394.306	2.58731
																748.444	11406.3	394.316	2.58738
																748.442	11406.3	394.326	2.58744
																748.44	11406.2	394.336	2.58751
																748.438	11406.2	394.346	2.58757
																748.436	11406.2	394.356	2.58764
																748.434	11406.1	394.366	2.5877
																748.432	11406.1	394.376	2.58777
																748.43	11406.1	394.386	2.58783
																748.428	11406	394.396	2.5879
																748.425	11406	394.406	2.58797
																748.423	11406	394.416	2.58803
																748.421	11405.9	394.426	2.5881
																748.419	11405.9	394.436	2.58816
																748.417	11405.9	394.446	2.58823
																748.415	11405.8	394.456	2.58829
																748.413	11405.8	394.466	2.58836
																748.411	11405.8	394.476	2.58843
																748.409	11405.8	394.486	2.58849
																748.407	11405.7	394.496	2.58856
																748.405	11405.7	394.506	2.58862
																748.403	11405.7	394.516	2.58869
																748.401	11405.6	394.526	2.58875
																748.398	11405.6	394.536	2.58882
																748.396	11405.6	394.546	2.58888
																748.394	11405.5	394.556	2.58895
																748.392	11405.5	394.566	2.58902
																748.39	11405.5	394.576	2.58908
																748.388	11405.4	394.586	2.58915
																748.386	11405.4	394.596	2.58921
																748.384	11405.4	394.606	2.58928
																748.383	11405.4	394.616	2.58934
																748.381	11405.3	394.626	2.58941
																748.379	11405.3	394.636	2.58948
																748.377	11405.3	394.646	2.58954
																748.375	11405.2	394.656	2.58961
																748.373	11405.2	394.666	2.58967
																748.371	11405.2	394.676	2.58974
																748.369	11405.1	394.686	2.5898
																748.367	11405.1	394.696	2.58987
																748.365	11405.1	394.706	2.58993
																748.363	11405.1	394.716	2.59
																748.361	11405	394.726	2.59007
																748.359	11405	394.736	2.59013
																748.357	11405	394.746	2.5902
																748.355	11404.9	394.756	2.59026
																748.353	11404.9	394.766	2.59033
																748.351	11404.9	394.776	2.59039
																748.349	11404.8	394.786	2.59046
																748.347	11404.8	394.796	2.59052
																748.346	11404.8	394.806	2.59059
																748.344	11404.8	394.816	2.59066
																748.342	11404.7	394.826	2.59072
																748.34	11404.7	394.836	2.59079
																748.338	11404.7	394.846	2.59085
																748.336	11404.6	394.856	2.59092
																748.334	11404.6	394.866	2.59098
																748.332	11404.6	394.876	2.59105
																748.33	11404.5	394.886	2.59112
																748.328	11404.5	394.896	2.59118
																748.326	11404.5	394.906	2.59125
																748.324	11404.5	394.916	2.59131
																748.322	11404.4	394.926	2.59138
																748.32	11404.4	394.936	2.59144
																748.318	11404.4	394.946	2.59151
																748.316	11404.3	394.956	2.59157
																748.314	11404.3	394.966	2.59164
																748.312	11404.3	394.976	2.59171
																748.31	11404.2	394.986	2.59177
																748.308	11404.2	394.996	2.59184
																748.306	11404.2	395.006	2.5919
																748.304	11404.2	395.016	2.59197
																748.302	11404.1	395.026	2.59203
																748.3	11404.1	395.036	2.5921
																748.298	11404.1	395.046	2.59217
																748.296	11404	395.056	2.59223
																748.294	11404	395.066	2.5923
																748.292	11404	395.076	2.59236
																748.29	11403.9	395.086	2.59243
																748.288	11403.9	395.096	2.59249
																748.286	11403.9	395.106	2.59256
																748.285	11403.9	395.116	2.59262
																748.283	11403.8	395.126	2.59269
																748.281	11403.8	395.136	2.59276
																748.279	11403.8	395.146	2.59282
																748.277	11403.7	395.156	2.59289
																748.275	11403.7	395.166	2.59295
																748.273	11403.7	395.176	2.59302
																748.271	11403.7	395.186	2.59308
																748.269	11403.6	395.196	2.59315
																748.267	11403.6	395.206	2.59322
																748.265	11403.6	395.216	2.59328
																748.263	11403.5	395.226	2.59335
																748.261	11403.5	395.236	2.59341
																748.259	11403.5	395.246	2.59348
																748.257	11403.4	395.256	2.59354
																748.255	11403.4	395.266	2.59361
																748.253	11403.4	395.276	2.59367
																748.251	11403.3	395.286	2.59374
																748.249	11403.3	395.296	2.59381
																748.247	11403.3	395.306	2.59387
																748.245	11403.3	395.316	2.59394
																748.243	11403.2	395.326	2.594
																748.241	11403.2	395.336	2.59407
																748.239	11403.2	395.346	2.59413
																748.237	11403.1	395.356	2.5942
																748.235	11403.1	395.366	2.59427
																748.233	11403.1	395.376	2.59433
																748.231	11403	395.386	2.5944
																748.229	11403	395.396	2.59446
																748.227	11403	395.406	2.59453
																748.225	11402.9	395.416	2.59459
																748.223	11402.9	395.426	2.59466
																748.221	11402.9	395.436	2.59472
																748.219	11402.9	395.446	2.59479
																748.217	11402.8	395.456	2.59486
																748.215	11402.8	395.466	2.59492
																748.213	11402.8	395.476	2.59499
																748.211	11402.7	395.486	2.59505
																748.209	11402.7	395.496	2.59512
																748.207	11402.7	395.506	2.59518
																748.205	11402.6	395.516	2.59525
																748.203	11402.6	395.526	2.59531
																748.201	11402.6	395.536	2.59538
																748.199	11402.6	395.546	2.59545
																748.197	11402.5	395.556	2.59551
																748.195	11402.5	395.566	2.59558
																748.193	11402.5	395.576	2.59564
																748.191	11402.4	395.586	2.59571
																748.188	11402.4	395.596	2.59577
																748.186	11402.4	395.606	2.59584
																748.184	11402.3	395.616	2.59591
																748.182	11402.3	395.626	2.59597
																748.18	11402.3	395.636	2.59604
																748.178	11402.2	395.646	2.5961
																748.176	11402.2	395.656	2.59617
																748.174	11402.2	395.666	2.59623
																748.172	11402.1	395.676	2.5963
																748.17	11402.1	395.686	2.59636
																748.168	11402.1	395.696	2.59643
																748.166	11402	395.706	2.5965
																748.164	11402	395.716	2.59656
																748.162	11402	395.726	2.59663
																748.16	11402	395.736	2.59669
																748.158	11401.9	395.746	2.59676
																748.156	11401.9	395.756	2.59682
																748.154	11401.9	395.766	2.59689
																748.152	11401.8	395.776	2.59696
																748.15	11401.8	395.786	2.59702
																748.148	11401.8	395.796	2.59709
																748.146	11401.7	395.806	2.59715
																748.144	11401.7	395.816	2.59722
																748.142	11401.7	395.826	2.59728
																748.14	11401.7	395.836	2.59735
																748.138	11401.6	395.846	2.59741
																748.136	11401.6	395.856	2.59748
																748.134	11401.6	395.866	2.59755
																748.132	11401.5	395.876	2.59761
																748.13	11401.5	395.886	2.59768
																748.128	11401.5	395.896	2.59774
																748.125	11401.4	395.906	2.59781
																748.123	11401.4	395.916	2.59787
																748.121	11401.4	395.926	2.59794
																748.119	11401.3	395.936	2.59801
																748.117	11401.3	395.946	2.59807
																748.115	11401.3	395.956	2.59814
																748.113	11401.2	395.966	2.5982
																748.111	11401.2	395.976	2.59827
																748.109	11401.2	395.986	2.59833
																748.107	11401.2	395.996	2.5984
																748.105	11401.1	396.006	2.59846
																748.103	11401.1	396.016	2.59853
																748.101	11401.1	396.026	2.5986
																748.099	11401	396.036	2.59866
																748.097	11401	396.046	2.59873
																748.095	11401	396.056	2.59879
																748.093	11400.9	396.066	2.59886
																748.091	11400.9	396.076	2.59892
																748.089	11400.9	396.086	2.59899
																748.086	11400.8	396.096	2.59906
																748.084	11400.8	396.106	2.59912
																748.082	11400.8	396.116	2.59919
																748.08	11400.7	396.126	2.59925
																748.078	11400.7	396.136	2.59932
																748.076	11400.7	396.146	2.59938
																748.074	11400.6	396.156	2.59945
																748.072	11400.6	396.166	2.59951
																748.07	11400.6	396.176	2.59958
																748.068	11400.6	396.186	2.59965
																748.066	11400.5	396.196	2.59971
																748.064	11400.5	396.206	2.59978
																748.062	11400.5	396.216	2.59984
																748.06	11400.4	396.226	2.59991
																748.058	11400.4	396.236	2.59997
																748.056	11400.4	396.246	2.60004
																748.053	11400.3	396.256	2.6001
																748.051	11400.3	396.266	2.60017
																748.049	11400.3	396.276	2.60024
																748.047	11400.2	396.286	2.6003
																748.045	11400.2	396.296	2.60037
																748.043	11400.2	396.306	2.60043
																748.041	11400.1	396.316	2.6005
																748.039	11400.1	396.326	2.60056
																748.037	11400.1	396.336	2.60063
																748.035	11400.1	396.346	2.6007
																748.033	11400	396.356	2.60076
																748.031	11400	396.366	2.60083
																748.028	11399.9	396.376	2.60089
																748.026	11399.9	396.386	2.60096
																748.024	11399.9	396.396	2.60102
																748.022	11399.9	396.406	2.60109
																748.02	11399.8	396.416	2.60115
																748.018	11399.8	396.426	2.60122
																748.016	11399.8	396.436	2.60129
																748.014	11399.7	396.446	2.60135
																748.012	11399.7	396.456	2.60142
																748.01	11399.7	396.466	2.60148
																748.008	11399.6	396.476	2.60155
																748.006	11399.6	396.486	2.60161
																748.003	11399.6	396.496	2.60168
																748.001	11399.5	396.506	2.60175
																747.999	11399.5	396.516	2.60181
																747.997	11399.5	396.526	2.60188
																747.995	11399.4	396.536	2.60194
																747.993	11399.4	396.546	2.60201
																747.991	11399.4	396.556	2.60207
																747.989	11399.4	396.566	2.60214
																747.987	11399.3	396.576	2.6022
																747.985	11399.3	396.586	2.60227
																747.982	11399.2	396.596	2.60234
																747.98	11399.2	396.606	2.6024
																747.978	11399.2	396.616	2.60247
																747.976	11399.2	396.626	2.60253
																747.974	11399.1	396.636	2.6026
																747.972	11399.1	396.646	2.60266
																747.97	11399.1	396.656	2.60273
																747.968	11399	396.666	2.6028
																747.966	11399	396.676	2.60286
																747.964	11399	396.686	2.60293
																747.961	11398.9	396.696	2.60299
																747.959	11398.9	396.706	2.60306
																747.957	11398.9	396.716	2.60312
																747.955	11398.8	396.726	2.60319
																747.953	11398.8	396.736	2.60325
																747.951	11398.8	396.746	2.60332
																747.949	11398.7	396.756	2.60339
																747.947	11398.7	396.766	2.60345
																747.945	11398.7	396.776	2.60352
																747.943	11398.7	396.786	2.60358
																747.941	11398.6	396.796	2.60365
																747.939	11398.6	396.806	2.60371
																747.937	11398.6	396.816	2.60378
																747.935	11398.5	396.826	2.60385
																747.933	11398.5	396.836	2.60391
																747.931	11398.5	396.846	2.60398
																747.929	11398.4	396.856	2.60404
																747.927	11398.4	396.866	2.60411
																747.925	11398.4	396.876	2.60417
																747.923	11398.3	396.886	2.60424
																747.921	11398.3	396.896	2.6043
																747.919	11398.3	396.906	2.60437
																747.917	11398.3	396.916	2.60444
																747.915	11398.2	396.926	2.6045
																747.913	11398.2	396.936	2.60457
																747.911	11398.2	396.946	2.60463
																747.909	11398.1	396.956	2.6047
																747.907	11398.1	396.966	2.60476
																747.905	11398.1	396.976	2.60483
																747.903	11398	396.986	2.6049
																747.901	11398	396.996	2.60496
																747.899	11398	397.006	2.60503
																747.897	11398	397.016	2.60509
																747.895	11397.9	397.026	2.60516
																747.893	11397.9	397.036	2.60522
																747.891	11397.9	397.046	2.60529
																747.889	11397.8	397.056	2.60535
																747.887	11397.8	397.066	2.60542
																747.885	11397.8	397.076	2.60549
																747.883	11397.7	397.086	2.60555
																747.881	11397.7	397.096	2.60562
																747.879	11397.7	397.106	2.60568
																747.877	11397.6	397.116	2.60575
																747.875	11397.6	397.126	2.60581
																747.873	11397.6	397.136	2.60588
																747.871	11397.6	397.146	2.60594
																747.869	11397.5	397.156	2.60601
																747.867	11397.5	397.166	2.60608
																747.865	11397.5	397.176	2.60614
																747.863	11397.4	397.186	2.60621
																747.861	11397.4	397.196	2.60627
																747.859	11397.4	397.206	2.60634
																747.857	11397.3	397.216	2.6064
																747.855	11397.3	397.226	2.60647
																747.853	11397.3	397.236	2.60654
																747.851	11397.2	397.246	2.6066
																747.849	11397.2	397.256	2.60667
																747.847	11397.2	397.266	2.60673
																747.845	11397.2	397.276	2.6068
																747.843	11397.1	397.286	2.60686
																747.841	11397.1	397.296	2.60693
																747.839	11397.1	397.306	2.60699
																747.837	11397	397.316	2.60706
																747.835	11397	397.326	2.60713
																747.833	11397	397.336	2.60719
																747.831	11396.9	397.346	2.60726
																747.828	11396.9	397.356	2.60732
																747.826	11396.9	397.366	2.60739
																747.824	11396.8	397.376	2.60745
																747.822	11396.8	397.386	2.60752
																747.82	11396.8	397.396	2.60759
																747.818	11396.7	397.406	2.60765
																747.816	11396.7	397.416	2.60772
																747.814	11396.7	397.426	2.60778
																747.812	11396.7	397.436	2.60785
																747.81	11396.6	397.446	2.60791
																747.808	11396.6	397.456	2.60798
																747.806	11396.6	397.466	2.60804
																747.804	11396.5	397.476	2.60811
																747.801	11396.5	397.486	2.60818
																747.799	11396.5	397.496	2.60824
																747.797	11396.4	397.506	2.60831
																747.795	11396.4	397.516	2.60837
																747.793	11396.4	397.526	2.60844
																747.791	11396.3	397.536	2.6085
																747.789	11396.3	397.546	2.60857
																747.787	11396.3	397.556	2.60864
																747.785	11396.2	397.566	2.6087
																747.783	11396.2	397.576	2.60877
																747.781	11396.2	397.586	2.60883
																747.779	11396.2	397.596	2.6089
																747.777	11396.1	397.606	2.60896
																747.774	11396.1	397.616	2.60903
																747.772	11396	397.626	2.60909
																747.77	11396	397.636	2.60916
																747.768	11396	397.646	2.60923
																747.766	11396	397.656	2.60929
																747.764	11395.9	397.666	2.60936
																747.762	11395.9	397.676	2.60942
																747.76	11395.9	397.686	2.60949
																747.758	11395.8	397.696	2.60955
																747.756	11395.8	397.706	2.60962
																747.754	11395.8	397.716	2.60969
																747.751	11395.7	397.726	2.60975
																747.749	11395.7	397.736	2.60982
																747.747	11395.7	397.746	2.60988
																747.745	11395.6	397.756	2.60995
																747.743	11395.6	397.766	2.61001
																747.741	11395.6	397.776	2.61008
																747.739	11395.5	397.786	2.61014
																747.737	11395.5	397.796	2.61021
																747.735	11395.5	397.806	2.61028
																747.733	11395.5	397.816	2.61034
																747.73	11395.4	397.826	2.61041
																747.728	11395.4	397.836	2.61047
																747.726	11395.3	397.846	2.61054
																747.724	11395.3	397.856	2.6106
																747.722	11395.3	397.866	2.61067
																747.72	11395.3	397.876	2.61073
																747.718	11395.2	397.886	2.6108
																747.716	11395.2	397.896	2.61087
																747.714	11395.2	397.906	2.61093
																747.711	11395.1	397.916	2.611
																747.709	11395.1	397.926	2.61106
																747.707	11395.1	397.936	2.61113
																747.705	11395	397.946	2.61119
																747.703	11395	397.956	2.61126
																747.701	11395	397.966	2.61133
																747.699	11394.9	397.976	2.61139
																747.697	11394.9	397.986	2.61146
																747.695	11394.9	397.996	2.61152
																747.692	11394.8	398.006	2.61159
																747.685	11394.7	398.016	2.61165
																747.673	11394.5	398.026	2.61172
																747.662	11394.4	398.036	2.61178
																747.65	11394.2	398.046	2.61185
																747.638	11394	398.056	2.61192
																747.627	11393.8	398.066	2.61198
																747.615	11393.7	398.076	2.61205
																747.603	11393.5	398.086	2.61211
																747.592	11393.3	398.096	2.61218
																747.58	11393.1	398.106	2.61224
																747.568	11392.9	398.116	2.61231
																747.556	11392.8	398.126	2.61238
																747.545	11392.6	398.136	2.61244
																747.533	11392.4	398.146	2.61251
																747.521	11392.2	398.156	2.61257
																747.509	11392	398.166	2.61264
																747.497	11391.9	398.176	2.6127
																747.485	11391.7	398.186	2.61277
																747.473	11391.5	398.196	2.61283
																747.462	11391.3	398.206	2.6129
																747.45	11391.1	398.216	2.61297
																747.438	11391	398.226	2.61303
																747.426	11390.8	398.236	2.6131
																747.414	11390.6	398.246	2.61316
																747.402	11390.4	398.256	2.61323
																747.39	11390.2	398.266	2.61329
																747.378	11390	398.276	2.61336
																747.366	11389.9	398.286	2.61343
																747.354	11389.7	398.296	2.61349
																747.342	11389.5	398.306	2.61356
																747.329	11389.3	398.316	2.61362
																747.317	11389.1	398.326	2.61369
																747.305	11388.9	398.336	2.61375
																747.293	11388.7	398.346	2.61382
																747.281	11388.6	398.356	2.61388
																747.269	11388.4	398.366	2.61395
																747.256	11388.2	398.376	2.61402
																747.244	11388	398.386	2.61408
																747.231	11387.8	398.396	2.61415
																747.218	11387.6	398.406	2.61421
																747.205	11387.4	398.416	2.61428
																747.193	11387.2	398.426	2.61434
																747.18	11387	398.436	2.61441
																747.167	11386.8	398.446	2.61448
																747.154	11386.6	398.456	2.61454
																747.141	11386.4	398.466	2.61461
																747.128	11386.2	398.476	2.61467
																747.115	11386	398.486	2.61474
																747.103	11385.8	398.496	2.6148
																747.09	11385.7	398.506	2.61487
																747.077	11385.5	398.516	2.61493
																747.064	11385.3	398.526	2.615
																747.051	11385.1	398.536	2.61507
																747.037	11384.8	398.546	2.61513
																747.024	11384.6	398.556	2.6152
																747.011	11384.4	398.566	2.61526
																746.997	11384.2	398.576	2.61533
																746.984	11384	398.586	2.61539
																746.97	11383.8	398.596	2.61546
																746.956	11383.6	398.606	2.61552
																746.943	11383.4	398.616	2.61559
																746.929	11383.2	398.626	2.61566
																746.916	11383	398.636	2.61572
																746.902	11382.8	398.646	2.61579
																746.889	11382.6	398.656	2.61585
																746.875	11382.4	398.666	2.61592
																746.861	11382.2	398.676	2.61598
																746.848	11382	398.686	2.61605
																746.834	11381.8	398.696	2.61612
																746.82	11381.5	398.706	2.61618
																746.806	11381.3	398.716	2.61625
																746.793	11381.1	398.726	2.61631
																746.779	11380.9	398.736	2.61638
																746.765	11380.7	398.746	2.61644
																746.751	11380.5	398.756	2.61651
																746.737	11380.3	398.766	2.61657
																746.724	11380.1	398.776	2.61664
																746.71	11379.9	398.786	2.61671
																746.696	11379.6	398.796	2.61677
																746.682	11379.4	398.806	2.61684
																746.668	11379.2	398.816	2.6169
																746.654	11379	398.826	2.61697
																746.64	11378.8	398.836	2.61703
																746.626	11378.6	398.846	2.6171
																746.612	11378.4	398.856	2.61717
																746.598	11378.2	398.866	2.61723
																746.584	11377.9	398.876	2.6173
																746.569	11377.7	398.886	2.61736
																746.555	11377.5	398.896	2.61743
																746.541	11377.3	398.906	2.61749
																746.527	11377.1	398.916	2.61756
																746.513	11376.9	398.926	2.61762
																746.499	11376.6	398.936	2.61769
																746.484	11376.4	398.946	2.61776
																746.47	11376.2	398.956	2.61782
																746.456	11376	398.966	2.61789
																746.441	11375.8	398.976	2.61795
																746.427	11375.5	398.986	2.61802
																746.413	11375.3	398.996	2.61808
																746.398	11375.1	399.006	2.61815
																746.384	11374.9	399.016	2.61822
																746.37	11374.7	399.026	2.61828
																746.355	11374.5	399.036	2.61835
																746.341	11374.2	399.046	2.61841
																746.326	11374	399.056	2.61848
																746.312	11373.8	399.066	2.61854
																746.297	11373.6	399.076	2.61861
																746.283	11373.4	399.086	2.61867
																746.268	11373.1	399.096	2.61874
																746.253	11372.9	399.106	2.61881
																746.239	11372.7	399.116	2.61887
																746.224	11372.5	399.126	2.61894
																746.21	11372.2	399.136	2.619
																746.196	11372	399.146	2.61907
																746.181	11371.8	399.156	2.61913
																746.167	11371.6	399.166	2.6192
																746.152	11371.4	399.176	2.61927
																746.138	11371.1	399.186	2.61933
																746.123	11370.9	399.196	2.6194
																746.109	11370.7	399.206	2.61946
																746.094	11370.5	399.216	2.61953
																746.079	11370.2	399.226	2.61959
																746.065	11370	399.236	2.61966
																746.05	11369.8	399.246	2.61972
																746.035	11369.6	399.256	2.61979
																746.021	11369.4	399.266	2.61986
																746.006	11369.1	399.276	2.61992
																745.991	11368.9	399.286	2.61999
																745.976	11368.7	399.296	2.62005
																745.962	11368.5	399.306	2.62012
																745.947	11368.2	399.316	2.62018
																745.932	11368	399.326	2.62025
																745.917	11367.8	399.336	2.62031
																745.902	11367.5	399.346	2.62038
																745.887	11367.3	399.356	2.62045
																745.872	11367.1	399.366	2.62051
																745.857	11366.9	399.376	2.62058
																745.842	11366.6	399.386	2.62064
																745.827	11366.4	399.396	2.62071
																745.811	11366.2	399.406	2.62077
																745.796	11365.9	399.416	2.62084
																745.781	11365.7	399.426	2.62091
																745.766	11365.5	399.436	2.62097
																745.751	11365.2	399.446	2.62104
																745.735	11365	399.456	2.6211
																745.72	11364.8	399.466	2.62117
																745.705	11364.5	399.476	2.62123
																745.689	11364.3	399.486	2.6213
																745.674	11364.1	399.496	2.62136
																745.658	11363.8	399.506	2.62143
																745.643	11363.6	399.516	2.6215
																745.627	11363.4	399.526	2.62156
																745.612	11363.1	399.536	2.62163
																745.596	11362.9	399.546	2.62169
																745.58	11362.6	399.556	2.62176
																745.564	11362.4	399.566	2.62182
																745.549	11362.2	399.576	2.62189
																745.533	11361.9	399.586	2.62196
																745.517	11361.7	399.596	2.62202
																745.501	11361.4	399.606	2.62209
																745.485	11361.2	399.616	2.62215
																745.469	11360.9	399.626	2.62222
																745.453	11360.7	399.636	2.62228
																745.437	11360.5	399.646	2.62235
																745.421	11360.2	399.656	2.62241
																745.405	11360	399.666	2.62248
																745.389	11359.7	399.676	2.62255
																745.373	11359.5	399.686	2.62261
																745.356	11359.2	399.696	2.62268
																745.34	11359	399.706	2.62274
																745.324	11358.7	399.716	2.62281
																745.307	11358.5	399.726	2.62287
																745.291	11358.2	399.736	2.62294
																745.274	11358	399.746	2.62301
																745.258	11357.7	399.756	2.62307
																745.241	11357.5	399.766	2.62314
																745.224	11357.2	399.776	2.6232
																745.208	11357	399.786	2.62327
																745.191	11356.7	399.796	2.62333
																745.174	11356.5	399.806	2.6234
																745.157	11356.2	399.816	2.62346
																745.14	11355.9	399.826	2.62353
																745.123	11355.7	399.836	2.6236
																745.106	11355.4	399.846	2.62366
																745.089	11355.2	399.856	2.62373
																745.07	11354.9	399.866	2.62379
																745.051	11354.6	399.876	2.62386
																745.032	11354.3	399.886	2.62392
																745.013	11354	399.896	2.62399
																744.993	11353.7	399.906	2.62406
																744.974	11353.4	399.916	2.62412
																744.955	11353.1	399.926	2.62419
																744.935	11352.8	399.936	2.62425
																744.916	11352.5	399.946	2.62432
																744.896	11352.2	399.956	2.62438
																744.876	11351.9	399.966	2.62445
																744.857	11351.6	399.976	2.62451
																744.837	11351.3	399.986	2.62458
																744.817	11351	399.996	2.62465
																744.797	11350.7	400.006	2.62471
																744.777	11350.4	400.016	2.62478
																744.756	11350.1	400.026	2.62484
																744.736	11349.8	400.036	2.62491
																744.715	11349.5	400.046	2.62497
																744.694	11349.1	400.056	2.62504
																744.672	11348.8	400.066	2.6251
																744.651	11348.5	400.076	2.62517
																744.629	11348.1	400.086	2.62524
																744.607	11347.8	400.096	2.6253
																744.585	11347.5	400.106	2.62537
																744.563	11347.1	400.116	2.62543
																744.541	11346.8	400.126	2.6255
																744.519	11346.5	400.136	2.62556
																744.496	11346.1	400.146	2.62563
																744.474	11345.8	400.156	2.6257
																744.451	11345.4	400.166	2.62576
																744.428	11345.1	400.176	2.62583
																744.406	11344.7	400.186	2.62589
																744.383	11344.4	400.196	2.62596
																744.359	11344	400.206	2.62602
																744.336	11343.7	400.216	2.62609
																744.312	11343.3	400.226	2.62615
																744.289	11343	400.236	2.62622
																744.265	11342.6	400.246	2.62629
																744.241	11342.2	400.256	2.62635
																744.217	11341.9	400.266	2.62642
																744.192	11341.5	400.276	2.62648
																744.168	11341.1	400.286	2.62655
																744.143	11340.7	400.296	2.62661
																744.118	11340.4	400.306	2.62668
																744.093	11340	400.316	2.62675
																744.068	11339.6	400.326	2.62681
																744.043	11339.2	400.336	2.62688
																744.017	11338.8	400.346	2.62694
																743.991	11338.4	400.356	2.62701
																743.965	11338	400.366	2.62707
																743.939	11337.6	400.376	2.62714
																743.912	11337.2	400.386	2.6272
																743.886	11336.8	400.396	2.62727
																743.859	11336.4	400.406	2.62734
																743.832	11336	400.416	2.6274
																743.804	11335.6	400.426	2.62747
																743.777	11335.2	400.436	2.62753
																743.749	11334.7	400.446	2.6276
																743.721	11334.3	400.456	2.62766
																743.692	11333.9	400.466	2.62773
																743.664	11333.4	400.476	2.6278
																743.635	11333	400.486	2.62786
																743.606	11332.6	400.496	2.62793
																743.576	11332.1	400.506	2.62799
																743.547	11331.7	400.516	2.62806
																743.517	11331.2	400.526	2.62812
																743.486	11330.7	400.536	2.62819
																743.456	11330.3	400.546	2.62825
																743.424	11329.8	400.556	2.62832
																743.392	11329.3	400.566	2.62839
																743.36	11328.8	400.576	2.62845
																743.327	11328.3	400.586	2.62852
																743.295	11327.8	400.596	2.62858
																743.263	11327.3	400.606	2.62865
																743.23	11326.8	400.616	2.62871
																743.198	11326.3	400.626	2.62878
																743.165	11325.8	400.636	2.62885
																743.131	11325.3	400.646	2.62891
																743.097	11324.8	400.656	2.62898
																743.062	11324.3	400.666	2.62904
																743.027	11323.7	400.676	2.62911
																742.992	11323.2	400.686	2.62917
																742.956	11322.6	400.696	2.62924
																742.92	11322.1	400.706	2.6293
																742.887	11321.6	400.716	2.62937
																742.855	11321.1	400.726	2.62944
																742.822	11320.6	400.736	2.6295
																742.789	11320.1	400.746	2.62957
																742.756	11319.6	400.756	2.62963
																742.722	11319.1	400.766	2.6297
																742.688	11318.6	400.776	2.62976
																742.654	11318	400.786	2.62983
																742.62	11317.5	400.796	2.6299
																742.585	11317	400.806	2.62996
																742.55	11316.5	400.816	2.63003
																742.515	11315.9	400.826	2.63009
																742.479	11315.4	400.836	2.63016
																742.443	11314.8	400.846	2.63022
																742.407	11314.3	400.856	2.63029
																742.37	11313.7	400.866	2.63035
																742.333	11313.2	400.876	2.63042
																742.296	11312.6	400.886	2.63049
																742.259	11312	400.896	2.63055
																742.221	11311.4	400.906	2.63062
																742.184	11310.9	400.916	2.63068
																742.162	11310.5	400.926	2.63075
																742.14	11310.2	400.936	2.63081
																742.118	11309.9	400.946	2.63088
																742.096	11309.5	400.956	2.63094
																742.074	11309.2	400.966	2.63101
																742.052	11308.9	400.976	2.63108
[truncated: 3,882 more rows]

## Sheet: 4
15 min				30 min				60 min				120 min				180 min				240 min
V(kN)	M (kN.m)	dis (mm)	Δ (%)	V(kN)	M (kN.m)	dis (mm)	Δ (%)	V(kN)	M (kN.m)	dis (mm)	Δ (%)	V(kN)	M (kN.m)	dis (mm)	Δ (%)	V(kN)	M (kN.m)	dis (mm)	Δ (%)	V(kN)	M (kN.m)	dis (mm)	Δ (%)
-527.345	-8036.74	-381.676	-2.50444	-528.869	-8059.97	-381.676	-2.50444	-507.988	-7741.74	-381.676	-2.50444	-509.813	-7769.56	-305.676	-2.00575	-484.681	-7386.54	-305.676	-2.00575	-463.632	-7065.75	-305.676	-2.00575
-546.105	-8322.64	-305.676	-2.00575	-541.143	-8247.02	-347.676	-2.28134	-532.328	-8112.68	-305.676	-2.00575	-509.788	-7769.17	-305.676	-2.00575	-485.219	-7394.74	-300.676	-1.97294	-463.609	-7065.4	-305.676	-2.00575
-546.105	-8322.64	-305.676	-2.00575	-540.512	-8237.41	-305.676	-2.00575	-532.328	-8112.68	-305.676	-2.00575	-502.487	-7657.9	-228.676	-1.5005	-479.094	-7301.4	-228.676	-1.5005	-463.516	-7063.98	-304.676	-1.99919
-539.662	-8224.46	-228.676	-1.5005	-534.505	-8145.85	-228.676	-1.5005	-527.705	-8042.22	-228.676	-1.5005	-483.792	-7373	-152.676	-1.00181	-458.321	-6984.82	-152.676	-1.00181	-463.413	-7062.41	-303.676	-1.99262
-523.704	-7981.25	-152.676	-1.00181	-517.7	-7889.75	-152.676	-1.00181	-509.701	-7767.85	-152.676	-1.00181	-473.662	-7218.6	-114.676	-0.75247	-445.599	-6790.92	-114.676	-0.75247	-463.298	-7060.66	-302.676	-1.98606
-516.446	-7870.63	-114.676	-0.75247	-508.961	-7756.56	-114.676	-0.75247	-500.831	-7632.67	-114.676	-0.75247	-419.365	-6391.13	-76.6764	-0.503126	-394.986	-6019.59	-76.6764	-0.503126	-463.173	-7058.76	-301.676	-1.9795
-458.51	-6987.69	-76.6764	-0.503126	-451.722	-6884.25	-76.6764	-0.503126	-441.099	-6722.34	-76.6764	-0.503126	-374.219	-5703.09	-61.6764	-0.404701	-352.19	-5367.37	-61.6764	-0.404701	-463.043	-7056.78	-300.676	-1.97294
-411.601	-6272.8	-61.6764	-0.404701	-404.822	-6169.48	-61.6764	-0.404701	-394.363	-6010.1	-61.6764	-0.404701	-319.679	-4871.91	-46.6764	-0.306276	-298.358	-4546.98	-46.6764	-0.306276	-462.905	-7054.67	-299.676	-1.96638
-355.804	-5422.45	-46.6764	-0.306276	-349.346	-5324.03	-46.6764	-0.306276	-339.038	-5166.94	-46.6764	-0.306276	-251.667	-3835.4	-30.6764	-0.201289	-230.648	-3515.08	-30.6764	-0.201289	-462.762	-7052.49	-298.676	-1.95982
-287.501	-4381.52	-30.6764	-0.201289	-281.071	-4283.53	-30.6764	-0.201289	-270.854	-4127.82	-30.6764	-0.201289	-164.783	-2511.29	-15.6764	-0.102864	-143.045	-2180	-15.6764	-0.102864	-462.616	-7050.27	-297.676	-1.95325
-201.676	-3073.54	-15.6764	-0.102864	-194.956	-2971.12	-15.6764	-0.102864	-184.389	-2810.08	-15.6764	-0.102864	-86.7621	-1322.25	-7.6764	-0.0503701	-71.834	-1094.75	-7.6764	-0.0503701	-462.466	-7047.98	-296.676	-1.94669
-120.073	-1829.91	-7.6764	-0.0503701	-113.469	-1729.26	-7.6764	-0.0503701	-103.385	-1575.59	-7.6764	-0.0503701	-41.279	-629.092	-3.6764	-0.0241234	-34.1755	-520.834	-3.6764	-0.0241234	-462.312	-7045.63	-295.676	-1.94013
-57.4796	-875.989	-3.6764	-0.0241234	-54.1621	-825.431	-3.6764	-0.0241234	-49.2488	-750.552	-3.6764	-0.0241234	-18.8165	-286.764	-1.6764	-0.011	-15.5767	-237.389	-1.6764	-0.011	-462.154	-7043.23	-294.676	-1.93357
-26.209	-399.426	-1.6764	-0.011	-24.6949	-376.35	-1.6764	-0.011	-22.4528	-342.181	-1.6764	-0.011	-17.1523	-261.401	-1.524	-0.01	-14.2005	-216.415	-1.524	-0.01	-461.991	-7040.74	-293.676	-1.92701
-23.8802	-363.934	-1.524	-0.01	-22.5026	-342.94	-1.524	-0.01	-20.4627	-311.852	-1.524	-0.01	-15.4876	-236.031	-1.3716	-0.009	-12.8239	-195.436	-1.3716	-0.009	-461.824	-7038.2	-292.676	-1.92045
-21.5507	-328.432	-1.3716	-0.009	-20.3097	-309.519	-1.3716	-0.009	-18.4721	-281.515	-1.3716	-0.009	-13.8224	-210.654	-1.2192	-0.008	-11.447	-174.452	-1.2192	-0.008	-461.653	-7035.59	-291.676	-1.91388
-19.2204	-292.919	-1.2192	-0.008	-18.1161	-276.089	-1.2192	-0.008	-16.4808	-251.168	-1.2192	-0.008	-12.1568	-185.27	-1.0668	-0.007	-10.0698	-153.463	-1.0668	-0.007	-461.478	-7032.92	-290.676	-1.90732
-16.8895	-257.397	-1.0668	-0.007	-15.9219	-242.649	-1.0668	-0.007	-14.489	-220.813	-1.0668	-0.007	-10.4908	-159.879	-0.9144	-0.006	-8.69221	-132.469	-0.9144	-0.006	-461.302	-7030.24	-289.676	-1.90076
-14.5579	-221.863	-0.9144	-0.006	-13.727	-209.2	-0.9144	-0.006	-12.4966	-190.449	-0.9144	-0.006	-8.82424	-134.481	-0.762	-0.005	-7.31433	-111.47	-0.762	-0.005	-461.122	-7027.5	-288.676	-1.8942
-12.2257	-186.319	-0.762	-0.005	-11.5315	-175.74	-0.762	-0.005	-10.5036	-160.075	-0.762	-0.005	-7.15726	-109.077	-0.6096	-0.004	-5.93612	-90.4664	-0.6096	-0.004	-460.94	-7024.73	-287.676	-1.88764
-9.89272	-150.765	-0.6096	-0.004	-9.33534	-142.271	-0.6096	-0.004	-8.51007	-129.694	-0.6096	-0.004	-5.48982	-83.6649	-0.4572	-0.003	-4.55758	-69.4575	-0.4572	-0.003	-460.756	-7021.92	-286.676	-1.88108
-7.55908	-115.2	-0.4572	-0.003	-7.13854	-108.791	-0.4572	-0.003	-6.51592	-99.3027	-0.4572	-0.003	-3.82193	-58.2463	-0.3048	-0.002	-3.17871	-48.4436	-0.3048	-0.002	-460.569	-7019.07	-285.676	-1.87451
-5.22475	-79.6253	-0.3048	-0.002	-4.9411	-75.3024	-0.3048	-0.002	-4.52119	-68.903	-0.3048	-0.002	1.66896	25.435	0.1524	0.001	1.37966	21.0259	0.1524	0.001	-460.38	-7016.19	-284.676	-1.86795
2.33581	35.5977	0.1524	0.001	2.19888	33.511	0.1524	0.001	1.99606	30.4199	0.1524	0.001	3.33735	50.8613	0.3048	0.002	2.75887	42.0452	0.3048	0.002	-460.188	-7013.27	-283.676	-1.86139
4.67085	71.1837	0.3048	0.002	4.39701	67.0105	0.3048	0.002	3.9914	60.829	0.3048	0.002	5.00535	76.2815	0.4572	0.003	4.13782	63.0604	0.4572	0.003	-459.993	-7010.29	-282.676	-1.85483
7.00527	106.76	0.4572	0.003	6.59458	100.501	0.4572	0.003	5.98625	91.2305	0.4572	0.003	6.67289	101.695	0.6096	0.004	5.51644	84.0705	0.6096	0.004	-459.794	-7007.26	-281.676	-1.84827
9.33903	142.327	0.6096	0.004	8.79154	133.983	0.6096	0.004	7.98057	121.624	0.6096	0.004	8.33998	127.101	0.762	0.005	6.89473	105.076	0.762	0.005	-459.591	-7004.17	-280.676	-1.84171
11.6721	177.883	0.762	0.005	10.9878	167.454	0.762	0.005	9.97426	152.008	0.762	0.005	10.0066	152.501	0.9144	0.006	8.27269	126.076	0.9144	0.006	-459.386	-7001.04	-279.676	-1.83514
14.0044	213.428	0.9144	0.006	13.1835	200.916	0.9144	0.006	11.9674	182.383	0.9144	0.006	11.6728	177.893	1.0668	0.007	9.65033	147.071	1.0668	0.007	-459.179	-6997.89	-278.676	-1.82858
16.3361	248.963	1.0668	0.007	15.3784	234.367	1.0668	0.007	13.9599	212.749	1.0668	0.007	13.3385	203.279	1.2192	0.008	11.0276	168.061	1.2192	0.008	-458.968	-6994.67	-277.676	-1.82202
18.6671	284.487	1.2192	0.008	17.5728	267.809	1.2192	0.008	15.9518	243.106	1.2192	0.008	15.0038	228.657	1.3716	0.009	12.4046	189.046	1.3716	0.009	-458.754	-6991.41	-276.676	-1.81546
20.9974	320.001	1.3716	0.009	19.7665	301.241	1.3716	0.009	17.9432	273.454	1.3716	0.009	16.6686	254.029	1.524	0.01	13.7813	210.026	1.524	0.01	-458.539	-6988.13	-275.676	-1.8089
23.3271	355.504	1.524	0.01	21.9595	334.663	1.524	0.01	19.934	303.794	1.524	0.01	37.5663	572.51	3.3236	0.0218084	31.1059	474.054	3.3236	0.0218084	-458.321	-6984.81	-274.676	-1.80234
52.2608	796.455	3.3236	0.0218084	49.2542	750.634	3.3236	0.0218084	44.8012	682.77	3.3236	0.0218084	93.4511	1424.19	8.3236	0.0546168	77.3798	1179.27	8.3236	0.0546168	-458.102	-6981.47	-273.676	-1.79577
128.682	1961.11	8.3236	0.0546168	121.878	1857.42	8.3236	0.0546168	111.274	1695.81	8.3236	0.0546168	162.214	2472.15	15.3236	0.100549	140.451	2140.48	15.3236	0.100549	-457.882	-6978.12	-272.676	-1.78921
199.097	3034.23	15.3236	0.100549	192.35	2931.42	15.3236	0.100549	181.773	2770.22	15.3236	0.100549	254.714	3881.85	31.3236	0.205535	233.69	3561.44	31.3236	0.205535	-457.66	-6974.74	-271.676	-1.78265
290.529	4427.66	31.3236	0.205535	284.086	4329.48	31.3236	0.205535	273.917	4174.5	31.3236	0.205535	318.329	4851.33	46.3236	0.303961	297.022	4526.62	46.3236	0.303961	-457.435	-6971.31	-270.676	-1.77609
354.443	5401.72	46.3236	0.303961	347.977	5303.16	46.3236	0.303961	337.686	5146.33	46.3236	0.303961	373.101	5686.05	61.3236	0.402386	350.939	5348.31	61.3236	0.402386	-457.209	-6967.87	-269.676	-1.76953
410.244	6252.12	61.3236	0.402386	403.517	6149.61	61.3236	0.402386	393.044	5989.98	61.3236	0.402386	418.901	6384.05	76.3236	0.500811	394.769	6016.28	76.3236	0.500811	-456.981	-6964.39	-268.676	-1.76297
456.656	6959.44	76.3236	0.500811	449.976	6857.64	76.3236	0.500811	439.35	6695.7	76.3236	0.500811	478.925	7298.81	114.324	0.750155	452.915	6902.42	114.324	0.750155	-456.75	-6960.87	-267.676	-1.7564
519.127	7911.49	114.324	0.750155	511.715	7798.54	114.324	0.750155	503.493	7673.23	114.324	0.750155	489.39	7458.31	153.324	1.00606	463.842	7068.95	153.324	1.00606	-456.517	-6957.32	-266.676	-1.74984
528.973	8061.55	153.324	1.00606	522.791	7967.33	153.324	1.00606	514.686	7843.82	153.324	1.00606	507.048	7727.4	229.324	1.50475	483.857	7373.97	229.324	1.50475	-456.282	-6953.74	-265.676	-1.74328
543.89	8288.89	229.324	1.50475	538.999	8214.34	229.324	1.50475	531.907	8106.26	229.324	1.50475	511.429	7794.18	305.324	2.00344	486.069	7407.69	295.324	1.93782	-456.044	-6950.11	-264.676	-1.73672
547.098	8337.77	305.324	2.00344	541.888	8258.37	305.324	2.00344	533.436	8129.56	305.324	2.00344	511.429	7794.18	305.324	2.00344	483.574	7369.67	305.324	2.00344	-455.804	-6946.45	-263.676	-1.73016
547.098	8337.77	305.324	2.00344	541.888	8258.37	305.324	2.00344	533.436	8129.56	305.324	2.00344	408.5	6225.55	346.324	2.27247	464.486	7078.76	313.324	2.05593	-455.562	-6942.76	-262.676	-1.7236
531.857	8105.51	381.324	2.50212	512.317	7807.71	348.324	2.28559	512.511	7810.67	376.324	2.46931					464.509	7079.12	313.324	2.05593	-455.317	-6939.03	-261.676	-1.71703
448.157	6829.91	381.334	2.50219	526.899	8029.94	381.324	2.50212	512.537	7811.06	376.324	2.46932									-455.068	-6935.24	-260.676	-1.71047
448.155	6829.88	381.344	2.50226	526.925	8030.34	381.324	2.50213													-454.817	-6931.41	-259.676	-1.70391
448.154	6829.87	381.354	2.50232																	-454.563	-6927.54	-258.676	-1.69735
448.153	6829.85	381.364	2.50239																	-454.306	-6923.62	-257.676	-1.69079
448.152	6829.84	381.374	2.50245																	-454.047	-6919.68	-256.676	-1.68423
448.151	6829.82	381.384	2.50252																	-453.784	-6915.67	-255.676	-1.67766
448.149	6829.79	381.394	2.50259																	-453.52	-6911.64	-254.676	-1.6711
448.148	6829.78	381.404	2.50265																	-453.253	-6907.58	-253.676	-1.66454
448.147	6829.76	381.414	2.50272																	-452.984	-6903.48	-252.676	-1.65798
448.146	6829.75	381.424	2.50278																	-452.713	-6899.35	-251.676	-1.65142
448.145	6829.73	381.434	2.50285																	-452.439	-6895.17	-250.676	-1.64486
448.143	6829.7	381.444	2.50291																	-452.164	-6890.98	-249.676	-1.63829
448.142	6829.68	381.454	2.50298																	-451.886	-6886.74	-248.676	-1.63173
448.141	6829.67	381.464	2.50304																	-451.607	-6882.49	-247.676	-1.62517
448.139	6829.64	381.474	2.50311																	-451.327	-6878.22	-246.676	-1.61861
448.138	6829.62	381.484	2.50318																	-451.043	-6873.9	-245.676	-1.61205
448.137	6829.61	381.494	2.50324																	-450.758	-6869.55	-244.676	-1.60549
448.136	6829.59	381.504	2.50331																	-450.469	-6865.15	-243.676	-1.59892
448.134	6829.56	381.514	2.50337																	-450.174	-6860.65	-242.676	-1.59236
448.133	6829.55	381.524	2.50344																	-449.873	-6856.06	-241.676	-1.5858
448.132	6829.53	381.534	2.5035																	-449.566	-6851.39	-240.676	-1.57924
448.13	6829.5	381.544	2.50357																	-449.241	-6846.43	-239.676	-1.57268
448.129	6829.49	381.554	2.50364																	-448.909	-6841.37	-238.676	-1.56612
448.128	6829.47	381.564	2.5037																	-448.578	-6836.33	-237.676	-1.55955
448.126	6829.44	381.574	2.50377																	-448.244	-6831.24	-236.676	-1.55299
448.125	6829.43	381.584	2.50383																	-447.901	-6826.01	-235.676	-1.54643
448.123	6829.39	381.594	2.5039																	-447.539	-6820.49	-234.676	-1.53987
448.122	6829.38	381.604	2.50396																	-447.169	-6814.86	-233.676	-1.53331
448.121	6829.36	381.614	2.50403																	-446.78	-6808.93	-232.676	-1.52675
448.119	6829.33	381.624	2.50409																	-446.37	-6802.68	-231.676	-1.52018
448.118	6829.32	381.634	2.50416																	-445.913	-6795.71	-230.676	-1.51362
448.116	6829.29	381.644	2.50423																	-445.435	-6788.43	-229.676	-1.50706
448.115	6829.27	381.654	2.50429																	-454.518	-6926.86	-228.676	-1.5005
448.114	6829.26	381.664	2.50436																	-430.572	-6561.91	-152.676	-1.00181
448.112	6829.23	381.674	2.50442																	-413.031	-6294.6	-114.676	-0.75247
448.111	6829.21	381.684	2.50449																	-365.186	-5565.43	-76.6764	-0.503126
448.109	6829.18	381.694	2.50455																	-327.174	-4986.13	-61.6764	-0.404701
448.108	6829.17	381.704	2.50462																	-274.907	-4189.58	-46.6764	-0.306276
448.106	6829.14	381.714	2.50469																	-207.524	-3162.66	-30.6764	-0.201289
448.105	6829.12	381.724	2.50475																	-119.309	-1818.27	-15.6764	-0.102864
448.103	6829.09	381.734	2.50482																	-59.0485	-899.9	-7.6764	-0.0503701
448.102	6829.07	381.744	2.50488																	-28.0955	-428.176	-3.6764	-0.0241234
448.1	6829.04	381.754	2.50495																	-12.8047	-195.143	-1.6764	-0.011
448.099	6829.03	381.764	2.50501																	-11.6738	-177.909	-1.524	-0.01
448.097	6829	381.774	2.50508																	-10.5427	-160.671	-1.3716	-0.009
448.096	6828.98	381.784	2.50514																	-9.41141	-143.43	-1.2192	-0.008
448.094	6828.95	381.794	2.50521																	-8.27988	-126.185	-1.0668	-0.007
448.093	6828.94	381.804	2.50528																	-7.14813	-108.937	-0.9144	-0.006
448.091	6828.91	381.814	2.50534																	-6.01615	-91.6861	-0.762	-0.005
448.09	6828.89	381.824	2.50541																	-4.88394	-74.4313	-0.6096	-0.004
448.088	6828.86	381.834	2.50547																	-3.75152	-57.1731	-0.4572	-0.003
448.086	6828.83	381.844	2.50554																	-2.61886	-39.9115	-0.3048	-0.002
448.085	6828.82	381.854	2.5056																	1.1332	17.27	0.1524	0.001
448.083	6828.78	381.864	2.50567																	2.26609	34.5352	0.3048	0.002
448.082	6828.77	381.874	2.50573																	3.3988	51.7977	0.4572	0.003
448.08	6828.74	381.884	2.5058																	4.53128	69.0568	0.6096	0.004
448.079	6828.72	381.894	2.50587																	5.66354	86.3124	0.762	0.005
448.077	6828.69	381.904	2.50593																	6.79558	103.565	0.9144	0.006
448.075	6828.66	381.914	2.506																	7.92739	120.813	1.0668	0.007
448.074	6828.65	381.924	2.50606																	9.05898	138.059	1.2192	0.008
448.072	6828.62	381.934	2.50613																	10.1903	155.301	1.3716	0.009
448.07	6828.59	381.944	2.50619																	11.3215	172.539	1.524	0.01
448.069	6828.57	381.954	2.50626																	25.5719	389.716	3.3236	0.0218084
448.067	6828.54	381.964	2.50633																	63.6195	969.562	8.3236	0.0546168
448.065	6828.51	381.974	2.50639																	116.911	1781.72	15.3236	0.100549
448.064	6828.5	381.984	2.50646																	210.513	3208.21	31.3236	0.205535
448.062	6828.46	381.994	2.50652																	273.274	4164.69	46.3236	0.303961
448.06	6828.43	382.004	2.50659																	325.456	4959.94	61.3236	0.402386
448.059	6828.42	382.014	2.50665																	364.616	5556.74	76.3236	0.500811
448.057	6828.39	382.024	2.50672																	419.394	6391.56	114.324	0.750155
448.055	6828.36	382.034	2.50678																	433.965	6613.62	153.324	1.00606
448.054	6828.34	382.044	2.50685																	457.325	6969.63	229.324	1.50475
448.052	6828.31	382.054	2.50692																	463.267	7060.19	303.324	1.99031
448.05	6828.28	382.064	2.50698																	463.034	7056.64	305.324	2.00344
448.048	6828.25	382.074	2.50705																	463.057	7056.99	305.324	2.00344
448.047	6828.24	382.084	2.50711
448.045	6828.21	382.094	2.50718
448.043	6828.18	382.104	2.50724
448.041	6828.14	382.114	2.50731
448.04	6828.13	382.124	2.50738
448.038	6828.1	382.134	2.50744
448.036	6828.07	382.144	2.50751
448.034	6828.04	382.154	2.50757
448.033	6828.02	382.164	2.50764
448.031	6827.99	382.174	2.5077
448.029	6827.96	382.184	2.50777
448.027	6827.93	382.194	2.50783
448.025	6827.9	382.204	2.5079
448.024	6827.89	382.214	2.50797
448.022	6827.86	382.224	2.50803
448.02	6827.82	382.234	2.5081
448.018	6827.79	382.244	2.50816
448.016	6827.76	382.254	2.50823
448.014	6827.73	382.264	2.50829
448.013	6827.72	382.274	2.50836
448.011	6827.69	382.284	2.50843
448.009	6827.66	382.294	2.50849
448.007	6827.63	382.304	2.50856
448.005	6827.6	382.314	2.50862
448.003	6827.57	382.324	2.50869
448.001	6827.54	382.334	2.50875
447.999	6827.5	382.344	2.50882
447.997	6827.47	382.354	2.50888
447.996	6827.46	382.364	2.50895
447.994	6827.43	382.374	2.50902
447.992	6827.4	382.384	2.50908
447.99	6827.37	382.394	2.50915
447.988	6827.34	382.404	2.50921
447.986	6827.31	382.414	2.50928
447.984	6827.28	382.424	2.50934
447.982	6827.25	382.434	2.50941
447.98	6827.22	382.444	2.50948
447.978	6827.18	382.454	2.50954
447.976	6827.15	382.464	2.50961
447.974	6827.12	382.474	2.50967
447.972	6827.09	382.484	2.50974
447.97	6827.06	382.494	2.5098
447.968	6827.03	382.504	2.50987
447.966	6827	382.514	2.50993
447.964	6826.97	382.524	2.51
447.962	6826.94	382.534	2.51007
447.96	6826.91	382.544	2.51013
447.958	6826.88	382.554	2.5102
447.956	6826.85	382.564	2.51026
447.954	6826.82	382.574	2.51033
447.952	6826.79	382.584	2.51039
447.95	6826.76	382.594	2.51046
447.948	6826.73	382.604	2.51052
447.946	6826.7	382.614	2.51059
447.944	6826.67	382.624	2.51066
447.942	6826.64	382.634	2.51072
447.94	6826.61	382.644	2.51079
447.938	6826.58	382.654	2.51085
447.936	6826.54	382.664	2.51092
447.934	6826.51	382.674	2.51098
447.932	6826.48	382.684	2.51105
447.929	6826.44	382.694	2.51112
447.927	6826.41	382.704	2.51118
447.925	6826.38	382.714	2.51125
447.923	6826.35	382.724	2.51131
447.921	6826.32	382.734	2.51138
447.919	6826.29	382.744	2.51144
447.917	6826.26	382.754	2.51151
447.915	6826.22	382.764	2.51157
447.913	6826.19	382.774	2.51164
447.91	6826.15	382.784	2.51171
447.908	6826.12	382.794	2.51177
447.906	6826.09	382.804	2.51184
447.904	6826.06	382.814	2.5119
447.902	6826.03	382.824	2.51197
447.9	6826	382.834	2.51203
447.898	6825.97	382.844	2.5121
447.895	6825.92	382.854	2.51217
447.893	6825.89	382.864	2.51223
447.891	6825.86	382.874	2.5123
447.889	6825.83	382.884	2.51236
447.887	6825.8	382.894	2.51243
447.885	6825.77	382.904	2.51249
447.882	6825.72	382.914	2.51256
447.88	6825.69	382.924	2.51262
447.878	6825.66	382.934	2.51269
447.876	6825.63	382.944	2.51276
447.874	6825.6	382.954	2.51282
447.871	6825.55	382.964	2.51289
447.869	6825.52	382.974	2.51295
447.867	6825.49	382.984	2.51302
447.865	6825.46	382.994	2.51308
447.862	6825.42	383.004	2.51315
447.86	6825.39	383.014	2.51322
447.858	6825.36	383.024	2.51328
447.856	6825.33	383.034	2.51335
447.853	6825.28	383.044	2.51341
447.851	6825.25	383.054	2.51348
447.849	6825.22	383.064	2.51354
447.847	6825.19	383.074	2.51361
447.844	6825.14	383.084	2.51367
447.842	6825.11	383.094	2.51374
447.84	6825.08	383.104	2.51381
447.838	6825.05	383.114	2.51387
447.835	6825.01	383.124	2.51394
447.833	6824.97	383.134	2.514
447.831	6824.94	383.144	2.51407
447.828	6824.9	383.154	2.51413
447.826	6824.87	383.164	2.5142
447.824	6824.84	383.174	2.51427
447.821	6824.79	383.184	2.51433
447.819	6824.76	383.194	2.5144
447.817	6824.73	383.204	2.51446
447.814	6824.69	383.214	2.51453
447.812	6824.65	383.224	2.51459
447.81	6824.62	383.234	2.51466
447.807	6824.58	383.244	2.51472
447.805	6824.55	383.254	2.51479
447.803	6824.52	383.264	2.51486
447.8	6824.47	383.274	2.51492
447.798	6824.44	383.284	2.51499
447.796	6824.41	383.294	2.51505
447.793	6824.37	383.304	2.51512
447.791	6824.33	383.314	2.51518
447.789	6824.3	383.324	2.51525
447.786	6824.26	383.334	2.51531
447.784	6824.23	383.344	2.51538
447.782	6824.2	383.354	2.51545
447.779	6824.15	383.364	2.51551
447.777	6824.12	383.374	2.51558
447.774	6824.08	383.384	2.51564
447.772	6824.05	383.394	2.51571
447.77	6824.01	383.404	2.51577
447.767	6823.97	383.414	2.51584
447.765	6823.94	383.424	2.51591
447.762	6823.89	383.434	2.51597
447.76	6823.86	383.444	2.51604
447.758	6823.83	383.454	2.5161
447.755	6823.79	383.464	2.51617
447.753	6823.76	383.474	2.51623
447.75	6823.71	383.484	2.5163
447.748	6823.68	383.494	2.51636
447.745	6823.63	383.504	2.51643
447.743	6823.6	383.514	2.5165
447.74	6823.56	383.524	2.51656
447.738	6823.53	383.534	2.51663
447.736	6823.5	383.544	2.51669
447.733	6823.45	383.554	2.51676
447.731	6823.42	383.564	2.51682
447.728	6823.37	383.574	2.51689
447.726	6823.34	383.584	2.51696
447.723	6823.3	383.594	2.51702
447.721	6823.27	383.604	2.51709
447.718	6823.22	383.614	2.51715
447.716	6823.19	383.624	2.51722
447.713	6823.15	383.634	2.51728
447.711	6823.12	383.644	2.51735
447.708	6823.07	383.654	2.51741
447.706	6823.04	383.664	2.51748
447.703	6822.99	383.674	2.51755
447.701	6822.96	383.684	2.51761
447.698	6822.92	383.694	2.51768
447.696	6822.89	383.704	2.51774
447.693	6822.84	383.714	2.51781
447.691	6822.81	383.724	2.51787
447.688	6822.77	383.734	2.51794
447.686	6822.73	383.744	2.51801
447.683	6822.69	383.754	2.51807
447.681	6822.66	383.764	2.51814
447.678	6822.61	383.774	2.5182
447.676	6822.58	383.784	2.51827
447.673	6822.54	383.794	2.51833
447.671	6822.51	383.804	2.5184
447.668	6822.46	383.814	2.51846
447.666	6822.43	383.824	2.51853
447.663	6822.38	383.834	2.5186
447.66	6822.34	383.844	2.51866
447.658	6822.31	383.854	2.51873
447.655	6822.26	383.864	2.51879
447.653	6822.23	383.874	2.51886
447.65	6822.19	383.884	2.51892
447.648	6822.16	383.894	2.51899
447.645	6822.11	383.904	2.51906
447.642	6822.06	383.914	2.51912
447.64	6822.03	383.924	2.51919
447.637	6821.99	383.934	2.51925
447.635	6821.96	383.944	2.51932
447.632	6821.91	383.954	2.51938
447.63	6821.88	383.964	2.51945
447.627	6821.84	383.974	2.51951
447.624	6821.79	383.984	2.51958
447.622	6821.76	383.994	2.51965
447.619	6821.71	384.004	2.51971
447.617	6821.68	384.014	2.51978
447.614	6821.64	384.024	2.51984
447.611	6821.59	384.034	2.51991
447.609	6821.56	384.044	2.51997
447.606	6821.52	384.054	2.52004
447.603	6821.47	384.064	2.5201
447.601	6821.44	384.074	2.52017
447.598	6821.39	384.084	2.52024
447.596	6821.36	384.094	2.5203
447.593	6821.32	384.104	2.52037
447.59	6821.27	384.114	2.52043
447.588	6821.24	384.124	2.5205
447.585	6821.2	384.134	2.52056
447.582	6821.15	384.144	2.52063
447.58	6821.12	384.154	2.5207
447.577	6821.07	384.164	2.52076
447.574	6821.03	384.174	2.52083
447.572	6821	384.184	2.52089
447.569	6820.95	384.194	2.52096
447.566	6820.91	384.204	2.52102
447.564	6820.88	384.214	2.52109
447.561	6820.83	384.224	2.52115
447.558	6820.78	384.234	2.52122
447.556	6820.75	384.244	2.52129
447.553	6820.71	384.254	2.52135
447.55	6820.66	384.264	2.52142
447.548	6820.63	384.274	2.52148
447.545	6820.59	384.284	2.52155
447.542	6820.54	384.294	2.52161
447.54	6820.51	384.304	2.52168
447.537	6820.46	384.314	2.52175
447.534	6820.42	384.324	2.52181
447.532	6820.39	384.334	2.52188
447.529	6820.34	384.344	2.52194
447.526	6820.3	384.354	2.52201
447.523	6820.25	384.364	2.52207
447.521	6820.22	384.374	2.52214
447.518	6820.17	384.384	2.5222
447.515	6820.13	384.394	2.52227
447.513	6820.1	384.404	2.52234
447.51	6820.05	384.414	2.5224
447.507	6820.01	384.424	2.52247
447.504	6819.96	384.434	2.52253
447.502	6819.93	384.444	2.5226
447.499	6819.88	384.454	2.52266
447.496	6819.84	384.464	2.52273
447.494	6819.81	384.474	2.5228
447.491	6819.76	384.484	2.52286
447.488	6819.72	384.494	2.52293
447.485	6819.67	384.504	2.52299
447.483	6819.64	384.514	2.52306
447.48	6819.6	384.524	2.52312
447.477	6819.55	384.534	2.52319
447.474	6819.5	384.544	2.52325
447.472	6819.47	384.554	2.52332
447.469	6819.43	384.564	2.52339
447.466	6819.38	384.574	2.52345
447.463	6819.34	384.584	2.52352
447.461	6819.31	384.594	2.52358
447.458	6819.26	384.604	2.52365
447.455	6819.21	384.614	2.52371
447.452	6819.17	384.624	2.52378
447.449	6819.12	384.634	2.52385
447.447	6819.09	384.644	2.52391
447.444	6819.05	384.654	2.52398
447.441	6819	384.664	2.52404
447.438	6818.96	384.674	2.52411
447.435	6818.91	384.684	2.52417
447.433	6818.88	384.694	2.52424
447.43	6818.83	384.704	2.5243
447.427	6818.79	384.714	2.52437
447.424	6818.74	384.724	2.52444
447.422	6818.71	384.734	2.5245
447.419	6818.67	384.744	2.52457
447.416	6818.62	384.754	2.52463
447.413	6818.57	384.764	2.5247
447.41	6818.53	384.774	2.52476
447.407	6818.48	384.784	2.52483
447.405	6818.45	384.794	2.5249
447.402	6818.41	384.804	2.52496
447.399	6818.36	384.814	2.52503
447.396	6818.32	384.824	2.52509
447.393	6818.27	384.834	2.52516
447.391	6818.24	384.844	2.52522
447.388	6818.19	384.854	2.52529
447.385	6818.15	384.864	2.52535
447.382	6818.1	384.874	2.52542
447.379	6818.06	384.884	2.52549
447.376	6818.01	384.894	2.52555
447.374	6817.98	384.904	2.52562
447.371	6817.93	384.914	2.52568
447.368	6817.89	384.924	2.52575
447.365	6817.84	384.934	2.52581
447.362	6817.8	384.944	2.52588
447.359	6817.75	384.954	2.52594
447.356	6817.71	384.964	2.52601
447.354	6817.67	384.974	2.52608
447.351	6817.63	384.984	2.52614
447.348	6817.58	384.994	2.52621
447.345	6817.54	385.004	2.52627
447.342	6817.49	385.014	2.52634
447.339	6817.45	385.024	2.5264
447.336	6817.4	385.034	2.52647
447.334	6817.37	385.044	2.52654
447.331	6817.32	385.054	2.5266
447.328	6817.28	385.064	2.52667
447.325	6817.23	385.074	2.52673
447.322	6817.19	385.084	2.5268
447.319	6817.14	385.094	2.52686
447.316	6817.1	385.104	2.52693
447.313	6817.05	385.114	2.52699
447.31	6817	385.124	2.52706
447.308	6816.97	385.134	2.52713
447.305	6816.93	385.144	2.52719
447.302	6816.88	385.154	2.52726
447.299	6816.84	385.164	2.52732
447.296	6816.79	385.174	2.52739
447.293	6816.75	385.184	2.52745
447.29	6816.7	385.194	2.52752
447.287	6816.65	385.204	2.52759
447.284	6816.61	385.214	2.52765
447.281	6816.56	385.224	2.52772
447.279	6816.53	385.234	2.52778
447.276	6816.49	385.244	2.52785
447.273	6816.44	385.254	2.52791
447.27	6816.39	385.264	2.52798
447.267	6816.35	385.274	2.52804
447.264	6816.3	385.284	2.52811
447.261	6816.26	385.294	2.52818
447.258	6816.21	385.304	2.52824
447.255	6816.17	385.314	2.52831
447.252	6816.12	385.324	2.52837
447.249	6816.07	385.334	2.52844
447.246	6816.03	385.344	2.5285
447.243	6815.98	385.354	2.52857
447.241	6815.95	385.364	2.52864
447.238	6815.91	385.374	2.5287
447.235	6815.86	385.384	2.52877
447.232	6815.82	385.394	2.52883
447.229	6815.77	385.404	2.5289
447.226	6815.72	385.414	2.52896
447.223	6815.68	385.424	2.52903
447.22	6815.63	385.434	2.52909
447.217	6815.59	385.444	2.52916
447.214	6815.54	385.454	2.52923
447.211	6815.5	385.464	2.52929
447.208	6815.45	385.474	2.52936
447.205	6815.4	385.484	2.52942
447.202	6815.36	385.494	2.52949
447.199	6815.31	385.504	2.52955
447.196	6815.27	385.514	2.52962
447.193	6815.22	385.524	2.52969
447.19	6815.18	385.534	2.52975
447.187	6815.13	385.544	2.52982
447.184	6815.08	385.554	2.52988
447.181	6815.04	385.564	2.52995
447.178	6814.99	385.574	2.53001
447.175	6814.95	385.584	2.53008
447.172	6814.9	385.594	2.53014
447.169	6814.86	385.604	2.53021
447.166	6814.81	385.614	2.53028
447.163	6814.76	385.624	2.53034
447.16	6814.72	385.634	2.53041
447.157	6814.67	385.644	2.53047
447.154	6814.63	385.654	2.53054
447.152	6814.6	385.664	2.5306
447.149	6814.55	385.674	2.53067
447.146	6814.51	385.684	2.53073
447.143	6814.46	385.694	2.5308
447.14	6814.41	385.704	2.53087
447.137	6814.37	385.714	2.53093
447.133	6814.31	385.724	2.531
447.13	6814.26	385.734	2.53106
447.127	6814.22	385.744	2.53113
447.124	6814.17	385.754	2.53119
447.121	6814.12	385.764	2.53126
447.118	6814.08	385.774	2.53133
447.115	6814.03	385.784	2.53139
447.112	6813.99	385.794	2.53146
447.109	6813.94	385.804	2.53152
447.106	6813.9	385.814	2.53159
447.103	6813.85	385.824	2.53165
447.1	6813.8	385.834	2.53172
447.097	6813.76	385.844	2.53178
447.094	6813.71	385.854	2.53185
447.091	6813.67	385.864	2.53192
447.088	6813.62	385.874	2.53198
447.085	6813.58	385.884	2.53205
447.082	6813.53	385.894	2.53211
447.079	6813.48	385.904	2.53218
447.076	6813.44	385.914	2.53224
447.073	6813.39	385.924	2.53231
447.07	6813.35	385.934	2.53238
447.067	6813.3	385.944	2.53244
447.064	6813.26	385.954	2.53251
447.061	6813.21	385.964	2.53257
447.058	6813.16	385.974	2.53264
447.055	6813.12	385.984	2.5327
447.052	6813.07	385.994	2.53277
447.049	6813.03	386.004	2.53283
447.046	6812.98	386.014	2.5329
447.043	6812.94	386.024	2.53297
447.039	6812.87	386.034	2.53303
447.036	6812.83	386.044	2.5331
447.033	6812.78	386.054	2.53316
447.03	6812.74	386.064	2.53323
447.027	6812.69	386.074	2.53329
447.024	6812.65	386.084	2.53336
447.021	6812.6	386.094	2.53343
447.018	6812.55	386.104	2.53349
447.015	6812.51	386.114	2.53356
447.012	6812.46	386.124	2.53362
447.009	6812.42	386.134	2.53369
447.006	6812.37	386.144	2.53375
447.003	6812.33	386.154	2.53382
447	6812.28	386.164	2.53388
446.996	6812.22	386.174	2.53395
446.993	6812.17	386.184	2.53402
446.99	6812.13	386.194	2.53408
446.987	6812.08	386.204	2.53415
446.984	6812.04	386.214	2.53421
446.981	6811.99	386.224	2.53428
446.978	6811.94	386.234	2.53434
446.975	6811.9	386.244	2.53441
446.972	6811.85	386.254	2.53448
446.969	6811.81	386.264	2.53454
446.966	6811.76	386.274	2.53461
446.962	6811.7	386.284	2.53467
446.959	6811.66	386.294	2.53474
446.956	6811.61	386.304	2.5348
446.953	6811.56	386.314	2.53487
446.95	6811.52	386.324	2.53493
446.947	6811.47	386.334	2.535
446.944	6811.43	386.344	2.53507
446.941	6811.38	386.354	2.53513
446.938	6811.34	386.364	2.5352
446.934	6811.27	386.374	2.53526
446.931	6811.23	386.384	2.53533
446.928	6811.18	386.394	2.53539
446.925	6811.14	386.404	2.53546
446.922	6811.09	386.414	2.53552
446.919	6811.05	386.424	2.53559
446.916	6811	386.434	2.53566
446.913	6810.95	386.444	2.53572
446.91	6810.91	386.454	2.53579
446.906	6810.85	386.464	2.53585
446.903	6810.8	386.474	2.53592
446.9	6810.76	386.484	2.53598
446.897	6810.71	386.494	2.53605
446.894	6810.66	386.504	2.53612
446.891	6810.62	386.514	2.53618
446.888	6810.57	386.524	2.53625
446.884	6810.51	386.534	2.53631
446.881	6810.47	386.544	2.53638
446.878	6810.42	386.554	2.53644
446.875	6810.38	386.564	2.53651
446.872	6810.33	386.574	2.53657
446.869	6810.28	386.584	2.53664
446.866	6810.24	386.594	2.53671
446.862	6810.18	386.604	2.53677
446.859	6810.13	386.614	2.53684
446.856	6810.09	386.624	2.5369
446.853	6810.04	386.634	2.53697
446.85	6809.99	386.644	2.53703
446.847	6809.95	386.654	2.5371
446.844	6809.9	386.664	2.53717
446.84	6809.84	386.674	2.53723
446.837	6809.8	386.684	2.5373
446.834	6809.75	386.694	2.53736
446.831	6809.7	386.704	2.53743
446.828	6809.66	386.714	2.53749
446.825	6809.61	386.724	2.53756
446.821	6809.55	386.734	2.53762
446.818	6809.51	386.744	2.53769
446.815	6809.46	386.754	2.53776
446.812	6809.41	386.764	2.53782
446.809	6809.37	386.774	2.53789
446.806	6809.32	386.784	2.53795
446.802	6809.26	386.794	2.53802
446.799	6809.22	386.804	2.53808
446.796	6809.17	386.814	2.53815
446.793	6809.13	386.824	2.53822
446.79	6809.08	386.834	2.53828
446.786	6809.02	386.844	2.53835
446.783	6808.97	386.854	2.53841
446.78	6808.93	386.864	2.53848
446.777	6808.88	386.874	2.53854
446.774	6808.84	386.884	2.53861
446.771	6808.79	386.894	2.53867
446.767	6808.73	386.904	2.53874
446.764	6808.68	386.914	2.53881
446.761	6808.64	386.924	2.53887
446.758	6808.59	386.934	2.53894
446.755	6808.55	386.944	2.539
446.751	6808.49	386.954	2.53907
446.748	6808.44	386.964	2.53913
446.745	6808.39	386.974	2.5392
446.742	6808.35	386.984	2.53927
446.739	6808.3	386.994	2.53933
446.735	6808.24	387.004	2.5394
446.732	6808.2	387.014	2.53946
446.729	6808.15	387.024	2.53953
446.726	6808.1	387.034	2.53959
446.723	6808.06	387.044	2.53966
446.719	6808	387.054	2.53972
446.716	6807.95	387.064	2.53979
446.713	6807.91	387.074	2.53986
446.71	6807.86	387.084	2.53992
446.707	6807.81	387.094	2.53999
446.703	6807.75	387.104	2.54005
446.7	6807.71	387.114	2.54012
446.697	6807.66	387.124	2.54018
446.694	6807.62	387.134	2.54025
446.69	6807.56	387.144	2.54031
446.687	6807.51	387.154	2.54038
446.684	6807.46	387.164	2.54045
446.681	6807.42	387.174	2.54051
446.678	6807.37	387.184	2.54058
446.674	6807.31	387.194	2.54064
446.671	6807.27	387.204	2.54071
446.668	6807.22	387.214	2.54077
446.665	6807.17	387.224	2.54084
446.661	6807.11	387.234	2.54091
446.658	6807.07	387.244	2.54097
446.655	6807.02	387.254	2.54104
446.652	6806.98	387.264	2.5411
446.648	6806.92	387.274	2.54117
446.645	6806.87	387.284	2.54123
446.642	6806.82	387.294	2.5413
446.639	6806.78	387.304	2.54136
446.636	6806.73	387.314	2.54143
446.632	6806.67	387.324	2.5415
446.629	6806.63	387.334	2.54156
446.626	6806.58	387.344	2.54163
446.623	6806.53	387.354	2.54169
446.619	6806.47	387.364	2.54176
446.616	6806.43	387.374	2.54182
446.613	6806.38	387.384	2.54189
446.61	6806.34	387.394	2.54196
446.606	6806.28	387.404	2.54202
446.603	6806.23	387.414	2.54209
446.6	6806.18	387.424	2.54215
446.597	6806.14	387.434	2.54222
446.593	6806.08	387.444	2.54228
446.59	6806.03	387.454	2.54235
446.587	6805.99	387.464	2.54241
446.583	6805.92	387.474	2.54248
446.58	6805.88	387.484	2.54255
446.577	6805.83	387.494	2.54261
446.574	6805.79	387.504	2.54268
446.57	6805.73	387.514	2.54274
446.567	6805.68	387.524	2.54281
446.564	6805.64	387.534	2.54287
446.561	6805.59	387.544	2.54294
446.557	6805.53	387.554	2.54301
446.554	6805.48	387.564	2.54307
446.551	6805.44	387.574	2.54314
446.548	6805.39	387.584	2.5432
446.544	6805.33	387.594	2.54327
446.541	6805.28	387.604	2.54333
446.538	6805.24	387.614	2.5434
446.534	6805.18	387.624	2.54346
446.531	6805.13	387.634	2.54353
446.528	6805.09	387.644	2.5436
446.525	6805.04	387.654	2.54366
446.521	6804.98	387.664	2.54373
446.518	6804.93	387.674	2.54379
446.515	6804.89	387.684	2.54386
446.511	6804.83	387.694	2.54392
446.508	6804.78	387.704	2.54399
446.505	6804.74	387.714	2.54406
446.502	6804.69	387.724	2.54412
446.498	6804.63	387.734	2.54419
446.495	6804.58	387.744	2.54425
446.492	6804.54	387.754	2.54432
446.488	6804.48	387.764	2.54438
446.485	6804.43	387.774	2.54445
446.482	6804.39	387.784	2.54451
446.479	6804.34	387.794	2.54458
446.475	6804.28	387.804	2.54465
446.472	6804.23	387.814	2.54471
446.469	6804.19	387.824	2.54478
446.465	6804.13	387.834	2.54484
446.462	6804.08	387.844	2.54491
446.459	6804.04	387.854	2.54497
446.455	6803.97	387.864	2.54504
446.452	6803.93	387.874	2.5451
446.449	6803.88	387.884	2.54517
446.445	6803.82	387.894	2.54524
446.442	6803.78	387.904	2.5453
446.439	6803.73	387.914	2.54537
446.436	6803.68	387.924	2.54543
446.432	6803.62	387.934	2.5455
446.429	6803.58	387.944	2.54556
446.426	6803.53	387.954	2.54563
446.422	6803.47	387.964	2.5457
446.419	6803.43	387.974	2.54576
446.416	6803.38	387.984	2.54583
446.412	6803.32	387.994	2.54589
446.409	6803.27	388.004	2.54596
446.406	6803.23	388.014	2.54602
446.402	6803.17	388.024	2.54609
446.399	6803.12	388.034	2.54615
446.396	6803.08	388.044	2.54622
446.392	6803.01	388.054	2.54629
446.389	6802.97	388.064	2.54635
446.386	6802.92	388.074	2.54642
446.382	6802.86	388.084	2.54648
446.379	6802.82	388.094	2.54655
446.376	6802.77	388.104	2.54661
446.372	6802.71	388.114	2.54668
446.369	6802.66	388.124	2.54675
446.366	6802.62	388.134	2.54681
446.362	6802.56	388.144	2.54688
446.359	6802.51	388.154	2.54694
446.356	6802.47	388.164	2.54701
446.352	6802.4	388.174	2.54707
446.349	6802.36	388.184	2.54714
446.346	6802.31	388.194	2.5472
446.342	6802.25	388.204	2.54727
446.339	6802.21	388.214	2.54734
446.336	6802.16	388.224	2.5474
446.332	6802.1	388.234	2.54747
446.329	6802.05	388.244	2.54753
446.326	6802.01	388.254	2.5476
446.322	6801.95	388.264	2.54766
446.319	6801.9	388.274	2.54773
446.316	6801.86	388.284	2.5478
446.312	6801.79	388.294	2.54786
446.309	6801.75	388.304	2.54793
446.306	6801.7	388.314	2.54799
446.302	6801.64	388.324	2.54806
446.299	6801.6	388.334	2.54812
446.295	6801.54	388.344	2.54819
446.292	6801.49	388.354	2.54825
446.289	6801.44	388.364	2.54832
446.285	6801.38	388.374	2.54839
446.282	6801.34	388.384	2.54845
446.279	6801.29	388.394	2.54852
446.275	6801.23	388.404	2.54858
446.272	6801.19	388.414	2.54865
446.269	6801.14	388.424	2.54871
446.265	6801.08	388.434	2.54878
446.262	6801.03	388.444	2.54885
446.259	6800.99	388.454	2.54891
446.255	6800.93	388.464	2.54898
446.252	6800.88	388.474	2.54904
446.248	6800.82	388.484	2.54911
446.245	6800.77	388.494	2.54917
446.242	6800.73	388.504	2.54924
446.238	6800.67	388.514	2.5493
446.235	6800.62	388.524	2.54937
446.232	6800.58	388.534	2.54944
446.228	6800.51	388.544	2.5495
446.225	6800.47	388.554	2.54957
446.221	6800.41	388.564	2.54963
446.218	6800.36	388.574	2.5497
446.215	6800.32	388.584	2.54976
446.211	6800.26	388.594	2.54983
446.208	6800.21	388.604	2.5499
446.205	6800.16	388.614	2.54996
446.201	6800.1	388.624	2.55003
446.198	6800.06	388.634	2.55009
446.194	6800	388.644	2.55016
446.191	6799.95	388.654	2.55022
446.188	6799.91	388.664	2.55029
446.184	6799.84	388.674	2.55035
446.181	6799.8	388.684	2.55042
446.177	6799.74	388.694	2.55049
446.174	6799.69	388.704	2.55055
446.171	6799.65	388.714	2.55062
446.167	6799.59	388.724	2.55068
446.164	6799.54	388.734	2.55075
446.16	6799.48	388.744	2.55081
446.157	6799.43	388.754	2.55088
446.154	6799.39	388.764	2.55094
446.15	6799.33	388.774	2.55101
446.147	6799.28	388.784	2.55108
446.143	6799.22	388.794	2.55114
446.14	6799.17	388.804	2.55121
446.137	6799.13	388.814	2.55127
446.133	6799.07	388.824	2.55134
446.13	6799.02	388.834	2.5514
446.126	6798.96	388.844	2.55147
446.123	6798.91	388.854	2.55154
446.12	6798.87	388.864	2.5516
446.116	6798.81	388.874	2.55167
446.113	6798.76	388.884	2.55173
446.109	6798.7	388.894	2.5518
446.106	6798.66	388.904	2.55186
446.103	6798.61	388.914	2.55193
446.099	6798.55	388.924	2.55199
446.096	6798.5	388.934	2.55206
446.092	6798.44	388.944	2.55213
446.089	6798.4	388.954	2.55219
446.086	6798.35	388.964	2.55226
446.082	6798.29	388.974	2.55232
446.079	6798.24	388.984	2.55239
446.075	6798.18	388.994	2.55245
446.072	6798.14	389.004	2.55252
446.068	6798.08	389.014	2.55259
446.065	6798.03	389.024	2.55265
446.062	6797.98	389.034	2.55272
446.058	6797.92	389.044	2.55278
446.055	6797.88	389.054	2.55285
446.051	6797.82	389.064	2.55291
446.048	6797.77	389.074	2.55298
446.045	6797.73	389.084	2.55304
446.041	6797.66	389.094	2.55311
446.038	6797.62	389.104	2.55318
446.034	6797.56	389.114	2.55324
446.031	6797.51	389.124	2.55331
446.027	6797.45	389.134	2.55337
446.024	6797.41	389.144	2.55344
446.021	6797.36	389.154	2.5535
446.017	6797.3	389.164	2.55357
446.014	6797.25	389.174	2.55364
446.01	6797.19	389.184	2.5537
446.007	6797.15	389.194	2.55377
446.003	6797.09	389.204	2.55383
446	6797.04	389.214	2.5539
445.996	6796.98	389.224	2.55396
445.993	6796.93	389.234	2.55403
445.99	6796.89	389.244	2.55409
445.986	6796.83	389.254	2.55416
445.983	6796.78	389.264	2.55423
445.979	6796.72	389.274	2.55429
445.976	6796.67	389.284	2.55436
445.972	6796.61	389.294	2.55442
445.969	6796.57	389.304	2.55449
445.966	6796.52	389.314	2.55455
445.962	6796.46	389.324	2.55462
445.959	6796.42	389.334	2.55469
445.955	6796.35	389.344	2.55475
445.952	6796.31	389.354	2.55482
445.948	6796.25	389.364	2.55488
445.945	6796.2	389.374	2.55495
445.941	6796.14	389.384	2.55501
445.938	6796.1	389.394	2.55508
445.934	6796.03	389.404	2.55514
445.931	6795.99	389.414	2.55521
445.928	6795.94	389.424	2.55528
445.924	6795.88	389.434	2.55534
445.921	6795.84	389.444	2.55541
445.917	6795.78	389.454	2.55547
445.914	6795.73	389.464	2.55554
445.91	6795.67	389.474	2.5556
445.907	6795.62	389.484	2.55567
445.903	6795.56	389.494	2.55573
445.9	6795.52	389.504	2.5558
445.896	6795.46	389.514	2.55587
445.893	6795.41	389.524	2.55593
445.89	6795.36	389.534	2.556
445.886	6795.3	389.544	2.55606
445.883	6795.26	389.554	2.55613
445.879	6795.2	389.564	2.55619
445.876	6795.15	389.574	2.55626
445.872	6795.09	389.584	2.55633
445.869	6795.04	389.594	2.55639
445.865	6794.98	389.604	2.55646
445.862	6794.94	389.614	2.55652
445.858	6794.88	389.624	2.55659
445.855	6794.83	389.634	2.55665
445.851	6794.77	389.644	2.55672
445.848	6794.72	389.654	2.55678
445.844	6794.66	389.664	2.55685
445.841	6794.62	389.674	2.55692
445.838	6794.57	389.684	2.55698
445.834	6794.51	389.694	2.55705
445.831	6794.46	389.704	2.55711
445.827	6794.4	389.714	2.55718
445.824	6794.36	389.724	2.55724
445.82	6794.3	389.734	2.55731
445.817	6794.25	389.744	2.55738
445.813	6794.19	389.754	2.55744
445.81	6794.14	389.764	2.55751
445.806	6794.08	389.774	2.55757
445.803	6794.04	389.784	2.55764
445.799	6793.98	389.794	2.5577
445.796	6793.93	389.804	2.55777
445.792	6793.87	389.814	2.55783
445.789	6793.82	389.824	2.5579
445.785	6793.76	389.834	2.55797
445.782	6793.72	389.844	2.55803
445.778	6793.66	389.854	2.5581
445.775	6793.61	389.864	2.55816
445.771	6793.55	389.874	2.55823
445.768	6793.5	389.884	2.55829
445.764	6793.44	389.894	2.55836
445.761	6793.4	389.904	2.55843
445.757	6793.34	389.914	2.55849
445.754	6793.29	389.924	2.55856
445.75	6793.23	389.934	2.55862
445.747	6793.18	389.944	2.55869
445.743	6793.12	389.954	2.55875
445.74	6793.08	389.964	2.55882
445.736	6793.02	389.974	2.55888
445.733	6792.97	389.984	2.55895
445.729	6792.91	389.994	2.55902
445.726	6792.86	390.004	2.55908
445.722	6792.8	390.014	2.55915
445.719	6792.76	390.024	2.55921
445.715	6792.7	390.034	2.55928
445.712	6792.65	390.044	2.55934
445.708	6792.59	390.054	2.55941
445.705	6792.54	390.064	2.55948
445.701	6792.48	390.074	2.55954
445.698	6792.44	390.084	2.55961
445.694	6792.38	390.094	2.55967
445.691	6792.33	390.104	2.55974
445.687	6792.27	390.114	2.5598
445.684	6792.22	390.124	2.55987
445.68	6792.16	390.134	2.55993
445.677	6792.12	390.144	2.56
445.673	6792.06	390.154	2.56007
445.67	6792.01	390.164	2.56013
445.666	6791.95	390.174	2.5602
445.663	6791.9	390.184	2.56026
445.659	6791.84	390.194	2.56033
445.656	6791.8	390.204	2.56039
445.652	6791.74	390.214	2.56046
445.649	6791.69	390.224	2.56052
445.645	6791.63	390.234	2.56059
445.642	6791.58	390.244	2.56066
445.638	6791.52	390.254	2.56072
445.635	6791.48	390.264	2.56079
445.631	6791.42	390.274	2.56085
445.628	6791.37	390.284	2.56092
445.624	6791.31	390.294	2.56098
445.621	6791.26	390.304	2.56105
445.617	6791.2	390.314	2.56112
445.614	6791.16	390.324	2.56118
445.61	6791.1	390.334	2.56125
445.606	6791.04	390.344	2.56131
445.603	6790.99	390.354	2.56138
445.599	6790.93	390.364	2.56144
445.596	6790.88	390.374	2.56151
445.592	6790.82	390.384	2.56157
445.589	6790.78	390.394	2.56164
445.585	6790.72	390.404	2.56171
445.582	6790.67	390.414	2.56177
445.578	6790.61	390.424	2.56184
445.575	6790.56	390.434	2.5619
445.571	6790.5	390.444	2.56197
445.568	6790.46	390.454	2.56203
445.564	6790.4	390.464	2.5621
445.561	6790.35	390.474	2.56217
445.557	6790.29	390.484	2.56223
445.554	6790.24	390.494	2.5623
445.55	6790.18	390.504	2.56236
445.546	6790.12	390.514	2.56243
445.543	6790.08	390.524	2.56249
445.539	6790.01	390.534	2.56256
445.536	6789.97	390.544	2.56262
445.532	6789.91	390.554	2.56269
445.529	6789.86	390.564	2.56276
445.525	6789.8	390.574	2.56282
445.522	6789.76	390.584	2.56289
445.518	6789.69	390.594	2.56295
445.515	6789.65	390.604	2.56302
445.511	6789.59	390.614	2.56308
445.507	6789.53	390.624	2.56315
445.504	6789.48	390.634	2.56322
445.5	6789.42	390.644	2.56328
445.497	6789.37	390.654	2.56335
445.493	6789.31	390.664	2.56341
445.49	6789.27	390.674	2.56348
445.486	6789.21	390.684	2.56354
445.483	6789.16	390.694	2.56361
445.479	6789.1	390.704	2.56367
445.476	6789.05	390.714	2.56374
445.472	6788.99	390.724	2.56381
445.468	6788.93	390.734	2.56387
445.465	6788.89	390.744	2.56394
445.461	6788.83	390.754	2.564
445.458	6788.78	390.764	2.56407
445.454	6788.72	390.774	2.56413
445.451	6788.67	390.784	2.5642
445.447	6788.61	390.794	2.56427
445.444	6788.57	390.804	2.56433
445.44	6788.51	390.814	2.5644
445.436	6788.44	390.824	2.56446
445.433	6788.4	390.834	2.56453
445.429	6788.34	390.844	2.56459
445.426	6788.29	390.854	2.56466
445.422	6788.23	390.864	2.56472
445.419	6788.19	390.874	2.56479
445.415	6788.12	390.884	2.56486
445.412	6788.08	390.894	2.56492
445.408	6788.02	390.904	2.56499
445.404	6787.96	390.914	2.56505
445.401	6787.91	390.924	2.56512
445.397	6787.85	390.934	2.56518
445.394	6787.8	390.944	2.56525
445.39	6787.74	390.954	2.56531
445.387	6787.7	390.964	2.56538
445.383	6787.64	390.974	2.56545
445.379	6787.58	390.984	2.56551
445.376	6787.53	390.994	2.56558
445.372	6787.47	391.004	2.56564
445.369	6787.42	391.014	2.56571
445.365	6787.36	391.024	2.56577
445.362	6787.32	391.034	2.56584
445.358	6787.26	391.044	2.56591
445.354	6787.19	391.054	2.56597
445.351	6787.15	391.064	2.56604
445.347	6787.09	391.074	2.5661
445.344	6787.04	391.084	2.56617
445.34	6786.98	391.094	2.56623
445.337	6786.94	391.104	2.5663
445.333	6786.87	391.114	2.56636
445.329	6786.81	391.124	2.56643
445.326	6786.77	391.134	2.5665
445.322	6786.71	391.144	2.56656
445.319	6786.66	391.154	2.56663
445.315	6786.6	391.164	2.56669
445.312	6786.55	391.174	2.56676
445.308	6786.49	391.184	2.56682
445.304	6786.43	391.194	2.56689
445.301	6786.39	391.204	2.56696
445.297	6786.33	391.214	2.56702
445.294	6786.28	391.224	2.56709
445.29	6786.22	391.234	2.56715
445.286	6786.16	391.244	2.56722
445.283	6786.11	391.254	2.56728
445.279	6786.05	391.264	2.56735
445.276	6786.01	391.274	2.56741
445.272	6785.95	391.284	2.56748
445.269	6785.9	391.294	2.56755
445.265	6785.84	391.304	2.56761
445.261	6785.78	391.314	2.56768
445.258	6785.73	391.324	2.56774
445.254	6785.67	391.334	2.56781
445.251	6785.63	391.344	2.56787
445.247	6785.56	391.354	2.56794
445.243	6785.5	391.364	2.56801
445.24	6785.46	391.374	2.56807
445.236	6785.4	391.384	2.56814
445.233	6785.35	391.394	2.5682
445.229	6785.29	391.404	2.56827
445.225	6785.23	391.414	2.56833
445.222	6785.18	391.424	2.5684
445.218	6785.12	391.434	2.56846
445.215	6785.08	391.444	2.56853
445.211	6785.02	391.454	2.5686
445.207	6784.95	391.464	2.56866
445.204	6784.91	391.474	2.56873
445.2	6784.85	391.484	2.56879
445.197	6784.8	391.494	2.56886
445.193	6784.74	391.504	2.56892
445.189	6784.68	391.514	2.56899
445.186	6784.63	391.524	2.56906
445.182	6784.57	391.534	2.56912
445.179	6784.53	391.544	2.56919
445.175	6784.47	391.554	2.56925
445.171	6784.41	391.564	2.56932
445.168	6784.36	391.574	2.56938
445.164	6784.3	391.584	2.56945
445.161	6784.25	391.594	2.56951
445.157	6784.19	391.604	2.56958
445.153	6784.13	391.614	2.56965
445.15	6784.09	391.624	2.56971
445.146	6784.03	391.634	2.56978
445.143	6783.98	391.644	2.56984
445.139	6783.92	391.654	2.56991
445.135	6783.86	391.664	2.56997
445.132	6783.81	391.674	2.57004
445.128	6783.75	391.684	2.5701
445.124	6783.69	391.694	2.57017
445.121	6783.64	391.704	2.57024
445.117	6783.58	391.714	2.5703
445.114	6783.54	391.724	2.57037
445.11	6783.48	391.734	2.57043
445.106	6783.42	391.744	2.5705
445.103	6783.37	391.754	2.57056
445.099	6783.31	391.764	2.57063
445.096	6783.26	391.774	2.5707
445.092	6783.2	391.784	2.57076
445.088	6783.14	391.794	2.57083
445.085	6783.1	391.804	2.57089
445.081	6783.03	391.814	2.57096
445.077	6782.97	391.824	2.57102
445.074	6782.93	391.834	2.57109
445.07	6782.87	391.844	2.57115
445.067	6782.82	391.854	2.57122
445.063	6782.76	391.864	2.57129
445.059	6782.7	391.874	2.57135
445.056	6782.65	391.884	2.57142
445.052	6782.59	391.894	2.57148
445.048	6782.53	391.904	2.57155
445.045	6782.49	391.914	2.57161
445.041	6782.42	391.924	2.57168
445.038	6782.38	391.934	2.57175
445.034	6782.32	391.944	2.57181
445.03	6782.26	391.954	2.57188
445.027	6782.21	391.964	2.57194
445.023	6782.15	391.974	2.57201
445.019	6782.09	391.984	2.57207
445.016	6782.04	391.994	2.57214
445.012	6781.98	392.004	2.5722
445.009	6781.94	392.014	2.57227
445.005	6781.88	392.024	2.57234
445.001	6781.82	392.034	2.5724
444.998	6781.77	392.044	2.57247
444.994	6781.71	392.054	2.57253
444.99	6781.65	392.064	2.5726
444.987	6781.6	392.074	2.57266
444.983	6781.54	392.084	2.57273
444.979	6781.48	392.094	2.5728
444.976	6781.43	392.104	2.57286
444.972	6781.37	392.114	2.57293
444.969	6781.33	392.124	2.57299
444.965	6781.27	392.134	2.57306
444.961	6781.21	392.144	2.57312
444.958	6781.16	392.154	2.57319
444.954	6781.1	392.164	2.57325
444.95	6781.04	392.174	2.57332
444.947	6780.99	392.184	2.57339
444.943	6780.93	392.194	2.57345
444.939	6780.87	392.204	2.57352
444.936	6780.82	392.214	2.57358
444.932	6780.76	392.224	2.57365
444.928	6780.7	392.234	2.57371
444.925	6780.66	392.244	2.57378
444.921	6780.6	392.254	2.57385
444.918	6780.55	392.264	2.57391
444.914	6780.49	392.274	2.57398
444.91	6780.43	392.284	2.57404
444.907	6780.38	392.294	2.57411
444.903	6780.32	392.304	2.57417
444.899	6780.26	392.314	2.57424
444.896	6780.22	392.324	2.5743
444.892	6780.15	392.334	2.57437
444.888	6780.09	392.344	2.57444
444.885	6780.05	392.354	2.5745
444.881	6779.99	392.364	2.57457
444.877	6779.93	392.374	2.57463
444.874	6779.88	392.384	2.5747
444.87	6779.82	392.394	2.57476
444.866	6779.76	392.404	2.57483
444.863	6779.71	392.414	2.5749
444.859	6779.65	392.424	2.57496
444.855	6779.59	392.434	2.57503
444.852	6779.54	392.444	2.57509
444.848	6779.48	392.454	2.57516
444.845	6779.44	392.464	2.57522
444.841	6779.38	392.474	2.57529
444.837	6779.32	392.484	2.57535
444.834	6779.27	392.494	2.57542
444.83	6779.21	392.504	2.57549
444.826	6779.15	392.514	2.57555
444.823	6779.1	392.524	2.57562
444.819	6779.04	392.534	2.57568
444.815	6778.98	392.544	2.57575
444.812	6778.93	392.554	2.57581
444.808	6778.87	392.564	2.57588
444.804	6778.81	392.574	2.57594
444.801	6778.77	392.584	2.57601
444.797	6778.71	392.594	2.57608
444.793	6778.65	392.604	2.57614
444.79	6778.6	392.614	2.57621
444.786	6778.54	392.624	2.57627
444.782	6778.48	392.634	2.57634
444.779	6778.43	392.644	2.5764
444.775	6778.37	392.654	2.57647
444.771	6778.31	392.664	2.57654
444.768	6778.26	392.674	2.5766
444.764	6778.2	392.684	2.57667
444.76	6778.14	392.694	2.57673
444.757	6778.1	392.704	2.5768
444.753	6778.04	392.714	2.57686
444.749	6777.97	392.724	2.57693
444.746	6777.93	392.734	2.57699
444.742	6777.87	392.744	2.57706
444.738	6777.81	392.754	2.57713
444.735	6777.76	392.764	2.57719
444.731	6777.7	392.774	2.57726
444.727	6777.64	392.784	2.57732
444.724	6777.59	392.794	2.57739
444.72	6777.53	392.804	2.57745
444.716	6777.47	392.814	2.57752
444.713	6777.43	392.824	2.57759
444.709	6777.37	392.834	2.57765
444.705	6777.3	392.844	2.57772
444.701	6777.24	392.854	2.57778
444.698	6777.2	392.864	2.57785
444.694	6777.14	392.874	2.57791
444.69	6777.08	392.884	2.57798
444.687	6777.03	392.894	2.57804
444.683	6776.97	392.904	2.57811
444.679	6776.91	392.914	2.57818
444.676	6776.86	392.924	2.57824
444.672	6776.8	392.934	2.57831
444.668	6776.74	392.944	2.57837
444.665	6776.69	392.954	2.57844
444.661	6776.63	392.964	2.5785
444.657	6776.57	392.974	2.57857
444.654	6776.53	392.984	2.57864
444.65	6776.47	392.994	2.5787
444.646	6776.41	393.004	2.57877
444.643	6776.36	393.014	2.57883
444.639	6776.3	393.024	2.5789
444.635	6776.24	393.034	2.57896
444.632	6776.19	393.044	2.57903
444.628	6776.13	393.054	2.57909
444.624	6776.07	393.064	2.57916
444.62	6776.01	393.074	2.57923
444.617	6775.96	393.084	2.57929
444.613	6775.9	393.094	2.57936
444.609	6775.84	393.104	2.57942
444.606	6775.8	393.114	2.57949
444.602	6775.73	393.124	2.57955
444.598	6775.67	393.134	2.57962
444.595	6775.63	393.144	2.57969
444.591	6775.57	393.154	2.57975
444.587	6775.51	393.164	2.57982
444.584	6775.46	393.174	2.57988
444.58	6775.4	393.184	2.57995
444.576	6775.34	393.194	2.58001
444.572	6775.28	393.204	2.58008
444.569	6775.23	393.214	2.58014
444.565	6775.17	393.224	2.58021
444.561	6775.11	393.234	2.58028
444.558	6775.06	393.244	2.58034
444.554	6775	393.254	2.58041
444.55	6774.94	393.264	2.58047
444.547	6774.9	393.274	2.58054
444.543	6774.84	393.284	2.5806
444.539	6774.77	393.294	2.58067
444.535	6774.71	393.304	2.58073
444.532	6774.67	393.314	2.5808
444.528	6774.61	393.324	2.58087
444.524	6774.55	393.334	2.58093
444.521	6774.5	393.344	2.581
444.517	6774.44	393.354	2.58106
444.513	6774.38	393.364	2.58113
444.51	6774.33	393.374	2.58119
444.506	6774.27	393.384	2.58126
444.502	6774.21	393.394	2.58133
444.498	6774.15	393.404	2.58139
444.495	6774.1	393.414	2.58146
444.491	6774.04	393.424	2.58152
444.487	6773.98	393.434	2.58159
444.484	6773.94	393.444	2.58165
444.48	6773.88	393.454	2.58172
444.476	6773.81	393.464	2.58178
444.472	6773.75	393.474	2.58185
444.469	6773.71	393.484	2.58192
444.465	6773.65	393.494	2.58198
444.461	6773.59	393.504	2.58205
444.458	6773.54	393.514	2.58211
444.454	6773.48	393.524	2.58218
444.45	6773.42	393.534	2.58224
444.447	6773.37	393.544	2.58231
444.444	6773.33	393.554	2.58238
444.441	6773.28	393.564	2.58244
444.437	6773.22	393.574	2.58251
444.434	6773.17	393.584	2.58257
444.431	6773.13	393.594	2.58264
444.428	6773.08	393.604	2.5827
444.425	6773.04	393.614	2.58277
444.421	6772.98	393.624	2.58283
444.418	6772.93	393.634	2.5829
444.415	6772.88	393.644	2.58297
444.412	6772.84	393.654	2.58303
444.409	6772.79	393.664	2.5831
444.405	6772.73	393.674	2.58316
444.402	6772.69	393.684	2.58323
444.399	6772.64	393.694	2.58329
444.396	6772.6	393.704	2.58336
444.393	6772.55	393.714	2.58343
444.39	6772.5	393.724	2.58349
444.386	6772.44	393.734	2.58356
444.383	6772.4	393.744	2.58362
444.38	6772.35	393.754	2.58369
444.377	6772.31	393.764	2.58375
444.374	6772.26	393.774	2.58382
444.37	6772.2	393.784	2.58388
444.367	6772.15	393.794	2.58395
444.364	6772.11	393.804	2.58402
444.361	6772.06	393.814	2.58408
444.358	6772.02	393.824	2.58415
444.355	6771.97	393.834	2.58421
444.351	6771.91	393.844	2.58428
444.348	6771.86	393.854	2.58434
444.345	6771.82	393.864	2.58441
444.342	6771.77	393.874	2.58448
444.339	6771.73	393.884	2.58454
444.335	6771.67	393.894	2.58461
444.332	6771.62	393.904	2.58467
444.329	6771.57	393.914	2.58474
444.326	6771.53	393.924	2.5848
444.323	6771.48	393.934	2.58487
444.32	6771.44	393.944	2.58493
444.317	6771.39	393.954	2.585
444.313	6771.33	393.964	2.58507
444.31	6771.28	393.974	2.58513
444.307	6771.24	393.984	2.5852
444.304	6771.19	393.994	2.58526
444.301	6771.15	394.004	2.58533
444.298	6771.1	394.014	2.58539
444.295	6771.06	394.024	2.58546
444.292	6771.01	394.034	2.58552
444.288	6770.95	394.044	2.58559
444.285	6770.9	394.054	2.58566
444.282	6770.86	394.064	2.58572
444.279	6770.81	394.074	2.58579
444.276	6770.77	394.084	2.58585
444.273	6770.72	394.094	2.58592
444.27	6770.67	394.104	2.58598
444.266	6770.61	394.114	2.58605
444.263	6770.57	394.124	2.58612
444.26	6770.52	394.134	2.58618
444.257	6770.48	394.144	2.58625
444.254	6770.43	394.154	2.58631
444.251	6770.39	394.164	2.58638
444.248	6770.34	394.174	2.58644
444.244	6770.28	394.184	2.58651
444.241	6770.23	394.194	2.58657
444.238	6770.19	394.204	2.58664
444.235	6770.14	394.214	2.58671
444.232	6770.1	394.224	2.58677
444.229	6770.05	394.234	2.58684
444.226	6770	394.244	2.5869
444.222	6769.94	394.254	2.58697
444.219	6769.9	394.264	2.58703
444.216	6769.85	394.274	2.5871
444.213	6769.81	394.284	2.58717
444.21	6769.76	394.294	2.58723
444.207	6769.71	394.304	2.5873
444.204	6769.67	394.314	2.58736
444.2	6769.61	394.324	2.58743
444.197	6769.56	394.334	2.58749
444.194	6769.52	394.344	2.58756
444.191	6769.47	394.354	2.58762
444.188	6769.43	394.364	2.58769
444.185	6769.38	394.374	2.58776
444.182	6769.33	394.384	2.58782
444.178	6769.27	394.394	2.58789
444.175	6769.23	394.404	2.58795
444.172	6769.18	394.414	2.58802
444.169	6769.14	394.424	2.58808
444.166	6769.09	394.434	2.58815
444.163	6769.04	394.444	2.58822
444.16	6769	394.454	2.58828
444.156	6768.94	394.464	2.58835
444.153	6768.89	394.474	2.58841
444.15	6768.85	394.484	2.58848
444.147	6768.8	394.494	2.58854
444.144	6768.75	394.504	2.58861
444.141	6768.71	394.514	2.58867
444.137	6768.65	394.524	2.58874
444.134	6768.6	394.534	2.58881
444.131	6768.56	394.544	2.58887
444.128	6768.51	394.554	2.58894
444.125	6768.47	394.564	2.589
444.122	6768.42	394.574	2.58907
444.119	6768.37	394.584	2.58913
444.115	6768.31	394.594	2.5892
444.112	6768.27	394.604	2.58927
444.109	6768.22	394.614	2.58933
444.106	6768.18	394.624	2.5894
444.103	6768.13	394.634	2.58946
444.1	6768.08	394.644	2.58953
444.096	6768.02	394.654	2.58959
444.093	6767.98	394.664	2.58966
444.09	6767.93	394.674	2.58972
444.087	6767.89	394.684	2.58979
444.084	6767.84	394.694	2.58986
444.081	6767.79	394.704	2.58992
444.077	6767.73	394.714	2.58999
444.074	6767.69	394.724	2.59005
444.071	6767.64	394.734	2.59012
444.068	6767.6	394.744	2.59018
444.065	6767.55	394.754	2.59025
444.062	6767.5	394.764	2.59031
444.058	6767.44	394.774	2.59038
444.055	6767.4	394.784	2.59045
444.052	6767.35	394.794	2.59051
444.049	6767.31	394.804	2.59058
444.046	6767.26	394.814	2.59064
444.043	6767.22	394.824	2.59071
444.039	6767.15	394.834	2.59077
444.036	6767.11	394.844	2.59084
444.033	6767.06	394.854	2.59091
444.03	6767.02	394.864	2.59097
444.027	6766.97	394.874	2.59104
444.024	6766.93	394.884	2.5911
444.02	6766.86	394.894	2.59117
444.017	6766.82	394.904	2.59123
444.014	6766.77	394.914	2.5913
444.011	6766.73	394.924	2.59136
444.008	6766.68	394.934	2.59143
444.005	6766.64	394.944	2.5915
444.001	6766.58	394.954	2.59156
443.998	6766.53	394.964	2.59163
443.995	6766.48	394.974	2.59169
443.992	6766.44	394.984	2.59176
443.989	6766.39	394.994	2.59182
443.986	6766.35	395.004	2.59189
443.982	6766.29	395.014	2.59196
443.979	6766.24	395.024	2.59202
443.976	6766.19	395.034	2.59209
443.973	6766.15	395.044	2.59215
443.97	6766.1	395.054	2.59222
443.966	6766.04	395.064	2.59228
443.963	6766	395.074	2.59235
443.96	6765.95	395.084	2.59241
443.957	6765.9	395.094	2.59248
443.954	6765.86	395.104	2.59255
443.951	6765.81	395.114	2.59261
443.947	6765.75	395.124	2.59268
443.944	6765.71	395.134	2.59274
443.941	6765.66	395.144	2.59281
443.938	6765.62	395.154	2.59287
443.935	6765.57	395.164	2.59294
443.932	6765.52	395.174	2.59301
443.928	6765.46	395.184	2.59307
443.925	6765.42	395.194	2.59314
443.922	6765.37	395.204	2.5932
443.919	6765.33	395.214	2.59327
443.916	6765.28	395.224	2.59333
443.912	6765.22	395.234	2.5934
443.909	6765.17	395.244	2.59346
443.906	6765.13	395.254	2.59353
443.903	6765.08	395.264	2.5936
443.9	6765.04	395.274	2.59366
443.896	6764.98	395.284	2.59373
443.893	6764.93	395.294	2.59379
443.89	6764.88	395.304	2.59386
443.887	6764.84	395.314	2.59392
443.884	6764.79	395.324	2.59399
443.881	6764.75	395.334	2.59406
443.877	6764.69	395.344	2.59412
443.874	6764.64	395.354	2.59419
443.871	6764.59	395.364	2.59425
443.868	6764.55	395.374	2.59432
443.865	6764.5	395.384	2.59438
443.861	6764.44	395.394	2.59445
443.858	6764.4	395.404	2.59451
443.855	6764.35	395.414	2.59458
443.852	6764.3	395.424	2.59465
443.849	6764.26	395.434	2.59471
443.845	6764.2	395.444	2.59478
443.842	6764.15	395.454	2.59484
443.839	6764.11	395.464	2.59491
443.836	6764.06	395.474	2.59497
443.833	6764.01	395.484	2.59504
443.829	6763.95	395.494	2.5951
443.826	6763.91	395.504	2.59517
443.823	6763.86	395.514	2.59524
443.82	6763.82	395.524	2.5953
443.817	6763.77	395.534	2.59537
443.814	6763.73	395.544	2.59543
443.81	6763.66	395.554	2.5955
443.807	6763.62	395.564	2.59556
443.804	6763.57	395.574	2.59563
443.801	6763.53	395.584	2.5957
443.798	6763.48	395.594	2.59576
443.794	6763.42	395.604	2.59583
443.791	6763.37	395.614	2.59589
443.788	6763.33	395.624	2.59596
443.785	6763.28	395.634	2.59602
443.782	6763.24	395.644	2.59609
443.778	6763.18	395.654	2.59615
443.775	6763.13	395.664	2.59622
443.772	6763.09	395.674	2.59629
443.769	6763.04	395.684	2.59635
443.766	6762.99	395.694	2.59642
443.763	6762.95	395.704	2.59648
443.759	6762.89	395.714	2.59655
443.756	6762.84	395.724	2.59661
443.753	6762.8	395.734	2.59668
443.75	6762.75	395.744	2.59675
443.747	6762.7	395.754	2.59681
443.744	6762.66	395.764	2.59688
443.741	6762.61	395.774	2.59694
443.737	6762.55	395.784	2.59701
443.734	6762.51	395.794	2.59707
443.731	6762.46	395.804	2.59714
443.728	6762.41	395.814	2.5972
443.725	6762.37	395.824	2.59727
443.722	6762.32	395.834	2.59734
443.719	6762.28	395.844	2.5974
443.715	6762.22	395.854	2.59747
443.712	6762.17	395.864	2.59753
443.709	6762.13	395.874	2.5976
443.706	6762.08	395.884	2.59766
443.703	6762.03	395.894	2.59773
443.7	6761.99	395.904	2.5978
443.696	6761.93	395.914	2.59786
443.693	6761.88	395.924	2.59793
443.69	6761.84	395.934	2.59799
443.687	6761.79	395.944	2.59806
443.684	6761.74	395.954	2.59812
443.681	6761.7	395.964	2.59819
443.678	6761.65	395.974	2.59825
443.674	6761.59	395.984	2.59832
443.671	6761.55	395.994	2.59839
443.668	6761.5	396.004	2.59845
443.665	6761.45	396.014	2.59852
443.662	6761.41	396.024	2.59858
443.659	6761.36	396.034	2.59865
443.656	6761.32	396.044	2.59871
443.652	6761.26	396.054	2.59878
443.649	6761.21	396.064	2.59885
443.646	6761.17	396.074	2.59891
443.643	6761.12	396.084	2.59898
443.64	6761.07	396.094	2.59904
443.637	6761.03	396.104	2.59911
443.633	6760.97	396.114	2.59917
443.63	6760.92	396.124	2.59924
443.627	6760.88	396.134	2.5993
443.624	6760.83	396.144	2.59937
443.621	6760.78	396.154	2.59944
443.618	6760.74	396.164	2.5995
443.615	6760.69	396.174	2.59957
443.611	6760.63	396.184	2.59963
443.608	6760.59	396.194	2.5997
443.605	6760.54	396.204	2.59976
443.602	6760.49	396.214	2.59983
443.599	6760.45	396.224	2.5999
443.596	6760.4	396.234	2.59996
443.592	6760.34	396.244	2.60003
443.589	6760.3	396.254	2.60009
443.586	6760.25	396.264	2.60016
443.583	6760.2	396.274	2.60022
443.58	6760.16	396.284	2.60029
443.577	6760.11	396.294	2.60035
443.573	6760.05	396.304	2.60042
443.57	6760.01	396.314	2.60049
443.567	6759.96	396.324	2.60055
443.564	6759.92	396.334	2.60062
443.561	6759.87	396.344	2.60068
443.558	6759.82	396.354	2.60075
443.554	6759.76	396.364	2.60081
443.551	6759.72	396.374	2.60088
443.548	6759.67	396.384	2.60094
443.545	6759.63	396.394	2.60101
443.542	6759.58	396.404	2.60108
443.539	6759.53	396.414	2.60114
443.535	6759.47	396.424	2.60121
443.532	6759.43	396.434	2.60127
443.529	6759.38	396.444	2.60134
443.526	6759.34	396.454	2.6014
443.523	6759.29	396.464	2.60147
443.52	6759.24	396.474	2.60154
443.516	6759.18	396.484	2.6016
443.513	6759.14	396.494	2.60167
443.51	6759.09	396.504	2.60173
443.507	6759.05	396.514	2.6018
443.504	6759	396.524	2.60186
443.501	6758.96	396.534	2.60193
443.497	6758.89	396.544	2.60199
443.494	6758.85	396.554	2.60206
443.491	6758.8	396.564	2.60213
443.488	6758.76	396.574	2.60219
443.485	6758.71	396.584	2.60226
443.482	6758.67	396.594	2.60232
443.478	6758.6	396.604	2.60239
443.475	6758.56	396.614	2.60245
443.472	6758.51	396.624	2.60252
443.469	6758.47	396.634	2.60259
443.466	6758.42	396.644	2.60265
443.463	6758.38	396.654	2.60272
443.459	6758.32	396.664	2.60278
443.456	6758.27	396.674	2.60285
443.453	6758.22	396.684	2.60291
443.45	6758.18	396.694	2.60298
443.447	6758.13	396.704	2.60304
443.443	6758.07	396.714	2.60311
443.44	6758.03	396.724	2.60318
443.437	6757.98	396.734	2.60324
443.434	6757.93	396.744	2.60331
443.431	6757.89	396.754	2.60337
443.428	6757.84	396.764	2.60344
443.424	6757.78	396.774	2.6035
443.421	6757.74	396.784	2.60357
443.418	6757.69	396.794	2.60364
443.415	6757.64	396.804	2.6037
443.412	6757.6	396.814	2.60377
443.409	6757.55	396.824	2.60383
443.405	6757.49	396.834	2.6039
443.402	6757.45	396.844	2.60396
443.399	6757.4	396.854	2.60403
443.396	6757.36	396.864	2.60409
443.393	6757.31	396.874	2.60416
443.389	6757.25	396.884	2.60423
443.386	6757.2	396.894	2.60429
443.383	6757.16	396.904	2.60436
443.38	6757.11	396.914	2.60442
443.377	6757.07	396.924	2.60449
443.373	6757	396.934	2.60455
443.37	6756.96	396.944	2.60462
443.367	6756.91	396.954	2.60469
443.364	6756.87	396.964	2.60475
443.361	6756.82	396.974	2.60482
443.358	6756.78	396.984	2.60488
443.354	6756.71	396.994	2.60495
443.351	6756.67	397.004	2.60501
443.348	6756.62	397.014	2.60508
443.345	6756.58	397.024	2.60514
443.342	6756.53	397.034	2.60521
443.338	6756.47	397.044	2.60528
443.335	6756.43	397.054	2.60534
443.332	6756.38	397.064	2.60541
443.329	6756.33	397.074	2.60547
443.326	6756.29	397.084	2.60554
443.322	6756.23	397.094	2.6056
443.319	6756.18	397.104	2.60567
443.316	6756.14	397.114	2.60573
443.313	6756.09	397.124	2.6058
443.31	6756.04	397.134	2.60587
443.307	6756	397.144	2.60593
443.303	6755.94	397.154	2.606
443.3	6755.89	397.164	2.60606
443.297	6755.85	397.174	2.60613
443.294	6755.8	397.184	2.60619
443.291	6755.75	397.194	2.60626
443.287	6755.69	397.204	2.60633
443.284	6755.65	397.214	2.60639
443.281	6755.6	397.224	2.60646
443.278	6755.56	397.234	2.60652
443.275	6755.51	397.244	2.60659
443.271	6755.45	397.254	2.60665
443.268	6755.4	397.264	2.60672
443.265	6755.36	397.274	2.60678
443.262	6755.31	397.284	2.60685
443.259	6755.27	397.294	2.60692
443.255	6755.21	397.304	2.60698
443.252	6755.16	397.314	2.60705
443.249	6755.11	397.324	2.60711
443.246	6755.07	397.334	2.60718
443.243	6755.02	397.344	2.60724
443.239	6754.96	397.354	2.60731
443.236	6754.92	397.364	2.60738
443.233	6754.87	397.374	2.60744
443.23	6754.83	397.384	2.60751
443.227	6754.78	397.394	2.60757
443.223	6754.72	397.404	2.60764
443.22	6754.67	397.414	2.6077
443.217	6754.63	397.424	2.60777
443.214	6754.58	397.434	2.60783
443.211	6754.54	397.444	2.6079
443.207	6754.47	397.454	2.60797
443.204	6754.43	397.464	2.60803
443.201	6754.38	397.474	2.6081
443.198	6754.34	397.484	2.60816
443.195	6754.29	397.494	2.60823
443.191	6754.23	397.504	2.60829
443.188	6754.19	397.514	2.60836
443.185	6754.14	397.524	2.60843
443.182	6754.09	397.534	2.60849
443.179	6754.05	397.544	2.60856
443.175	6753.99	397.554	2.60862
443.172	6753.94	397.564	2.60869
443.169	6753.9	397.574	2.60875
443.166	6753.85	397.584	2.60882
443.163	6753.8	397.594	2.60888
443.159	6753.74	397.604	2.60895
443.156	6753.7	397.614	2.60902
443.153	6753.65	397.624	2.60908
443.15	6753.61	397.634	2.60915
443.147	6753.56	397.644	2.60921
443.143	6753.5	397.654	2.60928
443.14	6753.45	397.664	2.60934
443.137	6753.41	397.674	2.60941
443.134	6753.36	397.684	2.60948
443.13	6753.3	397.694	2.60954
443.127	6753.26	397.704	2.60961
443.124	6753.21	397.714	2.60967
443.121	6753.16	397.724	2.60974
443.118	6753.12	397.734	2.6098
443.114	6753.06	397.744	2.60987
443.111	6753.01	397.754	2.60993
443.108	6752.97	397.764	2.61
443.105	6752.92	397.774	2.61007
443.102	6752.87	397.784	2.61013
443.098	6752.81	397.794	2.6102
443.095	6752.77	397.804	2.61026
443.092	6752.72	397.814	2.61033
443.089	6752.68	397.824	2.61039
443.085	6752.62	397.834	2.61046
443.082	6752.57	397.844	2.61052
443.079	6752.52	397.854	2.61059
443.076	6752.48	397.864	2.61066
443.073	6752.43	397.874	2.61072
443.069	6752.37	397.884	2.61079
443.066	6752.33	397.894	2.61085
443.063	6752.28	397.904	2.61092
443.06	6752.23	397.914	2.61098
443.057	6752.19	397.924	2.61105
443.053	6752.13	397.934	2.61112
443.05	6752.08	397.944	2.61118
443.047	6752.04	397.954	2.61125
443.044	6751.99	397.964	2.61131
443.04	6751.93	397.974	2.61138
443.037	6751.88	397.984	2.61144
443.034	6751.84	397.994	2.61151
443.031	6751.79	398.004	2.61157
443.028	6751.75	398.014	2.61164
443.024	6751.69	398.024	2.61171
443.021	6751.64	398.034	2.61177
443.018	6751.59	398.044	2.61184
443.015	6751.55	398.054	2.6119
443.011	6751.49	398.064	2.61197
443.008	6751.44	398.074	2.61203
443.005	6751.4	398.084	2.6121
443.002	6751.35	398.094	2.61217
442.999	6751.3	398.104	2.61223
442.995	6751.24	398.114	2.6123
442.992	6751.2	398.124	2.61236
442.989	6751.15	398.134	2.61243
442.986	6751.11	398.144	2.61249
442.982	6751.05	398.154	2.61256
442.979	6751	398.164	2.61262
442.976	6750.95	398.174	2.61269
442.973	6750.91	398.184	2.61276
442.97	6750.86	398.194	2.61282
442.966	6750.8	398.204	2.61289
442.963	6750.76	398.214	2.61295
442.96	6750.71	398.224	2.61302
442.957	6750.66	398.234	2.61308
442.953	6750.6	398.244	2.61315
442.95	6750.56	398.254	2.61322
442.947	6750.51	398.264	2.61328
442.944	6750.47	398.274	2.61335
442.94	6750.41	398.284	2.61341
442.937	6750.36	398.294	2.61348
442.934	6750.31	398.304	2.61354
442.931	6750.27	398.314	2.61361
442.928	6750.22	398.324	2.61367
442.924	6750.16	398.334	2.61374
442.921	6750.12	398.344	2.61381
442.918	6750.07	398.354	2.61387
442.915	6750.02	398.364	2.61394
442.911	6749.96	398.374	2.614
442.908	6749.92	398.384	2.61407
442.905	6749.87	398.394	2.61413
442.902	6749.83	398.404	2.6142
442.898	6749.77	398.414	2.61427
442.895	6749.72	398.424	2.61433
442.892	6749.67	398.434	2.6144
442.889	6749.63	398.444	2.61446
442.886	6749.58	398.454	2.61453
442.882	6749.52	398.464	2.61459
442.879	6749.48	398.474	2.61466
442.876	6749.43	398.484	2.61472
442.873	6749.38	398.494	2.61479
442.869	6749.32	398.504	2.61486
442.866	6749.28	398.514	2.61492
442.863	6749.23	398.524	2.61499
442.86	6749.19	398.534	2.61505
442.856	6749.13	398.544	2.61512
442.853	6749.08	398.554	2.61518
442.85	6749.03	398.564	2.61525
442.847	6748.99	398.574	2.61531
442.843	6748.93	398.584	2.61538
442.84	6748.88	398.594	2.61545
442.837	6748.84	398.604	2.61551
442.834	6748.79	398.614	2.61558
442.831	6748.74	398.624	2.61564
442.827	6748.68	398.634	2.61571
442.824	6748.64	398.644	2.61577
442.821	6748.59	398.654	2.61584
442.818	6748.55	398.664	2.61591
442.814	6748.49	398.674	2.61597
442.811	6748.44	398.684	2.61604
442.808	6748.39	398.694	2.6161
442.805	6748.35	398.704	2.61617
442.801	6748.29	398.714	2.61623
442.798	6748.24	398.724	2.6163
442.795	6748.2	398.734	2.61636
442.792	6748.15	398.744	2.61643
442.788	6748.09	398.754	2.6165
442.785	6748.04	398.764	2.61656
442.782	6748	398.774	2.61663
442.779	6747.95	398.784	2.61669
442.775	6747.89	398.794	2.61676
442.772	6747.85	398.804	2.61682
442.769	6747.8	398.814	2.61689
442.766	6747.75	398.824	2.61696
442.762	6747.69	398.834	2.61702
442.759	6747.65	398.844	2.61709
442.756	6747.6	398.854	2.61715
442.753	6747.56	398.864	2.61722
442.749	6747.49	398.874	2.61728
442.746	6747.45	398.884	2.61735
442.743	6747.4	398.894	2.61741
442.74	6747.36	398.904	2.61748
442.736	6747.3	398.914	2.61755
442.733	6747.25	398.924	2.61761
442.73	6747.21	398.934	2.61768
442.727	6747.16	398.944	2.61774
442.723	6747.1	398.954	2.61781
442.72	6747.05	398.964	2.61787
442.717	6747.01	398.974	2.61794
442.714	6746.96	398.984	2.61801
442.71	6746.9	398.994	2.61807
442.707	6746.85	399.004	2.61814
442.704	6746.81	399.014	2.6182
442.701	6746.76	399.024	2.61827
442.697	6746.7	399.034	2.61833
442.694	6746.66	399.044	2.6184
442.691	6746.61	399.054	2.61846
442.688	6746.57	399.064	2.61853
442.684	6746.5	399.074	2.6186
442.681	6746.46	399.084	2.61866
442.678	6746.41	399.094	2.61873
442.675	6746.37	399.104	2.61879
442.671	6746.31	399.114	2.61886
442.668	6746.26	399.124	2.61892
442.665	6746.21	399.134	2.61899
442.662	6746.17	399.144	2.61906
442.658	6746.11	399.154	2.61912
442.655	6746.06	399.164	2.61919
442.652	6746.02	399.174	2.61925
442.649	6745.97	399.184	2.61932
442.646	6745.93	399.194	2.61938
442.642	6745.86	399.204	2.61945
442.639	6745.82	399.214	2.61951
442.636	6745.77	399.224	2.61958
442.633	6745.73	399.234	2.61965
442.63	6745.68	399.244	2.61971
442.626	6745.62	399.254	2.61978
442.623	6745.57	399.264	2.61984
442.62	6745.53	399.274	2.61991
442.617	6745.48	399.284	2.61997
442.613	6745.42	399.294	2.62004
442.61	6745.38	399.304	2.6201
442.607	6745.33	399.314	2.62017
442.604	6745.28	399.324	2.62024
442.601	6745.24	399.334	2.6203
442.597	6745.18	399.344	2.62037
442.594	6745.13	399.354	2.62043
442.591	6745.09	399.364	2.6205
442.588	6745.04	399.374	2.62056
442.585	6745	399.384	2.62063
442.581	6744.93	399.394	2.6207
442.578	6744.89	399.404	2.62076
442.575	6744.84	399.414	2.62083
442.572	6744.8	399.424	2.62089
442.568	6744.74	399.434	2.62096
442.565	6744.69	399.444	2.62102
442.562	6744.64	399.454	2.62109
442.559	6744.6	399.464	2.62115
442.556	6744.55	399.474	2.62122
442.552	6744.49	399.484	2.62129
442.549	6744.45	399.494	2.62135
442.546	6744.4	399.504	2.62142
442.543	6744.36	399.514	2.62148
442.54	6744.31	399.524	2.62155
442.536	6744.25	399.534	2.62161
442.533	6744.2	399.544	2.62168
442.53	6744.16	399.554	2.62175
442.527	6744.11	399.564	2.62181
442.523	6744.05	399.574	2.62188
442.52	6744	399.584	2.62194
442.517	6743.96	399.594	2.62201
442.514	6743.91	399.604	2.62207
442.511	6743.87	399.614	2.62214
442.507	6743.81	399.624	2.6222
442.504	6743.76	399.634	2.62227
442.501	6743.72	399.644	2.62234
442.498	6743.67	399.654	2.6224
442.494	6743.61	399.664	2.62247
442.491	6743.56	399.674	2.62253
442.488	6743.52	399.684	2.6226
442.485	6743.47	399.694	2.62266
442.482	6743.43	399.704	2.62273
442.478	6743.36	399.714	2.6228
442.475	6743.32	399.724	2.62286
442.472	6743.27	399.734	2.62293
442.469	6743.23	399.744	2.62299
442.465	6743.17	399.754	2.62306
442.462	6743.12	399.764	2.62312
442.459	6743.08	399.774	2.62319
442.456	6743.03	399.784	2.62325
442.453	6742.98	399.794	2.62332
442.449	6742.92	399.804	2.62339
442.446	6742.88	399.814	2.62345
442.443	6742.83	399.824	2.62352
442.44	6742.79	399.834	2.62358
442.436	6742.72	399.844	2.62365
442.433	6742.68	399.854	2.62371
442.43	6742.63	399.864	2.62378
442.427	6742.59	399.874	2.62385
442.423	6742.53	399.884	2.62391
442.42	6742.48	399.894	2.62398
442.417	6742.44	399.904	2.62404
442.414	6742.39	399.914	2.62411
442.411	6742.34	399.924	2.62417
442.407	6742.28	399.934	2.62424
442.404	6742.24	399.944	2.6243
442.401	6742.19	399.954	2.62437
442.398	6742.15	399.964	2.62444
442.394	6742.08	399.974	2.6245
442.391	6742.04	399.984	2.62457
442.388	6741.99	399.994	2.62463
442.385	6741.95	400.004	2.6247
442.381	6741.89	400.014	2.62476
442.378	6741.84	400.024	2.62483
442.375	6741.8	400.034	2.6249
442.372	6741.75	400.044	2.62496
442.369	6741.7	400.054	2.62503
442.365	6741.64	400.064	2.62509
442.362	6741.6	400.074	2.62516
442.359	6741.55	400.084	2.62522
442.356	6741.51	400.094	2.62529
442.352	6741.44	400.104	2.62535
442.349	6741.4	400.114	2.62542
442.346	6741.35	400.124	2.62549
442.343	6741.31	400.134	2.62555
442.339	6741.25	400.144	2.62562
442.336	6741.2	400.154	2.62568
442.333	6741.15	400.164	2.62575
442.33	6741.11	400.174	2.62581
442.326	6741.05	400.184	2.62588
442.323	6741	400.194	2.62594
442.32	6740.96	400.204	2.62601
442.317	6740.91	400.214	2.62608
442.313	6740.85	400.224	2.62614
442.31	6740.8	400.234	2.62621
442.307	6740.76	400.244	2.62627
442.304	6740.71	400.254	2.62634
442.301	6740.67	400.264	2.6264
442.297	6740.61	400.274	2.62647
442.294	6740.56	400.284	2.62654
442.291	6740.51	400.294	2.6266
442.288	6740.47	400.304	2.62667
442.284	6740.41	400.314	2.62673
442.281	6740.36	400.324	2.6268
442.278	6740.32	400.334	2.62686
442.275	6740.27	400.344	2.62693
442.271	6740.21	400.354	2.62699
442.268	6740.16	400.364	2.62706
442.265	6740.12	400.374	2.62713
442.262	6740.07	400.384	2.62719
442.258	6740.01	400.394	2.62726
442.255	6739.97	400.404	2.62732
442.252	6739.92	400.414	2.62739
442.249	6739.87	400.424	2.62745
442.245	6739.81	400.434	2.62752
442.242	6739.77	400.444	2.62759
442.239	6739.72	400.454	2.62765
442.236	6739.68	400.464	2.62772
442.232	6739.62	400.474	2.62778
442.229	6739.57	400.484	2.62785
442.226	6739.52	400.494	2.62791
442.223	6739.48	400.504	2.62798
442.219	6739.42	400.514	2.62804
442.216	6739.37	400.524	2.62811
442.213	6739.33	400.534	2.62818
442.21	6739.28	400.544	2.62824
442.206	6739.22	400.554	2.62831
442.203	6739.17	400.564	2.62837
442.2	6739.13	400.574	2.62844
442.197	6739.08	400.584	2.6285
442.193	6739.02	400.594	2.62857
442.19	6738.98	400.604	2.62864
442.187	6738.93	400.614	2.6287
442.184	6738.88	400.624	2.62877
442.18	6738.82	400.634	2.62883
442.177	6738.78	400.644	2.6289
442.174	6738.73	400.654	2.62896
442.171	6738.69	400.664	2.62903
442.167	6738.63	400.674	2.62909
442.164	6738.58	400.684	2.62916
442.161	6738.53	400.694	2.62923
442.158	6738.49	400.704	2.62929
442.154	6738.43	400.714	2.62936
442.151	6738.38	400.724	2.62942
442.148	6738.34	400.734	2.62949
442.145	6738.29	400.744	2.62955
442.141	6738.23	400.754	2.62962
442.138	6738.18	400.764	2.62969
442.135	6738.14	400.774	2.62975
442.132	6738.09	400.784	2.62982
442.128	6738.03	400.794	2.62988
442.125	6737.98	400.804	2.62995
442.122	6737.94	400.814	2.63001
442.119	6737.89	400.824	2.63008
442.115	6737.83	400.834	2.63014
442.112	6737.79	400.844	2.63021
[truncated: 1,333 more rows]

## Sheet: 5
15 min				30 min				60 min				120 min				180 min				240 min
V(kN)	M (kN.m)	dis (mm)	Δ (%)	V(kN)	M (kN.m)	dis (mm)	Δ (%)	V(kN)	M (kN.m)	dis (mm)	Δ (%)	V(kN)	M (kN.m)	dis (mm)	Δ (%)	V(kN)	M (kN.m)	dis (mm)	Δ (%)	V(kN)	M (kN.m)	dis (mm)	Δ (%)
-633.617	-9656.32	-457.524	-3.00213	-635.103	-9678.96	-457.524	-3.00213	-626.506	-9547.95	-457.524	-3.00213	-591.318	-9011.69	-457.524	-3.00213	-582.76	-8881.26	-457.524	-3.00213	-571.032	-8702.53	-457.524	-3.00213
-655.308	-9986.89	-381.524	-2.50344	-650.932	-9920.2	-381.524	-2.50344	-643.719	-9810.27	-381.524	-2.50344	-591.289	-9011.24	-457.524	-3.00213	-582.731	-8880.82	-457.524	-3.00213	-571.004	-8702.1	-457.524	-3.00213
-655.309	-9986.91	-380.524	-2.49688	-650.932	-9920.2	-381.524	-2.50344	-643.719	-9810.28	-381.524	-2.50344	-615.966	-9387.32	-381.524	-2.50344	-591.026	-9007.24	-420.524	-2.75934	-571.004	-8702.1	-457.524	-3.00213
-651.143	-9923.42	-305.524	-2.00475	-646.65	-9854.95	-305.524	-2.00475	-639.629	-9747.95	-305.524	-2.00475	-615.966	-9387.32	-381.524	-2.50344	-590.489	-8999.05	-381.524	-2.50344	-565.078	-8611.79	-381.524	-2.50344
-648.056	-9876.38	-229.524	-1.50606	-642.012	-9784.26	-229.524	-1.50606	-632.97	-9646.46	-229.524	-1.50606	-609.391	-9287.12	-305.524	-2.00475	-581.918	-8868.42	-305.524	-2.00475	-554.242	-8446.64	-305.524	-2.00475
-627.258	-9559.41	-152.524	-1.00081	-619.864	-9446.73	-152.524	-1.00081	-608.108	-9267.57	-152.524	-1.00081	-602.117	-9176.26	-229.524	-1.50606	-571.485	-8709.44	-229.524	-1.50606	-540.09	-8230.98	-229.524	-1.50606
-606.818	-9247.9	-114.524	-0.75147	-598.517	-9121.39	-114.524	-0.75147	-585.683	-8925.82	-114.524	-0.75147	-575.841	-8775.82	-152.524	-1.00081	-542.137	-8262.16	-152.524	-1.00081	-506.437	-7718.1	-152.524	-1.00081
-499.64	-7614.52	-76.524	-0.502126	-491.145	-7485.05	-76.524	-0.502126	-478.773	-7296.49	-76.524	-0.502126	-554.752	-8454.42	-114.524	-0.75147	-519.878	-7922.94	-114.524	-0.75147	-480.977	-7330.08	-114.524	-0.75147
-434.98	-6629.09	-61.524	-0.403701	-427.221	-6510.85	-61.524	-0.403701	-415.573	-6333.34	-61.524	-0.403701	-456.561	-6957.99	-76.524	-0.502126	-431.973	-6583.27	-76.524	-0.502126	-404.631	-6166.58	-76.524	-0.502126
-365.479	-5569.9	-46.524	-0.305276	-358.095	-5457.36	-46.524	-0.305276	-347.227	-5291.74	-46.524	-0.305276	-395.561	-6028.35	-61.524	-0.403701	-373.385	-5690.38	-61.524	-0.403701	-351.072	-5350.33	-61.524	-0.403701
-283.104	-4314.51	-30.524	-0.200289	-276.232	-4209.78	-30.524	-0.200289	-265.935	-4052.84	-30.524	-0.200289	-328.21	-5001.92	-46.524	-0.305276	-307.942	-4693.04	-46.524	-0.305276	-287.141	-4376.04	-46.524	-0.305276
-184.949	-2818.63	-15.524	-0.101864	-178.244	-2716.44	-15.524	-0.101864	-168.37	-2565.97	-15.524	-0.101864	-247.918	-3778.28	-30.524	-0.200289	-229.23	-3493.46	-30.524	-0.200289	-209.632	-3194.79	-30.524	-0.200289
-114.108	-1739	-8.524	-0.0559318	-108.15	-1648.2	-8.524	-0.0559318	-99.5345	-1516.91	-8.524	-0.0559318	-150.941	-2300.34	-15.524	-0.101864	-132.954	-2026.22	-15.524	-0.101864	-115.767	-1764.29	-15.524	-0.101864
-47.5357	-724.444	-3.524	-0.0231234	-44.9012	-684.294	-3.524	-0.0231234	-41.2042	-627.952	-3.524	-0.0231234	-85.9532	-1309.93	-8.524	-0.0559318	-74.0033	-1127.81	-8.524	-0.0559318	-63.8911	-973.7	-8.524	-0.0559318
-20.595	-313.867	-1.524	-0.01	-19.4538	-296.477	-1.524	-0.01	-17.8529	-272.078	-1.524	-0.01	-35.53	-541.477	-3.524	-0.0231234	-30.5897	-466.188	-3.524	-0.0231234	-26.4098	-402.486	-3.524	-0.0231234
-18.578	-283.128	-1.3716	-0.009	-17.5494	-267.453	-1.3716	-0.009	-16.1067	-245.466	-1.3716	-0.009	-15.3951	-234.622	-1.524	-0.01	-13.2546	-202	-1.524	-0.01	-11.4432	-174.395	-1.524	-0.01
-16.5606	-252.383	-1.2192	-0.008	-15.6446	-238.423	-1.2192	-0.008	-14.3602	-218.85	-1.2192	-0.008	-13.8909	-211.697	-1.3716	-0.009	-11.9595	-182.263	-1.3716	-0.009	-10.3245	-157.346	-1.3716	-0.009
-14.5428	-221.632	-1.0668	-0.007	-13.7394	-209.388	-1.0668	-0.007	-12.6134	-192.228	-1.0668	-0.007	-12.3864	-188.768	-1.2192	-0.008	-10.6643	-162.524	-1.2192	-0.008	-9.20574	-140.296	-1.2192	-0.008
-12.5246	-190.875	-0.9144	-0.006	-11.8338	-180.348	-0.9144	-0.006	-10.8663	-165.602	-0.9144	-0.006	-10.8816	-165.836	-1.0668	-0.007	-9.36886	-142.781	-1.0668	-0.007	-8.08681	-123.243	-1.0668	-0.007
-10.506	-160.112	-0.762	-0.005	-9.92792	-151.302	-0.762	-0.005	-9.11881	-138.971	-0.762	-0.005	-9.37659	-142.899	-0.9144	-0.006	-8.07325	-123.036	-0.9144	-0.006	-6.96773	-106.188	-0.9144	-0.006
-8.48707	-129.343	-0.6096	-0.004	-8.02166	-122.25	-0.6096	-0.004	-7.37103	-112.334	-0.6096	-0.004	-7.87132	-119.959	-0.762	-0.005	-6.77745	-103.288	-0.762	-0.005	-5.84852	-89.1314	-0.762	-0.005
-6.46771	-98.5679	-0.4572	-0.003	-6.11503	-93.193	-0.4572	-0.003	-5.62292	-85.6934	-0.4572	-0.003	-6.3658	-97.0148	-0.6096	-0.004	-5.48146	-83.5374	-0.6096	-0.004	-4.72917	-72.0725	-0.6096	-0.004
-4.44795	-67.7868	-0.3048	-0.002	-4.20804	-64.1305	-0.3048	-0.002	-3.8745	-59.0474	-0.3048	-0.002	-4.86002	-74.0667	-0.4572	-0.003	-4.18528	-63.7837	-0.4572	-0.003	-3.60968	-55.0116	-0.4572	-0.003
-2.42781	-36.9998	-0.1524	-0.001	-2.30069	-35.0625	-0.1524	-0.001	-2.12576	-32.3966	-0.1524	-0.001	-3.35399	-51.1148	-0.3048	-0.002	-2.88891	-44.027	-0.3048	-0.002	-2.49006	-37.9485	-0.3048	-0.002
2.02061	30.7941	0.1524	0.001	1.90778	29.0745	0.1524	0.001	1.74912	26.6567	0.1524	0.001	-1.84771	-28.1591	-0.1524	-0.001	-1.59236	-24.2675	-0.1524	-0.001	-1.3703	-20.8834	-0.1524	-0.001
4.04082	61.5822	0.3048	0.002	3.81519	58.1435	0.3048	0.002	3.49793	53.3084	0.3048	0.002	1.50659	22.9604	0.1524	0.001	1.29678	19.763	0.1524	0.001	1.11992	17.0676	0.1524	0.001
6.06065	92.3643	0.4572	0.003	5.72224	87.207	0.4572	0.003	5.24641	79.9553	0.4572	0.003	3.01292	45.9169	0.3048	0.002	2.59337	39.523	0.3048	0.002	2.23971	34.1331	0.3048	0.002
8.08008	123.14	0.6096	0.004	7.62894	116.265	0.6096	0.004	6.99457	106.597	0.6096	0.004	4.519	68.8696	0.4572	0.003	3.88978	59.2802	0.4572	0.003	3.35936	51.1966	0.4572	0.003
10.0991	153.911	0.762	0.005	9.53527	145.318	0.762	0.005	8.74242	133.234	0.762	0.005	6.02483	91.8185	0.6096	0.004	5.186	79.0346	0.6096	0.004	4.47887	68.2579	0.6096	0.004
12.1178	184.675	0.9144	0.006	11.4412	174.365	0.9144	0.006	10.4899	159.867	0.9144	0.006	7.53041	114.763	0.762	0.005	6.48202	98.7861	0.762	0.005	5.59824	85.3172	0.762	0.005
14.136	215.433	1.0668	0.007	13.3469	203.406	1.0668	0.007	12.2371	186.494	1.0668	0.007	9.03573	137.705	0.9144	0.006	7.77786	118.535	0.9144	0.006	6.71748	102.374	0.9144	0.006
16.1539	246.185	1.2192	0.008	15.2521	232.442	1.2192	0.008	13.984	213.116	1.2192	0.008	10.5408	160.642	1.0668	0.007	9.07352	138.28	1.0668	0.007	7.83658	119.429	1.0668	0.007
18.1713	276.931	1.3716	0.009	17.157	261.473	1.3716	0.009	15.7306	239.734	1.3716	0.009	12.0456	183.575	1.2192	0.008	10.369	158.023	1.2192	0.008	8.95555	136.483	1.2192	0.008
20.1884	307.671	1.524	0.01	19.0615	290.498	1.524	0.01	17.4768	266.347	1.524	0.01	13.5502	206.505	1.3716	0.009	11.6643	177.763	1.3716	0.009	10.0744	153.533	1.3716	0.009
22.2051	338.405	1.6764	0.011	20.9657	319.517	1.6764	0.011	19.2227	292.954	1.6764	0.011	15.0545	229.43	1.524	0.01	12.9593	197.5	1.524	0.01	11.1931	170.582	1.524	0.01
46.9153	714.99	3.476	0.0228084	44.3155	675.368	3.476	0.0228084	40.6675	619.772	3.476	0.0228084	16.5585	252.352	1.6764	0.011	14.2542	217.235	1.6764	0.011	12.3116	187.629	1.6764	0.011
113.537	1730.3	8.476	0.0556168	107.596	1639.77	8.476	0.0556168	99.0104	1508.92	8.476	0.0556168	35.0678	534.433	3.476	0.0228084	30.1916	460.12	3.476	0.0228084	26.0656	397.24	3.476	0.0228084
184.568	2812.82	15.476	0.101549	177.858	2710.56	15.476	0.101549	167.99	2560.16	15.476	0.101549	85.4954	1302.95	8.476	0.0556168	73.6081	1121.79	8.476	0.0556168	63.5491	968.488	8.476	0.0556168
288.406	4395.31	31.476	0.206535	281.442	4289.18	31.476	0.206535	271.141	4132.2	31.476	0.206535	150.567	2294.64	15.476	0.101549	132.593	2020.72	15.476	0.101549	115.435	1759.23	15.476	0.101549
365.239	5566.24	46.476	0.304961	357.862	5453.82	46.476	0.304961	347.002	5288.32	46.476	0.304961	253.053	3856.52	31.476	0.206535	234.247	3569.93	31.476	0.206535	214.602	3270.53	31.476	0.206535
434.718	6625.1	61.476	0.403386	426.964	6506.93	61.476	0.403386	415.331	6329.65	61.476	0.403386	327.992	4998.6	46.476	0.304961	307.724	4689.71	46.476	0.304961	286.727	4369.71	46.476	0.304961
499.006	7604.85	76.476	0.501811	490.506	7475.32	76.476	0.501811	478.21	7287.92	76.476	0.501811	395.317	6024.63	61.476	0.403386	372.881	5682.71	61.476	0.403386	349.893	5332.36	61.476	0.403386
607.022	9251.02	114.476	0.751155	598.917	9127.5	114.476	0.751155	587.153	8948.21	114.476	0.751155	456.211	6952.66	76.476	0.501811	431.013	6568.64	76.476	0.501811	402.39	6132.42	76.476	0.501811
633.695	9657.51	152.476	1.0005	625.804	9537.25	152.476	1.0005	614.375	9363.07	152.476	1.0005	560.002	8534.43	114.476	0.751155	528.309	8051.43	114.476	0.751155	489.717	7463.28	114.476	0.751155
652.96	9951.11	229.476	1.50575	647.421	9866.69	229.476	1.50575	638.002	9723.16	229.476	1.50575	581.753	8865.92	152.476	1.0005	547.957	8350.87	152.476	1.0005	511.788	7799.65	152.476	1.0005
653.51	9959.5	305.476	2.00444	648.599	9884.65	305.476	2.00444	641.25	9772.65	305.476	2.00444	606.697	9246.06	229.476	1.50575	576.174	8780.89	229.476	1.50575	544.611	8299.87	229.476	1.50575
655.38	9987.99	381.476	2.50312	651.164	9923.74	381.476	2.50312	644.598	9823.67	381.476	2.50312	611.133	9313.66	305.476	2.00444	583.149	8887.2	305.476	2.00444	555.57	8466.88	305.476	2.00444
655.38	9987.99	381.476	2.50312	651.164	9923.73	381.476	2.50312	644.598	9823.67	381.476	2.50312	616.043	9388.5	381.476	2.50312	590.488	8999.04	381.476	2.50312	565.053	8611.41	381.476	2.50312
565.738	8621.85	448.476	2.94276	633.257	9650.83	457.476	3.00181	579.523	8831.93	414.476	2.71966	616.043	9388.5	381.476	2.50312	590.604	9000.8	418.476	2.74591	570.4	8692.9	451.476	2.96244
634.965	9676.87	457.476	3.00181	633.289	9651.32	457.476	3.00181	619.986	9448.59	457.476	3.00181	571.017	8702.31	401.476	2.63436	568.846	8669.21	431.476	2.83121	570.157	8689.19	457.476	3.00181
634.997	9677.35	457.476	3.00181					620.017	9449.06	457.476	3.00181	592.066	9023.09	457.476	3.00181	581.457	8861.41	457.476	3.00181	530.17	8079.8	485.476	3.18554
																581.486	8861.85	457.476	3.00181

## Sheet: 6
15 min				30 min				60 min				120 min				180 min				240 min
V(kN)	M (kN.m)	dis (mm)	Δ (%)	V(kN)	M (kN.m)	dis (mm)	Δ (%)	V(kN)	M (kN.m)	dis (mm)	Δ (%)	V(kN)	M (kN.m)	dis (mm)	Δ (%)	V(kN)	M (kN.m)	dis (mm)	Δ (%)	V(kN)	M (kN.m)	dis (mm)	Δ (%)
-141.689	-2159.34	-870.676	-5.7131	-148.126	-2257.45	-831.676	-5.45719	-148.47	-2262.69	-812.676	-5.33252	-143.878	-2192.7	-762.676	-5.00444	-136.192	-2075.56	-762.676	-5.00444	-132.032	-2012.16	-686.676	-4.50575
-141.682	-2159.23	-870.676	-5.7131	-148.119	-2257.33	-831.676	-5.45719	-148.463	-2262.58	-812.676	-5.33252	-144.621	-2204.02	-731.676	-4.80102	-139.026	-2118.75	-686.676	-4.50575	-131.017	-1996.69	-609.676	-4.0005
-142.404	-2170.24	-869.676	-5.70654	-148.677	-2265.84	-830.676	-5.45063	-148.518	-2263.41	-811.676	-5.32596	-144.389	-2200.49	-686.676	-4.50575	-139.026	-2118.76	-686.676	-4.50575	-129.544	-1974.25	-533.676	-3.50181
-142.941	-2178.42	-868.676	-5.69997	-149.166	-2273.29	-829.676	-5.44407	-148.572	-2264.24	-810.676	-5.3194	-143.36	-2184.8	-609.676	-4.0005	-138.114	-2104.85	-609.676	-4.0005	-128.003	-1950.77	-457.676	-3.00313
-142.973	-2178.91	-867.676	-5.69341	-149.199	-2273.79	-828.676	-5.43751	-148.626	-2265.06	-809.676	-5.31283	-142.264	-2168.11	-533.676	-3.50181	-136.897	-2086.31	-533.676	-3.50181	-125.964	-1919.7	-381.676	-2.50444
-142.992	-2179.2	-866.676	-5.68685	-149.232	-2274.3	-827.676	-5.43094	-148.679	-2265.87	-808.676	-5.30627	-140.975	-2148.46	-457.676	-3.00313	-135.328	-2062.4	-457.676	-3.00313	-123.533	-1882.64	-305.676	-2.00575
-143.002	-2179.35	-865.676	-5.68029	-149.264	-2274.78	-826.676	-5.42438	-148.732	-2266.68	-807.676	-5.29971	-139.414	-2124.66	-381.676	-2.50444	-133.666	-2037.07	-381.676	-2.50444	-119.36	-1819.05	-228.676	-1.5005
-144.64	-2204.31	-864.676	-5.67373	-149.296	-2275.27	-825.676	-5.41782	-148.785	-2267.48	-806.676	-5.29315	-138.101	-2104.66	-305.676	-2.00575	-131.828	-2009.06	-305.676	-2.00575	-103.149	-1571.99	-152.676	-1.00181
-144.67	-2204.77	-863.676	-5.66717	-149.328	-2275.76	-824.676	-5.41126	-148.838	-2268.29	-805.676	-5.28659	-134.699	-2052.81	-228.676	-1.5005	-128.051	-1951.5	-228.676	-1.5005	-86.698	-1321.28	-114.676	-0.75247
-144.682	-2204.95	-862.676	-5.6606	-149.36	-2276.25	-823.676	-5.4047	-148.89	-2269.08	-804.676	-5.28003	-114.834	-1750.08	-152.676	-1.00181	-109.552	-1669.57	-152.676	-1.00181	-66.4518	-1012.72	-76.6764	-0.503126
-145.979	-2224.72	-861.676	-5.65404	-149.391	-2276.72	-822.676	-5.39814	-148.942	-2269.88	-803.676	-5.27346	-96.6229	-1472.53	-114.676	-0.75247	-92.0063	-1402.18	-114.676	-0.75247	-57.2968	-873.203	-61.6764	-0.404701
-146.008	-2225.16	-860.676	-5.64748	-149.422	-2277.19	-821.676	-5.39157	-148.993	-2270.65	-802.676	-5.2669	-75.6622	-1153.09	-76.6764	-0.503126	-71.3121	-1086.8	-76.6764	-0.503126	-46.8698	-714.295	-46.6764	-0.306276
-146.019	-2225.33	-859.676	-5.64092	-149.453	-2277.66	-820.676	-5.38501	-149.047	-2271.48	-801.676	-5.26034	-66.2858	-1010.2	-61.6764	-0.404701	-62.0196	-945.179	-61.6764	-0.404701	-32.8851	-501.168	-30.6764	-0.201289
-147.351	-2245.63	-858.676	-5.63436	-149.484	-2278.14	-819.676	-5.37845	-149.111	-2272.45	-800.676	-5.25378	-55.7399	-849.476	-46.6764	-0.306276	-51.5221	-785.196	-46.6764	-0.306276	-16.9932	-258.976	-15.6764	-0.102864
-147.383	-2246.12	-857.676	-5.6278	-149.514	-2278.59	-818.676	-5.37189	-149.184	-2273.56	-799.676	-5.24722	-41.8802	-638.254	-30.6764	-0.201289	-37.5835	-572.773	-30.6764	-0.201289	-8.34964	-127.249	-7.6764	-0.0503701
-147.415	-2246.6	-856.676	-5.62123	-149.544	-2279.05	-817.676	-5.36533	-149.256	-2274.66	-798.676	-5.24066	-22.8698	-348.536	-15.6764	-0.102864	-19.7785	-301.425	-15.6764	-0.102864	-3.97762	-60.6189	-3.6764	-0.0241234
-147.447	-2247.09	-855.676	-5.61467	-149.574	-2279.51	-816.676	-5.35877	-149.325	-2275.71	-797.676	-5.23409	-11.236	-171.237	-7.6764	-0.0503701	-9.71771	-148.098	-7.6764	-0.0503701	-1.81299	-27.6299	-1.6764	-0.011
-147.48	-2247.6	-854.676	-5.60811	-149.605	-2279.98	-815.676	-5.3522	-149.392	-2276.73	-796.676	-5.22753	-5.35422	-81.5982	-3.6764	-0.0241234	-4.63003	-70.5617	-3.6764	-0.0241234	-1.65223	-25.1799	-1.524	-0.01
-147.513	-2248.1	-853.676	-5.60155	-149.636	-2280.45	-814.676	-5.34564	-149.459	-2277.76	-795.676	-5.22097	-2.44068	-37.1959	-1.6764	-0.011	-2.11045	-32.1632	-1.6764	-0.011	-1.49145	-22.7297	-1.3716	-0.009
-147.546	-2248.6	-852.676	-5.59499	-149.666	-2280.91	-813.676	-5.33908	-149.523	-2278.73	-794.676	-5.21441	-2.22381	-33.8909	-1.524	-0.01	-1.92312	-29.3083	-1.524	-0.01	-1.33066	-20.2793	-1.2192	-0.008
-147.578	-2249.09	-851.676	-5.58843	-149.697	-2281.38	-812.676	-5.33252	-149.586	-2279.69	-793.676	-5.20785	-2.00692	-30.5855	-1.3716	-0.009	-1.73576	-26.453	-1.3716	-0.009	-1.16986	-17.8286	-1.0668	-0.007
-147.611	-2249.59	-850.676	-5.58186	-149.727	-2281.84	-811.676	-5.32596	-149.648	-2280.64	-792.676	-5.20129	-1.79	-27.2796	-1.2192	-0.008	-1.54839	-23.5974	-1.2192	-0.008	-1.00904	-15.3777	-0.9144	-0.006
-147.643	-2250.08	-849.676	-5.5753	-149.756	-2282.28	-810.676	-5.3194	-149.709	-2281.57	-791.676	-5.19472	-1.57306	-23.9734	-1.0668	-0.007	-1.36099	-20.7415	-1.0668	-0.007	-0.848198	-12.9265	-0.762	-0.005
-147.676	-2250.58	-848.676	-5.56874	-149.785	-2282.72	-809.676	-5.31283	-149.768	-2282.46	-790.676	-5.18816	-1.35609	-20.6667	-0.9144	-0.006	-1.17358	-17.8853	-0.9144	-0.006	-0.687344	-10.4751	-0.6096	-0.004
-147.708	-2251.07	-847.676	-5.56218	-149.815	-2283.18	-808.676	-5.30627	-149.827	-2283.36	-789.676	-5.1816	-1.13909	-17.3597	-0.762	-0.005	-0.986141	-15.0288	-0.762	-0.005	-0.526475	-8.02348	-0.4572	-0.003
-147.739	-2251.54	-846.676	-5.55562	-149.844	-2283.62	-807.676	-5.29971	-149.884	-2284.23	-788.676	-5.17504	-0.922064	-14.0522	-0.6096	-0.004	-0.798684	-12.1719	-0.6096	-0.004	-0.365589	-5.57158	-0.3048	-0.002
-147.771	-2252.03	-845.676	-5.54906	-149.875	-2284.09	-806.676	-5.29315	-149.912	-2284.66	-787.676	-5.16848	-0.705013	-10.7444	-0.4572	-0.003	-0.611205	-9.31477	-0.4572	-0.003	0.160922	2.45245	0.1524	0.001
-147.803	-2252.52	-844.676	-5.54249	-149.915	-2284.7	-805.676	-5.28659	-149.939	-2285.07	-786.676	-5.16192	-0.487935	-7.43614	-0.3048	-0.002	-0.423706	-6.45728	-0.3048	-0.002	0.321824	4.9046	0.3048	0.002
-147.834	-2252.99	-843.676	-5.53593	-149.96	-2285.39	-804.676	-5.28003	-149.966	-2285.48	-785.676	-5.15535	0.217136	3.30915	0.1524	0.001	0.187545	2.85819	0.1524	0.001	0.482713	7.35654	0.4572	0.003
-147.865	-2253.46	-842.676	-5.52937	-150.004	-2286.06	-803.676	-5.27346	-149.992	-2285.88	-784.676	-5.14879	0.434245	6.61789	0.3048	0.002	0.375069	5.71605	0.3048	0.002	0.643585	9.80824	0.6096	0.004
-147.896	-2253.94	-841.676	-5.52281	-150.046	-2286.7	-802.676	-5.2669	-150.018	-2286.27	-783.676	-5.14223	0.651327	9.92622	0.4572	0.003	0.562572	8.5736	0.4572	0.003	0.804442	12.2597	0.762	0.005
-147.927	-2254.41	-840.676	-5.51625	-150.087	-2287.33	-801.676	-5.26034	-150.043	-2286.66	-782.676	-5.13567	0.868383	13.2342	0.6096	0.004	0.750054	11.4308	0.6096	0.004	0.965282	14.7109	0.9144	0.006
-147.958	-2254.88	-839.676	-5.50969	-150.127	-2287.94	-800.676	-5.25378	-150.067	-2287.02	-781.676	-5.12911	1.08541	16.5417	0.762	0.005	0.937516	14.2877	0.762	0.005	1.12611	17.1619	1.0668	0.007
-147.989	-2255.35	-838.676	-5.50312	-150.166	-2288.53	-799.676	-5.24722	-150.092	-2287.4	-780.676	-5.12255	1.30242	19.8488	0.9144	0.006	1.12496	17.1443	0.9144	0.006	1.28692	19.6126	1.2192	0.008
-148.019	-2255.81	-837.676	-5.49656	-150.205	-2289.12	-798.676	-5.24066	-150.115	-2287.75	-779.676	-5.11598	1.51939	23.1555	1.0668	0.007	1.31238	20.0006	1.0668	0.007	1.44771	22.0631	1.3716	0.009
-148.049	-2256.27	-836.676	-5.49	-150.241	-2289.67	-797.676	-5.23409	-150.138	-2288.1	-778.676	-5.10942	1.73634	26.4619	1.2192	0.008	1.49978	22.8566	1.2192	0.008	1.60849	24.5133	1.524	0.01
-148.079	-2256.72	-835.676	-5.48344	-150.276	-2290.21	-796.676	-5.22753	-150.161	-2288.45	-777.676	-5.10286	1.95327	29.7678	1.3716	0.009	1.68715	25.7122	1.3716	0.009	3.6164	55.114	3.3236	0.0218084
-148.109	-2257.18	-834.676	-5.47688	-150.306	-2290.66	-795.676	-5.22097	-150.183	-2288.79	-776.676	-5.0963	2.17016	33.0733	1.524	0.01	1.87451	28.5676	1.524	0.01	9.00811	137.284	8.3236	0.0546168
-148.139	-2257.64	-833.676	-5.47031	-150.332	-2291.06	-794.676	-5.21441	-150.205	-2289.12	-775.676	-5.08974	4.86609	74.1593	3.3236	0.0218084	4.20873	64.1411	3.3236	0.0218084	16.6374	253.554	15.3236	0.100549
-148.17	-2258.11	-832.676	-5.46375	-150.355	-2291.41	-793.676	-5.20785	-150.225	-2289.43	-774.676	-5.08318	12.1246	184.779	8.3236	0.0546168	10.4852	159.794	8.3236	0.0546168	33.488	510.357	31.3236	0.205535
-148.2	-2258.57	-831.676	-5.45719	-150.375	-2291.72	-792.676	-5.20129	-150.245	-2289.73	-773.676	-5.07661	22.3911	341.24	15.3236	0.100549	19.3644	295.113	15.3236	0.100549	46.6107	710.347	46.3236	0.303961
-148.23	-2259.03	-830.676	-5.45063	-150.392	-2291.97	-791.676	-5.19472	-150.263	-2290.01	-772.676	-5.07005	42.5063	647.796	31.3236	0.205535	38.2087	582.3	31.3236	0.205535	57.0727	869.787	61.3236	0.402386
-148.26	-2259.48	-829.676	-5.44407	-150.408	-2292.22	-790.676	-5.18816	-150.279	-2290.25	-771.676	-5.06349	55.4729	845.407	46.3236	0.303961	51.2579	781.17	46.3236	0.303961	66.2437	1009.55	76.3236	0.500811
-148.29	-2259.94	-828.676	-5.43751	-150.424	-2292.46	-789.676	-5.1816	-150.288	-2290.39	-770.676	-5.05693	66.0527	1006.64	61.3236	0.402386	61.7914	941.701	61.3236	0.402386	86.4352	1317.27	114.324	0.750155
-148.319	-2260.38	-827.676	-5.43094	-150.438	-2292.68	-788.676	-5.17504	-150.233	-2289.55	-769.676	-5.05037	75.4534	1149.91	76.3236	0.500811	71.1047	1083.64	76.3236	0.500811	103.244	1573.44	153.324	1.00606
-148.349	-2260.84	-826.676	-5.42438	-150.453	-2292.9	-787.676	-5.16848	-150.232	-2289.54	-768.676	-5.04381	96.4484	1469.87	114.324	0.750155	91.8326	1399.53	114.324	0.750155	121.616	1853.43	229.324	1.50475
-148.378	-2261.28	-825.676	-5.41782	-150.467	-2293.12	-786.676	-5.16192	-150.229	-2289.49	-767.676	-5.03724	115.097	1754.07	153.324	1.00606	109.902	1674.91	153.324	1.00606	124.591	1898.77	305.324	2.00344
-148.406	-2261.71	-824.676	-5.41126	-150.481	-2293.33	-785.676	-5.15535	-150.226	-2289.44	-766.676	-5.03068	135.89	2070.97	229.324	1.50475	129.916	1979.92	229.324	1.50475	126.42	1926.64	381.324	2.50212
-148.435	-2262.15	-823.676	-5.4047	-150.494	-2293.53	-784.676	-5.14879	-150.222	-2289.38	-765.676	-5.02412	139.376	2124.08	305.324	2.00344	133.028	2027.35	305.324	2.00344	128.155	1953.08	457.324	3.00081
-148.463	-2262.58	-822.676	-5.39814	-150.508	-2293.74	-783.676	-5.14223	-150.217	-2289.31	-764.676	-5.01756	140.068	2134.64	381.324	2.50212	134.2	2045.21	381.324	2.50212	129.708	1976.74	534.324	3.50606
-148.491	-2263	-821.676	-5.39157	-150.521	-2293.94	-782.676	-5.13567	-150.212	-2289.23	-763.676	-5.011	141.388	2154.76	457.324	3.00081	135.697	2068.02	457.324	3.00081	130.953	1995.72	610.324	4.00475
-148.517	-2263.4	-820.676	-5.38501	-150.534	-2294.14	-781.676	-5.12911	-151.024	-2301.61	-762.676	-5.00444	142.56	2172.62	534.324	3.50606	137.035	2088.41	534.324	3.50606	131.987	2011.48	686.324	4.50344
-148.543	-2263.8	-819.676	-5.37845	-150.546	-2294.32	-780.676	-5.12255	-151.024	-2301.61	-762.676	-5.00444	143.59	2188.32	610.324	4.00475	138.244	2106.84	610.324	4.00475	131.987	2011.48	686.324	4.50344
-148.569	-2264.19	-818.676	-5.37189	-150.559	-2294.52	-779.676	-5.11598	-150.633	-2295.65	-686.676	-4.50575	144.515	2202.42	686.324	4.50344	139.052	2119.16	686.324	4.50344	126.579	1929.06	748.324	4.91026
-148.596	-2264.6	-817.676	-5.36533	-150.571	-2294.7	-778.676	-5.10942	-148.998	-2270.72	-609.676	-4.0005	144.589	2203.54	732.324	4.80528	139.052	2119.15	686.324	4.50344	126.585	1929.16	748.324	4.91026
-148.623	-2265.01	-816.676	-5.35877	-150.583	-2294.88	-777.676	-5.10286	-147.954	-2254.82	-533.676	-3.50181	138.887	2116.63	760.324	4.989	133.427	2033.43	761.324	4.99556
-148.649	-2265.41	-815.676	-5.3522	-150.595	-2295.07	-776.676	-5.0963	-146.7	-2235.7	-457.676	-3.00313	143.745	2190.67	762.324	5.00213	133.434	2033.53	761.324	4.99556
-148.675	-2265.81	-814.676	-5.34564	-150.606	-2295.24	-775.676	-5.08974	-145.147	-2212.04	-381.676	-2.50444	143.752	2190.78	762.324	5.00213
-148.708	-2266.31	-813.676	-5.33908	-150.617	-2295.4	-774.676	-5.08318	-144.31	-2199.28	-305.676	-2.00575
-148.748	-2266.92	-812.676	-5.33252	-150.628	-2295.57	-773.676	-5.07661	-140.861	-2146.72	-228.676	-1.5005
-148.787	-2267.51	-811.676	-5.32596	-150.639	-2295.74	-772.676	-5.07005	-119.698	-1824.2	-152.676	-1.00181
-148.825	-2268.09	-810.676	-5.3194	-150.65	-2295.91	-771.676	-5.06349	-100.982	-1538.96	-114.676	-0.75247
-148.861	-2268.64	-809.676	-5.31283	-150.66	-2296.06	-770.676	-5.05693	-79.7174	-1214.89	-76.6764	-0.503126
-148.894	-2269.14	-808.676	-5.30627	-150.67	-2296.21	-769.676	-5.05037	-70.2743	-1070.98	-61.6764	-0.404701
-148.924	-2269.6	-807.676	-5.29971	-150.68	-2296.36	-768.676	-5.04381	-59.6783	-909.497	-46.6764	-0.306276
-148.951	-2270.01	-806.676	-5.29315	-150.689	-2296.5	-767.676	-5.03724	-45.8339	-698.508	-30.6764	-0.201289
-148.974	-2270.36	-805.676	-5.28659	-150.698	-2296.64	-766.676	-5.03068	-26.2224	-399.63	-15.6764	-0.102864
-148.995	-2270.68	-804.676	-5.28003	-150.707	-2296.77	-765.676	-5.02412	-12.9059	-196.686	-7.6764	-0.0503701
-149.015	-2270.99	-803.676	-5.27346	-150.715	-2296.9	-764.676	-5.01756	-6.15165	-93.7511	-3.6764	-0.0241234
-149.035	-2271.29	-802.676	-5.2669	-150.723	-2297.02	-763.676	-5.011	-2.80441	-42.7392	-1.6764	-0.011
-149.054	-2271.58	-801.676	-5.26034	-149.822	-2283.28	-762.676	-5.00444	-2.55483	-38.9356	-1.524	-0.01
-149.072	-2271.86	-800.676	-5.25378	-150.742	-2297.31	-759.676	-4.98475	-2.30521	-35.1315	-1.3716	-0.009
-149.091	-2272.15	-799.676	-5.24722	-149.241	-2274.43	-686.676	-4.50575	-2.05557	-31.3269	-1.2192	-0.008
-149.109	-2272.42	-798.676	-5.24066	-148.402	-2261.64	-609.676	-4.0005	-1.80589	-27.5218	-1.0668	-0.007
-149.126	-2272.68	-797.676	-5.23409	-147.418	-2246.65	-533.676	-3.50181	-1.55618	-23.7162	-0.9144	-0.006
-149.144	-2272.95	-796.676	-5.22753	-145.616	-2219.19	-457.676	-3.00313	-1.30644	-19.9101	-0.762	-0.005
-149.161	-2273.21	-795.676	-5.22097	-144.518	-2202.46	-381.676	-2.50444	-1.05666	-16.1036	-0.6096	-0.004
-149.178	-2273.47	-794.676	-5.21441	-143.712	-2190.17	-305.676	-2.00575	-0.806858	-12.2965	-0.4572	-0.003
-149.195	-2273.73	-793.676	-5.20785	-141.165	-2151.36	-228.676	-1.5005	-0.55702	-8.48898	-0.3048	-0.002
-149.212	-2273.99	-792.676	-5.20129	-121.42	-1850.44	-152.676	-1.00181	0.249908	3.8086	0.1524	0.001
-149.228	-2274.23	-791.676	-5.19472	-102.868	-1567.72	-114.676	-0.75247	0.499784	7.61671	0.3048	0.002
-149.245	-2274.49	-790.676	-5.18816	-81.708	-1245.23	-76.6764	-0.503126	0.749628	11.4243	0.4572	0.003
-149.261	-2274.74	-789.676	-5.1816	-72.3279	-1102.28	-61.6764	-0.404701	0.99944	15.2315	0.6096	0.004
-149.277	-2274.98	-788.676	-5.17504	-61.7948	-941.752	-46.6764	-0.306276	1.24922	19.0381	0.762	0.005
-149.293	-2275.23	-787.676	-5.16848	-48.0125	-731.71	-30.6764	-0.201289	1.49897	22.8443	0.9144	0.006
-149.308	-2275.45	-786.676	-5.16192	-28.2278	-430.192	-15.6764	-0.102864	1.74868	26.6499	1.0668	0.007
-149.324	-2275.7	-785.676	-5.15535	-13.9261	-212.233	-7.6764	-0.0503701	1.99837	30.4551	1.2192	0.008
-149.339	-2275.93	-784.676	-5.14879	-6.63923	-101.182	-3.6764	-0.0241234	2.24802	34.2598	1.3716	0.009
-149.354	-2276.15	-783.676	-5.14223	-3.02685	-46.1292	-1.6764	-0.011	2.49764	38.064	1.524	0.01
-149.369	-2276.38	-782.676	-5.13567	-2.75719	-42.0195	-1.524	-0.01	5.589	85.1764	3.3236	0.0218084
-149.383	-2276.6	-781.676	-5.12911	-2.48749	-37.9093	-1.3716	-0.009	13.9298	212.291	8.3236	0.0546168
-149.397	-2276.81	-780.676	-5.12255	-2.21776	-33.7986	-1.2192	-0.008	25.6815	391.385	15.3236	0.100549
-149.411	-2277.02	-779.676	-5.11598	-1.94799	-29.6874	-1.0668	-0.007	46.4659	708.14	31.3236	0.205535
-149.425	-2277.24	-778.676	-5.10942	-1.67819	-25.5756	-0.9144	-0.006	59.4118	905.436	46.3236	0.303961
-149.439	-2277.45	-777.676	-5.10286	-1.40835	-21.4633	-0.762	-0.005	70.041	1067.42	61.3236	0.402386
-149.452	-2277.65	-776.676	-5.0963	-1.13848	-17.3505	-0.6096	-0.004	79.5071	1211.69	76.3236	0.500811
-149.465	-2277.85	-775.676	-5.08974	-0.868576	-13.2371	-0.4572	-0.003	100.787	1535.99	114.324	0.750155
-149.478	-2278.04	-774.676	-5.08318	-0.598635	-9.12319	-0.3048	-0.002	119.828	1826.18	153.324	1.00606
-149.491	-2278.24	-773.676	-5.07661	0.270017	4.11507	0.1524	0.001	141.479	2156.14	229.324	1.50475
-149.503	-2278.43	-772.676	-5.07005	0.539998	8.22956	0.3048	0.002	145.691	2220.33	305.324	2.00344
-149.516	-2278.62	-771.676	-5.06349	0.809944	12.3435	0.4572	0.003	145.83	2222.45	381.324	2.50212
-149.528	-2278.81	-770.676	-5.05693	1.07986	16.457	0.6096	0.004	146.943	2239.4	457.324	3.00081
-149.537	-2278.94	-769.676	-5.05037	1.34973	20.5699	0.762	0.005	148.26	2259.48	534.324	3.50606
-149.545	-2279.07	-768.676	-5.04381	1.61958	24.6823	0.9144	0.006	149.235	2274.34	610.324	4.00475
-149.552	-2279.17	-767.676	-5.03724	1.88938	28.7942	1.0668	0.007	150.154	2288.35	686.324	4.50344
-149.559	-2279.28	-766.676	-5.03068	2.15915	32.9055	1.2192	0.008	150.97	2300.78	762.324	5.00212
-149.566	-2279.39	-765.676	-5.02412	2.42889	37.0163	1.3716	0.009	151.111	2302.93	780.324	5.12024
-149.573	-2279.49	-764.676	-5.01756	2.6986	41.1266	1.524	0.01	148.137	2257.61	843.324	5.53362
-149.579	-2279.58	-763.676	-5.011	6.03064	91.907	3.3236	0.0218084	148.144	2257.72	843.324	5.53362
-150.097	-2287.48	-762.676	-5.00444	15.0336	229.112	8.3236	0.0546168
-150.128	-2287.95	-751.676	-4.93226	27.6551	421.464	15.3236	0.100549
-149.859	-2283.86	-686.676	-4.50575	48.6453	741.354	31.3236	0.205535
-149.198	-2273.78	-609.676	-4.0005	61.5286	937.695	46.3236	0.303961
-148.4	-2261.61	-533.676	-3.50181	72.0949	1098.73	61.3236	0.402386
-146.525	-2233.03	-457.676	-3.00313	81.4958	1242	76.3236	0.500811
-145.518	-2217.7	-381.676	-2.50444	102.675	1564.77	114.324	0.750155
-144.983	-2209.54	-305.676	-2.00575	121.517	1851.93	153.324	1.00606
-142.766	-2175.75	-228.676	-1.5005	141.775	2160.65	229.324	1.50475
-123.16	-1876.96	-152.676	-1.00181	145.06	2210.72	305.324	2.00344
-104.494	-1592.49	-114.676	-0.75247	144.903	2208.33	381.324	2.50212
-83.2316	-1268.45	-76.6764	-0.503126	145.947	2224.23	457.324	3.00081
-73.8254	-1125.1	-61.6764	-0.404701	147.105	2241.89	534.324	3.50606
-63.2889	-964.524	-46.6764	-0.306276	148.612	2264.85	610.324	4.00475
-49.5049	-754.454	-30.6764	-0.201289	149.381	2276.56	686.324	4.50344
-29.6351	-451.639	-15.6764	-0.102864	150.587	2294.95	757.324	4.96932
-14.658	-223.388	-7.6764	-0.0503701	149.948	2285.2	762.324	5.00212
-6.98905	-106.513	-3.6764	-0.0241234	149.189	2273.63	822.324	5.39582
-3.18644	-48.5614	-1.6764	-0.011	149.196	2273.75	822.324	5.39583
-2.90238	-44.2322	-1.524	-0.01
-2.61827	-39.9025	-1.3716	-0.009
-2.33413	-35.5722	-1.2192	-0.008
-2.04996	-31.2413	-1.0668	-0.007
-1.76574	-26.9099	-0.9144	-0.006
-1.48149	-22.5779	-0.762	-0.005
-1.1972	-18.2453	-0.6096	-0.004
-0.912876	-13.9122	-0.4572	-0.003
-0.628514	-9.57855	-0.3048	-0.002
0.284442	4.33489	0.1524	0.001
0.568844	8.66919	0.3048	0.002
0.853211	13.0029	0.4572	0.003
1.13754	17.3361	0.6096	0.004
1.42183	21.6688	0.762	0.005
1.70609	26.0008	0.9144	0.006
1.99031	30.3323	1.0668	0.007
2.27449	34.6633	1.2192	0.008
2.55864	38.9936	1.3716	0.009
2.84275	43.3235	1.524	0.01
6.3475	96.736	3.3236	0.0218084
15.8255	241.181	8.3236	0.0546168
29.0431	442.617	15.3236	0.100549
50.1415	764.156	31.3236	0.205535
63.0219	960.454	46.3236	0.303961
73.5927	1121.55	61.3236	0.402386
83.017	1265.18	76.3236	0.500811
104.299	1589.52	114.324	0.750155
123.241	1878.19	153.324	1.00606
143.328	2184.31	229.324	1.50475
146.34	2230.23	305.324	2.00344
145.911	2223.68	381.324	2.50212
146.882	2238.48	457.324	3.00081
148.639	2265.25	534.324	3.50606
149.395	2276.77	610.324	4.00475
149.959	2285.38	686.324	4.50344
150.251	2289.83	758.324	4.97588
150.19	2288.89	762.324	5.00212
146.293	2229.5	853.324	5.59924
146.3	2229.62	853.324	5.59924

## Sheet: 7
15 min				30 min				60 min				120 min				180 min				240 min
V(kN)	M (kN.m)	dis (mm)	Δ (%)	V(kN)	M (kN.m)	dis (mm)	Δ (%)	V(kN)	M (kN.m)	dis (mm)	Δ (%)	V(kN)	M (kN.m)	dis (mm)	Δ (%)	V(kN)	M (kN.m)	dis (mm)	Δ (%)	V(kN)	M (kN.m)	dis (mm)	Δ (%)
-1319.89	-20115.1	-305.03	-2.00151	-1342.63	-20461.6	-305.176	-2.00247	-1183.93	-18043.1	-282.676	-1.85483	-1249.58	-19043.6	-305.676	-2.00575	-1163.47	-17731.3	-305.676	-2.00575	-1165.16	-17757	-305.676	-2.00575
-1319.82	-20114.1	-305.03	-2.00151	-1370	-20878.8	-228.676	-1.5005	-1342.41	-20458.3	-228.676	-1.5005	-1290.03	-19660.1	-276.676	-1.81546	-1236.61	-18845.9	-281.676	-1.84827	-1188.96	-18119.8	-291.676	-1.91388
-1367.44	-20839.8	-229.03	-1.50282	-1370	-20878.8	-228.676	-1.5005	-1342.41	-20458.3	-228.676	-1.5005	-1282.81	-19550	-228.676	-1.5005	-1225.64	-18678.7	-228.676	-1.5005	-1165.78	-17766.4	-228.676	-1.5005
-1367.44	-20839.8	-229.03	-1.50282	-1346.01	-20513.1	-152.676	-1.00181	-1299.65	-19806.7	-152.676	-1.00181	-1238.05	-18867.9	-152.676	-1.00181	-1175.54	-17915.2	-152.676	-1.00181	-1108.89	-16899.4	-152.676	-1.00181
-1333.92	-20329	-153.03	-1.00413	-1320.4	-20122.9	-114.676	-0.75247	-1287.56	-19622.5	-114.676	-0.75247	-1218.15	-18564.5	-114.676	-0.75247	-1149.24	-17514.5	-114.676	-0.75247	-1072.98	-16352.2	-114.676	-0.75247
-1323.61	-20171.8	-115.03	-0.75479	-1240.63	-18907.2	-76.6764	-0.503126	-1217.26	-18551	-76.6764	-0.503126	-1146.59	-17474	-76.6764	-0.503126	-1071.59	-16331.1	-76.6764	-0.503126	-986.706	-15037.4	-76.6764	-0.503126
-1261.94	-19232	-77.03	-0.505446	-1169.16	-17818.1	-61.1764	-0.40142	-1146.63	-17474.7	-61.6764	-0.404701	-1084.76	-16531.7	-61.6764	-0.404701	-1015.62	-15478.1	-61.6764	-0.404701	-932.811	-14216	-61.6764	-0.404701
-1186.27	-18078.7	-61.03	-0.400459	-1005.02	-15316.5	-46.1764	-0.302995	-985.286	-15015.8	-46.6764	-0.306276	-934.304	-14238.8	-46.6764	-0.306276	-879.585	-13404.9	-46.6764	-0.306276	-818.612	-12475.6	-46.6764	-0.306276
-1017.52	-15507	-45.73	-0.300066	-789.189	-12027.2	-30.6764	-0.201289	-764.739	-11654.6	-30.6764	-0.201289	-718.693	-10952.9	-30.6764	-0.201289	-669.79	-10207.6	-30.6764	-0.201289	-618.26	-9422.29	-30.6764	-0.201289
-803.27	-12241.8	-30.53	-0.200328	-535.788	-8165.41	-15.6764	-0.102864	-511.823	-7800.18	-15.6764	-0.102864	-468.172	-7134.94	-15.6764	-0.102864	-421.462	-6423.08	-15.6764	-0.102864	-371.375	-5659.76	-15.6764	-0.102864
-544.233	-8294.11	-15.33	-0.100591	-334.033	-5090.66	-7.6764	-0.0503701	-310.224	-4727.81	-7.6764	-0.0503701	-266.436	-4060.49	-7.6764	-0.0503701	-224.212	-3416.99	-7.6764	-0.0503701	-188.28	-2869.39	-7.6764	-0.0503701
-347.419	-5294.67	-7.63	-0.0500656	-144.397	-2200.61	-3.1764	-0.0208425	-151.231	-2304.76	-3.6764	-0.0241234	-127.544	-1943.78	-3.6764	-0.0241234	-106.919	-1629.45	-3.6764	-0.0241234	-89.7139	-1367.24	-3.6764	-0.0241234
-146.711	-2235.88	-3.05	-0.0200131	-58.6863	-894.379	-1.6764	-0.011	-68.956	-1050.89	-1.6764	-0.011	-58.1493	-886.195	-1.6764	-0.011	-48.7428	-742.84	-1.6764	-0.011	-40.8989	-623.299	-1.6764	-0.011
-73.5624	-1121.09	-1.53	-0.0100394	-55.3057	-842.859	-1.524	-0.01	-62.8252	-957.456	-1.524	-0.01	-52.9844	-807.482	-1.524	-0.01	-44.4124	-676.845	-1.524	-0.01	-37.2614	-567.864	-1.524	-0.01
-73.0924	-1113.93	-1.52	-0.00997375	-51.539	-785.454	-1.3716	-0.009	-56.6924	-863.993	-1.3716	-0.009	-47.818	-728.746	-1.3716	-0.009	-40.081	-610.834	-1.3716	-0.009	-33.6233	-512.419	-1.3716	-0.009
-72.6223	-1106.76	-1.51	-0.00990814	-47.2059	-719.418	-1.2192	-0.008	-50.5576	-770.498	-1.2192	-0.008	-42.65	-649.986	-1.2192	-0.008	-35.7484	-544.806	-1.2192	-0.008	-29.9845	-456.963	-1.2192	-0.008
-72.1523	-1099.6	-1.5	-0.00984252	-42.1988	-643.109	-1.0668	-0.007	-44.4208	-676.973	-1.0668	-0.007	-37.4805	-571.203	-1.0668	-0.007	-31.4148	-478.762	-1.0668	-0.007	-26.3449	-401.496	-1.0668	-0.007
-71.6822	-1092.44	-1.49	-0.0097769	-36.5834	-557.532	-0.9144	-0.006	-38.282	-583.417	-0.9144	-0.006	-32.3095	-492.396	-0.9144	-0.006	-27.0801	-412.701	-0.9144	-0.006	-22.7046	-346.018	-0.9144	-0.006
-71.2121	-1085.27	-1.48	-0.00971129	-30.7818	-469.114	-0.762	-0.005	-32.1411	-489.83	-0.762	-0.005	-27.1369	-413.566	-0.762	-0.005	-22.7444	-346.624	-0.762	-0.005	-19.0636	-290.529	-0.762	-0.005
-70.742	-1078.11	-1.47	-0.00964567	-24.9508	-380.25	-0.6096	-0.004	-25.9982	-396.213	-0.6096	-0.004	-21.9628	-334.713	-0.6096	-0.004	-18.4075	-280.531	-0.6096	-0.004	-15.4219	-235.03	-0.6096	-0.004
-70.2719	-1070.94	-1.46	-0.00958005	-19.1179	-291.357	-0.4572	-0.003	-19.8533	-302.564	-0.4572	-0.003	-16.7871	-255.836	-0.4572	-0.003	-14.0696	-214.421	-0.4572	-0.003	-11.7795	-179.519	-0.4572	-0.003
-69.8018	-1063.78	-1.45	-0.00951444	-13.2835	-202.441	-0.3048	-0.002	-13.7064	-208.885	-0.3048	-0.002	-11.61	-176.936	-0.3048	-0.002	-9.73066	-148.295	-0.3048	-0.002	-8.13632	-123.997	-0.3048	-0.002
-69.3316	-1056.61	-1.44	-0.00944882	6.76677	103.126	0.1524	0.001	6.15134	93.7464	0.1524	0.001	5.18063	78.9529	0.1524	0.001	4.34141	66.1631	0.1524	0.001	3.64477	55.5463	0.1524	0.001
-68.8615	-1049.45	-1.43	-0.0093832	13.5312	206.215	0.3048	0.002	12.3006	187.462	0.3048	0.002	10.3595	157.879	0.3048	0.002	8.68154	132.307	0.3048	0.002	7.28869	111.08	0.3048	0.002
-68.3913	-1042.28	-1.42	-0.00931759	20.2933	309.27	0.4572	0.003	18.4479	281.147	0.4572	0.003	15.537	236.784	0.4572	0.003	13.0208	198.436	0.4572	0.003	10.932	166.603	0.4572	0.003
-67.9212	-1035.12	-1.41	-0.00925197	27.0532	412.291	0.6096	0.004	24.5932	374.801	0.6096	0.004	20.713	315.666	0.6096	0.004	17.3589	264.55	0.6096	0.004	14.5746	222.116	0.6096	0.004
-67.451	-1027.95	-1.4	-0.00918635	33.8108	515.277	0.762	0.005	30.7365	468.424	0.762	0.005	25.8874	394.524	0.762	0.005	21.6959	330.646	0.762	0.005	18.2164	277.618	0.762	0.005
-66.9808	-1020.79	-1.39	-0.00912073	40.5663	618.23	0.9144	0.006	36.8778	562.017	0.9144	0.006	31.0603	473.359	0.9144	0.006	26.0319	396.726	0.9144	0.006	21.8575	333.109	0.9144	0.006
-66.5106	-1013.62	-1.38	-0.00905512	47.3177	721.121	1.0668	0.007	43.017	655.579	1.0668	0.007	36.2316	552.17	1.0668	0.007	30.3668	462.79	1.0668	0.007	25.498	388.589	1.0668	0.007
-66.0404	-1006.46	-1.37	-0.0089895	57.0929	870.096	1.2192	0.008	49.1542	749.11	1.2192	0.008	41.4015	630.958	1.2192	0.008	34.7006	528.838	1.2192	0.008	29.1377	444.058	1.2192	0.008
-65.5702	-999.29	-1.36	-0.00892388	57.4444	875.452	1.3716	0.009	55.2894	842.61	1.3716	0.009	46.5697	709.723	1.3716	0.009	39.0334	594.869	1.3716	0.009	32.7766	499.516	1.3716	0.009
-65.1	-992.123	-1.35	-0.00885827	57.7726	880.454	1.524	0.01	61.4226	936.08	1.524	0.01	51.7365	788.464	1.524	0.01	43.3651	660.884	1.524	0.01	36.4149	554.963	1.524	0.01
-64.6297	-984.957	-1.34	-0.00879265	149.595	2279.82	3.3236	0.0218084	137.494	2095.42	3.3236	0.0218084	115.974	1767.45	3.3236	0.0218084	97.2035	1481.38	3.3236	0.0218084	81.5332	1242.57	3.3236	0.0218084
-64.1595	-977.79	-1.33	-0.00872703	337.972	5150.69	7.8236	0.051336	330.561	5037.75	8.3236	0.0546168	286.096	4360.1	8.3236	0.0546168	241.583	3681.72	8.3236	0.0546168	203.108	3095.37	8.3236	0.0546168
-63.6892	-970.624	-1.32	-0.00866142	528.252	8050.56	15.3236	0.100549	504.806	7693.24	15.3236	0.100549	461.212	7028.87	15.3236	0.100549	414.523	6317.33	15.3236	0.100549	364.553	5555.78	15.3236	0.100549
-63.2189	-963.457	-1.31	-0.0085958	790.956	12054.2	30.8236	0.202255	774.269	11799.9	31.3236	0.205535	728.222	11098.1	31.3236	0.205535	679.043	10348.6	31.3236	0.205535	626.27	9544.35	31.3236	0.205535
-62.7487	-956.29	-1.3	-0.00853018	1000.08	15241.2	45.8236	0.30068	980.688	14945.7	46.3236	0.303961	930.148	14175.5	46.3236	0.303961	875.547	13343.3	46.3236	0.303961	810.809	12356.7	46.3236	0.303961
-62.2784	-949.122	-1.29	-0.00846457	1167.08	17786.3	61.3236	0.402386	1141.93	17403	61.3236	0.402386	1085.69	16546	61.3236	0.402386	1020.28	15549.1	61.3236	0.402386	937.118	14281.7	61.3236	0.402386
-61.8081	-941.955	-1.28	-0.00839895	1247.08	19005.5	76.3236	0.500811	1222.21	18626.5	76.3236	0.500811	1154.34	17592.2	76.3236	0.500811	1080.44	16466	76.3236	0.500811	994.61	15157.9	76.3236	0.500811
-61.3378	-934.787	-1.27	-0.00833333	1335.18	20348.1	114.324	0.750155	1303.31	19862.5	114.324	0.750155	1233	18790.8	114.324	0.750155	1163.46	17731.1	114.324	0.750155	1085.85	16548.3	114.324	0.750155
-60.8674	-927.62	-1.26	-0.00826772	1351.42	20595.7	152.824	1.00278	1307.39	19924.6	153.324	1.00606	1244.62	18968.1	153.324	1.00606	1182.18	18016.4	153.324	1.00606	1114.47	16984.5	153.324	1.00606
-60.3971	-920.452	-1.25	-0.0082021	1365	20802.6	228.824	1.50147	1345.52	20505.7	229.324	1.50475	1286.84	19611.4	229.324	1.50475	1230.18	18748	229.324	1.50475	1169.79	17827.6	229.324	1.50475
-59.9268	-913.284	-1.24	-0.00813648	1368	20848.3	228.824	1.50147	1345.52	20505.7	229.324	1.50475	1286.84	19611.4	229.324	1.50475	1232.77	18787.4	278.324	1.82627	1180.77	17994.9	285.324	1.8722
-59.4564	-906.116	-1.23	-0.00807087	1345.7	20508.5	302.324	1.98375	1248.59	19028.5	305.324	2.00344	1246.44	18995.7	301.324	1.97719	1169.22	17818.9	300.324	1.97063	1105.14	16842.4	301.324	1.97719
-58.986	-898.947	-1.22	-0.00800525	1345.77	20509.5	302.324	1.98375	1248.65	19029.5	305.324	2.00344	1246.5	18996.7	301.324	1.97719	1169.28	17819.8	300.324	1.97063	1105.2	16843.2	301.324	1.97719
-58.5157	-891.779	-1.21	-0.00793963
-58.0453	-884.61	-1.2	-0.00787402
-57.5749	-877.441	-1.19	-0.0078084
-57.1045	-870.272	-1.18	-0.00774278
-56.634	-863.103	-1.17	-0.00767717
-56.1636	-855.933	-1.16	-0.00761155
-55.6932	-848.764	-1.15	-0.00754593
-55.2227	-841.594	-1.14	-0.00748031
-54.7523	-834.424	-1.13	-0.0074147
-54.2818	-827.254	-1.12	-0.00734908
-53.8113	-820.084	-1.11	-0.00728346
-53.3408	-812.914	-1.1	-0.00721785
-52.8703	-805.743	-1.09	-0.00715223
-52.3998	-798.573	-1.08	-0.00708661
-51.9293	-791.402	-1.07	-0.007021
-51.4587	-784.231	-1.06	-0.00695538
-50.9882	-777.06	-1.05	-0.00688976
-50.5176	-769.889	-1.04	-0.00682415
-50.0471	-762.717	-1.03	-0.00675853
-49.5765	-755.546	-1.02	-0.00669291
-49.1059	-748.374	-1.01	-0.0066273
-48.6353	-741.202	-1	-0.00656168
-48.1647	-734.03	-0.99	-0.00649606
-47.6941	-726.857	-0.98	-0.00643045
-47.2234	-719.685	-0.97	-0.00636483
-46.7528	-712.512	-0.96	-0.00629921
-46.2821	-705.34	-0.95	-0.0062336
-45.8115	-698.167	-0.94	-0.00616798
-45.3408	-690.994	-0.93	-0.00610236
-44.8701	-683.82	-0.92	-0.00603675
-44.3994	-676.647	-0.91	-0.00597113
-43.9287	-669.473	-0.9	-0.00590551
-43.458	-662.3	-0.89	-0.0058399
-42.9873	-655.126	-0.88	-0.00577428
-42.5165	-647.952	-0.87	-0.00570866
-42.0458	-640.778	-0.86	-0.00564304
-41.575	-633.603	-0.85	-0.00557743
-41.1042	-626.429	-0.84	-0.00551181
-40.6335	-619.254	-0.83	-0.00544619
-40.1627	-612.079	-0.82	-0.00538058
-39.6919	-604.904	-0.81	-0.00531496
-39.2211	-597.729	-0.8	-0.00524934
-38.7502	-590.553	-0.79	-0.00518373
-38.2794	-583.378	-0.78	-0.00511811
-37.8085	-576.202	-0.77	-0.00505249
-37.3377	-569.026	-0.76	-0.00498688
-36.8668	-561.85	-0.75	-0.00492126
-36.396	-554.674	-0.74	-0.00485564
-35.9251	-547.498	-0.73	-0.00479003
-35.4542	-540.322	-0.72	-0.00472441
-34.9833	-533.145	-0.71	-0.00465879
-34.5123	-525.968	-0.7	-0.00459318
-34.0414	-518.791	-0.69	-0.00452756
-33.5705	-511.614	-0.68	-0.00446194
-33.0995	-504.437	-0.67	-0.00439633
-32.6286	-497.259	-0.66	-0.00433071
-32.1576	-490.082	-0.65	-0.00426509
-31.6866	-482.904	-0.64	-0.00419948
-31.2156	-475.726	-0.63	-0.00413386
-30.7446	-468.548	-0.62	-0.00406824
-30.2736	-461.37	-0.61	-0.00400262
-29.8026	-454.191	-0.6	-0.00393701
-29.3315	-447.013	-0.59	-0.00387139
-28.8605	-439.834	-0.58	-0.00380577
-28.3894	-432.655	-0.57	-0.00374016
-27.9184	-425.476	-0.56	-0.00367454
-27.4473	-418.297	-0.55	-0.00360892
-26.9762	-411.117	-0.54	-0.00354331
-26.5051	-403.938	-0.53	-0.00347769
-26.034	-396.758	-0.52	-0.00341207
-25.5629	-389.578	-0.51	-0.00334646
-25.0917	-382.398	-0.5	-0.00328084
-24.6206	-375.218	-0.49	-0.00321522
-24.1494	-368.037	-0.48	-0.00314961
-23.6783	-360.857	-0.47	-0.00308399
-23.2071	-353.676	-0.46	-0.00301837
-22.7359	-346.495	-0.45	-0.00295276
-22.2647	-339.314	-0.44	-0.00288714
-21.7935	-332.133	-0.43	-0.00282152
-21.3223	-324.952	-0.42	-0.00275591
-20.8511	-317.77	-0.41	-0.00269029
-20.3798	-310.589	-0.4	-0.00262467
-19.9086	-303.407	-0.39	-0.00255906
-19.4373	-296.225	-0.38	-0.00249344
-18.9661	-289.043	-0.37	-0.00242782
-18.4948	-281.86	-0.36	-0.0023622
-18.0235	-274.678	-0.35	-0.00229659
-17.5522	-267.495	-0.34	-0.00223097
-17.0809	-260.313	-0.33	-0.00216535
-16.6096	-253.13	-0.32	-0.00209974
-16.1382	-245.946	-0.31	-0.00203412
-15.6669	-238.763	-0.3	-0.0019685
-15.1955	-231.58	-0.29	-0.00190289
-14.7242	-224.396	-0.28	-0.00183727
-14.2528	-217.212	-0.27	-0.00177165
-13.7814	-210.028	-0.26	-0.00170604
-13.31	-202.844	-0.25	-0.00164042
-12.8386	-195.66	-0.24	-0.0015748
-12.3672	-188.476	-0.23	-0.00150919
-11.8957	-181.291	-0.22	-0.00144357
-11.4243	-174.106	-0.21	-0.00137795
-10.9529	-166.922	-0.2	-0.00131234
-10.4814	-159.737	-0.19	-0.00124672
-10.0099	-152.551	-0.18	-0.0011811
-9.53845	-145.366	-0.17	-0.00111549
-9.06695	-138.18	-0.16	-0.00104987
-8.59545	-130.995	-0.15	-0.000984252
-8.12394	-123.809	-0.14	-0.000918635
-7.65242	-116.623	-0.13	-0.000853018
-7.18088	-109.437	-0.12	-0.000787402
-6.70934	-102.25	-0.11	-0.000721785
-6.23778	-95.0638	-0.1	-0.000656168
-5.76622	-87.8771	-0.09	-0.000590551
-5.29464	-80.6903	-0.08	-0.000524934
-4.82305	-73.5033	-0.07	-0.000459318
-4.35146	-66.3162	-0.06	-0.000393701
-3.87985	-59.1289	-0.05	-0.000328084
-3.40823	-51.9414	-0.04	-0.000262467
-2.9366	-44.7538	-0.03	-0.00019685
-2.46496	-37.566	-0.02	-0.000131234
-1.99331	-30.378	-0.01	-6.56168e-05
0.94337	14.377	0.02	0.000131234
1.41504	21.5652	0.03	0.00019685
1.8867	28.7533	0.04	0.000262467
2.35834	35.9412	0.05	0.000328084
2.82998	43.1289	0.06	0.000393701
3.30161	50.3165	0.07	0.000459318
3.77322	57.5039	0.08	0.000524934
4.24483	64.6912	0.09	0.000590551
4.71642	71.8783	0.1	0.000656168
5.18801	79.0652	0.11	0.000721785
5.65958	86.252	0.12	0.000787402
6.13114	93.4386	0.13	0.000853018
6.6027	100.625	0.14	0.000918635
7.07424	107.811	0.15	0.000984252
7.54577	114.998	0.16	0.00104987
8.01729	122.184	0.17	0.00111549
8.4888	129.369	0.18	0.0011811
8.9603	136.555	0.19	0.00124672
9.43179	143.74	0.2	0.00131234
9.90327	150.926	0.21	0.00137795
10.3747	158.111	0.22	0.00144357
10.8462	165.296	0.23	0.00150919
11.3176	172.481	0.24	0.0015748
11.7891	179.666	0.25	0.00164042
12.2605	186.85	0.26	0.00170604
12.7319	194.034	0.27	0.00177165
13.2033	201.219	0.28	0.00183727
13.6747	208.403	0.29	0.00190289
14.1461	215.587	0.3	0.0019685
14.6175	222.77	0.31	0.00203412
15.0888	229.954	0.32	0.00209974
15.5602	237.137	0.33	0.00216535
16.0315	244.32	0.34	0.00223097
16.5029	251.503	0.35	0.00229659
16.9742	258.686	0.36	0.0023622
17.4455	265.869	0.37	0.00242782
17.9168	273.052	0.38	0.00249344
18.3881	280.234	0.39	0.00255906
18.8593	287.416	0.4	0.00262467
19.3306	294.598	0.41	0.00269029
19.8019	301.78	0.42	0.00275591
20.2731	308.962	0.43	0.00282152
20.7443	316.144	0.44	0.00288714
21.2156	323.325	0.45	0.00295276
21.6868	330.507	0.46	0.00301837
22.158	337.688	0.47	0.00308399
22.6292	344.869	0.48	0.00314961
23.1004	352.049	0.49	0.00321522
23.5715	359.23	0.5	0.00328084
24.0427	366.411	0.51	0.00334646
24.5138	373.591	0.52	0.00341207
24.985	380.771	0.53	0.00347769
25.4561	387.951	0.54	0.00354331
25.9272	395.131	0.55	0.00360892
26.3983	402.311	0.56	0.00367454
26.8694	409.49	0.57	0.00374016
27.3405	416.669	0.58	0.00380577
27.8116	423.849	0.59	0.00387139
28.2827	431.028	0.6	0.00393701
28.7537	438.207	0.61	0.00400262
29.2248	445.385	0.62	0.00406824
29.6958	452.564	0.63	0.00413386
30.1668	459.742	0.64	0.00419948
30.6378	466.92	0.65	0.00426509
31.1088	474.098	0.66	0.00433071
31.5798	481.276	0.67	0.00439633
32.0508	488.454	0.68	0.00446194
32.5218	495.632	0.69	0.00452756
32.9927	502.809	0.7	0.00459318
33.4637	509.986	0.71	0.00465879
33.9346	517.163	0.72	0.00472441
34.4055	524.34	0.73	0.00479003
34.8765	531.517	0.74	0.00485564
35.3474	538.694	0.75	0.00492126
35.8183	545.87	0.76	0.00498688
36.2891	553.046	0.77	0.00505249
36.76	560.223	0.78	0.00511811
37.2309	567.399	0.79	0.00518373
37.7017	574.574	0.8	0.00524934
38.1726	581.75	0.81	0.00531496
38.6434	588.925	0.82	0.00538058
39.1142	596.101	0.83	0.00544619
39.585	603.276	0.84	0.00551181
40.0558	610.451	0.85	0.00557743
40.5266	617.626	0.86	0.00564304
40.9974	624.8	0.87	0.00570866
41.4682	631.975	0.88	0.00577428
41.9389	639.149	0.89	0.0058399
42.4097	646.323	0.9	0.00590551
42.8804	653.497	0.91	0.00597113
43.3511	660.671	0.92	0.00603675
43.8218	667.845	0.93	0.00610236
44.2925	675.018	0.94	0.00616798
44.7632	682.192	0.95	0.0062336
45.2339	689.365	0.96	0.00629921
45.7046	696.538	0.97	0.00636483
46.1753	703.711	0.98	0.00643045
46.6459	710.884	0.99	0.00649606
47.1165	718.056	1	0.00656168
47.5872	725.229	1.01	0.0066273
48.0578	732.401	1.02	0.00669291
48.5284	739.573	1.03	0.00675853
48.999	746.745	1.04	0.00682415
49.4696	753.916	1.05	0.00688976
49.9402	761.088	1.06	0.00695538
50.4107	768.259	1.07	0.007021
50.8813	775.431	1.08	0.00708661
51.3518	782.602	1.09	0.00715223
51.8224	789.773	1.1	0.00721785
52.2929	796.943	1.11	0.00728346
52.7634	804.114	1.12	0.00734908
53.2339	811.285	1.13	0.0074147
53.7044	818.455	1.14	0.00748031
54.1749	825.625	1.15	0.00754593
54.6453	832.795	1.16	0.00761155
55.1158	839.965	1.17	0.00767717
55.5862	847.134	1.18	0.00774278
56.0567	854.304	1.19	0.0078084
56.5271	861.473	1.2	0.00787402
56.9975	868.642	1.21	0.00793963
57.4679	875.811	1.22	0.00800525
57.9383	882.98	1.23	0.00807087
58.4087	890.149	1.24	0.00813648
58.8791	897.317	1.25	0.0082021
59.3494	904.486	1.26	0.00826772
59.8198	911.654	1.27	0.00833333
60.2901	918.822	1.28	0.00839895
60.7605	925.99	1.29	0.00846457
61.2308	933.157	1.3	0.00853018
61.7011	940.325	1.31	0.0085958
62.1714	947.492	1.32	0.00866142
62.6417	954.659	1.33	0.00872703
63.112	961.826	1.34	0.00879265
63.5822	968.993	1.35	0.00885827
64.0525	976.16	1.36	0.00892388
64.5227	983.327	1.37	0.0089895
64.993	990.493	1.38	0.00905512
65.4632	997.659	1.39	0.00912073
65.9334	1004.83	1.4	0.00918635
66.4036	1011.99	1.41	0.00925197
66.8738	1019.16	1.42	0.00931759
67.344	1026.32	1.43	0.0093832
67.8142	1033.49	1.44	0.00944882
68.2843	1040.65	1.45	0.00951444
68.7545	1047.82	1.46	0.00958005
69.2246	1054.98	1.47	0.00964567
69.6947	1062.15	1.48	0.00971129
70.1649	1069.31	1.49	0.0097769
70.635	1076.48	1.5	0.00984252
71.1051	1083.64	1.51	0.00990814
71.5751	1090.81	1.52	0.00997375
72.0452	1097.97	1.53	0.0100394
146.71	2235.86	3.05	0.0200131
347.081	5289.51	7.62	0.05
543.006	8275.41	15.27	0.100197
803.884	12251.2	30.57	0.200591
1017.72	15510.1	45.77	0.300328
1181.93	18012.6	60.97	0.400066
1267.8	19321.3	76.97	0.505052
1339.11	20408	114.97	0.754396
1339.8	20418.5	152.97	1.00374
1371.24	20897.7	228.97	1.50243
1371.24	20897.7	228.97	1.50243
1294.76	19732.2	256.97	1.68615
1317.51	20078.8	304.97	2.00112

## Sheet: 8
15 min				30 min				60 min				120 min				180 min				240 min
V(kN)	M (kN.m)	dis (mm)	Δ (%)	V(kN)	M (kN.m)	dis (mm)	Δ (%)	V(kN)	M (kN.m)	dis (mm)	Δ (%)	V(kN)	M (kN.m)	dis (mm)	Δ (%)	V(kN)	M (kN.m)	dis (mm)	Δ (%)	V(kN)	M (kN.m)	dis (mm)	Δ (%)
-447.879	-6825.68	-457.524	-3.00213	-451.089	-6874.6	-457.524	-3.00213	-433.417	-6605.27	-453.524	-2.97588	-444.495	-6774.11	-381.524	-2.50344	-427.277	-6511.71	-381.524	-2.50344	-408.552	-6226.34	-381.524	-2.50344
-447.857	-6825.34	-457.524	-3.00213	-471.997	-7193.24	-381.524	-2.50344	-464.156	-7073.73	-381.524	-2.50344	-444.473	-6773.77	-381.524	-2.50344	-427.256	-6511.38	-381.524	-2.50344	-400.495	-6103.54	-305.524	-2.00475
-475.067	-7240.03	-381.024	-2.50016	-471.997	-7193.23	-381.524	-2.50344	-464.156	-7073.74	-381.524	-2.50344	-439.8	-6702.54	-305.524	-2.00475	-420.959	-6415.42	-305.524	-2.00475	-389.257	-5932.28	-229.524	-1.50606
-475.138	-7241.1	-377.524	-2.47719	-468.235	-7135.91	-305.524	-2.00475	-460.71	-7021.22	-305.524	-2.00475	-431.686	-6578.89	-229.524	-1.50606	-411.774	-6275.43	-229.524	-1.50606	-363.228	-5535.6	-152.524	-1.00081
-472.12	-7195.11	-305.024	-2.00147	-462.542	-7049.14	-229.524	-1.50606	-454.181	-6921.72	-229.524	-1.50606	-411.126	-6265.56	-152.524	-1.00081	-389.255	-5932.25	-152.524	-1.00081	-342.743	-5223.4	-114.524	-0.75147
-466.711	-7112.68	-229.024	-1.50278	-443.368	-6756.93	-152.524	-1.00081	-434.095	-6615.61	-152.524	-1.00081	-396.247	-6038.8	-114.524	-0.75147	-372.141	-5671.43	-114.524	-0.75147	-299.609	-4566.05	-76.524	-0.502126
-448.716	-6838.43	-152.524	-1.00081	-429.357	-6543.4	-114.524	-0.75147	-419.087	-6386.88	-114.524	-0.75147	-349.057	-5319.63	-76.524	-0.502126	-326.721	-4979.23	-76.524	-0.502126	-269.673	-4109.82	-61.524	-0.403701
-435.604	-6638.61	-114.524	-0.75147	-378.824	-5773.28	-76.524	-0.502126	-368.803	-5620.56	-76.524	-0.502126	-314.691	-4795.89	-61.524	-0.403701	-294.007	-4480.67	-61.524	-0.403701	-228.886	-3488.23	-46.524	-0.305276
-385.332	-5872.46	-76.524	-0.502126	-343.158	-5229.73	-61.524	-0.403701	-333.251	-5078.74	-61.524	-0.403701	-272.237	-4148.9	-46.524	-0.305276	-251.84	-3838.04	-46.524	-0.305276	-174.323	-2656.69	-30.524	-0.200289
-348.271	-5307.65	-61.024	-0.40042	-300.067	-4573.02	-46.524	-0.305276	-290.316	-4424.41	-46.524	-0.305276	-217.184	-3309.89	-30.524	-0.200289	-196.982	-3002	-30.524	-0.200289	-98.3958	-1499.55	-15.524	-0.101864
-304.943	-4647.33	-46.024	-0.301995	-245.136	-3735.87	-30.524	-0.200289	-235.395	-3587.41	-30.524	-0.200289	-141.887	-2162.35	-15.524	-0.101864	-120.467	-1835.92	-15.524	-0.101864	-54.3521	-828.326	-8.524	-0.0559318
-251.524	-3833.22	-30.524	-0.200289	-170.742	-2602.11	-15.524	-0.101864	-160.531	-2446.49	-15.524	-0.101864	-81.7418	-1245.75	-8.524	-0.0559318	-67.1556	-1023.45	-8.524	-0.0559318	-22.4644	-342.357	-3.524	-0.0231234
-177.357	-2702.92	-15.524	-0.101864	-107.224	-1634.09	-8.524	-0.0559318	-97.6346	-1487.95	-8.524	-0.0559318	-33.7875	-514.922	-3.524	-0.0231234	-27.7569	-423.015	-3.524	-0.0231234	-9.74325	-148.487	-1.524	-0.01
-107.396	-1636.71	-8.024	-0.0526509	-44.5463	-678.886	-3.524	-0.0231234	-40.4308	-616.166	-3.524	-0.0231234	-14.6498	-223.263	-1.524	-0.01	-12.0367	-183.439	-1.524	-0.01	-8.80623	-134.207	-1.3716	-0.009
-47.3931	-722.271	-3.524	-0.0231234	-19.3092	-294.272	-1.524	-0.01	-17.5272	-267.115	-1.524	-0.01	-13.2326	-201.665	-1.3716	-0.009	-10.8756	-165.744	-1.3716	-0.009	-7.86902	-119.924	-1.2192	-0.008
-20.542	-313.06	-1.524	-0.01	-17.4309	-265.647	-1.3716	-0.009	-15.8259	-241.187	-1.3716	-0.009	-11.8151	-180.062	-1.2192	-0.008	-9.71429	-148.046	-1.2192	-0.008	-6.9316	-105.638	-1.0668	-0.007
-18.5415	-282.573	-1.3716	-0.009	-15.5521	-237.014	-1.2192	-0.008	-14.1241	-215.252	-1.2192	-0.008	-10.3972	-158.453	-1.0668	-0.007	-8.5527	-130.343	-1.0668	-0.007	-5.994	-91.3485	-0.9144	-0.006
-16.5405	-252.078	-1.2192	-0.008	-13.6729	-208.374	-1.0668	-0.007	-12.4219	-189.31	-1.0668	-0.007	-8.9789	-136.838	-0.9144	-0.006	-7.39083	-112.636	-0.9144	-0.006	-5.05619	-77.0564	-0.762	-0.005
-14.539	-221.575	-1.0668	-0.007	-11.7931	-179.727	-0.9144	-0.006	-10.7192	-163.361	-0.9144	-0.006	-7.56027	-115.219	-0.762	-0.005	-6.22869	-94.9253	-0.762	-0.005	-4.1182	-62.7613	-0.6096	-0.004
-12.537	-191.064	-0.9144	-0.006	-9.91286	-151.072	-0.762	-0.005	-9.0161	-137.405	-0.762	-0.005	-6.14129	-93.5933	-0.6096	-0.004	-5.06629	-77.2102	-0.6096	-0.004	-3.18	-48.4632	-0.4572	-0.003
-10.5345	-160.546	-0.762	-0.005	-8.03214	-122.41	-0.6096	-0.004	-7.31254	-111.443	-0.6096	-0.004	-4.72195	-71.9625	-0.4572	-0.003	-3.90361	-59.491	-0.4572	-0.003	-2.24161	-34.1622	-0.3048	-0.002
-8.53146	-130.019	-0.6096	-0.004	-6.15092	-93.7401	-0.4572	-0.003	-5.60854	-85.4741	-0.4572	-0.003	-3.30225	-50.3263	-0.3048	-0.002	-2.74066	-41.7677	-0.3048	-0.002	-1.30303	-19.8582	-0.1524	-0.001
-6.5279	-99.4852	-0.4572	-0.003	-4.26923	-65.063	-0.3048	-0.002	-3.90409	-59.4984	-0.3048	-0.002	-1.8822	-28.6847	-0.1524	-0.001	-1.57745	-24.0403	-0.1524	-0.001	0.938838	14.3079	0.1524	0.001
-4.52382	-68.943	-0.3048	-0.002	-2.38704	-36.3785	-0.1524	-0.001	-2.1992	-33.5159	-0.1524	-0.001	1.42051	21.6485	0.1524	0.001	1.16356	17.7327	0.1524	0.001	1.87747	28.6127	0.3048	0.002
-2.51922	-38.3929	-0.1524	-0.001	1.88277	28.6935	0.1524	0.001	1.70544	25.9908	0.1524	0.001	2.84065	43.2915	0.3048	0.002	2.32685	35.4612	0.3048	0.002	2.81592	42.9146	0.4572	0.003
2.00522	30.5596	0.1524	0.001	3.76506	57.3795	0.3048	0.002	3.41042	51.9749	0.3048	0.002	4.26044	64.929	0.4572	0.003	3.48987	53.1856	0.4572	0.003	3.75417	57.2135	0.6096	0.004
4.00993	61.1113	0.3048	0.002	5.64686	86.0582	0.4572	0.003	5.11497	77.9522	0.4572	0.003	5.67987	86.5612	0.6096	0.004	4.65262	70.906	0.6096	0.004	4.69222	71.5095	0.762	0.005
6.01411	91.6551	0.4572	0.003	7.52818	114.729	0.6096	0.004	6.81908	103.923	0.6096	0.004	7.09894	108.188	0.762	0.005	5.8151	88.6222	0.762	0.005	5.63008	85.8025	0.9144	0.006
8.01778	122.191	0.6096	0.004	9.40901	143.393	0.762	0.005	8.52274	129.887	0.762	0.005	8.51765	129.809	0.9144	0.006	6.97732	106.334	0.9144	0.006	6.56775	100.092	1.0668	0.007
10.0209	152.719	0.762	0.005	11.2894	172.05	0.9144	0.006	10.226	155.844	0.9144	0.006	9.93601	151.425	1.0668	0.007	8.13926	124.042	1.0668	0.007	7.50522	114.379	1.2192	0.008
12.0236	183.239	0.9144	0.006	13.1692	200.699	1.0668	0.007	11.9287	181.794	1.0668	0.007	11.354	173.035	1.2192	0.008	9.30093	141.746	1.2192	0.008	8.44249	128.664	1.3716	0.009
14.0257	213.752	1.0668	0.007	15.0486	229.341	1.2192	0.008	13.6311	207.738	1.2192	0.008	12.7716	194.64	1.3716	0.009	10.4623	159.446	1.3716	0.009	9.37957	142.945	1.524	0.01
16.0273	244.256	1.2192	0.008	16.9275	257.975	1.3716	0.009	15.333	233.674	1.3716	0.009	14.1889	216.239	1.524	0.01	11.6235	177.142	1.524	0.01	10.3164	157.223	1.6764	0.011
18.0284	274.752	1.3716	0.009	18.8059	286.602	1.524	0.01	17.0344	259.604	1.524	0.01	15.6058	237.833	1.6764	0.011	12.7843	194.833	1.6764	0.011	22.1805	338.031	3.476	0.0228084
20.029	305.241	1.524	0.01	20.6838	315.221	1.6764	0.011	18.7354	285.528	1.6764	0.011	33.3567	508.356	3.476	0.0228084	27.4045	417.644	3.476	0.0228084	54.0704	824.033	8.476	0.0556168
22.029	335.721	1.6764	0.011	43.9729	670.147	3.476	0.0228084	39.9123	608.264	3.476	0.0228084	81.3163	1239.26	8.476	0.0556168	66.8065	1018.13	8.476	0.0556168	98.112	1495.23	15.476	0.101549
46.7819	712.956	3.476	0.0228084	106.687	1625.92	8.476	0.0556168	97.1334	1480.31	8.476	0.0556168	141.571	2157.55	15.476	0.101549	120.154	1831.15	15.476	0.101549	177.845	2710.36	31.476	0.206535
106.823	1627.99	7.976	0.052336	170.419	2597.19	15.476	0.101549	160.213	2441.65	15.476	0.101549	220.799	3364.98	31.476	0.206535	200.604	3057.2	31.476	0.206535	228.339	3479.89	46.476	0.304961
177.036	2698.04	15.476	0.101549	248.726	3790.58	31.476	0.206535	239.008	3642.49	31.476	0.206535	272.1	4146.8	46.476	0.304961	251.683	3835.65	46.476	0.304961	268.998	4099.53	61.476	0.403386
253.29	3860.14	30.976	0.203255	299.93	4570.93	46.476	0.304961	290.167	4422.14	46.476	0.304961	314.51	4793.14	61.476	0.403386	293.768	4477.02	61.476	0.403386	299.568	4565.42	76.476	0.501811
304.819	4645.45	45.976	0.30168	342.923	5226.15	61.476	0.403386	333.017	5075.17	61.476	0.403386	349.018	5319.04	76.476	0.501811	327.098	4984.98	76.476	0.501811	346.48	5280.35	114.476	0.751155
348.011	5303.69	60.976	0.400105	378.185	5763.53	76.476	0.501811	368.205	5611.44	76.476	0.501811	398.794	6077.62	114.476	0.751155	375.554	5723.45	114.476	0.751155	365.156	5564.97	152.476	1.0005
384.652	5862.09	76.476	0.501811	431.268	6572.53	114.476	0.751155	420.833	6413.5	114.476	0.751155	414.006	6309.45	152.476	1.0005	391.683	5969.25	152.476	1.0005	391.793	5970.92	229.476	1.50575
437.365	6665.45	114.476	0.751155	446.922	6811.09	152.476	1.0005	437.564	6668.47	152.476	1.0005	435.11	6631.08	229.476	1.50575	414.775	6321.18	229.476	1.50575	401.741	6122.54	305.476	2.00444
452.353	6893.85	152.476	1.0005	467.101	7118.61	229.476	1.50575	458.192	6982.84	229.476	1.50575	441.113	6722.57	305.476	2.00444	422.395	6437.3	305.476	2.00444	408.957	6232.51	381.476	2.50312
471.129	7180.01	228.976	1.50247	470.225	7166.22	305.476	2.00444	462.433	7047.48	305.476	2.00444	445.176	6784.48	379.476	2.49	427.799	6519.65	381.476	2.50312	408.957	6232.5	381.476	2.50312
473.799	7220.7	304.976	2.00115	441.341	6726.04	377.476	2.47688	464.92	7085.38	378.476	2.48344	445.161	6784.25	381.476	2.50312	427.799	6519.66	381.476	2.50312	368.595	5617.39	421.476	2.76559
425.912	6490.89	370.976	2.43423	472.245	7197.01	378.476	2.48344	464.869	7084.61	381.476	2.50312	406.555	6195.9	431.476	2.83121	406.129	6189.41	435.476	2.85745	368.613	5617.67	421.476	2.76559
475.748	7250.4	374.976	2.46047	472.218	7196.61	381.476	2.50312	422.927	6445.41	457.476	3.00181	406.575	6196.21	431.476	2.83121
475.519	7246.9	381.476	2.50312	451.597	6882.34	457.476	3.00181	422.948	6445.73	457.476	3.00181
448.549	6835.89	457.476	3.00181	451.619	6882.68	457.476	3.00181

## Sheet: 9
15 min				30 min				60 min				120 min				180 min				240 min
V(kN)	M (kN.m)	dis (mm)	Δ (%)	V(kN)	M (kN.m)	dis (mm)	Δ (%)	V(kN)	M (kN.m)	dis (mm)	Δ (%)	V(kN)	M (kN.m)	dis (mm)	Δ (%)	V(kN)	M (kN.m)	dis (mm)	Δ (%)	V(kN)	M (kN.m)	dis (mm)	Δ (%)
-523.294	-7975	-457.676	-3.00312	-510.688	-7782.89	-457.676	-3.00312	-491.932	-7497.04	-457.676	-3.00312	-500.901	-7633.73	-381.676	-2.50444	-478.587	-7293.66	-381.076	-2.5005	-459.944	-7009.55	-381.676	-2.50444
-533.1	-8124.44	-381.61	-2.504	-529.106	-8063.58	-381.676	-2.50444	-521.671	-7950.27	-381.676	-2.50444	-500.876	-7633.35	-381.676	-2.50444	-478.563	-7293.3	-381.076	-2.5005	-459.921	-7009.2	-381.676	-2.50444
-530.236	-8080.8	-305.676	-2.00575	-529.106	-8063.58	-381.676	-2.50444	-521.671	-7950.27	-381.676	-2.50444	-495.673	-7554.05	-305.676	-2.00575	-472.474	-7200.51	-305.676	-2.00575	-451.576	-6882.01	-305.676	-2.00575
-524.924	-7999.84	-228.676	-1.5005	-526.415	-8022.57	-305.676	-2.00575	-518.514	-7902.15	-305.676	-2.00575	-487.173	-7424.51	-228.676	-1.5005	-462.559	-7049.39	-228.676	-1.5005	-439.268	-6694.44	-228.676	-1.5005
-506.005	-7711.52	-152.676	-1.00181	-520.475	-7932.03	-228.676	-1.5005	-511.665	-7797.78	-228.676	-1.5005	-465.416	-7092.93	-152.676	-1.00181	-440.506	-6713.31	-152.676	-1.00181	-411.946	-6278.06	-152.676	-1.00181
-493.831	-7525.99	-114.676	-0.75247	-500.623	-7629.49	-152.676	-1.00181	-491.247	-7486.6	-152.676	-1.00181	-451.187	-6876.09	-114.676	-0.75247	-424.103	-6463.34	-114.676	-0.75247	-391.376	-5964.57	-114.676	-0.75247
-430.768	-6564.9	-76.6764	-0.503126	-487.206	-7425.02	-114.676	-0.75247	-476.974	-7269.08	-114.676	-0.75247	-392.352	-5979.45	-76.6764	-0.503126	-368.887	-5621.84	-76.6764	-0.503126	-340.797	-5193.75	-76.6764	-0.503126
-385.361	-5872.91	-61.6764	-0.404701	-423.876	-6459.88	-76.6764	-0.503126	-413.248	-6297.9	-76.6764	-0.503126	-348.648	-5313.4	-61.6764	-0.404701	-327.594	-4992.54	-61.6764	-0.404701	-303.65	-4627.62	-61.6764	-0.404701
-332.69	-5070.2	-46.6764	-0.306276	-378.526	-5768.74	-61.6764	-0.404701	-368.01	-5608.48	-61.6764	-0.404701	-297.331	-4531.32	-46.6764	-0.306276	-276.907	-4220.06	-46.6764	-0.306276	-254.345	-3876.21	-46.6764	-0.306276
-268.001	-4084.34	-30.6764	-0.201289	-326.097	-4969.72	-46.6764	-0.306276	-316.034	-4816.35	-46.6764	-0.306276	-233.126	-3552.84	-30.6764	-0.201289	-213.083	-3247.39	-30.6764	-0.201289	-190.983	-2910.59	-30.6764	-0.201289
-185.38	-2825.19	-15.6764	-0.102864	-261.48	-3984.96	-30.6764	-0.201289	-251.493	-3832.76	-30.6764	-0.201289	-149.861	-2283.88	-15.6764	-0.102864	-128.906	-1964.53	-15.6764	-0.102864	-107.578	-1639.5	-15.6764	-0.102864
-106.684	-1625.87	-7.6764	-0.0503701	-178.763	-2724.35	-15.6764	-0.102864	-168.482	-2567.67	-15.6764	-0.102864	-77.282	-1177.78	-7.6764	-0.0503701	-64.3558	-980.782	-7.6764	-0.0503701	-53.2041	-810.831	-7.6764	-0.0503701
-51.0049	-777.314	-3.6764	-0.0241234	-100.62	-1533.45	-7.6764	-0.0503701	-91.6685	-1397.03	-7.6764	-0.0503701	-36.7901	-560.681	-3.6764	-0.0241234	-30.6326	-466.84	-3.6764	-0.0241234	-25.3233	-385.927	-3.6764	-0.0241234
-23.2559	-354.42	-1.6764	-0.011	-48.0146	-731.742	-3.6764	-0.0241234	-43.6812	-665.701	-3.6764	-0.0241234	-16.7703	-255.58	-1.6764	-0.011	-13.9621	-212.783	-1.6764	-0.011	-11.5415	-175.892	-1.6764	-0.011
-21.1859	-322.874	-1.524	-0.01	-21.8915	-333.627	-1.6764	-0.011	-19.9142	-303.492	-1.6764	-0.011	-15.284	-232.929	-1.524	-0.01	-12.7263	-193.949	-1.524	-0.01	-10.5209	-160.338	-1.524	-0.01
-19.1154	-291.319	-1.3716	-0.009	-19.9445	-303.954	-1.524	-0.01	-18.1456	-276.539	-1.524	-0.01	-13.7974	-210.272	-1.3716	-0.009	-11.4902	-175.111	-1.3716	-0.009	-9.50007	-144.781	-1.3716	-0.009
-17.0444	-259.757	-1.2192	-0.008	-17.997	-274.274	-1.3716	-0.009	-16.3766	-249.579	-1.3716	-0.009	-12.3104	-187.61	-1.2192	-0.008	-10.2539	-156.269	-1.2192	-0.008	-8.47908	-129.221	-1.2192	-0.008
-14.9729	-228.187	-1.0668	-0.007	-16.049	-244.587	-1.2192	-0.008	-14.6071	-222.612	-1.2192	-0.008	-10.823	-164.943	-1.0668	-0.007	-9.01731	-137.424	-1.0668	-0.007	-7.45791	-113.659	-1.0668	-0.007
-12.9009	-196.609	-0.9144	-0.006	-14.1005	-214.892	-1.0668	-0.007	-12.8372	-195.639	-1.0668	-0.007	-9.33533	-142.27	-0.9144	-0.006	-7.78046	-118.574	-0.9144	-0.006	-6.43656	-98.0932	-0.9144	-0.006
-10.8283	-165.023	-0.762	-0.005	-12.1516	-185.19	-0.9144	-0.006	-11.0668	-168.659	-0.9144	-0.006	-7.84729	-119.593	-0.762	-0.005	-6.54336	-99.7208	-0.762	-0.005	-5.41503	-82.5251	-0.762	-0.005
-8.75524	-133.43	-0.6096	-0.004	-10.2022	-155.481	-0.762	-0.005	-9.29607	-141.672	-0.762	-0.005	-6.35891	-96.9098	-0.6096	-0.004	-5.306	-80.8635	-0.6096	-0.004	-4.39332	-66.9542	-0.6096	-0.004
-6.68166	-101.828	-0.4572	-0.003	-8.25225	-125.764	-0.6096	-0.004	-7.52486	-114.679	-0.6096	-0.004	-4.87019	-74.2216	-0.4572	-0.003	-4.06839	-62.0023	-0.4572	-0.003	-3.37142	-51.3805	-0.4572	-0.003
-4.60756	-70.2192	-0.3048	-0.002	-6.30186	-96.0404	-0.4572	-0.003	-5.75321	-87.6789	-0.4572	-0.003	-3.38112	-51.5282	-0.3048	-0.002	-2.83053	-43.1372	-0.3048	-0.002	-2.34935	-35.8041	-0.3048	-0.002
2.07522	31.6263	0.1524	0.001	-4.35099	-66.3092	-0.3048	-0.002	-3.98113	-60.6725	-0.3048	-0.002	1.48984	22.7051	0.1524	0.001	1.23843	18.8737	0.1524	0.001	1.02248	15.5826	0.1524	0.001
4.14992	63.2448	0.3048	0.002	1.95192	29.7472	0.1524	0.001	1.77303	27.021	0.1524	0.001	2.97933	45.4049	0.3048	0.002	2.47661	37.7435	0.3048	0.002	2.04478	31.1624	0.3048	0.002
6.22411	94.8554	0.4572	0.003	3.90336	59.4872	0.3048	0.002	3.54563	54.0354	0.3048	0.002	4.46847	68.0996	0.4572	0.003	3.71453	56.6095	0.4572	0.003	3.0669	46.7395	0.4572	0.003
8.29778	126.458	0.6096	0.004	5.85432	89.2198	0.4572	0.003	5.3178	81.0432	0.4572	0.003	5.95728	90.7889	0.6096	0.004	4.9522	75.4716	0.6096	0.004	4.08883	62.3138	0.6096	0.004
10.3709	158.053	0.762	0.005	7.80479	118.945	0.6096	0.004	7.08953	108.044	0.6096	0.004	7.44574	113.473	0.762	0.005	6.18962	94.3297	0.762	0.005	5.11058	77.8853	0.762	0.005
12.4436	189.64	0.9144	0.006	9.75479	148.663	0.762	0.005	8.86083	135.039	0.762	0.005	8.93385	136.152	0.9144	0.006	7.42677	113.184	0.9144	0.006	6.13216	93.4541	0.9144	0.006
14.5157	221.22	1.0668	0.007	11.7043	178.374	0.9144	0.006	10.6317	162.027	0.9144	0.006	10.4216	158.825	1.0668	0.007	8.66368	132.034	1.0668	0.007	7.15355	109.02	1.0668	0.007
16.5873	252.791	1.2192	0.008	13.6534	208.077	1.0668	0.007	12.4021	189.008	1.0668	0.007	11.909	181.494	1.2192	0.008	9.90033	150.881	1.2192	0.008	8.17476	124.583	1.2192	0.008
18.6585	284.355	1.3716	0.009	15.6019	237.773	1.2192	0.008	14.1721	215.983	1.2192	0.008	13.3961	204.157	1.3716	0.009	11.1367	169.724	1.3716	0.009	9.19578	140.144	1.3716	0.009
20.729	315.911	1.524	0.01	17.55	267.462	1.3716	0.009	15.9417	242.951	1.3716	0.009	14.8829	226.815	1.524	0.01	12.3729	188.562	1.524	0.01	10.2166	155.701	1.524	0.01
46.3518	706.402	3.3236	0.0218084	19.4976	297.143	1.524	0.01	17.7108	269.913	1.524	0.01	33.4631	509.977	3.3236	0.0218084	27.8684	424.714	3.3236	0.0218084	23.0412	351.148	3.3236	0.0218084
114.638	1747.08	8.3236	0.0546168	43.6414	665.095	3.3236	0.0218084	39.7148	605.253	3.3236	0.0218084	83.2959	1269.43	8.3236	0.0546168	69.3602	1057.05	8.3236	0.0546168	57.3431	873.909	8.3236	0.0546168
182.873	2786.99	15.3236	0.100549	108.272	1650.07	8.3236	0.0546168	98.7675	1505.22	8.3236	0.0546168	147.385	2246.15	15.3236	0.100549	126.442	1926.98	15.3236	0.100549	105.403	1606.34	15.3236	0.100549
270.917	4128.78	31.3236	0.205535	176.234	2685.8	15.3236	0.100549	165.969	2529.36	15.3236	0.100549	235.995	3596.56	31.3236	0.205535	215.924	3290.68	31.3236	0.205535	193.766	2952.99	31.3236	0.205535
331.389	5050.36	46.3236	0.303961	264.351	4028.7	31.3236	0.205535	254.391	3876.93	31.3236	0.205535	296.055	4511.87	46.3236	0.303961	275.64	4200.76	46.3236	0.303961	252.782	3852.4	46.3236	0.303961
384.106	5853.77	61.3236	0.402386	324.808	4950.08	46.3236	0.303961	314.727	4796.45	46.3236	0.303961	347.512	5296.09	61.3236	0.402386	326.369	4973.86	61.3236	0.402386	301.995	4602.4	61.3236	0.402386
429.178	6540.67	76.3236	0.500811	377.275	5749.66	61.3236	0.402386	366.776	5589.67	61.3236	0.402386	391.499	5966.44	76.3236	0.500811	368.242	5612.01	76.3236	0.500811	339.718	5177.3	76.3236	0.500811
495.21	7547	114.324	0.750155	422.324	6436.21	76.3236	0.500811	411.811	6276	76.3236	0.500811	454.546	6927.28	114.324	0.750155	429.097	6539.45	114.324	0.750155	396.835	6047.77	114.324	0.750155
511.807	7799.93	153.324	1.00606	488.599	7446.25	114.324	0.750155	478.544	7293.01	114.324	0.750155	469.815	7159.98	153.324	1.00606	444.515	6774.4	153.324	1.00606	415.347	6329.89	153.324	1.00606
529.203	8065.05	229.324	1.50475	505.666	7706.34	153.324	1.00606	496.367	7564.63	153.324	1.00606	491.266	7486.9	229.324	1.50475	467.837	7129.83	229.324	1.50475	442.32	6740.96	229.324	1.50475
531.704	8103.16	305.324	2.00344	524.882	7999.2	229.324	1.50475	515.934	7862.83	229.324	1.50475	496.74	7570.31	305.324	2.00344	473.617	7217.93	305.324	2.00344	452.532	6896.59	305.324	2.00344
514.604	7842.57	376.324	2.46931	528.281	8051.01	305.324	2.00344	519.827	7922.16	305.324	2.00344	501.418	7641.62	381.324	2.50212	478.616	7294.11	381.024	2.50015	460.171	7013.01	381.324	2.50212
533.359	8128.39	381.324	2.50212	495.964	7558.49	375.324	2.46275	522.295	7959.78	379.324	2.489	501.418	7641.61	381.324	2.50213	478.616	7294.11	381.024	2.50016	460.171	7013.01	381.324	2.50213
525.465	8008.09	457.324	3.00081	529.388	8067.87	378.324	2.48244	522.276	7959.48	381.324	2.50212	497.69	7584.8	381.374	2.50245	474.354	7229.15	381.124	2.50081	457.206	6967.82	381.334	2.50219
525.491	8008.49	457.324	3.00081	529.343	8067.19	381.324	2.50212	497.745	7585.64	452.324	2.968	497.701	7584.96	381.424	2.50278	474.379	7229.54	381.224	2.50147	457.208	6967.85	381.344	2.50226
				509.118	7758.96	457.324	3.00081	497.77	7586.01	452.324	2.96801	497.712	7585.13	381.474	2.50311	474.403	7229.9	381.324	2.50213	457.211	6967.9	381.354	2.50232
				509.143	7759.34	457.324	3.00081					497.723	7585.3	381.524	2.50344	474.427	7230.27	381.424	2.50278	457.213	6967.93	381.364	2.50239
												497.734	7585.47	381.574	2.50377	474.451	7230.63	381.524	2.50344	457.216	6967.97	381.374	2.50245
												497.745	7585.63	381.624	2.50409	474.476	7231.01	381.624	2.50409	457.218	6968	381.384	2.50252
												497.755	7585.79	381.674	2.50442	474.5	7231.38	381.724	2.50475	457.221	6968.05	381.394	2.50259
												497.766	7585.95	381.724	2.50475	474.524	7231.75	381.824	2.50541	457.223	6968.08	381.404	2.50265
												497.777	7586.12	381.774	2.50508	474.548	7232.11	381.924	2.50606	457.226	6968.12	381.414	2.50272
												497.788	7586.29	381.824	2.50541	474.572	7232.48	382.024	2.50672	457.228	6968.15	381.424	2.50278
												497.799	7586.46	381.874	2.50573	474.596	7232.84	382.124	2.50738	457.23	6968.19	381.434	2.50285
												497.81	7586.62	381.924	2.50606	474.62	7233.21	382.224	2.50803	457.233	6968.23	381.444	2.50291
												497.821	7586.79	381.974	2.50639	474.644	7233.57	382.324	2.50869	457.235	6968.26	381.454	2.50298
												497.831	7586.94	382.024	2.50672	474.668	7233.94	382.424	2.50934	457.238	6968.31	381.464	2.50304
												497.842	7587.11	382.074	2.50705	474.692	7234.31	382.524	2.51	457.24	6968.34	381.474	2.50311
												497.853	7587.28	382.124	2.50738	474.716	7234.67	382.624	2.51066	457.243	6968.38	381.484	2.50318
												497.864	7587.45	382.174	2.5077	474.74	7235.04	382.724	2.51131	457.245	6968.41	381.494	2.50324
												497.875	7587.61	382.224	2.50803	474.764	7235.4	382.824	2.51197	457.248	6968.46	381.504	2.50331
												497.885	7587.77	382.274	2.50836	474.788	7235.77	382.924	2.51262	457.25	6968.49	381.514	2.50337
												497.896	7587.94	382.324	2.50869	474.812	7236.13	383.024	2.51328	457.252	6968.52	381.524	2.50344
												497.907	7588.1	382.374	2.50902	474.836	7236.5	383.124	2.51394	457.255	6968.57	381.534	2.5035
												497.918	7588.27	382.424	2.50934	474.86	7236.87	383.224	2.51459	457.257	6968.6	381.544	2.50357
												497.928	7588.42	382.474	2.50967	474.883	7237.22	383.324	2.51525	457.26	6968.64	381.554	2.50364
												497.939	7588.59	382.524	2.51	474.907	7237.58	383.424	2.51591	457.262	6968.67	381.564	2.5037
												497.95	7588.76	382.574	2.51033	474.931	7237.95	383.524	2.51656	457.265	6968.72	381.574	2.50377
												497.96	7588.91	382.624	2.51066	474.954	7238.3	383.624	2.51722	457.267	6968.75	381.584	2.50383
												497.971	7589.08	382.674	2.51098	474.978	7238.66	383.724	2.51787	457.269	6968.78	381.594	2.5039
												497.982	7589.25	382.724	2.51131	475.001	7239.02	383.824	2.51853	457.272	6968.83	381.604	2.50396
[truncated: 4,368 more rows]

## Sheet: 10
15 min				30 min				60 min				120 min				180 min				240 min
[truncated: 114 more rows]

[truncated: 11 more sheets: 11, 12, 13, 14, 15, 16, 17, 18, 19, 20, 21]
