# Supplementary material for: Local and global response data from post-fire earthquake simulations of RC structural walls
Source: Data Brief. 2018 Jun 13;19:1650–7. doi: 10.1016/j.dib.2018.06.011 (PMC6141138; doi:10.1016/j.dib.2018.06.011)
Supplement: Supplementary file 7 — Supplementary material [file mmc7.xlsx]

## Sheet: 1
15 min				30 min				60 min				120 min				180 min				240 min
V(kN)	M (kN.m)	dis (mm)	Δ (%)	V(kN)	M (kN.m)	dis (mm)	Δ (%)	V(kN)	M (kN.m)	dis (mm)	Δ (%)	V(kN)	M (kN.m)	dis (mm)	Δ (%)	V(kN)	M (kN.m)	dis (mm)	Δ (%)	V(kN)	M (kN.m)	dis (mm)	Δ (%)
-588.103	-8962.69	-457.676	-3.00312	-586.929	-8944.8	-457.676	-3.00312	-585.666	-8925.55	-457.676	-3.00312	-570.107	-8688.44	-457.276	-3.0005	-539.616	-8223.75	-457.676	-3.00312	-522.687	-7965.75	-457.676	-3.00312
-606.986	-9250.47	-381.676	-2.50444	-598.344	-9118.77	-381.676	-2.50444	-590.783	-9003.53	-426.676	-2.79971	-572.989	-8732.35	-427.876	-2.80759	-556.699	-8484.09	-381.176	-2.50116	-545.709	-8316.6	-381.176	-2.50116
-606.986	-9250.47	-381.676	-2.50444	-598.344	-9118.76	-381.676	-2.50444	-590.123	-8993.48	-381.676	-2.50444	-572.124	-8719.17	-381.676	-2.50444	-556.699	-8484.09	-381.176	-2.50115	-545.709	-8316.61	-381.176	-2.50115
-604.909	-9218.82	-305.676	-2.00575	-593.917	-9051.29	-305.676	-2.00575	-585.603	-8924.59	-305.676	-2.00575	-567.621	-8650.54	-305.676	-2.00575	-552.203	-8415.58	-305.176	-2.00247	-540.183	-8232.39	-305.176	-2.00247
-599.514	-9136.59	-228.676	-1.5005	-588.349	-8966.44	-228.676	-1.5005	-578.883	-8822.18	-228.676	-1.5005	-560.276	-8538.6	-228.676	-1.5005	-545.192	-8308.72	-228.676	-1.5005	-532.328	-8112.68	-228.676	-1.5005
-581.181	-8857.2	-152.676	-1.00181	-567.854	-8654.1	-152.676	-1.00181	-558.883	-8517.38	-152.676	-1.00181	-540.123	-8231.48	-152.676	-1.00181	-525.61	-8010.3	-152.676	-1.00181	-513.464	-7825.2	-152.676	-1.00181
-564.175	-8598.03	-114.676	-0.75247	-557.361	-8494.18	-114.676	-0.75247	-548.595	-8360.59	-114.676	-0.75247	-531.3	-8097.01	-114.676	-0.75247	-517.545	-7887.39	-114.676	-0.75247	-505.556	-7704.67	-114.676	-0.75247
-485.564	-7399.99	-76.6764	-0.503126	-480.075	-7316.34	-76.6764	-0.503126	-473.253	-7212.38	-76.6764	-0.503126	-462.636	-7050.57	-76.6764	-0.503126	-453.739	-6914.99	-76.6764	-0.503126	-445.385	-6787.67	-76.6764	-0.503126
-428.615	-6532.1	-61.6764	-0.404701	-423.571	-6455.22	-61.6764	-0.404701	-417.47	-6362.25	-61.6764	-0.404701	-408.808	-6230.23	-61.6764	-0.404701	-399.777	-6092.61	-61.1764	-0.40142	-393.16	-5991.75	-61.1764	-0.40142
-364.881	-5560.78	-46.6764	-0.306276	-360.266	-5490.45	-46.6764	-0.306276	-354.724	-5405.99	-46.6764	-0.306276	-347.076	-5289.43	-46.6764	-0.306276	-338.624	-5160.62	-46.1764	-0.302995	-332.744	-5071.02	-46.1764	-0.302995
-288.867	-4402.33	-30.6764	-0.201289	-284.499	-4335.77	-30.6764	-0.201289	-279.374	-4257.66	-30.6764	-0.201289	-272.311	-4150.02	-30.6764	-0.201289	-266.614	-4063.19	-30.6764	-0.201289	-261.261	-3981.62	-30.6764	-0.201289
-196.666	-2997.18	-15.6764	-0.102864	-192.589	-2935.05	-15.6764	-0.102864	-187.769	-2861.6	-15.6764	-0.102864	-181.361	-2763.94	-15.6764	-0.102864	-176.02	-2682.54	-15.6764	-0.102864	-171.043	-2606.69	-15.6764	-0.102864
-114.154	-1739.71	-7.6764	-0.0503701	-110.683	-1686.81	-7.6764	-0.0503701	-106.565	-1624.05	-7.6764	-0.0503701	-101.063	-1540.21	-7.6764	-0.0503701	-96.504	-1470.72	-7.6764	-0.0503701	-92.5074	-1409.81	-7.6764	-0.0503701
-54.6828	-833.366	-3.6764	-0.0241234	-52.9269	-806.606	-3.6764	-0.0241234	-50.8739	-775.318	-3.6764	-0.0241234	-48.1863	-734.359	-3.6764	-0.0241234	-39.9676	-609.107	-3.1764	-0.0208425	-38.3069	-583.797	-3.1764	-0.0208425
-24.9339	-379.993	-1.6764	-0.011	-24.1328	-367.784	-1.6764	-0.011	-23.1961	-353.508	-1.6764	-0.011	-21.9697	-334.819	-1.6764	-0.011	-21.0084	-320.168	-1.6764	-0.011	-20.1318	-306.809	-1.6764	-0.011
-22.7111	-346.117	-1.524	-0.01	-21.9822	-335.008	-1.524	-0.01	-21.1303	-322.025	-1.524	-0.01	-20.0152	-305.032	-1.524	-0.01	-19.1411	-291.71	-1.524	-0.01	-18.344	-279.562	-1.524	-0.01
-20.4878	-312.234	-1.3716	-0.009	-19.831	-302.225	-1.3716	-0.009	-19.064	-290.535	-1.3716	-0.009	-18.0602	-275.237	-1.3716	-0.009	-17.2733	-263.245	-1.3716	-0.009	-16.5557	-252.309	-1.3716	-0.009
-18.2639	-278.342	-1.2192	-0.008	-17.6794	-269.433	-1.2192	-0.008	-16.9972	-259.037	-1.2192	-0.008	-16.1047	-245.436	-1.2192	-0.008	-15.4051	-234.773	-1.2192	-0.008	-14.767	-225.049	-1.2192	-0.008
-16.0395	-244.442	-1.0668	-0.007	-15.5272	-236.634	-1.0668	-0.007	-14.9299	-227.531	-1.0668	-0.007	-14.1487	-215.627	-1.0668	-0.007	-13.5364	-206.294	-1.0668	-0.007	-12.9778	-197.782	-1.0668	-0.007
-13.8146	-210.535	-0.9144	-0.006	-13.3745	-203.827	-0.9144	-0.006	-12.8621	-196.018	-0.9144	-0.006	-12.1923	-185.811	-0.9144	-0.006	-11.6672	-177.808	-0.9144	-0.006	-11.1882	-170.509	-0.9144	-0.006
-11.5892	-176.619	-0.762	-0.005	-11.2213	-171.013	-0.762	-0.005	-10.7938	-164.497	-0.762	-0.005	-10.2354	-155.987	-0.762	-0.005	-9.79754	-149.315	-0.762	-0.005	-9.39817	-143.228	-0.762	-0.005
-9.36318	-142.695	-0.6096	-0.004	-9.0676	-138.19	-0.6096	-0.004	-8.72501	-132.969	-0.6096	-0.004	-8.27798	-126.156	-0.6096	-0.004	-7.92744	-120.814	-0.6096	-0.004	-7.60766	-115.941	-0.6096	-0.004
-7.13668	-108.763	-0.4572	-0.003	-6.91338	-105.36	-0.4572	-0.003	-6.65573	-101.433	-0.4572	-0.003	-6.32011	-96.3185	-0.4572	-0.003	-6.05688	-92.3069	-0.4572	-0.003	-5.81671	-88.6467	-0.4572	-0.003
-4.90965	-74.823	-0.3048	-0.002	-4.75866	-72.522	-0.3048	-0.002	-4.58596	-69.8901	-0.3048	-0.002	-4.36176	-66.4732	-0.3048	-0.002	-4.18586	-63.7925	-0.3048	-0.002	-4.02531	-61.3457	-0.3048	-0.002
2.22818	33.9574	0.1524	0.001	2.15583	32.8548	0.1524	0.001	2.07085	31.5597	0.1524	0.001	1.9594	29.8612	0.1524	0.001	1.87204	28.5299	0.1524	0.001	1.79239	27.316	0.1524	0.001
4.45583	67.9068	0.3048	0.002	4.31115	65.7019	0.3048	0.002	4.1412	63.112	0.3048	0.002	3.91832	59.7151	0.3048	0.002	3.74362	57.0528	0.3048	0.002	3.58433	54.6253	0.3048	0.002
6.68295	101.848	0.4572	0.003	6.46596	98.5413	0.4572	0.003	6.21107	94.6566	0.4572	0.003	5.87676	89.5618	0.4572	0.003	5.61474	85.5686	0.4572	0.003	5.37583	81.9277	0.4572	0.003
8.90954	135.781	0.6096	0.004	8.62026	131.373	0.6096	0.004	8.28043	126.194	0.6096	0.004	7.83473	119.401	0.6096	0.004	7.4854	114.077	0.6096	0.004	7.16688	109.223	0.6096	0.004
11.1356	169.707	0.762	0.005	10.7741	164.197	0.762	0.005	10.3493	157.723	0.762	0.005	9.79222	149.233	0.762	0.005	9.35559	142.579	0.762	0.005	8.95748	136.512	0.762	0.005
13.3611	203.624	0.9144	0.006	12.9273	197.013	0.9144	0.006	12.4177	189.246	0.9144	0.006	11.7492	179.058	0.9144	0.006	11.2253	171.074	0.9144	0.006	10.7476	163.794	0.9144	0.006
15.5862	237.533	1.0668	0.007	15.0801	229.821	1.0668	0.007	14.4856	220.76	1.0668	0.007	13.7058	208.876	1.0668	0.007	13.0946	199.562	1.0668	0.007	12.5373	191.069	1.0668	0.007
17.8106	271.434	1.2192	0.008	17.2324	262.621	1.2192	0.008	16.553	252.267	1.2192	0.008	15.6618	238.686	1.2192	0.008	14.9634	228.042	1.2192	0.008	14.3266	218.337	1.2192	0.008
20.0346	305.327	1.3716	0.009	19.3841	295.414	1.3716	0.009	18.6198	283.766	1.3716	0.009	17.6174	268.489	1.3716	0.009	16.8317	256.516	1.3716	0.009	16.1154	245.599	1.3716	0.009
22.258	339.212	1.524	0.01	21.5354	328.199	1.524	0.01	20.6862	315.258	1.524	0.01	19.5725	298.285	1.524	0.01	18.6996	284.982	1.524	0.01	17.9038	272.854	1.524	0.01
49.6763	757.067	3.3236	0.0218084	48.0847	732.81	3.3236	0.0218084	46.2262	704.488	3.3236	0.0218084	43.7945	667.429	3.3236	0.0218084	41.7172	635.77	3.3236	0.0218084	39.9801	609.297	3.3236	0.0218084
122.543	1867.55	8.3236	0.0546168	118.924	1812.41	8.3236	0.0546168	114.611	1746.67	8.3236	0.0546168	108.825	1658.5	8.3236	0.0546168	98.2147	1496.79	7.8236	0.051336	94.1484	1434.82	7.8236	0.051336
193.93	2955.49	15.3236	0.100549	189.844	2893.23	15.3236	0.100549	185.101	2820.94	15.3236	0.100549	178.652	2722.66	15.3236	0.100549	173.344	2641.77	15.3236	0.100549	168.432	2566.9	15.3236	0.100549
292.205	4453.2	31.3236	0.205535	287.851	4386.85	31.3236	0.205535	282.661	4307.75	31.3236	0.205535	275.622	4200.48	31.3236	0.205535	267.349	4074.4	30.8236	0.202255	262.004	3992.94	30.8236	0.202255
363.322	5537.03	46.3236	0.303961	358.719	5466.88	46.3236	0.303961	353.182	5382.5	46.3236	0.303961	345.552	5266.21	46.3236	0.303961	337.115	5137.63	45.8236	0.30068	331.257	5048.35	45.8236	0.30068
427.123	6509.35	61.3236	0.402386	422.087	6432.6	61.3236	0.402386	415.965	6339.31	61.3236	0.402386	407.299	6207.23	61.3236	0.402386	400.202	6099.08	61.3236	0.402386	393.637	5999.02	61.3236	0.402386
483.649	7370.81	76.3236	0.500811	478.169	7287.29	76.3236	0.500811	471.339	7183.2	76.3236	0.500811	460.767	7022.08	76.3236	0.500811	451.979	6888.16	76.3236	0.500811	443.946	6765.74	76.3236	0.500811
565.326	8615.56	114.324	0.750155	558.749	8515.33	114.324	0.750155	550.308	8386.69	114.324	0.750155	533.853	8135.92	114.324	0.750155	520.901	7938.53	114.324	0.750155	509.982	7772.12	114.324	0.750155
581.449	8861.29	153.324	1.00606	573.931	8746.7	153.324	1.00606	564.883	8608.82	153.324	1.00606	545.516	8313.66	153.324	1.00606	530.397	8083.25	152.824	1.00278	517.694	7889.66	152.824	1.00278
604.348	9210.26	229.324	1.50475	592.583	9030.96	229.324	1.50475	583.512	8892.72	229.324	1.50475	563.787	8592.11	229.324	1.50475	548.448	8358.34	228.824	1.50147	536.02	8168.95	228.824	1.50147
606.433	9242.05	305.324	2.00344	595.785	9079.76	305.324	2.00344	587.396	8951.92	305.324	2.00344	568.321	8661.21	305.324	2.00344	553.678	8438.05	304.824	2.00015	540.596	8238.69	304.824	2.00015
608.772	9277.69	381.324	2.50212	599.012	9128.94	381.324	2.50212	590.946	9006.02	381.324	2.50212	572.898	8730.96	381.324	2.50212	557.041	8489.31	381.324	2.50212	546.283	8325.36	381.324	2.50212
608.772	9277.69	381.324	2.50213	599.012	9128.94	381.324	2.50213	590.946	9006.02	381.324	2.50213	572.898	8730.97	381.324	2.50213	557.286	8493.04	425.324	2.79084	546.283	8325.35	381.324	2.50213
588.72	8972.1	457.324	3.00081	585.198	8918.41	457.324	3.00081	583.856	8897.97	457.324	3.00081	568.838	8669.09	457.224	3.00015	541.92	8258.86	457.324	3.00081	528.185	8049.54	457.324	3.00081
588.749	8972.54	457.324	3.00081	585.227	8918.86	457.324	3.00081					568.866	8669.52	457.224	3.00016	541.947	8259.27	457.324	3.00081	528.211	8049.94	457.324	3.00081

## Sheet: 2
15 min				30 min				60 min				120 min				180 min				240 min
V(kN)	M (kN.m)	dis (mm)	Δ (%)	V(kN)	M (kN.m)	dis (mm)	Δ (%)	V(kN)	M (kN.m)	dis (mm)	Δ (%)	V(kN)	M (kN.m)	dis (mm)	Δ (%)	V(kN)	M (kN.m)	dis (mm)	Δ (%)	V(kN)	M (kN.m)	dis (mm)	Δ (%)
-388.367	-5918.72	-381.524	-2.50344	-387.745	-5909.24	-381.524	-2.50344	-383.987	-5851.96	-381.524	-2.50344	-369.62	-5633.02	-381.524	-2.50344	0	0	-370.024	-2.42798	-347.425	-5294.76	-305.524	-2.00475
-388.348	-5918.43	-381.524	-2.50344	-393.003	-5989.37	-305.524	-2.00475	-386.167	-5885.19	-354.524	-2.32627	-369.602	-5632.73	-381.524	-2.50344	-359.205	-5474.28	-369.024	-2.42142	-347.408	-5294.5	-305.524	-2.00475
-397.142	-6052.44	-305.524	-2.00475	-393.003	-5989.36	-305.524	-2.00475	-385.639	-5877.14	-305.524	-2.00475	-369.862	-5636.7	-370.524	-2.43126	-359.236	-5474.76	-368.924	-2.42076	-347.408	-5294.5	-305.524	-2.00475
-397.142	-6052.44	-305.524	-2.00475	-390.139	-5945.71	-229.524	-1.50606	-382.25	-5825.49	-229.524	-1.50606	-369.203	-5626.66	-305.524	-2.00475	-359.232	-5474.7	-368.824	-2.4201	-343.991	-5242.43	-229.524	-1.50606
-395.247	-6023.56	-229.524	-1.50606	-378.182	-5763.5	-152.524	-1.00081	-369.988	-5638.62	-152.524	-1.00081	-366.673	-5588.1	-229.524	-1.50606	-359.229	-5474.65	-368.724	-2.41945	-331.548	-5052.79	-152.524	-1.00081
-384.034	-5852.67	-152.524	-1.00081	-371.953	-5668.56	-114.524	-0.75147	-364.056	-5548.21	-114.524	-0.75147	-354.709	-5405.77	-152.524	-1.00081	-359.225	-5474.59	-368.624	-2.41879	-325.838	-4965.77	-114.524	-0.75147
-377.645	-5755.31	-114.524	-0.75147	-322.005	-4907.36	-76.524	-0.502126	-315.463	-4807.66	-76.524	-0.502126	-349.051	-5319.53	-114.524	-0.75147	-359.221	-5474.53	-368.524	-2.41814	-287.606	-4383.11	-76.524	-0.502126
-326.895	-4981.88	-76.524	-0.502126	-284.501	-4335.8	-61.524	-0.403701	-278.764	-4248.37	-61.524	-0.403701	-305.287	-4652.57	-76.524	-0.502126	-359.217	-5474.47	-368.424	-2.41748	-255.695	-3896.8	-61.524	-0.403701
-288.951	-4403.61	-61.524	-0.403701	-242.064	-3689.05	-46.524	-0.305276	-236.816	-3609.08	-46.524	-0.305276	-270.229	-4118.29	-61.524	-0.403701	-359.214	-5474.42	-368.324	-2.41682	-216.328	-3296.84	-46.524	-0.305276
-246.181	-3751.8	-46.524	-0.305276	-191.097	-2912.32	-30.524	-0.200289	-186.269	-2838.73	-30.524	-0.200289	-229.222	-3493.34	-46.524	-0.305276	-359.21	-5474.36	-368.224	-2.41617	-167.176	-2547.76	-30.524	-0.200289
-194.997	-2971.75	-30.524	-0.200289	-129.075	-1967.11	-15.524	-0.101864	-124.472	-1896.95	-15.524	-0.101864	-179.169	-2730.54	-30.524	-0.200289	-359.206	-5474.3	-368.124	-2.41551	-106.497	-1623.02	-15.524	-0.101864
-132.76	-2023.26	-15.524	-0.101864	-82.3122	-1254.44	-8.524	-0.0559318	-78.0627	-1189.67	-8.524	-0.0559318	-117.84	-1795.88	-15.524	-0.101864	-359.202	-5474.24	-368.024	-2.41486	-62.3077	-949.569	-8.524	-0.0559318
-85.7196	-1306.37	-8.524	-0.0559318	-34.3655	-523.73	-3.524	-0.0231234	-32.4552	-494.618	-3.524	-0.0231234	-72.073	-1098.39	-8.524	-0.0559318	-359.198	-5474.18	-367.924	-2.4142	-25.756	-392.522	-3.524	-0.0231234
-35.9389	-547.708	-3.524	-0.0231234	-14.8937	-226.98	-1.524	-0.01	-14.0668	-214.378	-1.524	-0.01	-29.8515	-454.937	-3.524	-0.0231234	-359.195	-5474.13	-367.824	-2.41354	-11.1661	-170.171	-1.524	-0.01
-15.575	-237.364	-1.524	-0.01	-13.441	-204.841	-1.3716	-0.009	-12.6964	-193.494	-1.3716	-0.009	-12.9397	-197.201	-1.524	-0.01	-359.191	-5474.07	-367.724	-2.41289	-10.0839	-153.679	-1.3716	-0.009
-14.0549	-214.197	-1.3716	-0.009	-11.988	-182.697	-1.2192	-0.008	-11.3257	-172.604	-1.2192	-0.008	-11.6816	-178.028	-1.3716	-0.009	-359.187	-5474.01	-367.624	-2.41223	-9.00153	-137.183	-1.2192	-0.008
-12.5344	-191.025	-1.2192	-0.008	-10.5346	-160.548	-1.0668	-0.007	-9.95467	-151.709	-1.0668	-0.007	-10.4232	-158.85	-1.2192	-0.008	-359.183	-5473.95	-367.524	-2.41157	-7.91883	-120.683	-1.0668	-0.007
-11.0136	-167.847	-1.0668	-0.007	-9.08086	-138.392	-0.9144	-0.006	-8.58325	-130.809	-0.9144	-0.006	-9.16446	-139.666	-1.0668	-0.007	-359.179	-5473.89	-367.424	-2.41092	-6.83585	-104.178	-0.9144	-0.006
-9.49229	-144.662	-0.9144	-0.006	-7.62672	-116.231	-0.762	-0.005	-7.21148	-109.903	-0.762	-0.005	-7.90539	-120.478	-0.9144	-0.006	-359.175	-5473.83	-367.324	-2.41026	-5.75258	-87.6694	-0.762	-0.005
-7.97063	-121.472	-0.762	-0.005	-6.17222	-94.0647	-0.6096	-0.004	-5.83936	-88.9918	-0.6096	-0.004	-6.64598	-101.285	-0.762	-0.005	-359.171	-5473.77	-367.224	-2.40961	-4.66904	-71.1561	-0.6096	-0.004
-6.44859	-98.2765	-0.6096	-0.004	-4.71735	-71.8924	-0.4572	-0.003	-4.46688	-68.0753	-0.4572	-0.003	-5.38625	-82.0864	-0.6096	-0.004	-359.167	-5473.71	-367.124	-2.40895	-3.58521	-54.6386	-0.4572	-0.003
-4.92616	-75.0747	-0.4572	-0.003	-3.26211	-49.7146	-0.3048	-0.002	-3.09405	-47.1533	-0.3048	-0.002	-4.12618	-62.8831	-0.4572	-0.003	-359.162	-5473.63	-367.024	-2.40829	-2.5011	-38.1167	-0.3048	-0.002
-3.40335	-51.867	-0.3048	-0.002	-1.8065	-27.5311	-0.1524	-0.001	-1.72087	-26.2261	-0.1524	-0.001	-2.86579	-43.6746	-0.3048	-0.002	-359.158	-5473.57	-366.924	-2.40764	-1.4167	-21.5906	-0.1524	-0.001
-1.88015	-28.6534	-0.1524	-0.001	1.45605	22.1902	0.1524	0.001	1.37361	20.9338	0.1524	0.001	-1.60507	-24.4612	-0.1524	-0.001	-359.154	-5473.51	-366.824	-2.40698	1.08475	16.5316	0.1524	0.001
1.52366	23.2206	0.1524	0.001	2.91173	44.3747	0.3048	0.002	2.74686	41.8622	0.3048	0.002	1.26113	19.2196	0.1524	0.001	-359.15	-5473.45	-366.724	-2.40633	2.16922	33.0589	0.3048	0.002
3.04693	46.4353	0.3048	0.002	4.36704	66.5537	0.4572	0.003	4.11976	62.7852	0.4572	0.003	2.52193	38.4342	0.3048	0.002	-359.146	-5473.39	-366.624	-2.40567	3.2534	49.5819	0.4572	0.003
4.56982	69.6441	0.4572	0.003	5.82198	88.727	0.6096	0.004	5.49231	83.7028	0.6096	0.004	3.7824	57.6437	0.4572	0.003	-359.141	-5473.31	-366.524	-2.40501	4.33731	66.1006	0.6096	0.004
6.09232	92.847	0.6096	0.004	7.27656	110.895	0.762	0.005	6.86451	104.615	0.762	0.005	5.04254	76.8483	0.6096	0.004	-359.135	-5473.22	-366.424	-2.40436	5.42093	82.6149	0.762	0.005
7.61444	116.044	0.762	0.005	8.73076	133.057	0.9144	0.006	8.23636	125.522	0.9144	0.006	6.30235	96.0478	0.762	0.005	-359.126	-5473.08	-366.324	-2.4037	6.50427	99.125	0.9144	0.006
9.13617	139.235	0.9144	0.006	10.1846	155.213	1.0668	0.007	9.60785	146.424	1.0668	0.007	7.56183	115.242	0.9144	0.006	-359.115	-5472.91	-366.224	-2.40304	7.58732	115.631	1.0668	0.007
10.6575	162.42	1.0668	0.007	11.6381	177.364	1.2192	0.008	10.979	167.32	1.2192	0.008	8.82098	134.432	1.0668	0.007	-359.103	-5472.73	-366.124	-2.40239	8.6701	132.132	1.2192	0.008
12.1785	185.6	1.2192	0.008	13.0912	199.509	1.3716	0.009	12.3498	188.211	1.3716	0.009	10.0798	153.616	1.2192	0.008	-359.089	-5472.52	-366.024	-2.40173	9.75259	148.629	1.3716	0.009
13.699	208.773	1.3716	0.009	14.5439	221.649	1.524	0.01	13.7202	209.096	1.524	0.01	11.3383	172.795	1.3716	0.009	-359.074	-5472.29	-365.924	-2.40108	10.8348	165.122	1.524	0.01
15.2192	231.941	1.524	0.01	15.9962	243.783	1.6764	0.011	15.0903	229.976	1.6764	0.011	12.5964	191.97	1.524	0.01	-359.059	-5472.06	-365.824	-2.40042	11.9167	181.611	1.6764	0.011
16.739	255.102	1.6764	0.011	33.9209	516.955	3.476	0.0228084	32.0363	488.234	3.476	0.0228084	13.8543	211.139	1.6764	0.011	-359.044	-5471.83	-365.724	-2.39976	25.4266	387.501	3.476	0.0228084
35.4735	540.616	3.476	0.0228084	81.9126	1248.35	8.476	0.0556168	77.6745	1183.76	8.476	0.0556168	29.4676	449.087	3.476	0.0228084	-359.028	-5471.59	-365.624	-2.39911	61.9832	944.624	8.476	0.0556168
85.3112	1300.14	8.476	0.0556168	128.829	1963.35	15.476	0.101549	124.225	1893.2	15.476	0.101549	71.7046	1092.78	8.476	0.0556168	-359.013	-5471.36	-365.524	-2.39845	106.259	1619.39	15.476	0.101549
132.507	2019.4	15.476	0.101549	194.378	2962.32	31.476	0.206535	189.524	2888.34	31.476	0.206535	117.596	1792.17	15.476	0.101549	-358.997	-5471.11	-365.424	-2.3978	170.333	2595.87	31.476	0.206535
198.318	3022.36	31.476	0.206535	241.927	3686.96	46.476	0.304961	236.681	3607.02	46.476	0.304961	182.454	2780.59	31.476	0.206535	-358.981	-5470.87	-365.324	-2.39714	216.205	3294.96	46.476	0.304961
246.054	3749.86	46.476	0.304961	284.307	4332.83	61.476	0.403386	278.547	4245.05	61.476	0.403386	229.093	3491.37	46.476	0.304961	-358.966	-5470.64	-365.224	-2.39648	255.643	3896.01	61.476	0.403386
288.77	4400.85	61.476	0.403386	321.332	4897.1	76.476	0.501811	314.815	4797.78	76.476	0.501811	270.018	4115.07	61.476	0.403386	-358.95	-5470.4	-365.124	-2.39583	287.965	4388.59	76.476	0.501811
326.241	4971.91	76.476	0.501811	373.5	5692.15	114.476	0.751155	365.832	5575.28	114.476	0.751155	304.794	4645.06	76.476	0.501811	-358.933	-5470.14	-365.024	-2.39517	329.566	5022.58	114.476	0.751155
378.968	5775.48	114.476	0.751155	381.496	5814	152.476	1.0005	373.331	5689.57	152.476	1.0005	351.57	5357.93	114.476	0.751155	-358.916	-5469.88	-364.924	-2.39451	334.176	5092.85	152.476	1.0005
387.108	5899.53	152.476	1.0005	393.167	5991.86	229.476	1.50575	384.834	5864.87	229.476	1.50575	357.492	5448.17	152.476	1.0005	-358.898	-5469.61	-364.824	-2.39386	346.157	5275.43	229.476	1.50575
397.797	6062.43	229.476	1.50575	394.018	6004.83	305.476	2.00444	385.904	5881.17	305.476	2.00444	369.05	5624.33	229.476	1.50575	-358.879	-5469.32	-364.724	-2.3932	347.685	5298.71	305.476	2.00444
397.978	6065.18	305.476	2.00444	394.018	6004.84	305.476	2.00444	385.904	5881.18	305.476	2.00444	370.135	5640.86	305.476	2.00444	-358.859	-5469.01	-364.624	-2.39255	347.685	5298.72	305.476	2.00444
397.978	6065.19	305.476	2.00444	386.174	5885.29	381.476	2.50312	382.964	5836.38	381.476	2.50312	370.745	5650.15	368.476	2.41782	-358.839	-5468.71	-364.524	-2.39189	336.434	5127.25	360.476	2.36533
386.778	5894.5	381.476	2.50312	386.193	5885.58	381.476	2.50312	382.983	5836.66	381.476	2.50312	365.308	5567.29	379.476	2.49	-358.819	-5468.4	-364.424	-2.39123	336.451	5127.51	360.476	2.36533
												370.379	5644.58	381.476	2.50312	-358.798	-5468.08	-364.324	-2.39058
																-358.777	-5467.76	-364.224	-2.38992
																-358.756	-5467.44	-364.124	-2.38927
																-358.735	-5467.12	-364.024	-2.38861
																-358.714	-5466.8	-363.924	-2.38795
																-358.693	-5466.48	-363.824	-2.3873
																-358.672	-5466.16	-363.724	-2.38664
																-358.651	-5465.84	-363.624	-2.38598
																-358.63	-5465.52	-363.524	-2.38533
																-358.609	-5465.2	-363.424	-2.38467
																-358.588	-5464.88	-363.324	-2.38402
																-358.566	-5464.55	-363.224	-2.38336
																-358.544	-5464.21	-363.124	-2.3827
																-358.521	-5463.86	-363.024	-2.38205
																-359.379	-5476.94	-362.924	-2.38139
																-359.379	-5476.94	-362.924	-2.38139
																-359.375	-5476.88	-362.824	-2.38073
																-359.371	-5476.81	-362.724	-2.38008
																-359.367	-5476.75	-362.624	-2.37942
																-359.362	-5476.68	-362.524	-2.37877
																-359.358	-5476.62	-362.424	-2.37811
																-359.354	-5476.55	-362.324	-2.37745
																-359.35	-5476.49	-362.224	-2.3768
																-359.346	-5476.43	-362.124	-2.37614
																-359.342	-5476.37	-362.024	-2.37549
																-359.337	-5476.3	-361.924	-2.37483
																-359.333	-5476.23	-361.824	-2.37417
																-359.328	-5476.16	-361.724	-2.37352
																-359.324	-5476.1	-361.624	-2.37286
																-359.32	-5476.04	-361.524	-2.3722
																-359.315	-5475.96	-361.424	-2.37155
																-359.311	-5475.9	-361.324	-2.37089
																-359.306	-5475.82	-361.224	-2.37024
																-359.302	-5475.76	-361.124	-2.36958
																-359.297	-5475.69	-361.024	-2.36892
																-359.293	-5475.63	-360.924	-2.36827
																-359.288	-5475.55	-360.824	-2.36761
																-359.284	-5475.49	-360.724	-2.36696
																-359.279	-5475.41	-360.624	-2.3663
																-359.275	-5475.35	-360.524	-2.36564
																-359.27	-5475.27	-360.424	-2.36499
																-359.265	-5475.2	-360.324	-2.36433
																-359.261	-5475.14	-360.224	-2.36367
																-359.256	-5475.06	-360.124	-2.36302
																-359.251	-5474.99	-360.024	-2.36236
																-359.247	-5474.92	-359.924	-2.36171
																-359.242	-5474.85	-359.824	-2.36105
																-359.237	-5474.77	-359.724	-2.36039
																-359.232	-5474.7	-359.624	-2.35974
																-359.228	-5474.63	-359.524	-2.35908
																-359.223	-5474.56	-359.424	-2.35843
																-359.218	-5474.48	-359.324	-2.35777
																-359.213	-5474.41	-359.224	-2.35711
																-359.208	-5474.33	-359.124	-2.35646
																-359.203	-5474.25	-359.024	-2.3558
																-359.198	-5474.18	-358.924	-2.35514
																-359.193	-5474.1	-358.824	-2.35449
																-359.188	-5474.03	-358.724	-2.35383
																-359.183	-5473.95	-358.624	-2.35318
																-359.178	-5473.87	-358.524	-2.35252
																-359.173	-5473.8	-358.424	-2.35186
																-359.168	-5473.72	-358.324	-2.35121
																-359.163	-5473.64	-358.224	-2.35055
																-359.158	-5473.57	-358.124	-2.3499
																-359.153	-5473.49	-358.024	-2.34924
																-359.148	-5473.42	-357.924	-2.34858
																-359.143	-5473.34	-357.824	-2.34793
																-359.138	-5473.26	-357.724	-2.34727
																-359.133	-5473.19	-357.624	-2.34661
																-359.128	-5473.11	-357.524	-2.34596
																-359.123	-5473.03	-357.424	-2.3453
																-359.117	-5472.94	-357.324	-2.34465
																-359.112	-5472.87	-357.224	-2.34399
																-359.107	-5472.79	-357.124	-2.34333
																-359.102	-5472.71	-357.024	-2.34268
																-359.097	-5472.64	-356.924	-2.34202
																-359.091	-5472.55	-356.824	-2.34136
																-359.086	-5472.47	-356.724	-2.34071
																-359.081	-5472.39	-356.624	-2.34005
																-359.076	-5472.32	-356.524	-2.3394
																-359.07	-5472.23	-356.424	-2.33874
																-359.065	-5472.15	-356.324	-2.33808
																-359.06	-5472.07	-356.224	-2.33743
																-359.054	-5471.98	-356.124	-2.33677
																-359.049	-5471.91	-356.024	-2.33612
																-359.044	-5471.83	-355.924	-2.33546
																-359.038	-5471.74	-355.824	-2.3348
																-359.033	-5471.66	-355.724	-2.33415
																-359.027	-5471.57	-355.624	-2.33349
																-359.022	-5471.5	-355.524	-2.33283
																-359.017	-5471.42	-355.424	-2.33218
																-359.011	-5471.33	-355.324	-2.33152
																-359.006	-5471.25	-355.224	-2.33087
																-359	-5471.16	-355.124	-2.33021
																-358.994	-5471.07	-355.024	-2.32955
																-358.989	-5470.99	-354.924	-2.3289
																-358.983	-5470.9	-354.824	-2.32824
																-358.978	-5470.82	-354.724	-2.32759
																-358.972	-5470.73	-354.624	-2.32693
																-358.967	-5470.66	-354.524	-2.32627
																-358.961	-5470.57	-354.424	-2.32562
																-358.955	-5470.47	-354.324	-2.32496
																-358.95	-5470.4	-354.224	-2.3243
																-358.944	-5470.31	-354.124	-2.32365
																-358.938	-5470.22	-354.024	-2.32299
																-358.932	-5470.12	-353.924	-2.32234
																-358.927	-5470.05	-353.824	-2.32168
																-358.921	-5469.96	-353.724	-2.32102
																-358.915	-5469.86	-353.624	-2.32037
																-358.909	-5469.77	-353.524	-2.31971
																-358.904	-5469.7	-353.424	-2.31906
																-358.898	-5469.61	-353.324	-2.3184
																-358.892	-5469.51	-353.224	-2.31774
																-358.886	-5469.42	-353.124	-2.31709
																-358.88	-5469.33	-353.024	-2.31643
																-358.875	-5469.26	-352.924	-2.31577
																-358.869	-5469.16	-352.824	-2.31512
																-358.863	-5469.07	-352.724	-2.31446
																-358.857	-5468.98	-352.624	-2.31381
																-358.851	-5468.89	-352.524	-2.31315
																-358.845	-5468.8	-352.424	-2.31249
																-358.839	-5468.71	-352.324	-2.31184
																-358.833	-5468.61	-352.224	-2.31118
																-358.827	-5468.52	-352.124	-2.31052
																-358.821	-5468.43	-352.024	-2.30987
																-358.815	-5468.34	-351.924	-2.30921
																-358.809	-5468.25	-351.824	-2.30856
																-358.803	-5468.16	-351.724	-2.3079
																-358.797	-5468.07	-351.624	-2.30724
																-358.791	-5467.97	-351.524	-2.30659
																-358.784	-5467.87	-351.424	-2.30593
																-358.778	-5467.78	-351.324	-2.30528
																-358.772	-5467.69	-351.224	-2.30462
																-358.766	-5467.59	-351.124	-2.30396
																-358.76	-5467.5	-351.024	-2.30331
																-358.754	-5467.41	-350.924	-2.30265
																-358.747	-5467.3	-350.824	-2.30199
																-358.741	-5467.21	-350.724	-2.30134
																-358.735	-5467.12	-350.624	-2.30068
																-358.729	-5467.03	-350.524	-2.30003
																-358.722	-5466.92	-350.424	-2.29937
																-358.716	-5466.83	-350.324	-2.29871
																-358.71	-5466.74	-350.224	-2.29806
																-358.703	-5466.63	-350.124	-2.2974
																-358.697	-5466.54	-350.024	-2.29675
																-358.69	-5466.44	-349.924	-2.29609
																-358.684	-5466.34	-349.824	-2.29543
																-358.678	-5466.25	-349.724	-2.29478
																-358.671	-5466.15	-349.624	-2.29412
																-358.665	-5466.05	-349.524	-2.29346
																-358.658	-5465.95	-349.424	-2.29281
																-358.652	-5465.86	-349.324	-2.29215
																-358.645	-5465.75	-349.224	-2.2915
																-358.639	-5465.66	-349.124	-2.29084
																-358.632	-5465.55	-349.024	-2.29018
																-358.626	-5465.46	-348.924	-2.28953
																-358.619	-5465.35	-348.824	-2.28887
																-358.613	-5465.26	-348.724	-2.28822
																-358.606	-5465.16	-348.624	-2.28756
																-358.599	-5465.05	-348.524	-2.2869
																-358.593	-5464.96	-348.424	-2.28625
																-358.586	-5464.85	-348.324	-2.28559
																-358.58	-5464.76	-348.224	-2.28493
																-358.573	-5464.65	-348.124	-2.28428
																-358.566	-5464.55	-348.024	-2.28362
																-358.56	-5464.45	-347.924	-2.28297
																-358.553	-5464.35	-347.824	-2.28231
																-358.546	-5464.24	-347.724	-2.28165
																-358.539	-5464.13	-347.624	-2.281
																-358.533	-5464.04	-347.524	-2.28034
																-358.526	-5463.94	-347.424	-2.27969
																-358.519	-5463.83	-347.324	-2.27903
																-358.512	-5463.72	-347.224	-2.27837
																-358.505	-5463.62	-347.124	-2.27772
																-358.499	-5463.52	-347.024	-2.27706
																-358.492	-5463.42	-346.924	-2.2764
																-358.485	-5463.31	-346.824	-2.27575
																-358.478	-5463.2	-346.724	-2.27509
																-358.471	-5463.1	-346.624	-2.27444
																-358.464	-5462.99	-346.524	-2.27378
																-358.457	-5462.88	-346.424	-2.27312
																-358.45	-5462.78	-346.324	-2.27247
																-358.443	-5462.67	-346.224	-2.27181
																-358.436	-5462.56	-346.124	-2.27115
																-358.429	-5462.46	-346.024	-2.2705
																-358.422	-5462.35	-345.924	-2.26984
																-358.415	-5462.24	-345.824	-2.26919
																-358.408	-5462.14	-345.724	-2.26853
																-358.401	-5462.03	-345.624	-2.26787
																-358.394	-5461.92	-345.524	-2.26722
																-358.387	-5461.82	-345.424	-2.26656
																-358.38	-5461.71	-345.324	-2.26591
																-358.373	-5461.6	-345.224	-2.26525
																-358.366	-5461.5	-345.124	-2.26459
																-358.359	-5461.39	-345.024	-2.26394
																-358.352	-5461.28	-344.924	-2.26328
																-358.345	-5461.18	-344.824	-2.26262
																-358.337	-5461.06	-344.724	-2.26197
																-358.33	-5460.95	-344.624	-2.26131
																-358.323	-5460.84	-344.524	-2.26066
																-358.316	-5460.74	-344.424	-2.26
																-358.309	-5460.63	-344.324	-2.25934
																-358.301	-5460.51	-344.224	-2.25869
																-358.294	-5460.4	-344.124	-2.25803
																-358.287	-5460.29	-344.024	-2.25738
																-358.28	-5460.19	-343.924	-2.25672
																-358.272	-5460.07	-343.824	-2.25606
																-358.265	-5459.96	-343.724	-2.25541
																-358.258	-5459.85	-343.624	-2.25475
																-358.251	-5459.75	-343.524	-2.25409
																-358.243	-5459.62	-343.424	-2.25344
																-358.236	-5459.52	-343.324	-2.25278
																-358.228	-5459.39	-343.224	-2.25213
																-358.221	-5459.29	-343.124	-2.25147
																-358.214	-5459.18	-343.024	-2.25081
																-358.206	-5459.06	-342.924	-2.25016
																-358.199	-5458.95	-342.824	-2.2495
																-358.192	-5458.85	-342.724	-2.24885
																-358.184	-5458.72	-342.624	-2.24819
																-358.177	-5458.62	-342.524	-2.24753
																-358.169	-5458.5	-342.424	-2.24688
																-358.162	-5458.39	-342.324	-2.24622
																-358.154	-5458.27	-342.224	-2.24556
																-358.147	-5458.16	-342.124	-2.24491
																-358.139	-5458.04	-342.024	-2.24425
																-358.132	-5457.93	-341.924	-2.2436
																-358.124	-5457.81	-341.824	-2.24294
																-358.117	-5457.7	-341.724	-2.24228
																-358.109	-5457.58	-341.624	-2.24163
																-358.101	-5457.46	-341.524	-2.24097
																-358.094	-5457.35	-341.424	-2.24031
																-358.086	-5457.23	-341.324	-2.23966
																-358.079	-5457.12	-341.224	-2.239
																-358.071	-5457	-341.124	-2.23835
																-358.063	-5456.88	-341.024	-2.23769
																-358.056	-5456.77	-340.924	-2.23703
																-358.048	-5456.65	-340.824	-2.23638
																-358.04	-5456.53	-340.724	-2.23572
																-358.033	-5456.42	-340.624	-2.23507
																-358.025	-5456.3	-340.524	-2.23441
																-358.017	-5456.18	-340.424	-2.23375
																-358.01	-5456.07	-340.324	-2.2331
																-358.002	-5455.95	-340.224	-2.23244
																-357.994	-5455.83	-340.124	-2.23178
																-357.986	-5455.71	-340.024	-2.23113
																-357.979	-5455.6	-339.924	-2.23047
																-357.971	-5455.48	-339.824	-2.22982
																-357.963	-5455.36	-339.724	-2.22916
																-357.955	-5455.23	-339.624	-2.2285
																-357.947	-5455.11	-339.524	-2.22785
																-357.939	-5454.99	-339.424	-2.22719
																-357.932	-5454.88	-339.324	-2.22654
																-357.924	-5454.76	-339.224	-2.22588
																-357.916	-5454.64	-339.124	-2.22522
																-357.908	-5454.52	-339.024	-2.22457
																-357.9	-5454.4	-338.924	-2.22391
																-357.892	-5454.27	-338.824	-2.22325
																-357.884	-5454.15	-338.724	-2.2226
																-357.876	-5454.03	-338.624	-2.22194
																-357.868	-5453.91	-338.524	-2.22129
																-357.86	-5453.79	-338.424	-2.22063
																-357.852	-5453.66	-338.324	-2.21997
																-357.844	-5453.54	-338.224	-2.21932
																-357.836	-5453.42	-338.124	-2.21866
																-357.828	-5453.3	-338.024	-2.21801
																-357.82	-5453.18	-337.924	-2.21735
																-357.812	-5453.05	-337.824	-2.21669
																-357.804	-5452.93	-337.724	-2.21604
																-357.796	-5452.81	-337.624	-2.21538
																-357.788	-5452.69	-337.524	-2.21472
																-357.779	-5452.55	-337.424	-2.21407
																-357.771	-5452.43	-337.324	-2.21341
																-357.763	-5452.31	-337.224	-2.21276
																-357.755	-5452.19	-337.124	-2.2121
																-357.747	-5452.06	-337.024	-2.21144
																-357.738	-5451.93	-336.924	-2.21079
																-357.73	-5451.81	-336.824	-2.21013
																-357.722	-5451.68	-336.724	-2.20948
																-357.714	-5451.56	-336.624	-2.20882
																-357.705	-5451.42	-336.524	-2.20816
																-357.697	-5451.3	-336.424	-2.20751
																-357.689	-5451.18	-336.324	-2.20685
																-357.681	-5451.06	-336.224	-2.20619
																-357.672	-5450.92	-336.124	-2.20554
																-357.664	-5450.8	-336.024	-2.20488
																-357.656	-5450.68	-335.924	-2.20423
																-357.647	-5450.54	-335.824	-2.20357
																-357.639	-5450.42	-335.724	-2.20291
																-357.63	-5450.28	-335.624	-2.20226
																-357.622	-5450.16	-335.524	-2.2016
																-357.614	-5450.04	-335.424	-2.20094
																-357.605	-5449.9	-335.324	-2.20029
																-357.597	-5449.78	-335.224	-2.19963
																-357.588	-5449.64	-335.124	-2.19898
																-357.58	-5449.52	-335.024	-2.19832
																-357.571	-5449.38	-334.924	-2.19766
																-357.563	-5449.26	-334.824	-2.19701
																-357.554	-5449.12	-334.724	-2.19635
																-357.545	-5448.99	-334.624	-2.1957
																-357.537	-5448.86	-334.524	-2.19504
																-357.528	-5448.73	-334.424	-2.19438
																-357.52	-5448.6	-334.324	-2.19373
																-357.511	-5448.47	-334.224	-2.19307
																-357.502	-5448.33	-334.124	-2.19241
																-357.494	-5448.21	-334.024	-2.19176
																-357.485	-5448.07	-333.924	-2.1911
																-357.476	-5447.93	-333.824	-2.19045
																-357.468	-5447.81	-333.724	-2.18979
																-357.459	-5447.68	-333.624	-2.18913
																-357.45	-5447.54	-333.524	-2.18848
																-357.442	-5447.42	-333.424	-2.18782
																-357.433	-5447.28	-333.324	-2.18717
																-357.424	-5447.14	-333.224	-2.18651
																-357.415	-5447	-333.124	-2.18585
																-357.406	-5446.87	-333.024	-2.1852
																-357.398	-5446.75	-332.924	-2.18454
																-357.389	-5446.61	-332.824	-2.18388
																-357.38	-5446.47	-332.724	-2.18323
																-357.371	-5446.33	-332.624	-2.18257
																-357.362	-5446.2	-332.524	-2.18192
																-357.353	-5446.06	-332.424	-2.18126
																-357.344	-5445.92	-332.324	-2.1806
																-357.335	-5445.79	-332.224	-2.17995
																-357.326	-5445.65	-332.124	-2.17929
																-357.317	-5445.51	-332.024	-2.17864
																-357.308	-5445.37	-331.924	-2.17798
																-357.299	-5445.24	-331.824	-2.17732
																-357.29	-5445.1	-331.724	-2.17667
																-357.281	-5444.96	-331.624	-2.17601
																-357.272	-5444.83	-331.524	-2.17535
																-357.263	-5444.69	-331.424	-2.1747
																-357.254	-5444.55	-331.324	-2.17404
																-357.245	-5444.41	-331.224	-2.17339
																-357.236	-5444.28	-331.124	-2.17273
																-357.227	-5444.14	-331.024	-2.17207
																-357.218	-5444	-330.924	-2.17142
																-357.209	-5443.87	-330.824	-2.17076
																-357.2	-5443.73	-330.724	-2.1701
																-357.191	-5443.59	-330.624	-2.16945
																-357.181	-5443.44	-330.524	-2.16879
																-357.172	-5443.3	-330.424	-2.16814
																-357.163	-5443.16	-330.324	-2.16748
																-357.154	-5443.03	-330.224	-2.16682
																-357.145	-5442.89	-330.124	-2.16617
																-357.135	-5442.74	-330.024	-2.16551
																-357.126	-5442.6	-329.924	-2.16486
																-357.117	-5442.46	-329.824	-2.1642
																-357.108	-5442.33	-329.724	-2.16354
																-357.098	-5442.17	-329.624	-2.16289
																-357.089	-5442.04	-329.524	-2.16223
																-357.08	-5441.9	-329.424	-2.16157
																-357.071	-5441.76	-329.324	-2.16092
																-357.061	-5441.61	-329.224	-2.16026
																-357.052	-5441.47	-329.124	-2.15961
																-357.043	-5441.34	-329.024	-2.15895
																-357.033	-5441.18	-328.924	-2.15829
																-357.024	-5441.05	-328.824	-2.15764
																-357.014	-5440.89	-328.724	-2.15698
																-357.005	-5440.76	-328.624	-2.15633
																-356.996	-5440.62	-328.524	-2.15567
																-356.986	-5440.47	-328.424	-2.15501
																-356.977	-5440.33	-328.324	-2.15436
																-356.967	-5440.18	-328.224	-2.1537
																-356.958	-5440.04	-328.124	-2.15304
																-356.948	-5439.89	-328.024	-2.15239
																-356.939	-5439.75	-327.924	-2.15173
																-356.929	-5439.6	-327.824	-2.15108
																-356.92	-5439.46	-327.724	-2.15042
																-356.91	-5439.31	-327.624	-2.14976
																-356.901	-5439.17	-327.524	-2.14911
																-356.891	-5439.02	-327.424	-2.14845
																-356.882	-5438.88	-327.324	-2.1478
																-356.872	-5438.73	-327.224	-2.14714
																-356.863	-5438.59	-327.124	-2.14648
																-356.853	-5438.44	-327.024	-2.14583
																-356.843	-5438.29	-326.924	-2.14517
																-356.834	-5438.15	-326.824	-2.14451
																-356.824	-5438	-326.724	-2.14386
																-356.815	-5437.86	-326.624	-2.1432
																-356.805	-5437.71	-326.524	-2.14255
																-356.795	-5437.56	-326.424	-2.14189
																-356.786	-5437.42	-326.324	-2.14123
																-356.776	-5437.27	-326.224	-2.14058
																-356.766	-5437.11	-326.124	-2.13992
																-356.756	-5436.96	-326.024	-2.13927
																-356.747	-5436.82	-325.924	-2.13861
																-356.737	-5436.67	-325.824	-2.13795
																-356.727	-5436.52	-325.724	-2.1373
																-356.717	-5436.37	-325.624	-2.13664
																-356.708	-5436.23	-325.524	-2.13598
																-356.698	-5436.08	-325.424	-2.13533
																-356.688	-5435.93	-325.324	-2.13467
																-356.678	-5435.77	-325.224	-2.13402
																-356.668	-5435.62	-325.124	-2.13336
																-356.659	-5435.48	-325.024	-2.1327
																-356.649	-5435.33	-324.924	-2.13205
																-356.639	-5435.18	-324.824	-2.13139
																-356.629	-5435.03	-324.724	-2.13073
																-356.619	-5434.87	-324.624	-2.13008
																-356.609	-5434.72	-324.524	-2.12942
																-356.599	-5434.57	-324.424	-2.12877
																-356.589	-5434.42	-324.324	-2.12811
																-356.579	-5434.26	-324.224	-2.12745
																-356.569	-5434.11	-324.124	-2.1268
																-356.559	-5433.96	-324.024	-2.12614
																-356.549	-5433.81	-323.924	-2.12549
																-356.539	-5433.65	-323.824	-2.12483
																-356.529	-5433.5	-323.724	-2.12417
																-356.519	-5433.35	-323.624	-2.12352
																-356.509	-5433.2	-323.524	-2.12286
																-356.499	-5433.04	-323.424	-2.1222
																-356.489	-5432.89	-323.324	-2.12155
																-356.479	-5432.74	-323.224	-2.12089
																-356.469	-5432.59	-323.124	-2.12024
																-356.459	-5432.44	-323.024	-2.11958
																-356.449	-5432.28	-322.924	-2.11892
																-356.439	-5432.13	-322.824	-2.11827
																-356.428	-5431.96	-322.724	-2.11761
																-356.418	-5431.81	-322.624	-2.11696
																-356.408	-5431.66	-322.524	-2.1163
																-356.398	-5431.51	-322.424	-2.11564
																-356.388	-5431.35	-322.324	-2.11499
																-356.377	-5431.19	-322.224	-2.11433
																-356.367	-5431.03	-322.124	-2.11367
																-356.357	-5430.88	-322.024	-2.11302
																-356.347	-5430.73	-321.924	-2.11236
																-356.336	-5430.56	-321.824	-2.11171
																-356.326	-5430.41	-321.724	-2.11105
																-356.316	-5430.26	-321.624	-2.11039
																-356.305	-5430.09	-321.524	-2.10974
																-356.295	-5429.94	-321.424	-2.10908
																-356.284	-5429.77	-321.324	-2.10843
																-356.274	-5429.62	-321.224	-2.10777
																-356.263	-5429.45	-321.124	-2.10711
																-356.253	-5429.3	-321.024	-2.10646
																-356.242	-5429.13	-320.924	-2.1058
																-356.232	-5428.98	-320.824	-2.10514
																-356.221	-5428.81	-320.724	-2.10449
																-356.21	-5428.64	-320.624	-2.10383
																-356.2	-5428.49	-320.524	-2.10318
																-356.189	-5428.32	-320.424	-2.10252
																-356.178	-5428.15	-320.324	-2.10186
																-356.167	-5427.99	-320.224	-2.10121
																-356.156	-5427.82	-320.124	-2.10055
																-356.145	-5427.65	-320.024	-2.0999
																-356.134	-5427.48	-319.924	-2.09924
																-356.123	-5427.31	-319.824	-2.09858
																-356.112	-5427.15	-319.724	-2.09793
																-356.101	-5426.98	-319.624	-2.09727
																-356.09	-5426.81	-319.524	-2.09661
																-356.078	-5426.63	-319.424	-2.09596
																-356.067	-5426.46	-319.324	-2.0953
																-356.056	-5426.29	-319.224	-2.09465
																-356.045	-5426.13	-319.124	-2.09399
																-356.033	-5425.94	-319.024	-2.09333
																-356.022	-5425.78	-318.924	-2.09268
																-356.011	-5425.61	-318.824	-2.09202
																-355.999	-5425.42	-318.724	-2.09136
																-355.988	-5425.26	-318.624	-2.09071
																-355.977	-5425.09	-318.524	-2.09005
																-355.965	-5424.91	-318.424	-2.0894
																-355.954	-5424.74	-318.324	-2.08874
																-355.942	-5424.56	-318.224	-2.08808
																-355.931	-5424.39	-318.124	-2.08743
																-355.919	-5424.21	-318.024	-2.08677
																-355.908	-5424.04	-317.924	-2.08612
																-355.896	-5423.86	-317.824	-2.08546
																-355.885	-5423.69	-317.724	-2.0848
																-355.873	-5423.5	-317.624	-2.08415
																-355.862	-5423.34	-317.524	-2.08349
																-355.85	-5423.15	-317.424	-2.08283
																-355.839	-5422.99	-317.324	-2.08218
																-355.827	-5422.8	-317.224	-2.08152
																-355.816	-5422.64	-317.124	-2.08087
																-355.804	-5422.45	-317.024	-2.08021
																-355.793	-5422.29	-316.924	-2.07955
																-355.781	-5422.1	-316.824	-2.0789
																-355.769	-5421.92	-316.724	-2.07824
																-355.758	-5421.75	-316.624	-2.07759
																-355.746	-5421.57	-316.524	-2.07693
																-355.735	-5421.4	-316.424	-2.07627
																-355.723	-5421.22	-316.324	-2.07562
																-355.711	-5421.04	-316.224	-2.07496
																-355.699	-5420.85	-316.124	-2.0743
																-355.687	-5420.67	-316.024	-2.07365
																-355.675	-5420.49	-315.924	-2.07299
																-355.663	-5420.3	-315.824	-2.07234
																-355.651	-5420.12	-315.724	-2.07168
																-355.639	-5419.94	-315.624	-2.07102
																-355.627	-5419.76	-315.524	-2.07037
																-355.614	-5419.56	-315.424	-2.06971
																-355.602	-5419.37	-315.324	-2.06906
																-355.59	-5419.19	-315.224	-2.0684
																-355.577	-5418.99	-315.124	-2.06774
																-355.564	-5418.8	-315.024	-2.06709
																-355.551	-5418.6	-314.924	-2.06643
																-355.539	-5418.41	-314.824	-2.06577
																-355.526	-5418.22	-314.724	-2.06512
																-355.513	-5418.02	-314.624	-2.06446
																-355.5	-5417.82	-314.524	-2.06381
																-355.487	-5417.62	-314.424	-2.06315
																-355.473	-5417.41	-314.324	-2.06249
																-355.46	-5417.21	-314.224	-2.06184
																-355.446	-5417	-314.124	-2.06118
																-355.433	-5416.8	-314.024	-2.06052
																-355.42	-5416.6	-313.924	-2.05987
																-355.406	-5416.39	-313.824	-2.05921
																-355.393	-5416.19	-313.724	-2.05856
																-355.378	-5415.96	-313.624	-2.0579
																-355.364	-5415.75	-313.524	-2.05724
																-355.349	-5415.52	-313.424	-2.05659
																-355.334	-5415.29	-313.324	-2.05593
																-355.319	-5415.06	-313.224	-2.05528
																-355.305	-5414.85	-313.124	-2.05462
																-355.29	-5414.62	-313.024	-2.05396
																-355.275	-5414.39	-312.924	-2.05331
																-355.26	-5414.16	-312.824	-2.05265
																-355.246	-5413.95	-312.724	-2.05199
																-355.231	-5413.72	-312.624	-2.05134
																-355.215	-5413.48	-312.524	-2.05068
																-355.2	-5413.25	-312.424	-2.05003
																-355.185	-5413.02	-312.324	-2.04937
																-355.168	-5412.76	-312.224	-2.04871
																-355.152	-5412.52	-312.124	-2.04806
																-355.136	-5412.27	-312.024	-2.0474
																-355.12	-5412.03	-311.924	-2.04675
																-355.104	-5411.78	-311.824	-2.04609
																-355.087	-5411.53	-311.724	-2.04543
																-355.071	-5411.28	-311.624	-2.04478
																-355.055	-5411.04	-311.524	-2.04412
																-355.038	-5410.78	-311.424	-2.04346
																-355.021	-5410.52	-311.324	-2.04281
																-355.003	-5410.25	-311.224	-2.04215
																-354.985	-5409.97	-311.124	-2.0415
																-354.966	-5409.68	-311.024	-2.04084
																-354.944	-5409.35	-310.924	-2.04018
																-354.923	-5409.03	-310.824	-2.03953
																-354.901	-5408.69	-310.724	-2.03887
																-354.879	-5408.36	-310.624	-2.03822
																-354.857	-5408.02	-310.524	-2.03756
																-354.835	-5407.69	-310.424	-2.0369
																-354.813	-5407.35	-310.324	-2.03625
																-354.791	-5407.01	-310.224	-2.03559
																-354.769	-5406.68	-310.124	-2.03493
																-354.747	-5406.34	-310.024	-2.03428
																-354.725	-5406.01	-309.924	-2.03362
																-354.703	-5405.67	-309.824	-2.03297
																-354.681	-5405.34	-309.724	-2.03231
																-354.659	-5405	-309.624	-2.03165
																-354.637	-5404.67	-309.524	-2.031
																-354.615	-5404.33	-309.424	-2.03034
																-354.593	-5404	-309.324	-2.02969
																-354.571	-5403.66	-309.224	-2.02903
																-354.549	-5403.33	-309.124	-2.02837
																-354.527	-5402.99	-309.024	-2.02772
																-354.505	-5402.66	-308.924	-2.02706
																-354.483	-5402.32	-308.824	-2.0264
																-354.461	-5401.99	-308.724	-2.02575
																-354.439	-5401.65	-308.624	-2.02509
																-354.417	-5401.32	-308.524	-2.02444
																-354.395	-5400.98	-308.424	-2.02378
																-354.373	-5400.64	-308.324	-2.02312
																-354.35	-5400.29	-308.224	-2.02247
																-354.328	-5399.96	-308.124	-2.02181
																-354.306	-5399.62	-308.024	-2.02115
																-354.284	-5399.29	-307.924	-2.0205
																-354.262	-5398.95	-307.824	-2.01984
																-354.24	-5398.62	-307.724	-2.01919
																-354.217	-5398.27	-307.624	-2.01853
																-354.195	-5397.93	-307.524	-2.01787
																-354.173	-5397.6	-307.424	-2.01722
																-354.151	-5397.26	-307.324	-2.01656
																-354.129	-5396.93	-307.224	-2.01591
																-354.106	-5396.58	-307.124	-2.01525
																-354.084	-5396.24	-307.024	-2.01459
																-354.062	-5395.9	-306.924	-2.01394
																-354.04	-5395.57	-306.824	-2.01328
																-354.018	-5395.23	-306.724	-2.01262
																-353.995	-5394.88	-306.624	-2.01197
																-353.973	-5394.55	-306.524	-2.01131
																-353.951	-5394.21	-306.424	-2.01066
																-353.928	-5393.86	-306.324	-2.01
																-353.906	-5393.53	-306.224	-2.00934
																-353.884	-5393.19	-306.124	-2.00869
																-353.861	-5392.84	-306.024	-2.00803
																-353.839	-5392.51	-305.924	-2.00738
																-353.817	-5392.17	-305.824	-2.00672
																-353.794	-5391.82	-305.724	-2.00606
																-353.772	-5391.49	-305.624	-2.00541
																-357.998	-5455.89	-305.524	-2.00475
																-354.567	-5403.6	-229.524	-1.50606
																-342.049	-5212.82	-152.524	-1.00081
																-336.505	-5128.33	-114.524	-0.75147
																-296.259	-4514.98	-76.524	-0.502126
																-262.852	-4005.87	-61.524	-0.403701
																-222.627	-3392.83	-46.524	-0.305276
																-173.047	-2637.23	-30.524	-0.200289
																-112.096	-1708.34	-15.524	-0.101864
																-67.0089	-1021.21	-8.524	-0.0559318
																-27.7169	-422.405	-3.524	-0.0231234
																-12.0154	-183.114	-1.524	-0.01
																-10.8491	-165.341	-1.3716	-0.009
																-9.68259	-147.563	-1.2192	-0.008
																-8.51573	-129.78	-1.0668	-0.007
																-7.34857	-111.992	-0.9144	-0.006
																-6.1811	-94.1999	-0.762	-0.005
																-5.01332	-76.4029	-0.6096	-0.004
																-3.84523	-58.6013	-0.4572	-0.003
																-2.67683	-40.795	-0.3048	-0.002
																-1.50813	-22.984	-0.1524	-0.001
																1.16908	17.8168	0.1524	0.001
																2.33786	35.629	0.3048	0.002
																3.50633	53.4364	0.4572	0.003
																4.67449	71.2392	0.6096	0.004
																5.84235	89.0374	0.762	0.005
																7.00989	106.831	0.9144	0.006
																8.17714	124.62	1.0668	0.007
																9.34407	142.404	1.2192	0.008
																10.5107	160.183	1.3716	0.009
																11.677	177.958	1.524	0.01
																12.843	195.728	1.6764	0.011
																27.3614	416.988	3.476	0.0228084
																66.6683	1016.02	8.476	0.0556168
																111.855	1704.67	15.476	0.101549
																176.236	2685.84	31.476	0.206535
																222.5	3390.9	46.476	0.304961
																262.712	4003.73	61.476	0.403386
																296.208	4514.2	76.476	0.501811
																339.767	5178.05	114.476	0.751155
																344.668	5252.74	152.476	1.0005
																356.723	5436.46	229.476	1.50575
																358.882	5469.36	305.476	2.00444
																358.882	5469.36	305.476	2.00444
																351.539	5357.45	381.076	2.5005

## Sheet: 3
15 min				30 min				60 min				120 min				180 min				240 min
V(kN)	M (kN.m)	dis (mm)	Δ (%)	V(kN)	M (kN.m)	dis (mm)	Δ (%)	V(kN)	M (kN.m)	dis (mm)	Δ (%)	V(kN)	M (kN.m)	dis (mm)	Δ (%)	V(kN)	M (kN.m)	dis (mm)	Δ (%)	V(kN)	M (kN.m)	dis (mm)	Δ (%)
-800.777	-12203.8	-457.224	-3.00016	-800.777	-12203.8	-457.224	-3.00016	-809.174	-12331.8	-457.424	-3.00147	-735.542	-11209.7	-461.224	-3.0264	-756.055	-11522.3	-457.25	-3.00033	-713.276	-10870.3	-457.524	-3.00213
-822.438	-12534	-387.424	-2.54215	-822.438	-12534	-387.424	-2.54215	-810.773	-12356.2	-438.924	-2.88008	-735.505	-11209.1	-461.224	-3.0264	-757.077	-11537.9	-440.25	-2.88878	-751.508	-11453	-381.524	-2.50344
-811.63	-12369.2	-381.024	-2.50016	-811.63	-12369.2	-381.024	-2.50016	-807.796	-12310.8	-381.424	-2.50278	-744.131	-11340.6	-460.224	-3.01984	-754.687	-11501.4	-381.25	-2.50164	-751.508	-11453	-381.524	-2.50344
-795.121	-12117.6	-304.824	-2.00016	-795.121	-12117.6	-304.824	-2.00016	-798.965	-12176.2	-304.924	-2.00081	-749.505	-11422.5	-459.224	-3.01328	-747.847	-11397.2	-305.25	-2.00295	-742.345	-11313.3	-305.524	-2.00475
-780.574	-11896	-228.624	-1.50016	-780.574	-11896	-228.624	-1.50016	-788.32	-12014	-228.924	-1.50213	-749.787	-11426.8	-458.224	-3.00672	-737.751	-11243.3	-229.25	-1.50427	-733.105	-11172.5	-229.524	-1.50606
-752.404	-11466.6	-152.424	-1.00016	-752.404	-11466.6	-152.424	-1.00016	-756.001	-11521.5	-152.424	-1.00016	-784.063	-11949.1	-457.224	-3.00016	-710.407	-10826.6	-153.25	-1.00558	-699.245	-10656.5	-152.524	-1.00081
-738.777	-11259	-114.324	-0.750157	-738.777	-11259	-114.324	-0.750157	-737.701	-11242.6	-114.524	-0.75147	-786.087	-11980	-437.324	-2.86958	-700.008	-10668.1	-115.25	-0.756234	-683.85	-10421.9	-114.524	-0.75147
-636.244	-9696.36	-76.224	-0.500157	-636.244	-9696.36	-76.224	-0.500157	-631.791	-9628.5	-76.524	-0.502126	-783.515	-11940.8	-381.524	-2.50344	-610.05	-9297.16	-76.25	-0.500328	-601.248	-9163.01	-76.524	-0.502126
-559.518	-8527.06	-61.024	-0.40042	-559.518	-8527.06	-61.024	-0.40042	-553.992	-8442.84	-61.024	-0.40042	-776.358	-11831.7	-305.524	-2.00475	-539.02	-8214.67	-61.25	-0.401903	-532.427	-8114.18	-61.524	-0.403701
-473.193	-7211.47	-45.724	-0.300026	-473.193	-7211.47	-45.724	-0.300026	-470.038	-7163.39	-46.024	-0.301995	-762.172	-11615.5	-229.524	-1.50606	-456.815	-6961.87	-46.25	-0.303478	-451.434	-6879.85	-46.524	-0.305276
-376.63	-5739.84	-30.524	-0.200289	-376.63	-5739.84	-30.524	-0.200289	-372.682	-5679.68	-30.524	-0.200289	-732.964	-11170.4	-152.524	-1.00081	-364.05	-5548.12	-31.25	-0.205052	-352.876	-5377.83	-30.524	-0.200289
-250.549	-3818.37	-15.324	-0.100551	-250.549	-3818.37	-15.324	-0.100551	-250.381	-3815.81	-15.524	-0.101864	-714.3	-10885.9	-114.524	-0.75147	-235.234	-3584.97	-15.25	-0.100066	-232.543	-3543.95	-15.524	-0.101864
-142.668	-2174.26	-7.624	-0.0500262	-142.668	-2174.26	-7.624	-0.0500262	-149.609	-2280.04	-8.024	-0.0526509	-618.598	-9427.44	-76.524	-0.502126	-132.111	-2013.37	-7.62	-0.05	-142.56	-2172.62	-8.524	-0.0559318
-58.6206	-893.378	-3.124	-0.0204987	-58.6206	-893.378	-3.124	-0.0204987	-66.0005	-1005.85	-3.524	-0.0231234	-545.715	-8316.69	-61.524	-0.403701	-52.9028	-806.239	-3.05	-0.0200131	-58.9354	-898.175	-3.524	-0.0231234
-26.9886	-411.307	-1.524	-0.01	-26.9886	-411.307	-1.524	-0.01	-27.1486	-413.744	-1.524	-0.01	-463.431	-7062.69	-46.524	-0.305276	-26.5246	-404.235	-1.53	-0.0100394	-20.9949	-319.963	-1.524	-0.01
-24.3692	-371.387	-1.3716	-0.009	-24.3692	-371.387	-1.3716	-0.009	-24.5016	-373.405	-1.3716	-0.009	-364.907	-5561.19	-30.524	-0.200289	-26.3552	-401.654	-1.52	-0.00997375	-19.1427	-291.734	-1.3716	-0.009
-21.7437	-331.374	-1.2192	-0.008	-21.7437	-331.374	-1.2192	-0.008	-21.8541	-333.057	-1.2192	-0.008	-243.384	-3709.17	-15.524	-0.101864	-26.1859	-399.073	-1.51	-0.00990814	-17.2598	-263.04	-1.2192	-0.008
-19.1156	-291.322	-1.0668	-0.007	-19.1156	-291.322	-1.0668	-0.007	-19.2061	-292.701	-1.0668	-0.007	-152.224	-2319.9	-8.524	-0.0559318	-26.0165	-396.492	-1.5	-0.00984252	-15.3616	-234.11	-1.0668	-0.007
-16.487	-251.262	-0.9144	-0.006	-16.487	-251.262	-0.9144	-0.006	-16.5575	-252.336	-0.9144	-0.006	-63.3017	-964.718	-3.524	-0.0231234	-25.8471	-393.91	-1.49	-0.0097769	-13.4295	-204.666	-0.9144	-0.006
-13.8578	-211.193	-0.762	-0.005	-13.8578	-211.193	-0.762	-0.005	-13.9083	-211.963	-0.762	-0.005	-26.2226	-399.633	-1.524	-0.01	-25.6778	-391.329	-1.48	-0.00971129	-11.4509	-174.512	-0.762	-0.005
-11.2281	-171.116	-0.6096	-0.004	-11.2281	-171.116	-0.6096	-0.004	-11.2586	-171.582	-0.6096	-0.004	-23.6703	-360.735	-1.3716	-0.009	-25.5084	-388.748	-1.47	-0.00964567	-9.41217	-143.441	-0.6096	-0.004
-8.59781	-131.031	-0.4572	-0.003	-8.59781	-131.031	-0.4572	-0.003	-8.60831	-131.191	-0.4572	-0.003	-21.1175	-321.83	-1.2192	-0.008	-25.339	-386.167	-1.46	-0.00958005	-7.2792	-110.935	-0.4572	-0.003
-5.96698	-90.9367	-0.3048	-0.002	-5.96698	-90.9367	-0.3048	-0.002	-5.95739	-90.7906	-0.3048	-0.002	-18.5641	-282.917	-1.0668	-0.007	-25.1697	-383.586	-1.45	-0.00951444	-5.06913	-77.2535	-0.3048	-0.002
-3.3356	-50.8345	-0.1524	-0.001	-3.3356	-50.8345	-0.1524	-0.001	-3.30583	-50.3809	-0.1524	-0.001	-16.0102	-243.996	-0.9144	-0.006	-25.0003	-381.004	-1.44	-0.00944882	-2.77824	-42.3403	-0.1524	-0.001
2.79686	42.6241	0.1524	0.001	2.79686	42.6241	0.1524	0.001	2.79606	42.6119	0.1524	0.001	-13.4558	-205.067	-0.762	-0.005	-24.8309	-378.423	-1.43	-0.0093832	2.50497	38.1758	0.1524	0.001
5.59296	85.2368	0.3048	0.002	5.59296	85.2368	0.3048	0.002	5.59141	85.2131	0.3048	0.002	-10.9009	-166.13	-0.6096	-0.004	-24.6615	-375.841	-1.42	-0.00931759	5.00925	76.341	0.3048	0.002
8.38845	127.84	0.4572	0.003	8.38845	127.84	0.4572	0.003	8.38617	127.805	0.4572	0.003	-8.34552	-127.186	-0.4572	-0.003	-24.4921	-373.26	-1.41	-0.00925197	7.513	114.498	0.4572	0.003
11.1832	170.432	0.6096	0.004	11.1832	170.432	0.6096	0.004	11.1802	170.387	0.6096	0.004	-5.78959	-88.2333	-0.3048	-0.002	-24.3227	-370.679	-1.4	-0.00918635	10.0161	152.645	0.6096	0.004
13.9774	213.015	0.762	0.005	13.9774	213.015	0.762	0.005	13.9737	212.96	0.762	0.005	-3.23314	-49.273	-0.1524	-0.001	-24.1533	-368.097	-1.39	-0.00912073	12.5186	190.783	0.762	0.005
16.7706	255.585	0.9144	0.006	16.7706	255.585	0.9144	0.006	16.7664	255.519	0.9144	0.006	2.67858	40.8215	0.1524	0.001	-23.984	-365.515	-1.38	-0.00905512	15.0203	228.91	0.9144	0.006
19.5633	298.145	1.0668	0.007	19.5633	298.145	1.0668	0.007	19.5584	298.07	1.0668	0.007	5.35645	81.6323	0.3048	0.002	-23.8146	-362.934	-1.37	-0.0089895	17.5459	267.399	1.0668	0.007
22.3551	340.691	1.2192	0.008	22.3551	340.691	1.2192	0.008	22.3506	340.623	1.2192	0.008	8.03376	122.434	0.4572	0.003	-23.6452	-360.352	-1.36	-0.00892388	17.618	268.499	1.2192	0.008
25.1436	383.188	1.3716	0.009	25.1436	383.188	1.3716	0.009	25.1387	383.113	1.3716	0.009	10.7104	163.226	0.6096	0.004	-23.4758	-357.77	-1.35	-0.00885827	17.5878	268.038	1.3716	0.009
28.0959	428.182	1.524	0.01	28.0959	428.182	1.524	0.01	29.0378	442.537	1.524	0.01	13.3865	204.01	0.762	0.005	-23.3063	-355.189	-1.34	-0.00879265	58.247	887.685	3.476	0.0228084
28.7989	438.896	1.6764	0.011	28.7989	438.896	1.6764	0.011	29.0608	442.886	1.6764	0.011	16.0617	244.781	0.9144	0.006	-23.1369	-352.607	-1.33	-0.00872703	141.938	2163.14	8.476	0.0556168
57.5312	876.776	3.076	0.0201837	57.5312	876.776	3.076	0.0201837	64.9923	990.483	3.476	0.0228084	18.7365	285.544	1.0668	0.007	-22.9675	-350.025	-1.32	-0.00866142	232.142	3537.85	15.476	0.101549
143.336	2184.44	7.676	0.0503675	143.336	2184.44	7.676	0.0503675	148.68	2265.89	7.976	0.052336	21.4113	326.308	1.2192	0.008	-22.7981	-347.443	-1.31	-0.0085958	359.247	5474.93	31.476	0.206535
249.925	3808.86	15.276	0.100236	249.925	3808.86	15.276	0.100236	249.824	3807.32	15.476	0.101549	24.0803	366.984	1.3716	0.009	-22.6287	-344.861	-1.3	-0.00853018	451.297	6877.77	46.476	0.304961
376.926	5744.35	30.576	0.20063	376.926	5744.35	30.576	0.20063	375.722	5726	30.976	0.203255	26.7992	408.42	1.524	0.01	-22.4593	-342.279	-1.29	-0.00846457	531.925	8106.54	61.476	0.403386
473.46	7215.53	45.776	0.300367	473.46	7215.53	45.776	0.300367	469.951	7162.05	45.976	0.30168	27.9817	426.441	1.6764	0.011	-22.2899	-339.698	-1.28	-0.00839895	600.004	9144.06	76.476	0.501811
559.133	8521.18	60.976	0.400105	559.133	8521.18	60.976	0.400105	553.832	8440.4	60.976	0.400105	62.2832	949.196	3.476	0.0228084	-22.1204	-337.115	-1.27	-0.00833333	688.116	10486.9	114.476	0.751155
635.453	9684.31	76.276	0.500499	635.453	9684.31	76.276	0.500499	630.537	9609.39	76.476	0.501811	151.314	2306.02	8.476	0.0556168	-21.951	-334.533	-1.26	-0.00826772	703.496	10721.3	152.476	1.0005
740.957	11292.2	114.376	0.750499	740.957	11292.2	114.376	0.750499	737.706	11242.6	114.476	0.751155	242.832	3700.76	15.476	0.101549	-21.7816	-331.951	-1.25	-0.0082021	737.021	11232.2	229.476	1.50575
758.841	11564.7	152.476	1.0005	758.841	11564.7	152.476	1.0005	762.825	11625.5	152.476	1.0005	371.246	5657.79	31.476	0.206535	-21.6122	-329.369	-1.24	-0.00813648	744.29	11343	305.476	2.00444
783.543	11941.2	228.676	1.5005	783.543	11941.2	228.676	1.5005	794.693	12111.1	229.076	1.50312	463.622	7065.59	46.476	0.304961	-21.4427	-326.787	-1.23	-0.00807087	751.59	11454.2	381.476	2.50312
793.278	12089.6	304.876	2.0005	793.278	12089.6	304.876	2.0005	800.838	12204.8	305.076	2.00181	545.863	8318.96	61.476	0.403386	-21.2733	-324.205	-1.22	-0.00800525	751.902	11459	435.476	2.85745
808.001	12313.9	381.076	2.5005	808.001	12313.9	381.076	2.5005	808.831	12326.6	381.076	2.5005	617.88	9416.48	76.476	0.501811	-21.1038	-321.623	-1.21	-0.00793963	729.316	11114.8	457.476	3.00181
822.09	12528.7	387.476	2.54249	822.09	12528.7	387.476	2.54249	811.207	12362.8	436.076	2.86139	717.766	10938.7	114.476	0.751155	-20.9344	-319.04	-1.2	-0.00787402	729.352	11115.3	457.476	3.00181
798.953	12176	457.276	3.0005	798.953	12176	457.276	3.0005	808.875	12327.3	457.576	3.00247	735.967	11216.1	152.476	1.0005	-20.765	-316.458	-1.19	-0.0078084
798.993	12176.7	457.276	3.0005	798.993	12176.7	457.276	3.0005	800.089	12193.4	457.676	3.00312	766.454	11680.8	229.476	1.50575	-20.5955	-313.876	-1.18	-0.00774278
								800.053	12192.8	457.776	3.00378	778.055	11857.6	305.476	2.00444	-20.4261	-311.293	-1.17	-0.00767717
								800.017	12192.3	457.876	3.00444	784.836	11960.9	381.476	2.50312	-20.2566	-308.711	-1.16	-0.00761155
								799.981	12191.7	457.976	3.00509	786.278	11982.9	435.076	2.85483	-20.0871	-306.128	-1.15	-0.00754593
								799.945	12191.2	458.076	3.00575	749.648	11424.6	450.776	2.95785	-19.9177	-303.546	-1.14	-0.00748031
								799.909	12190.6	458.176	3.0064	783.838	11945.7	457.276	3.0005	-19.7482	-300.963	-1.13	-0.0074147
								799.873	12190.1	458.276	3.00706					-19.5788	-298.38	-1.12	-0.00734908
								799.836	12189.5	458.376	3.00772					-19.4093	-295.798	-1.11	-0.00728346
								799.799	12188.9	458.476	3.00837					-19.2398	-293.215	-1.1	-0.00721785
								799.762	12188.4	458.576	3.00903					-19.0704	-290.632	-1.09	-0.00715223
								799.724	12187.8	458.676	3.00969					-18.9009	-288.049	-1.08	-0.00708661
								799.686	12187.2	458.776	3.01034					-18.7314	-285.467	-1.07	-0.007021
								799.648	12186.6	458.876	3.011					-18.5619	-282.884	-1.06	-0.00695538
								799.609	12186	458.976	3.01165					-18.3924	-280.301	-1.05	-0.00688976
								799.571	12185.5	459.076	3.01231					-18.223	-277.718	-1.04	-0.00682415
								799.531	12184.9	459.176	3.01297					-18.0535	-275.135	-1.03	-0.00675853
								799.491	12184.2	459.276	3.01362					-17.884	-272.552	-1.02	-0.00669291
								799.451	12183.6	459.376	3.01428					-17.7145	-269.969	-1.01	-0.0066273
								799.41	12183	459.476	3.01493					-17.545	-267.386	-1	-0.00656168
								799.369	12182.4	459.576	3.01559					-17.3755	-264.802	-0.99	-0.00649606
								799.328	12181.8	459.676	3.01625					-17.206	-262.219	-0.98	-0.00643045
								799.286	12181.1	459.776	3.0169					-17.0365	-259.636	-0.97	-0.00636483
								799.24	12180.4	459.876	3.01756					-16.867	-257.053	-0.96	-0.00629921
								799.193	12179.7	459.976	3.01822					-16.6975	-254.469	-0.95	-0.0062336
								799.146	12179	460.076	3.01887					-16.528	-251.886	-0.94	-0.00616798
								799.098	12178.3	460.176	3.01953					-16.3584	-249.303	-0.93	-0.00610236
								799.049	12177.5	460.276	3.02018					-16.1889	-246.719	-0.92	-0.00603675
								799	12176.8	460.376	3.02084					-16.0194	-244.136	-0.91	-0.00597113
								798.951	12176	460.476	3.0215					-15.8499	-241.552	-0.9	-0.00590551
								798.901	12175.3	460.576	3.02215					-15.6804	-238.969	-0.89	-0.0058399
								798.85	12174.5	460.676	3.02281					-15.5108	-236.385	-0.88	-0.00577428
								798.8	12173.7	460.776	3.02346					-15.3413	-233.801	-0.87	-0.00570866
								798.749	12172.9	460.876	3.02412					-15.1718	-231.218	-0.86	-0.00564304
								798.697	12172.1	460.976	3.02478					-15.0022	-228.634	-0.85	-0.00557743
								798.646	12171.4	461.076	3.02543					-14.8327	-226.05	-0.84	-0.00551181
								798.594	12170.6	461.176	3.02609					-14.6631	-223.466	-0.83	-0.00544619
								798.542	12169.8	461.276	3.02675					-14.4936	-220.883	-0.82	-0.00538058
								798.489	12169	461.376	3.0274					-14.3241	-218.299	-0.81	-0.00531496
								798.437	12168.2	461.476	3.02806					-14.1545	-215.715	-0.8	-0.00524934
								798.384	12167.4	461.576	3.02871					-13.985	-213.131	-0.79	-0.00518373
								798.331	12166.6	461.676	3.02937					-13.8154	-210.547	-0.78	-0.00511811
								798.278	12165.8	461.776	3.03003					-13.6458	-207.963	-0.77	-0.00505249
								798.224	12164.9	461.876	3.03068					-13.4763	-205.379	-0.76	-0.00498688
								798.171	12164.1	461.976	3.03134					-13.3067	-202.794	-0.75	-0.00492126
								798.117	12163.3	462.076	3.03199					-13.1372	-200.21	-0.74	-0.00485564
								798.064	12162.5	462.176	3.03265					-12.9676	-197.626	-0.73	-0.00479003
								798.01	12161.7	462.276	3.03331					-12.798	-195.042	-0.72	-0.00472441
								797.956	12160.8	462.376	3.03396					-12.6284	-192.458	-0.71	-0.00465879
								797.902	12160	462.476	3.03462					-12.4589	-189.873	-0.7	-0.00459318
								797.848	12159.2	462.576	3.03528					-12.2893	-187.289	-0.69	-0.00452756
								797.794	12158.4	462.676	3.03593					-12.1197	-184.704	-0.68	-0.00446194
								797.74	12157.6	462.776	3.03659					-11.9501	-182.12	-0.67	-0.00439633
								797.686	12156.7	462.876	3.03724					-11.7805	-179.535	-0.66	-0.00433071
								797.631	12155.9	462.976	3.0379					-11.611	-176.951	-0.65	-0.00426509
								797.577	12155.1	463.076	3.03856					-11.4414	-174.366	-0.64	-0.00419948
								797.522	12154.2	463.176	3.03921					-11.2718	-171.782	-0.63	-0.00413386
								797.468	12153.4	463.276	3.03987					-11.1022	-169.197	-0.62	-0.00406824
								797.413	12152.6	463.376	3.04052					-10.9326	-166.612	-0.61	-0.00400262
								797.359	12151.8	463.476	3.04118					-10.763	-164.028	-0.6	-0.00393701
								797.304	12150.9	463.576	3.04184					-10.5934	-161.443	-0.59	-0.00387139
								797.25	12150.1	463.676	3.04249					-10.4238	-158.858	-0.58	-0.00380577
								797.195	12149.3	463.776	3.04315					-10.2541	-156.273	-0.57	-0.00374016
								797.14	12148.4	463.876	3.04381					-10.0845	-153.688	-0.56	-0.00367454
								797.086	12147.6	463.976	3.04446					-9.91491	-151.103	-0.55	-0.00360892
								797.031	12146.8	464.076	3.04512					-9.74529	-148.518	-0.54	-0.00354331
								796.977	12145.9	464.176	3.04577					-9.57567	-145.933	-0.53	-0.00347769
								796.923	12145.1	464.276	3.04643					-9.40605	-143.348	-0.52	-0.00341207
								796.868	12144.3	464.376	3.04709					-9.23642	-140.763	-0.51	-0.00334646
								796.814	12143.4	464.476	3.04774					-9.06679	-138.178	-0.5	-0.00328084
								796.759	12142.6	464.576	3.0484					-8.89716	-135.593	-0.49	-0.00321522
								796.704	12141.8	464.676	3.04906					-8.72752	-133.007	-0.48	-0.00314961
								796.65	12140.9	464.776	3.04971					-8.55789	-130.422	-0.47	-0.00308399
								796.595	12140.1	464.876	3.05037					-8.38825	-127.837	-0.46	-0.00301837
								796.54	12139.3	464.976	3.05102					-8.2186	-125.252	-0.45	-0.00295276
								796.486	12138.4	465.076	3.05168					-8.04896	-122.666	-0.44	-0.00288714
								796.431	12137.6	465.176	3.05234					-7.87931	-120.081	-0.43	-0.00282152
								796.376	12136.8	465.276	3.05299					-7.70966	-117.495	-0.42	-0.00275591
								796.321	12135.9	465.376	3.05365					-7.54001	-114.91	-0.41	-0.00269029
								796.266	12135.1	465.476	3.0543					-7.37035	-112.324	-0.4	-0.00262467
								796.211	12134.3	465.576	3.05496					-7.20069	-109.739	-0.39	-0.00255906
								796.156	12133.4	465.676	3.05562					-7.03103	-107.153	-0.38	-0.00249344
								796.101	12132.6	465.776	3.05627					-6.86137	-104.567	-0.37	-0.00242782
								796.046	12131.7	465.876	3.05693					-6.6917	-101.982	-0.36	-0.0023622
								795.991	12130.9	465.976	3.05759					-6.52203	-99.3958	-0.35	-0.00229659
								795.936	12130.1	466.076	3.05824					-6.35236	-96.81	-0.34	-0.00223097
								795.881	12129.2	466.176	3.0589					-6.18268	-94.2241	-0.33	-0.00216535
								795.826	12128.4	466.276	3.05955					-6.01301	-91.6382	-0.32	-0.00209974
								795.771	12127.6	466.376	3.06021					-5.84333	-89.0523	-0.31	-0.00203412
								795.715	12126.7	466.476	3.06087					-5.67365	-86.4664	-0.3	-0.0019685
								795.66	12125.9	466.576	3.06152					-5.50396	-83.8803	-0.29	-0.00190289
								795.605	12125	466.676	3.06218					-5.33427	-81.2943	-0.28	-0.00183727
								795.55	12124.2	466.776	3.06283					-5.16458	-78.7082	-0.27	-0.00177165
								795.494	12123.3	466.876	3.06349					-4.99489	-76.1221	-0.26	-0.00170604
								795.439	12122.5	466.976	3.06415					-4.82519	-73.5359	-0.25	-0.00164042
								795.383	12121.6	467.076	3.0648					-4.65549	-70.9497	-0.24	-0.0015748
								795.328	12120.8	467.176	3.06546					-4.48579	-68.3635	-0.23	-0.00150919
								795.272	12119.9	467.276	3.06612					-4.31609	-65.7772	-0.22	-0.00144357
								795.217	12119.1	467.376	3.06677					-4.14638	-63.1909	-0.21	-0.00137795
								795.161	12118.3	467.476	3.06743					-3.97667	-60.6045	-0.2	-0.00131234
								795.105	12117.4	467.576	3.06808					-3.80696	-58.0181	-0.19	-0.00124672
								795.05	12116.6	467.676	3.06874					-3.63725	-55.4316	-0.18	-0.0011811
								794.994	12115.7	467.776	3.0694					-3.46753	-52.8451	-0.17	-0.00111549
								794.938	12114.9	467.876	3.07005					-3.29781	-50.2586	-0.16	-0.00104987
								794.882	12114	467.976	3.07071					-3.12809	-47.672	-0.15	-0.000984252
								794.827	12113.2	468.076	3.07136					-2.95836	-45.0854	-0.14	-0.000918635
								794.771	12112.3	468.176	3.07202					-2.78863	-42.4988	-0.13	-0.000853018
								794.715	12111.5	468.276	3.07268					-2.6189	-39.9121	-0.12	-0.000787402
								794.659	12110.6	468.376	3.07333					-2.44917	-37.3254	-0.11	-0.000721785
								794.603	12109.7	468.476	3.07399					-2.27943	-34.7386	-0.1	-0.000656168
								794.548	12108.9	468.576	3.07465					-2.1097	-32.1518	-0.09	-0.000590551
								794.492	12108.1	468.676	3.0753					-1.93995	-29.5649	-0.08	-0.000524934
								794.436	12107.2	468.776	3.07596					-1.77021	-26.978	-0.07	-0.000459318
								794.38	12106.4	468.876	3.07661					-1.60046	-24.3911	-0.06	-0.000393701
								794.324	12105.5	468.976	3.07727					-1.43072	-21.8041	-0.05	-0.000328084
								794.268	12104.6	469.076	3.07793					-1.26096	-19.2171	-0.04	-0.000262467
								794.212	12103.8	469.176	3.07858					-1.09121	-16.63	-0.03	-0.00019685
								794.156	12102.9	469.276	3.07924					-0.921452	-14.0429	-0.02	-0.000131234
								794.1	12102.1	469.376	3.0799					-0.751692	-11.4558	-0.01	-6.56168e-05
								794.043	12101.2	469.476	3.08055					0.169772	2.58733	0.01	6.56168e-05
								793.987	12100.4	469.576	3.08121					0.339538	5.17456	0.02	0.000131234
								793.931	12099.5	469.676	3.08186					0.509303	7.76177	0.03	0.00019685
								793.874	12098.6	469.776	3.08252					0.679065	10.3489	0.04	0.000262467
								793.817	12097.8	469.876	3.08318					0.848824	12.9361	0.05	0.000328084
								793.76	12096.9	469.976	3.08383					1.01858	15.5232	0.06	0.000393701
								793.703	12096	470.076	3.08449					1.18834	18.1102	0.07	0.000459318
								793.645	12095.1	470.176	3.08514					1.35809	20.6972	0.08	0.000524934
								793.588	12094.3	470.276	3.0858					1.52784	23.2842	0.09	0.000590551
								793.531	12093.4	470.376	3.08646					1.69758	25.8712	0.1	0.000656168
								793.473	12092.5	470.476	3.08711					1.86733	28.458	0.11	0.000721785
								793.416	12091.7	470.576	3.08777					2.03707	31.0449	0.12	0.000787402
								793.358	12090.8	470.676	3.08843					2.20681	33.6317	0.13	0.000853018
								793.301	12089.9	470.776	3.08908					2.37654	36.2185	0.14	0.000918635
								793.243	12089	470.876	3.08974					2.54627	38.8052	0.15	0.000984252
								793.185	12088.1	470.976	3.09039					2.716	41.3919	0.16	0.00104987
								793.128	12087.3	471.076	3.09105					2.88573	43.9786	0.17	0.00111549
								793.07	12086.4	471.176	3.09171					3.05546	46.5652	0.18	0.0011811
								793.012	12085.5	471.276	3.09236					3.22518	49.1517	0.19	0.00124672
								792.954	12084.6	471.376	3.09302					3.3949	51.7383	0.2	0.00131234
								792.897	12083.8	471.476	3.09367					3.56462	54.3247	0.21	0.00137795
								792.839	12082.9	471.576	3.09433					3.73433	56.9112	0.22	0.00144357
								792.781	12082	471.676	3.09499					3.90404	59.4976	0.23	0.00150919
								792.723	12081.1	471.776	3.09564					4.07375	62.084	0.24	0.0015748
								792.666	12080.2	471.876	3.0963					4.24346	64.6703	0.25	0.00164042
								792.608	12079.3	471.976	3.09696					4.41316	67.2566	0.26	0.00170604
								792.551	12078.5	472.076	3.09761					4.58286	69.8428	0.27	0.00177165
								792.493	12077.6	472.176	3.09827					4.75256	72.429	0.28	0.00183727
								792.436	12076.7	472.276	3.09892					4.92226	75.0152	0.29	0.00190289
								792.378	12075.8	472.376	3.09958					5.09195	77.6013	0.3	0.0019685
								792.321	12075	472.476	3.10024					5.26164	80.1874	0.31	0.00203412
								792.263	12074.1	472.576	3.10089					5.43133	82.7734	0.32	0.00209974
								792.206	12073.2	472.676	3.10155					5.60101	85.3594	0.33	0.00216535
								792.148	12072.3	472.776	3.1022					5.77069	87.9454	0.34	0.00223097
								792.09	12071.5	472.876	3.10286					5.94037	90.5313	0.35	0.00229659
								792.033	12070.6	472.976	3.10352					6.11005	93.1172	0.36	0.0023622
								791.975	12069.7	473.076	3.10417					6.27973	95.703	0.37	0.00242782
								791.918	12068.8	473.176	3.10483					6.4494	98.2888	0.38	0.00249344
								791.86	12067.9	473.276	3.10549					6.61907	100.875	0.39	0.00255906
								791.802	12067.1	473.376	3.10614					6.78873	103.46	0.4	0.00262467
								791.745	12066.2	473.476	3.1068					6.9584	106.046	0.41	0.00269029
								791.687	12065.3	473.576	3.10745					7.12806	108.632	0.42	0.00275591
								791.629	12064.4	473.676	3.10811					7.29772	111.217	0.43	0.00282152
								791.572	12063.6	473.776	3.10877					7.46737	113.803	0.44	0.00288714
								791.514	12062.7	473.876	3.10942					7.63703	116.388	0.45	0.00295276
								791.456	12061.8	473.976	3.11008					7.80668	118.974	0.46	0.00301837
								791.398	12060.9	474.076	3.11073					7.97632	121.559	0.47	0.00308399
								791.341	12060	474.176	3.11139					8.14597	124.145	0.48	0.00314961
								791.283	12059.2	474.276	3.11205					8.31561	126.73	0.49	0.00321522
								791.225	12058.3	474.376	3.1127					8.48525	129.315	0.5	0.00328084
								791.167	12057.4	474.476	3.11336					8.65489	131.9	0.51	0.00334646
								791.109	12056.5	474.576	3.11402					8.82452	134.486	0.52	0.00341207
								791.051	12055.6	474.676	3.11467					8.99415	137.071	0.53	0.00347769
								790.994	12054.7	474.776	3.11533					9.16378	139.656	0.54	0.00354331
								790.936	12053.9	474.876	3.11598					9.33341	142.241	0.55	0.00360892
								790.878	12053	474.976	3.11664					9.50303	144.826	0.56	0.00367454
								790.82	12052.1	475.076	3.1173					9.67265	147.411	0.57	0.00374016
								790.762	12051.2	475.176	3.11795					9.84227	149.996	0.58	0.00380577
								790.704	12050.3	475.276	3.11861					10.0119	152.581	0.59	0.00387139
								790.646	12049.4	475.376	3.11927					10.1815	155.166	0.6	0.00393701
								790.588	12048.6	475.476	3.11992					10.3511	157.751	0.61	0.00400262
								790.53	12047.7	475.576	3.12058					10.5207	160.336	0.62	0.00406824
								790.472	12046.8	475.676	3.12123					10.6903	162.921	0.63	0.00413386
								790.414	12045.9	475.776	3.12189					10.8599	165.505	0.64	0.00419948
								790.355	12045	475.876	3.12255					11.0295	168.09	0.65	0.00426509
								790.297	12044.1	475.976	3.1232					11.1991	170.675	0.66	0.00433071
								790.239	12043.2	476.076	3.12386					11.3687	173.259	0.67	0.00439633
								790.181	12042.4	476.176	3.12451					11.5383	175.844	0.68	0.00446194
								790.123	12041.5	476.276	3.12517					11.7079	178.428	0.69	0.00452756
								790.065	12040.6	476.376	3.12583					11.8775	181.013	0.7	0.00459318
								790.006	12039.7	476.476	3.12648					12.0471	183.597	0.71	0.00465879
								789.948	12038.8	476.576	3.12714					12.2167	186.182	0.72	0.00472441
								789.89	12037.9	476.676	3.1278					12.3862	188.766	0.73	0.00479003
								789.832	12037	476.776	3.12845					12.5558	191.35	0.74	0.00485564
								789.773	12036.1	476.876	3.12911					12.7254	193.935	0.75	0.00492126
								789.715	12035.3	476.976	3.12976					12.8949	196.519	0.76	0.00498688
								789.657	12034.4	477.076	3.13042					13.0645	199.103	0.77	0.00505249
								789.598	12033.5	477.176	3.13108					13.2341	201.687	0.78	0.00511811
								789.54	12032.6	477.276	3.13173					13.4036	204.272	0.79	0.00518373
								789.482	12031.7	477.376	3.13239					13.5732	206.856	0.8	0.00524934
								789.423	12030.8	477.476	3.13304					13.7428	209.44	0.81	0.00531496
								789.365	12029.9	477.576	3.1337					13.9123	212.024	0.82	0.00538058
								789.306	12029	477.676	3.13436					14.0819	214.608	0.83	0.00544619
								789.248	12028.1	477.776	3.13501					14.2514	217.192	0.84	0.00551181
								789.189	12027.2	477.876	3.13567					14.421	219.775	0.85	0.00557743
								789.131	12026.4	477.976	3.13633					14.5905	222.359	0.86	0.00564304
								789.072	12025.5	478.076	3.13698					14.76	224.943	0.87	0.00570866
								789.014	12024.6	478.176	3.13764					14.9296	227.527	0.88	0.00577428
								788.955	12023.7	478.276	3.13829					15.0991	230.111	0.89	0.0058399
								788.896	12022.8	478.376	3.13895					15.2687	232.694	0.9	0.00590551
								788.838	12021.9	478.476	3.13961					15.4382	235.278	0.91	0.00597113
								788.779	12021	478.576	3.14026					15.6077	237.862	0.92	0.00603675
								788.72	12020.1	478.676	3.14092					15.7772	240.445	0.93	0.00610236
								788.662	12019.2	478.776	3.14157					15.9468	243.029	0.94	0.00616798
								788.603	12018.3	478.876	3.14223					16.1163	245.612	0.95	0.0062336
								788.544	12017.4	478.976	3.14289					16.2858	248.196	0.96	0.00629921
								788.485	12016.5	479.076	3.14354					16.4553	250.779	0.97	0.00636483
								788.426	12015.6	479.176	3.1442					16.6248	253.362	0.98	0.00643045
								788.368	12014.7	479.276	3.14486					16.7943	255.946	0.99	0.00649606
								788.309	12013.8	479.376	3.14551					16.9638	258.529	1	0.00656168
								788.25	12012.9	479.476	3.14617					17.1333	261.112	1.01	0.0066273
								788.191	12012	479.576	3.14682					17.3028	263.695	1.02	0.00669291
								788.132	12011.1	479.676	3.14748					17.4723	266.278	1.03	0.00675853
								788.073	12010.2	479.776	3.14814					17.6418	268.862	1.04	0.00682415
								788.014	12009.3	479.876	3.14879					17.8113	271.445	1.05	0.00688976
								787.955	12008.4	479.976	3.14945					17.9808	274.028	1.06	0.00695538
								787.896	12007.5	480.076	3.1501					18.1503	276.611	1.07	0.007021
								787.837	12006.6	480.176	3.15076					18.3198	279.194	1.08	0.00708661
								787.778	12005.7	480.276	3.15142					18.4893	281.777	1.09	0.00715223
								787.72	12004.9	480.376	3.15207					18.6588	284.359	1.1	0.00721785
								787.661	12004	480.476	3.15273					18.8282	286.942	1.11	0.00728346
								787.603	12003.1	480.576	3.15339					18.9977	289.525	1.12	0.00734908
								787.545	12002.2	480.676	3.15404					19.1672	292.108	1.13	0.0074147
								787.486	12001.3	480.776	3.1547					19.3366	294.691	1.14	0.00748031
								787.428	12000.4	480.876	3.15535					19.5061	297.273	1.15	0.00754593
								787.369	11999.5	480.976	3.15601					19.6756	299.856	1.16	0.00761155
								787.31	11998.6	481.076	3.15667					19.845	302.438	1.17	0.00767717
								787.252	11997.7	481.176	3.15732					20.0145	305.021	1.18	0.00774278
								787.193	11996.8	481.276	3.15798					20.184	307.603	1.19	0.0078084
								787.134	11995.9	481.376	3.15864					20.3534	310.186	1.2	0.00787402
								787.075	11995	481.476	3.15929					20.5229	312.768	1.21	0.00793963
								787.017	11994.1	481.576	3.15995					20.6923	315.351	1.22	0.00800525
								786.958	11993.2	481.676	3.1606					20.8617	317.933	1.23	0.00807087
								786.899	11992.3	481.776	3.16126					21.0312	320.515	1.24	0.00813648
								786.84	11991.4	481.876	3.16192					21.2006	323.098	1.25	0.0082021
								786.781	11990.5	481.976	3.16257					21.3701	325.68	1.26	0.00826772
								786.375	11984.4	482.076	3.16323					21.5395	328.262	1.27	0.00833333
								784.408	11954.4	482.176	3.16388					21.7089	330.844	1.28	0.00839895
								784.397	11954.2	482.276	3.16454					21.8784	333.426	1.29	0.00846457
								784.38	11954	482.376	3.1652					22.0478	336.008	1.3	0.00853018
								784.359	11953.6	482.476	3.16585					22.2172	338.59	1.31	0.0085958
								784.337	11953.3	482.576	3.16651					22.3866	341.172	1.32	0.00866142
								784.316	11953	482.676	3.16717					22.5561	343.754	1.33	0.00872703
								784.294	11952.6	482.776	3.16782					22.7255	346.336	1.34	0.00879265
								783.898	11946.6	482.876	3.16848					22.8949	348.918	1.35	0.00885827
								783.868	11946.1	482.976	3.16913					23.0643	351.5	1.36	0.00892388
								782.644	11927.5	483.076	3.16979					23.2337	354.082	1.37	0.0089895
								782.607	11926.9	483.176	3.17045					23.4031	356.663	1.38	0.00905512
								781.641	11912.2	483.276	3.1711					23.5725	359.245	1.39	0.00912073
								781.487	11909.9	483.376	3.17176					23.7419	361.827	1.4	0.00918635
								780.33	11892.2	483.476	3.17241					23.9113	364.408	1.41	0.00925197
								779.159	11874.4	483.576	3.17307					24.0807	366.99	1.42	0.00931759
								777.986	11856.5	483.676	3.17373					24.2501	369.571	1.43	0.0093832
								776.813	11838.6	483.776	3.17438					24.4195	372.153	1.44	0.00944882
								775.64	11820.8	483.876	3.17504					24.5889	374.734	1.45	0.00951444
								774.465	11802.8	483.976	3.1757					24.7582	377.316	1.46	0.00958005
								773.29	11784.9	484.076	3.17635					24.9276	379.897	1.47	0.00964567
								772.115	11767	484.176	3.17701					25.097	382.478	1.48	0.00971129
								770.939	11749.1	484.276	3.17766					25.2664	385.06	1.49	0.0097769
								769.762	11731.2	484.376	3.17832					25.4358	387.641	1.5	0.00984252
								768.593	11713.4	484.476	3.17898					25.6051	390.222	1.51	0.00990814
								767.424	11695.5	484.576	3.17963					25.7745	392.803	1.52	0.00997375
								766.255	11677.7	484.676	3.18029					25.9439	395.384	1.53	0.0100394
								765.085	11659.9	484.776	3.18094					52.9024	806.232	3.05	0.0200131
								763.915	11642.1	484.876	3.1816					132.269	2015.78	7.63	0.0500656
								762.744	11624.2	484.976	3.18226					235.232	3584.94	15.25	0.100066
								761.572	11606.4	485.076	3.18291					360.675	5496.69	30.75	0.201772
								760.399	11588.5	485.176	3.18357					453.953	6918.24	45.75	0.300197
								759.226	11570.6	485.276	3.18423					541.371	8250.49	61.75	0.405184
								758.052	11552.7	485.376	3.18488					610.847	9309.31	76.75	0.503609
								756.877	11534.8	485.476	3.18554					703.641	10723.5	114.75	0.752953
								755.701	11516.9	485.576	3.18619					715.768	10908.3	152.75	1.0023
								754.525	11499	485.676	3.18685					742.288	11312.5	228.75	1.50098
								753.348	11481	485.776	3.18751					748.985	11414.5	305.75	2.00623
								752.17	11463.1	485.876	3.18816					755.631	11515.8	381.75	2.50492
								751.002	11445.3	485.976	3.18882					756.711	11532.3	437.75	2.87238
								749.834	11427.5	486.076	3.18948					755.187	11509	457.75	3.00361
								748.665	11409.7	486.176	3.19013					637.305	9712.52	471.35	3.09285
								747.586	11393.2	486.276	3.19079
								746.515	11376.9	486.376	3.19144
								745.455	11360.7	486.476	3.1921
								744.394	11344.6	486.576	3.19276
								743.334	11328.4	486.676	3.19341
								742.273	11312.2	486.776	3.19407
								741.211	11296.1	486.876	3.19472
								740.15	11279.9	486.976	3.19538
								739.088	11263.7	487.076	3.19604
								738.026	11247.5	487.176	3.19669
								736.964	11231.3	487.276	3.19735
								735.9	11215.1	487.376	3.19801
								734.833	11198.9	487.476	3.19866
								733.767	11182.6	487.576	3.19932
								732.7	11166.3	487.676	3.19997
								731.633	11150.1	487.776	3.20063
								730.566	11133.8	487.876	3.20129
								729.503	11117.6	487.976	3.20194
								728.441	11101.4	488.076	3.2026
								727.38	11085.3	488.176	3.20325
								726.318	11069.1	488.276	3.20391
								725.256	11052.9	488.376	3.20457
								724.193	11036.7	488.476	3.20522
								723.13	11020.5	488.576	3.20588
								722.067	11004.3	488.676	3.20654
								721.003	10988.1	488.776	3.20719
								719.939	10971.9	488.876	3.20785
								718.875	10955.7	488.976	3.2085
								717.81	10939.4	489.076	3.20916
								716.745	10923.2	489.176	3.20982
								715.679	10906.9	489.276	3.21047
								714.613	10890.7	489.376	3.21113
								713.547	10874.5	489.476	3.21178
								712.48	10858.2	489.576	3.21244
								711.413	10841.9	489.676	3.2131
								710.343	10825.6	489.776	3.21375
								709.27	10809.3	489.876	3.21441
								708.2	10793	489.976	3.21507
								707.127	10776.6	490.076	3.21572
								706.054	10760.3	490.176	3.21638
								704.98	10743.9	490.276	3.21703
								703.909	10727.6	490.376	3.21769
								702.838	10711.3	490.476	3.21835
								701.766	10694.9	490.576	3.219
								700.693	10678.6	490.676	3.21966
								699.617	10662.2	490.776	3.22031
								698.539	10645.7	490.876	3.22097
								697.46	10629.3	490.976	3.22163
								696.38	10612.8	491.076	3.22228
								695.3	10596.4	491.176	3.22294
								694.217	10579.9	491.276	3.2236
								693.125	10563.2	491.376	3.22425
								692.033	10546.6	491.476	3.22491
								690.94	10529.9	491.576	3.22556
								689.846	10513.3	491.676	3.22622
								688.75	10496.5	491.776	3.22688
								687.654	10479.8	491.876	3.22753
								686.557	10463.1	491.976	3.22819
								685.459	10446.4	492.076	3.22885
								684.36	10429.6	492.176	3.2295
								683.26	10412.9	492.276	3.23016
								682.159	10396.1	492.376	3.23081
								681.057	10379.3	492.476	3.23147
								679.954	10362.5	492.576	3.23213
								678.849	10345.7	492.676	3.23278
								677.744	10328.8	492.776	3.23344
								676.637	10311.9	492.876	3.23409
								675.53	10295.1	492.976	3.23475
								674.421	10278.2	493.076	3.23541
								673.311	10261.3	493.176	3.23606
								672.2	10244.3	493.276	3.23672
								671.088	10227.4	493.376	3.23738
								669.974	10210.4	493.476	3.23803
								668.859	10193.4	493.576	3.23869
								667.741	10176.4	493.676	3.23934
								666.621	10159.3	493.776	3.24
								665.499	10142.2	493.876	3.24066
								664.376	10125.1	493.976	3.24131
								663.252	10108	494.076	3.24197
								662.126	10090.8	494.176	3.24262
								660.998	10073.6	494.276	3.24328
								659.87	10056.4	494.376	3.24394
								658.739	10039.2	494.476	3.24459
								657.608	10021.9	494.576	3.24525
								656.474	10004.7	494.676	3.24591
								655.34	9987.38	494.776	3.24656
								654.203	9970.05	494.876	3.24722
								653.065	9952.71	494.976	3.24787
								651.926	9935.35	495.076	3.24853
								650.785	9917.96	495.176	3.24919
								569.636	8681.25	495.276	3.24984
								569.664	8681.69	495.276	3.24984

## Sheet: 4
15 min				30 min				60 min				120 min				180 min				240 min
V(kN)	M (kN.m)	dis (mm)	Δ (%)	V(kN)	M (kN.m)	dis (mm)	Δ (%)	V(kN)	M (kN.m)	dis (mm)	Δ (%)	V(kN)	M (kN.m)	dis (mm)	Δ (%)	V(kN)	M (kN.m)	dis (mm)	Δ (%)	V(kN)	M (kN.m)	dis (mm)	Δ (%)
-547.676	-8346.59	-381.676	-2.50444	-539.797	-8226.5	-305.676	-2.00575	-523.193	-7973.46	-381.076	-2.5005	-513.692	-7828.66	-381.076	-2.5005	-425.771	-6488.75	-381.676	-2.50444	-483.805	-7373.19	-305.676	-2.00575
-550.425	-8388.48	-361.676	-2.3732	-539.77	-8226.09	-305.676	-2.00575	-532.512	-8115.49	-305.676	-2.00575	-517.715	-7889.98	-344.476	-2.26034	-496.362	-7564.56	-305.676	-2.00575	-483.781	-7372.82	-305.676	-2.00575
-545.024	-8306.16	-305.676	-2.00575	-533.001	-8122.93	-228.676	-1.5005	-532.512	-8115.48	-305.676	-2.00575	-515.697	-7859.22	-305.676	-2.00575	-496.362	-7564.56	-305.676	-2.00575	-480.814	-7327.6	-228.676	-1.5005
-538.325	-8204.08	-228.676	-1.5005	-516.246	-7867.59	-152.676	-1.00181	-524.328	-7990.76	-228.676	-1.5005	-505.854	-7709.22	-228.676	-1.5005	-492.302	-7502.69	-228.676	-1.5005	-465.677	-7096.91	-152.676	-1.00181
-522.048	-7956.01	-152.676	-1.00181	-509.221	-7760.52	-114.676	-0.75247	-508.09	-7743.29	-152.676	-1.00181	-490.11	-7469.27	-152.676	-1.00181	-476.847	-7267.15	-152.676	-1.00181	-460.11	-7012.08	-114.676	-0.75247
-515.156	-7850.97	-114.676	-0.75247	-454.16	-6921.4	-76.6764	-0.503126	-501.031	-7635.71	-114.676	-0.75247	-484.486	-7383.57	-114.676	-0.75247	-471.688	-7188.52	-114.676	-0.75247	-418.512	-6378.12	-76.6764	-0.503126
-459.372	-7000.83	-76.6764	-0.503126	-408.276	-6222.12	-61.6764	-0.404701	-447.306	-6816.94	-76.6764	-0.503126	-436.181	-6647.4	-76.6764	-0.503126	-426.923	-6506.31	-76.6764	-0.503126	-379.674	-5786.22	-61.6764	-0.404701
-413.16	-6296.56	-61.6764	-0.404701	-352.943	-5378.86	-46.6764	-0.306276	-402.261	-6130.46	-61.6764	-0.404701	-393.567	-5997.96	-61.6764	-0.404701	-386.402	-5888.77	-61.6764	-0.404701	-327.481	-4990.8	-46.6764	-0.306276
-357.367	-5446.28	-46.6764	-0.306276	-285.115	-4345.15	-30.6764	-0.201289	-347.57	-5296.97	-46.6764	-0.306276	-339.788	-5178.37	-46.6764	-0.306276	-333.416	-5081.26	-46.6764	-0.306276	-261.317	-3982.47	-30.6764	-0.201289
-289.363	-4409.89	-30.6764	-0.201289	-200.205	-3051.12	-15.6764	-0.102864	-280.037	-4267.77	-30.6764	-0.201289	-272.807	-4157.57	-30.6764	-0.201289	-266.935	-4068.09	-30.6764	-0.201289	-177.42	-2703.88	-15.6764	-0.102864
-204.344	-3114.21	-15.6764	-0.102864	-119.912	-1827.46	-7.6764	-0.0503701	-195.246	-2975.55	-15.6764	-0.102864	-188.404	-2871.28	-15.6764	-0.102864	-182.71	-2784.51	-15.6764	-0.102864	-99.6543	-1518.73	-7.6764	-0.0503701
-123.588	-1883.48	-7.6764	-0.0503701	-57.4291	-875.219	-3.6764	-0.0241234	-115.393	-1758.59	-7.6764	-0.0503701	-109.261	-1665.14	-7.6764	-0.0503701	-104.255	-1588.84	-7.6764	-0.0503701	-47.4204	-722.687	-3.6764	-0.0241234
-59.3363	-904.285	-3.6764	-0.0241234	-26.1861	-399.077	-1.6764	-0.011	-55.1188	-840.011	-3.6764	-0.0241234	-52.0691	-793.534	-3.6764	-0.0241234	-49.6396	-756.507	-3.6764	-0.0241234	-21.6182	-329.461	-1.6764	-0.011
-27.0563	-412.337	-1.6764	-0.011	-23.8591	-363.613	-1.524	-0.01	-25.132	-383.012	-1.6764	-0.011	-23.7399	-361.796	-1.6764	-0.011	-22.6311	-344.898	-1.6764	-0.011	-19.7056	-300.313	-1.524	-0.01
-24.6507	-375.677	-1.524	-0.01	-21.5314	-328.139	-1.3716	-0.009	-22.9005	-349.004	-1.524	-0.01	-21.6348	-329.714	-1.524	-0.01	-20.6266	-314.349	-1.524	-0.01	-17.7923	-271.155	-1.3716	-0.009
-22.2445	-339.006	-1.3716	-0.009	-19.203	-292.654	-1.2192	-0.008	-20.6684	-314.986	-1.3716	-0.009	-19.529	-297.622	-1.3716	-0.009	-18.6214	-283.791	-1.3716	-0.009	-15.8784	-241.987	-1.2192	-0.008
-19.8376	-302.325	-1.2192	-0.008	-16.8739	-257.159	-1.0668	-0.007	-18.4355	-280.958	-1.2192	-0.008	-17.4226	-265.521	-1.2192	-0.008	-16.6157	-253.223	-1.2192	-0.008	-13.9639	-212.81	-1.0668	-0.007
-17.4299	-265.632	-1.0668	-0.007	-14.5442	-221.653	-0.9144	-0.006	-16.202	-246.919	-1.0668	-0.007	-15.3155	-233.409	-1.0668	-0.007	-14.6093	-222.645	-1.0668	-0.007	-12.0489	-183.625	-0.9144	-0.006
-15.0216	-228.929	-0.9144	-0.006	-12.2137	-186.137	-0.762	-0.005	-13.9679	-212.87	-0.9144	-0.006	-13.2078	-201.287	-0.9144	-0.006	-12.6022	-192.058	-0.9144	-0.006	-10.1332	-154.429	-0.762	-0.005
-12.6125	-192.215	-0.762	-0.005	-9.88255	-150.61	-0.6096	-0.004	-11.733	-178.811	-0.762	-0.005	-11.0995	-169.156	-0.762	-0.005	-10.5946	-161.461	-0.762	-0.005	-8.21685	-125.225	-0.6096	-0.004
-10.2028	-155.49	-0.6096	-0.004	-7.55073	-115.073	-0.4572	-0.003	-9.49752	-144.742	-0.6096	-0.004	-8.99045	-137.014	-0.6096	-0.004	-8.5863	-130.855	-0.6096	-0.004	-6.29994	-96.011	-0.4572	-0.003
-7.79229	-118.754	-0.4572	-0.003	-5.21822	-79.5256	-0.3048	-0.002	-7.26135	-110.663	-0.4572	-0.003	-6.8808	-104.863	-0.4572	-0.003	-6.57739	-100.239	-0.4572	-0.003	-4.38241	-66.788	-0.3048	-0.002
-5.38112	-82.0082	-0.3048	-0.002	2.334	35.5702	0.1524	0.001	-5.0245	-76.5734	-0.3048	-0.002	-4.77049	-72.7023	-0.3048	-0.002	-4.56785	-69.6141	-0.3048	-0.002	1.91892	29.2443	0.1524	0.001
2.4127	36.7696	0.1524	0.001	4.66724	71.1287	0.3048	0.002	2.2383	34.1117	0.1524	0.001	2.11176	32.1833	0.1524	0.001	2.01097	30.6471	0.1524	0.001	3.83708	58.477	0.3048	0.002
4.82463	73.5273	0.3048	0.002	6.99984	106.678	0.4572	0.003	4.47583	68.2117	0.3048	0.002	4.22275	64.3548	0.3048	0.002	4.02117	61.2826	0.3048	0.002	5.75473	87.702	0.4572	0.003
7.2359	110.275	0.4572	0.003	9.3318	142.217	0.6096	0.004	6.71276	102.303	0.4572	0.003	6.33318	96.5176	0.4572	0.003	6.03083	91.9098	0.4572	0.003	7.67184	116.919	0.6096	0.004
9.64649	147.013	0.6096	0.004	11.663	177.745	0.762	0.005	8.94907	136.384	0.6096	0.004	8.44302	128.672	0.6096	0.004	8.03993	122.529	0.6096	0.004	9.58828	146.125	0.762	0.005
12.0564	183.739	0.762	0.005	13.9936	213.262	0.9144	0.006	11.1847	170.454	0.762	0.005	10.5522	160.815	0.762	0.005	10.0484	153.137	0.762	0.005	11.5041	175.323	0.9144	0.006
14.4655	220.454	0.9144	0.006	16.3234	248.769	1.0668	0.007	13.4196	204.515	0.9144	0.006	12.6607	192.948	0.9144	0.006	12.0561	183.736	0.9144	0.006	13.4193	204.511	1.0668	0.007
16.874	257.159	1.0668	0.007	18.6526	284.266	1.2192	0.008	15.6539	238.565	1.0668	0.007	14.7685	225.072	1.0668	0.007	14.0633	214.325	1.0668	0.007	15.3339	233.689	1.2192	0.008
19.2817	293.853	1.2192	0.008	20.9811	319.752	1.3716	0.009	17.8875	272.605	1.2192	0.008	16.8757	257.186	1.2192	0.008	16.0698	244.904	1.2192	0.008	17.248	262.859	1.3716	0.009
21.6887	330.536	1.3716	0.009	23.3089	355.228	1.524	0.01	20.1204	306.635	1.3716	0.009	18.9822	289.289	1.3716	0.009	18.0757	275.474	1.3716	0.009	19.1613	292.019	1.524	0.01
24.0951	367.209	1.524	0.01	52.214	795.742	3.3236	0.0218084	22.3526	340.654	1.524	0.01	21.0881	321.383	1.524	0.01	20.081	306.035	1.524	0.01	43.157	657.713	3.3236	0.0218084
53.9422	822.08	3.3236	0.0218084	128.416	1957.06	8.3236	0.0546168	50.123	763.875	3.3236	0.0218084	47.3639	721.826	3.3236	0.0218084	45.1654	688.321	3.3236	0.0218084	107.25	1634.48	8.3236	0.0546168
132.187	2014.53	8.3236	0.0546168	197.631	3011.89	15.3236	0.100549	123.741	1885.82	8.3236	0.0546168	117.35	1788.42	8.3236	0.0546168	112.149	1709.15	8.3236	0.0546168	174.872	2665.05	15.3236	0.100549
201.701	3073.92	15.3236	0.100549	288.123	4390.99	31.3236	0.205535	192.747	2937.46	15.3236	0.100549	185.839	2832.18	15.3236	0.100549	180.176	2745.87	15.3236	0.100549	264.305	4028	31.3236	0.205535
292.43	4456.63	31.3236	0.205535	351.591	5358.25	46.3236	0.303961	282.992	4312.8	31.3236	0.205535	275.775	4202.81	31.3236	0.205535	269.895	4113.2	31.3236	0.205535	326.165	4970.75	46.3236	0.303961
355.995	5425.36	46.3236	0.303961	406.912	6201.34	61.3236	0.402386	346.196	5276.02	46.3236	0.303961	338.446	5157.91	46.3236	0.303961	332.081	5060.92	46.3236	0.303961	378.383	5766.56	61.3236	0.402386
411.801	6275.85	61.3236	0.402386	452.202	6891.55	76.3236	0.500811	400.89	6109.56	61.3236	0.402386	392.176	5976.76	61.3236	0.402386	385.022	5867.73	61.3236	0.402386	417.421	6361.49	76.3236	0.500811
457.455	6971.62	76.3236	0.500811	512.163	7805.36	114.324	0.750155	445.549	6790.16	76.3236	0.500811	434.658	6624.18	76.3236	0.500811	425.611	6486.32	76.3236	0.500811	464.723	7082.38	114.324	0.750155
518.221	7897.69	114.324	0.750155	521.398	7946.11	153.324	1.00606	504.292	7685.42	114.324	0.750155	488.566	7445.74	114.324	0.750155	475.875	7252.33	114.324	0.750155	469.511	7155.34	153.324	1.00606
527.123	8033.35	153.324	1.00606	537.342	8189.09	229.324	1.50475	513.032	7818.6	153.324	1.00606	494.56	7537.09	153.324	1.00606	480.998	7330.41	153.324	1.00606	483.667	7371.08	229.324	1.50475
542.467	8267.2	229.324	1.50475	541.274	8249.01	305.324	2.00344	528.445	8053.5	229.324	1.50475	509.626	7766.71	229.324	1.50475	495.84	7556.61	229.324	1.50475	484.463	7383.22	305.324	2.00344
545.98	8320.73	305.324	2.00344	542.998	8275.29	366.344	2.40383	534.427	8144.66	305.324	2.00344	516.702	7874.53	305.324	2.00344	497.254	7578.15	305.324	2.00344	484.463	7383.22	305.324	2.00344
549.422	8373.19	381.324	2.50212	434.376	6619.88	375.284	2.46249	534.427	8144.67	305.324	2.00344	516.702	7874.54	305.324	2.00344	497.254	7578.15	305.324	2.00344	431.925	6582.53	366.324	2.4037
549.422	8373.19	381.324	2.50213					521.06	7940.96	381.024	2.50015	511.465	7794.73	381.024	2.50015	486.2	7409.69	361.34	2.371	431.947	6582.86	366.324	2.4037
485.352	7396.77	433.324	2.84333					521.086	7941.35	381.024	2.50016	511.49	7795.11	381.024	2.50016	436.064	6645.61	381.324	2.50212
485.376	7397.13	433.324	2.84333													436.086	6645.95	381.324	2.50213

## Sheet: 5
15 min				30 min				60 min				120 min				180 min				240 min
V(kN)	M (kN.m)	dis (mm)	Δ (%)	V(kN)	M (kN.m)	dis (mm)	Δ (%)	V(kN)	M (kN.m)	dis (mm)	Δ (%)	V(kN)	M (kN.m)	dis (mm)	Δ (%)	V(kN)	M (kN.m)	dis (mm)	Δ (%)	V(kN)	M (kN.m)	dis (mm)	Δ (%)
-642.04	-9784.69	-457.524	-3.00213	-640.394	-9759.6	-457.524	-3.00213	-638.419	-9729.5	-457.524	-3.00213	-619.505	-9441.25	-457.524	-3.00213	-603.942	-9204.08	-457.524	-3.00213	-589.695	-8986.96	-457.524	-3.00213
-656.441	-10004.2	-381.524	-2.50344	-651.312	-9926	-381.524	-2.50344	-638.387	-9729.01	-457.524	-3.00213	-622.037	-9479.84	-436.524	-2.86433	-603.912	-9203.62	-457.524	-3.00213	-593.605	-9046.54	-427.524	-2.80528
-656.441	-10004.2	-381.524	-2.50344	-651.312	-9925.99	-381.524	-2.50344	-641.986	-9783.87	-381.524	-2.50344	-620.823	-9461.34	-381.524	-2.50344	-607.196	-9253.67	-430.524	-2.82496	-593.28	-9041.58	-381.524	-2.50344
-651.097	-9922.72	-305.524	-2.00475	-645.1	-9831.32	-305.524	-2.00475	-641.986	-9783.87	-381.524	-2.50344	-615.333	-9377.68	-305.524	-2.00475	-605.991	-9235.31	-381.524	-2.50344	-586.295	-8935.13	-305.524	-2.00475
-646.672	-9855.29	-229.524	-1.50606	-640.313	-9758.37	-229.524	-1.50606	-636.333	-9697.71	-305.524	-2.00475	-608.799	-9278.09	-229.524	-1.50606	-599.451	-9135.63	-305.524	-2.00475	-579.968	-8838.72	-229.524	-1.50606
-626.018	-9540.52	-152.524	-1.00081	-618.981	-9433.27	-152.524	-1.00081	-630.741	-9612.5	-229.524	-1.50606	-586.557	-8939.12	-152.524	-1.00081	-593.401	-9043.43	-229.524	-1.50606	-556.916	-8487.4	-152.524	-1.00081
-606.437	-9242.1	-114.524	-0.75147	-599.318	-9133.61	-114.524	-0.75147	-608.498	-9273.51	-152.524	-1.00081	-571.467	-8709.16	-114.524	-0.75147	-570.51	-8694.57	-152.524	-1.00081	-544.337	-8295.7	-114.524	-0.75147
-501.716	-7646.15	-76.524	-0.502126	-495.812	-7556.17	-76.524	-0.502126	-590.257	-8995.52	-114.524	-0.75147	-478.084	-7286	-76.524	-0.502126	-557.034	-8489.2	-114.524	-0.75147	-461.313	-7030.41	-76.524	-0.502126
-437.092	-6661.28	-61.524	-0.403701	-431.752	-6579.9	-61.524	-0.403701	-488.671	-7447.34	-76.524	-0.502126	-416.815	-6352.26	-61.524	-0.403701	-469.351	-7152.9	-76.524	-0.502126	-403.172	-6144.34	-61.524	-0.403701
-367.536	-5601.25	-46.524	-0.305276	-362.753	-5528.35	-46.524	-0.305276	-425.512	-6484.8	-61.524	-0.403701	-349.188	-5321.62	-46.524	-0.305276	-409.775	-6244.98	-61.524	-0.403701	-337.075	-5137.02	-46.524	-0.305276
-285.34	-4348.58	-30.524	-0.200289	-280.947	-4281.63	-30.524	-0.200289	-357.055	-5441.52	-46.524	-0.305276	-268.852	-4097.3	-30.524	-0.200289	-342.847	-5224.98	-46.524	-0.305276	-257.938	-3930.97	-30.524	-0.200289
-187.691	-2860.42	-15.524	-0.101864	-183.668	-2799.09	-15.524	-0.101864	-275.809	-4203.33	-30.524	-0.200289	-172.889	-2634.82	-15.524	-0.101864	-263.169	-4010.7	-30.524	-0.200289	-163.208	-2487.29	-15.524	-0.101864
-117.187	-1785.93	-8.524	-0.0559318	-113.746	-1733.49	-8.524	-0.0559318	-179.106	-2729.57	-15.524	-0.101864	-104.498	-1592.55	-8.524	-0.0559318	-167.842	-2557.91	-15.524	-0.101864	-96.4123	-1469.32	-8.524	-0.0559318
-48.9391	-745.832	-3.524	-0.0231234	-47.3754	-722.002	-3.524	-0.0231234	-109.773	-1672.93	-8.524	-0.0559318	-43.3014	-659.914	-3.524	-0.0231234	-100.287	-1528.37	-8.524	-0.0559318	-39.8795	-607.764	-3.524	-0.0231234
-21.2027	-323.129	-1.524	-0.01	-20.5255	-312.808	-1.524	-0.01	-45.6	-694.944	-3.524	-0.0231234	-18.7622	-285.936	-1.524	-0.01	-41.5061	-632.553	-3.524	-0.0231234	-17.2811	-263.364	-1.524	-0.01
-19.1256	-291.475	-1.3716	-0.009	-18.5153	-282.173	-1.3716	-0.009	-19.757	-301.096	-1.524	-0.01	-16.9277	-257.978	-1.3716	-0.009	-17.9852	-274.094	-1.524	-0.01	-15.5942	-237.656	-1.3716	-0.009
-17.0482	-259.814	-1.2192	-0.008	-16.5047	-251.532	-1.2192	-0.008	-17.8232	-271.626	-1.3716	-0.009	-15.0928	-230.014	-1.2192	-0.008	-16.2281	-247.317	-1.3716	-0.009	-13.907	-211.942	-1.2192	-0.008
-14.9703	-228.147	-1.0668	-0.007	-14.4938	-220.885	-1.0668	-0.007	-15.8891	-242.15	-1.2192	-0.008	-13.2575	-202.044	-1.0668	-0.007	-14.4707	-220.533	-1.2192	-0.008	-12.2194	-186.224	-1.0668	-0.007
-12.892	-196.474	-0.9144	-0.006	-12.4824	-190.232	-0.9144	-0.006	-13.9546	-212.668	-1.0668	-0.007	-11.4219	-174.069	-0.9144	-0.006	-12.7129	-193.745	-1.0668	-0.007	-10.5315	-160.5	-0.9144	-0.006
-10.8133	-164.795	-0.762	-0.005	-10.4706	-159.573	-0.762	-0.005	-12.0197	-183.181	-0.9144	-0.006	-9.58589	-146.089	-0.762	-0.005	-10.9548	-166.951	-0.9144	-0.006	-8.84322	-134.771	-0.762	-0.005
-8.73424	-133.11	-0.6096	-0.004	-8.45851	-128.908	-0.6096	-0.004	-10.0845	-153.687	-0.762	-0.005	-7.74953	-118.103	-0.6096	-0.004	-9.19632	-140.152	-0.762	-0.005	-7.15461	-109.036	-0.6096	-0.004
-6.65473	-101.418	-0.4572	-0.003	-6.44598	-98.2367	-0.4572	-0.003	-8.14884	-124.188	-0.6096	-0.004	-5.91281	-90.1113	-0.4572	-0.003	-7.43749	-113.347	-0.6096	-0.004	-5.46567	-83.2968	-0.4572	-0.003
-4.57481	-69.7201	-0.3048	-0.002	-4.43305	-67.5598	-0.3048	-0.002	-6.21283	-94.6835	-0.4572	-0.003	-4.07573	-62.1141	-0.3048	-0.002	-5.6783	-86.5373	-0.4572	-0.003	-3.77639	-57.5522	-0.3048	-0.002
-2.49449	-38.016	-0.1524	-0.001	-2.41974	-36.8769	-0.1524	-0.001	-4.27643	-65.1729	-0.3048	-0.002	-2.23828	-34.1114	-0.1524	-0.001	-3.91877	-59.7221	-0.3048	-0.002	-2.08677	-31.8023	-0.1524	-0.001
2.0808	31.7115	0.1524	0.001	2.01377	30.6899	0.1524	0.001	-2.33967	-35.6565	-0.1524	-0.001	1.83788	28.0093	0.1524	0.001	-2.15889	-32.9014	-0.1524	-0.001	1.69003	25.7561	0.1524	0.001
4.1612	63.4167	0.3048	0.002	4.02715	61.3738	0.3048	0.002	1.93722	29.5232	0.1524	0.001	3.6754	56.0131	0.3048	0.002	1.76031	26.8271	0.1524	0.001	3.37973	51.507	0.3048	0.002
6.24119	95.1157	0.4572	0.003	6.04015	92.0518	0.4572	0.003	3.87406	59.0406	0.3048	0.002	5.51256	84.0113	0.4572	0.003	3.52027	53.6488	0.3048	0.002	5.06908	77.2528	0.4572	0.003
8.32077	126.808	0.6096	0.004	8.05275	122.724	0.6096	0.004	5.81052	88.5523	0.4572	0.003	7.34935	112.004	0.6096	0.004	5.27987	80.4652	0.4572	0.003	6.7581	102.993	0.6096	0.004
10.3999	158.495	0.762	0.005	10.065	153.39	0.762	0.005	7.7466	118.058	0.6096	0.004	9.18578	139.991	0.762	0.005	7.03912	107.276	0.6096	0.004	8.44677	128.729	0.762	0.005
12.4787	190.175	0.9144	0.006	12.0768	184.05	0.9144	0.006	9.68231	147.558	0.762	0.005	11.0218	167.973	0.9144	0.006	8.79803	134.082	0.762	0.005	10.1351	154.459	0.9144	0.006
14.557	221.849	1.0668	0.007	14.0882	214.704	1.0668	0.007	11.6176	177.053	0.9144	0.006	12.8575	195.949	1.0668	0.007	10.5566	160.882	0.9144	0.006	11.8231	180.184	1.0668	0.007
16.635	253.517	1.2192	0.008	16.0992	245.352	1.2192	0.008	13.5526	206.541	1.0668	0.007	14.6929	223.919	1.2192	0.008	12.3148	187.677	1.0668	0.007	13.5108	205.904	1.2192	0.008
18.7125	285.179	1.3716	0.009	18.1099	275.995	1.3716	0.009	15.4872	236.024	1.2192	0.008	16.5278	251.884	1.3716	0.009	14.0726	214.467	1.2192	0.008	15.1981	231.619	1.3716	0.009
20.7897	316.834	1.524	0.01	20.1201	306.631	1.524	0.01	17.4213	265.501	1.3716	0.009	18.3625	279.844	1.524	0.01	15.8301	241.251	1.3716	0.009	16.8851	257.328	1.524	0.01
22.8664	348.483	1.6764	0.011	22.13	337.261	1.6764	0.011	19.3552	294.973	1.524	0.01	20.1967	307.798	1.6764	0.011	17.5873	268.03	1.524	0.01	18.5717	283.032	1.6764	0.011
48.3002	736.095	3.476	0.0228084	46.7571	712.579	3.476	0.0228084	21.2886	324.438	1.6764	0.011	42.7379	651.326	3.476	0.0228084	19.3441	294.803	1.6764	0.011	39.3621	599.878	3.476	0.0228084
116.61	1777.14	8.476	0.0556168	113.18	1724.86	8.476	0.0556168	45.0055	685.884	3.476	0.0228084	103.96	1584.35	8.476	0.0556168	40.9668	624.334	3.476	0.0228084	95.9096	1461.66	8.476	0.0556168
187.302	2854.49	15.476	0.101549	183.289	2793.32	15.476	0.101549	109.217	1664.47	8.476	0.0556168	172.509	2629.04	15.476	0.101549	99.7626	1520.38	8.476	0.0556168	162.844	2481.75	15.476	0.101549
290.613	4428.95	31.476	0.206535	286.135	4360.69	31.476	0.206535	178.734	2723.91	15.476	0.101549	273.97	4175.3	31.476	0.206535	167.472	2552.28	15.476	0.101549	263.014	4008.33	31.476	0.206535
367.309	5597.79	46.476	0.304961	362.53	5524.95	46.476	0.304961	280.993	4282.34	31.476	0.206535	348.969	5318.29	46.476	0.304961	268.314	4089.11	31.476	0.206535	336.864	5133.81	46.476	0.304961
436.83	6657.29	61.476	0.403386	431.48	6575.75	61.476	0.403386	356.833	5438.13	46.476	0.304961	416.511	6347.63	61.476	0.403386	342.63	5221.69	46.476	0.304961	402.924	6140.56	61.476	0.403386
501.046	7635.94	76.476	0.501811	495.139	7545.92	76.476	0.501811	425.239	6480.65	61.476	0.403386	477.278	7273.71	76.476	0.501811	409.504	6240.85	61.476	0.403386	461.033	7026.14	76.476	0.501811
606.508	9243.19	114.476	0.751155	599.761	9140.36	114.476	0.751155	487.939	7436.19	76.476	0.501811	573.312	8737.27	114.476	0.751155	468.785	7144.29	76.476	0.501811	548.271	8355.65	114.476	0.751155
632.494	9639.2	152.476	1.0005	625.028	9525.42	152.476	1.0005	590.817	9004.06	114.476	0.751155	591.849	9019.78	152.476	1.0005	559.891	8532.73	114.476	0.751155	562.135	8566.94	152.476	1.0005
651.459	9928.24	229.476	1.50575	645.592	9838.82	229.476	1.50575	614.125	9359.27	152.476	1.0005	612.963	9341.56	229.476	1.50575	575.746	8774.37	152.476	1.0005	583.736	8896.14	229.476	1.50575
653.516	9959.58	305.476	2.00444	646.921	9859.08	305.476	2.00444	635.805	9689.67	229.476	1.50575	616.326	9392.8	305.476	2.00444	597.204	9101.39	229.476	1.50575	587.457	8952.84	305.476	2.00444
656.588	10006.4	381.476	2.50312	651.272	9925.39	381.476	2.50312	638.029	9723.57	305.476	2.00444	621.553	9472.47	381.476	2.50312	601.257	9163.16	305.476	2.00444	593.043	9037.97	381.476	2.50312
656.588	10006.4	381.476	2.50312	651.272	9925.39	381.476	2.50312	642.77	9795.81	381.476	2.50312	621.553	9472.47	381.476	2.50312	606.766	9247.11	381.476	2.50312	593.265	9041.36	425.476	2.79184
643.662	9809.41	457.476	3.00181	642.079	9785.28	457.476	3.00181	642.77	9795.81	381.476	2.50312	617.515	9410.93	457.476	3.00181	606.766	9247.12	381.476	2.50312	588.807	8973.42	457.476	3.00181
643.694	9809.9	457.476	3.00181	642.111	9785.77	457.476	3.00181	639.498	9745.95	457.476	3.00181	598.702	9124.22	457.576	3.00247	602.328	9179.48	457.476	3.00181
								625.872	9538.29	457.576	3.00247	598.622	9123	457.676	3.00312
								625.83	9537.65	457.676	3.00312	598.543	9121.8	457.776	3.00378
								625.785	9536.96	457.776	3.00378	598.463	9120.58	457.876	3.00444
								625.739	9536.26	457.876	3.00444	598.383	9119.36	457.976	3.00509
								625.693	9535.56	457.976	3.00509	598.302	9118.12	458.076	3.00575
								625.646	9534.85	458.076	3.00575	598.221	9116.89	458.176	3.0064
								625.599	9534.13	458.176	3.0064	598.139	9115.64	458.276	3.00706
								625.551	9533.4	458.276	3.00706	598.057	9114.39	458.376	3.00772
								625.502	9532.65	458.376	3.00772	597.974	9113.12	458.476	3.00837
								625.453	9531.9	458.476	3.00837	597.89	9111.84	458.576	3.00903
								625.404	9531.16	458.576	3.00903	597.806	9110.56	458.676	3.00969
								625.354	9530.39	458.676	3.00969	597.721	9109.27	458.776	3.01034
								625.304	9529.63	458.776	3.01034	597.635	9107.96	458.876	3.011
								625.254	9528.87	458.876	3.011	597.549	9106.65	458.976	3.01165
								625.203	9528.09	458.976	3.01165	597.462	9105.32	459.076	3.01231
								625.152	9527.32	459.076	3.01231	597.374	9103.98	459.176	3.01297
								625.101	9526.54	459.176	3.01297	597.285	9102.62	459.276	3.01362
								625.049	9525.75	459.276	3.01362	597.195	9101.25	459.376	3.01428
								624.998	9524.97	459.376	3.01428	597.105	9099.88	459.476	3.01493
								624.946	9524.18	459.476	3.01493	597.013	9098.48	459.576	3.01559
								624.894	9523.38	459.576	3.01559	596.921	9097.08	459.676	3.01625
								624.843	9522.61	459.676	3.01625	596.827	9095.64	459.776	3.0169
								624.791	9521.81	459.776	3.0169	596.733	9094.21	459.876	3.01756
								624.74	9521.04	459.876	3.01756	596.637	9092.75	459.976	3.01822
								624.688	9520.25	459.976	3.01822	596.54	9091.27	460.076	3.01887
								624.636	9519.45	460.076	3.01887	596.441	9089.76	460.176	3.01953
								624.584	9518.66	460.176	3.01953	596.34	9088.22	460.276	3.02018
								624.532	9517.87	460.276	3.02018	596.237	9086.65	460.376	3.02084
								624.48	9517.08	460.376	3.02084	596.133	9085.07	460.476	3.0215
								624.428	9516.28	460.476	3.0215	596.028	9083.47	460.576	3.02215
								624.376	9515.49	460.576	3.02215	595.921	9081.84	460.676	3.02281
								624.323	9514.68	460.676	3.02281	595.813	9080.19	460.776	3.02346
								624.271	9513.89	460.776	3.02346	595.703	9078.51	460.876	3.02412
								624.219	9513.1	460.876	3.02412	595.591	9076.81	460.976	3.02478
								624.166	9512.29	460.976	3.02478	595.477	9075.07	461.076	3.02543
								624.113	9511.48	461.076	3.02543	595.361	9073.3	461.176	3.02609
								624.061	9510.69	461.176	3.02609	595.243	9071.5	461.276	3.02675
								624.008	9509.88	461.276	3.02675	595.121	9069.64	461.376	3.0274
								623.955	9509.07	461.376	3.0274	594.996	9067.74	461.476	3.02806
								623.902	9508.27	461.476	3.02806	594.853	9065.56	461.576	3.02871
								623.85	9507.47	461.576	3.02871	594.636	9062.25	461.676	3.02937
								623.797	9506.67	461.676	3.02937	594.404	9058.72	461.776	3.03003
								623.744	9505.86	461.776	3.03003	594.157	9054.95	461.876	3.03068
								623.69	9505.04	461.876	3.03068	593.893	9050.93	461.976	3.03134
								623.637	9504.23	461.976	3.03134	593.608	9046.59	462.076	3.03199
								623.584	9503.42	462.076	3.03199	593.299	9041.88	462.176	3.03265
								623.53	9502.6	462.176	3.03265	592.96	9036.71	462.276	3.03331
								623.477	9501.79	462.276	3.03331	592.588	9031.04	462.376	3.03396
								623.423	9500.97	462.376	3.03396	592.176	9024.76	462.476	3.03462
								623.37	9500.16	462.476	3.03462	591.713	9017.71	462.576	3.03528
								623.316	9499.34	462.576	3.03528	591.187	9009.69	462.676	3.03593
								623.263	9498.53	462.676	3.03593	590.576	9000.38	462.776	3.03659
								623.209	9497.71	462.776	3.03659	589.868	8989.59	462.876	3.03724
								623.156	9496.9	462.876	3.03724	576.021	8778.56	462.976	3.0379
								623.102	9496.07	462.976	3.0379	576.052	8779.03	463.076	3.03856
								623.048	9495.25	463.076	3.03856	576.083	8779.5	463.176	3.03921
								622.995	9494.44	463.176	3.03921	576.113	8779.96	463.276	3.03987
								622.941	9493.62	463.276	3.03987	576.143	8780.42	463.376	3.04052
								622.887	9492.8	463.376	3.04052	576.173	8780.88	463.476	3.04118
								622.833	9491.97	463.476	3.04118	576.203	8781.33	463.576	3.04184
								622.779	9491.15	463.576	3.04184	576.232	8781.78	463.676	3.04249
								622.725	9490.33	463.676	3.04249	576.261	8782.22	463.776	3.04315
								622.671	9489.51	463.776	3.04315	576.29	8782.66	463.876	3.04381
								622.617	9488.68	463.876	3.04381	576.319	8783.1	463.976	3.04446
								622.563	9487.86	463.976	3.04446	576.347	8783.53	464.076	3.04512
								622.51	9487.05	464.076	3.04512	576.373	8783.92	464.176	3.04577
								622.452	9486.17	464.176	3.04577	576.396	8784.28	464.276	3.04643
								622.389	9485.21	464.276	3.04643	576.413	8784.53	464.376	3.04709
								622.325	9484.23	464.376	3.04709	576.42	8784.64	464.476	3.04774
								622.262	9483.27	464.476	3.04774	576.414	8784.55	464.576	3.0484
								622.198	9482.3	464.576	3.0484	576.399	8784.32	464.676	3.04906
								622.135	9481.34	464.676	3.04906	576.377	8783.99	464.776	3.04971
								622.071	9480.36	464.776	3.04971	576.351	8783.59	464.876	3.05037
								622.007	9479.39	464.876	3.05037	576.322	8783.15	464.976	3.05102
								621.943	9478.41	464.976	3.05102	576.293	8782.71	465.076	3.05168
								621.879	9477.44	465.076	3.05168	576.264	8782.26	465.176	3.05234
								621.815	9476.46	465.176	3.05234	576.236	8781.84	465.276	3.05299
								621.751	9475.49	465.276	3.05299	576.209	8781.43	465.376	3.05365
								621.687	9474.51	465.376	3.05365	576.18	8780.98	465.476	3.0543
								621.624	9473.55	465.476	3.0543	576.152	8780.56	465.576	3.05496
								621.561	9472.59	465.576	3.05496	576.123	8780.11	465.676	3.05562
								621.499	9471.64	465.676	3.05562	576.095	8779.69	465.776	3.05627
								621.44	9470.75	465.776	3.05627	576.065	8779.23	465.876	3.05693
								621.383	9469.88	465.876	3.05693	576.035	8778.77	465.976	3.05759
								621.325	9468.99	465.976	3.05759	576.005	8778.32	466.076	3.05824
								621.267	9468.11	466.076	3.05824	575.974	8777.84	466.176	3.0589
								621.21	9467.24	466.176	3.0589	575.942	8777.36	466.276	3.05955
								621.152	9466.36	466.276	3.05955	575.91	8776.87	466.376	3.06021
								621.094	9465.47	466.376	3.06021	575.877	8776.37	466.476	3.06087
								621.036	9464.59	466.476	3.06087	575.843	8775.85	466.576	3.06152
								620.978	9463.7	466.576	3.06152	575.808	8775.31	466.676	3.06218
								620.92	9462.82	466.676	3.06218	575.773	8774.78	466.776	3.06283
								620.862	9461.94	466.776	3.06283	575.737	8774.23	466.876	3.06349
								620.803	9461.04	466.876	3.06349	575.701	8773.68	466.976	3.06415
								620.745	9460.15	466.976	3.06415	575.666	8773.15	467.076	3.0648
								620.687	9459.27	467.076	3.0648	575.63	8772.6	467.176	3.06546
								620.628	9458.37	467.176	3.06546	575.594	8772.05	467.276	3.06612
								620.57	9457.49	467.276	3.06612	575.557	8771.49	467.376	3.06677
								620.511	9456.59	467.376	3.06677	575.52	8770.92	467.476	3.06743
								620.453	9455.7	467.476	3.06743	575.482	8770.35	467.576	3.06808
								620.394	9454.8	467.576	3.06808	575.443	8769.75	467.676	3.06874
								620.335	9453.91	467.676	3.06874	575.404	8769.16	467.776	3.0694
								620.277	9453.02	467.776	3.0694	575.365	8768.56	467.876	3.07005
								620.218	9452.12	467.876	3.07005	575.325	8767.95	467.976	3.07071
								620.159	9451.22	467.976	3.07071	575.285	8767.34	468.076	3.07136
								620.1	9450.32	468.076	3.07136	575.244	8766.72	468.176	3.07202
								620.041	9449.42	468.176	3.07202	575.203	8766.09	468.276	3.07268
								619.982	9448.53	468.276	3.07268	575.162	8765.47	468.376	3.07333
								619.923	9447.63	468.376	3.07333	575.12	8764.83	468.476	3.07399
								619.864	9446.73	468.476	3.07399	575.077	8764.17	468.576	3.07465
								619.805	9445.83	468.576	3.07465	575.034	8763.52	468.676	3.0753
								619.745	9444.91	468.676	3.0753	574.99	8762.85	468.776	3.07596
								619.686	9444.01	468.776	3.07596	574.947	8762.19	468.876	3.07661
								619.626	9443.1	468.876	3.07661	574.903	8761.52	468.976	3.07727
								619.567	9442.2	468.976	3.07727	574.86	8760.87	469.076	3.07793
								619.507	9441.29	469.076	3.07793	574.817	8760.21	469.176	3.07858
								619.447	9440.37	469.176	3.07858	559.133	8521.19	469.276	3.07924
								619.387	9439.46	469.276	3.07924	559.108	8520.81	469.376	3.0799
								619.327	9438.54	469.376	3.0799	559.083	8520.42	469.476	3.08055
								619.267	9437.63	469.476	3.08055	559.058	8520.04	469.576	3.08121
								619.207	9436.71	469.576	3.08121	559.032	8519.65	469.676	3.08186
								619.147	9435.8	469.676	3.08186	559.007	8519.27	469.776	3.08252
								619.086	9434.87	469.776	3.08252	558.981	8518.87	469.876	3.08318
								619.026	9433.96	469.876	3.08318	558.954	8518.46	469.976	3.08383
								618.965	9433.03	469.976	3.08383	558.928	8518.06	470.076	3.08449
								618.904	9432.1	470.076	3.08449	558.901	8517.65	470.176	3.08514
								618.844	9431.18	470.176	3.08514	558.873	8517.22	470.276	3.0858
								618.783	9430.25	470.276	3.0858	558.846	8516.81	470.376	3.08646
								618.722	9429.32	470.376	3.08646	558.818	8516.39	470.476	3.08711
								618.661	9428.39	470.476	3.08711	558.791	8515.97	470.576	3.08777
								618.6	9427.46	470.576	3.08777	555.139	8460.32	470.676	3.08843
								618.539	9426.53	470.676	3.08843	555.24	8461.86	470.776	3.08908
								618.478	9425.6	470.776	3.08908	555.333	8463.27	470.876	3.08974
								618.417	9424.68	470.876	3.08974	555.422	8464.63	470.976	3.09039
								618.355	9423.73	470.976	3.09039	555.508	8465.94	471.076	3.09105
								618.294	9422.8	471.076	3.09105	555.576	8466.98	471.176	3.09171
								618.233	9421.87	471.176	3.09171	555.618	8467.62	471.276	3.09236
								618.171	9420.93	471.276	3.09236	555.638	8467.92	471.376	3.09302
								618.11	9420	471.376	3.09302	555.617	8467.6	471.476	3.09367
								618.048	9419.05	471.476	3.09367	555.589	8467.18	471.576	3.09433
								617.986	9418.11	471.576	3.09433	550.431	8388.57	471.676	3.09499
								617.924	9417.16	471.676	3.09499	550.556	8390.47	471.776	3.09564
								617.863	9416.23	471.776	3.09564	550.648	8391.88	471.876	3.0963
								617.801	9415.29	471.876	3.0963	550.694	8392.58	471.976	3.09696
								617.74	9414.36	471.976	3.09696	550.696	8392.61	472.076	3.09761
								617.678	9413.41	472.076	3.09761	550.68	8392.36	472.176	3.09827
								617.617	9412.48	472.176	3.09827	550.65	8391.91	472.276	3.09892
								617.555	9411.54	472.276	3.09892	549.931	8380.95	472.376	3.09958
								617.493	9410.59	472.376	3.09958	549.228	8370.23	472.476	3.10024
								617.426	9409.57	472.476	3.10024	548.487	8358.94	472.576	3.10089
								617.355	9408.49	472.576	3.10089	547.901	8350.01	472.676	3.10155
								617.285	9407.42	472.676	3.10155	546.764	8332.68	472.776	3.1022
								617.215	9406.36	472.776	3.1022	546.736	8332.26	472.876	3.10286
								617.146	9405.31	472.876	3.10286	543.313	8280.09	472.976	3.10352
								617.076	9404.24	472.976	3.10352	543.348	8280.62	473.076	3.10417
								617.006	9403.17	473.076	3.10417	543.344	8280.56	473.176	3.10483
								616.935	9402.09	473.176	3.10483	543.317	8280.15	473.276	3.10549
								616.865	9401.02	473.276	3.10549	542.759	8271.65	473.376	3.10614
								616.794	9399.94	473.376	3.10614	541.691	8255.37	473.476	3.1068
								616.723	9398.86	473.476	3.1068	541.662	8254.93	473.576	3.10745
								616.652	9397.78	473.576	3.10745	538.368	8204.73	473.676	3.10811
								616.581	9396.69	473.676	3.10811	538.395	8205.14	473.776	3.10877
								616.51	9395.61	473.776	3.10877	538.388	8205.03	473.876	3.10942
								616.438	9394.52	473.876	3.10942	538.361	8204.62	473.976	3.11008
								616.367	9393.43	473.976	3.11008	537.906	8197.69	474.076	3.11073
								616.295	9392.34	474.076	3.11073	536.202	8171.72	474.176	3.11139
								616.223	9391.24	474.176	3.11139	536.179	8171.37	474.276	3.11205
								616.151	9390.14	474.276	3.11205	536.145	8170.85	474.376	3.1127
								616.079	9389.04	474.376	3.1127	532.561	8116.23	474.476	3.11336
								616.006	9387.93	474.476	3.11336	532.599	8116.81	474.576	3.11402
								615.934	9386.83	474.576	3.11402	532.594	8116.73	474.676	3.11467
								615.861	9385.72	474.676	3.11467	532.571	8116.38	474.776	3.11533
								615.788	9384.61	474.776	3.11533	532.537	8115.86	474.876	3.11598
								615.716	9383.51	474.876	3.11598	529.571	8070.66	474.976	3.11664
								615.643	9382.4	474.976	3.11664	529.589	8070.94	475.076	3.1173
								615.57	9381.29	475.076	3.1173	529.577	8070.75	475.176	3.11795
								615.496	9380.16	475.176	3.11795	529.545	8070.27	475.276	3.11861
								615.423	9379.05	475.276	3.11861	528.765	8058.38	475.376	3.11927
								615.349	9377.92	475.376	3.11927	528.569	8055.39	475.476	3.11992
								615.276	9376.81	475.476	3.11992	525.842	8013.83	475.576	3.12058
								615.202	9375.68	475.576	3.12058	525.852	8013.98	475.676	3.12123
								615.127	9374.54	475.676	3.12123	525.835	8013.73	475.776	3.12189
								615.051	9373.38	475.776	3.12189	525.801	8013.21	475.876	3.12255
								614.975	9372.22	475.876	3.12255	523.871	7983.79	475.976	3.1232
								614.899	9371.06	475.976	3.1232	523.865	7983.7	476.076	3.12386
								614.823	9369.9	476.076	3.12386	523.836	7983.26	476.176	3.12451
								614.747	9368.74	476.176	3.12451	523.019	7970.81	476.276	3.12517
								614.67	9367.57	476.276	3.12517	522.986	7970.31	476.376	3.12583
								614.593	9366.4	476.376	3.12583	519.417	7915.92	476.476	3.12648
								614.516	9365.22	476.476	3.12648	519.448	7916.39	476.576	3.12714
								614.439	9364.05	476.576	3.12714	519.444	7916.33	476.676	3.1278
								614.362	9362.88	476.676	3.1278	519.426	7916.05	476.776	3.12845
								614.284	9361.69	476.776	3.12845	519.394	7915.56	476.876	3.12911
								614.206	9360.5	476.876	3.12911	518.801	7906.53	476.976	3.12976
								614.128	9359.31	476.976	3.12976	518.355	7899.73	477.076	3.13042
								614.049	9358.11	477.076	3.13042	517.585	7888	477.176	3.13108
								613.971	9356.92	477.176	3.13108	517.553	7887.51	477.276	3.13173
								613.892	9355.71	477.276	3.13173	516.712	7874.69	477.376	3.13239
								613.813	9354.51	477.376	3.13239	515.876	7861.95	477.476	3.13304
								613.734	9353.31	477.476	3.13304	515.047	7849.32	477.576	3.1337
								613.655	9352.1	477.576	3.1337	514.217	7836.67	477.676	3.13436
								613.575	9350.88	477.676	3.13436	513.388	7824.03	477.776	3.13501
								613.495	9349.66	477.776	3.13501	512.567	7811.52	477.876	3.13567
								613.415	9348.44	477.876	3.13567	511.75	7799.07	477.976	3.13633
								613.335	9347.23	477.976	3.13633	510.935	7786.65	478.076	3.13698
								613.254	9345.99	478.076	3.13698	510.124	7774.29	478.176	3.13764
								613.173	9344.76	478.176	3.13764	509.321	7762.05	478.276	3.13829
								613.093	9343.54	478.276	3.13829	508.53	7750	478.376	3.13895
								613.012	9342.3	478.376	3.13895	507.74	7737.96	478.476	3.13961
								612.93	9341.05	478.476	3.13961	506.949	7725.9	478.576	3.14026
								612.847	9339.79	478.576	3.14026	506.159	7713.86	478.676	3.14092
								612.764	9338.52	478.676	3.14092	505.369	7701.82	478.776	3.14157
								612.681	9337.26	478.776	3.14157	504.579	7689.78	478.876	3.14223
								612.597	9335.98	478.876	3.14223	503.794	7677.82	478.976	3.14289
								612.513	9334.7	478.976	3.14289	503.009	7665.86	479.076	3.14354
								612.429	9333.42	479.076	3.14354	502.225	7653.91	479.176	3.1442
								612.344	9332.12	479.176	3.1442	501.44	7641.95	479.276	3.14486
								612.259	9330.83	479.276	3.14486	500.656	7630	479.376	3.14551
								612.173	9329.52	479.376	3.14551	499.871	7618.03	479.476	3.14617
								612.088	9328.22	479.476	3.14617	499.087	7606.09	479.576	3.14682
								612.002	9326.91	479.576	3.14682	498.303	7594.14	479.676	3.14748
								611.916	9325.6	479.676	3.14748	497.519	7582.19	479.776	3.14814
								611.831	9324.3	479.776	3.14814	496.734	7570.23	479.876	3.14879
								611.747	9323.02	479.876	3.14879	496.759	7570.6	479.876	3.14879
								611.668	9321.82	479.976	3.14945
								611.588	9320.6	480.076	3.1501
								611.509	9319.4	480.176	3.15076
								611.429	9318.18	480.276	3.15142
								611.349	9316.96	480.376	3.15207
								611.269	9315.74	480.476	3.15273
								611.182	9314.41	480.576	3.15339
								611.087	9312.97	480.676	3.15404
								603.483	9197.08	480.776	3.1547
								603.398	9195.79	480.876	3.15535
								603.31	9194.44	480.976	3.15601
								603.223	9193.12	481.076	3.15667
								603.134	9191.76	481.176	3.15732
								603.043	9190.38	481.276	3.15798
								602.949	9188.94	481.376	3.15864
								602.852	9187.46	481.476	3.15929
								602.752	9185.94	481.576	3.15995
								602.65	9184.39	481.676	3.1606
								590.495	8999.14	481.776	3.16126
								590.163	8994.08	481.876	3.16192
								589.592	8985.38	481.976	3.16257
								588.765	8972.78	482.076	3.16323
								587.624	8955.39	482.176	3.16388
								581.15	8856.73	482.276	3.16454
								578.222	8812.1	482.376	3.1652
								575.273	8767.16	482.476	3.16585
								572.322	8722.19	482.576	3.16651
								569.371	8677.21	482.676	3.16717
								566.42	8632.24	482.776	3.16782
								563.473	8587.33	482.876	3.16848
								560.525	8542.4	482.976	3.16913
								557.576	8497.46	483.076	3.16979
								554.626	8452.5	483.176	3.17045
								551.676	8407.54	483.276	3.1711
								548.733	8362.69	483.376	3.17176
								545.791	8317.85	483.476	3.17241
								542.852	8273.06	483.576	3.17307
								539.913	8228.27	483.676	3.17373
								536.973	8183.47	483.776	3.17438
								534.032	8138.65	483.876	3.17504
								531.089	8093.8	483.976	3.1757
								528.144	8048.91	484.076	3.17635
								525.198	8004.02	484.176	3.17701
								522.248	7959.06	484.276	3.17766
								519.291	7913.99	484.376	3.17832
								516.325	7868.79	484.476	3.17898
								513.348	7823.42	484.576	3.17963
								513.374	7823.81	484.576	3.17963

## Sheet: 6
15 min				30 min				60 min				120 min				180 min				240 min
V(kN)	M (kN.m)	dis (mm)	Δ (%)	V(kN)	M (kN.m)	dis (mm)	Δ (%)	V(kN)	M (kN.m)	dis (mm)	Δ (%)	V(kN)	M (kN.m)	dis (mm)	Δ (%)	V(kN)	M (kN.m)	dis (mm)	Δ (%)	V(kN)	M (kN.m)	dis (mm)	Δ (%)
-122.174	-1861.93	-890.876	-5.84564	-141.822	-2161.37	-914.476	-6.0005	-122.729	-1870.39	-958.676	-6.29052	-143.653	-2189.27	-914.676	-6.00181	-133.879	-2040.31	-891.676	-5.85089	-132.736	-2022.89	-762.676	-5.00444
-152.747	-2327.87	-762.676	-5.00444	-151.351	-2306.59	-762.676	-5.00444	-122.723	-1870.3	-958.676	-6.29052	-145.798	-2221.96	-846.676	-5.55562	-133.872	-2040.21	-891.676	-5.85089	-133.147	-2029.16	-762.676	-5.00444
-152.747	-2327.86	-762.676	-5.00444	-151.351	-2306.59	-762.676	-5.00444	-123.586	-1883.45	-957.676	-6.28396	-142.946	-2178.5	-762.676	-5.00444	-134.853	-2055.16	-890.676	-5.84433	-131.336	-2001.56	-686.676	-4.50575
-152.107	-2318.12	-686.676	-4.50575	-150.655	-2295.98	-686.676	-4.50575	-124.459	-1896.76	-956.676	-6.2774	-140.628	-2143.18	-686.676	-4.50575	-135.19	-2060.3	-889.676	-5.83777	-130.099	-1982.71	-609.676	-4.0005
-151.194	-2304.19	-609.676	-4.0005	-149.468	-2277.89	-609.676	-4.0005	-125.332	-1910.06	-955.676	-6.27084	-139.212	-2121.59	-609.676	-4.0005	-136.001	-2072.66	-888.676	-5.83121	-128.877	-1964.09	-533.676	-3.50181
-150.069	-2287.05	-533.676	-3.50181	-147.6	-2249.42	-533.676	-3.50181	-126.209	-1923.43	-954.676	-6.26428	-137.867	-2101.09	-533.676	-3.50181	-136.055	-2073.48	-887.676	-5.82465	-127.391	-1941.43	-457.676	-3.00313
-148.178	-2258.23	-457.676	-3.00313	-146.173	-2227.68	-457.676	-3.00313	-127.085	-1936.78	-953.676	-6.25772	-136.376	-2078.38	-457.676	-3.00313	-136.098	-2074.13	-886.676	-5.81808	-125.886	-1918.5	-381.676	-2.50444
-146.963	-2239.71	-381.676	-2.50444	-144.821	-2207.08	-381.676	-2.50444	-127.946	-1949.9	-952.676	-6.25115	-134.857	-2055.22	-381.676	-2.50444	-137.553	-2096.31	-885.676	-5.81152	-124.459	-1896.76	-305.676	-2.00575
-146.208	-2228.21	-305.676	-2.00575	-143.636	-2189.01	-305.676	-2.00575	-128.799	-1962.9	-951.676	-6.24459	-133.526	-2034.94	-305.676	-2.00575	-137.606	-2097.12	-884.676	-5.80496	-122.28	-1863.55	-228.676	-1.5005
-143.273	-2183.48	-228.676	-1.5005	-140.691	-2144.13	-228.676	-1.5005	-129.624	-1975.47	-950.676	-6.23803	-131.142	-1998.61	-228.676	-1.5005	-137.66	-2097.94	-883.676	-5.7984	-108.596	-1655.01	-152.676	-1.00181
-123.084	-1875.8	-152.676	-1.00181	-121.073	-1845.16	-152.676	-1.00181	-130.46	-1988.21	-949.676	-6.23147	-114.742	-1748.67	-152.676	-1.00181	-137.712	-2098.73	-882.676	-5.79184	-93.1184	-1419.12	-114.676	-0.75247
-104.268	-1589.05	-114.676	-0.75247	-102.552	-1562.89	-114.676	-0.75247	-131.295	-2000.94	-948.676	-6.22491	-97.5686	-1486.94	-114.676	-0.75247	-137.763	-2099.51	-881.676	-5.78528	-73.1062	-1114.14	-76.6764	-0.503126
-82.8606	-1262.8	-76.6764	-0.503126	-81.3074	-1239.12	-76.6764	-0.503126	-132.123	-2013.55	-947.676	-6.21835	-76.9341	-1172.48	-76.6764	-0.503126	-137.811	-2100.24	-880.676	-5.77871	-64.0696	-976.421	-61.6764	-0.404701
-73.4199	-1118.92	-61.6764	-0.404701	-71.9353	-1096.29	-61.6764	-0.404701	-132.949	-2026.14	-946.676	-6.21178	-67.7491	-1032.5	-61.6764	-0.404701	-137.859	-2100.97	-879.676	-5.77215	-53.9259	-821.83	-46.6764	-0.306276
-62.8947	-958.515	-46.6764	-0.306276	-61.4737	-936.859	-46.6764	-0.306276	-133.776	-2038.75	-945.676	-6.20522	-57.4679	-875.811	-46.6764	-0.306276	-137.906	-2101.69	-878.676	-5.76559	-40.7886	-621.618	-30.6764	-0.201289
-49.2243	-750.178	-30.6764	-0.201289	-47.8807	-729.702	-30.6764	-0.201289	-134.472	-2049.35	-944.676	-6.19866	-44.1249	-672.463	-30.6764	-0.201289	-137.953	-2102.4	-877.676	-5.75903	-22.7667	-346.965	-15.6764	-0.102864
-29.727	-453.04	-15.6764	-0.102864	-28.5925	-435.75	-15.6764	-0.102864	-134.507	-2049.89	-943.676	-6.1921	-25.4558	-387.946	-15.6764	-0.102864	-137.998	-2103.09	-876.676	-5.75247	-11.188	-170.506	-7.6764	-0.0503701
-14.7069	-224.133	-7.6764	-0.0503701	-14.111	-215.052	-7.6764	-0.0503701	-135.436	-2064.04	-942.676	-6.18554	-12.5179	-190.773	-7.6764	-0.0503701	-138.044	-2103.79	-875.676	-5.74591	-5.33067	-81.2394	-3.6764	-0.0241234
-7.01336	-106.884	-3.6764	-0.0241234	-6.72867	-102.545	-3.6764	-0.0241234	-135.478	-2064.68	-941.676	-6.17898	-5.96659	-90.9308	-3.6764	-0.0241234	-138.09	-2104.49	-874.676	-5.73934	-2.42988	-37.0313	-1.6764	-0.011
-3.19756	-48.7308	-1.6764	-0.011	-3.0677	-46.7517	-1.6764	-0.011	-135.518	-2065.29	-940.676	-6.17241	-2.72002	-41.4532	-1.6764	-0.011	-138.135	-2105.18	-873.676	-5.73278	-2.21406	-33.7423	-1.524	-0.01
-2.91232	-44.3837	-1.524	-0.01	-2.79415	-42.5829	-1.524	-0.01	-135.559	-2065.92	-939.676	-6.16585	-2.47797	-37.7642	-1.524	-0.01	-138.18	-2105.86	-872.676	-5.72622	-1.99822	-30.4529	-1.3716	-0.009
-2.62704	-40.0361	-1.3716	-0.009	-2.52058	-38.4136	-1.3716	-0.009	-135.6	-2066.54	-938.676	-6.15929	-2.23588	-34.0748	-1.3716	-0.009	-138.224	-2106.53	-871.676	-5.71966	-1.78235	-27.163	-1.2192	-0.008
-2.34173	-35.6879	-1.2192	-0.008	-2.24697	-34.2438	-1.2192	-0.008	-135.64	-2067.15	-937.676	-6.15273	-1.99376	-30.3849	-1.2192	-0.008	-138.267	-2107.19	-870.676	-5.7131	-1.56645	-23.8727	-1.0668	-0.007
-2.05638	-31.3392	-1.0668	-0.007	-1.97333	-30.0735	-1.0668	-0.007	-135.681	-2067.78	-936.676	-6.14617	-1.75161	-26.6945	-1.0668	-0.007	-138.31	-2107.84	-869.676	-5.70654	-1.35053	-20.582	-0.9144	-0.006
-1.77099	-26.9899	-0.9144	-0.006	-1.69965	-25.9026	-0.9144	-0.006	-135.722	-2068.4	-935.676	-6.13961	-1.50942	-23.0036	-0.9144	-0.006	-138.351	-2108.47	-868.676	-5.69997	-1.13457	-17.2908	-0.762	-0.005
-1.48557	-22.6401	-0.762	-0.005	-1.42594	-21.7313	-0.762	-0.005	-135.765	-2069.06	-934.676	-6.13304	-1.26721	-19.3123	-0.762	-0.005	-138.393	-2109.11	-867.676	-5.69341	-0.918585	-13.9992	-0.6096	-0.004
-1.20011	-18.2897	-0.6096	-0.004	-1.15219	-17.5594	-0.6096	-0.004	-135.81	-2069.74	-933.676	-6.12648	-1.02496	-15.6205	-0.6096	-0.004	-138.433	-2109.72	-866.676	-5.68685	-0.702572	-10.7072	-0.4572	-0.003
-0.91462	-13.9388	-0.4572	-0.003	-0.878408	-13.3869	-0.4572	-0.003	-135.856	-2070.45	-932.676	-6.11992	-0.782688	-11.9282	-0.4572	-0.003	-138.474	-2110.34	-865.676	-5.68029	-0.486531	-7.41473	-0.3048	-0.002
-0.629091	-9.58735	-0.3048	-0.002	-0.604593	-9.21399	-0.3048	-0.002	-135.902	-2071.15	-931.676	-6.11336	-0.54038	-8.23538	-0.3048	-0.002	-138.514	-2110.95	-864.676	-5.67373	0.216105	3.29344	0.1524	0.001
0.285607	4.35265	0.1524	0.001	0.27389	4.17408	0.1524	0.001	-135.949	-2071.86	-930.676	-6.1068	0.242378	3.69383	0.1524	0.001	-138.555	-2111.58	-863.676	-5.66717	0.43218	6.58643	0.3048	0.002
0.571177	8.70474	0.3048	0.002	0.547745	8.34763	0.3048	0.002	-135.997	-2072.59	-929.676	-6.10024	0.484723	7.38718	0.3048	0.002	-138.596	-2112.2	-862.676	-5.6606	0.648228	9.87899	0.4572	0.003
0.856712	13.0563	0.4572	0.003	0.821566	12.5207	0.4572	0.003	-136.044	-2073.31	-928.676	-6.09367	0.727038	11.0801	0.4572	0.003	-138.636	-2112.81	-861.676	-5.65404	0.864247	13.1711	0.6096	0.004
1.14221	17.4073	0.6096	0.004	1.09535	16.6932	0.6096	0.004	-136.091	-2074.03	-927.676	-6.08711	0.969321	14.7724	0.6096	0.004	-138.675	-2113.41	-860.676	-5.64748	1.08024	16.4628	0.762	0.005
1.42767	21.7578	0.762	0.005	1.36911	20.8652	0.762	0.005	-136.138	-2074.74	-926.676	-6.08055	1.21157	18.4644	0.762	0.005	-138.714	-2114	-859.676	-5.64092	1.2962	19.7541	0.9144	0.006
1.7131	26.1077	0.9144	0.006	1.64282	25.0366	0.9144	0.006	-136.185	-2075.46	-925.676	-6.07399	1.45379	22.1558	0.9144	0.006	-138.752	-2114.58	-858.676	-5.63436	1.51213	23.0449	1.0668	0.007
1.99849	30.457	1.0668	0.007	1.91651	29.2076	1.0668	0.007	-136.232	-2076.18	-924.676	-6.06743	1.69598	25.8468	1.0668	0.007	-138.789	-2115.14	-857.676	-5.6278	1.72804	26.3353	1.2192	0.008
2.28385	34.8058	1.2192	0.008	2.19016	33.378	1.2192	0.008	-136.279	-2076.89	-923.676	-6.06087	1.93814	29.5372	1.2192	0.008	-138.827	-2115.72	-856.676	-5.62123	1.94391	29.6253	1.3716	0.009
2.56917	39.1541	1.3716	0.009	2.46377	37.5479	1.3716	0.009	-136.326	-2077.61	-922.676	-6.0543	2.18026	33.2272	1.3716	0.009	-138.865	-2116.3	-855.676	-5.61467	2.15976	32.9148	1.524	0.01
2.85445	43.5018	1.524	0.01	2.73735	41.7173	1.524	0.01	-136.373	-2078.32	-921.676	-6.04774	2.42236	36.9167	1.524	0.01	-138.902	-2116.87	-854.676	-5.60811	4.84525	73.8415	3.3236	0.0218084
6.36864	97.0581	3.3236	0.0218084	6.11067	93.1266	3.3236	0.0218084	-136.42	-2079.04	-920.676	-6.04118	5.42096	82.6154	3.3236	0.0218084	-138.939	-2117.43	-853.676	-5.60155	12.0712	183.964	8.3236	0.0546168
15.8805	242.019	8.3236	0.0546168	15.236	232.196	8.3236	0.0546168	-136.466	-2079.74	-919.676	-6.03462	13.5108	205.904	8.3236	0.0546168	-138.975	-2117.98	-852.676	-5.59499	22.2926	339.739	15.3236	0.100549
29.1379	444.061	15.3236	0.100549	28.0174	426.985	15.3236	0.100549	-136.511	-2080.43	-918.676	-6.02806	24.9294	379.923	15.3236	0.100549	-139.01	-2118.51	-851.676	-5.58843	41.3791	630.617	31.3236	0.205535
49.8556	759.8	31.3236	0.205535	48.5	739.14	31.3236	0.205535	-136.556	-2081.11	-917.676	-6.0215	44.7308	681.697	31.3236	0.205535	-139.045	-2119.05	-850.676	-5.58186	53.6694	817.922	46.3236	0.303961
62.6298	954.478	46.3236	0.303961	61.2098	932.837	46.3236	0.303961	-136.601	-2081.8	-916.676	-6.01493	57.2047	871.799	46.3236	0.303961	-139.078	-2119.55	-849.676	-5.5753	63.848	973.043	61.3236	0.402386
73.1868	1115.37	61.3236	0.402386	71.7043	1092.77	61.3236	0.402386	-136.645	-2082.47	-915.676	-6.00837	67.5235	1029.06	61.3236	0.402386	-139.104	-2119.94	-848.676	-5.56874	72.9027	1111.04	76.3236	0.500811
82.6481	1259.56	76.3236	0.500811	81.0948	1235.89	76.3236	0.500811	-145.258	-2213.73	-914.676	-6.00181	76.7278	1169.33	76.3236	0.500811	-139.128	-2120.31	-847.676	-5.56218	92.9593	1416.7	114.324	0.750155
104.072	1586.06	114.324	0.750155	102.356	1559.9	114.324	0.750155	-146.333	-2230.12	-762.676	-5.00444	97.3733	1483.97	114.324	0.750155	-139.152	-2120.68	-846.676	-5.55562	109.009	1661.29	153.324	1.00606
123.155	1876.88	153.324	1.00606	121.132	1846.05	153.324	1.00606	-146.333	-2230.11	-762.676	-5.00444	114.827	1749.97	153.324	1.00606	-139.173	-2121	-845.676	-5.54906	123.719	1885.47	229.324	1.50475
143.826	2191.9	229.324	1.50475	141.301	2153.43	229.324	1.50475	-145.945	-2224.21	-686.676	-4.50575	132.231	2015.2	229.324	1.50475	-139.193	-2121.3	-844.676	-5.54249	125.386	1910.89	305.324	2.00344
147.574	2249.03	305.324	2.00344	144.949	2209.02	305.324	2.00344	-145.035	-2210.34	-609.676	-4.0005	134.637	2051.86	305.324	2.00344	-139.212	-2121.59	-843.676	-5.53593	126.316	1925.05	381.324	2.50212
147.529	2248.34	381.324	2.50212	145.24	2213.46	381.324	2.50212	-143.902	-2193.06	-533.676	-3.50181	135.388	2063.32	381.324	2.50212	-139.229	-2121.85	-842.676	-5.52937	127.694	1946.06	457.324	3.00081
148.65	2265.42	457.324	3.00081	146.345	2230.3	457.324	3.00081	-142.302	-2168.68	-457.676	-3.00313	136.778	2084.5	457.324	3.00081	-139.244	-2122.08	-841.676	-5.52281	128.993	1965.85	534.324	3.50606
149.861	2283.88	534.324	3.50606	147.959	2254.89	534.324	3.50606	-140.847	-2146.5	-381.676	-2.50444	138.176	2105.81	534.324	3.50606	-139.258	-2122.29	-840.676	-5.51625	130.219	1984.54	610.324	4.00475
151.411	2307.5	610.324	4.00475	149.084	2272.04	610.324	4.00475	-139.888	-2131.89	-305.676	-2.00575	139.416	2124.69	610.324	4.00475	-139.27	-2122.47	-839.676	-5.50969	131.388	2002.35	686.324	4.50344
152.217	2319.78	686.324	4.50344	150.749	2297.42	686.324	4.50344	-137.125	-2089.78	-228.676	-1.5005	140.77	2145.33	686.324	4.50344	-139.28	-2122.63	-838.676	-5.50312	134.815	2054.58	762.324	5.00213
152.752	2327.94	762.324	5.00212	151.086	2302.55	762.324	5.00212	-118.519	-1806.23	-152.676	-1.00181	142.982	2179.05	762.324	5.00212	-139.297	-2122.89	-837.676	-5.49656	134.816	2054.6	762.424	5.00278
152.866	2329.68	782.824	5.13664	151.404	2307.4	830.024	5.44635	-100.439	-1530.7	-114.676	-0.75247	147.497	2247.85	809.324	5.31052	-139.332	-2123.42	-836.676	-5.49	134.817	2054.61	762.524	5.00344
131.979	2011.36	914.424	6.00016	136.77	2084.37	914.424	6.00015	-79.4429	-1210.71	-76.6764	-0.503126	144.565	2203.17	894.324	5.86827	-139.373	-2124.04	-835.676	-5.48344	134.819	2054.64	762.624	5.00409
131.986	2011.46	914.424	6.00016	136.777	2084.48	914.424	6.00016	-70.1455	-1069.02	-61.6764	-0.404701					-139.416	-2124.7	-834.676	-5.47688	134.82	2054.66	762.724	5.00475
								-59.7524	-910.626	-46.6764	-0.306276					-139.46	-2125.37	-833.676	-5.47031	134.821	2054.67	762.824	5.00541
								-46.2695	-705.147	-30.6764	-0.201289					-139.5	-2125.98	-832.676	-5.46375	134.822	2054.69	762.924	5.00606
								-27.2419	-415.166	-15.6764	-0.102864					-139.534	-2126.5	-831.676	-5.45719	134.824	2054.72	763.024	5.00672
								-13.417	-204.474	-7.6764	-0.0503701					-139.535	-2126.51	-830.676	-5.45063	134.825	2054.73	763.124	5.00738
								-6.39669	-97.4856	-3.6764	-0.0241234					-139.535	-2126.51	-830.676	-5.45063	134.826	2054.75	763.224	5.00803
								-2.91625	-44.4437	-1.6764	-0.011					-139.514	-2126.19	-829.676	-5.44407	134.827	2054.76	763.324	5.00869
								-2.65642	-40.4838	-1.524	-0.01					-139.514	-2126.19	-828.676	-5.43751	134.829	2054.79	763.424	5.00934
								-2.39655	-36.5234	-1.3716	-0.009					-139.513	-2126.18	-827.676	-5.43094	134.83	2054.81	763.524	5.01
								-2.13665	-32.5625	-1.2192	-0.008					-139.512	-2126.16	-826.676	-5.42438	134.831	2054.82	763.624	5.01066
								-1.87671	-28.6011	-1.0668	-0.007					-139.51	-2126.13	-825.676	-5.41782	134.832	2054.84	763.724	5.01131
								-1.61675	-24.6392	-0.9144	-0.006					-139.508	-2126.1	-824.676	-5.41126	134.834	2054.87	763.824	5.01197
								-1.35675	-20.6768	-0.762	-0.005					-139.506	-2126.07	-823.676	-5.4047	134.835	2054.89	763.924	5.01262
								-1.09671	-16.7139	-0.6096	-0.004					-139.503	-2126.03	-822.676	-5.39814	134.836	2054.9	764.024	5.01328
								-0.836647	-12.7505	-0.4572	-0.003					-139.5	-2125.98	-821.676	-5.39157	134.837	2054.92	764.124	5.01394
								-0.576548	-8.78659	-0.3048	-0.002					-139.497	-2125.93	-820.676	-5.38501	134.838	2054.93	764.224	5.01459
								0.260171	3.96501	0.1524	0.001					-139.493	-2125.87	-819.676	-5.37845	134.84	2054.96	764.324	5.01525
								0.520309	7.92951	0.3048	0.002					-139.489	-2125.81	-818.676	-5.37189	134.841	2054.98	764.424	5.01591
								0.780414	11.8935	0.4572	0.003					-139.484	-2125.74	-817.676	-5.36533	134.842	2054.99	764.524	5.01656
								1.04049	15.857	0.6096	0.004					-139.478	-2125.64	-816.676	-5.35877	134.843	2055.01	764.624	5.01722
								1.30053	19.82	0.762	0.005					-139.472	-2125.55	-815.676	-5.3522	134.844	2055.02	764.724	5.01787
								1.56053	23.7825	0.9144	0.006					-139.466	-2125.46	-814.676	-5.34564	134.846	2055.05	764.824	5.01853
								1.8205	27.7445	1.0668	0.007					-139.46	-2125.37	-813.676	-5.33908	134.847	2055.07	764.924	5.01919
								2.08044	31.706	1.2192	0.008					-139.453	-2125.26	-812.676	-5.33252	134.848	2055.08	765.024	5.01984
								2.34035	35.6669	1.3716	0.009					-139.446	-2125.16	-811.676	-5.32596	134.849	2055.1	765.124	5.0205
								2.60022	39.6274	1.524	0.01					-139.439	-2125.05	-810.676	-5.3194	134.85	2055.11	765.224	5.02115
								5.81018	88.5471	3.3236	0.0218084					-139.432	-2124.94	-809.676	-5.31283	134.851	2055.13	765.324	5.02181
								14.4844	220.743	8.3236	0.0546168					-139.424	-2124.82	-808.676	-5.30627	134.853	2055.16	765.424	5.02247
								26.6866	406.703	15.3236	0.100549					-139.416	-2124.7	-807.676	-5.29971	134.854	2055.17	765.524	5.02312
								46.889	714.588	31.3236	0.205535					-139.408	-2124.58	-806.676	-5.29315	134.855	2055.19	765.624	5.02378
								59.4898	906.625	46.3236	0.303961					-139.399	-2124.44	-805.676	-5.28659	134.856	2055.21	765.724	5.02444
								69.9151	1065.51	61.3236	0.402386					-139.391	-2124.32	-804.676	-5.28003	134.857	2055.22	765.824	5.02509
								79.2331	1207.51	76.3236	0.500811					-139.382	-2124.18	-803.676	-5.27346	134.858	2055.24	765.924	5.02575
								100.242	1527.69	114.324	0.750155					-139.373	-2124.04	-802.676	-5.2669	134.859	2055.25	766.024	5.0264
								118.568	1806.97	153.324	1.00606					-139.363	-2123.89	-801.676	-5.26034	134.861	2055.28	766.124	5.02706
								137.952	2102.39	229.324	1.50475					-139.354	-2123.75	-800.676	-5.25378	134.862	2055.3	766.224	5.02772
								141.16	2151.27	305.324	2.00344					-139.344	-2123.6	-799.676	-5.24722	134.863	2055.31	766.324	5.02837
								141.518	2156.74	381.324	2.50212					-139.334	-2123.45	-798.676	-5.24066	134.864	2055.33	766.424	5.02903
								142.797	2176.23	457.324	3.00081					-139.323	-2123.28	-797.676	-5.23409	134.865	2055.34	766.524	5.02969
								144.061	2195.49	534.324	3.50606					-139.313	-2123.13	-796.676	-5.22753	134.866	2055.36	766.624	5.03034
								145.298	2214.34	610.324	4.00475					-139.302	-2122.96	-795.676	-5.22097	134.867	2055.37	766.724	5.031
								146.212	2228.27	686.324	4.50344					-139.291	-2122.79	-794.676	-5.21441	134.868	2055.39	766.824	5.03165
								146.762	2236.65	762.324	5.00212					-139.279	-2122.61	-793.676	-5.20785	134.869	2055.4	766.924	5.03231
								146.968	2239.79	900.324	5.90764					-139.268	-2122.44	-792.676	-5.20129	134.87	2055.42	767.024	5.03297
								146.478	2232.33	915.324	6.00606					-139.256	-2122.26	-791.676	-5.19472	134.871	2055.43	767.124	5.03362
								130.781	1993.11	968.324	6.35383					-139.244	-2122.08	-790.676	-5.18816	134.872	2055.45	767.224	5.03428
								130.788	1993.2	968.324	6.35383					-139.232	-2121.9	-789.676	-5.1816	134.873	2055.46	767.324	5.03493
																-139.22	-2121.71	-788.676	-5.17504	134.875	2055.49	767.424	5.03559
																-139.208	-2121.53	-787.676	-5.16848	134.876	2055.51	767.524	5.03625
																-139.196	-2121.35	-786.676	-5.16192	134.877	2055.53	767.624	5.0369
																-139.183	-2121.15	-785.676	-5.15535	134.878	2055.54	767.724	5.03756
																-139.17	-2120.95	-784.676	-5.14879	134.879	2055.56	767.824	5.03822
																-139.157	-2120.75	-783.676	-5.14223	134.88	2055.57	767.924	5.03887
																-139.144	-2120.55	-782.676	-5.13567	134.881	2055.59	768.024	5.03953
																-139.131	-2120.36	-781.676	-5.12911	134.882	2055.6	768.124	5.04018
																-139.115	-2120.11	-780.676	-5.12255	134.883	2055.62	768.224	5.04084
																-139.1	-2119.88	-779.676	-5.11598	134.884	2055.63	768.324	5.0415
																-139.085	-2119.66	-778.676	-5.10942	134.885	2055.65	768.424	5.04215
																-139.07	-2119.43	-777.676	-5.10286	134.886	2055.66	768.524	5.04281
																-139.055	-2119.2	-776.676	-5.0963	134.887	2055.68	768.624	5.04346
																-139.039	-2118.95	-775.676	-5.08974	134.888	2055.69	768.724	5.04412
																-139.024	-2118.73	-774.676	-5.08318	134.889	2055.71	768.824	5.04478
																-139.008	-2118.48	-773.676	-5.07661	134.89	2055.72	768.924	5.04543
																-138.992	-2118.24	-772.676	-5.07005	134.891	2055.74	769.024	5.04609
																-138.976	-2117.99	-771.676	-5.06349	134.892	2055.75	769.124	5.04675
																-138.96	-2117.75	-770.676	-5.05693	134.893	2055.77	769.224	5.0474
																-138.944	-2117.51	-769.676	-5.05037	134.894	2055.78	769.324	5.04806
																-138.928	-2117.26	-768.676	-5.04381	134.895	2055.8	769.424	5.04871
																-138.912	-2117.02	-767.676	-5.03724	134.896	2055.82	769.524	5.04937
																-138.895	-2116.76	-766.676	-5.03068	134.897	2055.83	769.624	5.05003
																-138.878	-2116.5	-765.676	-5.02412	134.898	2055.85	769.724	5.05068
																-138.858	-2116.2	-764.676	-5.01756	134.899	2055.86	769.824	5.05134
																-138.831	-2115.78	-763.676	-5.011	134.9	2055.88	769.924	5.05199
																-137.403	-2094.02	-762.676	-5.00444	134.901	2055.89	770.024	5.05265
																-135.519	-2065.31	-686.676	-4.50575	134.901	2055.89	770.124	5.05331
																-134.227	-2045.62	-609.676	-4.0005	134.902	2055.91	770.224	5.05396
																-132.983	-2026.66	-533.676	-3.50181	134.903	2055.92	770.324	5.05462
																-131.521	-2004.38	-457.676	-3.00313	134.904	2055.94	770.424	5.05528
																-129.917	-1979.94	-381.676	-2.50444	134.905	2055.95	770.524	5.05593
																-128.565	-1959.33	-305.676	-2.00575	134.906	2055.97	770.624	5.05659
																-126.33	-1925.27	-228.676	-1.5005	134.907	2055.98	770.724	5.05724
																-111.514	-1699.47	-152.676	-1.00181	134.908	2056	770.824	5.0579
																-95.2399	-1451.46	-114.676	-0.75247	134.909	2056.01	770.924	5.05856
																-74.9312	-1141.95	-76.6764	-0.503126	134.91	2056.03	771.024	5.05921
																-65.8141	-1003.01	-61.6764	-0.404701	134.911	2056.04	771.124	5.05987
																-55.6129	-847.54	-46.6764	-0.306276	134.912	2056.06	771.224	5.06052
																-42.3808	-645.883	-30.6764	-0.201289	134.913	2056.07	771.324	5.06118
																-24.0382	-366.342	-15.6764	-0.102864	134.914	2056.09	771.424	5.06184
																-11.8147	-180.055	-7.6764	-0.0503701	134.914	2056.09	771.524	5.06249
																-5.63026	-85.8052	-3.6764	-0.0241234	134.915	2056.1	771.624	5.06315
																-2.56657	-39.1146	-1.6764	-0.011	134.916	2056.12	771.724	5.06381
																-2.3384	-35.6373	-1.524	-0.01	134.917	2056.14	771.824	5.06446
																-2.1102	-32.1595	-1.3716	-0.009	134.918	2056.15	771.924	5.06512
																-1.88197	-28.6813	-1.2192	-0.008	134.919	2056.17	772.024	5.06577
																-1.65372	-25.2026	-1.0668	-0.007	134.92	2056.18	772.124	5.06643
																-1.42543	-21.7235	-0.9144	-0.006	134.921	2056.2	772.224	5.06709
																-1.19711	-18.2439	-0.762	-0.005	134.921	2056.2	772.324	5.06774
																-0.968757	-14.7639	-0.6096	-0.004	134.922	2056.21	772.424	5.0684
																-0.740377	-11.2834	-0.4572	-0.003	134.923	2056.23	772.524	5.06906
																-0.511968	-7.80239	-0.3048	-0.002	134.924	2056.24	772.624	5.06971
																0.228476	3.48197	0.1524	0.001	134.925	2056.26	772.724	5.07037
																0.456921	6.96347	0.3048	0.002	134.925	2056.26	772.824	5.07102
																0.685336	10.4445	0.4572	0.003	134.926	2056.27	772.924	5.07168
																0.913722	13.9251	0.6096	0.004	134.927	2056.29	773.024	5.07234
																1.14208	17.4053	0.762	0.005	134.928	2056.3	773.124	5.07299
																1.3704	20.8849	0.9144	0.006	134.928	2056.3	773.224	5.07365
																1.5987	24.3642	1.0668	0.007	134.929	2056.32	773.324	5.0743
																1.82696	27.8429	1.2192	0.008	134.93	2056.33	773.424	5.07496
																2.0552	31.3213	1.3716	0.009	134.931	2056.35	773.524	5.07562
																2.28341	34.7991	1.524	0.01	134.931	2056.35	773.624	5.07627
																5.11652	77.9757	3.3236	0.0218084	134.932	2056.36	773.724	5.07693
																12.7494	194.3	8.3236	0.0546168	134.933	2056.38	773.824	5.07759
																23.5384	358.725	15.3236	0.100549	134.933	2056.38	773.924	5.07824
																42.9802	655.018	31.3236	0.205535	134.934	2056.39	774.024	5.0789
																55.3562	843.628	46.3236	0.303961	134.935	2056.41	774.124	5.07955
																65.5901	999.593	61.3236	0.402386	134.935	2056.41	774.224	5.08021
																74.7272	1138.84	76.3236	0.500811	134.936	2056.42	774.324	5.08087
																95.0566	1448.66	114.324	0.750155	134.937	2056.44	774.424	5.08152
																111.754	1703.13	153.324	1.00606	134.938	2056.46	774.524	5.08218
																127.643	1945.28	229.324	1.50475	134.938	2056.46	774.624	5.08283
																129.559	1974.48	305.324	2.00344	134.939	2056.47	774.724	5.08349
																130.465	1988.29	381.324	2.50212	134.94	2056.49	774.824	5.08415
																131.767	2008.13	457.324	3.00081	134.94	2056.49	774.924	5.0848
																133.263	2030.93	534.324	3.50606	134.941	2056.5	775.024	5.08546
																134.404	2048.31	610.324	4.00475	134.942	2056.52	775.124	5.08612
																135.635	2067.07	686.324	4.50344	134.942	2056.52	775.224	5.08677
																137.421	2094.3	762.324	5.00212	134.943	2056.53	775.324	5.08743
																139.333	2123.43	813.324	5.33677	134.943	2056.53	775.424	5.08808
																137.28	2092.15	876.324	5.75015	134.944	2056.55	775.524	5.08874
																137.287	2092.25	876.324	5.75016	134.945	2056.56	775.624	5.0894
																				134.945	2056.56	775.724	5.09005
																				134.946	2056.58	775.824	5.09071
																				134.946	2056.58	775.924	5.09136
																				134.947	2056.59	776.024	5.09202
																				134.948	2056.61	776.124	5.09268
																				134.948	2056.61	776.224	5.09333
																				134.949	2056.62	776.324	5.09399
																				134.949	2056.62	776.424	5.09465
																				134.95	2056.64	776.524	5.0953
																				134.95	2056.64	776.624	5.09596
																				134.951	2056.65	776.724	5.09661
																				134.952	2056.67	776.824	5.09727
																				134.952	2056.67	776.924	5.09793
																				134.953	2056.68	777.024	5.09858
																				134.953	2056.68	777.124	5.09924
																				134.954	2056.7	777.224	5.0999
																				134.954	2056.7	777.324	5.10055
																				134.955	2056.71	777.424	5.10121
																				134.955	2056.71	777.524	5.10186
																				134.956	2056.73	777.624	5.10252
																				134.956	2056.73	777.724	5.10318
																				134.957	2056.74	777.824	5.10383
																				134.957	2056.74	777.924	5.10449
																				134.958	2056.76	778.024	5.10514
																				134.958	2056.76	778.124	5.1058
																				134.958	2056.76	778.224	5.10646
																				134.959	2056.78	778.324	5.10711
																				134.959	2056.78	778.424	5.10777
																				134.96	2056.79	778.524	5.10843
																				134.96	2056.79	778.624	5.10908
																				134.96	2056.79	778.724	5.10974
																				134.961	2056.81	778.824	5.11039
																				134.961	2056.81	778.924	5.11105
																				134.961	2056.81	779.024	5.11171
																				134.961	2056.81	779.124	5.11236
																				134.962	2056.82	779.224	5.11302
																				134.962	2056.82	779.324	5.11367
																				134.962	2056.82	779.424	5.11433
																				134.962	2056.82	779.524	5.11499
																				134.963	2056.84	779.624	5.11564
																				134.963	2056.84	779.624	5.11564
																				134.963	2056.84	779.724	5.1163
																				134.963	2056.84	779.824	5.11696
																				134.963	2056.84	779.924	5.11761
																				134.963	2056.84	780.024	5.11827
																				134.963	2056.84	780.124	5.11892
																				134.963	2056.84	780.224	5.11958
																				134.963	2056.84	780.324	5.12024
																				134.963	2056.84	780.424	5.12089
																				134.963	2056.84	780.524	5.12155
																				134.963	2056.84	780.624	5.1222
																				134.963	2056.84	780.724	5.12286
																				134.963	2056.84	780.824	5.12352
																				134.962	2056.82	780.924	5.12417
																				134.962	2056.82	781.024	5.12483
																				134.962	2056.82	781.124	5.12549
																				134.962	2056.82	781.224	5.12614
																				134.962	2056.82	781.324	5.1268
																				134.962	2056.82	781.424	5.12745
																				134.961	2056.81	781.524	5.12811
																				134.961	2056.81	781.624	5.12877
																				134.961	2056.81	781.724	5.12942
																				134.961	2056.81	781.824	5.13008
																				134.96	2056.79	781.924	5.13073
																				134.96	2056.79	782.024	5.13139
																				134.96	2056.79	782.124	5.13205
																				134.959	2056.78	782.224	5.1327
																				134.959	2056.78	782.324	5.13336
																				134.958	2056.76	782.424	5.13402
																				134.958	2056.76	782.524	5.13467
																				134.957	2056.74	782.624	5.13533
																				134.957	2056.74	782.724	5.13598
																				134.956	2056.73	782.824	5.13664
																				134.956	2056.73	782.924	5.1373
																				134.955	2056.71	783.024	5.13795
																				134.955	2056.71	783.124	5.13861
																				134.954	2056.7	783.224	5.13927
																				134.954	2056.7	783.324	5.13992
																				134.953	2056.68	783.424	5.14058
																				134.952	2056.67	783.524	5.14123
																				134.951	2056.65	783.624	5.14189
																				134.951	2056.65	783.724	5.14255
																				134.95	2056.64	783.824	5.1432
																				134.949	2056.62	783.924	5.14386
																				134.948	2056.61	784.024	5.14451
																				134.947	2056.59	784.124	5.14517
																				134.946	2056.58	784.224	5.14583
																				134.946	2056.58	784.324	5.14648
																				134.945	2056.56	784.424	5.14714
																				134.944	2056.55	784.524	5.1478
																				134.943	2056.53	784.624	5.14845
																				134.942	2056.52	784.724	5.14911
																				134.94	2056.49	784.824	5.14976
																				134.939	2056.47	784.924	5.15042
																				134.938	2056.46	785.024	5.15108
																				134.937	2056.44	785.124	5.15173
																				134.936	2056.42	785.224	5.15239
																				134.934	2056.39	785.324	5.15304
																				134.933	2056.38	785.424	5.1537
																				134.932	2056.36	785.524	5.15436
																				134.931	2056.35	785.624	5.15501
																				134.929	2056.32	785.724	5.15567
																				134.928	2056.3	785.824	5.15633
																				134.927	2056.29	785.924	5.15698
																				134.925	2056.26	786.024	5.15764
																				134.924	2056.24	786.124	5.15829
																				134.922	2056.21	786.224	5.15895
																				134.921	2056.2	786.324	5.15961
																				134.92	2056.18	786.424	5.16026
																				134.918	2056.15	786.524	5.16092
																				134.917	2056.14	786.624	5.16157
																				134.915	2056.1	786.724	5.16223
																				134.914	2056.09	786.824	5.16289
																				134.912	2056.06	786.924	5.16354
																				134.911	2056.04	787.024	5.1642
																				134.909	2056.01	787.124	5.16486
																				134.908	2056	787.224	5.16551
																				134.906	2055.97	787.324	5.16617
																				134.905	2055.95	787.424	5.16682
																				134.903	2055.92	787.524	5.16748
																				134.902	2055.91	787.624	5.16814
																				134.9	2055.88	787.724	5.16879
																				134.898	2055.85	787.824	5.16945
																				134.897	2055.83	787.924	5.1701
																				134.895	2055.8	788.024	5.17076
																				134.894	2055.78	788.124	5.17142
																				134.892	2055.75	788.224	5.17207
																				134.89	2055.72	788.324	5.17273
																				134.889	2055.71	788.424	5.17339
																				134.887	2055.68	788.524	5.17404
																				134.885	2055.65	788.624	5.1747
																				134.884	2055.63	788.724	5.17535
																				134.882	2055.6	788.824	5.17601
																				134.88	2055.57	788.924	5.17667
																				134.878	2055.54	789.024	5.17732
																				134.877	2055.53	789.124	5.17798
																				134.875	2055.49	789.224	5.17864
																				134.873	2055.46	789.324	5.17929
																				134.871	2055.43	789.424	5.17995
																				134.869	2055.4	789.524	5.1806
																				134.867	2055.37	789.624	5.18126
																				134.865	2055.34	789.724	5.18192
																				134.863	2055.31	789.824	5.18257
																				134.862	2055.3	789.924	5.18323
																				134.86	2055.27	790.024	5.18388
																				134.858	2055.24	790.124	5.18454
																				134.856	2055.21	790.224	5.1852
																				134.854	2055.17	790.324	5.18585
																				134.852	2055.14	790.424	5.18651
																				134.85	2055.11	790.524	5.18717
																				134.848	2055.08	790.624	5.18782
																				134.846	2055.05	790.724	5.18848
																				134.845	2055.04	790.824	5.18913
																				134.843	2055.01	790.924	5.18979
																				134.841	2054.98	791.024	5.19045
																				134.839	2054.95	791.124	5.1911
																				134.837	2054.92	791.224	5.19176
																				134.835	2054.89	791.324	5.19241
																				134.833	2054.85	791.424	5.19307
																				134.831	2054.82	791.524	5.19373
																				134.829	2054.79	791.624	5.19438
																				134.827	2054.76	791.724	5.19504
																				134.825	2054.73	791.824	5.1957
																				134.823	2054.7	791.924	5.19635
																				134.821	2054.67	792.024	5.19701
																				134.819	2054.64	792.124	5.19766
																				134.817	2054.61	792.224	5.19832
																				134.815	2054.58	792.324	5.19898
																				134.813	2054.55	792.424	5.19963
																				134.811	2054.52	792.524	5.20029
																				134.809	2054.49	792.624	5.20094
																				134.807	2054.46	792.724	5.2016
																				134.805	2054.43	792.824	5.20226
																				134.803	2054.4	792.924	5.20291
																				134.801	2054.37	793.024	5.20357
																				134.799	2054.34	793.124	5.20423
																				134.797	2054.31	793.224	5.20488
																				134.795	2054.28	793.324	5.20554
																				134.793	2054.25	793.424	5.20619
																				134.791	2054.21	793.524	5.20685
																				134.789	2054.18	793.624	5.20751
																				134.787	2054.15	793.724	5.20816
																				134.785	2054.12	793.824	5.20882
																				134.783	2054.09	793.924	5.20948
																				134.78	2054.05	794.024	5.21013
																				134.778	2054.02	794.124	5.21079
																				134.776	2053.99	794.224	5.21144
																				134.774	2053.96	794.324	5.2121
																				134.772	2053.93	794.424	5.21276
																				134.77	2053.89	794.524	5.21341
																				134.768	2053.86	794.624	5.21407
																				134.765	2053.82	794.724	5.21472
																				134.763	2053.79	794.824	5.21538
																				134.761	2053.76	794.924	5.21604
																				134.759	2053.73	795.024	5.21669
																				134.756	2053.68	795.124	5.21735
																				134.754	2053.65	795.224	5.21801
																				134.752	2053.62	795.324	5.21866
																				134.75	2053.59	795.424	5.21932
																				134.747	2053.54	795.524	5.21997
																				134.745	2053.51	795.624	5.22063
																				134.743	2053.48	795.724	5.22129
																				134.741	2053.45	795.824	5.22194
																				134.739	2053.42	795.924	5.2226
																				134.736	2053.38	796.024	5.22325
																				134.734	2053.35	796.124	5.22391
																				134.732	2053.32	796.224	5.22457
																				134.73	2053.29	796.324	5.22522
																				134.727	2053.24	796.424	5.22588
																				134.725	2053.21	796.524	5.22654
																				134.723	2053.18	796.624	5.22719
																				134.72	2053.13	796.724	5.22785
																				134.718	2053.1	796.824	5.2285
																				134.716	2053.07	796.924	5.22916
																				134.713	2053.03	797.024	5.22982
																				134.711	2053	797.124	5.23047
																				134.709	2052.97	797.224	5.23113
																				134.706	2052.92	797.324	5.23178
																				134.704	2052.89	797.424	5.23244
																				134.702	2052.86	797.524	5.2331
																				134.699	2052.81	797.624	5.23375
																				134.697	2052.78	797.724	5.23441
																				134.694	2052.74	797.824	5.23507
																				134.692	2052.71	797.924	5.23572
																				134.69	2052.68	798.024	5.23638
																				134.687	2052.63	798.124	5.23703
																				134.685	2052.6	798.224	5.23769
																				134.682	2052.55	798.324	5.23835
																				134.68	2052.52	798.424	5.239
																				134.678	2052.49	798.524	5.23966
																				134.662	2052.25	798.624	5.24031
																				134.649	2052.05	798.724	5.24097
																				134.647	2052.02	798.824	5.24163
																				134.645	2051.99	798.924	5.24228
																				134.643	2051.96	799.024	5.24294
																				134.641	2051.93	799.124	5.2436
																				134.638	2051.88	799.224	5.24425
																				134.636	2051.85	799.324	5.24491
																				134.634	2051.82	799.424	5.24556
																				134.631	2051.78	799.524	5.24622
																				134.629	2051.75	799.624	5.24688
																				134.626	2051.7	799.724	5.24753
																				134.623	2051.65	799.824	5.24819
																				134.62	2051.61	799.924	5.24885
																				134.618	2051.58	800.024	5.2495
																				134.615	2051.53	800.124	5.25016
																				134.612	2051.49	800.224	5.25081
																				134.609	2051.44	800.324	5.25147
																				134.606	2051.4	800.424	5.25213
																				134.603	2051.35	800.524	5.25278
																				134.6	2051.3	800.624	5.25344
																				134.597	2051.26	800.724	5.25409
																				134.594	2051.21	800.824	5.25475
																				134.59	2051.15	800.924	5.25541
																				134.587	2051.11	801.024	5.25606
																				134.584	2051.06	801.124	5.25672
																				134.58	2051	801.224	5.25738
																				134.577	2050.95	801.324	5.25803
																				134.573	2050.89	801.424	5.25869
																				134.57	2050.85	801.524	5.25934
																				134.566	2050.79	801.624	5.26
																				134.563	2050.74	801.724	5.26066
																				134.559	2050.68	801.824	5.26131
																				134.556	2050.63	801.924	5.26197
																				134.552	2050.57	802.024	5.26262
																				134.549	2050.53	802.124	5.26328
																				134.545	2050.47	802.224	5.26394
																				134.541	2050.4	802.324	5.26459
																				134.537	2050.34	802.424	5.26525
																				134.533	2050.28	802.524	5.26591
																				134.529	2050.22	802.624	5.26656
																				134.525	2050.16	802.724	5.26722
																				134.521	2050.1	802.824	5.26787
																				134.517	2050.04	802.924	5.26853
																				134.513	2049.98	803.024	5.26919
																				134.508	2049.9	803.124	5.26984
																				134.504	2049.84	803.224	5.2705
																				134.5	2049.78	803.324	5.27115
																				134.495	2049.7	803.424	5.27181
																				134.491	2049.64	803.524	5.27247
																				134.486	2049.57	803.624	5.27312
																				134.482	2049.51	803.724	5.27378
																				134.477	2049.43	803.824	5.27444
																				134.473	2049.37	803.924	5.27509
																				134.468	2049.29	804.024	5.27575
																				134.464	2049.23	804.124	5.2764
																				134.459	2049.16	804.224	5.27706
																				134.455	2049.09	804.324	5.27772
																				134.45	2049.02	804.424	5.27837
																				134.445	2048.94	804.524	5.27903
																				134.441	2048.88	804.624	5.27969
																				134.436	2048.8	804.724	5.28034
																				134.432	2048.74	804.824	5.281
																				134.427	2048.67	804.924	5.28165
																				134.422	2048.59	805.024	5.28231
																				134.418	2048.53	805.124	5.28297
																				134.413	2048.45	805.224	5.28362
																				134.408	2048.38	805.324	5.28428
																				134.403	2048.3	805.424	5.28493
																				134.398	2048.23	805.524	5.28559
																				134.394	2048.16	805.624	5.28625
																				134.389	2048.09	805.724	5.2869
																				134.384	2048.01	805.824	5.28756
																				134.379	2047.94	805.924	5.28822
																				134.374	2047.86	806.024	5.28887
																				134.369	2047.78	806.124	5.28953
																				134.363	2047.69	806.224	5.29018
																				134.358	2047.62	806.324	5.29084
																				134.353	2047.54	806.424	5.2915
																				134.348	2047.46	806.524	5.29215
																				134.343	2047.39	806.624	5.29281
																				134.337	2047.3	806.724	5.29346
																				134.332	2047.22	806.824	5.29412
																				134.327	2047.14	806.924	5.29478
																				134.322	2047.07	807.024	5.29543
																				134.316	2046.98	807.124	5.29609
																				134.311	2046.9	807.224	5.29675
																				134.305	2046.81	807.324	5.2974
																				134.3	2046.73	807.424	5.29806
																				134.295	2046.66	807.524	5.29871
																				134.289	2046.56	807.624	5.29937
																				134.284	2046.49	807.724	5.30003
																				134.278	2046.4	807.824	5.30068
																				134.273	2046.32	807.924	5.30134
																				134.267	2046.23	808.024	5.30199
																				134.262	2046.15	808.124	5.30265
																				134.256	2046.06	808.224	5.30331
																				134.25	2045.97	808.324	5.30396
																				134.245	2045.89	808.424	5.30462
																				134.239	2045.8	808.524	5.30528
																				134.234	2045.73	808.624	5.30593
																				134.228	2045.63	808.724	5.30659
																				134.223	2045.56	808.824	5.30724
																				134.218	2045.48	808.924	5.3079
																				134.212	2045.39	809.024	5.30856
																				134.207	2045.31	809.124	5.30921
																				134.201	2045.22	809.224	5.30987
																				134.196	2045.15	809.324	5.31052
																				134.19	2045.06	809.424	5.31118
																				134.185	2044.98	809.524	5.31184
																				134.179	2044.89	809.624	5.31249
																				134.174	2044.81	809.724	5.31315
																				134.168	2044.72	809.824	5.31381
																				134.163	2044.64	809.924	5.31446
																				134.157	2044.55	810.024	5.31512
																				134.152	2044.48	810.124	5.31577
																				134.146	2044.39	810.224	5.31643
																				134.141	2044.31	810.324	5.31709
																				134.135	2044.22	810.424	5.31774
																				134.13	2044.14	810.524	5.3184
																				134.124	2044.05	810.624	5.31906
																				134.119	2043.97	810.724	5.31971
																				134.113	2043.88	810.824	5.32037
																				134.107	2043.79	810.924	5.32102
																				134.102	2043.71	811.024	5.32168
																				134.096	2043.62	811.124	5.32234
																				134.09	2043.53	811.224	5.32299
																				134.085	2043.46	811.324	5.32365
																				134.079	2043.36	811.424	5.3243
																				134.073	2043.27	811.524	5.32496
																				134.068	2043.2	811.624	5.32562
																				134.062	2043.1	811.724	5.32627
																				134.056	2043.01	811.824	5.32693
																				134.051	2042.94	811.924	5.32759
																				134.045	2042.85	812.024	5.32824
																				134.039	2042.75	812.124	5.3289
																				134.033	2042.66	812.224	5.32955
																				134.028	2042.59	812.324	5.33021
																				134.022	2042.5	812.424	5.33087
																				134.016	2042.4	812.524	5.33152
																				134.01	2042.31	812.624	5.33218
																				134.004	2042.22	812.724	5.33283
																				133.998	2042.13	812.824	5.33349
																				133.993	2042.05	812.924	5.33415
																				133.987	2041.96	813.024	5.3348
																				133.981	2041.87	813.124	5.33546
																				133.975	2041.78	813.224	5.33612
																				133.969	2041.69	813.324	5.33677
																				133.963	2041.6	813.424	5.33743
																				133.957	2041.5	813.524	5.33808
																				133.951	2041.41	813.624	5.33874
																				133.945	2041.32	813.724	5.3394
																				133.939	2041.23	813.824	5.34005
																				133.933	2041.14	813.924	5.34071
																				133.926	2041.03	814.024	5.34136
																				133.92	2040.94	814.124	5.34202
																				133.914	2040.85	814.224	5.34268
																				133.907	2040.74	814.324	5.34333
																				133.901	2040.65	814.424	5.34399
																				133.895	2040.56	814.524	5.34465
																				133.888	2040.45	814.624	5.3453
																				133.882	2040.36	814.724	5.34596
																				133.875	2040.26	814.824	5.34661
																				133.869	2040.16	814.924	5.34727
																				133.863	2040.07	815.024	5.34793
																				133.856	2039.97	815.124	5.34858
																				133.85	2039.87	815.224	5.34924
																				133.843	2039.77	815.324	5.3499
																				133.837	2039.68	815.424	5.35055
																				133.83	2039.57	815.524	5.35121
																				133.824	2039.48	815.624	5.35186
																				133.817	2039.37	815.724	5.35252
																				133.811	2039.28	815.824	5.35318
																				133.804	2039.17	815.924	5.35383
																				133.798	2039.08	816.024	5.35449
																				133.791	2038.97	816.124	5.35514
																				133.785	2038.88	816.224	5.3558
																				133.778	2038.78	816.324	5.35646
																				133.772	2038.69	816.424	5.35711
																				133.765	2038.58	816.524	5.35777
																				133.759	2038.49	816.624	5.35843
																				133.752	2038.38	816.724	5.35908
																				133.746	2038.29	816.824	5.35974
																				133.739	2038.18	816.924	5.36039
																				133.733	2038.09	817.024	5.36105
																				133.727	2038	817.124	5.36171
																				133.72	2037.89	817.224	5.36236
																				133.714	2037.8	817.324	5.36302
																				133.707	2037.69	817.424	5.36367
																				133.701	2037.6	817.524	5.36433
																				133.695	2037.51	817.624	5.36499
																				133.688	2037.41	817.724	5.36564
																				133.682	2037.31	817.824	5.3663
																				133.675	2037.21	817.924	5.36696
																				133.669	2037.12	818.024	5.36761
																				133.663	2037.02	818.124	5.36827
																				133.656	2036.92	818.224	5.36892
																				133.65	2036.83	818.324	5.36958
																				133.643	2036.72	818.424	5.37024
																				133.637	2036.63	818.524	5.37089
																				133.63	2036.52	818.624	5.37155
																				133.624	2036.43	818.724	5.3722
																				133.617	2036.32	818.824	5.37286
																				133.611	2036.23	818.924	5.37352
																				133.604	2036.12	819.024	5.37417
																				133.598	2036.03	819.124	5.37483
																				133.591	2035.93	819.224	5.37549
																				133.585	2035.84	819.324	5.37614
																				133.578	2035.73	819.424	5.3768
																				133.572	2035.64	819.524	5.37745
																				133.565	2035.53	819.624	5.37811
																				133.558	2035.42	819.724	5.37877
																				133.552	2035.33	819.824	5.37942
																				133.545	2035.23	819.924	5.38008
																				133.538	2035.12	820.024	5.38073
																				133.532	2035.03	820.124	5.38139
																				133.525	2034.92	820.224	5.38205
																				133.518	2034.81	820.324	5.3827
																				133.511	2034.71	820.424	5.38336
																				133.505	2034.62	820.524	5.38402
																				133.498	2034.51	820.624	5.38467
																				133.491	2034.4	820.724	5.38533
																				133.484	2034.3	820.824	5.38598
																				133.477	2034.19	820.924	5.38664
																				133.47	2034.08	821.024	5.3873
																				133.464	2033.99	821.124	5.38795
																				133.457	2033.88	821.224	5.38861
																				133.45	2033.78	821.324	5.38927
																				133.443	2033.67	821.424	5.38992
																				133.436	2033.56	821.524	5.39058
																				133.429	2033.46	821.624	5.39123
																				133.422	2033.35	821.724	5.39189
																				133.416	2033.26	821.824	5.39255
																				133.409	2033.15	821.924	5.3932
																				133.402	2033.05	822.024	5.39386
																				133.395	2032.94	822.124	5.39451
																				133.388	2032.83	822.224	5.39517
																				133.381	2032.73	822.324	5.39583
																				133.374	2032.62	822.424	5.39648
																				133.367	2032.51	822.524	5.39714
																				133.36	2032.41	822.624	5.3978
																				133.353	2032.3	822.724	5.39845
																				133.346	2032.19	822.824	5.39911
																				133.339	2032.09	822.924	5.39976
																				133.332	2031.98	823.024	5.40042
																				133.325	2031.87	823.124	5.40108
																				133.318	2031.77	823.224	5.40173
																				133.311	2031.66	823.324	5.40239
																				133.304	2031.55	823.424	5.40304
																				133.297	2031.45	823.524	5.4037
																				133.29	2031.34	823.624	5.40436
																				133.283	2031.23	823.724	5.40501
																				133.276	2031.13	823.824	5.40567
																				133.269	2031.02	823.924	5.40633
																				133.262	2030.91	824.024	5.40698
																				133.255	2030.81	824.124	5.40764
																				133.248	2030.7	824.224	5.40829
																				133.24	2030.58	824.324	5.40895
																				133.233	2030.47	824.424	5.40961
																				133.226	2030.36	824.524	5.41026
																				133.219	2030.26	824.624	5.41092
																				133.212	2030.15	824.724	5.41157
																				133.205	2030.04	824.824	5.41223
																				133.198	2029.94	824.924	5.41289
																				133.191	2029.83	825.024	5.41354
																				133.184	2029.72	825.124	5.4142
																				133.176	2029.6	825.224	5.41486
																				133.169	2029.5	825.324	5.41551
																				133.162	2029.39	825.424	5.41617
																				133.155	2029.28	825.524	5.41682
																				133.148	2029.18	825.624	5.41748
																				133.141	2029.07	825.724	5.41814
																				133.134	2028.96	825.824	5.41879
																				133.126	2028.84	825.924	5.41945
																				133.119	2028.73	826.024	5.4201
																				133.112	2028.63	826.124	5.42076
																				133.105	2028.52	826.224	5.42142
																				133.097	2028.4	826.324	5.42207
																				133.09	2028.29	826.424	5.42273
																				133.083	2028.18	826.524	5.42339
																				133.075	2028.06	826.624	5.42404
																				133.068	2027.96	826.724	5.4247
																				133.06	2027.83	826.824	5.42535
																				133.053	2027.73	826.924	5.42601
																				133.046	2027.62	827.024	5.42667
																				133.039	2027.51	827.124	5.42732
																				133.031	2027.39	827.224	5.42798
																				133.024	2027.29	827.324	5.42864
																				133.017	2027.18	827.424	5.42929
																				133.01	2027.07	827.524	5.42995
																				133.002	2026.95	827.624	5.4306
																				132.995	2026.84	827.724	5.43126
																				132.987	2026.72	827.824	5.43192
																				132.98	2026.62	827.924	5.43257
																				132.972	2026.49	828.024	5.43323
																				132.964	2026.37	828.124	5.43388
																				132.957	2026.26	828.224	5.43454
																				132.949	2026.14	828.324	5.4352
																				132.941	2026.02	828.424	5.43585
																				132.934	2025.91	828.524	5.43651
																				132.926	2025.79	828.624	5.43717
																				132.918	2025.67	828.724	5.43782
																				132.91	2025.55	828.824	5.43848
																				132.903	2025.44	828.924	5.43913
																				132.895	2025.32	829.024	5.43979
																				132.887	2025.2	829.124	5.44045
																				132.88	2025.09	829.224	5.4411
																				132.872	2024.97	829.324	5.44176
																				132.864	2024.85	829.424	5.44241
																				132.856	2024.73	829.524	5.44307
																				132.849	2024.62	829.624	5.44373
																				132.841	2024.5	829.724	5.44438
																				132.833	2024.37	829.824	5.44504
																				132.825	2024.25	829.924	5.4457
																				132.818	2024.15	830.024	5.44635
																				132.81	2024.02	830.124	5.44701
																				132.802	2023.9	830.224	5.44766
																				132.794	2023.78	830.324	5.44832
																				132.787	2023.67	830.424	5.44898
																				132.779	2023.55	830.524	5.44963
																				132.771	2023.43	830.624	5.45029
																				132.763	2023.31	830.724	5.45094
																				132.755	2023.19	830.824	5.4516
																				132.747	2023.06	830.924	5.45226
																				132.74	2022.96	831.024	5.45291
																				132.732	2022.84	831.124	5.45357
																				132.724	2022.71	831.224	5.45423
																				132.716	2022.59	831.324	5.45488
																				132.708	2022.47	831.424	5.45554
																				132.7	2022.35	831.524	5.45619
																				132.693	2022.24	831.624	5.45685
																				132.685	2022.12	831.724	5.45751
																				132.677	2022	831.824	5.45816
																				132.669	2021.88	831.924	5.45882
																				132.661	2021.75	832.024	5.45948
																				132.653	2021.63	832.124	5.46013
																				132.645	2021.51	832.224	5.46079
																				132.564	2020.28	832.324	5.46144
																				132.514	2019.51	832.424	5.4621
																				132.394	2017.68	832.524	5.46276
																				132.387	2017.58	832.624	5.46341
																				132.179	2014.41	832.724	5.46407
																				132.177	2014.38	832.824	5.46472
																				132.17	2014.27	832.924	5.46538
																				131.922	2010.49	833.024	5.46604
																				131.93	2010.61	833.124	5.46669
																				131.937	2010.72	833.224	5.46735
																				131.945	2010.84	833.324	5.46801
																				131.952	2010.95	833.424	5.46866
																				131.959	2011.06	833.524	5.46932
																				131.967	2011.18	833.624	5.46997
																				131.974	2011.28	833.724	5.47063
																				131.981	2011.39	833.824	5.47129
																				131.989	2011.51	833.924	5.47194
																				131.996	2011.62	834.024	5.4726
																				132.003	2011.73	834.124	5.47325
																				132.01	2011.83	834.224	5.47391
																				132.017	2011.94	834.324	5.47457
																				132.025	2012.06	834.424	5.47522
																				132.032	2012.17	834.524	5.47588
																				132.039	2012.27	834.624	5.47654
																				132.046	2012.38	834.724	5.47719
																				132.052	2012.47	834.824	5.47785
																				132.058	2012.56	834.924	5.4785
																				132.064	2012.66	835.024	5.47916
																				132.069	2012.73	835.124	5.47982
																				132.073	2012.79	835.224	5.48047
																				132.075	2012.82	835.324	5.48113
																				132.076	2012.84	835.424	5.48178
																				132.074	2012.81	835.524	5.48244
																				132.069	2012.73	835.624	5.4831
																				132.062	2012.62	835.724	5.48375
																				132.054	2012.5	835.824	5.48441
																				132.046	2012.38	835.924	5.48507
																				132.038	2012.26	836.024	5.48572
																				132.03	2012.14	836.124	5.48638
																				132.022	2012.02	836.224	5.48703
																				131.803	2008.68	836.324	5.48769
																				131.802	2008.66	836.424	5.48835
																				131.795	2008.56	836.524	5.489
																				131.587	2005.39	836.624	5.48966
																				131.585	2005.36	836.724	5.49031
																				131.578	2005.25	836.824	5.49097
																				131.329	2001.45	836.924	5.49163
																				131.327	2001.42	837.024	5.49228
																				131.322	2001.35	837.124	5.49294
																				131.216	1999.73	837.224	5.4936
																				131.209	1999.63	837.324	5.49425
																				130.939	1995.51	837.424	5.49491
																				130.94	1995.53	837.524	5.49556
																				130.936	1995.46	837.624	5.49622
																				130.867	1994.41	837.724	5.49688
																				130.795	1993.32	837.824	5.49753
																				130.729	1992.31	837.924	5.49819
																				130.652	1991.14	838.024	5.49885
																				130.595	1990.27	838.124	5.4995
																				130.497	1988.77	838.224	5.50016
																				130.484	1988.58	838.324	5.50081
																				130.354	1986.59	838.424	5.50147
																				130.224	1984.61	838.524	5.50213
																				130.094	1982.63	838.624	5.50278
																				129.964	1980.65	838.724	5.50344
																				129.834	1978.67	838.824	5.50409
																				129.703	1976.67	838.924	5.50475
																				129.573	1974.69	839.024	5.50541
																				129.443	1972.71	839.124	5.50606
																				129.313	1970.73	839.224	5.50672
																				129.184	1968.76	839.324	5.50738
																				129.056	1966.81	839.424	5.50803
																				128.927	1964.85	839.524	5.50869
																				128.799	1962.9	839.624	5.50934
																				128.67	1960.93	839.724	5.51
																				128.541	1958.96	839.824	5.51066
																				128.413	1957.01	839.924	5.51131
																				128.284	1955.05	840.024	5.51197
																				128.156	1953.1	840.124	5.51262
																				128.027	1951.13	840.224	5.51328
																				127.898	1949.17	840.324	5.51394
																				127.77	1947.21	840.424	5.51459
																				127.641	1945.25	840.524	5.51525
																				127.512	1943.28	840.624	5.51591
																				127.383	1941.32	840.724	5.51656
																				127.255	1939.37	840.824	5.51722
																				127.126	1937.4	840.924	5.51787
																				126.997	1935.43	841.024	5.51853
																				126.868	1933.47	841.124	5.51919
																				126.739	1931.5	841.224	5.51984
																				126.61	1929.54	841.324	5.5205
																				126.481	1927.57	841.424	5.52115
																				126.352	1925.6	841.524	5.52181
																				126.223	1923.64	841.624	5.52247
																				126.094	1921.67	841.724	5.52312
																				125.965	1919.71	841.824	5.52378
																				125.837	1917.76	841.924	5.52444
																				125.709	1915.81	842.024	5.52509
																				125.582	1913.87	842.124	5.52575
																				125.454	1911.92	842.224	5.5264
																				125.327	1909.98	842.324	5.52706
																				125.199	1908.03	842.424	5.52772
																				125.072	1906.1	842.524	5.52837
																				124.944	1904.15	842.624	5.52903
																				124.816	1902.2	842.724	5.52969
																				124.688	1900.25	842.824	5.53034
																				124.561	1898.31	842.924	5.531
																				124.433	1896.36	843.024	5.53165
																				124.305	1894.41	843.124	5.53231
																				124.178	1892.47	843.224	5.53297
																				124.05	1890.52	843.324	5.53362
																				123.922	1888.57	843.424	5.53428
																				123.794	1886.62	843.524	5.53493
																				123.667	1884.69	843.624	5.53559
																				123.539	1882.73	843.724	5.53625
																				123.411	1880.78	843.824	5.5369
																				123.284	1878.85	843.924	5.53756
																				123.17	1877.11	844.024	5.53822
																				123.042	1875.16	844.124	5.53887
																				122.913	1873.19	844.224	5.53953
																				122.785	1871.24	844.324	5.54018
																				122.657	1869.29	844.424	5.54084
																				122.528	1867.33	844.524	5.5415
																				122.4	1865.38	844.624	5.54215
																				122.271	1863.41	844.724	5.54281
																				122.143	1861.46	844.824	5.54346
																				122.014	1859.49	844.924	5.54412
																				121.886	1857.54	845.024	5.54478
																				121.757	1855.58	845.124	5.54543
																				121.629	1853.63	845.224	5.54609
																				121.5	1851.66	845.324	5.54675
																				121.372	1849.71	845.424	5.5474
																				121.243	1847.74	845.524	5.54806
																				121.115	1845.79	845.624	5.54871
																				120.986	1843.83	845.724	5.54937
																				120.857	1841.86	845.824	5.55003
																				120.729	1839.91	845.924	5.55068
																				120.6	1837.94	846.024	5.55134
																				120.472	1835.99	846.124	5.55199
																				120.343	1834.03	846.224	5.55265
																				120.214	1832.06	846.324	5.55331
																				120.086	1830.11	846.424	5.55396
																				119.957	1828.14	846.524	5.55462
																				119.828	1826.18	846.624	5.55528
																				119.7	1824.23	846.724	5.55593
																				119.571	1822.26	846.824	5.55659
																				119.456	1820.51	846.924	5.55724
																				119.327	1818.54	847.024	5.5579
																				119.198	1816.58	847.124	5.55856
																				119.069	1814.61	847.224	5.55921
																				118.94	1812.65	847.324	5.55987
																				118.811	1810.68	847.424	5.56052
																				118.682	1808.71	847.524	5.56118
																				118.553	1806.75	847.624	5.56184
																				118.424	1804.78	847.724	5.56249
																				118.295	1802.82	847.824	5.56315
																				118.166	1800.85	847.924	5.56381
																				118.037	1798.88	848.024	5.56446
																				117.908	1796.92	848.124	5.56512
																				117.779	1794.95	848.224	5.56577
																				117.65	1792.99	848.324	5.56643
																				117.534	1791.22	848.424	5.56709
																				117.405	1789.25	848.524	5.56774
																				117.276	1787.29	848.624	5.5684
																				117.146	1785.31	848.724	5.56906
																				117.017	1783.34	848.824	5.56971
																				116.888	1781.37	848.924	5.57037
																				116.772	1779.61	849.024	5.57102
																				116.643	1777.64	849.124	5.57168
																				116.526	1775.86	849.224	5.57234
																				116.41	1774.09	849.324	5.57299
																				116.294	1772.32	849.424	5.57365
																				116.178	1770.55	849.524	5.5743
																				116.061	1768.77	849.624	5.57496
																				115.945	1767	849.724	5.57562
																				115.829	1765.23	849.824	5.57627
																				115.712	1763.45	849.924	5.57693
																				115.596	1761.68	850.024	5.57759
																				115.479	1759.9	850.124	5.57824
																				115.362	1758.12	850.224	5.5789
																				115.244	1756.32	850.324	5.57955
																				115.127	1754.54	850.424	5.58021
																				115.01	1752.75	850.524	5.58087
																				114.892	1750.95	850.624	5.58152
																				114.775	1749.17	850.724	5.58218
																				114.657	1747.37	850.824	5.58283
																				114.54	1745.59	850.924	5.58349
																				114.422	1743.79	851.024	5.58415
																				114.304	1741.99	851.124	5.5848
																				114.187	1740.21	851.224	5.58546
																				114.069	1738.41	851.324	5.58612
																				113.951	1736.61	851.424	5.58677
																				113.833	1734.81	851.524	5.58743
																				113.715	1733.02	851.624	5.58808
																				113.597	1731.22	851.724	5.58874
																				113.479	1729.42	851.824	5.5894
																				113.361	1727.62	851.924	5.59005
																				113.243	1725.82	852.024	5.59071
																				113.124	1724.01	852.124	5.59136
																				113.006	1722.21	852.224	5.59202
																				112.888	1720.41	852.324	5.59268
																				112.769	1718.6	852.424	5.59333
																				112.649	1716.77	852.524	5.59399
																				112.528	1714.93	852.624	5.59465
																				112.407	1713.08	852.724	5.5953
																				112.287	1711.25	852.824	5.59596
																				112.166	1709.41	852.924	5.59661
																				112.045	1707.57	853.024	5.59727
																				111.924	1705.72	853.124	5.59793
																				111.803	1703.88	853.224	5.59858
																				111.682	1702.03	853.324	5.59924
																				111.561	1700.19	853.424	5.5999
																				111.44	1698.35	853.524	5.60055
																				111.319	1696.5	853.624	5.60121
																				111.198	1694.66	853.724	5.60186
																				111.077	1692.81	853.824	5.60252
																				110.955	1690.95	853.924	5.60318
																				110.834	1689.11	854.024	5.60383
																				110.712	1687.25	854.124	5.60449
																				110.591	1685.41	854.224	5.60514
																				110.469	1683.55	854.324	5.6058
																				110.348	1681.7	854.424	5.60646
																				110.225	1679.83	854.524	5.60711
																				110.102	1677.95	854.624	5.60777
																				109.978	1676.06	854.724	5.60843
																				109.854	1674.17	854.824	5.60908
																				109.731	1672.3	854.924	5.60974
																				109.607	1670.41	855.024	5.61039
																				109.483	1668.52	855.124	5.61105
																				109.359	1666.63	855.224	5.61171
																				109.235	1664.74	855.324	5.61236
																				109.111	1662.85	855.424	5.61302
																				108.986	1660.95	855.524	5.61367
																				108.86	1659.03	855.624	5.61433
																				108.734	1657.11	855.724	5.61499
																				108.608	1655.19	855.824	5.61564
																				108.478	1653.2	855.924	5.6163
																				108.349	1651.24	856.024	5.61696
																				108.217	1649.23	856.124	5.61761
																				108.086	1647.23	856.224	5.61827
																				107.955	1645.23	856.324	5.61892
																				107.96	1645.32	856.324	5.61892

## Sheet: 7
15 min				30 min				60 min				120 min				180 min				240 min
V(kN)	M (kN.m)	dis (mm)	Δ (%)	V(kN)	M (kN.m)	dis (mm)	Δ (%)	V(kN)	M (kN.m)	dis (mm)	Δ (%)	V(kN)	M (kN.m)	dis (mm)	Δ (%)	V(kN)	M (kN.m)	dis (mm)	Δ (%)	V(kN)	M (kN.m)	dis (mm)	Δ (%)
-1334.23	-20333.6	-304.876	-2.0005	-1332.55	-20308	-304.876	-2.0005	-1324.8	-20189.9	-304.876	-2.0005	-1293.21	-19708.6	-304.876	-2.0005	-1276.04	-19446.9	-228.676	-1.5005	-1219.03	-18578	-304.876	-2.0005
-1368.64	-20858	-228.676	-1.5005	-1360.02	-20726.7	-228.676	-1.5005	-1343.28	-20471.7	-228.676	-1.5005	-1307.06	-19919.5	-228.676	-1.5005	-1239.09	-18883.8	-152.676	-1.00181	-1253.08	-19096.9	-228.676	-1.5005
-1368.64	-20858.1	-228.676	-1.5005	-1360.02	-20726.7	-228.676	-1.5005	-1343.28	-20471.6	-228.676	-1.5005	-1307.06	-19919.6	-228.676	-1.5005	-1226.53	-18692.4	-114.676	-0.75247	-1253.08	-19096.9	-228.676	-1.5005
-1333.23	-20318.4	-152.676	-1.00181	-1323.29	-20167	-152.676	-1.00181	-1306.56	-19912	-152.676	-1.00181	-1268.2	-19327.4	-152.676	-1.00181	-1168.61	-17809.6	-76.6764	-0.503126	-1217.94	-18561.4	-152.676	-1.00181
-1323.84	-20175.3	-114.676	-0.75247	-1312.38	-20000.7	-114.676	-0.75247	-1296.61	-19760.3	-114.676	-0.75247	-1256.96	-19156.1	-114.676	-0.75247	-1120.58	-17077.6	-61.6764	-0.404701	-1203.75	-18345.1	-114.676	-0.75247
-1263.18	-19250.9	-76.6764	-0.503126	-1249.98	-19049.7	-76.6764	-0.503126	-1233.24	-18794.5	-76.6764	-0.503126	-1197.17	-18244.9	-76.6764	-0.503126	-980.335	-14940.3	-46.6764	-0.306276	-1144.88	-17448	-76.6764	-0.503126
-1197.33	-18247.3	-61.6764	-0.404701	-1185.75	-18070.9	-61.6764	-0.404701	-1170.82	-17843.3	-61.6764	-0.404701	-1143.21	-17422.6	-61.6764	-0.404701	-765.62	-11668.1	-30.6764	-0.201289	-1100.06	-16764.9	-61.6764	-0.404701
-1037.97	-15818.6	-46.6764	-0.306276	-1027.73	-15662.6	-46.6764	-0.306276	-1015.08	-15469.9	-46.6764	-0.306276	-996.034	-15179.6	-46.6764	-0.306276	-516.485	-7871.23	-15.6764	-0.102864	-965.629	-14716.2	-46.6764	-0.306276
-813.477	-12397.4	-30.6764	-0.201289	-804.341	-12258.2	-30.6764	-0.201289	-793.526	-12093.3	-30.6764	-0.201289	-778.135	-11858.8	-30.6764	-0.201289	-318.856	-4859.36	-7.6764	-0.0503701	-753.953	-11490.2	-30.6764	-0.201289
-559.72	-8530.14	-15.6764	-0.102864	-551.488	-8404.67	-15.6764	-0.102864	-541.491	-8252.32	-15.6764	-0.102864	-527.699	-8042.14	-15.6764	-0.102864	-157.022	-2393.01	-3.6764	-0.0241234	-506.076	-7712.6	-15.6764	-0.102864
-359.138	-5473.26	-7.6764	-0.0503701	-351.356	-5354.66	-7.6764	-0.0503701	-341.965	-5211.55	-7.6764	-0.0503701	-329.204	-5017.07	-7.6764	-0.0503701	-71.5976	-1091.15	-1.6764	-0.011	-309.056	-4710.02	-7.6764	-0.0503701
-183.542	-2797.18	-3.6764	-0.0241234	-178.214	-2715.98	-3.6764	-0.0241234	-171.908	-2619.88	-3.6764	-0.0241234	-163.593	-2493.16	-3.6764	-0.0241234	-65.2381	-994.228	-1.524	-0.01	-151.069	-2302.28	-3.6764	-0.0241234
-83.6998	-1275.58	-1.6764	-0.011	-81.2688	-1238.54	-1.6764	-0.011	-78.3899	-1194.66	-1.6764	-0.011	-74.5968	-1136.85	-1.6764	-0.011	-58.8762	-897.273	-1.3716	-0.009	-68.8806	-1049.74	-1.6764	-0.011
-76.2448	-1161.97	-1.524	-0.01	-74.0326	-1128.26	-1.524	-0.01	-71.4142	-1088.35	-1.524	-0.01	-67.9652	-1035.79	-1.524	-0.01	-52.512	-800.282	-1.2192	-0.008	-62.7674	-956.576	-1.524	-0.01
-68.7873	-1048.32	-1.3716	-0.009	-66.7939	-1017.94	-1.3716	-0.009	-64.4361	-982.006	-1.3716	-0.009	-61.3312	-934.688	-1.3716	-0.009	-46.1454	-703.256	-1.0668	-0.007	-56.652	-863.377	-1.3716	-0.009
-61.3271	-934.625	-1.2192	-0.008	-59.5526	-907.581	-1.2192	-0.008	-57.4554	-875.621	-1.2192	-0.008	-54.6948	-833.549	-1.2192	-0.008	-39.7766	-606.195	-0.9144	-0.006	-50.5343	-770.143	-1.2192	-0.008
-53.8643	-820.892	-1.0668	-0.007	-52.3088	-797.186	-1.0668	-0.007	-50.4724	-769.199	-1.0668	-0.007	-48.0561	-732.375	-1.0668	-0.007	-33.4054	-509.098	-0.762	-0.005	-44.4144	-676.876	-1.0668	-0.007
-46.3989	-707.12	-0.9144	-0.006	-45.0624	-686.752	-0.9144	-0.006	-43.4868	-662.739	-0.9144	-0.006	-41.4149	-631.164	-0.9144	-0.006	-27.0319	-411.966	-0.6096	-0.004	-38.2922	-583.573	-0.9144	-0.006
-38.9309	-593.307	-0.762	-0.005	-37.8136	-576.279	-0.762	-0.005	-36.4988	-556.242	-0.762	-0.005	-34.7714	-529.916	-0.762	-0.005	-20.6561	-314.799	-0.4572	-0.003	-32.1678	-490.237	-0.762	-0.005
-31.4603	-479.454	-0.6096	-0.004	-30.5622	-465.767	-0.6096	-0.004	-29.5083	-449.707	-0.6096	-0.004	-28.1255	-428.633	-0.6096	-0.004	-14.278	-217.597	-0.3048	-0.002	-26.0411	-396.866	-0.6096	-0.004
-23.987	-365.562	-0.4572	-0.003	-23.3082	-355.217	-0.4572	-0.003	-22.5154	-343.135	-0.4572	-0.003	-21.4772	-327.313	-0.4572	-0.003	6.38318	97.2797	0.1524	0.001	-19.9122	-303.461	-0.4572	-0.003
-16.5111	-251.63	-0.3048	-0.002	-16.0518	-244.629	-0.3048	-0.002	-15.52	-236.525	-0.3048	-0.002	-14.8266	-225.957	-0.3048	-0.002	12.764	194.524	0.3048	0.002	-13.781	-210.022	-0.3048	-0.002
7.48157	114.019	0.1524	0.001	7.26199	110.673	0.1524	0.001	7.00093	106.694	0.1524	0.001	6.65592	101.436	0.1524	0.001	19.1426	291.733	0.4572	0.003	6.13612	93.5145	0.1524	0.001
14.9604	227.997	0.3048	0.002	14.5214	221.306	0.3048	0.002	13.9993	213.349	0.3048	0.002	13.3093	202.834	0.3048	0.002	25.5188	388.907	0.6096	0.004	12.27	186.995	0.3048	0.002
22.4368	341.936	0.4572	0.003	21.7783	331.901	0.4572	0.003	20.9953	319.968	0.4572	0.003	19.9605	304.197	0.4572	0.003	31.8928	486.046	0.762	0.005	18.4016	280.44	0.4572	0.003
29.9104	455.835	0.6096	0.004	29.0326	442.457	0.6096	0.004	27.9888	426.549	0.6096	0.004	26.6092	405.524	0.6096	0.004	38.2644	583.149	0.9144	0.006	24.531	373.852	0.6096	0.004
37.3815	569.694	0.762	0.005	36.2845	552.975	0.762	0.005	34.9798	533.093	0.762	0.005	33.2555	506.814	0.762	0.005	44.6337	680.217	1.0668	0.007	30.6581	467.23	0.762	0.005
44.85	683.514	0.9144	0.006	43.5338	663.455	0.9144	0.006	41.9685	639.599	0.9144	0.006	39.8995	608.068	0.9144	0.006	51.0007	777.25	1.2192	0.008	36.783	560.573	0.9144	0.006
52.3158	797.294	1.0668	0.007	50.7806	773.896	1.0668	0.007	48.9545	746.066	1.0668	0.007	46.5411	709.286	1.0668	0.007	57.3655	874.25	1.3716	0.009	42.9057	653.882	1.0668	0.007
59.7791	911.033	1.2192	0.008	58.0248	884.298	1.2192	0.008	55.9381	852.497	1.2192	0.008	53.1803	810.467	1.2192	0.008	63.7277	971.21	1.524	0.01	49.026	747.157	1.2192	0.008
67.2397	1024.73	1.3716	0.009	65.2665	994.662	1.3716	0.009	62.9197	958.896	1.3716	0.009	59.8171	911.612	1.3716	0.009	142.8	2176.27	3.3236	0.0218084	55.1442	840.397	1.3716	0.009
74.6977	1138.39	1.524	0.01	72.5057	1104.99	1.524	0.01	69.8964	1065.22	1.524	0.01	66.4515	1012.72	1.524	0.01	338.723	5162.14	8.3236	0.0546168	61.26	933.603	1.524	0.01
166.816	2542.27	3.3236	0.0218084	161.983	2468.63	3.3236	0.0218084	156.273	2381.6	3.3236	0.0218084	148.748	2266.92	3.3236	0.0218084	509.547	7765.5	15.3236	0.100549	137.412	2094.15	3.3236	0.0218084
379.757	5787.5	8.3236	0.0546168	371.754	5665.53	8.3236	0.0546168	362.327	5521.87	8.3236	0.0546168	349.404	5324.92	8.3236	0.0546168	775.062	11811.9	31.3236	0.205535	328.853	5011.72	8.3236	0.0546168
552.688	8422.96	15.3236	0.100549	544.409	8296.79	15.3236	0.100549	534.424	8144.63	15.3236	0.100549	520.669	7935	15.3236	0.100549	975.844	14871.9	46.3236	0.303961	499.093	7606.17	15.3236	0.100549
823.257	12546.4	31.3236	0.205535	814.073	12406.5	31.3236	0.205535	803.187	12240.6	31.3236	0.205535	787.592	12002.9	31.3236	0.205535	1117.62	17032.5	61.3236	0.402386	763.301	11632.7	31.3236	0.205535
1033.1	15744.5	46.3236	0.303961	1022.84	15588.1	46.3236	0.303961	1010.25	15396.2	46.3236	0.303961	991.345	15108.1	46.3236	0.303961	1175.72	17918	76.3236	0.500811	961.507	14653.4	46.3236	0.303961
1190.99	18150.7	61.3236	0.402386	1179.6	17977	61.3236	0.402386	1165.18	17757.3	61.3236	0.402386	1139.02	17358.7	61.3236	0.402386	1239	18882.3	114.324	0.750155	1098.44	16740.2	61.3236	0.402386
1267.9	19322.8	76.3236	0.500811	1255.06	19127.1	76.3236	0.500811	1238.84	18880	76.3236	0.500811	1203.54	18341.9	76.3236	0.500811	1245.04	18974.4	153.324	1.00606	1151.66	17551.4	76.3236	0.500811
1339.1	20407.9	114.324	0.750155	1327.85	20236.5	114.324	0.750155	1311.57	19988.3	114.324	0.750155	1270.39	19360.7	114.324	0.750155	1279.33	19497	229.324	1.50475	1214.48	18508.6	114.324	0.750155
1340.37	20427.3	153.324	1.00606	1330.82	20281.6	153.324	1.00606	1313.85	20023	153.324	1.00606	1274.68	19426.1	153.324	1.00606	1279.33	19497	229.324	1.50475	1223.72	18649.4	153.324	1.00606
1372.5	20916.9	229.324	1.50475	1364.19	20790.2	229.324	1.50475	1349.4	20564.9	229.324	1.50475	1309.54	19957.4	229.324	1.50475	1255.9	19139.9	229.374	1.50508	1255.87	19139.4	229.324	1.50475
1372.5	20916.9	229.324	1.50475	1364.19	20790.3	229.324	1.50475	1349.4	20564.9	229.324	1.50475	1309.54	19957.4	229.324	1.50475	1255.95	19140.7	229.424	1.50541	1255.87	19139.5	229.324	1.50475
1324.07	20178.9	304.824	2.00015	1327.19	20226.4	304.824	2.00016	1323.4	20168.6	304.824	2.00015	1291.8	19687.1	304.824	2.00015	1256	19141.4	229.474	1.50573	1222.58	18632.1	304.824	2.00016
1324.14	20179.8	304.824	2.00016	1327.26	20227.4	304.824	2.00016	1323.47	20169.6	304.824	2.00016	1291.86	19688	304.824	2.00016	1256.04	19142	229.524	1.50606	1222.64	18633	304.824	2.00016
																1256.09	19142.8	229.574	1.50639
																1256.14	19143.6	229.624	1.50672
																1256.19	19144.3	229.674	1.50705
																1256.24	19145.1	229.724	1.50738
																1256.29	19145.9	229.774	1.5077
																1256.34	19146.6	229.824	1.50803
																1256.39	19147.4	229.874	1.50836
																1256.44	19148.1	229.924	1.50869
																1256.49	19148.9	229.974	1.50902
																1256.53	19149.5	230.024	1.50934
																1256.58	19150.3	230.074	1.50967
																1256.63	19151	230.124	1.51
																1256.68	19151.8	230.174	1.51033
																1256.73	19152.6	230.224	1.51066
																1256.78	19153.3	230.274	1.51098
																1256.83	19154.1	230.324	1.51131
																1256.88	19154.9	230.374	1.51164
																1256.92	19155.5	230.424	1.51197
																1256.97	19156.2	230.474	1.5123
																1257.02	19157	230.524	1.51262
																1257.07	19157.7	230.574	1.51295
																1257.12	19158.5	230.624	1.51328
																1257.17	19159.3	230.674	1.51361
																1257.22	19160	230.724	1.51394
																1257.27	19160.8	230.774	1.51427
																1257.31	19161.4	230.824	1.51459
																1257.36	19162.2	230.874	1.51492
																1257.41	19162.9	230.924	1.51525
																1257.46	19163.7	230.974	1.51558
																1257.51	19164.5	231.024	1.51591
																1257.56	19165.2	231.074	1.51623
																1257.61	19166	231.124	1.51656
																1257.65	19166.6	231.174	1.51689
																1257.7	19167.3	231.224	1.51722
																1257.75	19168.1	231.274	1.51755
																1257.8	19168.9	231.324	1.51787
																1257.85	19169.6	231.374	1.5182
																1257.9	19170.4	231.424	1.51853
																1257.94	19171	231.474	1.51886
																1257.99	19171.8	231.524	1.51919
																1258.04	19172.5	231.574	1.51951
																1258.09	19173.3	231.624	1.51984
																1258.14	19174.1	231.674	1.52017
																1258.19	19174.8	231.724	1.5205
																1258.23	19175.4	231.774	1.52083
																1258.28	19176.2	231.824	1.52115
																1258.33	19176.9	231.874	1.52148
																1258.38	19177.7	231.924	1.52181
																1258.43	19178.5	231.974	1.52214
																1258.48	19179.2	232.024	1.52247
																1258.52	19179.8	232.074	1.5228
																1258.57	19180.6	232.124	1.52312
																1258.62	19181.4	232.174	1.52345
																1258.67	19182.1	232.224	1.52378
																1258.72	19182.9	232.274	1.52411
																1258.77	19183.7	232.324	1.52444
																1258.81	19184.3	232.374	1.52476
																1258.86	19185	232.424	1.52509
																1258.91	19185.8	232.474	1.52542
																1258.96	19186.6	232.524	1.52575
																1259.01	19187.3	232.574	1.52608
																1259.05	19187.9	232.624	1.5264
																1259.1	19188.7	232.674	1.52673
																1259.15	19189.4	232.724	1.52706
																1259.2	19190.2	232.774	1.52739
																1259.24	19190.8	232.824	1.52772
																1259.29	19191.6	232.874	1.52804
																1259.34	19192.3	232.924	1.52837
																1259.39	19193.1	232.974	1.5287
																1259.44	19193.9	233.024	1.52903
																1259.48	19194.5	233.074	1.52936
																1259.53	19195.2	233.124	1.52969
																1259.58	19196	233.174	1.53001
																1259.63	19196.8	233.224	1.53034
																1259.68	19197.5	233.274	1.53067
																1259.72	19198.1	233.324	1.531
																1259.77	19198.9	233.374	1.53133
																1259.82	19199.7	233.424	1.53165
																1259.87	19200.4	233.474	1.53198
																1259.91	19201	233.524	1.53231
																1259.96	19201.8	233.574	1.53264
																1260.01	19202.6	233.624	1.53297
																1260.06	19203.3	233.674	1.53329
																1260.1	19203.9	233.724	1.53362
																1260.15	19204.7	233.774	1.53395
																1260.2	19205.4	233.824	1.53428
																1260.25	19206.2	233.874	1.53461
																1260.29	19206.8	233.924	1.53493
																1260.34	19207.6	233.974	1.53526
																1260.39	19208.3	234.024	1.53559
																1260.44	19209.1	234.074	1.53592
																1260.49	19209.9	234.124	1.53625
																1260.53	19210.5	234.174	1.53657
																1260.58	19211.2	234.224	1.5369
																1260.63	19212	234.274	1.53723
																1260.68	19212.8	234.324	1.53756
																1260.72	19213.4	234.374	1.53789
																1260.77	19214.1	234.424	1.53822
																1260.82	19214.9	234.474	1.53854
																1260.87	19215.7	234.524	1.53887
																1260.91	19216.3	234.574	1.5392
																1260.96	19217	234.624	1.53953
																1261.01	19217.8	234.674	1.53986
																1261.05	19218.4	234.724	1.54018
																1261.1	19219.2	234.774	1.54051
																1261.15	19219.9	234.824	1.54084
																1261.2	19220.7	234.874	1.54117
																1261.24	19221.3	234.924	1.5415
																1261.29	19222.1	234.974	1.54182
																1261.34	19222.8	235.024	1.54215
																1261.38	19223.4	235.074	1.54248
																1261.43	19224.2	235.124	1.54281
																1261.48	19225	235.174	1.54314
																1261.52	19225.6	235.224	1.54346
																1261.57	19226.3	235.274	1.54379
																1261.62	19227.1	235.324	1.54412
																1261.67	19227.9	235.374	1.54445
																1261.71	19228.5	235.424	1.54478
																1261.76	19229.2	235.474	1.5451
																1261.81	19230	235.524	1.54543
																1261.85	19230.6	235.574	1.54576
																1261.9	19231.4	235.624	1.54609
																1261.95	19232.1	235.674	1.54642
																1261.99	19232.7	235.724	1.54675
																1262.04	19233.5	235.774	1.54707
																1262.09	19234.3	235.824	1.5474
																1262.13	19234.9	235.874	1.54773
																1262.18	19235.6	235.924	1.54806
																1262.23	19236.4	235.974	1.54839
																1262.27	19237	236.024	1.54871
																1262.32	19237.8	236.074	1.54904
																1262.37	19238.5	236.124	1.54937
																1262.42	19239.3	236.174	1.5497
																1262.46	19239.9	236.224	1.55003
																1262.51	19240.7	236.274	1.55035
																1262.56	19241.4	236.324	1.55068
																1262.6	19242	236.374	1.55101
																1262.65	19242.8	236.424	1.55134
																1262.7	19243.5	236.474	1.55167
																1262.74	19244.2	236.524	1.55199
																1262.79	19244.9	236.574	1.55232
																1262.84	19245.7	236.624	1.55265
																1262.88	19246.3	236.674	1.55298
																1262.93	19247.1	236.724	1.55331
																1262.98	19247.8	236.774	1.55364
																1263.02	19248.4	236.824	1.55396
																1263.07	19249.2	236.874	1.55429
																1263.11	19249.8	236.924	1.55462
																1263.16	19250.6	236.974	1.55495
																1263.21	19251.3	237.024	1.55528
																1263.25	19251.9	237.074	1.5556
																1263.3	19252.7	237.124	1.55593
																1263.35	19253.5	237.174	1.55626
																1263.39	19254.1	237.224	1.55659
																1263.44	19254.8	237.274	1.55692
																1263.48	19255.4	237.324	1.55724
																1263.53	19256.2	237.374	1.55757
																1263.58	19257	237.424	1.5579
																1263.62	19257.6	237.474	1.55823
																1263.67	19258.3	237.524	1.55856
																1263.71	19258.9	237.574	1.55888
																1263.76	19259.7	237.624	1.55921
																1263.8	19260.3	237.674	1.55954
																1263.85	19261.1	237.724	1.55987
																1263.89	19261.7	237.774	1.5602
																1263.93	19262.3	237.824	1.56052
																1263.97	19262.9	237.874	1.56085
																1264.01	19263.5	237.924	1.56118
																1264.05	19264.1	237.974	1.56151
																1264.08	19264.6	238.024	1.56184
																1264.12	19265.2	238.074	1.56217
																1264.16	19265.8	238.124	1.56249
																1264.2	19266.4	238.174	1.56282
																1264.24	19267	238.224	1.56315
																1264.27	19267.5	238.274	1.56348
																1264.31	19268.1	238.324	1.56381
																1264.34	19268.5	238.374	1.56413
																1264.38	19269.2	238.424	1.56446
																1264.41	19269.6	238.474	1.56479
																1264.45	19270.2	238.524	1.56512
																1264.49	19270.8	238.574	1.56545
																1264.52	19271.3	238.624	1.56577
																1264.56	19271.9	238.674	1.5661
																1264.59	19272.4	238.724	1.56643
																1264.62	19272.8	238.774	1.56676
																1264.66	19273.4	238.824	1.56709
																1264.69	19273.9	238.874	1.56741
																1264.73	19274.5	238.924	1.56774
																1264.76	19274.9	238.974	1.56807
																1264.8	19275.6	239.024	1.5684
																1264.83	19276	239.074	1.56873
																1264.86	19276.5	239.124	1.56906
																1264.9	19277.1	239.174	1.56938
																1264.93	19277.5	239.224	1.56971
																1264.97	19278.1	239.274	1.57004
																1265	19278.6	239.324	1.57037
																1265.03	19279.1	239.374	1.5707
																1265.07	19279.7	239.424	1.57102
																1265.1	19280.1	239.474	1.57135
																1265.13	19280.6	239.524	1.57168
																1265.17	19281.2	239.574	1.57201
																1265.2	19281.6	239.624	1.57234
																1265.24	19282.3	239.674	1.57266
																1265.27	19282.7	239.724	1.57299
																1265.3	19283.2	239.774	1.57332
																1265.34	19283.8	239.824	1.57365
																1265.37	19284.2	239.874	1.57398
																1265.4	19284.7	239.924	1.5743
																1265.43	19285.2	239.974	1.57463
																1265.47	19285.8	240.024	1.57496
																1265.5	19286.2	240.074	1.57529
																1265.53	19286.7	240.124	1.57562
																1265.56	19287.1	240.174	1.57594
																1265.6	19287.7	240.224	1.57627
																1265.63	19288.2	240.274	1.5766
																1265.66	19288.7	240.324	1.57693
																1265.69	19289.1	240.374	1.57726
																1265.73	19289.7	240.424	1.57759
																1265.76	19290.2	240.474	1.57791
																1265.79	19290.6	240.524	1.57824
																1265.82	19291.1	240.574	1.57857
																1265.86	19291.7	240.624	1.5789
																1265.89	19292.2	240.674	1.57923
																1265.92	19292.6	240.724	1.57955
																1265.95	19293.1	240.774	1.57988
																1265.98	19293.5	240.824	1.58021
																1266.02	19294.1	240.874	1.58054
																1266.05	19294.6	240.924	1.58087
																1266.08	19295.1	240.974	1.58119
																1266.11	19295.5	241.024	1.58152
																1266.14	19296	241.074	1.58185
																1266.18	19296.6	241.124	1.58218
																1266.21	19297	241.174	1.58251
																1266.24	19297.5	241.224	1.58283
																1266.27	19298	241.274	1.58316
																1266.3	19298.4	241.324	1.58349
																1266.33	19298.9	241.374	1.58382
																1266.37	19299.5	241.424	1.58415
																1266.4	19299.9	241.474	1.58448
																1266.43	19300.4	241.524	1.5848
																1266.46	19300.9	241.574	1.58513
																1266.49	19301.3	241.624	1.58546
																1266.52	19301.8	241.674	1.58579
																1266.55	19302.2	241.724	1.58612
																1266.58	19302.7	241.774	1.58644
																1266.61	19303.1	241.824	1.58677
																1266.64	19303.6	241.874	1.5871
																1266.67	19304.1	241.924	1.58743
																1266.7	19304.5	241.974	1.58776
																1266.74	19305.1	242.024	1.58808
																1266.77	19305.6	242.074	1.58841
																1266.8	19306	242.124	1.58874
																1266.83	19306.5	242.174	1.58907
																1266.86	19306.9	242.224	1.5894
																1266.89	19307.4	242.274	1.58972
																1266.92	19307.9	242.324	1.59005
																1266.95	19308.3	242.374	1.59038
																1266.98	19308.8	242.424	1.59071
																1267	19309.1	242.474	1.59104
																1267.03	19309.5	242.524	1.59136
																1267.06	19310	242.574	1.59169
																1267.09	19310.5	242.624	1.59202
																1267.12	19310.9	242.674	1.59235
																1267.15	19311.4	242.724	1.59268
																1267.18	19311.8	242.774	1.59301
																1267.21	19312.3	242.824	1.59333
																1267.24	19312.7	242.874	1.59366
																1267.26	19313	242.924	1.59399
																1267.29	19313.5	242.974	1.59432
																1267.32	19314	243.024	1.59465
																1267.34	19314.3	243.074	1.59497
																1267.37	19314.7	243.124	1.5953
																1267.4	19315.2	243.174	1.59563
																1267.42	19315.5	243.224	1.59596
																1267.45	19315.9	243.274	1.59629
																1267.47	19316.2	243.324	1.59661
																1267.5	19316.7	243.374	1.59694
																1267.52	19317	243.424	1.59727
																1267.54	19317.3	243.474	1.5976
																1267.57	19317.8	243.524	1.59793
																1267.59	19318.1	243.574	1.59825
																1267.61	19318.4	243.624	1.59858
																1267.63	19318.7	243.674	1.59891
																1267.65	19319	243.724	1.59924
																1267.68	19319.4	243.774	1.59957
																1267.7	19319.7	243.824	1.5999
																1267.72	19320.1	243.874	1.60022
																1267.74	19320.4	243.924	1.60055
																1267.76	19320.7	243.974	1.60088
																1267.78	19321	244.024	1.60121
																1267.81	19321.4	244.074	1.60154
																1267.83	19321.7	244.124	1.60186
																1267.85	19322	244.174	1.60219
																1267.87	19322.3	244.224	1.60252
																1267.89	19322.6	244.274	1.60285
																1267.91	19322.9	244.324	1.60318
																1267.93	19323.3	244.374	1.6035
																1267.96	19323.7	244.424	1.60383
																1267.98	19324	244.474	1.60416
																1268	19324.3	244.524	1.60449
																1268.02	19324.6	244.574	1.60482
																1268.04	19324.9	244.624	1.60514
																1268.06	19325.2	244.674	1.60547
																1268.08	19325.5	244.724	1.6058
																1268.1	19325.8	244.774	1.60613
																1268.13	19326.3	244.824	1.60646
																1268.15	19326.6	244.874	1.60678
																1268.17	19326.9	244.924	1.60711
																1268.19	19327.2	244.974	1.60744
																1268.21	19327.5	245.024	1.60777
																1268.23	19327.8	245.074	1.6081
																1268.25	19328.1	245.124	1.60843
																1268.27	19328.4	245.174	1.60875
																1268.3	19328.9	245.224	1.60908
																1268.32	19329.2	245.274	1.60941
																1268.34	19329.5	245.324	1.60974
																1268.36	19329.8	245.374	1.61007
																1268.38	19330.1	245.424	1.61039
																1268.4	19330.4	245.474	1.61072
																1268.42	19330.7	245.524	1.61105
																1268.44	19331	245.574	1.61138
																1268.46	19331.3	245.624	1.61171
																1268.48	19331.6	245.674	1.61203
																1268.5	19331.9	245.724	1.61236
																1268.53	19332.4	245.774	1.61269
																1268.55	19332.7	245.824	1.61302
																1268.57	19333	245.874	1.61335
																1268.59	19333.3	245.924	1.61367
																1268.61	19333.6	245.974	1.614
																1268.63	19333.9	246.024	1.61433
																1268.65	19334.2	246.074	1.61466
																1268.67	19334.5	246.124	1.61499
																1268.69	19334.8	246.174	1.61531
																1268.71	19335.1	246.224	1.61564
																1268.73	19335.4	246.274	1.61597
																1268.75	19335.8	246.324	1.6163
																1268.77	19336.1	246.374	1.61663
																1268.79	19336.4	246.424	1.61696
																1268.82	19336.8	246.474	1.61728
																1268.84	19337.1	246.524	1.61761
																1268.86	19337.4	246.574	1.61794
																1268.88	19337.7	246.624	1.61827
																1268.9	19338	246.674	1.6186
																1268.92	19338.3	246.724	1.61892
																1268.94	19338.6	246.774	1.61925
																1268.96	19339	246.824	1.61958
																1268.98	19339.3	246.874	1.61991
																1269	19339.6	246.924	1.62024
																1269.02	19339.9	246.974	1.62056
																1269.04	19340.2	247.024	1.62089
																1269.06	19340.5	247.074	1.62122
																1269.08	19340.8	247.124	1.62155
																1269.1	19341.1	247.174	1.62188
																1269.12	19341.4	247.224	1.6222
																1269.14	19341.7	247.274	1.62253
																1269.16	19342	247.324	1.62286
																1269.18	19342.3	247.374	1.62319
																1269.2	19342.6	247.424	1.62352
																1269.22	19342.9	247.474	1.62385
																1269.24	19343.2	247.524	1.62417
																1269.26	19343.5	247.574	1.6245
																1269.28	19343.8	247.624	1.62483
																1269.3	19344.1	247.674	1.62516
																1269.32	19344.4	247.724	1.62549
																1269.34	19344.7	247.774	1.62581
																1269.36	19345	247.824	1.62614
																1269.38	19345.4	247.874	1.62647
																1269.4	19345.7	247.924	1.6268
																1269.42	19346	247.974	1.62713
																1269.44	19346.3	248.024	1.62745
																1269.46	19346.6	248.074	1.62778
																1269.48	19346.9	248.124	1.62811
																1269.5	19347.2	248.174	1.62844
																1269.52	19347.5	248.224	1.62877
																1269.54	19347.8	248.274	1.62909
																1269.56	19348.1	248.324	1.62942
																1269.58	19348.4	248.374	1.62975
																1269.6	19348.7	248.424	1.63008
																1269.62	19349	248.474	1.63041
																1269.64	19349.3	248.524	1.63073
																1269.66	19349.6	248.574	1.63106
																1269.68	19349.9	248.624	1.63139
																1269.7	19350.2	248.674	1.63172
																1269.71	19350.4	248.724	1.63205
																1269.73	19350.7	248.774	1.63238
																1269.75	19351	248.824	1.6327
																1269.77	19351.3	248.874	1.63303
																1269.79	19351.6	248.924	1.63336
																1269.81	19351.9	248.974	1.63369
																1269.83	19352.2	249.024	1.63402
																1269.85	19352.5	249.074	1.63434
																1269.87	19352.8	249.124	1.63467
																1269.89	19353.1	249.174	1.635
																1269.91	19353.4	249.224	1.63533
																1269.93	19353.7	249.274	1.63566
																1269.95	19354	249.324	1.63598
																1269.97	19354.3	249.374	1.63631
																1269.99	19354.6	249.424	1.63664
																1270	19354.8	249.474	1.63697
																1270.02	19355.1	249.524	1.6373
																1270.04	19355.4	249.574	1.63762
																1270.06	19355.7	249.624	1.63795
																1270.08	19356	249.674	1.63828
																1270.1	19356.3	249.724	1.63861
																1270.12	19356.6	249.774	1.63894
																1270.14	19356.9	249.824	1.63927
																1270.15	19357.1	249.874	1.63959
																1270.17	19357.4	249.924	1.63992
																1270.19	19357.7	249.974	1.64025
																1270.21	19358	250.024	1.64058
																1270.23	19358.3	250.074	1.64091
																1270.25	19358.6	250.124	1.64123
																1270.27	19358.9	250.174	1.64156
																1270.28	19359.1	250.224	1.64189
																1270.3	19359.4	250.274	1.64222
																1270.32	19359.7	250.324	1.64255
																1270.34	19360	250.374	1.64287
																1270.36	19360.3	250.424	1.6432
																1270.37	19360.4	250.474	1.64353
																1270.39	19360.7	250.524	1.64386
																1270.41	19361	250.574	1.64419
																1270.43	19361.4	250.624	1.64451
																1270.45	19361.7	250.674	1.64484
																1270.46	19361.8	250.724	1.64517
																1270.48	19362.1	250.774	1.6455
																1270.5	19362.4	250.824	1.64583
																1270.52	19362.7	250.874	1.64615
																1270.54	19363	250.924	1.64648
																1270.55	19363.2	250.974	1.64681
																1270.57	19363.5	251.024	1.64714
																1270.59	19363.8	251.074	1.64747
																1270.61	19364.1	251.124	1.6478
																1270.63	19364.4	251.174	1.64812
																1270.64	19364.6	251.224	1.64845
																1270.66	19364.9	251.274	1.64878
																1270.68	19365.2	251.324	1.64911
																1270.7	19365.5	251.374	1.64944
																1270.71	19365.6	251.424	1.64976
																1270.73	19365.9	251.474	1.65009
																1270.75	19366.2	251.524	1.65042
																1270.77	19366.5	251.574	1.65075
																1270.79	19366.8	251.624	1.65108
																1270.8	19367	251.674	1.6514
																1270.82	19367.3	251.724	1.65173
																1270.84	19367.6	251.774	1.65206
																1270.86	19367.9	251.824	1.65239
																1270.87	19368.1	251.874	1.65272
																1270.89	19368.4	251.924	1.65304
																1270.91	19368.7	251.974	1.65337
																1270.93	19369	252.024	1.6537
																1270.94	19369.1	252.074	1.65403
																1270.96	19369.4	252.124	1.65436
																1270.98	19369.7	252.174	1.65469
																1271	19370	252.224	1.65501
																1271.01	19370.2	252.274	1.65534
																1271.03	19370.5	252.324	1.65567
																1271.05	19370.8	252.374	1.656
																1271.06	19371	252.424	1.65633
																1271.08	19371.3	252.474	1.65665
																1271.1	19371.6	252.524	1.65698
																1271.12	19371.9	252.574	1.65731
																1271.13	19372	252.624	1.65764
																1271.15	19372.3	252.674	1.65797
																1271.17	19372.6	252.724	1.65829
																1271.18	19372.8	252.774	1.65862
																1271.2	19373.1	252.824	1.65895
																1271.22	19373.4	252.874	1.65928
																1271.24	19373.7	252.924	1.65961
																1271.25	19373.8	252.974	1.65993
																1271.27	19374.2	253.024	1.66026
																1271.29	19374.5	253.074	1.66059
																1271.3	19374.6	253.124	1.66092
																1271.32	19374.9	253.174	1.66125
																1271.34	19375.2	253.224	1.66157
																1271.35	19375.4	253.274	1.6619
																1271.37	19375.7	253.324	1.66223
																1271.39	19376	253.374	1.66256
																1271.4	19376.1	253.424	1.66289
																1271.42	19376.4	253.474	1.66322
																1271.44	19376.7	253.524	1.66354
																1271.46	19377.1	253.574	1.66387
																1271.47	19377.2	253.624	1.6642
																1271.49	19377.5	253.674	1.66453
																1271.5	19377.7	253.724	1.66486
																1271.52	19378	253.774	1.66518
																1271.54	19378.3	253.824	1.66551
																1271.55	19378.4	253.874	1.66584
																1271.57	19378.7	253.924	1.66617
																1271.59	19379	253.974	1.6665
																1271.6	19379.2	254.024	1.66682
																1271.62	19379.5	254.074	1.66715
																1271.64	19379.8	254.124	1.66748
																1271.65	19379.9	254.174	1.66781
																1271.67	19380.3	254.224	1.66814
																1271.69	19380.6	254.274	1.66846
																1271.7	19380.7	254.324	1.66879
																1271.72	19381	254.374	1.66912
																1271.74	19381.3	254.424	1.66945
																1271.75	19381.5	254.474	1.66978
																1271.77	19381.8	254.524	1.6701
																1271.78	19381.9	254.574	1.67043
																1271.8	19382.2	254.624	1.67076
																1271.82	19382.5	254.674	1.67109
																1271.83	19382.7	254.724	1.67142
																1271.85	19383	254.774	1.67175
																1271.86	19383.1	254.824	1.67207
																1271.88	19383.5	254.874	1.6724
																1271.9	19383.8	254.924	1.67273
																1271.91	19383.9	254.974	1.67306
																1271.93	19384.2	255.024	1.67339
																1271.94	19384.4	255.074	1.67371
																1271.96	19384.7	255.124	1.67404
																1271.98	19385	255.174	1.67437
																1271.99	19385.1	255.224	1.6747
																1272.01	19385.4	255.274	1.67503
																1272.02	19385.6	255.324	1.67535
																1272.04	19385.9	255.374	1.67568
																1272.06	19386.2	255.424	1.67601
																1272.07	19386.3	255.474	1.67634
																1272.09	19386.7	255.524	1.67667
																1272.1	19386.8	255.574	1.67699
																1272.12	19387.1	255.624	1.67732
																1272.13	19387.3	255.674	1.67765
																1272.15	19387.6	255.724	1.67798
																1272.16	19387.7	255.774	1.67831
																1272.18	19388	255.824	1.67864
																1272.2	19388.3	255.874	1.67896
																1272.21	19388.5	255.924	1.67929
																1272.23	19388.8	255.974	1.67962
																1272.24	19388.9	256.024	1.67995
																1272.26	19389.2	256.074	1.68028
																1272.27	19389.4	256.124	1.6806
																1272.29	19389.7	256.174	1.68093
																1272.3	19389.9	256.224	1.68126
																1272.32	19390.2	256.274	1.68159
																1272.33	19390.3	256.324	1.68192
																1272.35	19390.6	256.374	1.68224
																1272.36	19390.8	256.424	1.68257
																1272.38	19391.1	256.474	1.6829
																1272.39	19391.2	256.524	1.68323
																1272.41	19391.5	256.574	1.68356
																1272.42	19391.7	256.624	1.68388
																1272.43	19391.8	256.674	1.68421
																1272.45	19392.1	256.724	1.68454
																1272.46	19392.3	256.774	1.68487
																1272.48	19392.6	256.824	1.6852
																1272.49	19392.7	256.874	1.68552
																1272.51	19393.1	256.924	1.68585
																1272.52	19393.2	256.974	1.68618
																1272.54	19393.5	257.024	1.68651
																1272.55	19393.7	257.074	1.68684
																1272.57	19394	257.124	1.68717
																1272.58	19394.1	257.174	1.68749
																1272.59	19394.3	257.224	1.68782
																1272.61	19394.6	257.274	1.68815
																1272.62	19394.7	257.324	1.68848
																1272.64	19395	257.374	1.68881
																1272.65	19395.2	257.424	1.68913
																1272.67	19395.5	257.474	1.68946
																1272.68	19395.6	257.524	1.68979
																1272.7	19395.9	257.574	1.69012
																1272.71	19396.1	257.624	1.69045
																1272.72	19396.3	257.674	1.69077
																1272.74	19396.6	257.724	1.6911
																1272.75	19396.7	257.774	1.69143
																1272.77	19397	257.824	1.69176
																1272.78	19397.2	257.874	1.69209
																1272.79	19397.3	257.924	1.69241
																1272.81	19397.6	257.974	1.69274
																1272.82	19397.8	258.024	1.69307
																1272.84	19398.1	258.074	1.6934
																1272.85	19398.2	258.124	1.69373
																1272.86	19398.4	258.174	1.69406
																1272.88	19398.7	258.224	1.69438
																1272.89	19398.8	258.274	1.69471
																1272.91	19399.1	258.324	1.69504
																1272.92	19399.3	258.374	1.69537
																1272.93	19399.5	258.424	1.6957
																1272.95	19399.8	258.474	1.69602
																1272.96	19399.9	258.524	1.69635
																1272.98	19400.2	258.574	1.69668
																1272.99	19400.4	258.624	1.69701
																1273	19400.5	258.674	1.69734
																1273.02	19400.8	258.724	1.69766
																1273.03	19401	258.774	1.69799
																1273.04	19401.1	258.824	1.69832
																1273.05	19401.3	258.874	1.69865
																1273.07	19401.6	258.924	1.69898
																1273.08	19401.7	258.974	1.6993
																1273.09	19401.9	259.024	1.69963
																1273.11	19402.2	259.074	1.69996
																1273.12	19402.3	259.124	1.70029
																1273.13	19402.5	259.174	1.70062
																1273.15	19402.8	259.224	1.70094
																1273.16	19403	259.274	1.70127
																1273.17	19403.1	259.324	1.7016
																1273.18	19403.3	259.374	1.70193
																1273.2	19403.6	259.424	1.70226
																1273.21	19403.7	259.474	1.70259
																1273.22	19403.9	259.524	1.70291
																1273.24	19404.2	259.574	1.70324
																1273.25	19404.3	259.624	1.70357
																1273.26	19404.5	259.674	1.7039
																1273.27	19404.6	259.724	1.70423
																1273.29	19404.9	259.774	1.70455
																1273.3	19405.1	259.824	1.70488
																1273.31	19405.2	259.874	1.70521
																1273.32	19405.4	259.924	1.70554
																1273.34	19405.7	259.974	1.70587
																1273.35	19405.9	260.024	1.70619
																1273.36	19406	260.074	1.70652
																1273.37	19406.2	260.124	1.70685
																1273.39	19406.5	260.174	1.70718
																1273.4	19406.6	260.224	1.70751
																1273.41	19406.8	260.274	1.70783
																1273.42	19406.9	260.324	1.70816
																1273.44	19407.2	260.374	1.70849
																1273.45	19407.4	260.424	1.70882
																1273.46	19407.5	260.474	1.70915
																1273.47	19407.7	260.524	1.70948
																1273.48	19407.8	260.574	1.7098
																1273.5	19408.1	260.624	1.71013
																1273.51	19408.3	260.674	1.71046
																1273.52	19408.4	260.724	1.71079
																1273.53	19408.6	260.774	1.71112
																1273.55	19408.9	260.824	1.71144
																1273.56	19409.1	260.874	1.71177
																1273.57	19409.2	260.924	1.7121
																1273.58	19409.4	260.974	1.71243
																1273.59	19409.5	261.024	1.71276
																1273.6	19409.7	261.074	1.71308
																1273.62	19410	261.124	1.71341
																1273.63	19410.1	261.174	1.71374
																1273.64	19410.3	261.224	1.71407
																1273.65	19410.4	261.274	1.7144
																1273.66	19410.6	261.324	1.71472
																1273.68	19410.9	261.374	1.71505
																1273.69	19411	261.424	1.71538
																1273.7	19411.2	261.474	1.71571
																1273.71	19411.3	261.524	1.71604
																1273.72	19411.5	261.574	1.71636
																1273.73	19411.6	261.624	1.71669
																1273.74	19411.8	261.674	1.71702
																1273.75	19412	261.724	1.71735
																1273.76	19412.1	261.774	1.71768
																1273.78	19412.4	261.824	1.71801
																1273.79	19412.6	261.874	1.71833
																1273.8	19412.7	261.924	1.71866
																1273.81	19412.9	261.974	1.71899
																1273.82	19413	262.024	1.71932
																1273.83	19413.2	262.074	1.71965
																1273.84	19413.3	262.124	1.71997
																1273.85	19413.5	262.174	1.7203
																1273.86	19413.6	262.224	1.72063
																1273.87	19413.8	262.274	1.72096
																1273.88	19413.9	262.324	1.72129
																1273.89	19414.1	262.374	1.72161
																1273.9	19414.2	262.424	1.72194
																1273.91	19414.4	262.474	1.72227
																1273.92	19414.5	262.524	1.7226
																1273.93	19414.7	262.574	1.72293
																1273.94	19414.8	262.624	1.72325
																1273.95	19415	262.674	1.72358
																1273.96	19415.2	262.724	1.72391
																1273.97	19415.3	262.774	1.72424
																1273.98	19415.5	262.824	1.72457
																1273.99	19415.6	262.874	1.7249
																1274	19415.8	262.924	1.72522
																1274.01	19415.9	262.974	1.72555
																1274.02	19416.1	263.024	1.72588
																1274.03	19416.2	263.074	1.72621
																1274.04	19416.4	263.124	1.72654
																1274.05	19416.5	263.174	1.72686
																1274.06	19416.7	263.224	1.72719
																1274.07	19416.8	263.274	1.72752
																1274.08	19417	263.324	1.72785
																1274.09	19417.1	263.374	1.72818
																1274.1	19417.3	263.424	1.7285
																1274.11	19417.4	263.474	1.72883
																1274.12	19417.6	263.524	1.72916
																1274.13	19417.7	263.574	1.72949
																1274.14	19417.9	263.624	1.72982
																1274.15	19418	263.674	1.73014
																1274.16	19418.2	263.724	1.73047
																1274.17	19418.4	263.774	1.7308
																1274.18	19418.5	263.824	1.73113
																1274.19	19418.7	263.874	1.73146
																1274.2	19418.8	263.924	1.73178
																1274.2	19418.8	263.974	1.73211
																1274.21	19419	264.024	1.73244
																1274.22	19419.1	264.074	1.73277
																1274.23	19419.3	264.124	1.7331
																1274.24	19419.4	264.174	1.73343
																1274.25	19419.6	264.224	1.73375
																1274.26	19419.7	264.274	1.73408
																1274.27	19419.9	264.324	1.73441
																1274.28	19420	264.374	1.73474
																1274.29	19420.2	264.424	1.73507
																1274.29	19420.2	264.474	1.73539
																1274.3	19420.3	264.524	1.73572
																1274.31	19420.5	264.574	1.73605
																1274.32	19420.6	264.624	1.73638
																1274.33	19420.8	264.674	1.73671
																1274.34	19420.9	264.724	1.73703
																1274.35	19421.1	264.774	1.73736
																1274.36	19421.2	264.824	1.73769
																1274.36	19421.2	264.874	1.73802
																1274.37	19421.4	264.924	1.73835
																1274.38	19421.6	264.974	1.73867
																1274.39	19421.7	265.024	1.739
																1274.4	19421.9	265.074	1.73933
																1274.41	19422	265.124	1.73966
																1274.41	19422	265.174	1.73999
																1274.42	19422.2	265.224	1.74031
																1274.43	19422.3	265.274	1.74064
																1274.44	19422.5	265.324	1.74097
																1274.45	19422.6	265.374	1.7413
																1274.46	19422.8	265.424	1.74163
																1274.46	19422.8	265.474	1.74196
																1274.47	19422.9	265.524	1.74228
																1274.48	19423.1	265.574	1.74261
																1274.49	19423.2	265.624	1.74294
																1274.5	19423.4	265.674	1.74327
																1274.5	19423.4	265.724	1.7436
																1274.51	19423.5	265.774	1.74392
																1274.52	19423.7	265.824	1.74425
																1274.53	19423.8	265.874	1.74458
																1274.53	19423.8	265.924	1.74491
																1274.54	19424	265.974	1.74524
																1274.55	19424.1	266.024	1.74556
																1274.56	19424.3	266.074	1.74589
																1274.56	19424.3	266.124	1.74622
																1274.57	19424.4	266.174	1.74655
																1274.58	19424.6	266.224	1.74688
																1274.59	19424.8	266.274	1.7472
																1274.59	19424.8	266.324	1.74753
																1274.6	19424.9	266.374	1.74786
																1274.61	19425.1	266.424	1.74819
																1274.62	19425.2	266.474	1.74852
																1274.62	19425.2	266.524	1.74885
																1274.63	19425.4	266.574	1.74917
																1274.64	19425.5	266.624	1.7495
																1274.64	19425.5	266.674	1.74983
																1274.65	19425.7	266.724	1.75016
																1274.66	19425.8	266.774	1.75049
																1274.66	19425.8	266.824	1.75081
																1274.67	19426	266.874	1.75114
																1274.68	19426.1	266.924	1.75147
																1274.68	19426.1	266.974	1.7518
																1274.69	19426.3	267.024	1.75213
																1274.69	19426.3	267.074	1.75245
																1274.7	19426.4	267.124	1.75278
																1274.71	19426.6	267.174	1.75311
																1274.71	19426.6	267.224	1.75344
																1274.72	19426.7	267.274	1.75377
																1274.72	19426.7	267.324	1.75409
																1274.73	19426.9	267.374	1.75442
																1274.74	19427	267.424	1.75475
																1274.74	19427	267.474	1.75508
																1274.75	19427.2	267.524	1.75541
																1274.75	19427.2	267.574	1.75573
																1274.76	19427.3	267.624	1.75606
																1274.76	19427.3	267.674	1.75639
																1274.77	19427.5	267.724	1.75672
																1274.77	19427.5	267.774	1.75705
																1274.78	19427.6	267.824	1.75738
																1274.78	19427.6	267.874	1.7577
																1274.79	19427.8	267.924	1.75803
																1274.79	19427.8	267.974	1.75836
																1274.8	19428	268.024	1.75869
																1274.8	19428	268.074	1.75902
																1274.81	19428.1	268.124	1.75934
																1274.81	19428.1	268.174	1.75967
																1274.82	19428.3	268.224	1.76
																1274.82	19428.3	268.274	1.76033
																1274.83	19428.4	268.324	1.76066
																1274.83	19428.4	268.374	1.76098
																1274.84	19428.6	268.424	1.76131
																1274.84	19428.6	268.474	1.76164
																1274.84	19428.6	268.524	1.76197
																1274.85	19428.7	268.574	1.7623
																1274.85	19428.7	268.624	1.76262
																1274.86	19428.9	268.674	1.76295
																1274.86	19428.9	268.724	1.76328
																1274.86	19428.9	268.774	1.76361
																1274.87	19429	268.824	1.76394
																1274.87	19429	268.874	1.76427
																1274.88	19429.2	268.924	1.76459
																1274.88	19429.2	268.974	1.76492
																1274.88	19429.2	269.024	1.76525
																1274.89	19429.3	269.074	1.76558
																1274.89	19429.3	269.124	1.76591
																1274.89	19429.3	269.174	1.76623
																1274.89	19429.3	269.224	1.76656
																1274.9	19429.5	269.274	1.76689
																1274.9	19429.5	269.324	1.76722
																1274.9	19429.5	269.374	1.76755
																1274.91	19429.6	269.424	1.76787
																1274.91	19429.6	269.474	1.7682
																1274.91	19429.6	269.524	1.76853
																1274.91	19429.6	269.574	1.76886
																1274.92	19429.8	269.624	1.76919
																1274.92	19429.8	269.674	1.76951
																1274.92	19429.8	269.724	1.76984
																1274.92	19429.8	269.774	1.77017
																1274.92	19429.8	269.824	1.7705
																1274.93	19429.9	269.874	1.77083
																1274.93	19429.9	269.924	1.77115
																1274.93	19429.9	269.974	1.77148
																1274.93	19429.9	270.024	1.77181
																1274.93	19429.9	270.074	1.77214
																1274.93	19429.9	270.124	1.77247
																1274.93	19429.9	270.174	1.7728
																1274.93	19429.9	270.224	1.77312
																1274.94	19430.1	270.274	1.77345
																1274.94	19430.1	270.324	1.77378
																1274.94	19430.1	270.374	1.77411
																1274.94	19430.1	270.424	1.77444
																1274.94	19430.1	270.474	1.77476
																1274.94	19430.1	270.524	1.77509
																1274.94	19430.1	270.574	1.77542
																1274.94	19430.1	270.624	1.77575
																1274.94	19430.1	270.674	1.77608
																1274.94	19430.1	270.724	1.7764
																1274.94	19430.1	270.774	1.77673
																1274.94	19430.1	270.824	1.77706
																1274.94	19430.1	270.874	1.77739
																1274.94	19430.1	270.924	1.77772
																1274.94	19430.1	270.974	1.77804
																1274.94	19430.1	271.024	1.77837
																1274.94	19430.1	271.074	1.7787
																1274.94	19430.1	271.124	1.77903
																1274.94	19430.1	271.174	1.77936
																1274.94	19430.1	271.224	1.77969
																1274.94	19430.1	271.274	1.78001
																1274.94	19430.1	271.324	1.78034
																1274.94	19430.1	271.374	1.78067
																1274.93	19429.9	271.424	1.781
																1274.93	19429.9	271.474	1.78133
																1274.93	19429.9	271.524	1.78165
																1274.93	19429.9	271.574	1.78198
																1274.93	19429.9	271.624	1.78231
																1274.93	19429.9	271.674	1.78264
																1274.93	19429.9	271.724	1.78297
																1274.92	19429.8	271.774	1.78329
																1274.92	19429.8	271.824	1.78362
																1274.92	19429.8	271.874	1.78395
																1274.92	19429.8	271.924	1.78428
																1274.92	19429.8	271.974	1.78461
																1274.92	19429.8	272.024	1.78493
																1274.91	19429.6	272.074	1.78526
																1274.91	19429.6	272.124	1.78559
																1274.91	19429.6	272.174	1.78592
																1274.91	19429.6	272.224	1.78625
																1274.9	19429.5	272.274	1.78657
																1274.9	19429.5	272.324	1.7869
																1274.9	19429.5	272.374	1.78723
																1274.89	19429.3	272.424	1.78756
																1274.89	19429.3	272.474	1.78789
																1274.89	19429.3	272.524	1.78822
																1274.89	19429.3	272.574	1.78854
																1274.88	19429.2	272.624	1.78887
																1274.88	19429.2	272.674	1.7892
																1274.88	19429.2	272.724	1.78953
																1274.87	19429	272.774	1.78986
																1274.87	19429	272.824	1.79018
																1274.87	19429	272.874	1.79051
																1274.86	19428.9	272.924	1.79084
																1274.86	19428.9	272.974	1.79117
																1274.85	19428.7	273.024	1.7915
																1274.85	19428.7	273.074	1.79182
																1274.85	19428.7	273.124	1.79215
																1274.84	19428.6	273.174	1.79248
																1274.84	19428.6	273.224	1.79281
																1274.83	19428.4	273.274	1.79314
																1274.83	19428.4	273.324	1.79346
																1274.83	19428.4	273.374	1.79379
																1274.82	19428.3	273.424	1.79412
																1274.82	19428.3	273.474	1.79445
																1274.81	19428.1	273.524	1.79478
																1274.81	19428.1	273.574	1.7951
																1274.8	19428	273.624	1.79543
																1274.8	19428	273.674	1.79576
																1274.79	19427.8	273.724	1.79609
																1274.79	19427.8	273.774	1.79642
																1274.78	19427.6	273.824	1.79675
																1274.78	19427.6	273.874	1.79707
																1274.77	19427.5	273.924	1.7974
																1274.77	19427.5	273.974	1.79773
																1274.76	19427.3	274.024	1.79806
																1274.76	19427.3	274.074	1.79839
																1274.75	19427.2	274.124	1.79871
																1274.75	19427.2	274.174	1.79904
																1274.74	19427	274.224	1.79937
																1274.73	19426.9	274.274	1.7997
																1274.73	19426.9	274.324	1.80003
																1274.72	19426.7	274.374	1.80035
																1274.72	19426.7	274.424	1.80068
																1274.71	19426.6	274.474	1.80101
																1274.7	19426.4	274.524	1.80134
																1274.7	19426.4	274.574	1.80167
																1274.69	19426.3	274.624	1.80199
																1274.69	19426.3	274.674	1.80232
																1274.68	19426.1	274.724	1.80265
																1274.67	19426	274.774	1.80298
																1274.67	19426	274.824	1.80331
																1274.66	19425.8	274.874	1.80364
																1274.65	19425.7	274.924	1.80396
																1274.65	19425.7	274.974	1.80429
																1274.64	19425.5	275.024	1.80462
																1274.63	19425.4	275.074	1.80495
																1274.63	19425.4	275.124	1.80528
																1274.62	19425.2	275.174	1.8056
																1274.61	19425.1	275.224	1.80593
																1274.6	19424.9	275.274	1.80626
																1274.6	19424.9	275.324	1.80659
																1274.59	19424.8	275.374	1.80692
																1274.58	19424.6	275.424	1.80724
																1274.58	19424.6	275.474	1.80757
																1274.57	19424.4	275.524	1.8079
																1274.56	19424.3	275.574	1.80823
																1274.55	19424.1	275.624	1.80856
																1274.55	19424.1	275.674	1.80888
																1274.54	19424	275.724	1.80921
																1274.53	19423.8	275.774	1.80954
																1274.52	19423.7	275.824	1.80987
																1274.51	19423.5	275.874	1.8102
																1274.51	19423.5	275.924	1.81052
																1274.5	19423.4	275.974	1.81085
																1274.49	19423.2	276.024	1.81118
																1274.48	19423.1	276.074	1.81151
																1274.47	19422.9	276.124	1.81184
																1274.47	19422.9	276.174	1.81217
																1274.46	19422.8	276.224	1.81249
																1274.45	19422.6	276.274	1.81282
																1274.44	19422.5	276.324	1.81315
																1274.43	19422.3	276.374	1.81348
																1274.42	19422.2	276.424	1.81381
																1274.42	19422.2	276.474	1.81413
																1274.41	19422	276.524	1.81446
																1274.4	19421.9	276.574	1.81479
																1274.39	19421.7	276.624	1.81512
																1274.38	19421.6	276.674	1.81545
																1274.37	19421.4	276.724	1.81577
																1274.36	19421.2	276.774	1.8161
																1274.35	19421.1	276.824	1.81643
																1274.35	19421.1	276.874	1.81676
																1274.34	19420.9	276.924	1.81709
																1274.33	19420.8	276.974	1.81741
																1274.32	19420.6	277.024	1.81774
																1274.31	19420.5	277.074	1.81807
																1274.3	19420.3	277.124	1.8184
																1274.29	19420.2	277.174	1.81873
																1274.28	19420	277.224	1.81906
																1274.27	19419.9	277.274	1.81938
																1274.26	19419.7	277.324	1.81971
																1274.25	19419.6	277.374	1.82004
																1274.24	19419.4	277.424	1.82037
																1274.23	19419.3	277.474	1.8207
																1274.22	19419.1	277.524	1.82102
																1274.21	19419	277.574	1.82135
																1274.2	19418.8	277.624	1.82168
																1274.19	19418.7	277.674	1.82201
																1274.18	19418.5	277.724	1.82234
																1274.17	19418.4	277.774	1.82266
																1274.16	19418.2	277.824	1.82299
																1274.14	19417.9	277.874	1.82332
																1274.13	19417.7	277.924	1.82365
																1274.12	19417.6	277.974	1.82398
																1274.11	19417.4	278.024	1.8243
																1274.1	19417.3	278.074	1.82463
																1274.09	19417.1	278.124	1.82496
																1274.08	19417	278.174	1.82529
																1274.06	19416.7	278.224	1.82562
																1274.05	19416.5	278.274	1.82594
																1274.04	19416.4	278.324	1.82627
																1274.03	19416.2	278.374	1.8266
																1274.02	19416.1	278.424	1.82693
																1274	19415.8	278.474	1.82726
																1273.99	19415.6	278.524	1.82759
																1273.98	19415.5	278.574	1.82791
																1273.97	19415.3	278.624	1.82824
																1273.96	19415.2	278.674	1.82857
																1273.94	19414.8	278.724	1.8289
																1273.93	19414.7	278.774	1.82923
																1273.92	19414.5	278.824	1.82955
																1273.91	19414.4	278.874	1.82988
																1273.89	19414.1	278.924	1.83021
																1273.88	19413.9	278.974	1.83054
																1273.87	19413.8	279.024	1.83087
																1273.85	19413.5	279.074	1.83119
																1273.84	19413.3	279.124	1.83152
																1273.83	19413.2	279.174	1.83185
																1273.82	19413	279.224	1.83218
																1273.8	19412.7	279.274	1.83251
																1273.79	19412.6	279.324	1.83283
																1273.78	19412.4	279.374	1.83316
																1273.76	19412.1	279.424	1.83349
																1273.75	19412	279.474	1.83382
																1273.74	19411.8	279.524	1.83415
																1273.72	19411.5	279.574	1.83448
																1273.71	19411.3	279.624	1.8348
																1273.7	19411.2	279.674	1.83513
																1273.68	19410.9	279.724	1.83546
																1273.67	19410.7	279.774	1.83579
																1273.66	19410.6	279.824	1.83612
																1273.64	19410.3	279.874	1.83644
																1273.63	19410.1	279.924	1.83677
																1273.61	19409.8	279.974	1.8371
																1273.6	19409.7	280.024	1.83743
																1273.59	19409.5	280.074	1.83776
																1273.57	19409.2	280.124	1.83808
																1273.56	19409.1	280.174	1.83841
																1273.54	19408.7	280.224	1.83874
																1273.53	19408.6	280.274	1.83907
																1273.52	19408.4	280.324	1.8394
																1273.5	19408.1	280.374	1.83972
																1273.49	19408	280.424	1.84005
																1273.47	19407.7	280.474	1.84038
																1273.46	19407.5	280.524	1.84071
																1273.44	19407.2	280.574	1.84104
																1273.43	19407.1	280.624	1.84136
																1273.42	19406.9	280.674	1.84169
																1273.4	19406.6	280.724	1.84202
																1273.39	19406.5	280.774	1.84235
																1273.37	19406.2	280.824	1.84268
																1273.36	19406	280.874	1.84301
																1273.34	19405.7	280.924	1.84333
																1273.33	19405.5	280.974	1.84366
																1273.31	19405.2	281.024	1.84399
																1273.3	19405.1	281.074	1.84432
																1273.28	19404.8	281.124	1.84465
																1273.27	19404.6	281.174	1.84497
																1273.25	19404.3	281.224	1.8453
																1273.24	19404.2	281.274	1.84563
																1273.22	19403.9	281.324	1.84596
																1273.21	19403.7	281.374	1.84629
																1273.19	19403.4	281.424	1.84661
																1273.17	19403.1	281.474	1.84694
																1273.16	19403	281.524	1.84727
																1273.14	19402.7	281.574	1.8476
																1273.13	19402.5	281.624	1.84793
																1273.11	19402.2	281.674	1.84825
																1273.1	19402	281.724	1.84858
																1273.08	19401.7	281.774	1.84891
																1273.06	19401.4	281.824	1.84924
																1273.05	19401.3	281.874	1.84957
																1273.03	19401	281.924	1.8499
																1273.02	19400.8	281.974	1.85022
																1273	19400.5	282.024	1.85055
																1272.98	19400.2	282.074	1.85088
																1272.97	19400.1	282.124	1.85121
																1272.95	19399.8	282.174	1.85154
																1272.93	19399.5	282.224	1.85186
																1272.92	19399.3	282.274	1.85219
																1272.9	19399	282.324	1.85252
																1272.88	19398.7	282.374	1.85285
																1272.87	19398.5	282.424	1.85318
																1272.85	19398.2	282.474	1.8535
																1272.83	19397.9	282.524	1.85383
																1272.82	19397.8	282.574	1.85416
																1272.8	19397.5	282.624	1.85449
																1272.78	19397.2	282.674	1.85482
																1272.76	19396.9	282.724	1.85514
																1272.75	19396.7	282.774	1.85547
																1272.73	19396.4	282.824	1.8558
																1272.71	19396.1	282.874	1.85613
																1272.69	19395.8	282.924	1.85646
																1272.67	19395.5	282.974	1.85678
																1272.66	19395.3	283.024	1.85711
																1272.64	19395	283.074	1.85744
																1272.62	19394.7	283.124	1.85777
																1272.6	19394.4	283.174	1.8581
																1272.58	19394.1	283.224	1.85843
																1272.56	19393.8	283.274	1.85875
																1272.54	19393.5	283.324	1.85908
																1272.52	19393.2	283.374	1.85941
																1272.5	19392.9	283.424	1.85974
																1272.49	19392.7	283.474	1.86007
																1272.47	19392.4	283.524	1.86039
																1272.45	19392.1	283.574	1.86072
																1272.43	19391.8	283.624	1.86105
																1272.41	19391.5	283.674	1.86138
																1272.39	19391.2	283.724	1.86171
																1272.37	19390.9	283.774	1.86203
																1272.35	19390.6	283.824	1.86236
																1272.33	19390.3	283.874	1.86269
																1272.32	19390.2	283.924	1.86302
																1272.3	19389.9	283.974	1.86335
																1272.28	19389.5	284.024	1.86367
																1272.26	19389.2	284.074	1.864
																1272.24	19388.9	284.124	1.86433
																1272.22	19388.6	284.174	1.86466
																1272.2	19388.3	284.224	1.86499
																1272.18	19388	284.274	1.86531
																1272.16	19387.7	284.324	1.86564
																1272.14	19387.4	284.374	1.86597
																1272.12	19387.1	284.424	1.8663
																1272.1	19386.8	284.474	1.86663
																1272.08	19386.5	284.524	1.86696
																1272.06	19386.2	284.574	1.86728
																1272.05	19386	284.624	1.86761
																1272.03	19385.7	284.674	1.86794
																1272.01	19385.4	284.724	1.86827
																1271.99	19385.1	284.774	1.8686
																1271.97	19384.8	284.824	1.86892
																1271.95	19384.5	284.874	1.86925
																1271.93	19384.2	284.924	1.86958
																1271.91	19383.9	284.974	1.86991
																1271.89	19383.6	285.024	1.87024
																1271.87	19383.3	285.074	1.87056
																1271.85	19383	285.124	1.87089
																1271.83	19382.7	285.174	1.87122
																1271.81	19382.4	285.224	1.87155
																1271.79	19382.1	285.274	1.87188
																1271.77	19381.8	285.324	1.8722
																1271.75	19381.5	285.374	1.87253
																1271.73	19381.2	285.424	1.87286
																1271.71	19380.9	285.474	1.87319
																1271.69	19380.6	285.524	1.87352
																1271.67	19380.3	285.574	1.87385
																1271.65	19379.9	285.624	1.87417
																1271.63	19379.6	285.674	1.8745
																1271.61	19379.3	285.724	1.87483
																1271.59	19379	285.774	1.87516
																1271.57	19378.7	285.824	1.87549
																1271.55	19378.4	285.874	1.87581
																1271.53	19378.1	285.924	1.87614
																1271.51	19377.8	285.974	1.87647
																1271.49	19377.5	286.024	1.8768
																1271.47	19377.2	286.074	1.87713
																1271.45	19376.9	286.124	1.87745
																1271.43	19376.6	286.174	1.87778
																1271.41	19376.3	286.224	1.87811
																1271.39	19376	286.274	1.87844
																1271.37	19375.7	286.324	1.87877
																1271.35	19375.4	286.374	1.87909
																1271.33	19375.1	286.424	1.87942
																1271.31	19374.8	286.474	1.87975
																1271.29	19374.5	286.524	1.88008
																1271.26	19374	286.574	1.88041
																1271.24	19373.7	286.624	1.88073
																1271.22	19373.4	286.674	1.88106
																1271.2	19373.1	286.724	1.88139
																1271.18	19372.8	286.774	1.88172
																1271.16	19372.5	286.824	1.88205
																1271.14	19372.2	286.874	1.88238
																1271.12	19371.9	286.924	1.8827
																1271.09	19371.4	286.974	1.88303
																1271.07	19371.1	287.024	1.88336
																1271.05	19370.8	287.074	1.88369
																1271.03	19370.5	287.124	1.88402
																1271.01	19370.2	287.174	1.88434
																1270.98	19369.7	287.224	1.88467
																1270.96	19369.4	287.274	1.885
																1270.94	19369.1	287.324	1.88533
																1270.92	19368.8	287.374	1.88566
																1270.9	19368.5	287.424	1.88598
																1270.87	19368.1	287.474	1.88631
																1270.85	19367.8	287.524	1.88664
																1270.83	19367.4	287.574	1.88697
																1270.81	19367.1	287.624	1.8873
																1270.78	19366.7	287.674	1.88762
																1270.76	19366.4	287.724	1.88795
																1270.74	19366.1	287.774	1.88828
																1270.72	19365.8	287.824	1.88861
																1270.69	19365.3	287.874	1.88894
																1270.67	19365	287.924	1.88927
																1270.65	19364.7	287.974	1.88959
																1270.63	19364.4	288.024	1.88992
																1270.6	19363.9	288.074	1.89025
																1270.58	19363.6	288.124	1.89058
																1270.56	19363.3	288.174	1.89091
																1270.54	19363	288.224	1.89123
																1270.51	19362.6	288.274	1.89156
																1270.49	19362.3	288.324	1.89189
																1270.47	19362	288.374	1.89222
																1270.44	19361.5	288.424	1.89255
																1270.42	19361.2	288.474	1.89287
																1270.4	19360.9	288.524	1.8932
																1270.37	19360.4	288.574	1.89353
																1270.35	19360.1	288.624	1.89386
																1270.33	19359.8	288.674	1.89419
																1270.3	19359.4	288.724	1.89451
																1270.28	19359.1	288.774	1.89484
																1270.26	19358.8	288.824	1.89517
																1270.23	19358.3	288.874	1.8955
																1270.21	19358	288.924	1.89583
																1266.9	19307.6	288.974	1.89615
																1266.93	19308	289.024	1.89648
																1266.95	19308.3	289.074	1.89681
																1266.97	19308.6	289.124	1.89714
																1266.99	19308.9	289.174	1.89747
																1267.01	19309.2	289.224	1.8978
																1267.02	19309.4	289.274	1.89812
																1267.04	19309.7	289.324	1.89845
																1267.06	19310	289.374	1.89878
																1267.08	19310.3	289.424	1.89911
																1267.1	19310.6	289.474	1.89944
																1267.11	19310.8	289.524	1.89976
																1267.13	19311.1	289.574	1.90009
																1267.15	19311.4	289.624	1.90042
																1267.17	19311.7	289.674	1.90075
																1267.18	19311.8	289.724	1.90108
																1267.2	19312.1	289.774	1.9014
																1267.21	19312.3	289.824	1.90173
																1267.21	19312.3	289.874	1.90206
																1267.22	19312.4	289.924	1.90239
																1267.22	19312.4	289.974	1.90272
																1267.22	19312.4	290.024	1.90304
																1267.21	19312.3	290.074	1.90337
																1267.21	19312.3	290.124	1.9037
																1267.2	19312.1	290.174	1.90403
																1267.19	19312	290.224	1.90436
																1267.19	19312	290.274	1.90469
																1267.18	19311.8	290.324	1.90501
																1267.17	19311.7	290.374	1.90534
																1267.15	19311.4	290.424	1.90567
																1267.14	19311.2	290.474	1.906
																1267.12	19310.9	290.524	1.90633
																1267.1	19310.6	290.574	1.90665
																1267.08	19310.3	290.624	1.90698
																1267.06	19310	290.674	1.90731
																1267.04	19309.7	290.724	1.90764
																1267.01	19309.2	290.774	1.90797
																1261.72	19228.6	290.824	1.90829
																1261.77	19229.4	290.874	1.90862
																1261.82	19230.1	290.924	1.90895
																1261.86	19230.7	290.974	1.90928
																1261.9	19231.4	291.024	1.90961
																1261.91	19231.5	291.074	1.90993
																1261.89	19231.2	291.124	1.91026
																1261.85	19230.6	291.174	1.91059
																1261.78	19229.5	291.224	1.91092
																1261.7	19228.3	291.274	1.91125
																1261.6	19226.8	291.324	1.91157
																1261.48	19225	291.374	1.9119
																1261.34	19222.8	291.424	1.91223
																1261.19	19220.5	291.474	1.91256
																1261.04	19218.2	291.524	1.91289
																1260.86	19215.5	291.574	1.91322
																1260.67	19212.6	291.624	1.91354
																1260.46	19209.4	291.674	1.91387
																1260.25	19206.2	291.724	1.9142
																1260.03	19202.9	291.774	1.91453
																1259.81	19199.5	291.824	1.91486
																1259.57	19195.8	291.874	1.91518
																1259.32	19192	291.924	1.91551
																1259.07	19188.2	291.974	1.91584
																1258.81	19184.3	292.024	1.91617
																1258.54	19180.1	292.074	1.9165
																1258.26	19175.9	292.124	1.91682
																1257.97	19171.5	292.174	1.91715
																1257.68	19167	292.224	1.91748
																1257.37	19162.3	292.274	1.91781
																1257.04	19157.3	292.324	1.91814
																1256.68	19151.8	292.374	1.91846
																1256.3	19146	292.424	1.91879
																1255.89	19139.8	292.474	1.91912
																1255.45	19133.1	292.524	1.91945
																1254.97	19125.7	292.574	1.91978
																1254.42	19117.4	292.624	1.9201
																1253.81	19108.1	292.674	1.92043
																1253.1	19097.2	292.724	1.92076
																1252.27	19084.6	292.774	1.92109
																1251.27	19069.4	292.824	1.92142
																1248.92	19033.5	292.874	1.92175
																1243.11	18945	292.924	1.92207
																0	0	292.974	1.9224

## Sheet: 8
15 min				30 min				60 min				120 min				180 min				240 min
V(kN)	M (kN.m)	dis (mm)	Δ (%)	V(kN)	M (kN.m)	dis (mm)	Δ (%)	V(kN)	M (kN.m)	dis (mm)	Δ (%)	V(kN)	M (kN.m)	dis (mm)	Δ (%)	V(kN)	M (kN.m)	dis (mm)	Δ (%)	V(kN)	M (kN.m)	dis (mm)	Δ (%)
-452.226	-6891.92	-457.524	-3.00213	-454.692	-6929.5	-457.524	-3.00213	-455.94	-6948.52	-457.524	-3.00213	-443.553	-6759.75	-457.524	-3.00213	-422.418	-6437.65	-457.524	-3.00213	-427.86	-6520.59	-381.524	-2.50344
-452.203	-6891.57	-457.524	-3.00213	-454.669	-6929.16	-457.524	-3.00213	-431.269	-6572.54	-442.524	-2.9037	-448.36	-6833.01	-418.524	-2.74622	-437.438	-6666.56	-381.524	-2.50344	-427.839	-6520.27	-381.524	-2.50344
-475.823	-7251.54	-381.524	-2.50344	-471.763	-7189.67	-381.524	-2.50344	-463.791	-7068.17	-419.524	-2.75278	-448.327	-6832.5	-381.524	-2.50344	-437.438	-6666.56	-381.524	-2.50344	-427.839	-6520.27	-381.524	-2.50344
-475.823	-7251.54	-381.524	-2.50344	-471.763	-7189.67	-381.524	-2.50344	-463.608	-7065.39	-381.524	-2.50344	-443.55	-6759.71	-305.524	-2.00475	-432.755	-6595.18	-305.524	-2.00475	-423.293	-6450.98	-305.524	-2.00475
-471.722	-7189.05	-305.524	-2.00475	-466.268	-7105.92	-305.524	-2.00475	-458.604	-6989.12	-305.524	-2.00475	-437.233	-6663.43	-229.524	-1.50606	-425.681	-6487.38	-229.524	-1.50606	-415.654	-6334.56	-229.524	-1.50606
-465.635	-7096.28	-229.524	-1.50606	-459.885	-7008.65	-229.524	-1.50606	-452.288	-6892.86	-229.524	-1.50606	-418.673	-6380.58	-152.524	-1.00081	-408.116	-6219.68	-152.524	-1.00081	-398.974	-6080.36	-152.524	-1.00081
-447.39	-6818.22	-152.524	-1.00081	-441.395	-6726.86	-152.524	-1.00081	-433.608	-6608.18	-152.524	-1.00081	-407.273	-6206.83	-114.524	-0.75147	-396.827	-6047.64	-114.524	-0.75147	-387.745	-5909.24	-114.524	-0.75147
-434.782	-6626.08	-114.524	-0.75147	-428.812	-6535.1	-114.524	-0.75147	-421.334	-6421.13	-114.524	-0.75147	-364.446	-5554.15	-76.524	-0.502126	-356.515	-5433.28	-76.524	-0.502126	-349.056	-5319.61	-76.524	-0.502126
-385.896	-5881.06	-76.524	-0.502126	-380.809	-5803.52	-76.524	-0.502126	-374.974	-5714.6	-76.524	-0.502126	-331.937	-5058.72	-61.524	-0.403701	-325.277	-4957.22	-61.524	-0.403701	-318.882	-4859.76	-61.524	-0.403701
-350.533	-5342.12	-61.524	-0.403701	-345.916	-5271.76	-61.524	-0.403701	-340.911	-5195.49	-61.524	-0.403701	-290.408	-4425.82	-46.524	-0.305276	-284.406	-4334.35	-46.524	-0.305276	-278.694	-4247.29	-46.524	-0.305276
-307.721	-4689.67	-46.524	-0.305276	-303.325	-4622.67	-46.524	-0.305276	-297.952	-4540.79	-46.524	-0.305276	-236.912	-3610.54	-30.524	-0.200289	-231.114	-3522.18	-30.524	-0.200289	-225.699	-3439.65	-30.524	-0.200289
-253.27	-3859.83	-30.524	-0.200289	-249.006	-3794.86	-30.524	-0.200289	-243.866	-3716.52	-30.524	-0.200289	-164.587	-2508.3	-15.524	-0.101864	-159.125	-2425.06	-15.524	-0.101864	-154.047	-2347.67	-15.524	-0.101864
-180.004	-2743.26	-15.524	-0.101864	-175.94	-2681.32	-15.524	-0.101864	-171.152	-2608.36	-15.524	-0.101864	-103.203	-1572.82	-8.524	-0.0559318	-98.3875	-1499.42	-8.524	-0.0559318	-93.9005	-1431.04	-8.524	-0.0559318
-117.106	-1784.69	-8.524	-0.0559318	-113.501	-1729.76	-8.524	-0.0559318	-109.125	-1663.06	-8.524	-0.0559318	-42.7907	-652.131	-3.524	-0.0231234	-40.7334	-620.778	-3.524	-0.0231234	-38.8469	-592.026	-3.524	-0.0231234
-48.9691	-746.288	-3.524	-0.0231234	-47.3282	-721.282	-3.524	-0.0231234	-45.373	-691.484	-3.524	-0.0231234	-18.5501	-282.703	-1.524	-0.01	-17.6597	-269.134	-1.524	-0.01	-16.8432	-256.69	-1.524	-0.01
-21.2243	-323.458	-1.524	-0.01	-20.5137	-312.629	-1.524	-0.01	-19.6675	-299.733	-1.524	-0.01	-16.7484	-255.246	-1.3716	-0.009	-15.9471	-243.034	-1.3716	-0.009	-15.2123	-231.835	-1.3716	-0.009
-19.156	-291.938	-1.3716	-0.009	-18.5159	-282.183	-1.3716	-0.009	-17.7541	-270.573	-1.3716	-0.009	-14.9463	-227.781	-1.2192	-0.008	-14.234	-216.927	-1.2192	-0.008	-13.5809	-206.973	-1.2192	-0.008
-17.0873	-260.41	-1.2192	-0.008	-16.5176	-251.728	-1.2192	-0.008	-15.8402	-241.405	-1.2192	-0.008	-13.1436	-200.309	-1.0668	-0.007	-12.5205	-190.812	-1.0668	-0.007	-11.9491	-182.104	-1.0668	-0.007
-15.018	-228.874	-1.0668	-0.007	-14.5188	-221.266	-1.0668	-0.007	-13.9258	-212.229	-1.0668	-0.007	-11.3405	-172.83	-0.9144	-0.006	-10.8064	-164.69	-0.9144	-0.006	-10.3168	-157.228	-0.9144	-0.006
-12.9481	-197.329	-0.9144	-0.006	-12.5194	-190.796	-0.9144	-0.006	-12.0109	-183.046	-0.9144	-0.006	-9.53691	-145.342	-0.762	-0.005	-9.09191	-138.561	-0.762	-0.005	-8.68403	-132.345	-0.762	-0.005
-10.8777	-165.777	-0.762	-0.005	-10.5195	-160.318	-0.762	-0.005	-10.0954	-153.855	-0.762	-0.005	-7.7328	-117.848	-0.6096	-0.004	-7.37691	-112.424	-0.6096	-0.004	-7.0508	-107.454	-0.6096	-0.004
-8.80684	-134.216	-0.6096	-0.004	-8.51913	-129.832	-0.6096	-0.004	-8.17951	-124.656	-0.6096	-0.004	-5.9282	-90.3457	-0.4572	-0.003	-5.66143	-86.2802	-0.4572	-0.003	-5.4171	-82.5566	-0.4572	-0.003
-6.7354	-102.647	-0.4572	-0.003	-6.51821	-99.3376	-0.4572	-0.003	-6.26307	-95.4491	-0.4572	-0.003	-4.12311	-62.8361	-0.3048	-0.002	-3.94547	-60.129	-0.3048	-0.002	-3.78294	-57.6519	-0.3048	-0.002
-4.66342	-71.0705	-0.3048	-0.002	-4.51678	-68.8357	-0.3048	-0.002	-4.34612	-66.2348	-0.3048	-0.002	-2.31752	-35.3191	-0.1524	-0.001	-2.22904	-33.9705	-0.1524	-0.001	-2.1483	-32.7402	-0.1524	-0.001
-2.59091	-39.4855	-0.1524	-0.001	-2.51482	-38.3259	-0.1524	-0.001	-2.42866	-37.0128	-0.1524	-0.001	1.80619	27.5263	0.1524	0.001	1.71703	26.1675	0.1524	0.001	1.63522	24.9207	0.1524	0.001
2.07315	31.5948	0.1524	0.001	2.00258	30.5193	0.1524	0.001	1.91807	29.2314	0.1524	0.001	3.61188	55.045	0.3048	0.002	3.43358	52.3277	0.3048	0.002	3.26996	49.8342	0.3048	0.002
4.14576	63.1815	0.3048	0.002	4.00464	61.0308	0.3048	0.002	3.83563	58.4551	0.3048	0.002	5.41708	82.5564	0.4572	0.003	5.14965	78.4807	0.4572	0.003	4.90424	74.7407	0.4572	0.003
6.21785	94.76	0.4572	0.003	6.00619	91.5343	0.4572	0.003	5.75269	87.671	0.4572	0.003	7.22179	110.06	0.6096	0.004	6.86524	104.626	0.6096	0.004	6.53806	99.64	0.6096	0.004
8.28939	126.33	0.6096	0.004	8.00721	122.03	0.6096	0.004	7.66924	116.879	0.6096	0.004	9.02601	137.556	0.762	0.005	8.58035	130.765	0.762	0.005	8.17141	124.532	0.762	0.005
10.3604	157.893	0.762	0.005	10.0077	152.518	0.762	0.005	9.58529	146.08	0.762	0.005	10.8297	165.045	0.9144	0.006	10.295	156.896	0.9144	0.006	9.80429	149.417	0.9144	0.006
12.4309	189.447	0.9144	0.006	12.0077	182.997	0.9144	0.006	11.5008	175.273	0.9144	0.006	12.633	192.527	1.0668	0.007	12.0091	183.019	1.0668	0.007	11.4367	174.295	1.0668	0.007
14.5008	220.993	1.0668	0.007	14.0072	213.469	1.0668	0.007	13.4159	204.458	1.0668	0.007	14.4357	220	1.2192	0.008	13.7228	209.136	1.2192	0.008	13.0687	199.166	1.2192	0.008
16.5702	252.53	1.2192	0.008	16.0061	243.933	1.2192	0.008	15.3304	233.635	1.2192	0.008	16.238	247.467	1.3716	0.009	15.436	235.245	1.3716	0.009	14.7001	224.03	1.3716	0.009
18.6391	284.06	1.3716	0.009	18.0046	274.39	1.3716	0.009	17.2444	262.805	1.3716	0.009	18.0397	274.925	1.524	0.01	17.1487	261.347	1.524	0.01	16.3311	248.887	1.524	0.01
20.7074	315.581	1.524	0.01	20.0025	304.838	1.524	0.01	19.1579	291.967	1.524	0.01	19.841	302.377	1.6764	0.011	18.861	287.441	1.6764	0.011	17.9617	273.736	1.6764	0.011
22.7753	347.095	1.6764	0.011	21.9998	335.278	1.6764	0.011	21.0709	321.121	1.6764	0.011	42.2416	643.762	3.476	0.0228084	40.2122	612.834	3.476	0.0228084	38.3512	584.472	3.476	0.0228084
48.3368	736.652	3.476	0.0228084	46.7177	711.978	3.476	0.0228084	44.7889	682.583	3.476	0.0228084	102.684	1564.91	8.476	0.0556168	97.8857	1491.78	8.476	0.0556168	93.4233	1423.77	8.476	0.0556168
116.545	1776.14	8.476	0.0556168	112.952	1721.38	8.476	0.0556168	108.586	1654.85	8.476	0.0556168	164.271	2503.48	15.476	0.101549	158.819	2420.4	15.476	0.101549	153.746	2343.08	15.476	0.101549
179.681	2738.34	15.476	0.101549	175.625	2676.52	15.476	0.101549	170.844	2603.66	15.476	0.101549	240.421	3664.02	31.476	0.206535	234.718	3577.1	31.476	0.206535	229.218	3493.28	31.476	0.206535
256.845	3914.32	31.476	0.206535	252.659	3850.53	31.476	0.206535	247.473	3771.49	31.476	0.206535	290.267	4423.67	46.476	0.304961	284.265	4332.2	46.476	0.304961	278.571	4245.43	46.476	0.304961
307.581	4687.53	46.476	0.304961	303.18	4620.47	46.476	0.304961	297.815	4538.71	46.476	0.304961	331.619	5053.88	61.476	0.403386	324.983	4952.74	61.476	0.403386	318.67	4856.53	61.476	0.403386
350.265	5338.04	61.476	0.403386	345.642	5267.58	61.476	0.403386	340.054	5182.42	61.476	0.403386	363.884	5545.59	76.476	0.501811	356.141	5427.59	76.476	0.501811	348.841	5316.34	76.476	0.501811
385.195	5870.37	76.476	0.501811	380.114	5792.94	76.476	0.501811	374.294	5704.24	76.476	0.501811	409.869	6246.4	114.476	0.751155	399.425	6087.23	114.476	0.751155	390.443	5950.34	114.476	0.751155
436.795	6656.76	114.476	0.751155	430.78	6565.09	114.476	0.751155	423.522	6454.48	114.476	0.751155	421.845	6428.92	152.476	1.0005	411.003	6263.68	152.476	1.0005	401.984	6126.24	152.476	1.0005
450.914	6871.94	152.476	1.0005	444.948	6781	152.476	1.0005	437.002	6659.91	152.476	1.0005	440.759	6717.17	229.476	1.50575	428.947	6537.16	229.476	1.50575	418.965	6385.03	229.476	1.50575
469.596	7156.64	229.476	1.50575	464.371	7077.02	229.476	1.50575	456.592	6958.47	229.476	1.50575	445.048	6782.53	305.476	2.00444	434.431	6620.72	305.476	2.00444	424.508	6469.5	305.476	2.00444
473.419	7214.9	305.476	2.00444	468.176	7135	305.476	2.00444	460.288	7014.79	305.476	2.00444	449.126	6844.68	381.476	2.50312	437.952	6674.39	381.476	2.50312	428.555	6531.18	381.476	2.50312
476.598	7263.35	381.476	2.50312	472.083	7194.54	381.476	2.50312	464.624	7080.87	381.476	2.50312	449.126	6844.68	381.476	2.50312	437.952	6674.39	381.476	2.50312	428.555	6531.18	381.476	2.50312
476.598	7263.35	381.476	2.50312	472.083	7194.54	381.476	2.50312	464.624	7080.87	381.476	2.50312	434.203	6617.25	433.476	2.84433	426.022	6492.58	457.476	3.00181	423.766	6458.19	424.476	2.78528
441.008	6720.96	409.476	2.68685	428.678	6533.06	431.476	2.83121	456.332	6954.5	457.476	3.00181	443.5	6758.93	457.476	3.00181	426.043	6492.9	457.476	3.00181	423.787	6458.52	424.476	2.78528
453.491	6911.2	457.476	3.00181	456.103	6951.01	457.476	3.00181	456.355	6954.85	457.476	3.00181	443.522	6759.28	457.476	3.00181

## Sheet: 9
15 min				30 min				60 min				120 min				180 min				240 min
V(kN)	M (kN.m)	dis (mm)	Δ (%)	V(kN)	M (kN.m)	dis (mm)	Δ (%)	V(kN)	M (kN.m)	dis (mm)	Δ (%)	V(kN)	M (kN.m)	dis (mm)	Δ (%)	V(kN)	M (kN.m)	dis (mm)	Δ (%)	V(kN)	M (kN.m)	dis (mm)	Δ (%)
-518.784	-7906.27	-457.676	-3.00312	-512.952	-7817.38	-457.676	-3.00312	-517.586	-7888.01	-457.676	-3.00312	-500.525	-7628	-457.676	-3.00312	-480.799	-7327.38	-457.676	-3.00312	-453.466	-6910.82	-457.676	-3.00312
-533.186	-8125.75	-381.676	-2.50444	-528.231	-8050.24	-381.676	-2.50444	-524.254	-7989.63	-422.676	-2.77346	-504.262	-7684.95	-424.676	-2.78659	-492.06	-7499	-381.676	-2.50444	-480.824	-7327.76	-381.676	-2.50444
-533.186	-8125.75	-381.676	-2.50444	-528.231	-8050.24	-381.676	-2.50444	-521.021	-7940.35	-381.676	-2.50444	-503.869	-7678.96	-381.676	-2.50444	-492.06	-7498.99	-381.676	-2.50444	-480.824	-7327.76	-381.676	-2.50444
-529.065	-8062.95	-305.676	-2.00575	-523.778	-7982.38	-305.676	-2.00575	-515.751	-7860.05	-305.676	-2.00575	-499.096	-7606.22	-305.676	-2.00575	-486.597	-7415.74	-305.676	-2.00575	-475.862	-7252.14	-305.676	-2.00575
-523.008	-7970.64	-228.676	-1.5005	-517.84	-7891.88	-228.676	-1.5005	-508.909	-7755.77	-228.676	-1.5005	-492.331	-7503.12	-228.676	-1.5005	-479.942	-7314.32	-228.676	-1.5005	-468.046	-7133.02	-228.676	-1.5005
-504.64	-7690.71	-152.676	-1.00181	-498.159	-7591.94	-152.676	-1.00181	-489.606	-7461.6	-152.676	-1.00181	-473.02	-7208.83	-152.676	-1.00181	-461.789	-7037.66	-152.676	-1.00181	-450.459	-6864.99	-152.676	-1.00181
-493.086	-7514.62	-114.676	-0.75247	-486.55	-7415.03	-114.676	-0.75247	-478.338	-7289.87	-114.676	-0.75247	-462.711	-7051.71	-114.676	-0.75247	-449.666	-6852.9	-114.676	-0.75247	-440.556	-6714.07	-114.676	-0.75247
-431.761	-6580.04	-76.6764	-0.503126	-426.289	-6496.65	-76.6764	-0.503126	-419.909	-6399.42	-76.6764	-0.503126	-409.61	-6242.46	-76.6764	-0.503126	-399.764	-6092.41	-76.6764	-0.503126	-393.28	-5993.59	-76.6764	-0.503126
-386.7	-5893.31	-61.6764	-0.404701	-381.859	-5819.54	-61.6764	-0.404701	-376.058	-5731.12	-61.6764	-0.404701	-367.551	-5601.47	-61.6764	-0.404701	-360.566	-5495.03	-61.6764	-0.404701	-354.164	-5397.46	-61.6764	-0.404701
-334.231	-5093.68	-46.6764	-0.306276	-329.687	-5024.43	-46.6764	-0.306276	-324.282	-4942.06	-46.6764	-0.306276	-316.73	-4826.96	-46.6764	-0.306276	-310.592	-4733.42	-46.6764	-0.306276	-304.927	-4647.09	-46.6764	-0.306276
-269.942	-4113.92	-30.6764	-0.201289	-265.599	-4047.72	-30.6764	-0.201289	-260.395	-3968.42	-30.6764	-0.201289	-253.432	-3862.31	-30.6764	-0.201289	-247.679	-3774.62	-30.6764	-0.201289	-242.391	-3694.04	-30.6764	-0.201289
-188.08	-2866.34	-15.6764	-0.102864	-183.994	-2804.07	-15.6764	-0.102864	-179.156	-2730.34	-15.6764	-0.102864	-172.681	-2631.67	-15.6764	-0.102864	-167.221	-2548.45	-15.6764	-0.102864	-162.175	-2471.55	-15.6764	-0.102864
-109.972	-1675.98	-7.6764	-0.0503701	-106.52	-1623.37	-7.6764	-0.0503701	-102.379	-1560.26	-7.6764	-0.0503701	-96.841	-1475.86	-7.6764	-0.0503701	-92.4254	-1408.56	-7.6764	-0.0503701	-88.3767	-1346.86	-7.6764	-0.0503701
-52.644	-802.294	-3.6764	-0.0241234	-50.9049	-775.79	-3.6764	-0.0241234	-48.8502	-744.477	-3.6764	-0.0241234	-46.1527	-703.367	-3.6764	-0.0241234	-44.018	-670.835	-3.6764	-0.0241234	-42.0712	-641.165	-3.6764	-0.0241234
-24.0038	-365.818	-1.6764	-0.011	-23.2103	-353.726	-1.6764	-0.011	-22.2728	-339.438	-1.6764	-0.011	-21.0419	-320.678	-1.6764	-0.011	-20.0677	-305.832	-1.6764	-0.011	-19.1792	-292.29	-1.6764	-0.011
-21.8662	-333.242	-1.524	-0.01	-21.1444	-322.24	-1.524	-0.01	-20.2918	-309.247	-1.524	-0.01	-19.1727	-292.191	-1.524	-0.01	-18.287	-278.693	-1.524	-0.01	-17.4791	-266.382	-1.524	-0.01
-19.7282	-300.658	-1.3716	-0.009	-19.0778	-290.746	-1.3716	-0.009	-18.3103	-279.048	-1.3716	-0.009	-17.303	-263.697	-1.3716	-0.009	-16.5057	-251.547	-1.3716	-0.009	-15.7786	-240.466	-1.3716	-0.009
-17.5896	-268.065	-1.2192	-0.008	-17.0108	-259.245	-1.2192	-0.008	-16.3282	-248.842	-1.2192	-0.008	-15.4328	-235.195	-1.2192	-0.008	-14.724	-224.394	-1.2192	-0.008	-14.0777	-214.543	-1.2192	-0.008
-15.4505	-235.465	-1.0668	-0.007	-14.9433	-227.735	-1.0668	-0.007	-14.3457	-218.629	-1.0668	-0.007	-13.5621	-206.686	-1.0668	-0.007	-12.9419	-197.234	-1.0668	-0.007	-12.3762	-188.614	-1.0668	-0.007
-13.3108	-202.857	-0.9144	-0.006	-12.8752	-196.218	-0.9144	-0.006	-12.3627	-188.407	-0.9144	-0.006	-11.6909	-178.17	-0.9144	-0.006	-11.1592	-170.067	-0.9144	-0.006	-10.6744	-162.677	-0.9144	-0.006
-11.1706	-170.24	-0.762	-0.005	-10.8066	-164.693	-0.762	-0.005	-10.3791	-158.178	-0.762	-0.005	-9.81928	-149.646	-0.762	-0.005	-9.37613	-142.892	-0.762	-0.005	-8.97202	-136.734	-0.762	-0.005
-9.02988	-137.615	-0.6096	-0.004	-8.73756	-133.16	-0.6096	-0.004	-8.3951	-127.941	-0.6096	-0.004	-7.94714	-121.114	-0.6096	-0.004	-7.59255	-115.711	-0.6096	-0.004	-7.26923	-110.783	-0.6096	-0.004
-6.88862	-104.983	-0.4572	-0.003	-6.66795	-101.62	-0.4572	-0.003	-6.41056	-97.697	-0.4572	-0.003	-6.07453	-92.5758	-0.4572	-0.003	-5.8085	-88.5216	-0.4572	-0.003	-5.56598	-84.8256	-0.4572	-0.003
-4.74683	-72.3417	-0.3048	-0.002	-4.59784	-70.0711	-0.3048	-0.002	-4.42553	-67.445	-0.3048	-0.002	-4.20142	-64.0297	-0.3048	-0.002	-4.02398	-61.3255	-0.3048	-0.002	-3.86228	-58.8611	-0.3048	-0.002
2.14294	32.6585	0.1524	0.001	2.07124	31.5656	0.1524	0.001	1.98613	30.2686	0.1524	0.001	1.87417	28.5623	0.1524	0.001	1.78556	27.2119	0.1524	0.001	1.70472	25.98	0.1524	0.001
4.28536	65.3088	0.3048	0.002	4.14196	63.1234	0.3048	0.002	3.97176	60.5296	0.3048	0.002	3.74785	57.1172	0.3048	0.002	3.57065	54.4167	0.3048	0.002	3.40898	51.9529	0.3048	0.002
6.42724	97.9511	0.4572	0.003	6.21216	94.6734	0.4572	0.003	5.95689	90.783	0.4572	0.003	5.62105	85.6648	0.4572	0.003	5.35527	81.6143	0.4572	0.003	5.11279	77.9189	0.4572	0.003
8.56859	130.585	0.6096	0.004	8.28186	126.216	0.6096	0.004	7.94152	121.029	0.6096	0.004	7.49376	114.205	0.6096	0.004	7.13942	108.805	0.6096	0.004	6.81614	103.878	0.6096	0.004
10.7094	163.211	0.762	0.005	10.351	157.75	0.762	0.005	9.92565	151.267	0.762	0.005	9.36599	142.738	0.762	0.005	8.9231	135.988	0.762	0.005	8.51903	129.83	0.762	0.005
12.8497	195.829	0.9144	0.006	12.4197	189.276	0.9144	0.006	11.9093	181.497	0.9144	0.006	11.2377	171.263	0.9144	0.006	10.7063	163.164	0.9144	0.006	10.2215	155.775	0.9144	0.006
14.9895	228.439	1.0668	0.007	14.4879	220.795	1.0668	0.007	13.8924	211.72	1.0668	0.007	13.109	199.781	1.0668	0.007	12.489	190.333	1.0668	0.007	11.9234	181.713	1.0668	0.007
17.1287	261.041	1.2192	0.008	16.5555	252.306	1.2192	0.008	15.875	241.936	1.2192	0.008	14.9798	228.292	1.2192	0.008	14.2713	217.495	1.2192	0.008	13.625	207.644	1.2192	0.008
19.2674	293.635	1.3716	0.009	18.6226	283.809	1.3716	0.009	17.8572	272.143	1.3716	0.009	16.8501	256.795	1.3716	0.009	16.0531	244.649	1.3716	0.009	15.326	233.569	1.3716	0.009
21.4055	326.22	1.524	0.01	20.6892	315.304	1.524	0.01	19.8388	302.343	1.524	0.01	18.7199	285.291	1.524	0.01	17.8344	271.797	1.524	0.01	17.0266	259.486	1.524	0.01
47.8367	729.032	3.3236	0.0218084	46.2607	705.013	3.3236	0.0218084	44.4011	676.673	3.3236	0.0218084	41.9611	639.487	3.3236	0.0218084	40.03	610.058	3.3236	0.0218084	38.2689	583.218	3.3236	0.0218084
118.038	1798.9	8.3236	0.0546168	114.432	1743.94	8.3236	0.0546168	110.086	1677.72	8.3236	0.0546168	104.255	1588.84	8.3236	0.0546168	99.5462	1517.08	8.3236	0.0546168	95.1986	1450.83	8.3236	0.0546168
185.551	2827.8	15.3236	0.100549	181.483	2765.81	15.3236	0.100549	176.73	2693.37	15.3236	0.100549	170.169	2593.37	15.3236	0.100549	164.78	2511.25	15.3236	0.100549	159.793	2435.25	15.3236	0.100549
272.807	4157.58	31.3236	0.205535	268.52	4092.24	31.3236	0.205535	263.252	4011.96	31.3236	0.205535	256.216	3904.74	31.3236	0.205535	250.478	3817.29	31.3236	0.205535	245.181	3736.56	31.3236	0.205535
332.921	5073.71	46.3236	0.303961	328.393	5004.71	46.3236	0.303961	322.997	4922.47	46.3236	0.303961	315.473	4807.81	46.3236	0.303961	309.349	4714.49	46.3236	0.303961	303.704	4628.45	46.3236	0.303961
385.446	5874.2	61.3236	0.402386	380.692	5801.75	61.3236	0.402386	374.801	5711.97	61.3236	0.402386	366.264	5581.86	61.3236	0.402386	359.328	5476.16	61.3236	0.402386	353.039	5380.31	61.3236	0.402386
430.111	6554.89	76.3236	0.500811	424.633	6471.41	76.3236	0.500811	418.3	6374.89	76.3236	0.500811	408.152	6220.23	76.3236	0.500811	398.467	6072.64	76.3236	0.500811	392.285	5978.43	76.3236	0.500811
494.441	7535.28	114.324	0.750155	488.135	7439.17	114.324	0.750155	480.286	7319.56	114.324	0.750155	465.251	7090.42	114.324	0.750155	452.43	6895.03	114.324	0.750155	443.804	6763.57	114.324	0.750155
509.4	7763.25	153.324	1.00606	502.968	7665.24	153.324	1.00606	494.402	7534.69	153.324	1.00606	477.341	7274.68	153.324	1.00606	466.087	7103.16	153.324	1.00606	454.198	6921.98	153.324	1.00606
527.498	8039.06	229.324	1.50475	522.155	7957.65	229.324	1.50475	513.447	7824.94	229.324	1.50475	496.037	7559.6	229.324	1.50475	483.446	7367.72	229.324	1.50475	471.588	7187.01	229.324	1.50475
530.476	8084.45	305.324	2.00344	525.622	8010.48	305.324	2.00344	517.464	7886.15	305.324	2.00344	500.289	7624.4	305.324	2.00344	488.174	7439.77	305.324	2.00344	476.726	7265.31	305.324	2.00344
533.711	8133.76	381.324	2.50212	529.281	8066.25	381.324	2.50212	521.997	7955.23	381.324	2.50212	504.72	7691.93	381.324	2.50212	491.471	7490.02	381.324	2.50212	437.363	6665.42	374.324	2.45619
533.711	8133.76	381.324	2.50213	529.281	8066.24	381.324	2.50213	523.647	7980.38	420.324	2.75803	504.72	7691.93	381.324	2.50213	491.471	7490.02	381.324	2.50213	481.439	7337.13	381.324	2.50212
500.618	7629.42	441.324	2.89582	480.246	7318.96	439.324	2.8827	500.755	7631.5	453.324	2.97456	491.158	7485.25	438.324	2.87614	448.951	6842.02	443.324	2.90895	481.439	7337.13	381.324	2.50213
521.008	7940.15	457.324	3.00081	513.604	7827.33	457.324	3.00081	516.66	7873.91	457.324	3.00081	499.957	7619.35	457.324	3.00081	485.697	7402.02	457.324	3.00081	449.945	6857.17	457.324	3.00081
521.034	7940.56	457.324	3.00081	513.63	7827.71	457.324	3.00081	516.686	7874.29	457.324	3.00081	499.982	7619.72	457.324	3.00081	485.721	7402.39	457.324	3.00081	449.967	6857.5	457.324	3.00081

## Sheet: 10
15 min				30 min				60 min				120 min				180 min				240 min
V(kN)	M (kN.m)	dis (mm)	Δ (%)	V(kN)	M (kN.m)	dis (mm)	Δ (%)	V(kN)	M (kN.m)	dis (mm)	Δ (%)	V(kN)	M (kN.m)	dis (mm)	Δ (%)	V(kN)	M (kN.m)	dis (mm)	Δ (%)	V(kN)	M (kN.m)	dis (mm)	Δ (%)
-670.81	-10223.2	-457.204	-3.00003	-672.321	-10246.2	-457.524	-3.00213	-672.033	-10241.8	-457.524	-3.00213	-652.36	-9941.97	-457.224	-3.00016	-585.185	-8918.22	-457.524	-3.00213	-530.066	-8078.21	-457.524	-3.00213
-685.917	-10453.4	-381.524	-2.50344	-672.288	-10245.7	-457.524	-3.00213	-672	-10241.3	-457.524	-3.00213	-654.428	-9973.48	-431.424	-2.83087	-585.2	-8918.45	-457.505	-3.002	-623.135	-9496.58	-381.524	-2.50344
-685.917	-10453.4	-381.524	-2.50344	-683.138	-10411	-381.524	-2.50344	-676.2	-10305.3	-428.524	-2.81184	-653.239	-9955.36	-381.524	-2.50344	-623.3	-9499.09	-448.513	-2.943	-623.135	-9496.58	-381.524	-2.50344
-682.398	-10399.7	-305.524	-2.00475	-683.138	-10411	-381.524	-2.50344	-675.474	-10294.2	-381.524	-2.50344	-648.427	-9882.03	-305.524	-2.00475	-637.274	-9712.06	-381.524	-2.50344	-617.001	-9403.09	-305.524	-2.00475
-677.958	-10332.1	-229.524	-1.50606	-678.407	-10338.9	-305.524	-2.00475	-670.923	-10224.9	-305.524	-2.00475	-641.488	-9776.28	-229.524	-1.50606	-630.759	-9612.77	-305.524	-2.00475	-609.688	-9291.65	-229.524	-1.50606
-658.089	-10029.3	-152.524	-1.00081	-673.779	-10268.4	-229.524	-1.50606	-662.056	-10089.7	-229.524	-1.50606	-619.777	-9445.4	-152.524	-1.00081	-623.873	-9507.82	-229.524	-1.50606	-588.97	-8975.9	-152.524	-1.00081
-647.877	-9873.64	-114.524	-0.75147	-651.417	-9927.6	-152.524	-1.00081	-641.864	-9782.01	-152.524	-1.00081	-612.393	-9332.87	-114.524	-0.75147	-602.557	-9182.97	-152.524	-1.00081	-582.842	-8882.51	-114.524	-0.75147
-546.516	-8328.9	-76.524	-0.502126	-641.004	-9768.9	-114.524	-0.75147	-631.614	-9625.8	-114.524	-0.75147	-522.302	-7959.88	-76.524	-0.502126	-596.115	-9084.79	-114.524	-0.75147	-504.163	-7683.44	-76.524	-0.502126
-475.788	-7251.01	-61.524	-0.403701	-540.749	-8241.01	-76.524	-0.502126	-533.389	-8128.84	-76.524	-0.502126	-454.932	-6933.16	-61.524	-0.403701	-512.854	-7815.89	-76.524	-0.502126	-440.907	-6719.42	-61.524	-0.403701
-399.226	-6084.2	-46.524	-0.305276	-470.513	-7170.62	-61.524	-0.403701	-463.97	-7070.91	-61.524	-0.403701	-380.687	-5801.67	-46.524	-0.305276	-447.646	-6822.13	-61.524	-0.403701	-368.318	-5613.17	-46.524	-0.305276
-309.789	-4721.19	-30.524	-0.200289	-394.548	-6012.91	-46.524	-0.305276	-388.738	-5924.37	-46.524	-0.305276	-293.027	-4465.74	-30.524	-0.200289	-374.236	-5703.36	-46.524	-0.305276	-282.003	-4297.73	-30.524	-0.200289
-205.422	-3130.63	-15.524	-0.101864	-305.487	-4655.62	-30.524	-0.200289	-300.191	-4574.91	-30.524	-0.200289	-190.199	-2898.63	-15.524	-0.101864	-287.333	-4378.95	-30.524	-0.200289	-180.119	-2745.01	-15.524	-0.101864
-130.857	-1994.27	-8.524	-0.0559318	-201.486	-3070.65	-15.524	-0.101864	-196.604	-2996.25	-15.524	-0.101864	-117.085	-1784.38	-8.524	-0.0559318	-184.962	-2818.82	-15.524	-0.101864	-108.184	-1648.72	-8.524	-0.0559318
-54.8381	-835.732	-3.524	-0.0231234	-127.244	-1939.2	-8.524	-0.0559318	-122.899	-1872.98	-8.524	-0.0559318	-48.5812	-740.378	-3.524	-0.0231234	-112.447	-1713.7	-8.524	-0.0559318	-44.7671	-682.25	-3.524	-0.0231234
-23.7611	-362.119	-1.524	-0.01	-53.1376	-809.817	-3.524	-0.0231234	-51.1568	-779.629	-3.524	-0.0231234	-21.0525	-320.84	-1.524	-0.01	-46.5773	-709.839	-3.524	-0.0231234	-19.4015	-295.678	-1.524	-0.01
-21.4366	-326.694	-1.3716	-0.009	-23.0247	-350.896	-1.524	-0.01	-22.1672	-337.829	-1.524	-0.01	-18.9972	-289.517	-1.3716	-0.009	-20.1851	-307.621	-1.524	-0.01	-17.5106	-266.861	-1.3716	-0.009
-19.1116	-291.261	-1.2192	-0.008	-20.773	-316.58	-1.3716	-0.009	-20.0008	-304.812	-1.3716	-0.009	-16.9414	-258.186	-1.2192	-0.008	-18.2162	-277.615	-1.3716	-0.009	-15.6192	-238.037	-1.2192	-0.008
-16.7861	-255.82	-1.0668	-0.007	-18.5208	-282.256	-1.2192	-0.008	-17.8339	-271.788	-1.2192	-0.008	-14.8851	-226.849	-1.0668	-0.007	-16.2468	-247.602	-1.2192	-0.008	-13.7274	-209.206	-1.0668	-0.007
-14.4601	-220.371	-0.9144	-0.006	-16.2681	-247.925	-1.0668	-0.007	-15.6665	-238.757	-1.0668	-0.007	-12.8283	-195.504	-0.9144	-0.006	-14.277	-217.581	-1.0668	-0.007	-11.8352	-180.369	-0.9144	-0.006
-12.1335	-184.914	-0.762	-0.005	-14.0148	-213.586	-0.9144	-0.006	-13.4985	-205.718	-0.9144	-0.006	-10.7711	-164.152	-0.762	-0.005	-12.3067	-187.554	-0.9144	-0.006	-9.94257	-151.525	-0.762	-0.005
-9.80637	-149.449	-0.6096	-0.004	-11.7611	-179.239	-0.762	-0.005	-11.3302	-172.672	-0.762	-0.005	-8.71344	-132.793	-0.6096	-0.004	-10.336	-157.52	-0.762	-0.005	-8.04948	-122.674	-0.6096	-0.004
-7.47874	-113.976	-0.4572	-0.003	-9.50689	-144.885	-0.6096	-0.004	-9.16127	-139.618	-0.6096	-0.004	-6.65529	-101.427	-0.4572	-0.003	-8.36479	-127.479	-0.6096	-0.004	-6.15596	-93.8168	-0.4572	-0.003
-5.15059	-78.495	-0.3048	-0.002	-7.25215	-110.523	-0.4572	-0.003	-6.9919	-106.557	-0.4572	-0.003	-4.59666	-70.0532	-0.3048	-0.002	-6.39315	-97.4316	-0.4572	-0.003	-4.26199	-64.9528	-0.3048	-0.002
-2.82192	-43.006	-0.1524	-0.001	-4.99692	-76.153	-0.3048	-0.002	-4.82204	-73.4879	-0.3048	-0.002	-2.53757	-38.6726	-0.1524	-0.001	-4.42105	-67.3768	-0.3048	-0.002	-2.36759	-36.0821	-0.1524	-0.001
2.32929	35.4984	0.1524	0.001	-2.74118	-41.7756	-0.1524	-0.001	-2.6517	-40.4118	-0.1524	-0.001	2.05966	31.3892	0.1524	0.001	-2.44851	-37.3152	-0.1524	-0.001	1.89494	28.8788	0.1524	0.001
4.65806	70.9889	0.3048	0.002	2.25634	34.3866	0.1524	0.001	2.17093	33.085	0.1524	0.001	4.11884	62.7712	0.3048	0.002	1.9731	30.07	0.1524	0.001	3.78943	57.751	0.3048	0.002
6.98631	106.471	0.4572	0.003	4.51217	68.7655	0.3048	0.002	4.34137	66.1625	0.3048	0.002	6.17756	94.146	0.4572	0.003	3.94574	60.1331	0.3048	0.002	5.6835	86.6165	0.4572	0.003
9.31403	141.946	0.6096	0.004	6.7675	103.137	0.4572	0.003	6.51132	99.2326	0.4572	0.003	8.23581	125.514	0.6096	0.004	5.91793	90.1893	0.4572	0.003	7.57712	115.475	0.6096	0.004
11.6412	177.412	0.762	0.005	9.02233	137.5	0.6096	0.004	8.68079	132.295	0.6096	0.004	10.2936	156.874	0.762	0.005	7.88967	120.239	0.6096	0.004	9.47031	144.328	0.762	0.005
13.9679	212.871	0.9144	0.006	11.2767	171.856	0.762	0.005	10.8498	165.35	0.762	0.005	12.3509	188.228	0.9144	0.006	9.86096	150.281	0.762	0.005	11.3631	173.173	0.9144	0.006
16.2941	248.321	1.0668	0.007	13.5305	206.204	0.9144	0.006	13.0183	198.398	0.9144	0.006	14.4077	219.574	1.0668	0.007	11.8318	180.316	0.9144	0.006	13.2554	202.012	1.0668	0.007
18.6197	283.764	1.2192	0.008	15.7838	240.545	1.0668	0.007	15.1863	231.439	1.0668	0.007	16.4641	250.913	1.2192	0.008	13.8022	210.345	1.0668	0.007	15.1473	230.844	1.2192	0.008
20.9448	319.198	1.3716	0.009	18.0366	274.878	1.2192	0.008	17.3538	264.471	1.2192	0.008	18.52	282.245	1.3716	0.009	15.7721	240.367	1.2192	0.008	17.0387	259.67	1.3716	0.009
23.2693	354.625	1.524	0.01	20.2889	309.203	1.3716	0.009	19.5208	297.497	1.3716	0.009	20.5755	313.57	1.524	0.01	17.7416	270.382	1.3716	0.009	18.9297	288.488	1.524	0.01
25.5934	390.043	1.6764	0.011	22.5407	343.52	1.524	0.01	21.6873	330.515	1.524	0.01	22.6304	344.888	1.6764	0.011	19.7106	300.389	1.524	0.01	20.8202	317.301	1.6764	0.011
54.1244	824.856	3.476	0.0228084	24.792	377.83	1.6764	0.011	23.8534	363.525	1.6764	0.011	47.9513	730.777	3.476	0.0228084	21.6791	330.39	1.6764	0.011	44.1883	673.43	3.476	0.0228084
130.238	1984.83	8.476	0.0556168	52.4464	799.283	3.476	0.0228084	50.4921	769.5	3.476	0.0228084	116.491	1775.32	8.476	0.0556168	45.9743	700.649	3.476	0.0228084	107.621	1640.14	8.476	0.0556168
205.022	3124.54	15.476	0.101549	126.624	1929.75	8.476	0.0556168	122.288	1863.66	8.476	0.0556168	189.798	2892.53	15.476	0.101549	111.868	1704.88	8.476	0.0556168	179.727	2739.03	15.476	0.101549
315.457	4807.56	31.476	0.206535	200.999	3063.23	15.476	0.101549	196.202	2990.12	15.476	0.101549	298.595	4550.59	31.476	0.206535	184.563	2812.74	15.476	0.101549	287.507	4381.61	31.476	0.206535
398.977	6080.41	46.476	0.304961	311.154	4741.99	31.476	0.206535	300.499	4579.6	30.576	0.20063	380.449	5798.05	46.476	0.304961	292.86	4463.18	31.476	0.206535	368.089	5609.67	46.476	0.304961
475.488	7246.43	61.476	0.403386	394.302	6009.16	46.476	0.304961	388.488	5920.55	46.476	0.304961	454.555	6927.42	61.476	0.403386	374.005	5699.84	46.476	0.304961	440.611	6714.91	61.476	0.403386
545.609	8315.09	76.476	0.501811	470.217	7166.1	61.476	0.403386	463.656	7066.12	61.476	0.403386	521.258	7943.96	76.476	0.501811	447.319	6817.14	61.476	0.403386	503.577	7674.51	76.476	0.501811
649.044	9891.44	114.476	0.751155	539.828	8226.99	76.476	0.501811	532.415	8114.01	76.476	0.501811	615.599	9381.73	114.476	0.751155	511.94	7801.96	76.476	0.501811	588.23	8964.62	114.476	0.751155
664.143	10121.5	152.476	1.0005	642.473	9791.29	114.476	0.751155	633.348	9652.23	114.476	0.751155	625.735	9536.2	152.476	1.0005	600.604	9153.21	114.476	0.751155	593.897	9050.99	152.476	1.0005
682.29	10398.1	229.476	1.50575	657.535	10020.8	152.476	1.0005	648.519	9883.43	152.476	1.0005	644.531	9822.66	229.476	1.50575	607.927	9264.81	152.476	1.0005	613.397	9348.17	229.476	1.50575
684.375	10429.9	305.476	2.00444	676.89	10315.8	229.476	1.50575	668.199	10183.4	229.476	1.50575	648.488	9882.96	305.476	2.00444	626.7	9550.91	229.476	1.50575	617.275	9407.27	305.476	2.00444
686.203	10457.7	381.476	2.50312	680.308	10367.9	305.476	2.00444	672.371	10246.9	305.476	2.00444	653.966	9966.44	381.476	2.50312	632.207	9634.83	305.476	2.00444	623.273	9498.67	381.476	2.50312
686.203	10457.7	381.476	2.50312	683.456	10415.9	381.476	2.50312	675.89	10300.6	381.476	2.50312	653.966	9966.44	381.476	2.50312	636.735	9703.84	381.476	2.50312	623.273	9498.68	381.476	2.50312
669.115	10197.3	457.216	3.0001	683.456	10415.9	381.476	2.50312	675.89	10300.6	381.476	2.50312	650.675	9916.29	457.276	3.0005	610.673	9306.66	457.476	3.00181	585.341	8920.6	457.476	3.00181
669.148	10197.8	457.216	3.0001	670.746	10222.2	457.476	3.00181	668.797	10192.5	457.476	3.00181									585.37	8921.04	457.476	3.00181

[truncated: 11 more sheets: 11, 12, 13, 14, 15, 16, 17, 18, 19, 20, 21]
