# Supplementary material for: Local and global response data from post-fire earthquake simulations of RC structural walls
Source: Data Brief. 2018 Jun 13;19:1650–7. doi: 10.1016/j.dib.2018.06.011 (PMC6141138; doi:10.1016/j.dib.2018.06.011)
Supplement: Supplementary file 8 — Supplementary material [file mmc8.xlsx]

## Sheet: 1
15 min				30 min				60 min				120 min				180 min				240 min
V(kN)	M (kN.m)	dis (mm)	Δ (%)	V(kN)	M (kN.m)	dis (mm)	Δ (%)	V(kN)	M (kN.m)	dis (mm)	Δ (%)	V(kN)	M (kN.m)	dis (mm)	Δ (%)	V(kN)	M (kN.m)	dis (mm)	Δ (%)	V(kN)	M (kN.m)	dis (mm)	Δ (%)
-583.916	-8898.88	-457.676	-3.00312	-585.515	-8923.25	-457.676	-3.00312	-579.664	-8834.08	-457.676	-3.00312	-546.577	-8329.84	-457.676	-3.00312	-516.183	-7866.62	-457.676	-3.00312	-483.39	-7366.86	-457.676	-3.00312
-599.185	-9131.58	-381.176	-2.50116	-592.309	-9026.79	-422.176	-2.77018	-580.586	-8848.13	-443.676	-2.91126	-546.954	-8335.58	-446.176	-2.92766	-516.157	-7866.23	-457.676	-3.00312	-483.366	-7366.5	-457.676	-3.00312
-599.185	-9131.58	-381.176	-2.50115	-591.941	-9021.18	-381.176	-2.50116	-578.364	-8814.27	-381.676	-2.50444	-541.418	-8251.22	-381.176	-2.50116	-508.994	-7757.07	-381.676	-2.50444	-474.763	-7235.39	-381.176	-2.50116
-595.124	-9069.69	-305.176	-2.00247	-586.545	-8938.94	-305.176	-2.00247	-571.157	-8704.43	-305.676	-2.00575	-532.549	-8116.05	-305.176	-2.00247	-498.411	-7595.79	-305.676	-2.00575	-463.218	-7059.44	-305.176	-2.00247
-589.849	-8989.3	-228.676	-1.5005	-579.52	-8831.89	-228.676	-1.5005	-562.234	-8568.44	-228.676	-1.5005	-522.727	-7966.37	-228.676	-1.5005	-486.05	-7407.41	-228.676	-1.5005	-448.726	-6838.58	-228.676	-1.5005
-568.623	-8665.81	-152.676	-1.00181	-557.259	-8492.63	-152.676	-1.00181	-538.886	-8212.63	-152.676	-1.00181	-498.121	-7591.36	-152.676	-1.00181	-459.611	-7004.47	-152.676	-1.00181	-419.429	-6392.11	-152.676	-1.00181
-556.538	-8481.64	-114.676	-0.75247	-544.485	-8297.94	-114.676	-0.75247	-525.654	-8010.97	-114.676	-0.75247	-484.089	-7377.52	-114.676	-0.75247	-443.465	-6758.4	-114.676	-0.75247	-399.271	-6084.9	-114.676	-0.75247
-477.269	-7273.58	-76.6764	-0.503126	-466.491	-7109.33	-76.6764	-0.503126	-449.875	-6856.1	-76.6764	-0.503126	-419.027	-6385.98	-76.6764	-0.503126	-386.628	-5892.21	-76.6764	-0.503126	-349.877	-5332.13	-76.6764	-0.503126
-418.444	-6377.09	-61.1764	-0.40142	-408.39	-6223.86	-61.1764	-0.40142	-395.62	-6029.25	-61.6764	-0.404701	-367.238	-5596.71	-61.1764	-0.40142	-341.844	-5209.7	-61.6764	-0.404701	-310.691	-4734.93	-61.1764	-0.40142
-354.977	-5409.84	-46.1764	-0.302995	-345.594	-5266.86	-46.1764	-0.302995	-333.896	-5088.58	-46.6764	-0.306276	-307.319	-4683.54	-46.1764	-0.302995	-284.907	-4341.98	-46.6764	-0.306276	-257.634	-3926.35	-46.1764	-0.302995
-281.342	-4287.65	-30.6764	-0.201289	-272.474	-4152.5	-30.6764	-0.201289	-259.319	-3952.03	-30.6764	-0.201289	-235.999	-3596.62	-30.6764	-0.201289	-212.529	-3238.94	-30.6764	-0.201289	-188.47	-2872.29	-30.6764	-0.201289
-189.193	-2883.3	-15.6764	-0.102864	-180.732	-2754.35	-15.6764	-0.102864	-168.02	-2560.63	-15.6764	-0.102864	-145.549	-2218.16	-15.6764	-0.102864	-122.109	-1860.94	-15.6764	-0.102864	-100.852	-1536.98	-15.6764	-0.102864
-107.224	-1634.09	-7.6764	-0.0503701	-99.8392	-1521.55	-7.6764	-0.0503701	-89.5531	-1364.79	-7.6764	-0.0503701	-73.2129	-1115.76	-7.6764	-0.0503701	-60.056	-915.253	-7.6764	-0.0503701	-49.4418	-753.493	-7.6764	-0.0503701
-44.4753	-677.803	-3.1764	-0.0208425	-41.3462	-630.116	-3.1764	-0.0208425	-42.6655	-650.222	-3.6764	-0.0241234	-30.3134	-461.977	-3.1764	-0.0208425	-28.6205	-436.176	-3.6764	-0.0241234	-20.4696	-311.956	-3.1764	-0.0208425
-23.3907	-356.474	-1.6764	-0.011	-21.7418	-331.346	-1.6764	-0.011	-19.451	-296.433	-1.6764	-0.011	-15.932	-242.804	-1.6764	-0.011	-13.0455	-198.813	-1.6764	-0.011	-10.7653	-164.063	-1.6764	-0.011
-21.3058	-324.7	-1.524	-0.01	-19.8053	-301.832	-1.524	-0.01	-17.7206	-270.063	-1.524	-0.01	-14.5162	-221.227	-1.524	-0.01	-11.8852	-181.13	-1.524	-0.01	-9.80536	-149.434	-1.524	-0.01
-19.2205	-292.92	-1.3716	-0.009	-17.8683	-272.312	-1.3716	-0.009	-15.9899	-243.686	-1.3716	-0.009	-13.1002	-199.647	-1.3716	-0.009	-10.7248	-163.446	-1.3716	-0.009	-8.84534	-134.803	-1.3716	-0.009
-17.1346	-261.132	-1.2192	-0.008	-15.9308	-242.786	-1.2192	-0.008	-14.2588	-217.304	-1.2192	-0.008	-11.6839	-178.063	-1.2192	-0.008	-9.56418	-145.758	-1.2192	-0.008	-7.88523	-120.171	-1.2192	-0.008
-15.0484	-229.337	-1.0668	-0.007	-13.993	-213.253	-1.0668	-0.007	-12.5273	-190.917	-1.0668	-0.007	-10.2673	-156.474	-1.0668	-0.007	-8.40342	-128.068	-1.0668	-0.007	-6.92502	-105.537	-1.0668	-0.007
-12.9616	-197.535	-0.9144	-0.006	-12.0547	-183.713	-0.9144	-0.006	-10.7955	-164.523	-0.9144	-0.006	-8.85051	-134.882	-0.9144	-0.006	-7.24249	-110.376	-0.9144	-0.006	-5.96472	-90.9023	-0.9144	-0.006
-10.8744	-165.725	-0.762	-0.005	-10.1159	-154.167	-0.762	-0.005	-9.06326	-138.124	-0.762	-0.005	-7.43342	-113.285	-0.762	-0.005	-6.0814	-92.6805	-0.762	-0.005	-5.00432	-76.2658	-0.762	-0.005
-8.78664	-133.908	-0.6096	-0.004	-8.17678	-124.614	-0.6096	-0.004	-7.33066	-111.719	-0.6096	-0.004	-6.01606	-91.6847	-0.6096	-0.004	-4.92014	-74.9829	-0.6096	-0.004	-4.04382	-61.6279	-0.6096	-0.004
-6.69846	-102.085	-0.4572	-0.003	-6.2372	-95.0549	-0.4572	-0.003	-5.59769	-85.3088	-0.4572	-0.003	-4.59843	-70.0801	-0.4572	-0.003	-3.75871	-57.2828	-0.4572	-0.003	-3.08324	-46.9885	-0.4572	-0.003
-4.60981	-70.2535	-0.3048	-0.002	-4.29718	-65.489	-0.3048	-0.002	-3.86435	-58.8926	-0.3048	-0.002	-3.18054	-48.4714	-0.3048	-0.002	-2.59712	-39.5801	-0.3048	-0.002	-2.12256	-32.3477	-0.3048	-0.002
2.08968	31.8467	0.1524	0.001	1.94095	29.5801	0.1524	0.001	1.73417	26.4287	0.1524	0.001	1.41849	21.6177	0.1524	0.001	1.16197	17.7084	0.1524	0.001	0.960894	14.644	0.1524	0.001
4.17889	63.6863	0.3048	0.002	3.88148	59.1538	0.3048	0.002	3.46796	52.8517	0.3048	0.002	2.8367	43.2314	0.3048	0.002	2.32377	35.4142	0.3048	0.002	1.92169	29.2866	0.3048	0.002
6.26763	95.5187	0.4572	0.003	5.82158	88.7208	0.4572	0.003	5.20138	79.2691	0.4572	0.003	4.25466	64.841	0.4572	0.003	3.4854	53.1176	0.4572	0.003	2.8824	43.9277	0.4572	0.003
8.3559	127.344	0.6096	0.004	7.76124	118.281	0.6096	0.004	6.93443	105.681	0.6096	0.004	5.67235	86.4466	0.6096	0.004	4.64687	70.8183	0.6096	0.004	3.84301	58.5674	0.6096	0.004
10.4437	159.162	0.762	0.005	9.70048	147.835	0.762	0.005	8.66711	132.087	0.762	0.005	7.08977	108.048	0.762	0.005	5.80817	88.5166	0.762	0.005	4.80352	73.2057	0.762	0.005
12.531	190.973	0.9144	0.006	11.6393	177.383	0.9144	0.006	10.3994	158.487	0.9144	0.006	8.50693	129.646	0.9144	0.006	6.96931	106.212	0.9144	0.006	5.76394	87.8425	0.9144	0.006
14.6179	222.776	1.0668	0.007	13.5777	206.924	1.0668	0.007	12.1313	184.882	1.0668	0.007	9.92383	151.239	1.0668	0.007	8.13028	123.905	1.0668	0.007	6.72427	102.478	1.0668	0.007
16.7042	254.573	1.2192	0.008	15.5156	236.458	1.2192	0.008	13.8629	211.271	1.2192	0.008	11.3405	172.829	1.2192	0.008	9.29108	141.596	1.2192	0.008	7.6845	117.112	1.2192	0.008
18.7901	286.362	1.3716	0.009	17.4531	265.986	1.3716	0.009	15.5941	237.654	1.3716	0.009	12.7568	194.414	1.3716	0.009	10.4517	159.284	1.3716	0.009	8.64464	131.744	1.3716	0.009
20.8756	318.144	1.524	0.01	19.3902	295.507	1.524	0.01	17.3249	264.031	1.524	0.01	14.1729	215.995	1.524	0.01	11.6122	176.97	1.524	0.01	9.60468	146.375	1.524	0.01
46.4357	707.68	3.3236	0.0218084	43.166	657.849	3.3236	0.0218084	38.7746	590.924	3.3236	0.0218084	31.6413	482.214	3.3236	0.0218084	26.0071	396.348	3.3236	0.0218084	21.3752	325.758	3.3236	0.0218084
109.097	1662.64	7.8236	0.051336	101.615	1548.62	7.8236	0.051336	96.5928	1472.07	8.3236	0.0546168	74.5243	1135.75	7.8236	0.051336	64.8067	987.653	8.3236	0.0546168	50.3415	767.204	7.8236	0.051336
186.502	2842.29	15.3236	0.100549	178.015	2712.95	15.3236	0.100549	165.372	2520.28	15.3236	0.100549	142.981	2179.04	15.3236	0.100549	119.599	1822.69	15.3236	0.100549	98.7136	1504.39	15.3236	0.100549
282.098	4299.17	30.8236	0.202255	273.228	4163.99	30.8236	0.202255	262.61	4002.17	31.3236	0.205535	236.738	3607.88	30.8236	0.202255	215.727	3287.69	31.3236	0.205535	189.111	2882.05	30.8236	0.202255
353.417	5386.07	45.8236	0.30068	344.051	5243.34	45.8236	0.30068	332.379	5065.46	46.3236	0.303961	305.827	4660.8	45.8236	0.30068	283.288	4317.31	46.3236	0.303961	255.57	3894.89	45.8236	0.30068
418.977	6385.21	61.3236	0.402386	408.877	6231.28	61.3236	0.402386	394.169	6007.14	61.3236	0.402386	367.717	5604.01	61.3236	0.402386	339.877	5179.73	61.3236	0.402386	309.264	4713.18	61.3236	0.402386
475.331	7244.05	76.3236	0.500811	464.554	7079.81	76.3236	0.500811	448.28	6831.79	76.3236	0.500811	418.564	6378.91	76.3236	0.500811	385.891	5880.98	76.3236	0.500811	348.822	5316.04	76.3236	0.500811
557.666	8498.83	114.324	0.750155	545.988	8320.85	114.324	0.750155	528.384	8052.57	114.324	0.750155	490.094	7469.03	114.324	0.750155	451.284	6877.56	114.324	0.750155	406.768	6199.15	114.324	0.750155
574.262	8751.75	152.824	1.00278	562.955	8579.44	152.824	1.00278	544.575	8299.32	153.324	1.00606	503.032	7666.21	152.824	1.00278	464.111	7073.05	153.324	1.00606	422.987	6446.32	152.824	1.00278
594.044	9053.23	228.824	1.50147	584.061	8901.09	228.824	1.50147	566.522	8633.8	229.324	1.50475	526.786	8028.21	228.824	1.50147	489.837	7465.11	229.324	1.50475	451.538	6881.44	228.824	1.50147
597.111	9099.98	304.824	2.00015	587.718	8956.82	304.824	2.00015	572.964	8731.97	305.324	2.00344	533.945	8137.33	304.824	2.00015	499.442	7611.5	305.324	2.00344	463.801	7068.33	304.824	2.00015
599.803	9140.99	381.324	2.50212	592.965	9036.79	381.324	2.50212	578.456	8815.67	381.324	2.50212	542.127	8262.02	381.324	2.50212	509.358	7762.62	381.324	2.50212	474.842	7236.6	381.324	2.50212
599.803	9141	381.324	2.50213	592.965	9036.79	381.324	2.50213	579.733	8835.13	457.324	3.00081	546.183	8323.83	445.324	2.92207	516.214	7867.1	457.324	3.00081	483.095	7362.37	457.324	3.00081
581.71	8865.26	457.324	3.00081	583.997	8900.12	457.324	3.00081	366.266	5581.89	490.424	3.218	544.725	8301.61	457.324	3.00081	513.803	7830.36	457.424	3.00147	481.413	7336.73	457.824	3.00409
581.739	8865.7	457.324	3.00081	584.026	8900.56	457.324	3.00081	366.284	5582.17	490.424	3.21801	529.342	8067.17	457.424	3.00147	513.82	7830.62	457.524	3.00213	481.502	7338.09	458.324	3.00738
												529.281	8066.24	457.524	3.00213	513.837	7830.88	457.624	3.00278	481.59	7339.43	458.824	3.01066
												529.219	8065.3	457.624	3.00278	513.853	7831.12	457.724	3.00344	481.675	7340.73	459.324	3.01394
												529.158	8064.37	457.724	3.00344	513.87	7831.38	457.824	3.00409	481.757	7341.98	459.824	3.01722
												529.096	8063.42	457.824	3.00409	513.887	7831.64	457.924	3.00475	481.835	7343.17	460.324	3.0205
												529.034	8062.48	457.924	3.00475	513.904	7831.9	458.024	3.00541	481.905	7344.23	460.824	3.02378
												528.972	8061.53	458.024	3.00541	513.92	7832.14	458.124	3.00606	481.969	7345.21	461.324	3.02706
												528.911	8060.6	458.124	3.00606	513.937	7832.4	458.224	3.00672	482.031	7346.15	461.824	3.03034
												528.849	8059.66	458.224	3.00672	513.954	7832.66	458.324	3.00738	482.091	7347.07	462.324	3.03362
												528.787	8058.71	458.324	3.00738	513.97	7832.9	458.424	3.00803	482.149	7347.95	462.824	3.0369
												528.725	8057.77	458.424	3.00803	513.986	7833.15	458.524	3.00869	482.207	7348.83	463.324	3.04018
												528.663	8056.82	458.524	3.00869	514.003	7833.41	458.624	3.00934	482.265	7349.72	463.824	3.04346
												528.601	8055.88	458.624	3.00934	514.019	7833.65	458.724	3.01	482.322	7350.59	464.324	3.04675
												528.539	8054.93	458.724	3.01	514.035	7833.89	458.824	3.01066	482.379	7351.46	464.824	3.05003
												528.476	8053.97	458.824	3.01066	514.051	7834.14	458.924	3.01131	482.436	7352.32	465.324	3.05331
												528.414	8053.03	458.924	3.01131	514.067	7834.38	459.024	3.01197	482.493	7353.19	465.824	3.05659
												528.352	8052.08	459.024	3.01197	514.083	7834.62	459.124	3.01262	482.549	7354.05	466.324	3.05987
												528.289	8051.12	459.124	3.01262	514.099	7834.87	459.224	3.01328	482.606	7354.92	466.824	3.06315
												528.227	8050.18	459.224	3.01328	514.115	7835.11	459.324	3.01394	482.661	7355.75	467.324	3.06643
												528.164	8049.22	459.324	3.01394	514.131	7835.36	459.424	3.01459	482.717	7356.61	467.824	3.06971
												528.102	8048.27	459.424	3.01459	514.147	7835.6	459.524	3.01525	482.771	7357.43	468.324	3.07299
												528.039	8047.31	459.524	3.01525	514.162	7835.83	459.624	3.01591	482.826	7358.27	468.824	3.07627
												527.976	8046.35	459.624	3.01591	514.177	7836.06	459.724	3.01656	482.878	7359.06	469.324	3.07955
												527.914	8045.41	459.724	3.01656	514.192	7836.29	459.824	3.01722	482.93	7359.85	469.824	3.08283
												527.851	8044.45	459.824	3.01722	514.207	7836.51	459.924	3.01787	482.982	7360.65	470.324	3.08612
												527.788	8043.49	459.924	3.01787	514.222	7836.74	460.024	3.01853	483.033	7361.42	470.824	3.0894
												527.726	8042.54	460.024	3.01853	514.236	7836.96	460.124	3.01919	483.082	7362.17	471.324	3.09268
												527.661	8041.55	460.124	3.01919	514.25	7837.17	460.224	3.01984	483.132	7362.93	471.824	3.09596
												527.595	8040.55	460.224	3.01984	514.264	7837.38	460.324	3.0205	483.181	7363.68	472.324	3.09924
												527.53	8039.56	460.324	3.0205	514.278	7837.6	460.424	3.02115	483.229	7364.41	472.824	3.10252
												527.464	8038.55	460.424	3.02115	514.291	7837.79	460.524	3.02181	483.277	7365.14	473.324	3.1058
												527.399	8037.56	460.524	3.02181	514.304	7837.99	460.624	3.02247	483.324	7365.86	473.824	3.10908
												527.333	8036.55	460.624	3.02247	514.317	7838.19	460.724	3.02312	483.37	7366.56	474.324	3.11236
												527.267	8035.55	460.724	3.02312	514.329	7838.37	460.824	3.02378	483.416	7367.26	474.824	3.11564
												527.202	8034.56	460.824	3.02378	514.341	7838.56	460.924	3.02444	483.46	7367.93	475.324	3.11892
												527.136	8033.55	460.924	3.02444	514.353	7838.74	461.024	3.02509	483.503	7368.59	475.824	3.1222
												527.069	8032.53	461.024	3.02509	514.364	7838.91	461.124	3.02575	483.545	7369.23	476.324	3.12549
												527.001	8031.5	461.124	3.02575	514.376	7839.09	461.224	3.0264	483.586	7369.85	476.824	3.12877
												526.933	8030.46	461.224	3.0264	514.387	7839.26	461.324	3.02706	483.626	7370.46	477.324	3.13205
												526.864	8029.41	461.324	3.02706	514.397	7839.41	461.424	3.02772	483.666	7371.07	477.824	3.13533
												526.796	8028.37	461.424	3.02772	514.408	7839.58	461.524	3.02837	483.705	7371.66	478.324	3.13861
												526.727	8027.32	461.524	3.02837	514.419	7839.75	461.624	3.02903	483.742	7372.23	478.824	3.14189
												526.659	8026.28	461.624	3.02903	514.43	7839.91	461.724	3.02969	483.777	7372.76	479.324	3.14517
												526.59	8025.23	461.724	3.02969	514.44	7840.07	461.824	3.03034	483.81	7373.26	479.824	3.14845
												526.521	8024.18	461.824	3.03034	514.451	7840.23	461.924	3.031	483.841	7373.74	480.324	3.15173
												526.452	8023.13	461.924	3.031	514.462	7840.4	462.024	3.03165	483.868	7374.15	480.824	3.15501
												526.384	8022.09	462.024	3.03165	514.472	7840.55	462.124	3.03231	483.89	7374.48	481.324	3.15829
												526.313	8021.01	462.124	3.03231	514.483	7840.72	462.224	3.03297	483.908	7374.76	481.824	3.16157
												526.242	8019.93	462.224	3.03297	514.494	7840.89	462.324	3.03362	483.924	7375	482.324	3.16486
												526.171	8018.85	462.324	3.03362	514.504	7841.04	462.424	3.03428	483.936	7375.18	482.824	3.16814
												526.1	8017.76	462.424	3.03428	514.515	7841.21	462.524	3.03493	483.945	7375.32	483.324	3.17142
												526.029	8016.68	462.524	3.03493	514.526	7841.38	462.624	3.03559	483.945	7375.32	483.324	3.17142
												525.957	8015.58	462.624	3.03559	514.536	7841.53	462.724	3.03625	483.945	7375.32	483.824	3.1747
												525.886	8014.5	462.724	3.03625	514.547	7841.7	462.824	3.0369	483.938	7375.22	484.324	3.17798
												525.815	8013.42	462.824	3.0369	514.558	7841.86	462.924	3.03756	483.916	7374.88	484.824	3.18126
												525.743	8012.32	462.924	3.03756	514.568	7842.02	463.024	3.03822	483.876	7374.27	485.324	3.18454
												525.672	8011.24	463.024	3.03822	514.579	7842.18	463.124	3.03887	483.823	7373.46	485.824	3.18782
												525.601	8010.16	463.124	3.03887	514.589	7842.34	463.224	3.03953	483.754	7372.41	486.324	3.1911
												525.529	8009.06	463.224	3.03953	514.6	7842.5	463.324	3.04018	483.665	7371.05	486.824	3.19438
												525.458	8007.98	463.324	3.04018	514.61	7842.66	463.424	3.04084	483.563	7369.5	487.324	3.19766
												525.387	8006.9	463.424	3.04084	514.621	7842.82	463.524	3.0415	483.445	7367.7	487.824	3.20094
												525.315	8005.8	463.524	3.0415	514.632	7842.99	463.624	3.04215	483.316	7365.74	488.324	3.20423
												525.244	8004.72	463.624	3.04215	514.642	7843.14	463.724	3.04281	483.187	7363.77	488.824	3.20751
												525.172	8003.62	463.724	3.04281	514.653	7843.31	463.824	3.04346	483.053	7361.73	489.324	3.21079
												525.101	8002.54	463.824	3.04346	514.663	7843.46	463.924	3.04412	482.909	7359.53	489.824	3.21407
												525.029	8001.44	463.924	3.04412	514.674	7843.63	464.024	3.04478	482.739	7356.94	490.324	3.21735
												524.957	8000.34	464.024	3.04478	514.684	7843.78	464.124	3.04543	482.548	7354.03	490.824	3.22063
												524.886	7999.26	464.124	3.04543	514.695	7843.95	464.224	3.04609	482.338	7350.83	491.324	3.22391
												524.814	7998.17	464.224	3.04609	514.705	7844.1	464.324	3.04675	482.116	7347.45	491.824	3.22719
												524.742	7997.07	464.324	3.04675	514.716	7844.27	464.424	3.0474	481.882	7343.88	492.324	3.23047
												524.67	7995.97	464.424	3.0474	514.726	7844.42	464.524	3.04806	481.641	7340.21	492.824	3.23375
												524.598	7994.87	464.524	3.04806	514.736	7844.58	464.624	3.04871	481.389	7336.37	493.324	3.23703
												520.785	7936.76	464.624	3.04871	514.747	7844.74	464.724	3.04937	481.123	7332.31	493.824	3.24031
												520.87	7938.06	464.724	3.04937	514.757	7844.9	464.824	3.05003	480.843	7328.05	494.324	3.2436
												520.95	7939.28	464.824	3.05003	514.768	7845.06	464.924	3.05068	480.528	7323.25	494.824	3.24688
												521.028	7940.47	464.924	3.05068	514.778	7845.22	465.024	3.05134	480.198	7318.22	495.324	3.25016
												521.107	7941.67	465.024	3.05134	514.788	7845.37	465.124	3.05199	479.863	7313.11	495.824	3.25344
												521.185	7942.86	465.124	3.05199	514.799	7845.54	465.224	3.05265	479.514	7307.79	496.324	3.25672
												521.258	7943.97	465.224	3.05265	514.809	7845.69	465.324	3.05331	479.155	7302.32	496.824	3.26
												521.314	7944.83	465.324	3.05331	514.82	7845.86	465.424	3.05396	478.777	7296.56	497.324	3.26328
												521.352	7945.4	465.424	3.05396	514.83	7846.01	465.524	3.05462	478.385	7290.59	497.824	3.26656
												521.386	7945.92	465.524	3.05462	514.84	7846.16	465.624	3.05528	477.969	7284.25	498.324	3.26984
												521.412	7946.32	465.624	3.05528	514.851	7846.33	465.724	3.05593	477.531	7277.57	498.824	3.27312
												521.42	7946.44	465.724	3.05593	514.861	7846.48	465.824	3.05659	477.089	7270.84	499.324	3.2764
												521.413	7946.33	465.824	3.05659	514.871	7846.63	465.924	3.05724	476.642	7264.02	499.824	3.27969
												521.402	7946.17	465.924	3.05724	514.882	7846.8	466.024	3.0579	476.19	7257.14	500.324	3.28297
												521.389	7945.97	466.024	3.0579	514.892	7846.95	466.124	3.05856	475.734	7250.19	500.824	3.28625
												521.374	7945.74	466.124	3.05856	514.902	7847.11	466.224	3.05921	469.65	7157.47	501.324	3.28953
												521.346	7945.31	466.224	3.05921	514.912	7847.26	466.324	3.05987	469.194	7150.52	501.824	3.29281
												521.294	7944.52	466.324	3.05987	514.923	7847.43	466.424	3.06052	-3.57314	-54.4546	502.324	3.29609
												521.226	7943.48	466.424	3.06052	514.933	7847.58	466.524	3.06118
												521.154	7942.39	466.524	3.06118	514.943	7847.73	466.624	3.06184
												521.082	7941.29	466.624	3.06184	514.953	7847.88	466.724	3.06249
												521.009	7940.18	466.724	3.06249	514.963	7848.04	466.824	3.06315
												520.936	7939.06	466.824	3.06315	514.973	7848.19	466.924	3.06381
												520.269	7928.9	466.924	3.06381	514.984	7848.36	467.024	3.06446
												519.391	7915.52	467.024	3.06446	514.994	7848.51	467.124	3.06512
												518.777	7906.16	467.124	3.06512	515.004	7848.66	467.224	3.06577
												517.832	7891.76	467.224	3.06577	515.014	7848.81	467.324	3.06643
												517.3	7883.65	467.324	3.06643	515.024	7848.97	467.424	3.06709
												516.251	7867.67	467.424	3.06709	515.034	7849.12	467.524	3.06774
												515.927	7862.73	467.524	3.06774	515.044	7849.27	467.624	3.0684
												514.377	7839.11	467.624	3.0684	515.054	7849.42	467.724	3.06906
												512.552	7811.29	467.724	3.06906	515.064	7849.58	467.824	3.06971
												510.729	7783.51	467.824	3.06971	515.074	7849.73	467.924	3.07037
												508.909	7755.77	467.924	3.07037	515.084	7849.88	468.024	3.07102
												507.091	7728.07	468.024	3.07102	515.094	7850.03	468.124	3.07168
												505.277	7700.42	468.124	3.07168	515.104	7850.18	468.224	3.07234
												503.465	7672.81	468.224	3.07234	515.113	7850.32	468.324	3.07299
												501.657	7645.25	468.324	3.07299	515.123	7850.47	468.424	3.07365
												499.853	7617.76	468.424	3.07365	515.133	7850.63	468.524	3.0743
												498.053	7590.33	468.524	3.0743	515.143	7850.78	468.624	3.07496
												496.257	7562.96	468.624	3.07496	515.153	7850.93	468.724	3.07562
												494.465	7535.65	468.724	3.07562	515.163	7851.08	468.824	3.07627
												492.676	7508.38	468.824	3.07627	515.172	7851.22	468.924	3.07693
												490.89	7481.16	468.924	3.07693	515.182	7851.37	469.024	3.07759
												489.109	7454.02	469.024	3.07759	515.192	7851.53	469.124	3.07824
												487.406	7428.07	469.124	3.07824	515.201	7851.66	469.224	3.0789
												485.71	7402.22	469.224	3.0789	515.211	7851.82	469.324	3.07955
												484.022	7376.5	469.324	3.07955	515.221	7851.97	469.424	3.08021
												482.338	7350.83	469.424	3.08021	515.23	7852.11	469.524	3.08087
												480.661	7325.27	469.524	3.08087	515.24	7852.26	469.624	3.08152
												478.988	7299.78	469.624	3.08152	515.249	7852.39	469.724	3.08218
												477.322	7274.39	469.724	3.08218	515.259	7852.55	469.824	3.08283
												475.658	7249.03	469.824	3.08283	515.268	7852.68	469.924	3.08349
												473.998	7223.73	469.924	3.08349	515.278	7852.84	470.024	3.08415
												472.374	7198.98	470.024	3.08415	515.287	7852.97	470.124	3.0848
												470.749	7174.21	470.124	3.0848	515.297	7853.13	470.224	3.08546
												469.128	7149.51	470.224	3.08546	515.306	7853.26	470.324	3.08612
												467.508	7124.82	470.324	3.08612	515.316	7853.42	470.424	3.08677
												465.895	7100.24	470.424	3.08677	515.325	7853.55	470.524	3.08743
												464.282	7075.66	470.524	3.08743	515.335	7853.71	470.624	3.08808
												462.664	7051	470.624	3.08808	515.344	7853.84	470.724	3.08874
												461.048	7026.37	470.724	3.08874	515.354	7853.99	470.824	3.0894
												459.433	7001.76	470.824	3.0894	515.363	7854.13	470.924	3.09005
												457.823	6977.22	470.924	3.09005	515.372	7854.27	471.024	3.09071
												456.214	6952.7	471.024	3.09071	515.382	7854.42	471.124	3.09136
												454.607	6928.21	471.124	3.09136	515.391	7854.56	471.224	3.09202
												453.002	6903.75	471.224	3.09202	515.401	7854.71	471.324	3.09268
												451.398	6879.31	471.324	3.09268	515.41	7854.85	471.424	3.09333
												449.798	6854.92	471.424	3.09333	515.419	7854.99	471.524	3.09399
												448.198	6830.54	471.524	3.09399	515.429	7855.14	471.624	3.09465
												446.601	6806.2	471.624	3.09465	515.438	7855.28	471.724	3.0953
												445.004	6781.86	471.724	3.0953	515.447	7855.41	471.824	3.09596
												443.41	6757.57	471.824	3.09596	515.456	7855.55	471.924	3.09661
												441.816	6733.28	471.924	3.09661	515.465	7855.69	472.024	3.09727
												440.224	6709.01	472.024	3.09727	515.474	7855.82	472.124	3.09793
												438.633	6684.77	472.124	3.09793	515.483	7855.96	472.224	3.09858
												437.043	6660.54	472.224	3.09858	515.492	7856.1	472.324	3.09924
												435.455	6636.33	472.324	3.09924	515.501	7856.24	472.424	3.0999
												435.477	6636.66	472.324	3.09924	515.51	7856.37	472.524	3.10055
																515.519	7856.51	472.624	3.10121
																515.528	7856.65	472.724	3.10186
																515.537	7856.78	472.824	3.10252
																515.545	7856.91	472.924	3.10318
																515.554	7857.04	473.024	3.10383
																515.563	7857.18	473.124	3.10449
																515.571	7857.3	473.224	3.10514
																515.58	7857.44	473.324	3.1058
																515.588	7857.56	473.424	3.10646
																515.597	7857.7	473.524	3.10711
																515.605	7857.82	473.624	3.10777
																515.614	7857.96	473.724	3.10843
																515.623	7858.09	473.824	3.10908
																515.631	7858.22	473.924	3.10974
																515.639	7858.34	474.024	3.11039
																515.648	7858.48	474.124	3.11105
																515.656	7858.6	474.224	3.11171
																515.665	7858.73	474.324	3.11236
																515.673	7858.86	474.424	3.11302
																515.681	7858.98	474.524	3.11367
																515.69	7859.12	474.624	3.11433
																515.698	7859.24	474.724	3.11499
																515.706	7859.36	474.824	3.11564
																515.714	7859.48	474.924	3.1163
																515.723	7859.62	475.024	3.11696
																515.731	7859.74	475.124	3.11761
																515.739	7859.86	475.224	3.11827
																515.747	7859.98	475.324	3.11892
																515.755	7860.11	475.424	3.11958
																515.762	7860.21	475.524	3.12024
																515.77	7860.33	475.624	3.12089
																515.778	7860.46	475.724	3.12155
																515.786	7860.58	475.824	3.1222
																515.793	7860.69	475.924	3.12286
																515.801	7860.81	476.024	3.12352
																515.809	7860.93	476.124	3.12417
																515.816	7861.04	476.224	3.12483
																515.824	7861.16	476.324	3.12549
																515.831	7861.26	476.424	3.12614
																515.839	7861.39	476.524	3.1268
																515.846	7861.49	476.624	3.12745
																515.853	7861.6	476.724	3.12811
																515.861	7861.72	476.824	3.12877
																515.868	7861.83	476.924	3.12942
																515.875	7861.94	477.024	3.13008
																515.882	7862.04	477.124	3.13073
																515.89	7862.16	477.224	3.13139
																515.897	7862.27	477.324	3.13205
																515.904	7862.38	477.424	3.1327
																515.911	7862.48	477.524	3.13336
																515.918	7862.59	477.624	3.13402
																515.925	7862.7	477.724	3.13467
																515.932	7862.8	477.824	3.13533
																515.938	7862.9	477.924	3.13598
																515.945	7863	478.024	3.13664
																515.952	7863.11	478.124	3.1373
																515.959	7863.22	478.224	3.13795
																515.966	7863.32	478.324	3.13861
																515.972	7863.41	478.424	3.13927
																515.979	7863.52	478.524	3.13992
																515.985	7863.61	478.624	3.14058
																515.991	7863.7	478.724	3.14123
																515.998	7863.81	478.824	3.14189
																516.004	7863.9	478.924	3.14255
																516.01	7863.99	479.024	3.1432
																516.016	7864.08	479.124	3.14386
																516.022	7864.18	479.224	3.14451
																516.028	7864.27	479.324	3.14517
																516.034	7864.36	479.424	3.14583
																516.04	7864.45	479.524	3.14648
																516.046	7864.54	479.624	3.14714
																516.052	7864.63	479.724	3.1478
																516.057	7864.71	479.824	3.14845
																516.063	7864.8	479.924	3.14911
																516.068	7864.88	480.024	3.14976
																516.074	7864.97	480.124	3.15042
																516.079	7865.04	480.224	3.15108
																516.084	7865.12	480.324	3.15173
																516.089	7865.2	480.424	3.15239
																516.095	7865.29	480.524	3.15304
																516.1	7865.36	480.624	3.1537
																516.105	7865.44	480.724	3.15436
																516.11	7865.52	480.824	3.15501
																516.115	7865.59	480.924	3.15567
																516.12	7865.67	481.024	3.15633
																516.125	7865.74	481.124	3.15698
																516.129	7865.81	481.224	3.15764
																516.134	7865.88	481.324	3.15829
																516.139	7865.96	481.424	3.15895
																516.143	7866.02	481.524	3.15961
																516.148	7866.1	481.624	3.16026
																516.152	7866.16	481.724	3.16092
																516.156	7866.22	481.824	3.16157
																516.16	7866.28	481.924	3.16223
																516.164	7866.34	482.024	3.16289
																516.168	7866.4	482.124	3.16354
																516.171	7866.45	482.224	3.1642
																516.174	7866.49	482.324	3.16486
																516.177	7866.54	482.424	3.16551
																516.18	7866.58	482.524	3.16617
																516.183	7866.63	482.624	3.16682
																516.186	7866.67	482.724	3.16748
																516.189	7866.72	482.824	3.16814
																516.192	7866.77	482.924	3.16879
																516.195	7866.81	483.024	3.16945
																516.198	7866.86	483.124	3.1701
																516.2	7866.89	483.224	3.17076
																516.202	7866.92	483.324	3.17142
																516.205	7866.96	483.424	3.17207
																516.207	7866.99	483.524	3.17273
																516.209	7867.03	483.624	3.17339
																516.211	7867.06	483.724	3.17404
																516.213	7867.09	483.824	3.1747
																516.215	7867.12	483.924	3.17535
																516.217	7867.15	484.024	3.17601
																516.219	7867.18	484.124	3.17667
																516.221	7867.21	484.224	3.17732
																516.222	7867.22	484.324	3.17798
																516.224	7867.25	484.424	3.17864
																516.225	7867.27	484.524	3.17929
																516.227	7867.3	484.624	3.17995
																516.228	7867.31	484.724	3.1806
																516.23	7867.35	484.824	3.18126
																516.231	7867.36	484.924	3.18192
																516.232	7867.38	485.024	3.18257
																516.233	7867.39	485.124	3.18323
																516.234	7867.41	485.224	3.18388
																516.234	7867.41	485.324	3.18454
																516.235	7867.42	485.424	3.1852
																516.236	7867.44	485.524	3.18585
																516.236	7867.44	485.624	3.18651
																516.237	7867.45	485.724	3.18717
																516.237	7867.45	485.724	3.18717
																516.237	7867.45	485.824	3.18782
																516.237	7867.45	485.924	3.18848
																516.237	7867.45	486.024	3.18913
																516.237	7867.45	486.124	3.18979
																516.237	7867.45	486.224	3.19045
																516.236	7867.44	486.324	3.1911
																516.236	7867.44	486.424	3.19176
																516.235	7867.42	486.524	3.19241
																516.234	7867.41	486.624	3.19307
																516.233	7867.39	486.724	3.19373
																516.231	7867.36	486.824	3.19438
																516.23	7867.35	486.924	3.19504
																516.228	7867.31	487.024	3.1957
																516.227	7867.3	487.124	3.19635
																516.225	7867.27	487.224	3.19701
																516.223	7867.24	487.324	3.19766
																516.221	7867.21	487.424	3.19832
																516.218	7867.16	487.524	3.19898
																516.215	7867.12	487.624	3.19963
																516.212	7867.07	487.724	3.20029
																516.209	7867.03	487.824	3.20094
																516.206	7866.98	487.924	3.2016
																516.202	7866.92	488.024	3.20226
																516.199	7866.87	488.124	3.20291
																516.195	7866.81	488.224	3.20357
																516.191	7866.75	488.324	3.20423
																516.187	7866.69	488.424	3.20488
																516.182	7866.61	488.524	3.20554
																516.177	7866.54	488.624	3.20619
																516.172	7866.46	488.724	3.20685
																516.167	7866.39	488.824	3.20751
																516.162	7866.31	488.924	3.20816
																516.156	7866.22	489.024	3.20882
																516.151	7866.14	489.124	3.20948
																516.146	7866.07	489.224	3.21013
																516.14	7865.97	489.324	3.21079
																516.134	7865.88	489.424	3.21144
																516.128	7865.79	489.524	3.2121
																516.123	7865.71	489.624	3.21276
																516.116	7865.61	489.724	3.21341
																516.11	7865.52	489.824	3.21407
																516.103	7865.41	489.924	3.21472
																516.096	7865.3	490.024	3.21538
																516.09	7865.21	490.124	3.21604
																516.083	7865.1	490.224	3.21669
																516.076	7865	490.324	3.21735
																516.069	7864.89	490.424	3.21801
																516.062	7864.78	490.524	3.21866
																516.053	7864.65	490.624	3.21932
																516.045	7864.53	490.724	3.21997
																516.036	7864.39	490.824	3.22063
																516.027	7864.25	490.924	3.22129
																516.018	7864.11	491.024	3.22194
																516.009	7863.98	491.124	3.2226
																516	7863.84	491.224	3.22325
																515.991	7863.7	491.324	3.22391
																515.982	7863.57	491.424	3.22457
																515.973	7863.43	491.524	3.22522
																515.964	7863.29	491.624	3.22588
																515.954	7863.14	491.724	3.22654
																515.945	7863	491.824	3.22719
																515.935	7862.85	491.924	3.22785
																515.926	7862.71	492.024	3.2285
																515.916	7862.56	492.124	3.22916
																515.906	7862.41	492.224	3.22982
																515.896	7862.26	492.324	3.23047
																515.886	7862.1	492.424	3.23113
																515.876	7861.95	492.524	3.23178
																515.866	7861.8	492.624	3.23244
																515.855	7861.63	492.724	3.2331
																515.844	7861.46	492.824	3.23375
																515.832	7861.28	492.924	3.23441
																515.821	7861.11	493.024	3.23507
																515.809	7860.93	493.124	3.23572
																515.797	7860.75	493.224	3.23638
																515.785	7860.56	493.324	3.23703
																515.773	7860.38	493.424	3.23769
																515.761	7860.2	493.524	3.23835
																515.749	7860.01	493.624	3.239
																515.736	7859.82	493.724	3.23966
																515.724	7859.63	493.824	3.24031
																515.712	7859.45	493.924	3.24097
																515.699	7859.25	494.024	3.24163
																515.686	7859.05	494.124	3.24228
																515.673	7858.86	494.224	3.24294
																515.66	7858.66	494.324	3.2436
																515.647	7858.46	494.424	3.24425
																515.634	7858.26	494.524	3.24491
																515.62	7858.05	494.624	3.24556
																515.606	7857.84	494.724	3.24622
																515.592	7857.62	494.824	3.24688
																515.579	7857.42	494.924	3.24753
																515.565	7857.21	495.024	3.24819
																515.551	7857	495.124	3.24885
																515.537	7856.78	495.224	3.2495
																515.522	7856.56	495.324	3.25016
																515.508	7856.34	495.424	3.25081
																515.494	7856.13	495.524	3.25147
																515.48	7855.92	495.624	3.25213
																515.465	7855.69	495.724	3.25278
																515.451	7855.47	495.824	3.25344
																515.436	7855.24	495.924	3.25409
																515.421	7855.02	496.024	3.25475
																515.406	7854.79	496.124	3.25541
																515.392	7854.57	496.224	3.25606
																515.377	7854.35	496.324	3.25672
																515.36	7854.09	496.424	3.25738
																515.344	7853.84	496.524	3.25803
																515.328	7853.6	496.624	3.25869
																515.312	7853.35	496.724	3.25934
																515.296	7853.11	496.824	3.26
																515.281	7852.88	496.924	3.26066
																515.265	7852.64	497.024	3.26131
																515.25	7852.41	497.124	3.26197
																515.234	7852.17	497.224	3.26262
																515.218	7851.92	497.324	3.26328
																515.201	7851.66	497.424	3.26394
																515.184	7851.4	497.524	3.26459
																515.166	7851.13	497.624	3.26525
																515.149	7850.87	497.724	3.26591
																515.131	7850.6	497.824	3.26656
																515.114	7850.34	497.924	3.26722
																515.096	7850.06	498.024	3.26787
																515.078	7849.79	498.124	3.26853
																515.061	7849.53	498.224	3.26919
																515.043	7849.26	498.324	3.26984
																515.025	7848.98	498.424	3.2705
																515.007	7848.71	498.524	3.27115
																514.989	7848.43	498.624	3.27181
																514.97	7848.14	498.724	3.27247
																514.952	7847.87	498.824	3.27312
																514.934	7847.59	498.924	3.27378
																514.916	7847.32	499.024	3.27444
																514.897	7847.03	499.124	3.27509
																514.879	7846.76	499.224	3.27575
																514.86	7846.47	499.324	3.2764
																514.842	7846.19	499.424	3.27706
																514.823	7845.9	499.524	3.27772
																514.805	7845.63	499.624	3.27837
																514.786	7845.34	499.724	3.27903
																514.767	7845.05	499.824	3.27969
																514.748	7844.76	499.924	3.28034
																514.729	7844.47	500.024	3.281
																514.71	7844.18	500.124	3.28165
																514.691	7843.89	500.224	3.28231
																514.672	7843.6	500.324	3.28297
																514.652	7843.3	500.424	3.28362
																514.633	7843.01	500.524	3.28428
																514.614	7842.72	500.624	3.28493
																514.594	7842.41	500.724	3.28559
																514.574	7842.11	500.824	3.28625
																514.555	7841.82	500.924	3.2869
																514.535	7841.51	501.024	3.28756
																514.515	7841.21	501.124	3.28822
																514.495	7840.9	501.224	3.28887
																514.474	7840.58	501.324	3.28953
																514.454	7840.28	501.424	3.29018
																514.434	7839.97	501.524	3.29084
																514.413	7839.65	501.624	3.2915
																514.393	7839.35	501.724	3.29215
																514.372	7839.03	501.824	3.29281
																514.352	7838.72	501.924	3.29346
																513.225	7821.55	502.024	3.29412
																513.208	7821.29	502.124	3.29478
																513.097	7819.6	502.224	3.29543
																512.156	7805.26	502.324	3.29609
																511.876	7800.99	502.424	3.29675
																511.592	7796.66	502.524	3.2974
																511.303	7792.26	502.624	3.29806
																511.014	7787.85	502.724	3.29871
																510.729	7783.51	502.824	3.29937
																510.478	7779.68	502.924	3.30003
																510.232	7775.94	503.024	3.30068
																509.976	7772.03	503.124	3.30134
																509.712	7768.01	503.224	3.30199
																509.436	7763.8	503.324	3.30265
																509.146	7759.39	503.424	3.30331
																508.841	7754.74	503.524	3.30396
																508.509	7749.68	503.624	3.30462
																508.15	7744.21	503.724	3.30528
																507.764	7738.32	503.824	3.30593
																507.343	7731.91	503.924	3.30659
																506.856	7724.49	504.024	3.30724
																506.19	7714.34	504.124	3.3079
																505.159	7698.62	504.224	3.30856
																500.608	7629.27	504.324	3.30921
																498.007	7589.63	504.424	3.30987
																495.4	7549.9	504.524	3.31052
																492.792	7510.15	504.624	3.31118
																490.182	7470.37	504.724	3.31184
																487.571	7430.58	504.824	3.31249
																484.959	7390.78	504.924	3.31315
																482.345	7350.94	505.024	3.31381
																479.73	7311.09	505.124	3.31446
																477.114	7271.22	505.224	3.31512
																474.496	7231.32	505.324	3.31577
																471.877	7191.41	505.424	3.31643
																469.257	7151.48	505.524	3.31709
																466.625	7111.36	505.624	3.31774
																463.995	7071.28	505.724	3.3184
																461.365	7031.2	505.824	3.31906
																458.749	6991.33	505.924	3.31971
																456.148	6951.7	506.024	3.32037
																453.547	6912.06	506.124	3.32102
																450.972	6872.81	506.224	3.32168
																448.385	6833.39	506.324	3.32234
																445.808	6794.11	506.424	3.32299
																443.213	6754.57	506.524	3.32365
																440.595	6714.67	506.624	3.3243
																437.952	6674.39	506.724	3.32496
																435.306	6634.06	506.824	3.32562
																432.661	6593.75	506.924	3.32627
																430.016	6553.44	507.024	3.32693
																427.371	6513.13	507.124	3.32759
																424.739	6473.02	507.224	3.32824
																422.108	6432.93	507.324	3.3289
																419.469	6392.71	507.424	3.32955
																416.829	6352.47	507.524	3.33021
																414.195	6312.33	507.624	3.33087
																411.568	6272.3	507.724	3.33152
																411.589	6272.61	507.724	3.33152

## Sheet: 2
15 min				30 min				60 min				120 min				180 min				240 min
V(kN)	M (kN.m)	dis (mm)	Δ (%)	V(kN)	M (kN.m)	dis (mm)	Δ (%)	V(kN)	M (kN.m)	dis (mm)	Δ (%)	V(kN)	M (kN.m)	dis (mm)	Δ (%)	V(kN)	M (kN.m)	dis (mm)	Δ (%)	V(kN)	M (kN.m)	dis (mm)	Δ (%)
-385.754	-5878.89	-381.524	-2.50344	-385.116	-5869.17	-381.524	-2.50344	-358.233	-5459.47	-457.524	-3.00213	-336.595	-5129.7	-457.524	-3.00213	-288.997	-4404.32	-381.524	-2.50344	-220.911	-3366.68	-229.524	-1.50606
-392.868	-5987.31	-305.524	-2.00475	-386.166	-5885.17	-364.524	-2.39189	-358.215	-5459.2	-457.524	-3.00213	-336.834	-5133.35	-453.524	-2.97588	-288.983	-4404.11	-381.524	-2.50344	-220.9	-3366.52	-229.524	-1.50606
-392.868	-5987.31	-305.524	-2.00475	-383.903	-5850.68	-305.524	-2.00475	-374.532	-5707.87	-432.524	-2.83808	-331.727	-5055.53	-381.524	-2.50344	-280.541	-4275.44	-305.524	-2.00475	-205.143	-3126.37	-216.524	-1.42076
-389.773	-5940.14	-229.524	-1.50606	-380.164	-5793.7	-229.524	-1.50606	-371.827	-5666.64	-381.524	-2.50344	-323.834	-4935.23	-305.524	-2.00475	-267.955	-4083.63	-229.524	-1.50606	-203.827	-3106.32	-152.524	-1.00081
-376.591	-5739.24	-152.524	-1.00081	-364.833	-5560.06	-152.524	-1.00081	-366.044	-5578.52	-305.524	-2.00475	-313.974	-4784.97	-229.524	-1.50606	-245.587	-3742.75	-152.524	-1.00081	-188.872	-2878.41	-114.524	-0.75147
-369.102	-5625.11	-114.524	-0.75147	-355.528	-5418.24	-114.524	-0.75147	-359.609	-5480.45	-229.524	-1.50606	-292.425	-4456.56	-152.524	-1.00081	-229.58	-3498.79	-114.524	-0.75147	-162.659	-2478.92	-76.524	-0.502126
-316.894	-4829.46	-76.524	-0.502126	-304.41	-4639.2	-76.524	-0.502126	-342.033	-5212.58	-152.524	-1.00081	-277.309	-4226.19	-114.524	-0.75147	-200.618	-3057.41	-76.524	-0.502126	-146.867	-2238.25	-61.524	-0.403701
-279.263	-4255.97	-61.524	-0.403701	-267.527	-4077.11	-61.524	-0.403701	-330.723	-5040.22	-114.524	-0.75147	-240.058	-3658.48	-76.524	-0.502126	-180.962	-2757.85	-61.524	-0.403701	-123.985	-1889.53	-46.524	-0.305276
-236.925	-3610.74	-46.524	-0.305276	-225.856	-3442.05	-46.524	-0.305276	-282.598	-4306.8	-76.524	-0.502126	-212.82	-3243.38	-61.524	-0.403701	-150.5	-2293.62	-46.524	-0.305276	-89.5276	-1364.4	-30.524	-0.200289
-186.025	-2835.02	-30.524	-0.200289	-175.319	-2671.86	-30.524	-0.200289	-248.18	-3782.27	-61.524	-0.403701	-176.138	-2684.34	-46.524	-0.305276	-105.163	-1602.68	-30.524	-0.200289	-46.1498	-703.324	-15.524	-0.101864
-123.798	-1886.68	-15.524	-0.101864	-113.337	-1727.25	-15.524	-0.101864	-207.596	-3163.77	-46.524	-0.305276	-127.508	-1943.22	-30.524	-0.200289	-53.6616	-817.802	-15.524	-0.101864	-25.4304	-387.56	-8.524	-0.0559318
-77.0589	-1174.38	-8.524	-0.0559318	-67.4945	-1028.62	-8.524	-0.0559318	-157.714	-2403.56	-30.524	-0.200289	-68.0301	-1036.78	-15.524	-0.101864	-29.4676	-449.086	-8.524	-0.0559318	-10.5183	-160.3	-3.524	-0.0231234
-31.9841	-487.438	-3.524	-0.0231234	-27.9029	-425.241	-3.524	-0.0231234	-96.0919	-1464.44	-15.524	-0.101864	-37.3527	-569.254	-8.524	-0.0559318	-12.1812	-185.641	-3.524	-0.0231234	-4.55739	-69.4546	-1.524	-0.01
-13.861	-211.242	-1.524	-0.01	-12.0924	-184.288	-1.524	-0.01	-53.8709	-820.993	-8.524	-0.0559318	-15.4401	-235.307	-3.524	-0.0231234	-5.27501	-80.3912	-1.524	-0.01	-4.10758	-62.5995	-1.3716	-0.009
-12.5088	-190.634	-1.3716	-0.009	-10.9133	-166.319	-1.3716	-0.009	-22.2676	-339.358	-3.524	-0.0231234	-6.68876	-101.937	-1.524	-0.01	-4.75578	-72.478	-1.3716	-0.009	-3.65776	-55.7443	-1.2192	-0.008
-11.1562	-170.021	-1.2192	-0.008	-9.73407	-148.347	-1.2192	-0.008	-9.64963	-147.06	-1.524	-0.01	-6.03396	-91.9575	-1.3716	-0.009	-4.23651	-64.5645	-1.2192	-0.008	-3.20793	-48.8889	-1.0668	-0.007
-9.80332	-149.403	-1.0668	-0.007	-8.55456	-130.371	-1.0668	-0.007	-8.70886	-132.723	-1.3716	-0.009	-5.3791	-81.9774	-1.2192	-0.008	-3.71723	-56.6505	-1.0668	-0.007	-2.75809	-42.0332	-0.9144	-0.006
-8.45012	-128.78	-0.9144	-0.006	-7.37479	-112.392	-0.9144	-0.006	-7.76794	-118.383	-1.2192	-0.008	-4.72417	-71.9964	-1.0668	-0.007	-3.19792	-48.7362	-0.9144	-0.006	-2.30823	-35.1774	-0.762	-0.005
-7.09659	-108.152	-0.762	-0.005	-6.19477	-94.4083	-0.762	-0.005	-6.82685	-104.041	-1.0668	-0.007	-4.06919	-62.0145	-0.9144	-0.006	-2.67858	-40.8216	-0.762	-0.005	-1.85836	-28.3214	-0.6096	-0.004
-5.74276	-87.5196	-0.6096	-0.004	-5.0145	-76.421	-0.6096	-0.004	-5.8856	-89.6966	-0.9144	-0.006	-3.41415	-52.0316	-0.762	-0.005	-2.15922	-32.9065	-0.6096	-0.004	-1.40848	-21.4652	-0.4572	-0.003
-4.38861	-66.8824	-0.4572	-0.003	-3.83398	-58.4299	-0.4572	-0.003	-4.94419	-75.3495	-0.762	-0.005	-2.75905	-42.0479	-0.6096	-0.004	-1.63983	-24.9911	-0.4572	-0.003	-0.958587	-14.6089	-0.3048	-0.002
-3.03414	-46.2403	-0.3048	-0.002	-2.65321	-40.435	-0.3048	-0.002	-4.00262	-61	-0.6096	-0.004	-2.10389	-32.0632	-0.4572	-0.003	-1.12042	-17.0752	-0.3048	-0.002	-0.50868	-7.75229	-0.1524	-0.001
-1.67936	-25.5934	-0.1524	-0.001	-1.4722	-22.4363	-0.1524	-0.001	-3.0609	-46.6481	-0.4572	-0.003	-1.44867	-22.0777	-0.3048	-0.002	-0.600988	-9.15905	-0.1524	-0.001	0.449462	6.8498	0.1524	0.001
1.35516	20.6527	0.1524	0.001	1.18132	18.0034	0.1524	0.001	-2.11901	-32.2937	-0.3048	-0.002	-0.793386	-12.0912	-0.1524	-0.001	0.519462	7.9166	0.1524	0.001	0.898883	13.699	0.3048	0.002
2.71001	41.3006	0.3048	0.002	2.3624	36.0029	0.3048	0.002	-1.17696	-17.9369	-0.1524	-0.001	0.655354	9.98759	0.1524	0.001	1.0389	15.8328	0.3048	0.002	1.34826	20.5475	0.4572	0.003
4.06454	61.9436	0.4572	0.003	3.54322	53.9987	0.4572	0.003	0.942248	14.3599	0.1524	0.001	1.31065	19.9743	0.3048	0.002	1.55831	23.7486	0.4572	0.003	1.7976	27.3954	0.6096	0.004
5.41876	82.5819	0.6096	0.004	4.72379	71.9906	0.6096	0.004	1.88433	28.7173	0.3048	0.002	1.96588	29.96	0.4572	0.003	2.0777	31.6641	0.6096	0.004	2.24689	34.2425	0.762	0.005
6.77266	103.215	0.762	0.005	5.90412	89.9787	0.762	0.005	2.82626	43.0722	0.4572	0.003	2.62106	39.9449	0.6096	0.004	2.59706	39.5792	0.762	0.005	2.69613	41.089	0.9144	0.006
8.12625	123.844	0.9144	0.006	7.08419	107.963	0.9144	0.006	3.76803	57.4248	0.6096	0.004	3.27617	49.9288	0.762	0.005	3.11639	47.4938	0.9144	0.006	3.14532	47.9346	1.0668	0.007
9.47951	144.468	1.0668	0.007	8.26402	125.944	1.0668	0.007	4.70964	71.7749	0.762	0.005	3.93123	59.9119	0.9144	0.006	3.63571	55.4082	1.0668	0.007	3.59446	54.7795	1.2192	0.008
10.8325	165.087	1.2192	0.008	9.44359	143.92	1.2192	0.008	5.65109	86.1225	0.9144	0.006	4.58622	69.894	1.0668	0.007	4.15499	63.3221	1.2192	0.008	4.04354	61.6236	1.3716	0.009
12.1851	185.701	1.3716	0.009	10.6229	161.893	1.3716	0.009	6.59237	100.468	1.0668	0.007	5.24116	79.8752	1.2192	0.008	4.67425	71.2356	1.3716	0.009	4.49257	68.4667	1.524	0.01
13.5374	206.31	1.524	0.01	11.802	179.862	1.524	0.01	7.5335	114.811	1.2192	0.008	5.89603	89.8556	1.3716	0.009	5.19349	79.1488	1.524	0.01	4.94154	75.309	1.6764	0.011
14.8894	226.915	1.6764	0.011	12.9808	197.828	1.6764	0.011	8.47447	129.151	1.3716	0.009	6.55085	99.835	1.524	0.01	5.7127	87.0615	1.6764	0.011	10.3646	157.956	3.476	0.0228084
31.57	481.127	3.476	0.0228084	27.5418	419.737	3.476	0.0228084	9.41527	143.489	1.524	0.01	7.20561	109.813	1.6764	0.011	12.02	183.185	3.476	0.0228084	25.2805	385.274	8.476	0.0556168
76.6721	1168.48	8.476	0.0556168	67.1392	1023.2	8.476	0.0556168	10.3559	157.824	1.6764	0.011	15.2381	232.229	3.476	0.0228084	29.3068	446.635	8.476	0.0556168	45.8389	698.584	15.476	0.101549
123.55	1882.89	15.476	0.101549	113.093	1723.54	15.476	0.101549	21.9791	334.961	3.476	0.0228084	37.1515	566.189	8.476	0.0556168	53.5061	815.433	15.476	0.101549	89.5475	1364.7	31.476	0.206535
189.292	2884.8	31.476	0.206535	178.569	2721.39	31.476	0.206535	53.5847	816.631	8.476	0.0556168	67.8302	1033.73	15.476	0.101549	106.885	1628.93	31.476	0.206535	123.336	1879.64	46.476	0.304961
236.788	3608.65	46.476	0.304961	225.721	3439.98	46.476	0.304961	95.8519	1460.78	15.476	0.101549	130.567	1989.84	31.476	0.206535	148.955	2270.07	46.476	0.304961	144.784	2206.51	61.476	0.403386
279.07	4253.03	61.476	0.403386	267.341	4074.27	61.476	0.403386	160.94	2452.73	31.476	0.206535	175.464	2674.07	46.476	0.304961	178.637	2722.43	61.476	0.403386	160.536	2446.57	76.476	0.501811
316.252	4819.68	76.476	0.501811	303.928	4631.86	76.476	0.501811	207.466	3161.78	46.476	0.304961	211.58	3224.47	61.476	0.403386	199.601	3041.92	76.476	0.501811	187.568	2858.54	114.476	0.751155
370.448	5645.63	114.476	0.751155	357.634	5450.34	114.476	0.751155	248.016	3779.76	61.476	0.403386	239.612	3651.69	76.476	0.501811	232.312	3540.43	114.476	0.751155	203.307	3098.4	152.476	1.0005
380.083	5792.46	152.476	1.0005	368.006	5608.41	152.476	1.0005	282.821	4310.2	76.476	0.501811	282.57	4306.37	114.476	0.751155	247.332	3769.33	152.476	1.0005	221.084	3369.33	229.476	1.50575
392.594	5983.14	229.476	1.50575	382.821	5834.19	229.476	1.50575	334.938	5104.45	114.476	0.751155	294.954	4495.1	152.476	1.0005	269.448	4106.39	229.476	1.50575	221.084	3369.32	229.476	1.50575
392.978	5988.98	305.476	2.00444	385.246	5871.16	305.476	2.00444	345.17	5260.39	152.476	1.0005	316.118	4817.64	229.476	1.50575	280.273	4271.36	305.476	2.00444	221.095	3369.49	229.476	1.50575
392.978	5988.99	305.476	2.00444	385.891	5880.98	360.476	2.36533	362.509	5524.63	229.476	1.50575	324.494	4945.29	305.476	2.00444	288.433	4395.72	381.476	2.50312
382.999	5836.91	381.476	2.50312	384.302	5856.76	381.476	2.50312	367.183	5595.87	305.476	2.00444	331.91	5058.3	381.476	2.50312	287.768	4385.58	382.476	2.50969
				376.519	5738.15	381.576	2.50378	371.785	5666	381.476	2.50312	336.013	5120.84	445.476	2.92307	287.873	4387.18	383.476	2.51625
				376.498	5737.83	381.676	2.50444	373.387	5690.42	428.476	2.81152	332.954	5074.22	457.476	3.00181	287.977	4388.77	384.476	2.52281
				376.478	5737.52	381.776	2.50509	357.698	5451.31	453.476	2.97556	332.971	5074.47	457.476	3.00181	288.081	4390.35	385.476	2.52937
				376.457	5737.2	381.876	2.50575									288.184	4391.92	386.476	2.53593
				376.437	5736.9	381.976	2.5064									288.286	4393.48	387.476	2.54249
				376.417	5736.6	382.076	2.50706									288.387	4395.02	388.476	2.54906
				376.396	5736.28	382.176	2.50772									288.488	4396.56	389.476	2.55562
				376.376	5735.97	382.276	2.50837									288.587	4398.07	390.476	2.56218
				376.356	5735.67	382.376	2.50903									288.687	4399.59	391.476	2.56874
				376.336	5735.36	382.476	2.50969									288.785	4401.08	392.476	2.5753
				376.317	5735.07	382.576	2.51034									288.883	4402.58	393.476	2.58186
				376.297	5734.77	382.676	2.511									288.979	4404.04	394.476	2.58843
				376.277	5734.46	382.776	2.51165									289.075	4405.5	395.476	2.59499
				376.257	5734.16	382.876	2.51231									289.17	4406.95	396.476	2.60155
				376.237	5733.85	382.976	2.51297									289.263	4408.37	397.476	2.60811
				376.217	5733.55	383.076	2.51362									289.349	4409.68	398.476	2.61467
				376.197	5733.24	383.176	2.51428									289.432	4410.94	399.476	2.62123
				376.177	5732.94	383.276	2.51493									289.513	4412.18	400.476	2.6278
				376.156	5732.62	383.376	2.51559									289.591	4413.37	401.476	2.63436
				376.136	5732.31	383.476	2.51625									289.666	4414.51	402.476	2.64092
				376.116	5732.01	383.576	2.5169									289.737	4415.59	403.476	2.64748
				376.096	5731.7	383.676	2.51756									289.803	4416.6	404.476	2.65404
				376.076	5731.4	383.776	2.51822									289.867	4417.57	405.476	2.6606
				376.056	5731.09	383.876	2.51887									289.924	4418.44	406.476	2.66717
				376.036	5730.79	383.976	2.51953									289.96	4418.99	407.476	2.67373
				376.015	5730.47	384.076	2.52018									289.96	4418.99	407.476	2.67373
				375.995	5730.16	384.176	2.52084									289.885	4417.85	408.476	2.68029
				375.975	5729.86	384.276	2.5215									289.659	4414.4	409.476	2.68685
				375.955	5729.55	384.376	2.52215									289.184	4407.16	410.476	2.69341
				375.935	5729.25	384.476	2.52281									288.452	4396.01	411.476	2.69997
				375.914	5728.93	384.576	2.52346									287.519	4381.79	412.476	2.70654
				375.894	5728.62	384.676	2.52412									286.347	4363.93	413.476	2.7131
				375.874	5728.32	384.776	2.52478									283.715	4323.82	414.476	2.71966
				375.853	5728	384.876	2.52543									0	0	415.476	2.72622
				375.833	5727.69	384.976	2.52609									-59.6505	-909.073	415.476	2.72622
				375.813	5727.39	385.076	2.52675
				375.794	5727.1	385.176	2.5274
				375.774	5726.8	385.276	2.52806
				375.754	5726.49	385.376	2.52871
				375.734	5726.19	385.476	2.52937
				375.714	5725.88	385.576	2.53003
				375.694	5725.58	385.676	2.53068
				375.674	5725.27	385.776	2.53134
				375.655	5724.98	385.876	2.53199
				375.635	5724.68	385.976	2.53265
				375.615	5724.37	386.076	2.53331
				375.595	5724.07	386.176	2.53396
				375.574	5723.75	386.276	2.53462
				375.554	5723.44	386.376	2.53528
				374.963	5714.44	386.476	2.53593
				374.944	5714.15	386.576	2.53659
				374.146	5701.99	386.676	2.53724
				374.132	5701.77	386.776	2.5379
				373.731	5695.66	386.876	2.53856
				373.503	5692.19	386.976	2.53921
				373.003	5684.57	387.076	2.53987
				372.93	5683.45	387.176	2.54052
				372.122	5671.14	387.276	2.54118
				372.108	5670.93	387.376	2.54184
				371.725	5665.09	387.476	2.54249
				371.469	5661.19	387.576	2.54315
				371.015	5654.27	387.676	2.54381
				370.871	5652.07	387.776	2.54446
				370.217	5642.11	387.876	2.54512
				370.199	5641.83	387.976	2.54577
				369.547	5631.9	388.076	2.54643
				369.529	5631.62	388.176	2.54709
				368.869	5621.56	388.276	2.54774
				368.851	5621.29	388.376	2.5484
				368.208	5611.49	388.476	2.54906
				368.19	5611.22	388.576	2.54971
				367.509	5600.84	388.676	2.55037
				367.492	5600.58	388.776	2.55102
				366.893	5591.45	388.876	2.55168
				366.873	5591.14	388.976	2.55234
				366.086	5579.15	389.076	2.55299
				366.072	5578.94	389.176	2.55365
				365.679	5572.95	389.276	2.5543
				365.451	5569.47	389.376	2.55496
				364.96	5561.99	389.476	2.55562
				364.888	5560.89	389.576	2.55627
				364.087	5548.69	389.676	2.55693
				364.073	5548.47	389.776	2.55759
				363.703	5542.83	389.876	2.55824
				363.438	5538.8	389.976	2.5589
				363.007	5532.23	390.076	2.55955
				362.839	5529.67	390.176	2.56021
				362.246	5520.63	390.276	2.56087
				362.227	5520.34	390.376	2.56152
				361.468	5508.77	390.476	2.56218
				361.453	5508.54	390.576	2.56283
				361.015	5501.87	390.676	2.56349
				360.858	5499.48	390.776	2.56415
				360.243	5490.1	390.876	2.5648
				360.225	5489.83	390.976	2.56546
				359.513	5478.98	391.076	2.56612
				359.497	5478.73	391.176	2.56677
				358.982	5470.89	391.276	2.56743
				358.947	5470.35	391.376	2.56808
				358.069	5456.97	391.476	2.56874
				358.057	5456.79	391.576	2.5694
				357.812	5453.05	391.676	2.57005
				357.352	5446.04	391.776	2.57071
				357.24	5444.34	391.876	2.57136
				356.518	5433.33	391.976	2.57202
				356.503	5433.11	392.076	2.57268
				356.039	5426.03	392.176	2.57333
				355.916	5424.16	392.276	2.57399
				355.262	5414.19	392.376	2.57465
				355.245	5413.93	392.476	2.5753
				354.633	5404.61	392.576	2.57596
				354.615	5404.33	392.676	2.57661
				353.914	5393.65	392.776	2.57727
				353.898	5393.41	392.876	2.57793
				353.374	5385.42	392.976	2.57858
				353.34	5384.9	393.076	2.57924
				352.508	5372.22	393.176	2.5799
				352.495	5372.02	393.276	2.58055
				352.173	5367.12	393.376	2.58121
				351.84	5362.04	393.476	2.58186
				351.524	5357.23	393.576	2.58252
				351.184	5352.04	393.676	2.58318
				350.879	5347.4	393.776	2.58383
				350.522	5341.96	393.876	2.58449
				350.243	5337.7	393.976	2.58514
				349.848	5331.68	394.076	2.5858
				349.625	5328.28	394.176	2.58646
				349.149	5321.03	394.276	2.58711
				349.048	5319.49	394.376	2.58777
				348.354	5308.91	394.476	2.58843
				348.338	5308.67	394.576	2.58908
				347.808	5300.59	394.676	2.58974
				347.783	5300.21	394.776	2.59039
				346.937	5287.32	394.876	2.59105
				346.924	5287.12	394.976	2.59171
				346.622	5282.52	395.076	2.59236
				346.271	5277.17	395.176	2.59302
				345.993	5272.93	395.276	2.59367
				345.606	5267.04	395.376	2.59433
				345.383	5263.64	395.476	2.59499
				344.913	5256.47	395.576	2.59564
				344.816	5255	395.676	2.5963
				344.12	5244.39	395.776	2.59696
				344.104	5244.14	395.876	2.59761
				343.599	5236.45	395.976	2.59827
				343.552	5235.73	396.076	2.59892
				342.753	5223.56	396.176	2.59958
				342.74	5223.36	396.276	2.60024
				342.393	5218.07	396.376	2.60089
				342.11	5213.76	396.476	2.60155
				341.731	5207.98	396.576	2.6022
				341.497	5204.41	396.676	2.60286
				341.045	5197.53	396.776	2.60352
				340.92	5195.62	396.876	2.60417
				340.283	5185.91	396.976	2.60483
				340.266	5185.65	397.076	2.60549
				339.653	5176.31	397.176	2.60614
				339.636	5176.05	397.276	2.6068
				338.969	5165.89	397.376	2.60745
				338.953	5165.64	397.476	2.60811
				338.397	5157.17	397.576	2.60877
				338.379	5156.9	397.676	2.60942
				337.591	5144.89	397.776	2.61008
				337.578	5144.69	397.876	2.61073
				337.213	5139.13	397.976	2.61139
				336.957	5135.22	398.076	2.61205
				336.539	5128.85	398.176	2.6127
				336.364	5126.19	398.276	2.61336
				335.826	5117.99	398.376	2.61402
				335.808	5117.71	398.476	2.61467
				334.986	5105.19	398.576	2.61533
				334.973	5104.99	398.676	2.61598
				334.662	5100.25	398.776	2.61664
				334.327	5095.14	398.876	2.6173
				334.028	5090.59	398.976	2.61795
				333.675	5085.21	399.076	2.61861
				333.402	5081.05	399.176	2.61927
				333.01	5075.07	399.276	2.61992
				332.797	5071.83	399.376	2.62058
				332.317	5064.51	399.476	2.62123
				332.235	5063.26	399.576	2.62189
				331.515	5052.29	399.676	2.62255
				331.5	5052.06	399.776	2.6232
				331.032	5044.93	399.876	2.62386
				330.93	5043.37	399.976	2.62451
				330.251	5033.03	400.076	2.62517
				330.235	5032.78	400.176	2.62583
				329.706	5024.72	400.276	2.62648
				329.687	5024.43	400.376	2.62714
				328.85	5011.67	400.476	2.6278
				328.838	5011.49	400.576	2.62845
				328.551	5007.12	400.676	2.62911
				328.181	5001.48	400.776	2.62976
				327.933	4997.7	400.876	2.63042
				327.506	4991.19	400.976	2.63108
				327.344	4988.72	401.076	2.63173
				326.786	4980.22	401.176	2.63239
				326.768	4979.94	401.276	2.63304
				325.995	4968.16	401.376	2.6337
				325.981	4967.95	401.476	2.63436
				325.596	4962.08	401.576	2.63501
				325.372	4958.67	401.676	2.63567
				324.909	4951.61	401.776	2.63633
				324.8	4949.95	401.876	2.63698
				324.127	4939.7	401.976	2.63764
				324.111	4939.45	402.076	2.63829
				323.594	4931.57	402.176	2.63895
				323.576	4931.3	402.276	2.63961
				322.735	4918.48	402.376	2.64026
				322.723	4918.3	402.476	2.64092
				322.468	4914.41	402.576	2.64157
				322.06	4908.19	402.676	2.64223
				321.882	4905.48	402.776	2.64289
				321.357	4897.48	402.876	2.64354
				321.339	4897.21	402.976	2.6442
				320.517	4884.68	403.076	2.64486
				320.505	4884.5	403.176	2.64551
				320.219	4880.14	403.276	2.64617
				319.857	4874.62	403.376	2.64682
				319.61	4870.86	403.476	2.64748
				319.19	4864.46	403.576	2.64814
				319.031	4862.03	403.676	2.64879
				318.475	4853.56	403.776	2.64945
				318.457	4853.28	403.876	2.6501
				317.704	4841.81	403.976	2.65076
				317.69	4841.6	404.076	2.65142
				317.297	4835.61	404.176	2.65207
				317.097	4832.56	404.276	2.65273
				316.606	4825.08	404.376	2.65339
				316.553	4824.27	404.476	2.65404
				315.785	4812.56	404.576	2.6547
				315.772	4812.37	404.676	2.65535
				315.401	4806.71	404.776	2.65601
				315.167	4803.15	404.876	2.65667
				314.729	4796.47	404.976	2.65732
				314.596	4794.44	405.076	2.65798
				313.991	4785.22	405.176	2.65864
				313.975	4784.98	405.276	2.65929
				313.326	4775.09	405.376	2.65995
				313.31	4774.84	405.476	2.6606
				312.75	4766.31	405.576	2.66126
				312.732	4766.04	405.676	2.66192
				311.987	4754.68	405.776	2.66257
				311.973	4754.47	405.876	2.66323
				311.568	4748.3	405.976	2.66388
				311.386	4745.52	406.076	2.66454
				310.87	4737.66	406.176	2.6652
				310.853	4737.4	406.276	2.66585
				310.017	4724.66	406.376	2.66651
				310.005	4724.48	406.476	2.66717
				309.741	4720.45	406.576	2.66782
				309.348	4714.46	406.676	2.66848
				309.147	4711.4	406.776	2.66913
				308.661	4703.99	406.876	2.66979
				308.6	4703.06	406.976	2.67045
				307.853	4691.68	407.076	2.6711
				307.84	4691.48	407.176	2.67176
				307.437	4685.34	407.276	2.67241
				307.251	4682.51	407.376	2.67307
				306.743	4674.76	407.476	2.67373
				306.714	4674.32	407.576	2.67438
				305.903	4661.96	407.676	2.67504
				305.891	4661.78	407.776	2.6757
				305.587	4657.15	407.876	2.67635
				305.254	4652.07	407.976	2.67701
				304.965	4647.67	408.076	2.67766
				304.61	4642.26	408.176	2.67832
				304.354	4638.35	408.276	2.67898
				303.951	4632.21	408.376	2.67963
				303.768	4629.42	408.476	2.68029
				303.257	4621.64	408.576	2.68094
				303.234	4621.29	408.676	2.6816
				302.413	4608.77	408.776	2.68226
				302.401	4608.59	408.876	2.68291
				302.113	4604.2	408.976	2.68357
				301.757	4598.78	409.076	2.68423
				301.502	4594.89	409.176	2.68488
				301.098	4588.73	409.276	2.68554
				300.914	4585.93	409.376	2.68619
				300.406	4578.19	409.476	2.68685
				300.378	4577.76	409.576	2.68751
				299.568	4565.42	409.676	2.68816
				299.556	4565.23	409.776	2.68882
				299.251	4560.59	409.876	2.68948
				298.919	4555.53	409.976	2.69013
				298.638	4551.24	410.076	2.69079
				298.28	4545.79	410.176	2.69144
				298.039	4542.11	410.276	2.6921
				297.621	4535.74	410.376	2.69276
				297.472	4533.47	410.476	2.69341
				296.908	4524.88	410.576	2.69407
				296.892	4524.63	410.676	2.69472
				296.184	4513.84	410.776	2.69538
				296.171	4513.65	410.876	2.69604
				295.726	4506.86	410.976	2.69669
				295.615	4505.17	411.076	2.69735
				294.977	4495.45	411.176	2.69801
				294.962	4495.22	411.276	2.69866
				294.406	4486.75	411.376	2.69932
				294.389	4486.49	411.476	2.69997
				293.66	4475.38	411.576	2.70063
				293.647	4475.18	411.676	2.70129
				293.237	4468.93	411.776	2.70194
				293.074	4466.45	411.876	2.7026
				292.539	4458.29	411.976	2.70325
				292.522	4458.04	412.076	2.70391
				291.75	4446.27	412.176	2.70457
				291.738	4446.09	412.276	2.70522
				291.395	4440.86	412.376	2.70588
				291.131	4436.84	412.476	2.70654
				290.749	4431.01	412.576	2.70719
				290.544	4427.89	412.676	2.70785
				290.074	4420.73	412.776	2.7085
				290.003	4419.65	412.876	2.70916
				289.286	4408.72	412.976	2.70982
				289.272	4408.51	413.076	2.71047
				288.844	4401.98	413.176	2.71113
				288.708	4399.91	413.276	2.71178
				288.122	4390.98	413.376	2.71244
				288.106	4390.74	413.476	2.7131
				287.445	4380.66	413.576	2.71375
				287.43	4380.43	413.676	2.71441
				286.914	4372.57	413.776	2.71507
				286.898	4372.33	413.876	2.71572
				286.086	4359.95	413.976	2.71638
				286.074	4359.77	414.076	2.71703
				285.794	4355.5	414.176	2.71769
				285.437	4350.06	414.276	2.71835
				285.194	4346.36	414.376	2.719
				284.781	4340.06	414.476	2.71966
				284.624	4337.67	414.576	2.72031
				284.082	4329.41	414.676	2.72097
				284.065	4329.15	414.776	2.72163
				283.314	4317.71	414.876	2.72228
				283.301	4317.51	414.976	2.72294
				282.926	4311.79	415.076	2.7236
				282.71	4308.5	415.176	2.72425
				282.258	4301.61	415.276	2.72491
				282.159	4300.1	415.376	2.72556
				281.502	4290.09	415.476	2.72622
				281.487	4289.86	415.576	2.72688
				280.969	4281.97	415.676	2.72753
				280.953	4281.72	415.776	2.72819
				280.147	4269.44	415.876	2.72885
				280.136	4269.27	415.976	2.7295
				279.845	4264.84	416.076	2.73016
				279.504	4259.64	416.176	2.73081
				279.239	4255.6	416.276	2.73147
				278.86	4249.83	416.376	2.73213
				278.652	4246.66	416.476	2.73278
				278.189	4239.6	416.576	2.73344
				278.107	4238.35	416.676	2.73409
				277.418	4227.85	416.776	2.73475
				277.404	4227.64	416.876	2.73541
				276.939	4220.55	416.976	2.73606
				276.862	4219.38	417.076	2.73672
				276.164	4208.74	417.176	2.73738
				276.151	4208.54	417.276	2.73803
				275.702	4201.7	417.376	2.73869
				275.603	4200.19	417.476	2.73934
				274.95	4190.24	417.576	2.74
				274.936	4190.02	417.676	2.74066
				274.419	4182.15	417.776	2.74131
				274.403	4181.9	417.876	2.74197
				273.596	4169.6	417.976	2.74262
				273.585	4169.44	418.076	2.74328
				273.295	4165.02	418.176	2.74394
				272.954	4159.82	418.276	2.74459
				272.689	4155.78	418.376	2.74525
				272.311	4150.02	418.476	2.74591
				272.101	4146.82	418.576	2.74656
				271.643	4139.84	418.676	2.74722
				271.553	4138.47	418.776	2.74787
				270.871	4128.07	418.876	2.74853
				270.857	4127.86	418.976	2.74919
				270.4	4120.9	419.076	2.74984
				270.324	4119.74	419.176	2.7505
				269.625	4109.09	419.276	2.75115
				269.612	4108.89	419.376	2.75181
				269.185	4102.38	419.476	2.75247
				269.065	4100.55	419.576	2.75312
				268.458	4091.3	419.676	2.75378
				268.444	4091.09	419.776	2.75444
				267.861	4082.2	419.876	2.75509
				267.846	4081.97	419.976	2.75575
				267.197	4072.08	420.076	2.7564
				267.184	4071.88	420.176	2.75706
				266.666	4063.99	420.276	2.75772
				266.65	4063.75	420.376	2.75837
				265.867	4051.81	420.476	2.75903
				265.856	4051.65	420.576	2.75969
				265.552	4047.01	420.676	2.76034
				265.241	4042.27	420.776	2.761
				264.941	4037.7	420.876	2.76165
				264.626	4032.9	420.976	2.76231
				264.335	4028.47	421.076	2.76297
				264.007	4023.47	421.176	2.76362
				263.735	4019.32	421.276	2.76428
				263.379	4013.9	421.376	2.76493
				263.15	4010.41	421.476	2.76559
				262.731	4004.02	421.576	2.76625
				262.598	4001.99	421.676	2.7669
				262.023	3993.23	421.776	2.76756
				262.009	3993.02	421.876	2.76822
				261.361	3983.14	421.976	2.76887
				261.347	3982.93	422.076	2.76953
				260.837	3975.16	422.176	2.77018
				260.821	3974.91	422.276	2.77084
				260.03	3962.86	422.376	2.7715
				260.019	3962.69	422.476	2.77215
				259.733	3958.33	422.576	2.77281
				259.398	3953.23	422.676	2.77346
				259.138	3949.26	422.776	2.77412
				258.766	3943.59	422.876	2.77478
				258.562	3940.48	422.976	2.77543
				258.105	3933.52	423.076	2.77609
				258.03	3932.38	423.176	2.77675
				257.341	3921.88	423.276	2.7774
				257.328	3921.68	423.376	2.77806
				256.891	3915.02	423.476	2.77871
				256.789	3913.46	423.576	2.77937
				256.155	3903.8	423.676	2.78003
				256.142	3903.6	423.776	2.78068
				255.62	3895.65	423.876	2.78134
				255.604	3895.4	423.976	2.78199
				254.839	3883.75	424.076	2.78265
				254.828	3883.58	424.176	2.78331
				254.501	3878.6	424.276	2.78396
				254.228	3874.43	424.376	2.78462
				253.876	3869.07	424.476	2.78528
				253.642	3865.5	424.576	2.78593
				253.231	3859.24	424.676	2.78659
				253.086	3857.03	424.776	2.78724
				252.539	3848.69	424.876	2.7879
				252.524	3848.47	424.976	2.78856
				251.82	3837.74	425.076	2.78921
				251.807	3837.54	425.176	2.78987
				251.386	3831.12	425.276	2.79052
				251.255	3829.13	425.376	2.79118
				250.679	3820.35	425.476	2.79184
				250.664	3820.12	425.576	2.79249
				250.018	3810.27	425.676	2.79315
				250.004	3810.06	425.776	2.79381
				249.493	3802.27	425.876	2.79446
				249.478	3802.04	425.976	2.79512
				248.693	3790.08	426.076	2.79577
				248.682	3789.91	426.176	2.79643
				248.386	3785.4	426.276	2.79709
				248.068	3780.56	426.376	2.79774
				247.783	3776.21	426.476	2.7984
				247.449	3771.12	426.576	2.79906
				247.186	3767.11	426.676	2.79971
				246.827	3761.64	426.776	2.80037
				246.615	3758.41	426.876	2.80102
				246.178	3751.75	426.976	2.80168
				246.088	3750.38	427.076	2.80234
				245.433	3740.4	427.176	2.80299
				245.42	3740.2	427.276	2.80365
				244.951	3733.05	427.376	2.8043
				244.913	3732.47	427.476	2.80496
				244.151	3720.86	427.576	2.80562
				244.14	3720.69	427.676	2.80627
				243.828	3715.94	427.776	2.80693
				243.542	3711.58	427.876	2.80759
				243.218	3706.64	427.976	2.80824
				242.952	3702.59	428.076	2.8089
				242.597	3697.18	428.176	2.80955
				242.379	3693.86	428.276	2.81021
				241.952	3687.35	428.376	2.81087
				241.845	3685.72	428.476	2.81152
				241.228	3676.31	428.576	2.81218
				241.215	3676.12	428.676	2.81283
				240.681	3667.98	428.776	2.81349
				240.667	3667.77	428.876	2.81415
				239.946	3656.78	428.976	2.8148
				239.935	3656.61	429.076	2.81546
				239.557	3650.85	429.176	2.81612
				239.371	3648.01	429.276	2.81677
				238.895	3640.76	429.376	2.81743
				238.859	3640.21	429.476	2.81808
				238.096	3628.58	429.576	2.81874
				238.085	3628.42	429.676	2.8194
				237.776	3623.71	429.776	2.82005
				237.486	3619.29	429.876	2.82071
				237.168	3614.44	429.976	2.82136
				236.893	3610.25	430.076	2.82202
				236.552	3605.05	430.176	2.82268
				236.312	3601.39	430.276	2.82333
				235.92	3595.42	430.376	2.82399
				235.76	3592.98	430.476	2.82465
				235.248	3585.18	430.576	2.8253
				235.233	3584.95	430.676	2.82596
				234.482	3573.51	430.776	2.82661
				234.471	3573.34	430.876	2.82727
				234.142	3568.32	430.976	2.82793
				233.882	3564.36	431.076	2.82858
				233.519	3558.83	431.176	2.82924
				233.313	3555.69	431.276	2.8299
				232.869	3548.92	431.376	2.83055
				232.786	3547.66	431.476	2.83121
				232.122	3537.54	431.576	2.83186
				232.11	3537.36	431.676	2.83252
				231.654	3530.41	431.776	2.83318
				231.594	3529.49	431.876	2.83383
				230.883	3518.66	431.976	2.83449
				230.872	3518.49	432.076	2.83514
				230.478	3512.48	432.176	2.8358
				230.317	3510.03	432.276	2.83646
				229.805	3502.23	432.376	2.83711
				229.791	3502.01	432.476	2.83777
				229.031	3490.43	432.576	2.83843
				229.02	3490.26	432.676	2.83908
				228.704	3485.45	432.776	2.83974
				228.425	3481.2	432.876	2.84039
				228.091	3476.11	432.976	2.84105
				227.841	3472.3	433.076	2.84171
				227.464	3466.55	433.176	2.84236
				227.28	3463.75	433.276	2.84302
				226.806	3456.52	433.376	2.84367
				226.772	3456.01	433.476	2.84433
				226.009	3444.38	433.576	2.84499
				225.999	3444.22	433.676	2.84564
				225.687	3439.47	433.776	2.8463
				225.4	3435.1	433.876	2.84696
				225.083	3430.26	433.976	2.84761
				224.813	3426.15	434.076	2.84827
				224.472	3420.95	434.176	2.84892
				224.24	3417.42	434.276	2.84958
				223.842	3411.35	434.376	2.85024
				223.7	3409.19	434.476	2.85089
				223.16	3400.96	434.576	2.85155
				223.147	3400.76	434.676	2.8522
				222.467	3390.4	434.776	2.85286
				222.456	3390.23	434.876	2.85352
				222.026	3383.68	434.976	2.85417
				221.927	3382.17	435.076	2.85483
				221.298	3372.58	435.176	2.85549
				221.286	3372.4	435.276	2.85614
				220.78	3364.69	435.376	2.8568
				220.767	3364.49	435.476	2.85745
				220	3352.8	435.576	2.85811
				219.99	3352.65	435.676	2.85877
				219.698	3348.2	435.776	2.85942
				219.389	3343.49	435.876	2.86008
				219.107	3339.19	435.976	2.86073
				218.784	3334.27	436.076	2.86139
				218.524	3330.31	436.176	2.86205
				218.169	3324.9	436.276	2.8627
				217.961	3321.73	436.376	2.86336
				217.529	3315.14	436.476	2.86402
				217.441	3313.8	436.576	2.86467
				216.792	3303.91	436.676	2.86533
				216.781	3303.74	436.776	2.86598
				216.32	3296.72	436.876	2.86664
				216.282	3296.14	436.976	2.8673
				215.531	3284.69	437.076	2.86795
				215.521	3284.54	437.176	2.86861
				215.203	3279.69	437.276	2.86927
				214.934	3275.59	437.376	2.86992
				214.591	3270.37	437.476	2.87058
				214.362	3266.88	437.576	2.87123
				213.96	3260.75	437.676	2.87189
				213.823	3258.66	437.776	2.87255
				213.275	3250.31	437.876	2.8732
				213.263	3250.13	437.976	2.87386
				212.601	3240.04	438.076	2.87451
				212.59	3239.87	438.176	2.87517
				212.13	3232.86	438.276	2.87583
				212.076	3232.04	438.376	2.87648
				211.359	3221.11	438.476	2.87714
				211.349	3220.96	438.576	2.8778
				210.977	3215.29	438.676	2.87845
				210.79	3212.44	438.776	2.87911
				210.323	3205.32	438.876	2.87976
				210.283	3204.71	438.976	2.88042
				209.538	3193.36	439.076	2.88108
				209.528	3193.21	439.176	2.88173
				209.203	3188.25	439.276	2.88239
				208.955	3184.47	439.376	2.88304
				208.598	3179.03	439.476	2.8837
				208.405	3176.09	439.576	2.88436
				207.966	3169.4	439.676	2.88501
				207.9	3168.4	439.776	2.88567
				207.228	3158.15	439.876	2.88633
				207.22	3158.03	439.976	2.88698
				206.827	3152.04	440.076	2.88764
				206.697	3150.06	440.176	2.88829
				206.166	3141.97	440.276	2.88895
				206.164	3141.94	440.376	2.88961
				205.564	3132.8	440.476	2.89026
				205.562	3132.76	440.576	2.89092
				205.104	3125.78	440.676	2.89157
				205.091	3125.59	440.776	2.89223
				204.658	3118.99	440.876	2.89289
				204.225	3112.39	440.976	2.89354
				203.791	3105.77	441.076	2.8942
				203.357	3099.16	441.176	2.89486
				202.923	3092.55	441.276	2.89551
				202.489	3085.93	441.376	2.89617
				202.054	3079.3	441.476	2.89682
				201.619	3072.67	441.576	2.89748
				201.184	3066.04	441.676	2.89814
				200.748	3059.4	441.776	2.89879
				200.312	3052.75	441.876	2.89945
				199.876	3046.11	441.976	2.9001
				199.439	3039.45	442.076	2.90076
				199.002	3032.79	442.176	2.90142
				198.565	3026.13	442.276	2.90207
				198.127	3019.46	442.376	2.90273
				197.689	3012.78	442.476	2.90339
				197.251	3006.11	442.576	2.90404
				196.812	2999.41	442.676	2.9047
				196.373	2992.72	442.776	2.90535
				195.934	2986.03	442.876	2.90601
				195.495	2979.34	442.976	2.90667
				195.056	2972.65	443.076	2.90732
				194.616	2965.95	443.176	2.90798
				194.177	2959.26	443.276	2.90864
				193.739	2952.58	443.376	2.90929
				193.302	2945.92	443.476	2.90995
				192.866	2939.28	443.576	2.9106

## Sheet: 3
15 min				30 min				60 min				120 min				180 min				240 min
V(kN)	M (kN.m)	dis (mm)	Δ (%)	V(kN)	M (kN.m)	dis (mm)	Δ (%)	V(kN)	M (kN.m)	dis (mm)	Δ (%)	V(kN)	M (kN.m)	dis (mm)	Δ (%)	V(kN)	M (kN.m)	dis (mm)	Δ (%)	V(kN)	M (kN.m)	dis (mm)	Δ (%)
-806.875	-12296.8	-457.524	-3.00213	-811.675	-12369.9	-457.524	-3.00213	-759.606	-11576.4	-457.524	-3.00213	-748.641	-11409.3	-457.524	-3.00213	-714.359	-10886.8	-457.524	-3.00213	-687.914	-10483.8	-457.524	-3.00213
-817.51	-12458.9	-381.024	-2.50016	-811.635	-12369.3	-457.524	-3.00213	-752.948	-11474.9	-381.524	-2.50344	-748.604	-11408.7	-457.524	-3.00213	-714.496	-10888.9	-452.524	-2.96932	-687.88	-10483.3	-457.524	-3.00213
-817.51	-12458.9	-381.024	-2.50016	-817.007	-12451.2	-425.524	-2.79215	-744.182	-11341.3	-305.524	-2.00475	-748.604	-11408.7	-457.524	-3.00213	-708.633	-10799.6	-381.524	-2.50344	-679.285	-10352.3	-381.524	-2.50344
-809.359	-12334.6	-305.024	-2.00147	-814.722	-12416.4	-381.024	-2.50016	-774.321	-11800.6	-229.524	-1.50606	-740.829	-11290.2	-381.524	-2.50344	-697.85	-10635.2	-305.524	-2.00475	-667.138	-10167.2	-305.524	-2.00475
-800.944	-12206.4	-229.024	-1.50278	-807.059	-12299.6	-305.024	-2.00147	-774.321	-11800.7	-229.524	-1.50606	-730.635	-11134.9	-305.524	-2.00475	-684.947	-10438.6	-229.524	-1.50606	-653.086	-9953.03	-229.524	-1.50606
-763.489	-11635.6	-152.524	-1.00081	-797.228	-12149.8	-229.024	-1.50278	-739.306	-11267	-152.524	-1.00081	-719.772	-10969.3	-229.524	-1.50606	-653.78	-9963.6	-152.524	-1.00081	-621.208	-9467.21	-152.524	-1.00081
-747.975	-11399.1	-114.524	-0.75147	-759.095	-11568.6	-152.524	-1.00081	-717.613	-10936.4	-114.524	-0.75147	-689.234	-10503.9	-152.524	-1.00081	-639.017	-9738.61	-114.524	-0.75147	-604.988	-9220.02	-114.524	-0.75147
-637.717	-9718.81	-76.524	-0.502126	-735.515	-11209.2	-114.524	-0.75147	-613.344	-9347.36	-76.524	-0.502126	-675.028	-10287.4	-114.524	-0.75147	-560.193	-8537.34	-76.524	-0.502126	-532.781	-8119.59	-76.524	-0.502126
-558.809	-8516.25	-61.024	-0.40042	-627.419	-9561.87	-76.524	-0.502126	-539.587	-8223.31	-61.524	-0.403701	-585.98	-8930.33	-76.524	-0.502126	-495.056	-7544.66	-61.524	-0.403701	-472.293	-7197.75	-61.524	-0.403701
-474.076	-7224.92	-46.024	-0.301995	-549.369	-8372.38	-61.024	-0.40042	-456.492	-6956.94	-46.524	-0.305276	-516.36	-7869.33	-61.524	-0.403701	-416.111	-6341.52	-46.524	-0.305276	-395.732	-6030.95	-46.524	-0.305276
-375.793	-5727.09	-30.524	-0.200289	-465.216	-7089.89	-46.024	-0.301995	-356.36	-5430.92	-30.524	-0.200289	-435.545	-6637.71	-46.524	-0.305276	-318.624	-4855.83	-30.524	-0.200289	-299.201	-4559.83	-30.524	-0.200289
-252.843	-3853.33	-15.524	-0.101864	-367.44	-5599.78	-30.524	-0.200289	-233.518	-3558.81	-15.524	-0.101864	-336.921	-5134.68	-30.524	-0.200289	-198.791	-3029.57	-15.524	-0.101864	-180.044	-2743.87	-15.524	-0.101864
-151.571	-2309.94	-8.024	-0.0526509	-244.728	-3729.66	-15.524	-0.101864	-141.539	-2157.05	-8.524	-0.0559318	-216.058	-3292.72	-15.524	-0.101864	-113.396	-1728.15	-8.524	-0.0559318	-100.078	-1525.19	-8.524	-0.0559318
-67.0922	-1022.49	-3.524	-0.0231234	-144.079	-2195.76	-8.024	-0.0526509	-58.0834	-885.19	-3.524	-0.0231234	-127.33	-1940.52	-8.524	-0.0559318	-46.8714	-714.321	-3.524	-0.0231234	-41.3663	-630.423	-3.524	-0.0231234
-8.82401	-134.478	-1.524	-0.01	-63.3989	-966.199	-3.524	-0.0231234	-22.599	-344.408	-1.524	-0.01	-52.6323	-802.116	-3.524	-0.0231234	-20.3154	-309.606	-1.524	-0.01	-17.929	-273.238	-1.524	-0.01
-8.47986	-129.233	-1.3716	-0.009	-27.1848	-414.297	-1.524	-0.01	-20.4194	-311.191	-1.3716	-0.009	-22.8114	-347.646	-1.524	-0.01	-18.3403	-279.506	-1.3716	-0.009	-16.1867	-246.685	-1.3716	-0.009
-8.13296	-123.946	-1.2192	-0.008	-24.5017	-373.406	-1.3716	-0.009	-18.2298	-277.822	-1.2192	-0.008	-20.591	-313.807	-1.3716	-0.009	-16.3648	-249.399	-1.2192	-0.008	-14.444	-220.127	-1.2192	-0.008
-7.77113	-118.432	-1.0668	-0.007	-21.818	-332.507	-1.2192	-0.008	-16.0298	-244.294	-1.0668	-0.007	-18.3701	-279.96	-1.2192	-0.008	-14.3889	-219.286	-1.0668	-0.007	-12.7011	-193.565	-1.0668	-0.007
-7.37558	-112.404	-0.9144	-0.006	-19.1338	-291.599	-1.0668	-0.007	-13.8189	-210.6	-0.9144	-0.006	-16.1487	-246.106	-1.0668	-0.007	-12.4126	-189.167	-0.9144	-0.006	-10.9578	-166.997	-0.9144	-0.006
-6.90561	-105.242	-0.762	-0.005	-16.4489	-250.681	-0.9144	-0.006	-11.5967	-176.734	-0.762	-0.005	-13.9268	-212.245	-0.9144	-0.006	-10.4358	-159.042	-0.762	-0.005	-9.2142	-140.424	-0.762	-0.005
-6.33182	-96.4969	-0.6096	-0.004	-13.7634	-209.755	-0.762	-0.005	-9.36669	-142.748	-0.6096	-0.004	-11.7044	-178.375	-0.762	-0.005	-8.4587	-128.911	-0.6096	-0.004	-7.47028	-113.847	-0.6096	-0.004
-5.52345	-84.1774	-0.4572	-0.003	-11.0774	-168.819	-0.6096	-0.004	-7.12919	-108.649	-0.4572	-0.003	-9.48156	-144.499	-0.6096	-0.004	-6.48115	-98.7728	-0.4572	-0.003	-5.72603	-87.2647	-0.4572	-0.003
-4.13426	-63.0062	-0.3048	-0.002	-8.39072	-127.875	-0.4572	-0.003	-4.88394	-74.4312	-0.3048	-0.002	-7.2582	-110.615	-0.4572	-0.003	-4.5032	-68.6288	-0.3048	-0.002	-3.98146	-60.6774	-0.3048	-0.002
-2.53814	-38.6812	-0.1524	-0.001	-5.70347	-86.921	-0.3048	-0.002	-2.63274	-40.123	-0.1524	-0.001	-5.03435	-76.7235	-0.3048	-0.002	-2.52484	-38.4786	-0.1524	-0.001	-2.23657	-34.0853	-0.1524	-0.001
2.83347	43.182	0.1524	0.001	-3.01564	-45.9583	-0.1524	-0.001	2.5029	38.1442	0.1524	0.001	-2.81001	-42.8246	-0.1524	-0.001	1.97891	30.1587	0.1524	0.001	1.74534	26.599	0.1524	0.001
5.66624	86.3535	0.3048	0.002	2.68853	40.9732	0.1524	0.001	5.00517	76.2788	0.3048	0.002	2.22498	33.9086	0.1524	0.001	3.95732	60.3095	0.3048	0.002	3.49026	53.1916	0.3048	0.002
8.49844	129.516	0.4572	0.003	5.3764	81.9363	0.3048	0.002	7.50696	114.406	0.4572	0.003	4.44937	67.8085	0.3048	0.002	5.93536	90.455	0.4572	0.003	5.23491	79.78	0.4572	0.003
11.33	172.669	0.6096	0.004	8.06374	122.891	0.4572	0.003	10.0081	152.524	0.6096	0.004	6.67333	101.702	0.4572	0.003	7.913	120.594	0.6096	0.004	6.97924	106.364	0.6096	0.004
14.161	215.813	0.762	0.005	10.7504	163.837	0.6096	0.004	12.5088	190.634	0.762	0.005	8.8968	135.587	0.6096	0.004	9.89023	150.727	0.762	0.005	8.72324	132.942	0.762	0.005
16.9909	258.942	0.9144	0.006	13.4365	204.773	0.762	0.005	15.0088	228.734	0.9144	0.006	11.1198	169.465	0.762	0.005	11.8671	180.854	0.9144	0.006	10.4669	159.516	0.9144	0.006
19.8218	302.084	1.0668	0.007	16.122	245.699	0.9144	0.006	17.5076	266.816	1.0668	0.007	13.3423	203.336	0.9144	0.006	13.8435	210.974	1.0668	0.007	12.2103	186.085	1.0668	0.007
22.6424	345.07	1.2192	0.008	62.5763	953.663	3.476	0.0228084	15.0461	229.303	1.2192	0.008	15.5643	237.199	1.0668	0.007	15.8195	241.089	1.2192	0.008	13.9533	212.648	1.2192	0.008
19.3042	294.196	1.3716	0.009	143.302	2183.92	7.976	0.052336	15.1976	231.611	1.3716	0.009	17.7858	271.055	1.2192	0.008	17.7951	271.197	1.3716	0.009	15.696	239.207	1.3716	0.009
18.1534	276.658	1.524	0.01	244.235	3722.14	15.476	0.101549	15.3506	233.943	1.524	0.01	20.0068	304.904	1.3716	0.009	19.7702	301.298	1.524	0.01	17.4384	265.761	1.524	0.01
17.058	259.963	1.6764	0.011	370.608	5648.07	30.976	0.203255	15.4782	235.887	1.6764	0.011	22.2273	338.745	1.524	0.01	21.745	331.394	1.6764	0.011	19.1805	292.31	1.6764	0.011
64.088	976.701	3.476	0.0228084	464.923	7085.42	45.976	0.30168	58.2336	887.48	3.476	0.0228084	24.4474	372.578	1.6764	0.011	46.2677	705.119	3.476	0.0228084	40.8335	622.303	3.476	0.0228084
148.761	2267.11	7.976	0.052336	549.014	8366.97	60.976	0.400105	141.415	2155.16	8.476	0.0556168	51.9532	791.766	3.476	0.0228084	112.798	1719.04	8.476	0.0556168	99.5492	1517.13	8.476	0.0556168
251.332	3830.3	15.476	0.101549	626.305	9544.89	76.476	0.501811	232.093	3537.1	15.476	0.101549	126.659	1930.29	8.476	0.0556168	198.324	3022.45	15.476	0.101549	179.584	2736.85	15.476	0.101549
378.547	5769.06	30.976	0.203255	735.7	11212.1	114.476	0.751155	358.664	5466.04	31.476	0.206535	215.583	3285.48	15.476	0.101549	324.909	4951.62	31.476	0.206535	305.451	4655.08	31.476	0.206535
473.585	7217.43	45.976	0.30168	763.338	11633.3	152.476	1.0005	450.535	6866.16	46.476	0.304961	343.378	5233.09	31.476	0.206535	415.863	6337.75	46.476	0.304961	395.409	6026.03	46.476	0.304961
558.39	8509.87	60.976	0.400105	803.23	12241.2	228.976	1.50247	532.027	8108.09	61.476	0.403386	435.287	6633.78	46.476	0.304961	494.794	7540.65	61.476	0.403386	471.783	7189.97	61.476	0.403386
636.621	9702.1	76.476	0.501811	809.134	12331.2	304.976	2.00115	604.463	9212.02	76.476	0.501811	516.011	7864.02	61.476	0.403386	560.902	8548.15	76.476	0.501811	534.045	8138.85	76.476	0.501811
748.147	11401.8	114.476	0.751155	816.422	12442.3	381.476	2.50312	714.505	10889.1	114.476	0.751155	585.483	8922.76	76.476	0.501811	647.291	9864.72	114.476	0.751155	615.036	9373.15	114.476	0.751155
770.568	11743.5	152.476	1.0005	817.179	12453.8	428.976	2.8148	742.157	11310.5	152.476	1.0005	680.691	10373.7	114.476	0.751155	659.112	10044.9	152.476	1.0005	626.295	9544.73	152.476	1.0005
809.283	12333.5	228.976	1.50247	812.767	12386.6	457.476	3.00181	775.729	11822.1	229.476	1.50575	695.468	10598.9	152.476	1.0005	689.752	10511.8	229.476	1.50575	657.804	10024.9	229.476	1.50575
813.937	12404.4	304.976	2.00115	791.407	12061	457.976	3.00509	775.729	11822.1	229.476	1.50575	725.374	11054.7	229.476	1.50575	699.821	10665.3	305.476	2.00444	668.527	10188.4	305.476	2.00444
819.381	12487.4	381.476	2.50312	791.073	12056	458.476	3.00837	753.312	11480.5	305.476	2.00444	732.424	11162.1	305.476	2.00444	709.091	10806.5	381.476	2.50312	679.635	10357.6	381.476	2.50312
819.381	12487.4	381.476	2.50312	790.738	12050.8	458.976	3.01165	762.754	11624.4	381.476	2.50312	741.822	11305.4	381.476	2.50312	713.921	10880.2	449.476	2.94932	687.632	10479.5	457.476	3.00181
806.735	12294.6	457.476	3.00181	786.595	11987.7	459.476	3.01493	767.205	11692.2	457.476	3.00181	747.743	11395.6	457.476	3.00181	713.402	10872.3	457.476	3.00181	687.632	10479.5	457.476	3.00181
806.775	12295.3	457.476	3.00181	780.106	11888.8	459.976	3.01822	689.683	10510.8	509.476	3.34302	747.743	11395.6	457.476	3.00181	704.654	10738.9	457.576	3.00247	684.025	10424.5	458.476	3.00837
				774.211	11799	460.476	3.0215					596.804	9095.29	518.476	3.40207	704.616	10738.3	457.676	3.00312	684.5	10431.8	459.476	3.01493
				768.271	11708.5	460.976	3.02478									704.578	10737.8	457.776	3.00378	684.463	10431.2	460.476	3.0215
				762.309	11617.6	461.476	3.02806									704.538	10737.2	457.876	3.00444	684.4	10430.3	461.476	3.02806
				756.323	11526.4	461.976	3.03134									704.499	10736.6	457.976	3.00509	684.311	10428.9	462.476	3.03462
				750.297	11434.5	462.476	3.03462									704.459	10736	458.076	3.00575	684.212	10427.4	463.476	3.04118
				744.23	11342.1	462.976	3.0379									704.419	10735.3	458.176	3.0064	684.105	10425.8	464.476	3.04774
				738.178	11249.8	463.476	3.04118									704.379	10734.7	458.276	3.00706	680.209	10366.4	465.476	3.0543
				732.071	11156.8	463.976	3.04446									704.34	10734.1	458.376	3.00772	677.816	10329.9	466.476	3.06087
				725.932	11063.2	464.476	3.04774									704.299	10733.5	458.476	3.00837	675.113	10288.7	467.476	3.06743
				719.725	10968.6	464.976	3.05102									704.259	10732.9	458.576	3.00903	671.244	10229.8	468.476	3.07399
				713.486	10873.5	465.476	3.0543									704.219	10732.3	458.676	3.00969	671.038	10226.6	469.476	3.08055
				707.157	10777.1	465.976	3.05759									704.179	10731.7	458.776	3.01034	670.733	10222	470.476	3.08711
				700.798	10680.2	466.476	3.06087									704.139	10731.1	458.876	3.011	670.225	10214.2	471.476	3.09367
				694.098	10578.1	466.976	3.06415									704.098	10730.5	458.976	3.01165	669.595	10204.6	472.476	3.10024
				687.339	10475	467.476	3.06743									704.058	10729.8	459.076	3.01231	668.897	10194	473.476	3.1068
				680.519	10371.1	467.976	3.07071									704.017	10729.2	459.176	3.01297	668.143	10182.5	474.476	3.11336
				673.638	10266.2	468.476	3.07399									703.976	10728.6	459.276	3.01362	667.354	10170.5	475.476	3.11992
				666.738	10161.1	468.976	3.07727									703.935	10728	459.376	3.01428	666.508	10157.6	476.476	3.12648
				659.797	10055.3	469.476	3.08055									703.895	10727.4	459.476	3.01493	665.619	10144	477.476	3.13304
				652.795	9948.6	469.976	3.08383									703.854	10726.7	459.576	3.01559	664.707	10130.1	478.476	3.13961
				652.828	9949.09	469.976	3.08383									703.813	10726.1	459.676	3.01625	663.775	10115.9	479.476	3.14617
																703.772	10725.5	459.776	3.0169	662.824	10101.4	480.476	3.15273
																703.73	10724.8	459.876	3.01756	661.853	10086.6	481.476	3.15929
																703.689	10724.2	459.976	3.01822	660.867	10071.6	482.476	3.16585
																703.647	10723.6	460.076	3.01887	659.845	10056	483.476	3.17241
																703.602	10722.9	460.176	3.01953	658.764	10039.6	484.476	3.17898
																703.558	10722.2	460.276	3.02018	657.632	10022.3	485.476	3.18554
																703.514	10721.6	460.376	3.02084	656.452	10004.3	486.476	3.1921
																703.469	10720.9	460.476	3.0215	655.243	9985.9	487.476	3.19866
																703.425	10720.2	460.576	3.02215	654.017	9967.22	488.476	3.20522
																703.38	10719.5	460.676	3.02281	652.741	9947.77	489.476	3.21178
																703.336	10718.8	460.776	3.02346	638.842	9735.95	490.476	3.21835
																703.291	10718.2	460.876	3.02412	638.874	9736.44	490.476	3.21835
																703.246	10717.5	460.976	3.02478
																703.201	10716.8	461.076	3.02543
																703.156	10716.1	461.176	3.02609
																703.111	10715.4	461.276	3.02675
																703.066	10714.7	461.376	3.0274
																703.021	10714	461.476	3.02806
																702.976	10713.4	461.576	3.02871
																702.931	10712.7	461.676	3.02937
																702.885	10712	461.776	3.03003
																702.84	10711.3	461.876	3.03068
																702.795	10710.6	461.976	3.03134
																702.749	10709.9	462.076	3.03199
																702.703	10709.2	462.176	3.03265
																702.655	10708.5	462.276	3.03331
																702.608	10707.7	462.376	3.03396
																702.56	10707	462.476	3.03462
																702.512	10706.3	462.576	3.03528
																702.465	10705.6	462.676	3.03593
																702.417	10704.8	462.776	3.03659
																702.369	10704.1	462.876	3.03724
																702.321	10703.4	462.976	3.0379
																702.273	10702.6	463.076	3.03856
																702.225	10701.9	463.176	3.03921
																702.177	10701.2	463.276	3.03987
																702.129	10700.4	463.376	3.04052
																702.081	10699.7	463.476	3.04118
																702.032	10699	463.576	3.04184
																701.984	10698.2	463.676	3.04249
																701.935	10697.5	463.776	3.04315
																701.886	10696.7	463.876	3.04381
																701.837	10696	463.976	3.04446
																701.789	10695.3	464.076	3.04512
																701.74	10694.5	464.176	3.04577
																701.691	10693.8	464.276	3.04643
																701.642	10693	464.376	3.04709
																701.593	10692.3	464.476	3.04774
																701.543	10691.5	464.576	3.0484
																701.493	10690.8	464.676	3.04906
																701.442	10690	464.776	3.04971
																701.392	10689.2	464.876	3.05037
																701.341	10688.4	464.976	3.05102
																701.29	10687.7	465.076	3.05168
																701.239	10686.9	465.176	3.05234
																701.185	10686.1	465.276	3.05299
																701.131	10685.2	465.376	3.05365
																701.076	10684.4	465.476	3.0543
																701.022	10683.6	465.576	3.05496
																700.967	10682.7	465.676	3.05562
																700.913	10681.9	465.776	3.05627
																700.858	10681.1	465.876	3.05693
																700.804	10680.3	465.976	3.05759
																700.749	10679.4	466.076	3.05824
																700.694	10678.6	466.176	3.0589
																700.64	10677.8	466.276	3.05955
																700.585	10676.9	466.376	3.06021
																700.53	10676.1	466.476	3.06087
																700.475	10675.2	466.576	3.06152
																700.419	10674.4	466.676	3.06218
																700.362	10673.5	466.776	3.06283
																700.305	10672.6	466.876	3.06349
																700.248	10671.8	466.976	3.06415
																700.19	10670.9	467.076	3.0648
																700.13	10670	467.176	3.06546
																700.071	10669.1	467.276	3.06612
																700.011	10668.2	467.376	3.06677
																699.952	10667.3	467.476	3.06743
																699.892	10666.4	467.576	3.06808
																699.833	10665.5	467.676	3.06874
																699.773	10664.5	467.776	3.0694
																688.572	10493.8	467.876	3.07005
																688.726	10496.2	467.976	3.07071
																688.874	10498.4	468.076	3.07136
																689.017	10500.6	468.176	3.07202
																689.158	10502.8	468.276	3.07268
																689.293	10504.8	468.376	3.07333
																689.41	10506.6	468.476	3.07399
																689.513	10508.2	468.576	3.07465
																689.607	10509.6	468.676	3.0753
																689.686	10510.8	468.776	3.07596
																689.752	10511.8	468.876	3.07661
																689.811	10512.7	468.976	3.07727
																689.86	10513.5	469.076	3.07793
																689.896	10514	469.176	3.07858
																689.924	10514.4	469.276	3.07924
																689.949	10514.8	469.376	3.0799
																689.971	10515.2	469.476	3.08055
																689.987	10515.4	469.576	3.08121
																689.995	10515.5	469.676	3.08186
																689.995	10515.5	469.776	3.08252
																689.991	10515.5	469.876	3.08318
																689.986	10515.4	469.976	3.08383
																689.98	10515.3	470.076	3.08449
																689.966	10515.1	470.176	3.08514
																689.951	10514.9	470.276	3.0858
																689.931	10514.5	470.376	3.08646
																689.902	10514.1	470.476	3.08711
																689.863	10513.5	470.576	3.08777
																689.817	10512.8	470.676	3.08843
																689.76	10511.9	470.776	3.08908
																689.7	10511	470.876	3.08974
																689.64	10510.1	470.976	3.09039
																689.579	10509.2	471.076	3.09105
																689.519	10508.3	471.176	3.09171
																689.458	10507.3	471.276	3.09236
																689.397	10506.4	471.376	3.09302
																689.336	10505.5	471.476	3.09367
																689.275	10504.6	471.576	3.09433
																689.214	10503.6	471.676	3.09499
																688.195	10488.1	471.776	3.09564
																688.013	10485.3	471.876	3.0963
																686.731	10465.8	471.976	3.09696
																685.399	10445.5	472.076	3.09761
																684.066	10425.2	472.176	3.09827
																682.733	10404.9	472.276	3.09892
																681.399	10384.5	472.376	3.09958
																680.064	10364.2	472.476	3.10024
																678.729	10343.8	472.576	3.10089
																677.417	10323.8	472.676	3.10155
																676.106	10303.9	472.776	3.1022
																674.793	10283.8	472.876	3.10286
																673.478	10263.8	472.976	3.10352
																672.164	10243.8	473.076	3.10417
																670.855	10223.8	473.176	3.10483
																669.524	10203.5	473.276	3.10549
																668.189	10183.2	473.376	3.10614
																666.856	10162.9	473.476	3.1068
																665.523	10142.6	473.576	3.10745
																664.191	10122.3	473.676	3.10811
																662.859	10102	473.776	3.10877
																661.526	10081.7	473.876	3.10942
																660.198	10061.4	473.976	3.11008
																658.87	10041.2	474.076	3.11073
																657.536	10020.8	474.176	3.11139
																656.199	10000.5	474.276	3.11205
																654.866	9980.16	474.376	3.1127
																653.532	9959.83	474.476	3.11336
																652.198	9939.5	474.576	3.11402
																650.863	9919.15	474.676	3.11467
																649.529	9898.82	474.776	3.11533
																648.193	9878.46	474.876	3.11598
																646.857	9858.1	474.976	3.11664
																645.521	9837.74	475.076	3.1173
																644.184	9817.36	475.176	3.11795
																642.847	9796.99	475.276	3.11861
																641.509	9776.6	475.376	3.11927
																640.171	9756.21	475.476	3.11992
																638.833	9735.81	475.576	3.12058
																637.493	9715.39	475.676	3.12123
																636.154	9694.99	475.776	3.12189
																634.814	9674.57	475.876	3.12255
																633.473	9654.13	475.976	3.1232
																632.132	9633.69	476.076	3.12386
																630.791	9613.25	476.176	3.12451
																629.449	9592.8	476.276	3.12517
																628.106	9572.34	476.376	3.12583
																626.763	9551.87	476.476	3.12648
																625.428	9531.52	476.576	3.12714
																624.092	9511.16	476.676	3.1278
																622.756	9490.8	476.776	3.12845
																621.419	9470.43	476.876	3.12911
																620.082	9450.05	476.976	3.12976
																618.743	9429.64	477.076	3.13042
																617.405	9409.25	477.176	3.13108
																616.066	9388.85	477.276	3.13173
																614.726	9368.42	477.376	3.13239
																613.385	9347.99	477.476	3.13304
																612.044	9327.55	477.576	3.1337
																610.703	9307.11	477.676	3.13436
																609.36	9286.65	477.776	3.13501
																608.018	9266.19	477.876	3.13567
																606.674	9245.71	477.976	3.13633
																605.33	9225.23	478.076	3.13698
																603.985	9204.73	478.176	3.13764
																602.64	9184.23	478.276	3.13829
																601.294	9163.72	478.376	3.13895
																599.947	9143.19	478.476	3.13961
																598.6	9122.66	478.576	3.14026
																597.252	9102.12	478.676	3.14092
																595.904	9081.58	478.776	3.14157
																594.537	9060.74	478.876	3.14223
																593.152	9039.64	478.976	3.14289
																591.758	9018.39	479.076	3.14354
																590.363	8997.13	479.176	3.1442
																588.967	8975.86	479.276	3.14486
																587.571	8954.58	479.376	3.14551
																586.174	8933.29	479.476	3.14617
																584.776	8911.99	479.576	3.14682
																583.378	8890.68	479.676	3.14748
																581.979	8869.36	479.776	3.14814
																580.579	8848.02	479.876	3.14879
																579.178	8826.67	479.976	3.14945
																577.777	8805.32	480.076	3.1501
																576.375	8783.95	480.176	3.15076
																574.976	8762.63	480.276	3.15142
																573.576	8741.3	480.376	3.15207
																572.175	8719.95	480.476	3.15273
																570.773	8698.58	480.576	3.15339
																570.801	8699.01	480.576	3.15339

## Sheet: 4
15 min				30 min				60 min				120 min				180 min				240 min
V(kN)	M (kN.m)	dis (mm)	Δ (%)	V(kN)	M (kN.m)	dis (mm)	Δ (%)	V(kN)	M (kN.m)	dis (mm)	Δ (%)	V(kN)	M (kN.m)	dis (mm)	Δ (%)	V(kN)	M (kN.m)	dis (mm)	Δ (%)	V(kN)	M (kN.m)	dis (mm)	Δ (%)
-538.152	-8201.43	-366.776	-2.40667	-523.811	-7982.88	-381.676	-2.50444	-514.817	-7845.81	-381.676	-2.50444	-469.564	-7156.16	-381.676	-2.50444	-461.482	-7032.99	-305.676	-2.00575	-411.327	-6268.63	-305.676	-2.00575
-543.289	-8279.72	-362.476	-2.37845	-531.77	-8104.17	-305.676	-2.00575	-515.357	-7854.04	-370.676	-2.43226	-480.317	-7320.03	-352.676	-2.31415	-461.459	-7032.64	-305.676	-2.00575	-401.786	-6123.21	-228.676	-1.5005
-540.464	-8236.67	-305.676	-2.00575	-531.77	-8104.17	-305.676	-2.00575	-512.866	-7816.08	-305.676	-2.00575	-478.153	-7287.06	-305.676	-2.00575	-452.556	-6896.95	-228.676	-1.5005	-380.056	-5792.05	-152.676	-1.00181
-533.702	-8133.61	-228.676	-1.5005	-524.865	-7998.94	-228.676	-1.5005	-508.133	-7743.94	-228.676	-1.5005	-469.682	-7157.96	-228.676	-1.5005	-416.713	-6350.71	-152.676	-1.00181	-362.745	-5528.23	-114.676	-0.75247
-516.336	-7868.97	-152.676	-1.00181	-506.215	-7714.72	-152.676	-1.00181	-488.886	-7450.62	-152.676	-1.00181	-450.411	-6864.27	-152.676	-1.00181	-403.555	-6150.18	-114.676	-0.75247	-323.124	-4924.41	-76.6764	-0.503126
-508.847	-7754.84	-114.676	-0.75247	-497.952	-7588.79	-114.676	-0.75247	-479.549	-7308.33	-114.676	-0.75247	-440.735	-6716.8	-114.676	-0.75247	-361.447	-5508.45	-76.6764	-0.503126	-293.93	-4479.5	-61.6764	-0.404701
-451.949	-6887.71	-76.6764	-0.503126	-441.733	-6732.01	-76.6764	-0.503126	-425.892	-6490.59	-76.6764	-0.503126	-394.552	-6012.97	-76.6764	-0.503126	-326.285	-4972.59	-61.6764	-0.404701	-248.794	-3791.62	-46.6764	-0.306276
-405.668	-6182.39	-61.6764	-0.404701	-396.2	-6038.09	-61.6764	-0.404701	-381.732	-5817.6	-61.6764	-0.404701	-354.658	-5405	-61.6764	-0.404701	-276.519	-4214.15	-46.6764	-0.306276	-184.176	-2806.84	-30.6764	-0.201289
-350.373	-5339.69	-46.6764	-0.306276	-341.346	-5202.12	-46.6764	-0.306276	-327.56	-4992.01	-46.6764	-0.306276	-302.503	-4610.14	-46.6764	-0.306276	-210.592	-3209.42	-30.6764	-0.201289	-100.7	-1534.67	-15.6764	-0.102864
-282.403	-4303.82	-30.6764	-0.201289	-273.715	-4171.42	-30.6764	-0.201289	-260.278	-3966.64	-30.6764	-0.201289	-235.883	-3594.85	-30.6764	-0.201289	-125.915	-1918.94	-15.6764	-0.102864	-49.5026	-754.42	-7.6764	-0.0503701
-197.137	-3004.37	-15.6764	-0.102864	-188.487	-2872.54	-15.6764	-0.102864	-175.222	-2670.39	-15.6764	-0.102864	-151.283	-2305.55	-15.6764	-0.102864	-62.1923	-947.811	-7.6764	-0.0503701	-23.5692	-359.195	-3.6764	-0.0241234
-116.667	-1778	-7.6764	-0.0503701	-108.68	-1656.28	-7.6764	-0.0503701	-96.8378	-1475.81	-7.6764	-0.0503701	-78.0125	-1188.91	-7.6764	-0.0503701	-29.5924	-450.988	-3.6764	-0.0241234	-10.7409	-163.691	-1.6764	-0.011
-55.7368	-849.428	-3.6764	-0.0241234	-51.7711	-788.992	-3.6764	-0.0241234	-46.0833	-702.31	-3.6764	-0.0241234	-37.1126	-565.596	-3.6764	-0.0241234	-13.4862	-205.529	-1.6764	-0.011	-9.79009	-149.201	-1.524	-0.01
-25.414	-387.309	-1.6764	-0.011	-23.6041	-359.726	-1.6764	-0.011	-21.0086	-320.171	-1.6764	-0.011	-16.9156	-257.794	-1.6764	-0.011	-12.2946	-187.369	-1.524	-0.01	-8.83913	-134.708	-1.3716	-0.009
-23.1558	-352.895	-1.524	-0.01	-21.5091	-327.799	-1.524	-0.01	-19.1476	-291.809	-1.524	-0.01	-15.4207	-235.012	-1.524	-0.01	-11.1027	-169.206	-1.3716	-0.009	-7.88803	-120.214	-1.2192	-0.008
-20.897	-318.47	-1.3716	-0.009	-19.4135	-295.862	-1.3716	-0.009	-17.2861	-263.44	-1.3716	-0.009	-13.9254	-212.223	-1.3716	-0.009	-9.91064	-151.038	-1.2192	-0.008	-6.93678	-105.717	-1.0668	-0.007
-18.6375	-284.036	-1.2192	-0.008	-17.3173	-263.916	-1.2192	-0.008	-15.424	-235.062	-1.2192	-0.008	-12.4297	-189.429	-1.2192	-0.008	-8.7183	-132.867	-1.0668	-0.007	-5.98539	-91.2174	-0.9144	-0.006
-16.3774	-249.591	-1.0668	-0.007	-15.2205	-231.961	-1.0668	-0.007	-13.5614	-206.676	-1.0668	-0.007	-10.9336	-166.628	-1.0668	-0.007	-7.52571	-114.692	-0.9144	-0.006	-5.03386	-76.716	-0.762	-0.005
-14.1166	-215.137	-0.9144	-0.006	-13.1231	-199.996	-0.9144	-0.006	-11.6983	-178.282	-0.9144	-0.006	-9.43711	-143.822	-0.9144	-0.006	-6.33287	-96.513	-0.762	-0.005	-4.08218	-62.2125	-0.6096	-0.004
-11.8552	-180.673	-0.762	-0.005	-11.0251	-168.022	-0.762	-0.005	-9.83461	-149.879	-0.762	-0.005	-7.94022	-121.009	-0.762	-0.005	-5.13978	-78.3302	-0.6096	-0.004	-3.13036	-47.7068	-0.4572	-0.003
-9.5931	-146.199	-0.6096	-0.004	-8.92647	-136.039	-0.6096	-0.004	-7.9704	-121.469	-0.6096	-0.004	-6.44295	-98.1905	-0.6096	-0.004	-3.94643	-60.1437	-0.4572	-0.003	-2.1784	-33.1988	-0.3048	-0.002
-7.33038	-111.715	-0.4572	-0.003	-6.82725	-104.047	-0.4572	-0.003	-6.10565	-93.0502	-0.4572	-0.003	-4.94528	-75.366	-0.4572	-0.003	-2.75284	-41.9533	-0.3048	-0.002	0.952334	14.5136	0.1524	0.001
-5.067	-77.221	-0.3048	-0.002	-4.72743	-72.046	-0.3048	-0.002	-4.24037	-64.6233	-0.3048	-0.002	-3.44722	-52.5356	-0.3048	-0.002	1.19422	18.2	0.1524	0.001	1.90443	29.0236	0.3048	0.002
2.26479	34.5155	0.1524	0.001	2.10119	32.0221	0.1524	0.001	1.86652	28.4457	0.1524	0.001	1.49901	22.8449	0.1524	0.001	2.38808	36.3943	0.3048	0.002	2.85644	43.5321	0.4572	0.003
4.52885	69.0196	0.3048	0.002	4.20166	64.0333	0.3048	0.002	3.73235	56.8811	0.3048	0.002	2.99749	45.6818	0.3048	0.002	3.58174	54.5857	0.4572	0.003	3.8083	58.0385	0.6096	0.004
6.79231	103.515	0.4572	0.003	6.3016	96.0364	0.4572	0.003	5.59775	85.3097	0.4572	0.003	4.49566	68.5138	0.4572	0.003	4.77515	72.7733	0.6096	0.004	4.76001	72.5426	0.762	0.005
9.05516	138.001	0.6096	0.004	8.40099	128.031	0.6096	0.004	7.46267	113.731	0.6096	0.004	5.99343	91.3398	0.6096	0.004	5.96832	90.9571	0.762	0.005	5.71159	87.0446	0.9144	0.006
11.3173	172.476	0.762	0.005	10.4997	160.016	0.762	0.005	9.327	142.143	0.762	0.005	7.4908	114.16	0.762	0.005	7.16123	109.137	0.9144	0.006	6.66302	101.544	1.0668	0.007
13.5788	206.942	0.9144	0.006	12.5979	191.991	0.9144	0.006	11.1908	170.548	0.9144	0.006	8.98779	136.974	0.9144	0.006	8.35389	127.313	1.0668	0.007	7.6143	116.042	1.2192	0.008
15.8397	241.397	1.0668	0.007	14.6954	223.958	1.0668	0.007	13.054	198.944	1.0668	0.007	10.4844	159.782	1.0668	0.007	9.5463	145.486	1.2192	0.008	8.56545	130.537	1.3716	0.009
18.0999	275.843	1.2192	0.008	16.7923	255.915	1.2192	0.008	14.9168	227.331	1.2192	0.008	11.9806	182.584	1.2192	0.008	10.7385	163.654	1.3716	0.009	9.51645	145.031	1.524	0.01
20.3595	310.279	1.3716	0.009	18.8886	287.863	1.3716	0.009	16.7789	255.711	1.3716	0.009	13.4764	205.38	1.3716	0.009	11.9304	181.819	1.524	0.01	21.4389	326.729	3.3236	0.0218084
22.6184	344.704	1.524	0.01	20.9843	319.801	1.524	0.01	18.6406	284.082	1.524	0.01	14.9718	228.17	1.524	0.01	26.9323	410.449	3.3236	0.0218084	53.3728	813.402	8.3236	0.0546168
50.6757	772.297	3.3236	0.0218084	47.0815	717.522	3.3236	0.0218084	41.9262	638.956	3.3236	0.0218084	33.7793	514.797	3.3236	0.0218084	67.0064	1021.18	8.3236	0.0546168	98.6183	1502.94	15.3236	0.100549
125.105	1906.6	8.3236	0.0546168	116.835	1780.57	8.3236	0.0546168	104.315	1589.76	8.3236	0.0546168	84.0251	1280.54	8.3236	0.0546168	123.482	1881.86	15.3236	0.100549	186.765	2846.3	31.3236	0.205535
194.611	2965.87	15.3236	0.100549	185.914	2833.33	15.3236	0.100549	172.707	2632.05	15.3236	0.100549	148.834	2268.23	15.3236	0.100549	213.508	3253.87	31.3236	0.205535	246.79	3761.08	46.3236	0.303961
285.377	4349.14	31.3236	0.205535	276.701	4216.93	31.3236	0.205535	263.282	4012.41	31.3236	0.205535	238.865	3640.3	31.3236	0.205535	275.085	4192.3	46.3236	0.303961	291.471	4442.02	61.3236	0.402386
349.013	5318.96	46.3236	0.303961	339.986	5181.39	46.3236	0.303961	326.214	4971.5	46.3236	0.303961	301.198	4590.26	46.3236	0.303961	324.791	4949.81	61.3236	0.402386	323.614	4931.87	76.3236	0.500811
404.302	6161.56	61.3236	0.402386	394.845	6017.44	61.3236	0.402386	380.402	5797.33	61.3236	0.402386	353.595	5388.78	61.3236	0.402386	362.083	5518.15	76.3236	0.500811	368.464	5615.39	114.324	0.750155
450.036	6858.55	76.3236	0.500811	439.865	6703.54	76.3236	0.500811	424.314	6466.54	76.3236	0.500811	394.688	6015.05	76.3236	0.500811	409.59	6242.15	114.324	0.750155	382.712	5832.53	153.324	1.00606
511.559	7796.17	114.324	0.750155	500.944	7634.38	114.324	0.750155	483.126	7362.83	114.324	0.750155	445.989	6796.88	114.324	0.750155	419.931	6399.74	153.324	1.00606	403.732	6152.88	229.324	1.50475
521.631	7949.66	153.324	1.00606	510.986	7787.42	153.324	1.00606	493.567	7521.96	153.324	1.00606	454.397	6925.01	153.324	1.00606	455.281	6938.48	229.324	1.50475	411.481	6270.97	305.324	2.00344
538.08	8200.33	229.324	1.50475	529.075	8063.1	229.324	1.50475	512.756	7814.4	229.324	1.50475	472.976	7208.16	229.324	1.50475	461.006	7025.73	305.324	2.00344	411.481	6270.97	305.324	2.00344
542.121	8261.93	305.324	2.00344	532.678	8118.02	305.324	2.00344	514.141	7835.51	305.324	2.00344	478.988	7299.77	305.324	2.00344	464.762	7082.97	361.574	2.37253	407.7	6213.35	342.29	2.246
542.876	8273.43	356.024	2.33612	532.678	8118.01	305.324	2.00344	515.459	7855.6	367.324	2.41026	412.505	6286.57	314.324	2.06249	371.328	5659.05	375.424	2.46341	371.888	5667.58	344.324	2.25934
531.108	8094.09	381.024	2.50016	522.436	7961.92	381.324	2.50213	506.292	7715.89	377.324	2.47588	462.462	7047.92	381.324	2.50212					371.907	5667.86	344.324	2.25934
531.134	8094.49	381.024	2.50016	522.462	7962.32	381.324	2.50213	514.613	7842.71	381.324	2.50212	462.485	7048.27	381.324	2.50213
								514.639	7843.09	381.324	2.50213

## Sheet: 5
15 min				30 min				60 min				120 min				180 min				240 min
V(kN)	M (kN.m)	dis (mm)	Δ (%)	V(kN)	M (kN.m)	dis (mm)	Δ (%)	V(kN)	M (kN.m)	dis (mm)	Δ (%)	V(kN)	M (kN.m)	dis (mm)	Δ (%)	V(kN)	M (kN.m)	dis (mm)	Δ (%)	V(kN)	M (kN.m)	dis (mm)	Δ (%)
-636.725	-9703.68	-457.524	-3.00213	-637.948	-9722.32	-457.524	-3.00213	-634.441	-9668.87	-457.524	-3.00213	-587.622	-8955.36	-533.424	-3.50016	-568.289	-8660.73	-533.524	-3.50081	-540.529	-8237.66	-609.624	-4.00016
-636.693	-9703.2	-457.524	-3.00213	-637.916	-9721.84	-457.524	-3.00213	-634.409	-9668.39	-457.524	-3.00213	-587.593	-8954.92	-533.424	-3.50016	-568.261	-8660.3	-533.524	-3.50081	-540.502	-8237.25	-609.624	-4.00016
-651.507	-9928.97	-381.524	-2.50344	-644.236	-9818.16	-381.524	-2.50344	-635.823	-9689.94	-444.524	-2.91682	-595.275	-9071.99	-504.624	-3.31118	-561.847	-8562.55	-457.524	-3.00213	-541.712	-8255.69	-600.024	-3.93717
-651.507	-9928.96	-381.524	-2.50344	-644.236	-9818.15	-381.524	-2.50344	-633.599	-9656.05	-381.524	-2.50344	-594.356	-9057.98	-457.524	-3.00213	-552.155	-8414.84	-381.524	-2.50344	-535.88	-8166.8	-533.524	-3.50081
-646.513	-9852.86	-305.524	-2.00475	-638.145	-9725.32	-305.524	-2.00475	-625.536	-9533.16	-305.524	-2.00475	-587.243	-8949.58	-381.524	-2.50344	-540.747	-8240.98	-305.524	-2.00475	-527.724	-8042.51	-457.524	-3.00213
-641.724	-9779.88	-229.524	-1.50606	-630.084	-9602.48	-229.524	-1.50606	-612.037	-9327.44	-229.524	-1.50606	-578.109	-8810.38	-305.524	-2.00475	-527.77	-8043.21	-229.524	-1.50606	-517.497	-7886.65	-381.524	-2.50344
-619.163	-9436.05	-152.524	-1.00081	-605.035	-9220.73	-152.524	-1.00081	-584.655	-8910.13	-152.524	-1.00081	-566.574	-8634.59	-229.524	-1.50606	-497.004	-7574.34	-152.524	-1.00081	-503.832	-7678.4	-305.524	-2.00475
-598.121	-9115.37	-114.524	-0.75147	-583.938	-8899.21	-114.524	-0.75147	-563.201	-8583.19	-114.524	-0.75147	-538.193	-8202.06	-152.524	-1.00081	-475.734	-7250.19	-114.524	-0.75147	-487.706	-7432.64	-229.524	-1.50606
-492.32	-7502.96	-76.524	-0.502126	-480.575	-7323.96	-76.524	-0.502126	-463.672	-7066.36	-76.524	-0.502126	-518.778	-7906.18	-114.524	-0.75147	-401.41	-6117.48	-76.524	-0.502126	-453.005	-6903.79	-152.524	-1.00081
-428.271	-6526.84	-61.524	-0.403701	-417.711	-6365.92	-61.524	-0.403701	-402.411	-6132.75	-61.524	-0.403701	-432.695	-6594.27	-76.524	-0.502126	-349.547	-5327.09	-61.524	-0.403701	-428.907	-6536.55	-114.524	-0.75147
-359.265	-5475.21	-46.524	-0.305276	-349.329	-5323.78	-46.524	-0.305276	-335.218	-5108.72	-46.524	-0.305276	-375.854	-5728.02	-61.524	-0.403701	-287.292	-4378.32	-46.524	-0.305276	-366.642	-5587.62	-76.524	-0.502126
-277.472	-4228.68	-30.524	-0.200289	-268.34	-4089.5	-30.524	-0.200289	-255.17	-3888.78	-30.524	-0.200289	-310.824	-4736.96	-46.524	-0.305276	-210.522	-3208.36	-30.524	-0.200289	-321.862	-4905.18	-61.524	-0.403701
-180.164	-2745.7	-15.524	-0.101864	-171.61	-2615.33	-15.524	-0.101864	-159.462	-2430.2	-15.524	-0.101864	-232.564	-3544.27	-30.524	-0.200289	-117.322	-1787.98	-15.524	-0.101864	-264.008	-4023.48	-46.524	-0.305276
-110.391	-1682.36	-8.524	-0.0559318	-103.037	-1570.29	-8.524	-0.0559318	-92.7815	-1413.99	-8.524	-0.0559318	-138.176	-2105.8	-15.524	-0.101864	-64.4655	-982.454	-8.524	-0.0559318	-188.732	-2876.27	-30.524	-0.200289
-45.8614	-698.928	-3.524	-0.0231234	-42.6553	-650.067	-3.524	-0.0231234	-38.353	-584.5	-3.524	-0.0231234	-77.0979	-1174.97	-8.524	-0.0559318	-26.6477	-406.111	-3.524	-0.0231234	-99.4525	-1515.66	-15.524	-0.101864
-19.8684	-302.795	-1.524	-0.01	-18.4795	-281.628	-1.524	-0.01	-16.6161	-253.229	-1.524	-0.01	-31.8693	-485.687	-3.524	-0.0231234	-11.5429	-175.914	-1.524	-0.01	-54.606	-832.195	-8.524	-0.0559318
-17.9216	-273.125	-1.3716	-0.009	-16.6694	-254.042	-1.3716	-0.009	-14.9898	-228.444	-1.3716	-0.009	-13.8066	-210.413	-1.524	-0.01	-10.4116	-158.673	-1.3716	-0.009	-22.5726	-344.006	-3.524	-0.0231234
-15.9743	-243.449	-1.2192	-0.008	-14.8589	-226.45	-1.2192	-0.008	-13.3632	-203.656	-1.2192	-0.008	-12.4557	-189.825	-1.3716	-0.009	-9.28022	-141.431	-1.2192	-0.008	-9.7756	-148.98	-1.524	-0.01
-14.0268	-213.768	-1.0668	-0.007	-13.0482	-198.854	-1.0668	-0.007	-11.7364	-178.863	-1.0668	-0.007	-11.1046	-169.234	-1.2192	-0.008	-8.14869	-124.186	-1.0668	-0.007	-8.81455	-134.334	-1.3716	-0.009
-12.0788	-184.081	-0.9144	-0.006	-11.2371	-171.253	-0.9144	-0.006	-10.1093	-154.066	-0.9144	-0.006	-9.75325	-148.64	-1.0668	-0.007	-7.01705	-106.94	-0.9144	-0.006	-7.85343	-119.686	-1.2192	-0.008
-10.1305	-154.389	-0.762	-0.005	-9.42569	-143.648	-0.762	-0.005	-8.48199	-129.266	-0.762	-0.005	-8.40175	-128.043	-0.9144	-0.006	-5.88529	-89.6919	-0.762	-0.005	-6.89225	-105.038	-1.0668	-0.007
-8.1819	-124.692	-0.6096	-0.004	-7.61398	-116.037	-0.6096	-0.004	-6.85438	-104.461	-0.6096	-0.004	-7.05007	-107.443	-0.762	-0.005	-4.75342	-72.4422	-0.6096	-0.004	-5.93101	-90.3886	-0.9144	-0.006
-6.2329	-94.9895	-0.4572	-0.003	-5.80196	-88.4219	-0.4572	-0.003	-5.2265	-79.6519	-0.4572	-0.003	-5.69821	-86.8407	-0.6096	-0.004	-3.62144	-55.1908	-0.4572	-0.003	-4.9697	-75.7382	-0.762	-0.005
-4.28356	-65.2814	-0.3048	-0.002	-3.98963	-60.802	-0.3048	-0.002	-3.59836	-54.8391	-0.3048	-0.002	-4.34616	-66.2355	-0.4572	-0.003	-2.48934	-37.9376	-0.3048	-0.002	-4.00833	-61.0869	-0.6096	-0.004
-2.33386	-35.568	-0.1524	-0.001	-2.17699	-33.1773	-0.1524	-0.001	-1.96996	-30.0222	-0.1524	-0.001	-2.99393	-45.6275	-0.3048	-0.002	-1.35713	-20.6827	-0.1524	-0.001	-3.04689	-46.4346	-0.4572	-0.003
1.95011	29.7197	0.1524	0.001	1.81302	27.6304	0.1524	0.001	1.62873	24.8218	0.1524	0.001	-1.64152	-25.0167	-0.1524	-0.001	1.13235	17.257	0.1524	0.001	-2.08539	-31.7813	-0.3048	-0.002
3.89988	59.4341	0.3048	0.002	3.62572	55.256	0.3048	0.002	3.25719	49.6396	0.3048	0.002	1.35264	20.6143	0.1524	0.001	2.26459	34.5123	0.3048	0.002	-1.12382	-17.127	-0.1524	-0.001
5.84929	89.1431	0.4572	0.003	5.43811	82.8768	0.4572	0.003	4.88539	74.4533	0.4572	0.003	2.7051	41.2257	0.3048	0.002	3.39671	51.7659	0.4572	0.003	0.961647	14.6555	0.1524	0.001
7.79834	118.847	0.6096	0.004	7.25019	110.493	0.6096	0.004	6.51332	99.263	0.6096	0.004	4.05737	61.8343	0.4572	0.003	4.52872	69.0177	0.6096	0.004	1.92323	29.31	0.3048	0.002
9.74705	148.545	0.762	0.005	9.06196	138.104	0.762	0.005	8.14099	124.069	0.762	0.005	5.40946	82.4402	0.6096	0.004	5.66062	86.2678	0.762	0.005	2.88474	43.9635	0.4572	0.003
11.6954	178.238	0.9144	0.006	10.8734	165.711	0.9144	0.006	9.76839	148.87	0.9144	0.006	6.76137	103.043	0.762	0.005	6.7924	103.516	0.9144	0.006	3.8462	58.616	0.6096	0.004
13.6434	207.925	1.0668	0.007	12.6846	193.313	1.0668	0.007	11.3955	173.668	1.0668	0.007	8.11309	123.644	0.9144	0.006	7.92407	120.763	1.0668	0.007	4.80758	73.2676	0.762	0.005
15.591	237.608	1.2192	0.008	14.4954	220.91	1.2192	0.008	13.0224	198.461	1.2192	0.008	9.46463	144.241	1.0668	0.007	9.05562	138.008	1.2192	0.008	5.76891	87.9181	0.9144	0.006
17.5383	267.284	1.3716	0.009	16.3059	248.502	1.3716	0.009	14.649	223.251	1.3716	0.009	10.816	164.836	1.2192	0.008	10.1871	155.251	1.3716	0.009	6.73017	102.568	1.0668	0.007
19.4853	296.956	1.524	0.01	18.1161	276.09	1.524	0.01	16.2754	248.037	1.524	0.01	12.1672	185.428	1.3716	0.009	11.3184	172.492	1.524	0.01	7.69136	117.216	1.2192	0.008
21.4319	326.622	1.6764	0.011	19.926	303.672	1.6764	0.011	17.9014	272.818	1.6764	0.011	13.5182	206.017	1.524	0.01	12.4496	189.732	1.6764	0.011	8.65249	131.864	1.3716	0.009
45.262	689.794	3.476	0.0228084	42.0981	641.574	3.476	0.0228084	37.8525	576.872	3.476	0.0228084	14.869	226.603	1.6764	0.011	26.2985	400.789	3.476	0.0228084	9.61355	146.511	1.524	0.01
109.833	1673.85	8.476	0.0556168	102.5	1562.1	8.476	0.0556168	92.2857	1406.43	8.476	0.0556168	31.4532	479.347	3.476	0.0228084	64.1179	977.157	8.476	0.0556168	10.5746	161.156	1.6764	0.011
179.789	2739.98	15.476	0.101549	171.23	2609.55	15.476	0.101549	159.093	2424.58	15.476	0.101549	76.6846	1168.67	8.476	0.0556168	116.982	1782.81	15.476	0.101549	22.2749	339.47	3.476	0.0228084
282.702	4308.38	31.476	0.206535	273.511	4168.31	31.476	0.206535	260.296	3966.92	31.476	0.206535	137.816	2100.31	15.476	0.101549	215.453	3283.5	31.476	0.206535	54.3093	827.673	8.476	0.0556168
359.033	5471.66	46.476	0.304961	349.106	5320.38	46.476	0.304961	335.002	5105.42	46.476	0.304961	237.582	3620.74	31.476	0.206535	286.874	4371.97	46.476	0.304961	99.1573	1511.16	15.476	0.101549
428.004	6522.79	61.476	0.403386	417.45	6361.94	61.476	0.403386	402.169	6129.05	61.476	0.403386	310.611	4733.71	46.476	0.304961	348.585	5312.44	61.476	0.403386	193.362	2946.83	31.476	0.206535
491.636	7492.53	76.476	0.501811	479.863	7313.11	76.476	0.501811	463.304	7060.75	76.476	0.501811	375.575	5723.76	61.476	0.403386	400.7	6106.67	76.476	0.501811	262.994	4008.03	46.476	0.304961
598.168	9116.08	114.476	0.751155	585.042	8916.04	114.476	0.751155	566.075	8626.99	114.476	0.751155	432.755	6595.18	76.476	0.501811	484.734	7387.35	114.476	0.751155	319.911	4875.45	61.476	0.403386
624.799	9521.93	152.476	1.0005	610.923	9310.47	152.476	1.0005	590.66	9001.66	152.476	1.0005	525.777	8012.84	114.476	0.751155	502.034	7651	152.476	1.0005	365.101	5564.14	76.476	0.501811
646.685	9855.48	229.476	1.50575	634.983	9677.15	229.476	1.50575	616.81	9400.18	229.476	1.50575	543.632	8284.96	152.476	1.0005	532.097	8109.16	229.476	1.50575	437.293	6664.35	114.476	0.751155
648.387	9881.41	305.476	2.00444	640.009	9753.73	305.476	2.00444	626.705	9550.99	305.476	2.00444	571.05	8702.8	229.476	1.50575	542.069	8261.13	305.476	2.00444	457.678	6975.01	152.476	1.0005
652.051	9937.26	381.476	2.50312	644.265	9818.6	381.476	2.50312	634.027	9662.57	381.476	2.50312	579.368	8829.56	305.476	2.00444	552.38	8418.28	381.476	2.50312	491.589	7491.81	229.476	1.50575
652.051	9937.26	381.476	2.50312	644.356	9819.99	424.476	2.78528	635.169	9679.98	441.476	2.89682	587.658	8955.91	381.476	2.50312	562.12	8566.71	457.476	3.00181	504.654	7690.92	305.476	2.00444
636.893	9706.25	457.476	3.00181	553.587	8436.66	454.476	2.98213	633.247	9650.68	457.476	3.00181	594.715	9063.45	457.476	3.00181	567.824	8653.64	533.476	3.5005	517.582	7887.95	381.476	2.50312
				638.476	9730.37	457.476	3.00181	505.032	7696.69	505.476	3.31677	595.974	9082.64	505.176	3.3148	567.824	8653.64	533.476	3.5005	527.498	8039.06	457.476	3.00181
												588.933	8975.34	533.476	3.5005	566.281	8630.12	533.486	3.50056	535.807	8165.71	533.476	3.5005
																566.281	8630.12	533.496	3.50063	539.097	8215.84	584.076	3.83252
																566.282	8630.14	533.506	3.5007	528.924	8060.81	609.676	4.0005
																566.282	8630.14	533.516	3.50076
																566.283	8630.15	533.526	3.50083
																566.283	8630.15	533.536	3.50089
																566.283	8630.15	533.546	3.50096
																566.284	8630.17	533.556	3.50102
																566.284	8630.17	533.566	3.50109
																566.284	8630.17	533.576	3.50115
																566.285	8630.18	533.586	3.50122
																566.285	8630.18	533.596	3.50129
																566.286	8630.2	533.606	3.50135
																566.286	8630.2	533.616	3.50142
																566.286	8630.2	533.626	3.50148
																566.287	8630.21	533.636	3.50155
																566.287	8630.21	533.646	3.50161
																566.287	8630.21	533.656	3.50168
																566.288	8630.23	533.666	3.50175
																566.288	8630.23	533.676	3.50181
																566.289	8630.24	533.686	3.50188
																566.289	8630.24	533.696	3.50194
																566.289	8630.24	533.706	3.50201
																566.29	8630.26	533.716	3.50207
																566.29	8630.26	533.726	3.50214
																566.29	8630.26	533.736	3.5022
																566.291	8630.27	533.746	3.50227
																566.291	8630.27	533.756	3.50234
																566.292	8630.29	533.766	3.5024
																566.292	8630.29	533.776	3.50247
																566.292	8630.29	533.786	3.50253
																566.293	8630.31	533.796	3.5026
																566.293	8630.31	533.806	3.50266
																566.293	8630.31	533.816	3.50273
																566.294	8630.32	533.826	3.5028
																566.294	8630.32	533.836	3.50286
																566.295	8630.34	533.846	3.50293
																566.295	8630.34	533.856	3.50299
																566.295	8630.34	533.866	3.50306
																566.296	8630.35	533.876	3.50312
																566.296	8630.35	533.886	3.50319
																566.296	8630.35	533.896	3.50325
																566.297	8630.37	533.906	3.50332
																566.297	8630.37	533.916	3.50339
																566.297	8630.37	533.926	3.50345
																566.298	8630.38	533.936	3.50352
																566.298	8630.38	533.946	3.50358
																566.299	8630.4	533.956	3.50365
																566.299	8630.4	533.966	3.50371
																566.299	8630.4	533.976	3.50378
																566.3	8630.41	533.986	3.50385
																566.3	8630.41	533.996	3.50391
																566.3	8630.41	534.006	3.50398
																566.301	8630.43	534.016	3.50404
																566.301	8630.43	534.026	3.50411
																566.301	8630.43	534.036	3.50417
																566.302	8630.44	534.046	3.50424
																566.302	8630.44	534.056	3.5043
																566.303	8630.46	534.066	3.50437
																566.303	8630.46	534.076	3.50444
																566.303	8630.46	534.086	3.5045
																566.304	8630.47	534.096	3.50457
																566.304	8630.47	534.106	3.50463
																566.304	8630.47	534.116	3.5047
																566.305	8630.49	534.126	3.50476
																566.305	8630.49	534.136	3.50483
																566.305	8630.49	534.146	3.5049
																566.306	8630.5	534.156	3.50496
																566.306	8630.5	534.166	3.50503
																566.306	8630.5	534.176	3.50509
																566.307	8630.52	534.186	3.50516
																566.307	8630.52	534.196	3.50522
																566.308	8630.53	534.206	3.50529
																566.308	8630.53	534.216	3.50535
																566.308	8630.53	534.226	3.50542
																566.309	8630.55	534.236	3.50549
																566.309	8630.55	534.246	3.50555
																566.309	8630.55	534.256	3.50562
																566.31	8630.56	534.266	3.50568
																566.31	8630.56	534.276	3.50575
																566.31	8630.56	534.286	3.50581
																566.311	8630.58	534.296	3.50588
																566.311	8630.58	534.306	3.50594
																566.311	8630.58	534.316	3.50601
																566.312	8630.59	534.326	3.50608
																566.312	8630.59	534.336	3.50614
																566.312	8630.59	534.346	3.50621
																566.313	8630.61	534.356	3.50627
																566.313	8630.61	534.366	3.50634
																566.314	8630.63	534.376	3.5064
																566.314	8630.63	534.386	3.50647
																566.314	8630.63	534.396	3.50654
																566.315	8630.64	534.406	3.5066
																566.315	8630.64	534.416	3.50667
																566.315	8630.64	534.426	3.50673
																566.316	8630.66	534.436	3.5068
																566.316	8630.66	534.446	3.50686
																566.316	8630.66	534.456	3.50693
																566.317	8630.67	534.466	3.50699
																566.317	8630.67	534.476	3.50706
																566.317	8630.67	534.486	3.50713
																566.318	8630.69	534.496	3.50719
																566.318	8630.69	534.506	3.50726
																566.318	8630.69	534.516	3.50732
																566.319	8630.7	534.526	3.50739
																566.319	8630.7	534.536	3.50745
																566.319	8630.7	534.546	3.50752
																566.32	8630.72	534.556	3.50759
																566.32	8630.72	534.566	3.50765
																566.32	8630.72	534.576	3.50772
																566.321	8630.73	534.586	3.50778
																566.321	8630.73	534.596	3.50785
																566.321	8630.73	534.606	3.50791
																566.322	8630.75	534.616	3.50798
																566.322	8630.75	534.626	3.50804
																566.322	8630.75	534.636	3.50811
																566.323	8630.76	534.646	3.50818
																566.323	8630.76	534.656	3.50824
																566.323	8630.76	534.666	3.50831
																566.324	8630.78	534.676	3.50837
																566.324	8630.78	534.686	3.50844
																566.324	8630.78	534.696	3.5085
																566.325	8630.79	534.706	3.50857
																566.325	8630.79	534.716	3.50864
																566.325	8630.79	534.726	3.5087
																566.326	8630.81	534.736	3.50877
																566.326	8630.81	534.746	3.50883
																566.326	8630.81	534.756	3.5089
																566.327	8630.82	534.766	3.50896
																566.327	8630.82	534.776	3.50903
																566.327	8630.82	534.786	3.50909
																566.328	8630.84	534.796	3.50916
																566.328	8630.84	534.806	3.50923
																566.328	8630.84	534.816	3.50929
																566.329	8630.85	534.826	3.50936
																566.329	8630.85	534.836	3.50942
																566.329	8630.85	534.846	3.50949
																566.33	8630.87	534.856	3.50955
																566.33	8630.87	534.866	3.50962
																566.33	8630.87	534.876	3.50969
																566.331	8630.88	534.886	3.50975
																566.331	8630.88	534.896	3.50982
																566.331	8630.88	534.906	3.50988
																566.332	8630.9	534.916	3.50995
																566.332	8630.9	534.926	3.51001
																566.332	8630.9	534.936	3.51008
																566.333	8630.91	534.946	3.51014
																566.333	8630.91	534.956	3.51021
																566.333	8630.91	534.966	3.51028
																566.334	8630.93	534.976	3.51034
																566.334	8630.93	534.986	3.51041
																566.334	8630.93	534.996	3.51047
																566.335	8630.95	535.006	3.51054
																566.335	8630.95	535.016	3.5106
																566.335	8630.95	535.026	3.51067
																566.336	8630.96	535.036	3.51073
																566.336	8630.96	535.046	3.5108
																566.336	8630.96	535.056	3.51087
																566.337	8630.98	535.066	3.51093
																566.337	8630.98	535.076	3.511
																566.337	8630.98	535.086	3.51106
																566.338	8630.99	535.096	3.51113
																566.338	8630.99	535.106	3.51119
																566.338	8630.99	535.116	3.51126
																566.339	8631.01	535.126	3.51133
																566.339	8631.01	535.136	3.51139
																566.339	8631.01	535.146	3.51146
																566.34	8631.02	535.156	3.51152
																566.34	8631.02	535.166	3.51159
																566.34	8631.02	535.176	3.51165
																566.34	8631.02	535.186	3.51172
																566.341	8631.04	535.196	3.51178
																566.341	8631.04	535.206	3.51185
																566.341	8631.04	535.216	3.51192
																566.342	8631.05	535.226	3.51198
																566.342	8631.05	535.236	3.51205
																566.342	8631.05	535.246	3.51211
																566.343	8631.07	535.256	3.51218
																566.343	8631.07	535.266	3.51224
																566.343	8631.07	535.276	3.51231
																566.344	8631.08	535.286	3.51238
																566.344	8631.08	535.296	3.51244
																566.344	8631.08	535.306	3.51251
																566.345	8631.1	535.316	3.51257
																566.345	8631.1	535.326	3.51264
																566.345	8631.1	535.336	3.5127
																566.345	8631.1	535.346	3.51277
																566.346	8631.11	535.356	3.51283
																566.346	8631.11	535.366	3.5129
																566.346	8631.11	535.376	3.51297
																566.347	8631.13	535.386	3.51303
																566.347	8631.13	535.396	3.5131
																566.347	8631.13	535.406	3.51316
																566.348	8631.14	535.416	3.51323
																566.348	8631.14	535.426	3.51329
																566.348	8631.14	535.436	3.51336
																566.349	8631.16	535.446	3.51343
																566.349	8631.16	535.456	3.51349
																566.349	8631.16	535.466	3.51356
																566.35	8631.17	535.476	3.51362
																566.35	8631.17	535.486	3.51369
																566.35	8631.17	535.496	3.51375
																566.35	8631.17	535.506	3.51382
																566.351	8631.19	535.516	3.51388
																566.351	8631.19	535.526	3.51395
																566.351	8631.19	535.536	3.51402
																566.352	8631.2	535.546	3.51408
																566.352	8631.2	535.556	3.51415
																566.352	8631.2	535.566	3.51421
																566.353	8631.22	535.576	3.51428
																566.353	8631.22	535.586	3.51434
																566.353	8631.22	535.596	3.51441
																566.353	8631.22	535.606	3.51448
																566.354	8631.23	535.616	3.51454
																566.354	8631.23	535.626	3.51461
																566.354	8631.23	535.636	3.51467
																566.355	8631.25	535.646	3.51474
																566.355	8631.25	535.656	3.5148
																566.355	8631.25	535.666	3.51487
																566.356	8631.27	535.676	3.51493
																566.356	8631.27	535.686	3.515
																566.356	8631.27	535.696	3.51507
																566.356	8631.27	535.706	3.51513
																566.357	8631.28	535.716	3.5152
																566.357	8631.28	535.726	3.51526
																566.357	8631.28	535.736	3.51533
																566.358	8631.3	535.746	3.51539
																566.358	8631.3	535.756	3.51546
																566.358	8631.3	535.766	3.51552
																566.359	8631.31	535.776	3.51559
																566.359	8631.31	535.786	3.51566
																566.359	8631.31	535.796	3.51572
																566.359	8631.31	535.806	3.51579
																566.36	8631.33	535.816	3.51585
																566.36	8631.33	535.826	3.51592
																566.36	8631.33	535.836	3.51598
																566.361	8631.34	535.846	3.51605
																566.361	8631.34	535.856	3.51612
																566.361	8631.34	535.866	3.51618
																566.361	8631.34	535.876	3.51625
																566.362	8631.36	535.886	3.51631
																566.362	8631.36	535.896	3.51638
																566.362	8631.36	535.906	3.51644
																566.363	8631.37	535.916	3.51651
																566.363	8631.37	535.926	3.51657
																566.363	8631.37	535.936	3.51664
																566.363	8631.37	535.946	3.51671
																566.364	8631.39	535.956	3.51677
																566.364	8631.39	535.966	3.51684
																566.364	8631.39	535.976	3.5169
																566.364	8631.39	535.986	3.51697
																566.365	8631.4	535.996	3.51703
																566.365	8631.4	536.006	3.5171
																566.365	8631.4	536.016	3.51717
																566.366	8631.42	536.026	3.51723
																566.366	8631.42	536.036	3.5173
																566.366	8631.42	536.046	3.51736
																566.366	8631.42	536.056	3.51743
																566.367	8631.43	536.066	3.51749
																566.367	8631.43	536.076	3.51756
																566.367	8631.43	536.086	3.51762
																566.367	8631.43	536.096	3.51769
																566.368	8631.45	536.106	3.51776
																566.368	8631.45	536.116	3.51782
																566.368	8631.45	536.126	3.51789
																566.369	8631.46	536.136	3.51795
																566.369	8631.46	536.146	3.51802
																566.369	8631.46	536.156	3.51808
																566.369	8631.46	536.166	3.51815
																566.37	8631.48	536.176	3.51822
																566.37	8631.48	536.186	3.51828
																566.37	8631.48	536.196	3.51835
																566.37	8631.48	536.206	3.51841
																566.371	8631.49	536.216	3.51848
																566.371	8631.49	536.226	3.51854
																566.371	8631.49	536.236	3.51861
																566.371	8631.49	536.246	3.51867
																566.372	8631.51	536.256	3.51874
																566.372	8631.51	536.266	3.51881
																566.372	8631.51	536.276	3.51887
																566.373	8631.52	536.286	3.51894
																566.373	8631.52	536.296	3.519
																566.373	8631.52	536.306	3.51907
																566.373	8631.52	536.316	3.51913
																566.374	8631.54	536.326	3.5192
																566.374	8631.54	536.336	3.51927
																566.374	8631.54	536.346	3.51933
																566.374	8631.54	536.356	3.5194
																566.375	8631.56	536.366	3.51946
																566.375	8631.56	536.376	3.51953
																566.375	8631.56	536.386	3.51959
																566.375	8631.56	536.396	3.51966
																566.375	8631.56	536.406	3.51972
																566.376	8631.57	536.416	3.51979
																566.376	8631.57	536.426	3.51986
																566.376	8631.57	536.436	3.51992
																566.376	8631.57	536.446	3.51999
																566.376	8631.57	536.456	3.52005
																566.377	8631.59	536.466	3.52012
																566.377	8631.59	536.476	3.52018
																566.377	8631.59	536.486	3.52025
																566.377	8631.59	536.496	3.52031
																566.377	8631.59	536.506	3.52038
																566.378	8631.6	536.516	3.52045
																566.378	8631.6	536.526	3.52051
																566.378	8631.6	536.536	3.52058
																566.378	8631.6	536.546	3.52064
																566.378	8631.6	536.556	3.52071
																566.379	8631.62	536.566	3.52077
																566.379	8631.62	536.576	3.52084
																566.379	8631.62	536.586	3.52091
																566.379	8631.62	536.596	3.52097
																566.379	8631.62	536.606	3.52104
																566.38	8631.63	536.616	3.5211
																566.38	8631.63	536.626	3.52117
																566.38	8631.63	536.636	3.52123
																566.38	8631.63	536.646	3.5213
																566.38	8631.63	536.656	3.52136
																566.38	8631.63	536.666	3.52143
																566.381	8631.65	536.676	3.5215
																566.381	8631.65	536.686	3.52156
																566.381	8631.65	536.696	3.52163
																566.381	8631.65	536.706	3.52169
																566.381	8631.65	536.716	3.52176
																566.382	8631.66	536.726	3.52182
																566.382	8631.66	536.736	3.52189
																566.382	8631.66	536.746	3.52196
																566.382	8631.66	536.756	3.52202
																566.382	8631.66	536.766	3.52209
																566.383	8631.68	536.776	3.52215
																566.383	8631.68	536.786	3.52222
																566.383	8631.68	536.796	3.52228
																566.383	8631.68	536.806	3.52235
																566.383	8631.68	536.816	3.52241
																566.384	8631.69	536.826	3.52248
																566.384	8631.69	536.836	3.52255
																566.384	8631.69	536.846	3.52261
																566.384	8631.69	536.856	3.52268
																566.384	8631.69	536.866	3.52274
																566.384	8631.69	536.876	3.52281
																566.385	8631.71	536.886	3.52287
																566.385	8631.71	536.896	3.52294
																566.385	8631.71	536.906	3.52301
																566.385	8631.71	536.916	3.52307
																566.385	8631.71	536.926	3.52314
																566.386	8631.72	536.936	3.5232
																566.386	8631.72	536.946	3.52327
																566.386	8631.72	536.956	3.52333
																566.386	8631.72	536.966	3.5234
																566.386	8631.72	536.976	3.52346
																566.386	8631.72	536.986	3.52353
																566.387	8631.74	536.996	3.5236
																566.387	8631.74	537.006	3.52366
																566.387	8631.74	537.016	3.52373
																566.387	8631.74	537.026	3.52379
																566.387	8631.74	537.036	3.52386
																566.387	8631.74	537.046	3.52392
																566.388	8631.75	537.056	3.52399
																566.388	8631.75	537.066	3.52406
																566.388	8631.75	537.076	3.52412
																566.388	8631.75	537.086	3.52419
																566.388	8631.75	537.096	3.52425
																566.389	8631.77	537.106	3.52432
																566.389	8631.77	537.116	3.52438
																566.389	8631.77	537.126	3.52445
																566.389	8631.77	537.136	3.52451
																566.389	8631.77	537.146	3.52458
																566.389	8631.77	537.156	3.52465
																566.39	8631.78	537.166	3.52471
																566.39	8631.78	537.176	3.52478
																566.39	8631.78	537.186	3.52484
																566.39	8631.78	537.196	3.52491
																566.39	8631.78	537.206	3.52497
																566.39	8631.78	537.216	3.52504
																566.391	8631.8	537.226	3.5251
																566.391	8631.8	537.236	3.52517
																566.391	8631.8	537.246	3.52524
																566.391	8631.8	537.256	3.5253
																566.391	8631.8	537.266	3.52537
																566.391	8631.8	537.276	3.52543
																566.392	8631.81	537.286	3.5255
																566.392	8631.81	537.296	3.52556
																566.392	8631.81	537.306	3.52563
																566.392	8631.81	537.316	3.5257
																566.392	8631.81	537.326	3.52576
																566.392	8631.81	537.336	3.52583
																566.392	8631.81	537.346	3.52589
																566.393	8631.83	537.356	3.52596
																566.393	8631.83	537.366	3.52602
																566.393	8631.83	537.376	3.52609
																566.393	8631.83	537.386	3.52615
																566.393	8631.83	537.396	3.52622
																566.393	8631.83	537.406	3.52629
																566.394	8631.84	537.416	3.52635
																566.394	8631.84	537.426	3.52642
																566.394	8631.84	537.436	3.52648
																566.394	8631.84	537.446	3.52655
																566.394	8631.84	537.456	3.52661
																566.394	8631.84	537.466	3.52668
																566.395	8631.86	537.476	3.52675
																566.395	8631.86	537.486	3.52681
																566.395	8631.86	537.496	3.52688
																566.395	8631.86	537.506	3.52694
																566.395	8631.86	537.516	3.52701
																566.395	8631.86	537.526	3.52707
																566.395	8631.86	537.536	3.52714
																566.396	8631.88	537.546	3.5272
																566.396	8631.88	537.556	3.52727
																566.396	8631.88	537.566	3.52734
																566.396	8631.88	537.576	3.5274
																566.396	8631.88	537.586	3.52747
																566.396	8631.88	537.596	3.52753
																566.396	8631.88	537.606	3.5276
																566.397	8631.89	537.616	3.52766
																566.397	8631.89	537.626	3.52773
																566.397	8631.89	537.636	3.5278
																566.397	8631.89	537.646	3.52786
																566.397	8631.89	537.656	3.52793
																566.397	8631.89	537.666	3.52799
																566.397	8631.89	537.676	3.52806
																566.398	8631.91	537.686	3.52812
																566.398	8631.91	537.696	3.52819
																566.398	8631.91	537.706	3.52825
																566.398	8631.91	537.716	3.52832
																566.398	8631.91	537.726	3.52839
																566.398	8631.91	537.736	3.52845
																566.398	8631.91	537.746	3.52852
																566.399	8631.92	537.756	3.52858
																566.399	8631.92	537.766	3.52865
																566.399	8631.92	537.776	3.52871
																566.399	8631.92	537.786	3.52878
																566.399	8631.92	537.796	3.52885
																566.399	8631.92	537.806	3.52891
																566.399	8631.92	537.816	3.52898
																566.4	8631.94	537.826	3.52904
																566.4	8631.94	537.836	3.52911
																566.4	8631.94	537.846	3.52917
																566.4	8631.94	537.856	3.52924
																566.4	8631.94	537.866	3.5293
																566.4	8631.94	537.876	3.52937
																566.4	8631.94	537.886	3.52944
																566.401	8631.95	537.896	3.5295
																566.401	8631.95	537.906	3.52957
																566.401	8631.95	537.916	3.52963
																566.401	8631.95	537.926	3.5297
																566.401	8631.95	537.936	3.52976
																566.401	8631.95	537.946	3.52983
																566.401	8631.95	537.956	3.5299
																566.401	8631.95	537.966	3.52996
																566.402	8631.97	537.976	3.53003
																566.402	8631.97	537.986	3.53009
																566.402	8631.97	537.996	3.53016
																566.402	8631.97	538.006	3.53022
																566.402	8631.97	538.016	3.53029
																566.402	8631.97	538.026	3.53035
																566.402	8631.97	538.036	3.53042
																566.402	8631.97	538.046	3.53049
																566.403	8631.98	538.056	3.53055
																566.403	8631.98	538.066	3.53062
																566.403	8631.98	538.076	3.53068
																566.403	8631.98	538.086	3.53075
																566.403	8631.98	538.096	3.53081
																566.403	8631.98	538.106	3.53088
																566.403	8631.98	538.116	3.53094
																566.404	8632	538.126	3.53101
																566.404	8632	538.136	3.53108
																566.404	8632	538.146	3.53114
																566.404	8632	538.156	3.53121
																566.404	8632	538.166	3.53127
																566.404	8632	538.176	3.53134
																566.404	8632	538.186	3.5314
																566.405	8632.01	538.196	3.53147
																566.405	8632.01	538.206	3.53154
																566.405	8632.01	538.216	3.5316
																566.405	8632.01	538.226	3.53167
																566.405	8632.01	538.236	3.53173
																566.405	8632.01	538.246	3.5318
																566.405	8632.01	538.256	3.53186
																566.406	8632.03	538.266	3.53193
																566.406	8632.03	538.276	3.53199
																566.406	8632.03	538.286	3.53206
																566.406	8632.03	538.296	3.53213
																566.406	8632.03	538.306	3.53219
																566.406	8632.03	538.316	3.53226
																566.406	8632.03	538.326	3.53232
																566.407	8632.04	538.336	3.53239
																566.407	8632.04	538.346	3.53245
																566.407	8632.04	538.356	3.53252
																566.407	8632.04	538.366	3.53259
																566.407	8632.04	538.376	3.53265
																566.407	8632.04	538.386	3.53272
																566.407	8632.04	538.396	3.53278
																566.408	8632.06	538.406	3.53285
																566.408	8632.06	538.416	3.53291
																566.408	8632.06	538.426	3.53298
																566.408	8632.06	538.436	3.53304
																566.408	8632.06	538.446	3.53311
																566.408	8632.06	538.456	3.53318
																566.408	8632.06	538.466	3.53324
																566.409	8632.07	538.476	3.53331
																566.409	8632.07	538.486	3.53337
																566.409	8632.07	538.496	3.53344
																566.409	8632.07	538.506	3.5335
																566.409	8632.07	538.516	3.53357
																566.409	8632.07	538.526	3.53364
																566.41	8632.09	538.536	3.5337
																566.41	8632.09	538.546	3.53377
																566.41	8632.09	538.556	3.53383
																566.41	8632.09	538.566	3.5339
																566.41	8632.09	538.576	3.53396
																566.41	8632.09	538.586	3.53403
																566.411	8632.1	538.596	3.53409
																566.411	8632.1	538.606	3.53416
																566.411	8632.1	538.616	3.53423
																566.411	8632.1	538.626	3.53429
																566.411	8632.1	538.636	3.53436
																566.411	8632.1	538.646	3.53442
																566.411	8632.1	538.656	3.53449
																566.412	8632.12	538.666	3.53455
																566.412	8632.12	538.676	3.53462
																566.412	8632.12	538.686	3.53469
																566.412	8632.12	538.696	3.53475
																566.412	8632.12	538.706	3.53482
																566.412	8632.12	538.716	3.53488
																566.413	8632.13	538.726	3.53495
																566.413	8632.13	538.736	3.53501
																566.413	8632.13	538.746	3.53508
																566.413	8632.13	538.756	3.53514
																566.413	8632.13	538.766	3.53521
																566.413	8632.13	538.776	3.53528
																566.413	8632.13	538.786	3.53534
																566.414	8632.15	538.796	3.53541
																566.414	8632.15	538.806	3.53547
																566.414	8632.15	538.816	3.53554
																566.414	8632.15	538.826	3.5356
																566.414	8632.15	538.836	3.53567
																566.414	8632.15	538.846	3.53573
																566.415	8632.16	538.856	3.5358
																566.415	8632.16	538.866	3.53587
																566.415	8632.16	538.876	3.53593
																566.415	8632.16	538.886	3.536
																566.415	8632.16	538.896	3.53606
																566.415	8632.16	538.906	3.53613
																566.415	8632.16	538.916	3.53619
																566.416	8632.18	538.926	3.53626
																566.416	8632.18	538.936	3.53633
																566.416	8632.18	538.946	3.53639
																566.416	8632.18	538.956	3.53646
																566.416	8632.18	538.966	3.53652
																566.416	8632.18	538.976	3.53659
																566.416	8632.18	538.986	3.53665
																566.417	8632.2	538.996	3.53672
																566.417	8632.2	539.006	3.53678
																566.417	8632.2	539.016	3.53685
																566.417	8632.2	539.026	3.53692
																566.417	8632.2	539.036	3.53698
																566.417	8632.2	539.046	3.53705
																566.417	8632.2	539.056	3.53711
																566.418	8632.21	539.066	3.53718
																566.418	8632.21	539.076	3.53724
																566.418	8632.21	539.086	3.53731
																566.418	8632.21	539.096	3.53738
																566.418	8632.21	539.106	3.53744
																566.418	8632.21	539.116	3.53751
																566.418	8632.21	539.126	3.53757
																566.418	8632.21	539.136	3.53764
																566.419	8632.23	539.146	3.5377
																566.419	8632.23	539.156	3.53777
																566.419	8632.23	539.166	3.53783
																566.419	8632.23	539.176	3.5379
																566.419	8632.23	539.186	3.53797
																566.419	8632.23	539.196	3.53803
																566.419	8632.23	539.206	3.5381
																566.42	8632.24	539.216	3.53816
																566.42	8632.24	539.226	3.53823
																566.42	8632.24	539.236	3.53829
																566.42	8632.24	539.246	3.53836
																566.42	8632.24	539.256	3.53843
																566.42	8632.24	539.266	3.53849
																566.42	8632.24	539.276	3.53856
																566.42	8632.24	539.286	3.53862
																566.421	8632.26	539.296	3.53869
																566.421	8632.26	539.306	3.53875
																566.421	8632.26	539.316	3.53882
																566.421	8632.26	539.326	3.53888
																566.421	8632.26	539.336	3.53895
																566.421	8632.26	539.346	3.53902
																566.421	8632.26	539.356	3.53908
																566.421	8632.26	539.366	3.53915
																566.422	8632.27	539.376	3.53921
																566.422	8632.27	539.386	3.53928
																566.422	8632.27	539.396	3.53934
																566.422	8632.27	539.406	3.53941
																566.422	8632.27	539.416	3.53948
																566.422	8632.27	539.426	3.53954
																566.422	8632.27	539.436	3.53961
																566.422	8632.27	539.446	3.53967
																566.422	8632.27	539.456	3.53974
																566.423	8632.29	539.466	3.5398
																566.423	8632.29	539.476	3.53987
																566.423	8632.29	539.486	3.53993
																566.423	8632.29	539.496	3.54
																566.423	8632.29	539.506	3.54007
																566.423	8632.29	539.516	3.54013
																566.423	8632.29	539.526	3.5402
																566.423	8632.29	539.536	3.54026
																566.423	8632.29	539.546	3.54033
																566.423	8632.29	539.556	3.54039
																566.423	8632.29	539.566	3.54046
																566.424	8632.3	539.576	3.54052
																566.424	8632.3	539.586	3.54059
																566.424	8632.3	539.596	3.54066
																566.424	8632.3	539.606	3.54072
																566.424	8632.3	539.616	3.54079
																566.424	8632.3	539.626	3.54085
																566.424	8632.3	539.636	3.54092
																566.424	8632.3	539.646	3.54098
																566.424	8632.3	539.656	3.54105
																566.424	8632.3	539.666	3.54112
																566.424	8632.3	539.676	3.54118
																566.424	8632.3	539.686	3.54125
																566.425	8632.32	539.696	3.54131
																566.425	8632.32	539.706	3.54138
																566.425	8632.32	539.716	3.54144
																566.425	8632.32	539.726	3.54151
																566.425	8632.32	539.736	3.54157
																566.425	8632.32	539.746	3.54164
																566.425	8632.32	539.756	3.54171
																566.425	8632.32	539.766	3.54177
																566.425	8632.32	539.776	3.54184
																566.425	8632.32	539.786	3.5419
																566.425	8632.32	539.796	3.54197
																566.425	8632.32	539.806	3.54203
																566.426	8632.33	539.816	3.5421
																566.426	8632.33	539.826	3.54217
																566.426	8632.33	539.836	3.54223
																566.426	8632.33	539.846	3.5423
																566.426	8632.33	539.856	3.54236
																566.426	8632.33	539.866	3.54243
																566.426	8632.33	539.876	3.54249
																566.426	8632.33	539.886	3.54256
																566.426	8632.33	539.896	3.54262
																566.426	8632.33	539.906	3.54269
																566.426	8632.33	539.916	3.54276
																566.426	8632.33	539.926	3.54282
																566.426	8632.33	539.936	3.54289
																566.426	8632.33	539.946	3.54295
																566.427	8632.35	539.956	3.54302
																566.427	8632.35	539.966	3.54308
																566.427	8632.35	539.976	3.54315
																566.427	8632.35	539.986	3.54322
																566.427	8632.35	539.996	3.54328
																566.427	8632.35	540.006	3.54335
																566.427	8632.35	540.016	3.54341
																566.427	8632.35	540.026	3.54348
																566.427	8632.35	540.036	3.54354
																566.427	8632.35	540.046	3.54361
																566.427	8632.35	540.056	3.54367
																566.427	8632.35	540.066	3.54374
																566.427	8632.35	540.076	3.54381
																566.427	8632.35	540.086	3.54387
																566.427	8632.35	540.096	3.54394
																566.427	8632.35	540.106	3.544
																566.428	8632.36	540.116	3.54407
																566.428	8632.36	540.126	3.54413
																566.428	8632.36	540.136	3.5442
																566.428	8632.36	540.146	3.54427
																566.428	8632.36	540.156	3.54433
																566.428	8632.36	540.166	3.5444
																566.428	8632.36	540.176	3.54446
																566.428	8632.36	540.186	3.54453
																566.428	8632.36	540.196	3.54459
																566.428	8632.36	540.206	3.54466
																566.428	8632.36	540.216	3.54472
																566.428	8632.36	540.226	3.54479
																566.428	8632.36	540.236	3.54486
																566.428	8632.36	540.246	3.54492
																566.428	8632.36	540.256	3.54499
																566.428	8632.36	540.266	3.54505
																566.428	8632.36	540.276	3.54512
																566.428	8632.36	540.286	3.54518
																566.429	8632.38	540.296	3.54525
																566.429	8632.38	540.306	3.54531
																566.429	8632.38	540.316	3.54538
																566.429	8632.38	540.326	3.54545
																566.429	8632.38	540.336	3.54551
																566.429	8632.38	540.346	3.54558
																566.429	8632.38	540.356	3.54564
																566.429	8632.38	540.366	3.54571
																566.429	8632.38	540.376	3.54577
																566.429	8632.38	540.386	3.54584
																566.429	8632.38	540.396	3.54591
																566.429	8632.38	540.406	3.54597
																566.429	8632.38	540.416	3.54604
																566.429	8632.38	540.426	3.5461
																566.429	8632.38	540.436	3.54617
																566.429	8632.38	540.446	3.54623
																566.429	8632.38	540.456	3.5463
																566.429	8632.38	540.466	3.54636
																566.429	8632.38	540.476	3.54643
																566.429	8632.38	540.486	3.5465
																566.429	8632.38	540.496	3.54656
																566.429	8632.38	540.506	3.54663
																566.429	8632.38	540.516	3.54669
																566.429	8632.38	540.526	3.54676
																566.43	8632.39	540.536	3.54682
																566.43	8632.39	540.546	3.54689
																566.43	8632.39	540.556	3.54696
																566.43	8632.39	540.566	3.54702
																566.43	8632.39	540.576	3.54709
																566.43	8632.39	540.586	3.54715
																566.43	8632.39	540.596	3.54722
																566.43	8632.39	540.606	3.54728
																566.43	8632.39	540.616	3.54735
																566.43	8632.39	540.626	3.54741
																566.43	8632.39	540.636	3.54748
																566.43	8632.39	540.646	3.54755
																566.43	8632.39	540.656	3.54761
																566.43	8632.39	540.666	3.54768
																566.43	8632.39	540.676	3.54774
																566.43	8632.39	540.686	3.54781
																566.43	8632.39	540.696	3.54787
																566.43	8632.39	540.706	3.54794
																566.43	8632.39	540.716	3.54801
																566.43	8632.39	540.726	3.54807
																566.43	8632.39	540.736	3.54814
																566.43	8632.39	540.746	3.5482
																566.43	8632.39	540.756	3.54827
																566.43	8632.39	540.766	3.54833
																566.43	8632.39	540.776	3.5484
																566.43	8632.39	540.786	3.54846
																566.43	8632.39	540.796	3.54853
																566.43	8632.39	540.806	3.5486
																566.43	8632.39	540.816	3.54866
																566.43	8632.39	540.826	3.54873
																566.43	8632.39	540.836	3.54879
																566.43	8632.39	540.846	3.54886
																566.43	8632.39	540.856	3.54892
																566.43	8632.39	540.866	3.54899
																566.43	8632.39	540.876	3.54906
																566.43	8632.39	540.886	3.54912
																566.43	8632.39	540.896	3.54919
																566.43	8632.39	540.906	3.54925
																566.43	8632.39	540.916	3.54932
																566.43	8632.39	540.926	3.54938
																566.43	8632.39	540.936	3.54945
																566.43	8632.39	540.946	3.54951
																566.43	8632.39	540.956	3.54958
																566.43	8632.39	540.966	3.54965
																566.431	8632.41	540.976	3.54971
																566.431	8632.41	540.986	3.54978
																566.431	8632.41	540.996	3.54984
																566.431	8632.41	541.006	3.54991
																566.431	8632.41	541.016	3.54997
																566.431	8632.41	541.026	3.55004
																566.431	8632.41	541.036	3.5501
																566.431	8632.41	541.046	3.55017
																566.431	8632.41	541.056	3.55024
																566.431	8632.41	541.066	3.5503
																566.431	8632.41	541.076	3.55037
																566.431	8632.41	541.086	3.55043
																566.431	8632.41	541.096	3.5505
																566.431	8632.41	541.106	3.55056
																566.431	8632.41	541.116	3.55063
																566.431	8632.41	541.126	3.5507
																566.431	8632.41	541.136	3.55076
																566.431	8632.41	541.146	3.55083
																566.431	8632.41	541.156	3.55089
																566.431	8632.41	541.166	3.55096
																566.431	8632.41	541.176	3.55102
																566.431	8632.41	541.186	3.55109
																566.431	8632.41	541.196	3.55115
																566.431	8632.41	541.206	3.55122
																566.431	8632.41	541.216	3.55129
																566.431	8632.41	541.226	3.55135
																566.431	8632.41	541.236	3.55142
																566.431	8632.41	541.246	3.55148
																566.431	8632.41	541.256	3.55155
																566.431	8632.41	541.266	3.55161
																566.431	8632.41	541.276	3.55168
																566.431	8632.41	541.286	3.55175
																566.431	8632.41	541.296	3.55181
																566.431	8632.41	541.306	3.55188
																566.431	8632.41	541.316	3.55194
																566.431	8632.41	541.326	3.55201
																566.431	8632.41	541.336	3.55207
																566.431	8632.41	541.346	3.55214
																566.431	8632.41	541.356	3.5522
																566.431	8632.41	541.366	3.55227
																566.431	8632.41	541.376	3.55234
																566.431	8632.41	541.386	3.5524
																566.431	8632.41	541.396	3.55247
																566.431	8632.41	541.406	3.55253
																566.431	8632.41	541.416	3.5526
																566.431	8632.41	541.426	3.55266
																566.431	8632.41	541.436	3.55273
																566.431	8632.41	541.446	3.5528
																566.431	8632.41	541.456	3.55286
																566.431	8632.41	541.466	3.55293
																566.431	8632.41	541.476	3.55299
																566.431	8632.41	541.486	3.55306
																566.431	8632.41	541.496	3.55312
																566.431	8632.41	541.506	3.55319
																566.431	8632.41	541.516	3.55325
																566.43	8632.39	541.526	3.55332
																566.43	8632.39	541.536	3.55339
																566.43	8632.39	541.546	3.55345
																566.43	8632.39	541.556	3.55352
																566.43	8632.39	541.566	3.55358
																566.43	8632.39	541.576	3.55365
																566.43	8632.39	541.586	3.55371
																566.43	8632.39	541.596	3.55378
																566.43	8632.39	541.606	3.55385
																566.43	8632.39	541.616	3.55391
																566.43	8632.39	541.626	3.55398
																566.43	8632.39	541.636	3.55404
																566.43	8632.39	541.646	3.55411
																566.43	8632.39	541.656	3.55417
																566.43	8632.39	541.666	3.55424
																566.43	8632.39	541.676	3.5543
																566.43	8632.39	541.686	3.55437
																566.43	8632.39	541.696	3.55444
																566.43	8632.39	541.706	3.5545
																566.43	8632.39	541.716	3.55457
																566.43	8632.39	541.726	3.55463
																566.43	8632.39	541.736	3.5547
																566.43	8632.39	541.746	3.55476
																566.43	8632.39	541.756	3.55483
																566.43	8632.39	541.766	3.5549
																566.43	8632.39	541.776	3.55496
																566.43	8632.39	541.786	3.55503
																566.43	8632.39	541.796	3.55509
																566.43	8632.39	541.806	3.55516
																566.43	8632.39	541.816	3.55522
																566.429	8632.38	541.826	3.55529
																566.429	8632.38	541.836	3.55535
																566.429	8632.38	541.846	3.55542
																566.429	8632.38	541.856	3.55549
																566.429	8632.38	541.866	3.55555
																566.429	8632.38	541.876	3.55562
																566.429	8632.38	541.886	3.55568
																566.429	8632.38	541.896	3.55575
																566.429	8632.38	541.906	3.55581
																566.429	8632.38	541.916	3.55588
																566.429	8632.38	541.926	3.55594
																566.429	8632.38	541.936	3.55601
																566.429	8632.38	541.946	3.55608
																566.429	8632.38	541.956	3.55614
																566.429	8632.38	541.966	3.55621
																566.429	8632.38	541.976	3.55627
																566.429	8632.38	541.986	3.55634
																566.429	8632.38	541.996	3.5564
																566.429	8632.38	542.006	3.55647
																566.429	8632.38	542.016	3.55654
																566.429	8632.38	542.026	3.5566
																566.428	8632.36	542.036	3.55667
																566.428	8632.36	542.046	3.55673
																566.428	8632.36	542.056	3.5568
																566.428	8632.36	542.066	3.55686
																566.428	8632.36	542.076	3.55693
																566.428	8632.36	542.086	3.55699
																566.428	8632.36	542.096	3.55706
																566.428	8632.36	542.106	3.55713
																566.428	8632.36	542.116	3.55719
																566.428	8632.36	542.126	3.55726
																566.428	8632.36	542.136	3.55732
																566.428	8632.36	542.146	3.55739
																566.428	8632.36	542.156	3.55745
																566.428	8632.36	542.166	3.55752
																566.428	8632.36	542.176	3.55759
																566.428	8632.36	542.186	3.55765
																566.427	8632.35	542.196	3.55772
																566.427	8632.35	542.206	3.55778
																566.427	8632.35	542.216	3.55785
																566.427	8632.35	542.226	3.55791
																566.427	8632.35	542.236	3.55798
																566.427	8632.35	542.246	3.55804
																566.427	8632.35	542.256	3.55811
																566.427	8632.35	542.266	3.55818
																566.427	8632.35	542.276	3.55824
																566.427	8632.35	542.286	3.55831
																566.427	8632.35	542.296	3.55837
																566.427	8632.35	542.306	3.55844
																566.427	8632.35	542.316	3.5585
																566.427	8632.35	542.326	3.55857
																566.427	8632.35	542.336	3.55864
																566.426	8632.33	542.346	3.5587
																566.426	8632.33	542.356	3.55877
																566.426	8632.33	542.366	3.55883
																566.426	8632.33	542.376	3.5589
																566.426	8632.33	542.386	3.55896
																566.426	8632.33	542.396	3.55903
																566.426	8632.33	542.406	3.55909
																566.426	8632.33	542.416	3.55916
																566.426	8632.33	542.426	3.55923
																566.426	8632.33	542.436	3.55929
																566.426	8632.33	542.446	3.55936
																566.426	8632.33	542.456	3.55942
																566.426	8632.33	542.466	3.55949
																566.425	8632.32	542.476	3.55955
																566.425	8632.32	542.486	3.55962
																566.425	8632.32	542.496	3.55969
																566.425	8632.32	542.506	3.55975
																566.425	8632.32	542.516	3.55982
																566.425	8632.32	542.526	3.55988
																566.425	8632.32	542.536	3.55995
																566.425	8632.32	542.546	3.56001
																566.425	8632.32	542.556	3.56008
																566.425	8632.32	542.566	3.56014
																566.425	8632.32	542.576	3.56021
																566.425	8632.32	542.586	3.56028
																566.424	8632.3	542.596	3.56034
																566.424	8632.3	542.606	3.56041
																566.424	8632.3	542.616	3.56047
																566.424	8632.3	542.626	3.56054
																566.424	8632.3	542.636	3.5606
																566.424	8632.3	542.646	3.56067
																566.424	8632.3	542.656	3.56073
																566.424	8632.3	542.666	3.5608
																566.423	8632.29	542.676	3.56087
																566.423	8632.29	542.686	3.56093
																566.423	8632.29	542.696	3.561
																566.423	8632.29	542.706	3.56106
																566.423	8632.29	542.716	3.56113
																566.423	8632.29	542.726	3.56119
																566.423	8632.29	542.736	3.56126
																566.423	8632.29	542.746	3.56133
																566.422	8632.27	542.756	3.56139
																566.422	8632.27	542.766	3.56146
																566.422	8632.27	542.776	3.56152
																566.422	8632.27	542.786	3.56159
																566.422	8632.27	542.796	3.56165
																566.422	8632.27	542.806	3.56172
																566.422	8632.27	542.816	3.56178
																566.421	8632.26	542.826	3.56185
																566.421	8632.26	542.836	3.56192
																566.421	8632.26	542.846	3.56198
																566.421	8632.26	542.856	3.56205
																566.421	8632.26	542.866	3.56211
																566.421	8632.26	542.876	3.56218
																566.42	8632.24	542.886	3.56224
																566.42	8632.24	542.896	3.56231
																566.42	8632.24	542.906	3.56238
																566.42	8632.24	542.916	3.56244
																566.42	8632.24	542.926	3.56251
																566.42	8632.24	542.936	3.56257
																566.42	8632.24	542.946	3.56264
																566.419	8632.23	542.956	3.5627
																566.419	8632.23	542.966	3.56277
																566.419	8632.23	542.976	3.56283
																566.419	8632.23	542.986	3.5629
																566.419	8632.23	542.996	3.56297
																566.419	8632.23	543.006	3.56303
																566.418	8632.21	543.016	3.5631
																566.418	8632.21	543.026	3.56316
																566.418	8632.21	543.036	3.56323
																566.418	8632.21	543.046	3.56329
																566.418	8632.21	543.056	3.56336
																566.418	8632.21	543.066	3.56343
																566.418	8632.21	543.076	3.56349
																566.417	8632.2	543.086	3.56356
																566.417	8632.2	543.096	3.56362
																566.417	8632.2	543.106	3.56369
																566.417	8632.2	543.116	3.56375
																566.417	8632.2	543.126	3.56382
																566.417	8632.2	543.136	3.56388
																566.416	8632.18	543.146	3.56395
																566.416	8632.18	543.156	3.56402
																566.416	8632.18	543.166	3.56408
																566.416	8632.18	543.176	3.56415
																566.416	8632.18	543.186	3.56421
																566.416	8632.18	543.196	3.56428
																566.415	8632.16	543.206	3.56434
																566.415	8632.16	543.216	3.56441
																566.415	8632.16	543.226	3.56448
																566.415	8632.16	543.236	3.56454
																566.415	8632.16	543.246	3.56461
																566.415	8632.16	543.256	3.56467
																566.414	8632.15	543.266	3.56474
																566.414	8632.15	543.276	3.5648
																566.414	8632.15	543.286	3.56487
																566.414	8632.15	543.296	3.56493
																566.414	8632.15	543.306	3.565
																566.413	8632.13	543.316	3.56507
																566.413	8632.13	543.326	3.56513
																566.413	8632.13	543.336	3.5652
																566.413	8632.13	543.346	3.56526
																566.413	8632.13	543.356	3.56533
																566.413	8632.13	543.366	3.56539
																566.412	8632.12	543.376	3.56546
																566.412	8632.12	543.386	3.56552
																566.412	8632.12	543.396	3.56559
																566.412	8632.12	543.406	3.56566
																566.412	8632.12	543.416	3.56572
																566.412	8632.12	543.426	3.56579
																566.411	8632.1	543.436	3.56585
																566.411	8632.1	543.446	3.56592
																566.411	8632.1	543.456	3.56598
																566.411	8632.1	543.466	3.56605
																566.411	8632.1	543.476	3.56612
																566.41	8632.09	543.486	3.56618
																566.41	8632.09	543.496	3.56625
																566.41	8632.09	543.506	3.56631
																566.41	8632.09	543.516	3.56638
																566.41	8632.09	543.526	3.56644
																566.409	8632.07	543.536	3.56651
																566.409	8632.07	543.546	3.56657
																566.409	8632.07	543.556	3.56664
																566.409	8632.07	543.566	3.56671
																566.409	8632.07	543.576	3.56677
																566.409	8632.07	543.586	3.56684
																566.408	8632.06	543.596	3.5669
																566.408	8632.06	543.606	3.56697
																566.408	8632.06	543.616	3.56703
																566.408	8632.06	543.626	3.5671
																566.408	8632.06	543.636	3.56717
																566.407	8632.04	543.646	3.56723
																566.407	8632.04	543.656	3.5673
																566.407	8632.04	543.666	3.56736
																566.407	8632.04	543.676	3.56743
																566.407	8632.04	543.686	3.56749
																566.406	8632.03	543.696	3.56756
																566.406	8632.03	543.706	3.56762
																566.406	8632.03	543.716	3.56769
																566.406	8632.03	543.726	3.56776
																566.406	8632.03	543.736	3.56782
																566.405	8632.01	543.746	3.56789
																566.405	8632.01	543.756	3.56795
																566.405	8632.01	543.766	3.56802
																566.405	8632.01	543.776	3.56808
																566.405	8632.01	543.786	3.56815
																566.404	8632	543.796	3.56822
																566.404	8632	543.806	3.56828
																566.404	8632	543.816	3.56835
																566.404	8632	543.826	3.56841
																566.404	8632	543.836	3.56848
																566.403	8631.98	543.846	3.56854
																566.403	8631.98	543.856	3.56861
																566.403	8631.98	543.866	3.56867
																566.403	8631.98	543.876	3.56874
																566.403	8631.98	543.886	3.56881
																566.402	8631.97	543.896	3.56887
																566.402	8631.97	543.906	3.56894
																566.402	8631.97	543.916	3.569
																566.402	8631.97	543.926	3.56907
																566.402	8631.97	543.936	3.56913
																566.401	8631.95	543.946	3.5692
																566.401	8631.95	543.956	3.56927
																566.401	8631.95	543.966	3.56933
																566.401	8631.95	543.976	3.5694
																566.401	8631.95	543.986	3.56946
																566.4	8631.94	543.996	3.56953
																566.4	8631.94	544.006	3.56959
																566.4	8631.94	544.016	3.56966
																566.4	8631.94	544.026	3.56972
																566.399	8631.92	544.036	3.56979
																566.399	8631.92	544.046	3.56986
																566.399	8631.92	544.056	3.56992
																566.399	8631.92	544.066	3.56999
																566.399	8631.92	544.076	3.57005
																566.398	8631.91	544.086	3.57012
																566.398	8631.91	544.096	3.57018
																566.398	8631.91	544.106	3.57025
																566.398	8631.91	544.116	3.57031
																566.398	8631.91	544.126	3.57038
																566.397	8631.89	544.136	3.57045
																566.397	8631.89	544.146	3.57051
																566.397	8631.89	544.156	3.57058
																566.397	8631.89	544.166	3.57064
																566.397	8631.89	544.176	3.57071
																566.396	8631.88	544.186	3.57077
																566.396	8631.88	544.196	3.57084
																566.396	8631.88	544.206	3.57091
																566.396	8631.88	544.216	3.57097
																566.395	8631.86	544.226	3.57104
																566.395	8631.86	544.236	3.5711
																566.395	8631.86	544.246	3.57117
																566.395	8631.86	544.256	3.57123
																566.395	8631.86	544.266	3.5713
																566.394	8631.84	544.276	3.57136
																566.394	8631.84	544.286	3.57143
																566.394	8631.84	544.296	3.5715
																566.394	8631.84	544.306	3.57156
																566.393	8631.83	544.316	3.57163
																566.393	8631.83	544.326	3.57169
																566.393	8631.83	544.336	3.57176
																566.393	8631.83	544.346	3.57182
																566.393	8631.83	544.356	3.57189
																566.392	8631.81	544.366	3.57196
																566.392	8631.81	544.376	3.57202
																566.392	8631.81	544.386	3.57209
																566.392	8631.81	544.396	3.57215
																566.391	8631.8	544.406	3.57222
																566.391	8631.8	544.416	3.57228
																566.391	8631.8	544.426	3.57235
																566.391	8631.8	544.436	3.57241
																566.39	8631.78	544.446	3.57248
																566.39	8631.78	544.456	3.57255
																566.39	8631.78	544.466	3.57261
																566.39	8631.78	544.476	3.57268
																566.39	8631.78	544.486	3.57274
																566.389	8631.77	544.496	3.57281
																566.389	8631.77	544.506	3.57287
																566.389	8631.77	544.516	3.57294
																566.389	8631.77	544.526	3.57301
																566.388	8631.75	544.536	3.57307
																566.388	8631.75	544.546	3.57314
																566.388	8631.75	544.556	3.5732
																566.388	8631.75	544.566	3.57327
																566.387	8631.74	544.576	3.57333
																566.387	8631.74	544.586	3.5734
																566.387	8631.74	544.596	3.57346
																566.387	8631.74	544.606	3.57353
																566.386	8631.72	544.616	3.5736
																566.386	8631.72	544.626	3.57366
																566.386	8631.72	544.636	3.57373
																566.386	8631.72	544.646	3.57379
																566.385	8631.71	544.656	3.57386
																566.385	8631.71	544.666	3.57392
																566.385	8631.71	544.676	3.57399
																566.385	8631.71	544.686	3.57406
																566.385	8631.71	544.696	3.57412
																566.384	8631.69	544.706	3.57419
																566.384	8631.69	544.716	3.57425
																566.384	8631.69	544.726	3.57432
																566.384	8631.69	544.736	3.57438
																566.383	8631.68	544.746	3.57445
																566.383	8631.68	544.756	3.57451
																566.383	8631.68	544.766	3.57458
																566.383	8631.68	544.776	3.57465
																566.382	8631.66	544.786	3.57471
																566.382	8631.66	544.796	3.57478
																566.382	8631.66	544.806	3.57484
																566.381	8631.65	544.816	3.57491
																566.381	8631.65	544.826	3.57497
																566.381	8631.65	544.836	3.57504
																566.381	8631.65	544.846	3.5751
																566.38	8631.63	544.856	3.57517
																566.38	8631.63	544.866	3.57524
																566.38	8631.63	544.876	3.5753
																566.38	8631.63	544.886	3.57537
																566.379	8631.62	544.896	3.57543
																566.379	8631.62	544.906	3.5755
																566.379	8631.62	544.916	3.57556
																566.379	8631.62	544.926	3.57563
																566.378	8631.6	544.936	3.5757
																566.378	8631.6	544.946	3.57576
																566.378	8631.6	544.956	3.57583
																566.378	8631.6	544.966	3.57589
																566.377	8631.59	544.976	3.57596
																566.377	8631.59	544.986	3.57602
																566.377	8631.59	544.996	3.57609
																566.377	8631.59	545.006	3.57615
																566.376	8631.57	545.016	3.57622
																566.376	8631.57	545.026	3.57629
																566.376	8631.57	545.036	3.57635
																566.376	8631.57	545.046	3.57642
																566.375	8631.56	545.056	3.57648
																566.375	8631.56	545.066	3.57655
																566.375	8631.56	545.076	3.57661
																566.374	8631.54	545.086	3.57668
																566.374	8631.54	545.096	3.57675
																566.374	8631.54	545.106	3.57681
																566.374	8631.54	545.116	3.57688
																566.373	8631.52	545.126	3.57694
																566.373	8631.52	545.136	3.57701
																566.373	8631.52	545.146	3.57707
																566.373	8631.52	545.156	3.57714
																566.372	8631.51	545.166	3.5772
																566.372	8631.51	545.176	3.57727
																566.372	8631.51	545.186	3.57734
																566.371	8631.49	545.196	3.5774
																566.371	8631.49	545.206	3.57747
																566.371	8631.49	545.216	3.57753
																566.371	8631.49	545.226	3.5776
																566.37	8631.48	545.236	3.57766
																566.37	8631.48	545.246	3.57773
																566.37	8631.48	545.256	3.5778
																566.369	8631.46	545.266	3.57786
																566.369	8631.46	545.276	3.57793
																566.369	8631.46	545.286	3.57799
																566.369	8631.46	545.296	3.57806
																566.368	8631.45	545.306	3.57812
																566.368	8631.45	545.316	3.57819
																566.368	8631.45	545.326	3.57825
																566.367	8631.43	545.336	3.57832
																566.367	8631.43	545.346	3.57839
																566.367	8631.43	545.356	3.57845
																566.367	8631.43	545.366	3.57852
																566.366	8631.42	545.376	3.57858
																566.366	8631.42	545.386	3.57865
																566.366	8631.42	545.396	3.57871
																566.365	8631.4	545.406	3.57878
																566.365	8631.4	545.416	3.57885
																566.365	8631.4	545.426	3.57891
																566.364	8631.39	545.436	3.57898
																566.364	8631.39	545.446	3.57904
																566.364	8631.39	545.456	3.57911
																566.364	8631.39	545.466	3.57917
																566.363	8631.37	545.476	3.57924
																566.363	8631.37	545.486	3.5793
																566.363	8631.37	545.496	3.57937
																566.362	8631.36	545.506	3.57944
																566.362	8631.36	545.516	3.5795
																566.362	8631.36	545.526	3.57957
																566.361	8631.34	545.536	3.57963
																566.361	8631.34	545.546	3.5797
																566.361	8631.34	545.556	3.57976
																566.361	8631.34	545.566	3.57983
																566.36	8631.33	545.576	3.5799
																566.36	8631.33	545.586	3.57996
																566.36	8631.33	545.596	3.58003
																566.359	8631.31	545.606	3.58009
																566.359	8631.31	545.616	3.58016
																566.359	8631.31	545.626	3.58022
																566.358	8631.3	545.636	3.58029
																566.358	8631.3	545.646	3.58035
																566.358	8631.3	545.656	3.58042
																566.357	8631.28	545.666	3.58049
																566.357	8631.28	545.676	3.58055
																566.357	8631.28	545.686	3.58062
																566.356	8631.27	545.696	3.58068
																566.356	8631.27	545.706	3.58075
																566.356	8631.27	545.716	3.58081
																566.355	8631.25	545.726	3.58088
																566.355	8631.25	545.736	3.58094
																566.355	8631.25	545.746	3.58101
																566.355	8631.25	545.756	3.58108
																566.354	8631.23	545.766	3.58114
																566.354	8631.23	545.776	3.58121
																566.354	8631.23	545.786	3.58127
																566.353	8631.22	545.796	3.58134
																566.353	8631.22	545.806	3.5814
																566.353	8631.22	545.816	3.58147
																566.352	8631.2	545.826	3.58154
																566.352	8631.2	545.836	3.5816
																566.352	8631.2	545.846	3.58167
																566.351	8631.19	545.856	3.58173
																566.351	8631.19	545.866	3.5818
																566.351	8631.19	545.876	3.58186
																566.35	8631.17	545.886	3.58193
																566.35	8631.17	545.896	3.58199
																566.35	8631.17	545.906	3.58206
																566.349	8631.16	545.916	3.58213
																566.349	8631.16	545.926	3.58219
																566.349	8631.16	545.936	3.58226
																566.348	8631.14	545.946	3.58232
																566.348	8631.14	545.956	3.58239
																566.348	8631.14	545.966	3.58245
																566.347	8631.13	545.976	3.58252
																566.347	8631.13	545.986	3.58259
																566.347	8631.13	545.996	3.58265
																566.346	8631.11	546.006	3.58272
																566.346	8631.11	546.016	3.58278
																566.346	8631.11	546.026	3.58285
																566.345	8631.1	546.036	3.58291
																566.345	8631.1	546.046	3.58298
																566.345	8631.1	546.056	3.58304
																566.344	8631.08	546.066	3.58311
																566.344	8631.08	546.076	3.58318
																566.344	8631.08	546.086	3.58324
																566.343	8631.07	546.096	3.58331
																566.343	8631.07	546.106	3.58337
																566.343	8631.07	546.116	3.58344
																566.342	8631.05	546.126	3.5835
																566.342	8631.05	546.136	3.58357
																566.342	8631.05	546.146	3.58364
																566.341	8631.04	546.156	3.5837
																566.341	8631.04	546.166	3.58377
																566.341	8631.04	546.176	3.58383
																566.34	8631.02	546.186	3.5839
																566.34	8631.02	546.196	3.58396
																566.339	8631.01	546.206	3.58403
																566.339	8631.01	546.216	3.58409
																566.339	8631.01	546.226	3.58416
																566.338	8630.99	546.236	3.58423
																566.338	8630.99	546.246	3.58429
																566.338	8630.99	546.256	3.58436
																566.337	8630.98	546.266	3.58442
																566.337	8630.98	546.276	3.58449
																566.337	8630.98	546.286	3.58455
																566.336	8630.96	546.296	3.58462
																566.336	8630.96	546.306	3.58469
																566.336	8630.96	546.316	3.58475
																566.335	8630.95	546.326	3.58482
																566.335	8630.95	546.336	3.58488
																566.335	8630.95	546.346	3.58495
																566.334	8630.93	546.356	3.58501
																566.334	8630.93	546.366	3.58508
																566.333	8630.91	546.376	3.58514
																566.333	8630.91	546.386	3.58521
																566.333	8630.91	546.396	3.58528
																566.332	8630.9	546.406	3.58534
																566.332	8630.9	546.416	3.58541
																566.332	8630.9	546.426	3.58547
																566.331	8630.88	546.436	3.58554
																566.331	8630.88	546.446	3.5856
																566.331	8630.88	546.456	3.58567
																566.33	8630.87	546.466	3.58573
																566.33	8630.87	546.476	3.5858
																566.329	8630.85	546.486	3.58587
																566.329	8630.85	546.496	3.58593
																566.329	8630.85	546.506	3.586
																566.328	8630.84	546.516	3.58606
																566.328	8630.84	546.526	3.58613
																566.328	8630.84	546.536	3.58619
																566.327	8630.82	546.546	3.58626
																566.327	8630.82	546.556	3.58633
																566.327	8630.82	546.566	3.58639
																566.326	8630.81	546.576	3.58646
																566.326	8630.81	546.586	3.58652
																566.325	8630.79	546.596	3.58659
																566.325	8630.79	546.606	3.58665
																566.325	8630.79	546.616	3.58672
																566.324	8630.78	546.626	3.58678
																566.324	8630.78	546.636	3.58685
																566.324	8630.78	546.646	3.58692
																566.323	8630.76	546.656	3.58698
																566.323	8630.76	546.666	3.58705
																566.322	8630.75	546.676	3.58711
																566.322	8630.75	546.686	3.58718
																566.322	8630.75	546.696	3.58724
																566.321	8630.73	546.706	3.58731
																566.321	8630.73	546.716	3.58738
																566.32	8630.72	546.726	3.58744
																566.32	8630.72	546.736	3.58751
																566.32	8630.72	546.746	3.58757
																566.319	8630.7	546.756	3.58764
																566.319	8630.7	546.766	3.5877
																566.319	8630.7	546.776	3.58777
																566.318	8630.69	546.786	3.58783
																566.318	8630.69	546.796	3.5879
																566.317	8630.67	546.806	3.58797
																566.317	8630.67	546.816	3.58803
																566.317	8630.67	546.826	3.5881
																566.316	8630.66	546.836	3.58816
																566.316	8630.66	546.846	3.58823
																566.315	8630.64	546.856	3.58829
																566.315	8630.64	546.866	3.58836
																566.315	8630.64	546.876	3.58843
																566.314	8630.63	546.886	3.58849
																566.314	8630.63	546.896	3.58856
																566.313	8630.61	546.906	3.58862
																566.313	8630.61	546.916	3.58869
																566.313	8630.61	546.926	3.58875
																566.312	8630.59	546.936	3.58882
																566.312	8630.59	546.946	3.58888
																566.311	8630.58	546.956	3.58895
																566.311	8630.58	546.966	3.58902
																566.311	8630.58	546.976	3.58908
																566.31	8630.56	546.986	3.58915
																566.31	8630.56	546.996	3.58921
																566.309	8630.55	547.006	3.58928
																566.309	8630.55	547.016	3.58934
																566.309	8630.55	547.026	3.58941
																566.308	8630.53	547.036	3.58948
																566.308	8630.53	547.046	3.58954
																566.307	8630.52	547.056	3.58961
																566.307	8630.52	547.066	3.58967
																566.307	8630.52	547.076	3.58974
																566.306	8630.5	547.086	3.5898
																566.306	8630.5	547.096	3.58987
																566.305	8630.49	547.106	3.58993
																566.305	8630.49	547.116	3.59
																566.305	8630.49	547.126	3.59007
																566.304	8630.47	547.136	3.59013
																566.304	8630.47	547.146	3.5902
																566.303	8630.46	547.156	3.59026
																566.303	8630.46	547.166	3.59033
																566.302	8630.44	547.176	3.59039
																566.302	8630.44	547.186	3.59046
																566.301	8630.43	547.196	3.59052
																566.301	8630.43	547.206	3.59059
																566.3	8630.41	547.216	3.59066
																566.3	8630.41	547.226	3.59072
																566.299	8630.4	547.236	3.59079
																566.298	8630.38	547.246	3.59085
																566.298	8630.38	547.256	3.59092
																566.297	8630.37	547.266	3.59098
																566.297	8630.37	547.276	3.59105
																566.296	8630.35	547.286	3.59112
																566.296	8630.35	547.296	3.59118
																566.295	8630.34	547.306	3.59125
																566.294	8630.32	547.316	3.59131
																566.294	8630.32	547.326	3.59138
																566.293	8630.31	547.336	3.59144
																566.293	8630.31	547.346	3.59151
																566.292	8630.29	547.356	3.59157
																566.292	8630.29	547.366	3.59164
																566.291	8630.27	547.376	3.59171
																566.29	8630.26	547.386	3.59177
																566.29	8630.26	547.396	3.59184
																566.289	8630.24	547.406	3.5919
																566.289	8630.24	547.416	3.59197
																566.288	8630.23	547.426	3.59203
																566.288	8630.23	547.436	3.5921
																566.287	8630.21	547.446	3.59217
																566.286	8630.2	547.456	3.59223
																566.286	8630.2	547.466	3.5923
																566.285	8630.18	547.476	3.59236
																566.285	8630.18	547.486	3.59243
																566.284	8630.17	547.496	3.59249
																566.283	8630.15	547.506	3.59256
																566.283	8630.15	547.516	3.59262
																566.282	8630.14	547.526	3.59269
																566.282	8630.14	547.536	3.59276
																566.281	8630.12	547.546	3.59282
																566.281	8630.12	547.556	3.59289
																566.28	8630.11	547.566	3.59295
																566.279	8630.09	547.576	3.59302
																566.279	8630.09	547.586	3.59308
																566.278	8630.08	547.596	3.59315
																566.278	8630.08	547.606	3.59322
																566.277	8630.06	547.616	3.59328
																566.277	8630.06	547.626	3.59335
																566.276	8630.05	547.636	3.59341
																566.275	8630.03	547.646	3.59348
																566.275	8630.03	547.656	3.59354
																566.274	8630.02	547.666	3.59361
																566.274	8630.02	547.676	3.59367
																566.273	8630	547.686	3.59374
																566.272	8629.99	547.696	3.59381
																566.272	8629.99	547.706	3.59387
																566.271	8629.97	547.716	3.59394
																566.271	8629.97	547.726	3.594
																566.27	8629.95	547.736	3.59407
																566.269	8629.94	547.746	3.59413
																566.269	8629.94	547.756	3.5942
																566.268	8629.92	547.766	3.59427
																566.268	8629.92	547.776	3.59433
																566.267	8629.91	547.786	3.5944
																566.266	8629.89	547.796	3.59446
																566.266	8629.89	547.806	3.59453
																566.265	8629.88	547.816	3.59459
																566.265	8629.88	547.826	3.59466
																566.264	8629.86	547.836	3.59472
																566.263	8629.85	547.846	3.59479
																566.263	8629.85	547.856	3.59486
																566.262	8629.83	547.866	3.59492
																566.262	8629.83	547.876	3.59499
																566.261	8629.82	547.886	3.59505
																566.26	8629.8	547.896	3.59512
																566.26	8629.8	547.906	3.59518
																566.259	8629.79	547.916	3.59525
																566.259	8629.79	547.926	3.59531
																566.258	8629.77	547.936	3.59538
																566.257	8629.76	547.946	3.59545
																566.257	8629.76	547.956	3.59551
																566.256	8629.74	547.966	3.59558
																566.256	8629.74	547.976	3.59564
																566.255	8629.73	547.986	3.59571
																566.254	8629.71	547.996	3.59577
																566.254	8629.71	548.006	3.59584
																566.253	8629.7	548.016	3.59591
																566.252	8629.68	548.026	3.59597
																566.252	8629.68	548.036	3.59604
																566.251	8629.67	548.046	3.5961
																566.251	8629.67	548.056	3.59617
																566.25	8629.65	548.066	3.59623
																566.249	8629.63	548.076	3.5963
																566.249	8629.63	548.086	3.59636
																566.248	8629.62	548.096	3.59643
																566.247	8629.6	548.106	3.5965
																566.247	8629.6	548.116	3.59656
																566.246	8629.59	548.126	3.59663
																566.246	8629.59	548.136	3.59669
																566.245	8629.57	548.146	3.59676
																566.244	8629.56	548.156	3.59682
																566.244	8629.56	548.166	3.59689
																566.243	8629.54	548.176	3.59696
																566.242	8629.53	548.186	3.59702
																566.242	8629.53	548.196	3.59709
																566.241	8629.51	548.206	3.59715
																566.24	8629.5	548.216	3.59722
																566.24	8629.5	548.226	3.59728
																566.239	8629.48	548.236	3.59735
																566.238	8629.47	548.246	3.59741
																566.238	8629.47	548.256	3.59748
																566.237	8629.45	548.266	3.59755
																566.237	8629.45	548.276	3.59761
																566.236	8629.44	548.286	3.59768
																566.235	8629.42	548.296	3.59774
																566.235	8629.42	548.306	3.59781
																566.234	8629.41	548.316	3.59787
																566.233	8629.39	548.326	3.59794
																566.233	8629.39	548.336	3.59801
																566.232	8629.38	548.346	3.59807
																566.231	8629.36	548.356	3.59814
																566.231	8629.36	548.366	3.5982
																566.23	8629.35	548.376	3.59827
																566.229	8629.33	548.386	3.59833
																566.228	8629.31	548.396	3.5984
																566.228	8629.31	548.406	3.59846
																566.227	8629.3	548.416	3.59853
																566.226	8629.28	548.426	3.5986
																566.226	8629.28	548.436	3.59866
																566.225	8629.27	548.446	3.59873
																566.224	8629.25	548.456	3.59879
																566.224	8629.25	548.466	3.59886
																566.223	8629.24	548.476	3.59892
																566.222	8629.22	548.486	3.59899
																566.222	8629.22	548.496	3.59906
																566.221	8629.21	548.506	3.59912
																566.22	8629.19	548.516	3.59919
																566.219	8629.18	548.526	3.59925
																566.219	8629.18	548.536	3.59932
																566.218	8629.16	548.546	3.59938
																566.217	8629.15	548.556	3.59945
																566.217	8629.15	548.566	3.59951
																566.216	8629.13	548.576	3.59958
																566.215	8629.12	548.586	3.59965
																566.215	8629.12	548.596	3.59971
																566.214	8629.1	548.606	3.59978
																566.213	8629.09	548.616	3.59984
																566.212	8629.07	548.626	3.59991
																566.212	8629.07	548.636	3.59997
																566.211	8629.06	548.646	3.60004
																566.21	8629.04	548.656	3.6001
																566.21	8629.04	548.666	3.60017
																566.209	8629.03	548.676	3.60024
																566.208	8629.01	548.686	3.6003
																566.207	8628.99	548.696	3.60037
																566.207	8628.99	548.706	3.60043
																566.206	8628.98	548.716	3.6005
																566.205	8628.96	548.726	3.60056
																566.204	8628.95	548.736	3.60063
																566.204	8628.95	548.746	3.6007
																566.203	8628.93	548.756	3.60076
																566.202	8628.92	548.766	3.60083
																566.202	8628.92	548.776	3.60089
																566.201	8628.9	548.786	3.60096
																566.2	8628.89	548.796	3.60102
																566.199	8628.87	548.806	3.60109
																566.199	8628.87	548.816	3.60115
																566.198	8628.86	548.826	3.60122
																566.197	8628.84	548.836	3.60129
																566.196	8628.83	548.846	3.60135
																566.196	8628.83	548.856	3.60142
																566.195	8628.81	548.866	3.60148
																566.194	8628.8	548.876	3.60155
																566.193	8628.78	548.886	3.60161
																566.193	8628.78	548.896	3.60168
																566.192	8628.77	548.906	3.60175
																566.191	8628.75	548.916	3.60181
																566.19	8628.74	548.926	3.60188
																566.19	8628.74	548.936	3.60194
																566.189	8628.72	548.946	3.60201
																566.188	8628.71	548.956	3.60207
																566.187	8628.69	548.966	3.60214
																566.187	8628.69	548.976	3.6022
																566.186	8628.67	548.986	3.60227
																566.185	8628.66	548.996	3.60234
																566.184	8628.64	549.006	3.6024
																566.183	8628.63	549.016	3.60247
																566.183	8628.63	549.026	3.60253
																566.182	8628.61	549.036	3.6026
																566.181	8628.6	549.046	3.60266
																566.18	8628.58	549.056	3.60273
																566.18	8628.58	549.066	3.6028
																566.179	8628.57	549.076	3.60286
																566.178	8628.55	549.086	3.60293
																566.177	8628.54	549.096	3.60299
																566.176	8628.52	549.106	3.60306
																566.176	8628.52	549.116	3.60312
																566.175	8628.51	549.126	3.60319
																566.174	8628.49	549.136	3.60325
																566.173	8628.48	549.146	3.60332
																566.172	8628.46	549.156	3.60339
																566.172	8628.46	549.166	3.60345
																566.171	8628.45	549.176	3.60352
																566.17	8628.43	549.186	3.60358
																566.169	8628.42	549.196	3.60365
																566.168	8628.4	549.206	3.60371
																566.168	8628.4	549.216	3.60378
																566.167	8628.39	549.226	3.60385
																566.166	8628.37	549.236	3.60391
																566.165	8628.35	549.246	3.60398
																566.164	8628.34	549.256	3.60404
																566.163	8628.32	549.266	3.60411
																566.162	8628.31	549.276	3.60417
																566.161	8628.29	549.286	3.60424
																566.16	8628.28	549.296	3.6043
																566.159	8628.26	549.306	3.60437
																566.158	8628.25	549.316	3.60444
																566.157	8628.23	549.326	3.6045
																566.156	8628.22	549.336	3.60457
																566.155	8628.2	549.346	3.60463
																566.154	8628.19	549.356	3.6047
																566.153	8628.17	549.366	3.60476
																566.152	8628.16	549.376	3.60483
																566.151	8628.14	549.386	3.6049
																566.15	8628.13	549.396	3.60496
																566.149	8628.11	549.406	3.60503
																566.148	8628.1	549.416	3.60509
																566.147	8628.08	549.426	3.60516
																566.146	8628.07	549.436	3.60522
																566.145	8628.05	549.446	3.60529
																566.144	8628.03	549.456	3.60535
																566.143	8628.02	549.466	3.60542
																566.142	8628	549.476	3.60549
																566.141	8627.99	549.486	3.60555
																566.14	8627.97	549.496	3.60562
																566.139	8627.96	549.506	3.60568
																566.138	8627.94	549.516	3.60575
																566.137	8627.93	549.526	3.60581
																566.136	8627.91	549.536	3.60588
																566.135	8627.9	549.546	3.60594
																566.134	8627.88	549.556	3.60601
																566.133	8627.87	549.566	3.60608
																566.132	8627.85	549.576	3.60614
																566.13	8627.82	549.586	3.60621
																566.129	8627.81	549.596	3.60627
																566.128	8627.79	549.606	3.60634
																566.127	8627.78	549.616	3.6064
																566.126	8627.76	549.626	3.60647
																566.125	8627.75	549.636	3.60654
																566.124	8627.73	549.646	3.6066
																566.123	8627.71	549.656	3.60667
																566.122	8627.7	549.666	3.60673
																566.121	8627.68	549.676	3.6068
																566.12	8627.67	549.686	3.60686
																566.119	8627.65	549.696	3.60693
																566.118	8627.64	549.706	3.60699
																566.116	8627.61	549.716	3.60706
																566.115	8627.59	549.726	3.60713
																566.114	8627.58	549.736	3.60719
																566.113	8627.56	549.746	3.60726
																566.112	8627.55	549.756	3.60732
																566.111	8627.53	549.766	3.60739
																566.11	8627.52	549.776	3.60745
																566.109	8627.5	549.786	3.60752
																566.108	8627.49	549.796	3.60759
																566.107	8627.47	549.806	3.60765
																566.105	8627.44	549.816	3.60772
																566.104	8627.42	549.826	3.60778
																566.103	8627.41	549.836	3.60785
																566.102	8627.39	549.846	3.60791
																566.101	8627.38	549.856	3.60798
																566.1	8627.36	549.866	3.60804
																566.099	8627.35	549.876	3.60811
																566.097	8627.32	549.886	3.60818
																566.096	8627.3	549.896	3.60824
																566.095	8627.29	549.906	3.60831
																566.094	8627.27	549.916	3.60837
																566.093	8627.26	549.926	3.60844
																566.092	8627.24	549.936	3.6085
																566.091	8627.23	549.946	3.60857
																566.089	8627.2	549.956	3.60864
																566.088	8627.18	549.966	3.6087
																566.087	8627.17	549.976	3.60877
																566.086	8627.15	549.986	3.60883
																566.085	8627.14	549.996	3.6089
																566.084	8627.12	550.006	3.60896
																566.082	8627.09	550.016	3.60903
																566.081	8627.07	550.026	3.60909
																566.08	8627.06	550.036	3.60916
																566.079	8627.04	550.046	3.60923
																566.078	8627.03	550.056	3.60929
																566.077	8627.01	550.066	3.60936
																566.075	8626.98	550.076	3.60942
																566.074	8626.97	550.086	3.60949
																566.073	8626.95	550.096	3.60955
																566.072	8626.94	550.106	3.60962
																566.071	8626.92	550.116	3.60969
																566.069	8626.89	550.126	3.60975
																566.068	8626.88	550.136	3.60982
																566.067	8626.86	550.146	3.60988
																566.066	8626.85	550.156	3.60995
																566.064	8626.82	550.166	3.61001
																566.063	8626.8	550.176	3.61008
																566.062	8626.78	550.186	3.61014
																566.061	8626.77	550.196	3.61021
																566.06	8626.75	550.206	3.61028
																566.058	8626.72	550.216	3.61034
																566.057	8626.71	550.226	3.61041
																566.056	8626.69	550.236	3.61047
																566.055	8626.68	550.246	3.61054
																566.053	8626.65	550.256	3.6106
																566.052	8626.63	550.266	3.61067
																566.051	8626.62	550.276	3.61073
																566.05	8626.6	550.286	3.6108
																566.048	8626.57	550.296	3.61087
																566.047	8626.56	550.306	3.61093
																566.046	8626.54	550.316	3.611
																566.044	8626.51	550.326	3.61106
																566.043	8626.5	550.336	3.61113
																566.042	8626.48	550.346	3.61119
																566.041	8626.46	550.356	3.61126
																566.039	8626.43	550.366	3.61133
																566.038	8626.42	550.376	3.61139
																566.037	8626.4	550.386	3.61146
																566.035	8626.37	550.396	3.61152
																566.034	8626.36	550.406	3.61159
																566.033	8626.34	550.416	3.61165
																566.032	8626.33	550.426	3.61172
																566.03	8626.3	550.436	3.61178
																566.029	8626.28	550.446	3.61185
																566.028	8626.27	550.456	3.61192
																566.026	8626.24	550.466	3.61198
																566.025	8626.22	550.476	3.61205
																566.024	8626.21	550.486	3.61211
																566.022	8626.18	550.496	3.61218
																566.021	8626.16	550.506	3.61224
																566.02	8626.14	550.516	3.61231
																566.018	8626.11	550.526	3.61238
																566.017	8626.1	550.536	3.61244
																566.016	8626.08	550.546	3.61251
																566.014	8626.05	550.556	3.61257
																566.013	8626.04	550.566	3.61264
																566.012	8626.02	550.576	3.6127
																566.01	8625.99	550.586	3.61277
																566.009	8625.98	550.596	3.61283
																566.007	8625.95	550.606	3.6129
																566.006	8625.93	550.616	3.61297
																566.005	8625.92	550.626	3.61303
																566.003	8625.89	550.636	3.6131
																566.002	8625.87	550.646	3.61316
																566.001	8625.86	550.656	3.61323
																565.999	8625.82	550.666	3.61329
																565.998	8625.81	550.676	3.61336
																565.996	8625.78	550.686	3.61343
																565.995	8625.76	550.696	3.61349
																565.994	8625.75	550.706	3.61356
																565.992	8625.72	550.716	3.61362
																565.991	8625.7	550.726	3.61369
																565.989	8625.67	550.736	3.61375
																565.988	8625.66	550.746	3.61382
																565.987	8625.64	550.756	3.61388
																565.985	8625.61	550.766	3.61395
																565.984	8625.6	550.776	3.61402
																565.982	8625.57	550.786	3.61408
																565.981	8625.55	550.796	3.61415
																565.979	8625.52	550.806	3.61421
																565.978	8625.5	550.816	3.61428
																565.976	8625.47	550.826	3.61434
																565.975	8625.46	550.836	3.61441
																565.974	8625.44	550.846	3.61448
																565.972	8625.41	550.856	3.61454
																565.971	8625.4	550.866	3.61461
																565.969	8625.37	550.876	3.61467
																565.968	8625.35	550.886	3.61474
																565.966	8625.32	550.896	3.6148
																565.965	8625.31	550.906	3.61487
																565.963	8625.28	550.916	3.61493
																565.962	8625.26	550.926	3.615
																565.96	8625.23	550.936	3.61507
																565.959	8625.22	550.946	3.61513
																565.957	8625.18	550.956	3.6152
																565.956	8625.17	550.966	3.61526
																565.954	8625.14	550.976	3.61533
																565.953	8625.12	550.986	3.61539
																565.951	8625.09	550.996	3.61546
																565.95	8625.08	551.006	3.61552
																565.948	8625.05	551.016	3.61559
																565.947	8625.03	551.026	3.61566
																565.945	8625	551.036	3.61572
																565.944	8624.99	551.046	3.61579
																565.942	8624.96	551.056	3.61585
																565.941	8624.94	551.066	3.61592
																565.939	8624.91	551.076	3.61598
																565.937	8624.88	551.086	3.61605
																565.936	8624.86	551.096	3.61612
																565.934	8624.83	551.106	3.61618
																565.933	8624.82	551.116	3.61625
																565.931	8624.79	551.126	3.61631
																565.93	8624.77	551.136	3.61638
																565.928	8624.74	551.146	3.61644
																565.926	8624.71	551.156	3.61651
																565.925	8624.7	551.166	3.61657
																565.923	8624.67	551.176	3.61664
																565.922	8624.65	551.186	3.61671
																565.92	8624.62	551.196	3.61677
																565.919	8624.61	551.206	3.61684
																565.917	8624.58	551.216	3.6169
																565.915	8624.54	551.226	3.61697
																565.914	8624.53	551.236	3.61703
																565.912	8624.5	551.246	3.6171
																565.911	8624.48	551.256	3.61717
																565.909	8624.45	551.266	3.61723
																565.907	8624.42	551.276	3.6173
																565.906	8624.41	551.286	3.61736
																565.904	8624.38	551.296	3.61743
																565.903	8624.36	551.306	3.61749
																565.901	8624.33	551.316	3.61756
																565.899	8624.3	551.326	3.61762
																565.898	8624.29	551.336	3.61769
																565.896	8624.26	551.346	3.61776
																565.895	8624.24	551.356	3.61782
																565.893	8624.21	551.366	3.61789
																565.891	8624.18	551.376	3.61795
																565.89	8624.16	551.386	3.61802
																565.888	8624.13	551.396	3.61808
																565.886	8624.1	551.406	3.61815
																565.885	8624.09	551.416	3.61822
																565.883	8624.06	551.426	3.61828
																565.881	8624.03	551.436	3.61835
																565.88	8624.01	551.446	3.61841
																565.878	8623.98	551.456	3.61848
																565.877	8623.97	551.466	3.61854
																565.875	8623.93	551.476	3.61861
																565.873	8623.9	551.486	3.61867
																565.872	8623.89	551.496	3.61874
																565.87	8623.86	551.506	3.61881
																565.868	8623.83	551.516	3.61887
																565.867	8623.81	551.526	3.61894
																565.865	8623.78	551.536	3.619
																565.863	8623.75	551.546	3.61907
																565.862	8623.74	551.556	3.61913
																565.86	8623.71	551.566	3.6192
																565.858	8623.68	551.576	3.61927
																565.856	8623.65	551.586	3.61933
																565.855	8623.63	551.596	3.6194
																565.853	8623.6	551.606	3.61946
																565.851	8623.57	551.616	3.61953
																565.85	8623.55	551.626	3.61959
																565.848	8623.52	551.636	3.61966
																565.846	8623.49	551.646	3.61972
																565.845	8623.48	551.656	3.61979
																565.843	8623.45	551.666	3.61986
																565.841	8623.42	551.676	3.61992
																565.84	8623.4	551.686	3.61999
																565.838	8623.37	551.696	3.62005
																565.836	8623.34	551.706	3.62012
																565.834	8623.31	551.716	3.62018
																565.833	8623.29	551.726	3.62025
																565.831	8623.26	551.736	3.62031
																565.829	8623.23	551.746	3.62038
																565.827	8623.2	551.756	3.62045
																565.826	8623.19	551.766	3.62051
																565.824	8623.16	551.776	3.62058
																565.822	8623.13	551.786	3.62064
																565.821	8623.11	551.796	3.62071
																565.819	8623.08	551.806	3.62077
																565.817	8623.05	551.816	3.62084
																565.815	8623.02	551.826	3.62091
																565.814	8623.01	551.836	3.62097
																565.812	8622.97	551.846	3.62104
																565.81	8622.94	551.856	3.6211
																565.808	8622.91	551.866	3.62117
																565.807	8622.9	551.876	3.62123
																565.805	8622.87	551.886	3.6213
																565.803	8622.84	551.896	3.62136
																565.801	8622.81	551.906	3.62143
																565.8	8622.79	551.916	3.6215
																565.798	8622.76	551.926	3.62156
																565.796	8622.73	551.936	3.62163
																565.794	8622.7	551.946	3.62169
																565.793	8622.69	551.956	3.62176
																565.791	8622.65	551.966	3.62182
																565.789	8622.62	551.976	3.62189
																565.787	8622.59	551.986	3.62196
																565.785	8622.56	551.996	3.62202
																565.784	8622.55	552.006	3.62209
																565.782	8622.52	552.016	3.62215
																565.78	8622.49	552.026	3.62222
																565.778	8622.46	552.036	3.62228
																565.777	8622.44	552.046	3.62235
																565.775	8622.41	552.056	3.62241
																565.773	8622.38	552.066	3.62248
																565.771	8622.35	552.076	3.62255
																565.769	8622.32	552.086	3.62261
																565.768	8622.3	552.096	3.62268
																565.766	8622.27	552.106	3.62274
																565.764	8622.24	552.116	3.62281
																565.762	8622.21	552.126	3.62287
																565.76	8622.18	552.136	3.62294
																565.759	8622.17	552.146	3.62301
																565.757	8622.14	552.156	3.62307
																565.755	8622.11	552.166	3.62314
																565.753	8622.08	552.176	3.6232
																565.751	8622.05	552.186	3.62327
																565.749	8622.01	552.196	3.62333
																565.748	8622	552.206	3.6234
																565.746	8621.97	552.216	3.62346
																565.744	8621.94	552.226	3.62353
																565.742	8621.91	552.236	3.6236
																565.74	8621.88	552.246	3.62366
																565.739	8621.86	552.256	3.62373
																565.737	8621.83	552.266	3.62379
																565.735	8621.8	552.276	3.62386
																565.733	8621.77	552.286	3.62392
																565.731	8621.74	552.296	3.62399
																565.729	8621.71	552.306	3.62406
																565.728	8621.69	552.316	3.62412
																565.726	8621.66	552.326	3.62419
																565.724	8621.63	552.336	3.62425
																565.722	8621.6	552.346	3.62432
																565.72	8621.57	552.356	3.62438
																565.718	8621.54	552.366	3.62445
																565.717	8621.53	552.376	3.62451
																565.715	8621.5	552.386	3.62458
																565.713	8621.47	552.396	3.62465
																565.711	8621.44	552.406	3.62471
																565.709	8621.41	552.416	3.62478
																565.707	8621.37	552.426	3.62484
																565.705	8621.34	552.436	3.62491
																565.704	8621.33	552.446	3.62497
																565.702	8621.3	552.456	3.62504
																565.7	8621.27	552.466	3.6251
																565.698	8621.24	552.476	3.62517
																565.696	8621.21	552.486	3.62524
																565.694	8621.18	552.496	3.6253
																565.692	8621.15	552.506	3.62537
																565.691	8621.13	552.516	3.62543
																565.689	8621.1	552.526	3.6255
																565.687	8621.07	552.536	3.62556
																565.685	8621.04	552.546	3.62563
																565.683	8621.01	552.556	3.6257
																565.681	8620.98	552.566	3.62576
																565.679	8620.95	552.576	3.62583
																565.677	8620.92	552.586	3.62589
																565.676	8620.9	552.596	3.62596
																565.674	8620.87	552.606	3.62602
																565.672	8620.84	552.616	3.62609
																565.67	8620.81	552.626	3.62615
																565.668	8620.78	552.636	3.62622
																565.666	8620.75	552.646	3.62629
																565.664	8620.72	552.656	3.62635
																565.662	8620.69	552.666	3.62642
																565.661	8620.67	552.676	3.62648
																565.659	8620.64	552.686	3.62655
																565.657	8620.61	552.696	3.62661
																565.655	8620.58	552.706	3.62668
																565.653	8620.55	552.716	3.62675
																565.651	8620.52	552.726	3.62681
																565.649	8620.49	552.736	3.62688
																565.647	8620.46	552.746	3.62694
																565.645	8620.43	552.756	3.62701
																565.643	8620.4	552.766	3.62707
																565.642	8620.38	552.776	3.62714
																565.64	8620.35	552.786	3.6272
																565.638	8620.32	552.796	3.62727
																565.636	8620.29	552.806	3.62734
																565.634	8620.26	552.816	3.6274
																565.632	8620.23	552.826	3.62747
																565.63	8620.2	552.836	3.62753
																565.628	8620.17	552.846	3.6276
																565.626	8620.14	552.856	3.62766
																565.624	8620.11	552.866	3.62773
																565.623	8620.09	552.876	3.6278
																565.621	8620.06	552.886	3.62786
																565.619	8620.03	552.896	3.62793
																565.617	8620	552.906	3.62799
																565.615	8619.97	552.916	3.62806
																565.613	8619.94	552.926	3.62812
																565.611	8619.91	552.936	3.62819
																565.609	8619.88	552.946	3.62825
[truncated: 2,339 more rows]

## Sheet: 6
15 min				30 min				60 min				120 min				180 min				240 min
V(kN)	M (kN.m)	dis (mm)	Δ (%)	V(kN)	M (kN.m)	dis (mm)	Δ (%)	V(kN)	M (kN.m)	dis (mm)	Δ (%)	V(kN)	M (kN.m)	dis (mm)	Δ (%)	V(kN)	M (kN.m)	dis (mm)	Δ (%)	V(kN)	M (kN.m)	dis (mm)	Δ (%)
-151.758	-2312.79	-848.676	-5.56874	-144.293	-2199.03	-914.676	-6.00181	-145.156	-2212.18	-914.676	-6.00181	-137.497	-2095.45	-914.676	-6.00181	-126.811	-1932.6	-951.676	-6.24459	-112.261	-1710.85	-762.676	-5.00444
-151.75	-2312.67	-848.676	-5.56874	-149.33	-2275.79	-832.676	-5.46375	-145.753	-2221.28	-885.676	-5.81152	-133.348	-2032.22	-914.676	-6.00181	-126.805	-1932.51	-951.676	-6.24459	-112.255	-1710.77	-762.676	-5.00444
-152.277	-2320.7	-847.676	-5.56218	-149.196	-2273.75	-762.676	-5.00444	-143.447	-2186.13	-762.676	-5.00444	-133.348	-2032.22	-762.676	-5.00444	-127.013	-1935.68	-950.676	-6.23803	-111.181	-1694.4	-686.676	-4.50575
-152.311	-2321.22	-846.676	-5.55562	-147.553	-2248.71	-686.676	-4.50575	-142.026	-2164.48	-686.676	-4.50575	-130.882	-1994.65	-686.676	-4.50575	-127.194	-1938.44	-949.676	-6.23147	-109.856	-1674.2	-609.676	-4.0005
-152.344	-2321.72	-845.676	-5.54906	-146.258	-2228.98	-609.676	-4.0005	-140.485	-2141	-609.676	-4.0005	-129.171	-1968.57	-609.676	-4.0005	-127.367	-1941.07	-948.676	-6.22491	-108.287	-1650.3	-533.676	-3.50181
-152.377	-2322.23	-844.676	-5.54249	-144.983	-2209.55	-533.676	-3.50181	-138.985	-2118.13	-533.676	-3.50181	-127.559	-1944	-533.676	-3.50181	-127.535	-1943.63	-947.676	-6.21835	-106.503	-1623.11	-457.676	-3.00313
-152.408	-2322.7	-843.676	-5.53593	-143.269	-2183.42	-457.676	-3.00313	-137.364	-2093.43	-457.676	-3.00313	-125.721	-1915.99	-457.676	-3.00313	-127.698	-1946.12	-946.676	-6.21178	-104.167	-1587.5	-381.676	-2.50444
-152.439	-2323.17	-842.676	-5.52937	-141.618	-2158.26	-381.676	-2.50444	-135.467	-2064.52	-381.676	-2.50444	-123.764	-1886.17	-381.676	-2.50444	-127.855	-1948.51	-945.676	-6.20522	-101.197	-1542.24	-305.676	-2.00575
-152.469	-2323.63	-841.676	-5.52281	-140.326	-2138.56	-305.676	-2.00575	-133.732	-2038.08	-305.676	-2.00575	-121.623	-1853.54	-305.676	-2.00575	-128.008	-1950.84	-944.676	-6.19866	-96.5208	-1470.98	-228.676	-1.5005
-152.499	-2324.08	-840.676	-5.51625	-136.873	-2085.94	-228.676	-1.5005	-130.194	-1984.16	-228.676	-1.5005	-118.113	-1800.04	-228.676	-1.5005	-128.157	-1953.11	-943.676	-6.1921	-85.1478	-1297.65	-152.676	-1.00181
-152.528	-2324.53	-839.676	-5.50969	-117.387	-1788.97	-152.676	-1.00181	-112.224	-1710.29	-152.676	-1.00181	-103.254	-1573.59	-152.676	-1.00181	-128.304	-1955.35	-942.676	-6.18554	-73.7328	-1123.69	-114.676	-0.75247
-152.557	-2324.97	-838.676	-5.50312	-99.1611	-1511.22	-114.676	-0.75247	-94.9101	-1446.43	-114.676	-0.75247	-87.8947	-1339.51	-114.676	-0.75247	-128.451	-1957.59	-941.676	-6.17898	-55.9756	-853.069	-76.6764	-0.503126
-152.585	-2325.4	-837.676	-5.49656	-78.1444	-1190.92	-76.6764	-0.503126	-74.2844	-1132.09	-76.6764	-0.503126	-67.9151	-1035.03	-76.6764	-0.503126	-128.605	-1959.94	-940.676	-6.17241	-47.1373	-718.373	-61.6764	-0.404701
-152.613	-2325.82	-836.676	-5.49	-68.8342	-1049.03	-61.6764	-0.404701	-65.0849	-991.894	-61.6764	-0.404701	-58.877	-897.285	-61.6764	-0.404701	-128.757	-1962.26	-939.676	-6.16585	-37.2001	-566.929	-46.6764	-0.306276
-152.641	-2326.25	-835.676	-5.48344	-58.4115	-890.191	-46.6764	-0.306276	-54.7679	-834.663	-46.6764	-0.306276	-48.7388	-742.779	-46.6764	-0.306276	-128.902	-1964.47	-938.676	-6.15929	-24.7396	-377.031	-30.6764	-0.201289
-152.668	-2326.66	-834.676	-5.47688	-44.8739	-683.878	-30.6764	-0.201289	-41.3908	-630.796	-30.6764	-0.201289	-35.5871	-542.348	-30.6764	-0.201289	-129.042	-1966.6	-937.676	-6.15273	-12.6267	-192.431	-15.6764	-0.102864
-152.695	-2327.07	-833.676	-5.47031	-25.8655	-394.19	-15.6764	-0.102864	-22.9764	-350.161	-15.6764	-0.102864	-18.6775	-284.645	-15.6764	-0.102864	-129.143	-1968.14	-936.676	-6.14617	-6.19908	-94.4739	-7.6764	-0.0503701
-152.721	-2327.47	-832.676	-5.46375	-12.7146	-193.771	-7.6764	-0.0503701	-11.2866	-172.007	-7.6764	-0.0503701	-9.17543	-139.834	-7.6764	-0.0503701	-129.21	-1969.16	-935.676	-6.13961	-2.95664	-45.0592	-3.6764	-0.0241234
-152.747	-2327.86	-831.676	-5.45719	-6.06211	-92.3866	-3.6764	-0.0241234	-5.37973	-81.987	-3.6764	-0.0241234	-4.37257	-66.6379	-3.6764	-0.0241234	-129.275	-1970.15	-934.676	-6.13304	-1.3476	-20.5374	-1.6764	-0.011
-152.773	-2328.26	-830.676	-5.45063	-2.76364	-42.1178	-1.6764	-0.011	-2.45233	-37.3734	-1.6764	-0.011	-1.99295	-30.3726	-1.6764	-0.011	-129.339	-1971.13	-933.676	-6.12648	-1.2275	-18.707	-1.524	-0.01
-152.798	-2328.64	-829.676	-5.44407	-2.51739	-38.3651	-1.524	-0.01	-2.23415	-34.0484	-1.524	-0.01	-1.81589	-27.6742	-1.524	-0.01	-129.399	-1972.04	-932.676	-6.11992	-1.10738	-16.8765	-1.3716	-0.009
-152.823	-2329.02	-828.676	-5.43751	-2.27112	-34.6119	-1.3716	-0.009	-2.01595	-30.723	-1.3716	-0.009	-1.63882	-24.9755	-1.3716	-0.009	-129.455	-1972.89	-931.676	-6.11336	-0.987266	-15.0459	-1.2192	-0.008
-152.847	-2329.39	-827.676	-5.43094	-2.02482	-30.8582	-1.2192	-0.008	-1.79772	-27.3972	-1.2192	-0.008	-1.46172	-22.2766	-1.2192	-0.008	-129.509	-1973.72	-930.676	-6.1068	-0.867141	-13.2152	-1.0668	-0.007
-152.872	-2329.77	-826.676	-5.42438	-1.77848	-27.1041	-1.0668	-0.007	-1.57946	-24.071	-1.0668	-0.007	-1.28461	-19.5774	-1.0668	-0.007	-129.559	-1974.48	-929.676	-6.10024	-0.74701	-11.3844	-0.9144	-0.006
-152.895	-2330.12	-825.676	-5.41782	-1.53212	-23.3495	-0.9144	-0.006	-1.36118	-20.7444	-0.9144	-0.006	-1.10747	-16.8779	-0.9144	-0.006	-129.608	-1975.23	-928.676	-6.09367	-0.626872	-9.55354	-0.762	-0.005
-152.919	-2330.49	-824.676	-5.41126	-1.28573	-19.5945	-0.762	-0.005	-1.14288	-17.4175	-0.762	-0.005	-0.930322	-14.1781	-0.762	-0.005	-129.658	-1975.99	-927.676	-6.08711	-0.506728	-7.72254	-0.6096	-0.004
-152.942	-2330.84	-823.676	-5.4047	-1.03931	-15.8391	-0.6096	-0.004	-0.924548	-14.0901	-0.6096	-0.004	-0.753153	-11.478	-0.6096	-0.004	-129.707	-1976.73	-926.676	-6.08055	-0.386578	-5.89144	-0.4572	-0.003
-152.965	-2331.19	-822.676	-5.39814	-0.792861	-12.0832	-0.4572	-0.003	-0.706192	-10.7624	-0.4572	-0.003	-0.575966	-8.77772	-0.4572	-0.003	-129.75	-1977.39	-925.676	-6.07399	-0.26642	-4.06025	-0.3048	-0.002
-152.987	-2331.52	-821.676	-5.39157	-0.546382	-8.32686	-0.3048	-0.002	-0.48781	-7.43423	-0.3048	-0.002	-0.39876	-6.07711	-0.3048	-0.002	-129.79	-1978	-924.676	-6.06743	0.120172	1.83142	0.1524	0.001
-153.009	-2331.86	-820.676	-5.38501	0.246543	3.75732	0.1524	0.001	0.218438	3.329	0.1524	0.001	0.177247	2.70124	0.1524	0.001	-129.828	-1978.58	-923.676	-6.06087	0.240337	3.66274	0.3048	0.002
-153.031	-2332.19	-819.676	-5.37845	0.493056	7.51418	0.3048	0.002	0.436851	6.6576	0.3048	0.002	0.354474	5.40219	0.3048	0.002	-129.865	-1979.14	-922.676	-6.0543	0.360496	5.49396	0.4572	0.003
-153.052	-2332.51	-818.676	-5.37189	0.739541	11.2706	0.4572	0.003	0.655238	9.98582	0.4572	0.003	0.531684	8.10286	0.4572	0.003	-129.9	-1979.68	-921.676	-6.04774	0.480648	7.32508	0.6096	0.004
-153.073	-2332.83	-817.676	-5.36533	0.985996	15.0266	0.6096	0.004	0.873599	13.3136	0.6096	0.004	0.708875	10.8033	0.6096	0.004	-129.933	-1980.18	-920.676	-6.04118	0.600794	9.1561	0.762	0.005
-153.093	-2333.14	-816.676	-5.35877	1.23242	18.7821	0.762	0.005	1.09194	16.6411	0.762	0.005	0.886049	13.5034	0.762	0.005	-129.966	-1980.68	-919.676	-6.03462	0.720933	10.987	0.9144	0.006
-153.113	-2333.44	-815.676	-5.3522	1.47882	22.5372	0.9144	0.006	1.31025	19.9681	0.9144	0.006	1.0632	16.2032	0.9144	0.006	-129.996	-1981.14	-918.676	-6.02806	0.841066	12.8178	1.0668	0.007
-153.132	-2333.73	-814.676	-5.34564	1.72518	26.2918	1.0668	0.007	1.52853	23.2948	1.0668	0.007	1.24034	18.9028	1.0668	0.007	-130.018	-1981.47	-917.676	-6.0215	0.961192	14.6486	1.2192	0.008
-153.151	-2334.02	-813.676	-5.33908	1.97152	30.046	1.2192	0.008	1.74679	26.6211	1.2192	0.008	1.41746	21.6021	1.2192	0.008	-130.018	-1981.47	-917.676	-6.0215	1.08131	16.4792	1.3716	0.009
-153.169	-2334.3	-812.676	-5.33252	2.21783	33.7997	1.3716	0.009	1.96502	29.947	1.3716	0.009	1.59456	24.3011	1.3716	0.009	-129.536	-1974.13	-916.676	-6.01493	1.20143	18.3097	1.524	0.01
-153.187	-2334.57	-811.676	-5.32596	2.46411	37.553	1.524	0.01	2.18323	33.2725	1.524	0.01	1.77164	26.9998	1.524	0.01	-129.534	-1974.1	-915.676	-6.00837	2.68488	40.9176	3.3236	0.0218084
-153.204	-2334.83	-810.676	-5.3194	5.50613	83.9134	3.3236	0.0218084	4.88788	74.4913	3.3236	0.0218084	3.97385	60.5615	3.3236	0.0218084	-126.455	-1927.17	-914.676	-6.00181	6.69583	102.044	8.3236	0.0546168
-153.219	-2335.06	-809.676	-5.31283	13.727	209.2	8.3236	0.0546168	12.1822	185.657	8.3236	0.0546168	9.90207	150.908	8.3236	0.0546168	-122.332	-1864.34	-762.676	-5.00444	12.3571	188.322	15.3236	0.100549
-153.233	-2335.27	-808.676	-5.30627	25.3277	385.994	15.3236	0.100549	22.4937	342.803	15.3236	0.100549	18.285	278.663	15.3236	0.100549	-120.819	-1841.29	-686.676	-4.50575	25.2272	384.463	31.3236	0.205535
-153.244	-2335.44	-807.676	-5.29971	45.4937	693.324	31.3236	0.205535	41.9973	640.039	31.3236	0.205535	36.1645	551.146	31.3236	0.205535	-119.264	-1817.58	-609.676	-4.0005	36.9629	563.314	46.3236	0.303961
-153.253	-2335.58	-806.676	-5.29315	58.1461	886.147	46.3236	0.303961	54.5066	830.681	46.3236	0.303961	48.4857	738.922	46.3236	0.303961	-117.668	-1793.26	-533.676	-3.50181	46.8819	714.48	61.3236	0.402386
-153.26	-2335.68	-805.676	-5.28659	68.6062	1045.56	61.3236	0.402386	64.8573	988.425	61.3236	0.402386	58.6551	893.904	61.3236	0.402386	-115.891	-1766.17	-457.676	-3.00313	55.602	847.374	76.3236	0.500811
-153.266	-2335.77	-804.676	-5.28003	77.9347	1187.73	76.3236	0.500811	74.0782	1128.95	76.3236	0.500811	67.7101	1031.9	76.3236	0.500811	-113.832	-1734.8	-381.676	-2.50444	73.0112	1112.69	114.324	0.750155
-153.27	-2335.83	-803.676	-5.27346	98.9696	1508.3	114.324	0.750155	94.7213	1443.55	114.324	0.750155	87.7331	1337.05	114.324	0.750155	-111.274	-1695.81	-305.676	-2.00575	85.5679	1304.06	153.324	1.00606
-153.273	-2335.88	-802.676	-5.2669	117.466	1790.18	153.324	1.00606	112.471	1714.06	153.324	1.00606	103.912	1583.63	153.324	1.00606	-107.319	-1635.54	-228.676	-1.5005	98.4717	1500.71	229.324	1.50475
-153.275	-2335.91	-801.676	-5.26034	137.593	2096.92	229.324	1.50475	131.342	2001.66	229.324	1.50475	119.903	1827.32	229.324	1.50475	-94.4269	-1439.07	-152.676	-1.00181	101.912	1553.14	305.324	2.00344
-153.277	-2335.94	-800.676	-5.25378	141.579	2157.67	305.324	2.00344	134.945	2056.56	305.324	2.00344	122.622	1868.76	305.324	2.00344	-81.0229	-1234.79	-114.676	-0.75247	104.39	1590.91	381.324	2.50212
-153.278	-2335.96	-799.676	-5.24722	142.368	2169.69	381.324	2.50212	136.12	2074.47	381.324	2.50212	124.222	1893.15	381.324	2.50212	-61.8748	-942.971	-76.6764	-0.503126	106.546	1623.76	457.324	3.00081
-153.278	-2335.96	-798.676	-5.24066	143.78	2191.21	457.324	3.00081	137.716	2098.79	457.324	3.00081	126.058	1921.13	457.324	3.00081	-52.9517	-806.983	-61.6764	-0.404701	108.361	1651.42	534.324	3.50606
-153.279	-2335.97	-797.676	-5.23409	145.123	2211.68	534.324	3.50606	139.36	2123.84	534.324	3.50606	127.797	1947.63	534.324	3.50606	-42.9358	-654.342	-46.6764	-0.306276	109.809	1673.49	610.324	4.00475
-153.279	-2335.97	-796.676	-5.22753	146.493	2232.55	610.324	4.00475	140.71	2144.42	610.324	4.00475	129.348	1971.27	610.324	4.00475	-29.867	-455.174	-30.6764	-0.201289	111.109	1693.3	686.324	4.50344
-153.279	-2335.97	-796.676	-5.22753	147.691	2250.81	686.324	4.50344	142.144	2166.28	686.324	4.50344	131.045	1997.12	686.324	4.50344	-15.2629	-232.607	-15.6764	-0.102864	112.119	1708.7	762.324	5.00212
-153.278	-2335.96	-795.676	-5.22097	148.732	2266.68	762.324	5.00212	143.505	2187.02	762.324	5.00212	133.539	2035.13	762.324	5.00212	-7.49647	-114.246	-7.6764	-0.0503701	111.327	1696.62	763.324	5.00869
-153.277	-2335.94	-794.676	-5.21441	149.847	2283.67	851.324	5.58612	145.552	2218.21	876.324	5.75016	133.539	2035.13	907.324	5.95357	-3.57329	-54.457	-3.6764	-0.0241234	111.355	1697.05	764.324	5.01525
-153.276	-2335.93	-793.676	-5.20785	147.133	2242.31	914.324	5.9995	140.148	2135.85	902.324	5.92076	133.539	2035.13	915.324	6.00606	-1.62857	-24.8195	-1.6764	-0.011	111.375	1697.36	765.324	5.02181
-153.275	-2335.91	-792.676	-5.20129	147.14	2242.42	914.324	5.9995	144.677	2204.88	915.324	6.00606	137.507	2095.6	915.324	6.00606	-1.48379	-22.613	-1.524	-0.01	111.394	1697.64	766.324	5.02837
-153.273	-2335.88	-791.676	-5.19472					144.684	2204.99	915.324	6.00606					-1.339	-20.4063	-1.3716	-0.009	111.412	1697.92	767.324	5.03493
-153.271	-2335.85	-790.676	-5.18816													-1.19419	-18.1995	-1.2192	-0.008	111.431	1698.21	768.324	5.0415
-153.268	-2335.8	-789.676	-5.1816													-1.04938	-15.9925	-1.0668	-0.007	111.449	1698.48	769.324	5.04806
-153.266	-2335.77	-788.676	-5.17504													-0.904548	-13.7853	-0.9144	-0.006	111.467	1698.76	770.324	5.05462
-153.263	-2335.73	-787.676	-5.16848													-0.759708	-11.578	-0.762	-0.005	111.485	1699.03	771.324	5.06118
-153.259	-2335.67	-786.676	-5.16192													-0.614857	-9.37042	-0.6096	-0.004	111.503	1699.31	772.324	5.06774
-153.256	-2335.62	-785.676	-5.15535													-0.469994	-7.16271	-0.4572	-0.003	111.521	1699.58	773.324	5.0743
-153.252	-2335.56	-784.676	-5.14879													-0.32512	-4.95483	-0.3048	-0.002	111.538	1699.84	774.324	5.08087
-153.248	-2335.5	-783.676	-5.14223													0.1449	2.20828	0.1524	0.001	111.556	1700.11	775.324	5.08743
-153.243	-2335.42	-782.676	-5.13567													0.289789	4.41638	0.3048	0.002	111.573	1700.37	776.324	5.09399
-153.239	-2335.36	-781.676	-5.12911													0.434666	6.62431	0.4572	0.003	111.591	1700.65	777.324	5.10055
-153.234	-2335.29	-780.676	-5.12255													0.579532	8.83206	0.6096	0.004	111.608	1700.91	778.324	5.10711
-153.228	-2335.19	-779.676	-5.11598													0.724386	11.0396	0.762	0.005	111.625	1701.16	779.324	5.11367
-153.223	-2335.12	-778.676	-5.10942													0.869228	13.247	0.9144	0.006	111.642	1701.42	780.324	5.12024
-153.217	-2335.03	-777.676	-5.10286													1.01406	15.4543	1.0668	0.007	111.66	1701.7	781.324	5.1268
-153.211	-2334.94	-776.676	-5.0963													1.15888	17.6613	1.2192	0.008	111.677	1701.96	782.324	5.13336
-153.205	-2334.84	-775.676	-5.08974													1.30369	19.8682	1.3716	0.009	111.694	1702.22	783.324	5.13992
-153.198	-2334.74	-774.676	-5.08318													1.44848	22.0749	1.524	0.01	111.711	1702.48	784.324	5.14648
-153.19	-2334.62	-773.676	-5.07661													3.24681	49.4814	3.3236	0.0218084	111.727	1702.72	785.324	5.15304
-153.182	-2334.49	-772.676	-5.07005													8.09232	123.327	8.3236	0.0546168	111.744	1702.98	786.324	5.15961
-153.174	-2334.37	-771.676	-5.06349													14.9402	227.689	15.3236	0.100549	111.761	1703.24	787.324	5.16617
-153.166	-2334.25	-770.676	-5.05693													30.4297	463.748	31.3236	0.205535	111.778	1703.5	788.324	5.17273
-153.157	-2334.11	-769.676	-5.05037													42.6903	650.6	46.3236	0.303961	111.795	1703.76	789.324	5.17929
-153.146	-2333.95	-768.676	-5.04381													52.7335	803.659	61.3236	0.402386	111.811	1704	790.324	5.18585
-153.135	-2333.78	-767.676	-5.03724													61.6384	939.369	76.3236	0.500811	111.828	1704.26	791.324	5.19241
-153.123	-2333.59	-766.676	-5.03068													80.6653	1229.34	114.324	0.750155	111.845	1704.52	792.324	5.19898
-153.112	-2333.43	-765.676	-5.02412													95.1099	1449.48	153.324	1.00606	111.861	1704.76	793.324	5.20554
-153.1	-2333.24	-764.676	-5.01756													109.418	1667.53	229.324	1.50475	111.878	1705.02	794.324	5.2121
-153.082	-2332.97	-763.676	-5.011													112.089	1708.24	305.324	2.00344	111.894	1705.26	795.324	5.21866
-152.348	-2321.78	-762.676	-5.00444													114.117	1739.14	381.324	2.50212	111.91	1705.51	796.324	5.22522
-151.332	-2306.3	-686.676	-4.50575													116.11	1769.52	457.324	3.00081	111.927	1705.77	797.324	5.23178
-150.25	-2289.8	-609.676	-4.0005													117.839	1795.87	534.324	3.50606	111.943	1706.01	798.324	5.23835
-148.41	-2261.77	-533.676	-3.50181													119.357	1819	610.324	4.00475	111.959	1706.26	799.324	5.24491
-147.033	-2240.78	-457.676	-3.00313													120.81	1841.14	686.324	4.50344	111.975	1706.5	800.324	5.25147
-145.705	-2220.55	-381.676	-2.50444													122.336	1864.4	762.324	5.00212	111.991	1706.74	801.324	5.25803
-144.533	-2202.69	-305.676	-2.00575													127.921	1949.52	884.324	5.80265	112.008	1707	802.324	5.26459
-141.23	-2152.34	-228.676	-1.5005													125.603	1914.19	915.324	6.00606	112.024	1707.25	803.324	5.27115
-120.833	-1841.5	-152.676	-1.00181													125.34	1910.19	915.324	6.00606	112.04	1707.49	804.324	5.27772
-102.167	-1557.02	-114.676	-0.75247																	112.056	1707.73	805.324	5.28428
-80.8804	-1232.62	-76.6764	-0.503126																	112.071	1707.96	806.324	5.29084
-71.4818	-1089.38	-61.6764	-0.404701																	112.087	1708.21	807.324	5.2974
-60.9759	-929.273	-46.6764	-0.306276																	112.103	1708.45	808.324	5.30396
-47.3242	-721.22	-30.6764	-0.201289																	112.119	1708.69	809.324	5.31052
-27.9685	-426.24	-15.6764	-0.102864																	112.135	1708.94	810.324	5.31709
-13.7823	-210.043	-7.6764	-0.0503701																	112.15	1709.17	811.324	5.32365
-6.57221	-100.161	-3.6764	-0.0241234																	112.166	1709.41	812.324	5.33021
-2.99634	-45.6642	-1.6764	-0.011																	112.181	1709.64	813.324	5.33677
-2.72913	-41.5919	-1.524	-0.01																	112.197	1709.88	814.324	5.34333
-2.46188	-37.5191	-1.3716	-0.009																	112.212	1710.11	815.324	5.3499
-2.19461	-33.4459	-1.2192	-0.008																	112.227	1710.34	816.324	5.35646
-1.9273	-29.3721	-1.0668	-0.007																	112.242	1710.57	817.324	5.36302
-1.65997	-25.2979	-0.9144	-0.006																	112.257	1710.8	818.324	5.36958
-1.39259	-21.2231	-0.762	-0.005																	112.273	1711.04	819.324	5.37614
-1.12519	-17.1479	-0.6096	-0.004																	112.288	1711.27	820.324	5.3827
-0.857755	-13.0722	-0.4572	-0.003																	112.303	1711.5	821.324	5.38927
-0.590287	-8.99598	-0.3048	-0.002																	112.318	1711.73	822.324	5.39583
0.267538	4.07728	0.1524	0.001																	112.333	1711.95	823.324	5.40239
0.535043	8.15406	0.3048	0.002																	112.347	1712.17	824.324	5.40895
0.802517	12.2304	0.4572	0.003																	112.362	1712.4	825.324	5.41551
1.06996	16.3062	0.6096	0.004																	112.377	1712.63	826.324	5.42207
1.33737	20.3815	0.762	0.005																	112.392	1712.85	827.324	5.42864
1.60474	24.4563	0.9144	0.006																	112.406	1713.07	828.324	5.4352
1.87209	28.5306	1.0668	0.007																	112.421	1713.3	829.324	5.44176
2.1394	32.6044	1.2192	0.008																	112.436	1713.52	830.324	5.44832
2.40668	36.6778	1.3716	0.009																	112.45	1713.74	831.324	5.45488
2.67393	40.7506	1.524	0.01																	112.465	1713.97	832.324	5.46144
5.96836	90.9578	3.3236	0.0218084																	112.479	1714.18	833.324	5.46801
14.8818	226.799	8.3236	0.0546168																	112.494	1714.41	834.324	5.47457
27.3997	417.571	15.3236	0.100549																	112.508	1714.62	835.324	5.48113
47.9535	730.812	31.3236	0.205535																	112.522	1714.84	836.324	5.48769
60.7098	925.218	46.3236	0.303961																	112.537	1715.06	837.324	5.49425
71.2494	1085.84	61.3236	0.402386																	112.551	1715.28	838.324	5.50081
80.6692	1229.4	76.3236	0.500811																	112.565	1715.49	839.324	5.50738
101.971	1554.04	114.324	0.750155																	112.579	1715.7	840.324	5.51394
120.917	1842.77	153.324	1.00606																	112.593	1715.92	841.324	5.5205
141.802	2161.06	229.324	1.50475																	112.607	1716.13	842.324	5.52706
145.892	2223.39	305.324	2.00344																	112.621	1716.34	843.324	5.53362
146.186	2227.87	381.324	2.50212																	112.635	1716.56	844.324	5.54018
147.496	2247.84	457.324	3.00081																	112.649	1716.77	845.324	5.54675
148.828	2268.14	534.324	3.50606																	112.663	1716.98	846.324	5.55331
150.509	2293.76	610.324	4.00475																	112.676	1717.18	847.324	5.55987
151.593	2310.27	686.324	4.50344																	112.69	1717.4	848.324	5.56643
152.613	2325.83	762.324	5.00212																	112.703	1717.59	849.324	5.57299
153.547	2340.06	795.324	5.21866																	112.717	1717.81	850.324	5.57955
152.708	2327.27	837.324	5.49425																	112.73	1718.01	851.324	5.58612
152.716	2327.39	837.324	5.49425																	112.743	1718.2	852.324	5.59268
																				112.756	1718.4	853.324	5.59924
																				112.769	1718.6	854.324	5.6058
																				112.782	1718.8	855.324	5.61236
																				112.796	1719.01	856.324	5.61892
																				112.808	1719.19	857.324	5.62549
																				112.821	1719.39	858.324	5.63205
																				112.834	1719.59	859.324	5.63861
																				112.847	1719.79	860.324	5.64517
																				112.86	1719.99	861.324	5.65173
																				112.872	1720.17	862.324	5.65829
																				112.884	1720.35	863.324	5.66486
																				112.897	1720.55	864.324	5.67142
																				112.909	1720.73	865.324	5.67798
																				112.921	1720.92	866.324	5.68454
																				112.932	1721.08	867.324	5.6911
																				112.944	1721.27	868.324	5.69766
																				112.955	1721.43	869.324	5.70423
																				112.967	1721.62	870.324	5.71079
																				112.978	1721.78	871.324	5.71735
																				112.989	1721.95	872.324	5.72391
																				113	1722.12	873.324	5.73047
																				113.01	1722.27	874.324	5.73703
																				113.02	1722.42	875.324	5.7436
																				113.03	1722.58	876.324	5.75016
																				113.04	1722.73	877.324	5.75672
																				113.05	1722.88	878.324	5.76328
																				113.059	1723.02	879.324	5.76984
																				113.068	1723.16	880.324	5.7764
																				113.076	1723.28	881.324	5.78297
																				113.083	1723.38	882.324	5.78953
																				113.09	1723.49	883.324	5.79609
																				113.096	1723.58	884.324	5.80265
																				113.101	1723.66	885.324	5.80921
																				113.105	1723.72	886.324	5.81577
																				113.107	1723.75	887.324	5.82234
																				113.107	1723.75	887.324	5.82234
																				113.106	1723.74	888.324	5.8289
																				113.104	1723.7	889.324	5.83546
																				113.099	1723.63	890.324	5.84202
																				113.09	1723.49	891.324	5.84858
																				113.076	1723.28	892.324	5.85514
																				113.055	1722.96	893.324	5.86171
																				113.028	1722.55	894.324	5.86827
																				112.992	1722	895.324	5.87483
																				112.946	1721.3	896.324	5.88139
																				112.888	1720.41	897.324	5.88795
																				112.828	1719.5	898.324	5.89451
																				112.761	1718.48	899.324	5.90108
																				112.687	1717.35	900.324	5.90764
																				112.609	1716.16	901.324	5.9142
																				112.522	1714.84	902.324	5.92076
																				112.385	1712.75	903.324	5.92732
																				112.176	1709.56	904.324	5.93388
																				111.921	1705.68	905.324	5.94045
																				111.633	1701.29	906.324	5.94701
																				111.318	1696.49	907.324	5.95357
																				110.971	1691.2	908.324	5.96013
																				110.587	1685.35	909.324	5.96669
																				110.114	1678.14	910.324	5.97325
																				109.762	1672.77	911.324	5.97982
																				109.066	1662.17	912.324	5.98638
																				107.502	1638.33	913.324	5.99294
																				0	0	914.324	5.9995
																				-6.00185	-91.4682	914.324	5.9995

## Sheet: 7
15 min				30 min				60 min				120 min				180 min				240 min
V(kN)	M (kN.m)	dis (mm)	Δ (%)	V(kN)	M (kN.m)	dis (mm)	Δ (%)	V(kN)	M (kN.m)	dis (mm)	Δ (%)	V(kN)	M (kN.m)	dis (mm)	Δ (%)	V(kN)	M (kN.m)	dis (mm)	Δ (%)	V(kN)	M (kN.m)	dis (mm)	Δ (%)
-1321.7	-20142.6	-304.83	-2.0002	-1323.26	-20166.4	-304.83	-2.0002	-1313.68	-20020.4	-304.876	-2.0005	-1220.59	-18601.8	-322.676	-2.1173	-1189.19	-18123.2	-304.876	-2.0005	-1119.74	-17064.8	-305.676	-2.00575
-1321.63	-20141.7	-304.83	-2.0002	-1323.19	-20165.5	-304.83	-2.0002	-1321.46	-20139.1	-285.876	-1.87583	-1220.53	-18600.9	-322.676	-2.1173	-1189.13	-18122.3	-304.876	-2.0005	-1119.68	-17063.9	-305.676	-2.00575
-1361.11	-20743.3	-228.63	-1.5002	-1347.2	-20531.3	-229.33	-1.50479	-1317.38	-20076.9	-228.676	-1.5005	-1222.34	-18628.5	-321.676	-2.11073	-1164.57	-17748.1	-228.676	-1.5005	-1088.16	-16583.6	-228.676	-1.5005
-1361.11	-20743.2	-228.63	-1.5002	-1347.2	-20531.4	-229.33	-1.50479	-1271.05	-19370.7	-152.676	-1.00181	-1224.1	-18655.3	-320.676	-2.10417	-1110.3	-16920.9	-152.676	-1.00181	-1028.91	-15680.6	-152.676	-1.00181
-1324.96	-20192.4	-152.43	-1.0002	-1307.35	-19924	-153.33	-1.0061	-1253.65	-19105.6	-114.676	-0.75247	-1225.82	-18681.5	-319.676	-2.09761	-1080.93	-16473.3	-114.676	-0.75247	-990.994	-15102.8	-114.676	-0.75247
-1312.52	-20002.8	-114.33	-0.750197	-1289.84	-19657.1	-114.33	-0.750197	-1182.75	-18025.1	-76.6764	-0.503126	-1227.52	-18707.4	-318.676	-2.09105	-1004.47	-15308.1	-76.6764	-0.503126	-908.871	-13851.2	-76.6764	-0.503126
-1245.26	-18977.7	-76.23	-0.500197	-1220.59	-18601.8	-76.33	-0.500853	-1118.31	-17043	-61.6764	-0.404701	-1229.19	-18732.9	-317.676	-2.08449	-955.671	-14564.4	-61.6764	-0.404701	-860.811	-13118.8	-61.6764	-0.404701
-1174.36	-17897.3	-61.03	-0.400459	-1153.08	-17573	-61.33	-0.402428	-964.686	-14701.8	-46.6764	-0.306276	-1230.83	-18757.8	-316.676	-2.07793	-837.391	-12761.8	-46.6764	-0.306276	-764.984	-11658.4	-46.6764	-0.306276
-1007.54	-15355	-45.73	-0.300066	-993.532	-15141.4	-46.33	-0.304003	-747.557	-11392.8	-30.6764	-0.201289	-1232.42	-18782.1	-315.676	-2.07136	-638.502	-9730.78	-30.6764	-0.201289	-582.577	-8878.48	-30.6764	-0.201289
-794.365	-12106.1	-30.53	-0.200328	-786.582	-11987.5	-31.33	-0.205577	-497.101	-7575.82	-15.6764	-0.102864	-1233.96	-18805.6	-314.676	-2.0648	-394.351	-6009.9	-15.6764	-0.102864	-340.317	-5186.44	-15.6764	-0.102864
-536.463	-8175.7	-15.33	-0.100591	-517.928	-7893.22	-15.33	-0.100591	-298.533	-4549.64	-7.6764	-0.0503701	-1235.5	-18829	-313.676	-2.05824	-204.435	-3115.59	-7.6764	-0.0503701	-168.62	-2569.77	-7.6764	-0.0503701
-341.069	-5197.89	-7.63	-0.0500656	-323.394	-4928.53	-7.63	-0.0500656	-144.558	-2203.06	-3.6764	-0.0241234	-1236.91	-18850.5	-312.676	-2.05168	-97.3999	-1484.38	-3.6764	-0.0241234	-80.4029	-1225.34	-3.6764	-0.0241234
-143.447	-2186.13	-3.05	-0.0200131	-137.277	-2092.1	-3.13	-0.0205381	-65.9109	-1004.48	-1.6764	-0.011	-1237.99	-18867	-311.676	-2.04512	-44.4004	-676.662	-1.6764	-0.011	-36.6529	-558.59	-1.6764	-0.011
-71.9254	-1096.14	-1.53	-0.0100394	-67.1031	-1022.65	-1.53	-0.0100394	-60.0505	-915.169	-1.524	-0.01	-1238.95	-18881.6	-310.676	-2.03856	-40.451	-616.473	-1.524	-0.01	-33.3836	-508.766	-1.524	-0.01
-71.4658	-1089.14	-1.52	-0.00997375	-66.6745	-1016.12	-1.52	-0.00997375	-54.1882	-825.828	-1.3716	-0.009	-1239.85	-18895.3	-309.676	-2.03199	-36.5007	-556.271	-1.3716	-0.009	-30.1139	-458.936	-1.3716	-0.009
-71.0061	-1082.13	-1.51	-0.00990814	-66.2459	-1009.59	-1.51	-0.00990814	-48.3241	-736.459	-1.2192	-0.008	-1240.6	-18906.7	-308.676	-2.02543	-32.5496	-496.056	-1.2192	-0.008	-26.8437	-409.099	-1.2192	-0.008
-70.5464	-1075.13	-1.5	-0.00984252	-65.8173	-1003.06	-1.5	-0.00984252	-42.4581	-647.061	-1.0668	-0.007	-1240.92	-18911.6	-307.676	-2.01887	-28.5977	-435.829	-1.0668	-0.007	-23.5731	-359.254	-1.0668	-0.007
-70.0867	-1068.12	-1.49	-0.0097769	-65.3887	-996.524	-1.49	-0.0097769	-36.5902	-557.635	-0.9144	-0.006	-1241.21	-18916	-306.676	-2.01231	-24.645	-375.59	-0.9144	-0.006	-20.302	-309.403	-0.9144	-0.006
-69.627	-1061.11	-1.48	-0.00971129	-64.9601	-989.992	-1.48	-0.00971129	-30.7205	-468.181	-0.762	-0.005	-1249.65	-19044.6	-305.676	-2.00575	-20.6914	-315.337	-0.762	-0.005	-17.0304	-259.544	-0.762	-0.005
-69.1672	-1054.11	-1.47	-0.00964567	-64.5315	-983.459	-1.47	-0.00964567	-24.849	-378.698	-0.6096	-0.004	-1251.15	-19067.5	-300.676	-1.97294	-16.7371	-255.073	-0.6096	-0.004	-13.7584	-209.678	-0.6096	-0.004
-68.7075	-1047.1	-1.46	-0.00958005	-64.1028	-976.927	-1.46	-0.00958005	-18.9756	-289.188	-0.4572	-0.003	-1235.22	-18824.7	-228.676	-1.5005	-12.7819	-194.796	-0.4572	-0.003	-10.4859	-159.805	-0.4572	-0.003
-68.2477	-1040.1	-1.45	-0.00951444	-63.6742	-970.394	-1.45	-0.00951444	-13.1003	-199.649	-0.3048	-0.002	-1186.98	-18089.5	-152.676	-1.00181	-8.82585	-134.506	-0.3048	-0.002	-7.21292	-109.925	-0.3048	-0.002
-67.788	-1033.09	-1.44	-0.00944882	-63.2455	-963.862	-1.44	-0.00944882	5.8793	89.6006	0.1524	0.001	-1163.91	-17738	-114.676	-0.75247	3.95791	60.3186	0.1524	0.001	3.27404	49.8964	0.1524	0.001
-67.3282	-1026.08	-1.43	-0.0093832	-62.8169	-957.329	-1.43	-0.0093832	11.7567	179.173	0.3048	0.002	-1092.41	-16648.3	-76.6764	-0.503126	7.91479	120.621	0.3048	0.002	6.5475	99.784	0.3048	0.002
-66.8684	-1019.07	-1.42	-0.00931759	-62.3882	-950.796	-1.42	-0.00931759	17.6323	268.717	0.4572	0.003	-1039.15	-15836.6	-61.6764	-0.404701	11.871	180.914	0.4572	0.003	9.82057	149.666	0.4572	0.003
-66.4086	-1012.07	-1.41	-0.00925197	-61.9595	-944.263	-1.41	-0.00925197	23.5061	358.233	0.6096	0.004	-902.471	-13753.7	-46.6764	-0.306276	15.8264	241.194	0.6096	0.004	13.0932	199.54	0.6096	0.004
-65.9488	-1005.06	-1.4	-0.00918635	-61.5308	-937.73	-1.4	-0.00918635	29.378	447.721	0.762	0.005	-693.502	-10569	-30.6764	-0.201289	19.781	301.462	0.762	0.005	16.3653	249.407	0.762	0.005
-65.489	-998.053	-1.39	-0.00912073	-61.1021	-931.196	-1.39	-0.00912073	35.2481	537.181	0.9144	0.006	-446.51	-6804.81	-15.6764	-0.102864	23.7347	361.717	0.9144	0.006	19.637	299.267	0.9144	0.006
-65.0292	-991.045	-1.38	-0.00905512	-60.6734	-924.663	-1.38	-0.00905512	41.1163	626.612	1.0668	0.007	-249.365	-3800.32	-7.6764	-0.0503701	27.6876	421.959	1.0668	0.007	22.9082	349.12	1.0668	0.007
-64.5694	-984.038	-1.37	-0.0089895	-60.2447	-918.129	-1.37	-0.0089895	46.9827	716.016	1.2192	0.008	-118.826	-1810.9	-3.6764	-0.0241234	31.6397	482.189	1.2192	0.008	26.1789	398.966	1.2192	0.008
-64.1096	-977.03	-1.36	-0.00892388	-59.816	-911.595	-1.36	-0.00892388	52.8472	805.391	1.3716	0.009	-54.1711	-825.567	-1.6764	-0.011	35.5909	542.406	1.3716	0.009	29.4491	448.805	1.3716	0.009
-63.6497	-970.021	-1.35	-0.00885827	-59.3872	-905.061	-1.35	-0.00885827	58.7098	894.738	1.524	0.01	-49.358	-752.217	-1.524	-0.01	39.5414	602.61	1.524	0.01	32.7189	498.637	1.524	0.01
-63.1898	-963.013	-1.34	-0.00879265	-58.9585	-898.527	-1.34	-0.00879265	131.421	2002.85	3.3236	0.0218084	-44.5437	-678.846	-1.3716	-0.009	88.5174	1349.01	3.3236	0.0218084	73.016	1112.76	3.3236	0.0218084
-62.73	-956.005	-1.33	-0.00872703	-58.5297	-891.993	-1.33	-0.00872703	318.413	4852.62	8.3236	0.0546168	-39.728	-605.455	-1.2192	-0.008	220.517	3360.68	8.3236	0.0546168	182.051	2774.45	8.3236	0.0546168
-62.2701	-948.996	-1.32	-0.00866142	-58.1009	-885.458	-1.32	-0.00866142	490.09	7468.98	15.3236	0.100549	-34.911	-532.044	-1.0668	-0.007	387.665	5908.02	15.3236	0.100549	333.697	5085.54	15.3236	0.100549
-61.8102	-941.987	-1.31	-0.0085958	-57.6722	-878.924	-1.31	-0.0085958	757.045	11537.4	31.3236	0.205535	-30.0927	-458.613	-0.9144	-0.006	647.199	9863.31	31.3236	0.205535	588.408	8967.35	31.3236	0.205535
-61.3503	-934.979	-1.3	-0.00853018	-57.2434	-872.389	-1.3	-0.00853018	960.264	14634.4	46.3236	0.303961	-25.2731	-385.162	-0.762	-0.005	833.233	12698.5	46.3236	0.303961	755.709	11517	46.3236	0.303961
-60.8904	-927.97	-1.29	-0.00846457	-56.8146	-865.854	-1.29	-0.00846457	1114.97	16992.1	61.3236	0.402386	-20.4522	-311.691	-0.6096	-0.004	961.771	14657.4	61.3236	0.402386	866.014	13198.1	61.3236	0.402386
-60.4305	-920.96	-1.28	-0.00839895	-56.3858	-859.32	-1.28	-0.00839895	1188.38	18110.8	76.3236	0.500811	-15.6299	-238.2	-0.4572	-0.003	1012.49	15430.4	76.3236	0.500811	915.701	13955.3	76.3236	0.500811
-59.9705	-913.951	-1.27	-0.00833333	-55.957	-852.784	-1.27	-0.00833333	1269.01	19339.7	114.324	0.750155	-10.8064	-164.689	-0.3048	-0.002	1094.07	16673.7	114.324	0.750155	1002.42	15276.9	114.324	0.750155
-59.5106	-906.942	-1.26	-0.00826772	-55.5282	-846.249	-1.26	-0.00826772	1278.77	19488.5	153.324	1.00606	4.82654	73.5565	0.1524	0.001	1116.27	17011.9	153.324	1.00606	1033.42	15749.3	153.324	1.00606
-59.0506	-899.932	-1.25	-0.0082021	-55.0993	-839.714	-1.25	-0.0082021	1322.16	20149.7	229.324	1.50475	9.65151	147.089	0.3048	0.002	1169.32	17820.4	229.324	1.50475	1091.38	16632.7	229.324	1.50475
-58.5907	-892.922	-1.24	-0.00813648	-54.6705	-833.178	-1.24	-0.00813648	1322.16	20149.7	229.324	1.50475	14.4754	220.605	0.4572	0.003	1188.78	18117.1	304.824	2.00015	1119.67	17063.8	305.324	2.00344
-58.1307	-885.912	-1.23	-0.00807087	-54.2416	-826.643	-1.23	-0.00807087	1311.78	19991.5	304.824	2.00015	19.2979	294.101	0.6096	0.004	1188.78	18117	304.824	2.00016	1111.09	16933	305.424	2.00409
-57.6707	-878.902	-1.22	-0.00800525	-53.8128	-820.107	-1.22	-0.00800525	1311.85	19992.5	304.824	2.00016	24.1192	367.576	0.762	0.005	1178.37	17958.4	304.924	2.00081	1111.16	16934.1	305.524	2.00475
-57.2107	-871.892	-1.21	-0.00793963	-53.3839	-813.571	-1.21	-0.00793963					28.9391	441.031	0.9144	0.006	1178.44	17959.4	305.024	2.00147	1111.22	16935	305.624	2.00541
-56.7507	-864.881	-1.2	-0.00787402	-52.955	-807.035	-1.2	-0.00787402					33.7576	514.466	1.0668	0.007	1178.51	17960.5	305.124	2.00213	1111.29	16936.1	305.724	2.00606
-56.2907	-857.871	-1.19	-0.0078084	-52.5262	-800.499	-1.19	-0.0078084					38.5749	587.882	1.2192	0.008	1178.58	17961.6	305.224	2.00278	1111.36	16937.1	305.824	2.00672
-55.8307	-850.86	-1.18	-0.00774278	-52.0973	-793.962	-1.18	-0.00774278					43.3909	661.277	1.3716	0.009	1178.65	17962.6	305.324	2.00344	1111.42	16938	305.924	2.00738
-55.3707	-843.849	-1.17	-0.00767717	-51.6684	-787.426	-1.17	-0.00767717					48.2055	734.652	1.524	0.01	1178.71	17963.5	305.424	2.00409	1111.49	16939.1	306.024	2.00803
-54.9106	-836.838	-1.16	-0.00761155	-51.2395	-780.889	-1.16	-0.00761155					108.032	1646.41	3.3236	0.0218084	1178.78	17964.6	305.524	2.00475	1111.56	16940.2	306.124	2.00869
-54.4506	-829.827	-1.15	-0.00754593	-50.8105	-774.353	-1.15	-0.00754593					268.326	4089.29	8.3236	0.0546168	1178.85	17965.7	305.624	2.00541	1111.63	16941.2	306.224	2.00934
-53.9905	-822.816	-1.14	-0.00748031	-50.3816	-767.816	-1.14	-0.00748031					439.662	6700.45	15.3236	0.100549	1178.92	17966.7	305.724	2.00606	1111.69	16942.2	306.324	2.01
-53.5305	-815.804	-1.13	-0.0074147	-49.9527	-761.279	-1.13	-0.0074147					702.805	10710.7	31.3236	0.205535	1178.98	17967.7	305.824	2.00672	1111.76	16943.2	306.424	2.01066
-53.0704	-808.792	-1.12	-0.00734908	-49.5237	-754.741	-1.12	-0.00734908					899.091	13702.1	46.3236	0.303961	1179.05	17968.7	305.924	2.00738	1111.82	16944.1	306.524	2.01131
-52.6103	-801.781	-1.11	-0.00728346	-49.0948	-748.204	-1.11	-0.00728346					1042.53	15888.1	61.3236	0.402386	1179.12	17969.8	306.024	2.00803	1111.89	16945.2	306.624	2.01197
-52.1502	-794.769	-1.1	-0.00721785	-48.6658	-741.667	-1.1	-0.00721785					1100.33	16769.1	76.3236	0.500811	1179.19	17970.9	306.124	2.00869	1111.96	16946.3	306.724	2.01262
-51.6901	-787.757	-1.09	-0.00715223	-48.2368	-735.129	-1.09	-0.00715223					1178.06	17953.6	114.324	0.750155	1179.25	17971.8	306.224	2.00934	1112.02	16947.2	306.824	2.01328
-51.2299	-780.744	-1.08	-0.00708661	-47.8078	-728.591	-1.08	-0.00708661					1194.12	18198.3	153.324	1.00606	1179.32	17972.8	306.324	2.01	1112.09	16948.3	306.924	2.01394
-50.7698	-773.732	-1.07	-0.007021	-47.3788	-722.053	-1.07	-0.007021					1241.3	18917.3	229.324	1.50475	1179.39	17973.9	306.424	2.01066	1112.16	16949.3	307.024	2.01459
-50.3097	-766.719	-1.06	-0.00695538	-46.9498	-715.515	-1.06	-0.00695538					1249.52	19042.7	295.324	1.93782	1179.45	17974.8	306.524	2.01131	1112.22	16950.2	307.124	2.01525
-49.8495	-759.707	-1.05	-0.00688976	-46.5208	-708.977	-1.05	-0.00688976					1217.69	18557.6	303.324	1.99031	1179.52	17975.9	306.624	2.01197	1112.29	16951.3	307.224	2.01591
-49.3894	-752.694	-1.04	-0.00682415	-46.0918	-702.439	-1.04	-0.00682415					1244.9	18972.3	305.324	2.00344	1179.59	17977	306.724	2.01262	1112.35	16952.2	307.324	2.01656
-48.9292	-745.681	-1.03	-0.00675853	-45.6628	-695.9	-1.03	-0.00675853					1244.96	18973.2	305.324	2.00344	1179.65	17977.9	306.824	2.01328	1112.42	16953.3	307.424	2.01722
-48.469	-738.667	-1.02	-0.00669291	-45.2337	-689.362	-1.02	-0.00669291									1179.72	17978.9	306.924	2.01394	1112.48	16954.2	307.524	2.01787
-48.0088	-731.654	-1.01	-0.0066273	-44.8047	-682.823	-1.01	-0.0066273									1179.78	17979.8	307.024	2.01459	1112.55	16955.3	307.624	2.01853
-47.5486	-724.641	-1	-0.00656168	-44.3756	-676.284	-1	-0.00656168									1179.85	17980.9	307.124	2.01525	1112.61	16956.2	307.724	2.01919
-47.0884	-717.627	-0.99	-0.00649606	-43.9465	-669.745	-0.99	-0.00649606									1179.92	17982	307.224	2.01591	1112.68	16957.2	307.824	2.01984
-46.6282	-710.613	-0.98	-0.00643045	-43.5175	-663.206	-0.98	-0.00643045									1179.98	17982.9	307.324	2.01656	1112.74	16958.2	307.924	2.0205
-46.1679	-703.599	-0.97	-0.00636483	-43.0884	-656.667	-0.97	-0.00636483									1180.05	17984	307.424	2.01722	1112.81	16959.2	308.024	2.02115
-45.7077	-696.585	-0.96	-0.00629921	-42.6593	-650.127	-0.96	-0.00629921									1180.11	17984.9	307.524	2.01787	1112.87	16960.1	308.124	2.02181
-45.2474	-689.571	-0.95	-0.0062336	-42.2302	-643.588	-0.95	-0.0062336									1180.18	17985.9	307.624	2.01853	1112.94	16961.2	308.224	2.02247
-44.7872	-682.556	-0.94	-0.00616798	-41.8011	-637.048	-0.94	-0.00616798									1180.25	17987	307.724	2.01919	1113	16962.1	308.324	2.02312
-44.3269	-675.542	-0.93	-0.00610236	-41.3719	-630.508	-0.93	-0.00610236									1180.31	17987.9	307.824	2.01984	1113.06	16963	308.424	2.02378
-43.8666	-668.527	-0.92	-0.00603675	-40.9428	-623.968	-0.92	-0.00603675									1180.38	17989	307.924	2.0205	1113.13	16964.1	308.524	2.02444
-43.4063	-661.512	-0.91	-0.00597113	-40.5137	-617.428	-0.91	-0.00597113									1180.44	17989.9	308.024	2.02115	1113.19	16965	308.624	2.02509
-42.946	-654.497	-0.9	-0.00590551	-40.0845	-610.888	-0.9	-0.00590551									1180.51	17991	308.124	2.02181	1113.26	16966.1	308.724	2.02575
-42.4857	-647.482	-0.89	-0.0058399	-39.6553	-604.347	-0.89	-0.0058399									1180.57	17991.9	308.224	2.02247	1113.32	16967	308.824	2.0264
-42.0254	-640.467	-0.88	-0.00577428	-39.2262	-597.807	-0.88	-0.00577428									1180.64	17993	308.324	2.02312	1113.38	16967.9	308.924	2.02706
-41.565	-633.451	-0.87	-0.00570866	-38.797	-591.266	-0.87	-0.00570866									1180.7	17993.9	308.424	2.02378	1113.45	16969	309.024	2.02772
-41.1047	-626.436	-0.86	-0.00564304	-38.3678	-584.725	-0.86	-0.00564304									1180.77	17994.9	308.524	2.02444	1113.51	16969.9	309.124	2.02837
-40.6443	-619.42	-0.85	-0.00557743	-37.9386	-578.184	-0.85	-0.00557743									1180.83	17995.8	308.624	2.02509	1113.57	16970.8	309.224	2.02903
-40.184	-612.404	-0.84	-0.00551181	-37.5094	-571.643	-0.84	-0.00551181									1180.9	17996.9	308.724	2.02575	1113.63	16971.7	309.324	2.02969
-39.7236	-605.388	-0.83	-0.00544619	-37.0802	-565.102	-0.83	-0.00544619									1180.96	17997.8	308.824	2.0264	1113.68	16972.5	309.424	2.03034
-39.2632	-598.371	-0.82	-0.00538058	-36.651	-558.561	-0.82	-0.00538058									1181.02	17998.7	308.924	2.02706	1113.73	16973.2	309.524	2.031
-38.8028	-591.355	-0.81	-0.00531496	-36.2217	-552.019	-0.81	-0.00531496									1181.09	17999.8	309.024	2.02772	1113.78	16974	309.624	2.03165
-38.3424	-584.338	-0.8	-0.00524934	-35.7925	-545.478	-0.8	-0.00524934									1181.15	18000.7	309.124	2.02837	1113.84	16974.9	309.724	2.03231
-37.882	-577.322	-0.79	-0.00518373	-35.3632	-538.936	-0.79	-0.00518373									1181.22	18001.8	309.224	2.02903	1113.89	16975.7	309.824	2.03297
-37.4216	-570.305	-0.78	-0.00511811	-34.934	-532.394	-0.78	-0.00511811									1181.28	18002.7	309.324	2.02969	1113.94	16976.4	309.924	2.03362
-36.9611	-563.288	-0.77	-0.00505249	-34.5047	-525.852	-0.77	-0.00505249									1181.34	18003.6	309.424	2.03034	1113.99	16977.2	310.024	2.03428
-36.5007	-556.271	-0.76	-0.00498688	-34.0754	-519.309	-0.76	-0.00498688									1181.41	18004.7	309.524	2.031	1114.04	16978	310.124	2.03493
-36.0402	-549.253	-0.75	-0.00492126	-33.6461	-512.767	-0.75	-0.00492126									1181.47	18005.6	309.624	2.03165	1114.09	16978.7	310.224	2.03559
-35.5798	-542.236	-0.74	-0.00485564	-33.2168	-506.225	-0.74	-0.00485564									1181.53	18006.5	309.724	2.03231	1114.13	16979.3	310.324	2.03625
-35.1193	-535.218	-0.73	-0.00479003	-32.7875	-499.682	-0.73	-0.00479003									1181.59	18007.4	309.824	2.03297	1114.18	16980.1	310.424	2.0369
-34.6588	-528.2	-0.72	-0.00472441	-32.3582	-493.139	-0.72	-0.00472441									1181.65	18008.3	309.924	2.03362	1114.23	16980.9	310.524	2.03756
-34.1983	-521.182	-0.71	-0.00465879	-31.9289	-486.596	-0.71	-0.00465879									1181.7	18009.1	310.024	2.03428	1114.28	16981.6	310.624	2.03822
-33.7378	-514.164	-0.7	-0.00459318	-31.4996	-480.053	-0.7	-0.00459318									1181.75	18009.9	310.124	2.03493	1114.33	16982.4	310.724	2.03887
-33.2773	-507.146	-0.69	-0.00452756	-31.0702	-473.51	-0.69	-0.00452756									1181.8	18010.6	310.224	2.03559	1114.38	16983.2	310.824	2.03953
-32.8168	-500.128	-0.68	-0.00446194	-30.6409	-466.967	-0.68	-0.00446194									1181.85	18011.4	310.324	2.03625	1114.42	16983.8	310.924	2.04018
-32.3562	-493.109	-0.67	-0.00439633	-30.2115	-460.423	-0.67	-0.00439633									1181.9	18012.2	310.424	2.0369	1114.47	16984.5	311.024	2.04084
-31.8957	-486.09	-0.66	-0.00433071	-29.7821	-453.879	-0.66	-0.00433071									1181.95	18012.9	310.524	2.03756	1114.52	16985.3	311.124	2.0415
-31.4351	-479.071	-0.65	-0.00426509	-29.3527	-447.336	-0.65	-0.00426509									1182	18013.7	310.624	2.03822	1114.56	16985.9	311.224	2.04215
-30.9746	-472.052	-0.64	-0.00419948	-28.9233	-440.792	-0.64	-0.00419948									1182.05	18014.4	310.724	2.03887	1114.61	16986.7	311.324	2.04281
-30.514	-465.033	-0.63	-0.00413386	-28.4939	-434.248	-0.63	-0.00413386									1182.1	18015.2	310.824	2.03953	1114.65	16987.3	311.424	2.04346
-30.0534	-458.014	-0.62	-0.00406824	-28.0645	-427.704	-0.62	-0.00406824									1182.15	18016	310.924	2.04018	1114.69	16987.9	311.524	2.04412
-29.5928	-450.994	-0.61	-0.00400262	-27.6351	-421.159	-0.61	-0.00400262									1182.2	18016.7	311.024	2.04084	1114.74	16988.6	311.624	2.04478
-29.1322	-443.975	-0.6	-0.00393701	-27.2057	-414.615	-0.6	-0.00393701									1182.24	18017.3	311.124	2.0415	1114.78	16989.2	311.724	2.04543
-28.6716	-436.955	-0.59	-0.00387139	-26.7763	-408.07	-0.59	-0.00387139									1182.29	18018.1	311.224	2.04215	1114.82	16989.9	311.824	2.04609
-28.211	-429.935	-0.58	-0.00380577	-26.3468	-401.525	-0.58	-0.00380577									1182.34	18018.9	311.324	2.04281	1114.86	16990.5	311.924	2.04675
-27.7503	-422.915	-0.57	-0.00374016	-25.9174	-394.981	-0.57	-0.00374016									1182.38	18019.5	311.424	2.04346	1114.9	16991.1	312.024	2.0474
-27.2897	-415.895	-0.56	-0.00367454	-25.4879	-388.436	-0.56	-0.00367454									1182.43	18020.2	311.524	2.04412	1114.95	16991.8	312.124	2.04806
-26.829	-408.874	-0.55	-0.00360892	-25.0584	-381.89	-0.55	-0.00360892									1182.47	18020.8	311.624	2.04478	1114.99	16992.4	312.224	2.04871
-26.3684	-401.854	-0.54	-0.00354331	-24.6289	-375.345	-0.54	-0.00354331									1182.51	18021.5	311.724	2.04543	1115.03	16993.1	312.324	2.04937
-25.9077	-394.833	-0.53	-0.00347769	-24.1995	-368.8	-0.53	-0.00347769									1182.54	18021.9	311.824	2.04609	1115.07	16993.7	312.424	2.05003
-25.447	-387.812	-0.52	-0.00341207	-23.77	-362.254	-0.52	-0.00341207									1182.58	18022.5	311.924	2.04675	1115.11	16994.3	312.524	2.05068
-24.9863	-380.791	-0.51	-0.00334646	-23.3404	-355.708	-0.51	-0.00334646									1182.61	18023	312.024	2.0474	1115.16	16995	312.624	2.05134
-24.5256	-373.77	-0.5	-0.00328084	-22.9109	-349.163	-0.5	-0.00328084									1182.64	18023.4	312.124	2.04806	1115.2	16995.6	312.724	2.05199
-24.0649	-366.749	-0.49	-0.00321522	-22.4814	-342.617	-0.49	-0.00321522									1182.67	18023.9	312.224	2.04871	1115.24	16996.3	312.824	2.05265
-23.6041	-359.727	-0.48	-0.00314961	-22.0519	-336.07	-0.48	-0.00314961									1182.7	18024.3	312.324	2.04937	1115.28	16996.9	312.924	2.05331
-23.1434	-352.706	-0.47	-0.00308399	-21.6223	-329.524	-0.47	-0.00308399									1182.72	18024.7	312.424	2.05003	1115.32	16997.5	313.024	2.05396
-22.6827	-345.684	-0.46	-0.00301837	-21.1928	-322.978	-0.46	-0.00301837									1182.75	18025.1	312.524	2.05068	1115.36	16998.1	313.124	2.05462
-22.2219	-338.662	-0.45	-0.00295276	-20.7632	-316.431	-0.45	-0.00295276									1182.78	18025.6	312.624	2.05134	1115.4	16998.7	313.224	2.05528
-21.7611	-331.64	-0.44	-0.00288714	-20.3336	-309.884	-0.44	-0.00288714									1182.81	18026	312.724	2.05199	1115.44	16999.3	313.324	2.05593
-21.3004	-324.617	-0.43	-0.00282152	-19.904	-303.338	-0.43	-0.00282152									1182.84	18026.5	312.824	2.05265	1115.49	17000.1	313.424	2.05659
-20.8396	-317.595	-0.42	-0.00275591	-19.4744	-296.791	-0.42	-0.00275591									1182.87	18026.9	312.924	2.05331	1115.53	17000.7	313.524	2.05724
-20.3788	-310.573	-0.41	-0.00269029	-19.0448	-290.243	-0.41	-0.00269029									1182.89	18027.2	313.024	2.05396	1115.57	17001.3	313.624	2.0579
-19.918	-303.55	-0.4	-0.00262467	-18.6152	-283.696	-0.4	-0.00262467									1182.92	18027.7	313.124	2.05462	1115.61	17001.9	313.724	2.05856
-19.4571	-296.527	-0.39	-0.00255906	-18.1856	-277.149	-0.39	-0.00255906									1182.95	18028.2	313.224	2.05528	1115.65	17002.5	313.824	2.05921
-18.9963	-289.504	-0.38	-0.00249344	-17.756	-270.601	-0.38	-0.00249344									1182.98	18028.6	313.324	2.05593	1115.69	17003.1	313.924	2.05987
-18.5355	-282.481	-0.37	-0.00242782	-17.3264	-264.054	-0.37	-0.00242782									1183.01	18029.1	313.424	2.05659	1115.73	17003.7	314.024	2.06052
-18.0746	-275.457	-0.36	-0.0023622	-16.8967	-257.506	-0.36	-0.0023622									1183.03	18029.4	313.524	2.05724	1115.77	17004.3	314.124	2.06118
-17.6138	-268.434	-0.35	-0.00229659	-16.4671	-250.958	-0.35	-0.00229659									1183.06	18029.8	313.624	2.0579	1115.81	17004.9	314.224	2.06184
-17.1529	-261.41	-0.34	-0.00223097	-16.0374	-244.41	-0.34	-0.00223097									1183.09	18030.3	313.724	2.05856	1115.85	17005.6	314.324	2.06249
-16.692	-254.387	-0.33	-0.00216535	-15.6077	-237.862	-0.33	-0.00216535									1183.11	18030.6	313.824	2.05921	1115.89	17006.2	314.424	2.06315
-16.2311	-247.363	-0.32	-0.00209974	-15.178	-231.313	-0.32	-0.00209974									1183.14	18031.1	313.924	2.05987	1115.93	17006.8	314.524	2.06381
-15.7702	-240.339	-0.31	-0.00203412	-14.7483	-224.765	-0.31	-0.00203412									1183.17	18031.5	314.024	2.06052	1115.97	17007.4	314.624	2.06446
-15.3093	-233.314	-0.3	-0.0019685	-14.3186	-218.216	-0.3	-0.0019685									1183.2	18032	314.124	2.06118	1116.01	17008	314.724	2.06512
-14.8484	-226.29	-0.29	-0.00190289	-13.8889	-211.667	-0.29	-0.00190289									1183.22	18032.3	314.224	2.06184	1116.05	17008.6	314.824	2.06577
-14.3875	-219.265	-0.28	-0.00183727	-13.4592	-205.118	-0.28	-0.00183727									1183.25	18032.7	314.324	2.06249	1116.09	17009.2	314.924	2.06643
-13.9266	-212.241	-0.27	-0.00177165	-13.0295	-198.569	-0.27	-0.00177165									1183.27	18033	314.424	2.06315	1116.13	17009.8	315.024	2.06709
-13.4656	-205.216	-0.26	-0.00170604	-12.5997	-192.02	-0.26	-0.00170604									1183.3	18033.5	314.524	2.06381	1116.17	17010.4	315.124	2.06774
-13.0046	-198.191	-0.25	-0.00164042	-12.17	-185.471	-0.25	-0.00164042									1183.33	18033.9	314.624	2.06446	1116.21	17011	315.224	2.0684
-12.5437	-191.166	-0.24	-0.0015748	-11.7402	-178.921	-0.24	-0.0015748									1183.35	18034.3	314.724	2.06512	1116.25	17011.7	315.324	2.06906
-12.0827	-184.14	-0.23	-0.00150919	-11.3105	-172.372	-0.23	-0.00150919									1183.38	18034.7	314.824	2.06577	1116.29	17012.3	315.424	2.06971
-11.6217	-177.115	-0.22	-0.00144357	-10.8807	-165.822	-0.22	-0.00144357									1183.4	18035	314.924	2.06643	1116.33	17012.9	315.524	2.07037
-11.1607	-170.089	-0.21	-0.00137795	-10.4509	-159.272	-0.21	-0.00137795									1183.43	18035.5	315.024	2.06709	1116.37	17013.5	315.624	2.07102
-10.6997	-163.063	-0.2	-0.00131234	-10.0211	-152.722	-0.2	-0.00131234									1183.45	18035.8	315.124	2.06774	1116.41	17014.1	315.724	2.07168
-10.2387	-156.038	-0.19	-0.00124672	-9.59132	-146.172	-0.19	-0.00124672									1183.48	18036.2	315.224	2.0684	1116.45	17014.7	315.824	2.07234
-9.77766	-149.011	-0.18	-0.0011811	-9.16151	-139.621	-0.18	-0.0011811									1183.5	18036.5	315.324	2.06906	1116.49	17015.3	315.924	2.07299
-9.31662	-141.985	-0.17	-0.00111549	-8.73168	-133.071	-0.17	-0.00111549									1183.53	18037	315.424	2.06971	1116.53	17015.9	316.024	2.07365
-8.85557	-134.959	-0.16	-0.00104987	-8.30186	-126.52	-0.16	-0.00104987									1183.55	18037.3	315.524	2.07037	1116.57	17016.5	316.124	2.0743
-8.39451	-127.932	-0.15	-0.000984252	-7.87202	-119.97	-0.15	-0.000984252									1183.58	18037.8	315.624	2.07102	1116.61	17017.1	316.224	2.07496
-7.93344	-120.906	-0.14	-0.000918635	-7.44217	-113.419	-0.14	-0.000918635									1183.6	18038.1	315.724	2.07168	1116.65	17017.7	316.324	2.07562
-7.47236	-113.879	-0.13	-0.000853018	-7.01231	-106.868	-0.13	-0.000853018									1183.62	18038.4	315.824	2.07234	1116.69	17018.4	316.424	2.07627
-7.01127	-106.852	-0.12	-0.000787402	-6.58245	-100.316	-0.12	-0.000787402									1183.65	18038.8	315.924	2.07299	1116.73	17019	316.524	2.07693
-6.55017	-99.8247	-0.11	-0.000721785	-6.15257	-93.7652	-0.11	-0.000721785									1183.67	18039.1	316.024	2.07365	1116.77	17019.6	316.624	2.07759
-6.08907	-92.7974	-0.1	-0.000656168	-5.72269	-87.2137	-0.1	-0.000656168									1183.69	18039.4	316.124	2.0743	1116.81	17020.2	316.724	2.07824
-5.62795	-85.7699	-0.09	-0.000590551	-5.29279	-80.6622	-0.09	-0.000590551									1183.72	18039.9	316.224	2.07496	1116.85	17020.8	316.824	2.0789
-5.16682	-78.7423	-0.08	-0.000524934	-4.86289	-74.1104	-0.08	-0.000524934									1183.74	18040.2	316.324	2.07562	1116.89	17021.4	316.924	2.07955
-4.70568	-71.7145	-0.07	-0.000459318	-4.43298	-67.5586	-0.07	-0.000459318									1183.76	18040.5	316.424	2.07627	1116.93	17022	317.024	2.08021
-4.24453	-64.6866	-0.06	-0.000393701	-4.00306	-61.0066	-0.06	-0.000393701									1183.79	18041	316.524	2.07693	1116.96	17022.5	317.124	2.08087
-3.78337	-57.6586	-0.05	-0.000328084	-3.57313	-54.4545	-0.05	-0.000328084									1183.81	18041.3	316.624	2.07759	1117	17023.1	317.224	2.08152
-3.3222	-50.6303	-0.04	-0.000262467	-3.14319	-47.9022	-0.04	-0.000262467									1183.83	18041.6	316.724	2.07824	1117.04	17023.7	317.324	2.08218
-2.86102	-43.602	-0.03	-0.00019685	-2.71324	-41.3498	-0.03	-0.00019685									1183.85	18041.9	316.824	2.0789	1117.08	17024.3	317.424	2.08283
-2.39983	-36.5734	-0.02	-0.000131234	-2.28328	-34.7972	-0.02	-0.000131234									1183.87	18042.2	316.924	2.07955	1117.12	17024.9	317.524	2.08349
-1.93863	-29.5448	-0.01	-6.56168e-05	-1.85331	-28.2445	-0.01	-6.56168e-05									1183.89	18042.5	317.024	2.08021	1117.16	17025.5	317.624	2.08415
0.922465	14.0584	0.02	0.000131234	0.859997	13.1064	0.02	0.000131234									1183.9	18042.6	317.124	2.08087	1117.2	17026.1	317.724	2.0848
1.38368	21.0873	0.03	0.00019685	1.28998	19.6593	0.03	0.00019685									1183.92	18042.9	317.224	2.08152	1117.24	17026.7	317.824	2.08546
1.84489	28.1161	0.04	0.000262467	1.71996	26.2121	0.04	0.000262467									1183.94	18043.2	317.324	2.08218	1117.27	17027.2	317.924	2.08612
2.30609	35.1448	0.05	0.000328084	2.14992	32.7648	0.05	0.000328084									1183.95	18043.4	317.424	2.08283	1117.31	17027.8	318.024	2.08677
2.76727	42.1733	0.06	0.000393701	2.57988	39.3174	0.06	0.000393701									1183.97	18043.7	317.524	2.08349	1117.35	17028.4	318.124	2.08743
3.22845	49.2016	0.07	0.000459318	3.00983	45.8698	0.07	0.000459318									1183.99	18044	317.624	2.08415	1117.39	17029	318.224	2.08808
3.68962	56.2298	0.08	0.000524934	3.43977	52.4221	0.08	0.000524934									1184	18044.2	317.724	2.0848	1117.43	17029.6	318.324	2.08874
4.15078	63.2578	0.09	0.000590551	3.8697	58.9742	0.09	0.000590551									1184.02	18044.5	317.824	2.08546	1117.46	17030.1	318.424	2.0894
4.61192	70.2857	0.1	0.000656168	4.29962	65.5262	0.1	0.000656168									1184.04	18044.8	317.924	2.08612	1117.5	17030.7	318.524	2.09005
5.07306	77.3134	0.11	0.000721785	4.72953	72.078	0.11	0.000721785									1184.05	18044.9	318.024	2.08677	1117.54	17031.3	318.624	2.09071
5.53419	84.341	0.12	0.000787402	5.15943	78.6298	0.12	0.000787402									1184.07	18045.2	318.124	2.08743	1117.58	17031.9	318.724	2.09136
5.9953	91.3684	0.13	0.000853018	5.58933	85.1813	0.13	0.000853018									1184.08	18045.4	318.224	2.08808	1117.61	17032.4	318.824	2.09202
6.45641	98.3957	0.14	0.000918635	6.01921	91.7328	0.14	0.000918635									1184.1	18045.7	318.324	2.08874	1117.65	17033	318.924	2.09268
6.91751	105.423	0.15	0.000984252	6.44909	98.2841	0.15	0.000984252									1184.11	18045.8	318.424	2.0894	1117.69	17033.6	319.024	2.09333
7.37859	112.45	0.16	0.00104987	6.87895	104.835	0.16	0.00104987									1184.12	18046	318.524	2.09005	1117.72	17034.1	319.124	2.09399
7.83967	119.477	0.17	0.00111549	7.30881	111.386	0.17	0.00111549									1184.14	18046.3	318.624	2.09071	1117.76	17034.7	319.224	2.09465
8.30074	126.503	0.18	0.0011811	7.73866	117.937	0.18	0.0011811									1184.15	18046.4	318.724	2.09136	1117.8	17035.3	319.324	2.0953
8.76179	133.53	0.19	0.00124672	8.16849	124.488	0.19	0.00124672									1184.17	18046.8	318.824	2.09202	1117.83	17035.7	319.424	2.09596
9.22284	140.556	0.2	0.00131234	8.59832	131.038	0.2	0.00131234									1184.18	18046.9	318.924	2.09268	1117.87	17036.3	319.524	2.09661
9.68388	147.582	0.21	0.00137795	9.02814	137.589	0.21	0.00137795									1184.19	18047.1	319.024	2.09333	1117.91	17036.9	319.624	2.09727
10.1449	154.608	0.22	0.00144357	9.45795	144.139	0.22	0.00144357									1184.2	18047.2	319.124	2.09399	1117.94	17037.4	319.724	2.09793
10.6059	161.634	0.23	0.00150919	9.88776	150.689	0.23	0.00150919									1184.22	18047.5	319.224	2.09465	1117.98	17038	319.824	2.09858
11.0669	168.66	0.24	0.0015748	10.3175	157.239	0.24	0.0015748									1184.23	18047.7	319.324	2.0953	1118.02	17038.6	319.924	2.09924
11.5279	175.686	0.25	0.00164042	10.7473	163.789	0.25	0.00164042									1184.24	18047.8	319.424	2.09596	1118.05	17039.1	320.024	2.0999
11.9889	182.711	0.26	0.00170604	11.1771	170.339	0.26	0.00170604									1184.25	18048	319.524	2.09661	1118.09	17039.7	320.124	2.10055
12.4499	189.736	0.27	0.00177165	11.6069	176.889	0.27	0.00177165									1184.26	18048.1	319.624	2.09727	1118.12	17040.1	320.224	2.10121
12.9109	196.761	0.28	0.00183727	12.0366	183.438	0.28	0.00183727									1184.27	18048.3	319.724	2.09793	1118.16	17040.8	320.324	2.10186
13.3718	203.786	0.29	0.00190289	12.4664	189.988	0.29	0.00190289									1184.28	18048.4	319.824	2.09858	1118.2	17041.4	320.424	2.10252
13.8328	210.811	0.3	0.0019685	12.8961	196.537	0.3	0.0019685									1184.29	18048.6	319.924	2.09924	1118.23	17041.8	320.524	2.10318
14.2937	217.836	0.31	0.00203412	13.3258	203.086	0.31	0.00203412									1184.3	18048.7	320.024	2.0999	1118.27	17042.4	320.624	2.10383
14.7546	224.86	0.32	0.00209974	13.7556	209.635	0.32	0.00209974									1184.31	18048.9	320.124	2.10055	1118.3	17042.9	320.724	2.10449
15.2155	231.885	0.33	0.00216535	14.1853	216.184	0.33	0.00216535									1184.32	18049	320.224	2.10121	1118.33	17043.3	320.824	2.10514
15.6764	238.909	0.34	0.00223097	14.615	222.732	0.34	0.00223097									1184.33	18049.2	320.324	2.10186	1118.37	17044	320.924	2.1058
16.1373	245.933	0.35	0.00229659	15.0447	229.281	0.35	0.00229659									1184.34	18049.3	320.424	2.10252	1118.4	17044.4	321.024	2.10646
16.5982	252.957	0.36	0.0023622	15.4743	235.829	0.36	0.0023622									1184.35	18049.5	320.524	2.10318	1118.44	17045	321.124	2.10711
17.0591	259.981	0.37	0.00242782	15.904	242.377	0.37	0.00242782									1184.35	18049.5	320.624	2.10383	1118.47	17045.5	321.224	2.10777
17.52	267.004	0.38	0.00249344	16.3337	248.925	0.38	0.00249344									1184.36	18049.6	320.724	2.10449	1118.5	17045.9	321.324	2.10843
17.9808	274.028	0.39	0.00255906	16.7633	255.473	0.39	0.00255906									1184.34	18049.3	320.824	2.10514	1118.53	17046.4	321.424	2.10908
18.4417	281.051	0.4	0.00262467	17.193	262.021	0.4	0.00262467									1184.3	18048.7	320.924	2.1058	1118.57	17047	321.524	2.10974
18.9025	288.074	0.41	0.00269029	17.6226	268.569	0.41	0.00269029									1184.25	18048	321.024	2.10646	1118.6	17047.5	321.624	2.11039
19.3633	295.097	0.42	0.00275591	18.0523	275.116	0.42	0.00275591									1184.2	18047.2	321.124	2.10711	1118.63	17047.9	321.724	2.11105
19.8241	302.12	0.43	0.00282152	18.4819	281.664	0.43	0.00282152									1184.15	18046.4	321.224	2.10777	1118.66	17048.4	321.824	2.11171
20.2849	309.143	0.44	0.00288714	18.9115	288.211	0.44	0.00288714									1184.09	18045.5	321.324	2.10843	1118.69	17048.8	321.924	2.11236
20.7457	316.165	0.45	0.00295276	19.3411	294.758	0.45	0.00295276									1184.04	18044.8	321.424	2.10908	1118.72	17049.3	322.024	2.11302
21.2065	323.187	0.46	0.00301837	19.7707	301.305	0.46	0.00301837									1183.99	18044	321.524	2.10974	1118.76	17049.9	322.124	2.11367
21.6673	330.21	0.47	0.00308399	20.2003	307.852	0.47	0.00308399									1183.93	18043.1	321.624	2.11039	1118.79	17050.4	322.224	2.11433
22.1281	337.232	0.48	0.00314961	20.6298	314.399	0.48	0.00314961									1183.87	18042.2	321.724	2.11105	1118.82	17050.8	322.324	2.11499
22.5888	344.254	0.49	0.00321522	21.0594	320.945	0.49	0.00321522									1183.81	18041.3	321.824	2.11171	1118.85	17051.3	322.424	2.11564
23.0496	351.275	0.5	0.00328084	21.4889	327.492	0.5	0.00328084									1183.75	18040.3	321.924	2.11236	1118.88	17051.7	322.524	2.1163
23.5103	358.297	0.51	0.00334646	21.9185	334.038	0.51	0.00334646									1183.69	18039.4	322.024	2.11302	1118.91	17052.2	322.624	2.11696
23.971	365.318	0.52	0.00341207	22.348	340.584	0.52	0.00341207									1183.63	18038.5	322.124	2.11367	1118.94	17052.6	322.724	2.11761
24.4317	372.34	0.53	0.00347769	22.7776	347.13	0.53	0.00347769									1183.56	18037.5	322.224	2.11433	1118.97	17053.1	322.824	2.11827
24.8924	379.361	0.54	0.00354331	23.2071	353.676	0.54	0.00354331									1183.5	18036.5	322.324	2.11499	1119	17053.6	322.924	2.11892
25.3531	386.382	0.55	0.00360892	23.6366	360.222	0.55	0.00360892									1183.43	18035.5	322.424	2.11564	1119.03	17054	323.024	2.11958
25.8138	393.403	0.56	0.00367454	24.0661	366.767	0.56	0.00367454									1183.37	18034.6	322.524	2.1163	1119.06	17054.5	323.124	2.12024
26.2745	400.423	0.57	0.00374016	24.4956	373.313	0.57	0.00374016									1183.3	18033.5	322.624	2.11696	1119.09	17054.9	323.224	2.12089
26.7352	407.444	0.58	0.00380577	24.9251	379.858	0.58	0.00380577									1183.23	18032.4	322.724	2.11761	1119.12	17055.4	323.324	2.12155
27.1958	414.464	0.59	0.00387139	25.3545	386.403	0.59	0.00387139									1183.16	18031.4	322.824	2.11827	1119.15	17055.8	323.424	2.1222
27.6565	421.485	0.6	0.00393701	25.784	392.948	0.6	0.00393701									1183.08	18030.1	322.924	2.11892	1119.18	17056.3	323.524	2.12286
28.1171	428.505	0.61	0.00400262	26.2134	399.493	0.61	0.00400262									1182.99	18028.8	323.024	2.11958	1119.21	17056.8	323.624	2.12352
28.5777	435.525	0.62	0.00406824	26.6429	406.038	0.62	0.00406824									1182.91	18027.5	323.124	2.12024	1119.24	17057.2	323.724	2.12417
29.0383	442.544	0.63	0.00413386	27.0723	412.582	0.63	0.00413386									1182.82	18026.2	323.224	2.12089	1119.27	17057.7	323.824	2.12483
29.4989	449.564	0.64	0.00419948	27.5018	419.127	0.64	0.00419948									1182.74	18025	323.324	2.12155	1119.29	17058	323.924	2.12549
29.9595	456.583	0.65	0.00426509	27.9312	425.671	0.65	0.00426509									1182.65	18023.6	323.424	2.1222	1119.32	17058.4	324.024	2.12614
30.4201	463.603	0.66	0.00433071	28.3606	432.215	0.66	0.00433071									1182.56	18022.2	323.524	2.12286	1119.35	17058.9	324.124	2.1268
30.8807	470.622	0.67	0.00439633	28.79	438.759	0.67	0.00439633									1182.47	18020.8	323.624	2.12352	1119.38	17059.4	324.224	2.12745
31.3413	477.641	0.68	0.00446194	29.2194	445.303	0.68	0.00446194									1182.38	18019.5	323.724	2.12417	1119.4	17059.7	324.324	2.12811
31.8018	484.66	0.69	0.00452756	29.6487	451.847	0.69	0.00452756									1182.29	18018.1	323.824	2.12483	1119.43	17060.1	324.424	2.12877
32.2624	491.678	0.7	0.00459318	30.0781	458.391	0.7	0.00459318									1182.2	18016.7	323.924	2.12549	1119.46	17060.6	324.524	2.12942
32.7229	498.697	0.71	0.00465879	30.5075	464.934	0.71	0.00465879									1182.1	18015.2	324.024	2.12614	1119.48	17060.9	324.624	2.13008
33.1834	505.715	0.72	0.00472441	30.9368	471.477	0.72	0.00472441									1182.01	18013.8	324.124	2.1268	1119.51	17061.3	324.724	2.13073
33.6439	512.733	0.73	0.00479003	31.3662	478.021	0.73	0.00479003									1181.92	18012.5	324.224	2.12745	1119.54	17061.8	324.824	2.13139
34.1044	519.752	0.74	0.00485564	31.7955	484.564	0.74	0.00485564									1181.82	18010.9	324.324	2.12811	1119.56	17062.1	324.924	2.13205
34.5649	526.769	0.75	0.00492126	32.2248	491.107	0.75	0.00492126									1181.72	18009.4	324.424	2.12877	1119.59	17062.6	325.024	2.1327
35.0254	533.787	0.76	0.00498688	32.6542	497.649	0.76	0.00498688									1181.63	18008	324.524	2.12942	1119.61	17062.9	325.124	2.13336
35.4859	540.805	0.77	0.00505249	33.0835	504.192	0.77	0.00505249									1181.53	18006.5	324.624	2.13008	1119.64	17063.3	325.224	2.13402
35.9463	547.822	0.78	0.00511811	33.5128	510.734	0.78	0.00511811									1181.43	18005	324.724	2.13073	1119.67	17063.8	325.324	2.13467
36.4068	554.84	0.79	0.00518373	33.942	517.277	0.79	0.00518373									1181.33	18003.5	324.824	2.13139	1119.69	17064.1	325.424	2.13533
36.8672	561.857	0.8	0.00524934	34.3713	523.819	0.8	0.00524934									1181.23	18001.9	324.924	2.13205	1119.72	17064.5	325.524	2.13598
37.3277	568.874	0.81	0.00531496	34.8006	530.361	0.81	0.00531496									1181.12	18000.3	325.024	2.1327	1119.74	17064.8	325.624	2.13664
37.7881	575.891	0.82	0.00538058	35.2299	536.903	0.82	0.00538058									1181.02	17998.7	325.124	2.13336	1119.77	17065.3	325.724	2.1373
38.2485	582.907	0.83	0.00544619	35.6591	543.445	0.83	0.00544619									1180.91	17997.1	325.224	2.13402	1119.79	17065.6	325.824	2.13795
38.7089	589.924	0.84	0.00551181	36.0884	549.987	0.84	0.00551181									1180.8	17995.4	325.324	2.13467	1119.82	17066.1	325.924	2.13861
39.1693	596.94	0.85	0.00557743	36.5176	556.528	0.85	0.00557743									1180.69	17993.7	325.424	2.13533	1119.84	17066.4	326.024	2.13927
39.6297	603.956	0.86	0.00564304	36.9468	563.069	0.86	0.00564304									1180.58	17992	325.524	2.13598	1119.86	17066.7	326.124	2.13992
40.0901	610.973	0.87	0.00570866	37.376	569.611	0.87	0.00570866									1180.47	17990.4	325.624	2.13664	1119.89	17067.1	326.224	2.14058
40.5504	617.988	0.88	0.00577428	37.8052	576.152	0.88	0.00577428									1180.36	17988.7	325.724	2.1373	1119.91	17067.4	326.324	2.14123
41.0108	625.004	0.89	0.0058399	38.2344	582.693	0.89	0.0058399									1180.24	17986.9	325.824	2.13795	1119.94	17067.9	326.424	2.14189
41.4711	632.02	0.9	0.00590551	38.6636	589.234	0.9	0.00590551									1180.12	17985	325.924	2.13861	1119.96	17068.2	326.524	2.14255
41.9314	639.035	0.91	0.00597113	39.0928	595.774	0.91	0.00597113									1180	17983.2	326.024	2.13927	1119.98	17068.5	326.624	2.1432
42.3918	646.051	0.92	0.00603675	39.522	602.315	0.92	0.00603675									1179.87	17981.2	326.124	2.13992	1120.01	17069	326.724	2.14386
42.8521	653.066	0.93	0.00610236	39.9511	608.855	0.93	0.00610236									1179.74	17979.2	326.224	2.14058	1120.03	17069.3	326.824	2.14451
43.3124	660.081	0.94	0.00616798	40.3803	615.395	0.94	0.00616798									1179.62	17977.4	326.324	2.14123	1120.05	17069.6	326.924	2.14517
43.7727	667.096	0.95	0.0062336	40.8094	621.936	0.95	0.0062336									1179.49	17975.4	326.424	2.14189	1120.07	17069.9	327.024	2.14583
44.233	674.11	0.96	0.00629921	41.2386	628.476	0.96	0.00629921									1179.35	17973.3	326.524	2.14255	1120.1	17070.3	327.124	2.14648
44.6932	681.125	0.97	0.00636483	41.6677	635.015	0.97	0.00636483									1179.2	17971	326.624	2.1432	1120.11	17070.5	327.224	2.14714
45.1535	688.139	0.98	0.00643045	42.0968	641.555	0.98	0.00643045									1179.05	17968.7	326.724	2.14386	1120.13	17070.8	327.324	2.1478
45.6137	695.153	0.99	0.00649606	42.5259	648.095	0.99	0.00649606									1178.9	17966.4	326.824	2.14451	1120.14	17070.9	327.424	2.14845
46.074	702.168	1	0.00656168	42.955	654.634	1	0.00656168									1178.74	17964	326.924	2.14517	1120.15	17071.1	327.524	2.14911
46.5342	709.181	1.01	0.0066273	43.3841	661.173	1.01	0.0066273									1178.59	17961.7	327.024	2.14583	1120.16	17071.2	327.624	2.14976
46.9944	716.195	1.02	0.00669291	43.8132	667.713	1.02	0.00669291									1178.43	17959.3	327.124	2.14648	1120.17	17071.4	327.724	2.15042
47.4546	723.209	1.03	0.00675853	44.2422	674.252	1.03	0.00675853									1178.27	17956.8	327.224	2.14714	1120.18	17071.5	327.824	2.15108
47.9149	730.222	1.04	0.00682415	44.6713	680.79	1.04	0.00682415									1178.09	17954.1	327.324	2.1478	1120.19	17071.7	327.924	2.15173
48.375	737.236	1.05	0.00688976	45.1003	687.329	1.05	0.00688976									1177.92	17951.5	327.424	2.14845	1120.2	17071.8	328.024	2.15239
48.8352	744.249	1.06	0.00695538	45.5294	693.868	1.06	0.00695538									1177.74	17948.8	327.524	2.14911	1120.21	17072	328.124	2.15304
49.2954	751.262	1.07	0.007021	45.9584	700.406	1.07	0.007021									1177.55	17945.9	327.624	2.14976	1120.21	17072	328.224	2.1537
49.7556	758.275	1.08	0.00708661	46.3874	706.944	1.08	0.00708661									1177.36	17943	327.724	2.15042	1120.22	17072.2	328.324	2.15436
50.2157	765.287	1.09	0.00715223	46.8164	713.483	1.09	0.00715223									1177.16	17939.9	327.824	2.15108	1120.23	17072.3	328.424	2.15501
50.6758	772.3	1.1	0.00721785	47.2455	720.021	1.1	0.00721785									1176.96	17936.9	327.924	2.15173	1120.23	17072.3	328.524	2.15567
51.136	779.312	1.11	0.00728346	47.6744	726.559	1.11	0.00728346									1176.76	17933.8	328.024	2.15239	1120.24	17072.5	328.624	2.15633
51.5961	786.325	1.12	0.00734908	48.1034	733.096	1.12	0.00734908									1176.56	17930.8	328.124	2.15304	1120.24	17072.5	328.724	2.15698
52.0562	793.337	1.13	0.0074147	48.5324	739.634	1.13	0.0074147									1176.35	17927.6	328.224	2.1537	1120.25	17072.6	328.824	2.15764
52.5163	800.349	1.14	0.00748031	48.9614	746.171	1.14	0.00748031									1176.14	17924.4	328.324	2.15436	1120.25	17072.6	328.924	2.15829
52.9764	807.36	1.15	0.00754593	49.3903	752.709	1.15	0.00754593									1175.92	17921	328.424	2.15501	1120.25	17072.6	329.024	2.15895
53.4365	814.372	1.16	0.00761155	49.8193	759.246	1.16	0.00761155									1175.71	17917.8	328.524	2.15567	1120.25	17072.6	329.124	2.15961
53.8965	821.383	1.17	0.00767717	50.2482	765.783	1.17	0.00767717									1175.49	17914.5	328.624	2.15633	1120.26	17072.8	329.224	2.16026
54.3566	828.395	1.18	0.00774278	50.6772	772.32	1.18	0.00774278									1175.27	17911.1	328.724	2.15698	1120.26	17072.8	329.324	2.16092
54.8167	835.406	1.19	0.0078084	51.1061	778.857	1.19	0.0078084									1175.05	17907.8	328.824	2.15764	1120.27	17072.9	329.424	2.16157
55.2767	842.417	1.2	0.00787402	51.535	785.393	1.2	0.00787402									1174.82	17904.3	328.924	2.15829	1120.27	17072.9	329.424	2.16157
55.7367	849.428	1.21	0.00793963	51.9639	791.93	1.21	0.00793963									1174.6	17900.9	329.024	2.15895	1120.27	17072.9	329.524	2.16223
56.1967	856.438	1.22	0.00800525	52.3928	798.466	1.22	0.00800525									1174.37	17897.4	329.124	2.15961	1120.27	17072.9	329.624	2.16289
56.6568	863.449	1.23	0.00807087	52.8217	805.002	1.23	0.00807087									1174.14	17893.9	329.224	2.16026	1120.26	17072.8	329.724	2.16354
57.1168	870.459	1.24	0.00813648	53.2505	811.538	1.24	0.00813648									1173.91	17890.4	329.324	2.16092	1120.25	17072.6	329.824	2.1642
57.5767	877.47	1.25	0.0082021	53.6794	818.074	1.25	0.0082021									1173.68	17886.9	329.424	2.16157	1120.25	17072.6	329.924	2.16486
58.0367	884.48	1.26	0.00826772	54.1083	824.61	1.26	0.00826772									1173.45	17883.4	329.524	2.16223	1120.24	17072.5	330.024	2.16551
58.4967	891.49	1.27	0.00833333	54.5371	831.146	1.27	0.00833333									1173.21	17879.7	329.624	2.16289	1120.22	17072.2	330.124	2.16617
58.9566	898.499	1.28	0.00839895	54.966	837.681	1.28	0.00839895									1172.97	17876.1	329.724	2.16354	1120.21	17072	330.224	2.16682
59.4166	905.509	1.29	0.00846457	55.3948	844.216	1.29	0.00846457									1172.73	17872.4	329.824	2.1642	1120.15	17071.1	330.324	2.16748
59.8765	912.518	1.3	0.00853018	55.8236	850.752	1.3	0.00853018									1172.49	17868.7	329.924	2.16486	1120.07	17069.9	330.424	2.16814
60.3365	919.528	1.31	0.0085958	56.2524	857.287	1.31	0.0085958									1172.24	17864.9	330.024	2.16551	1119.99	17068.6	330.524	2.16879
60.7964	926.537	1.32	0.00866142	56.6812	863.822	1.32	0.00866142									1172	17861.3	330.124	2.16617	1119.91	17067.4	330.624	2.16945
61.2563	933.546	1.33	0.00872703	57.11	870.357	1.33	0.00872703									1171.76	17857.6	330.224	2.16682	1119.82	17066.1	330.724	2.1701
61.7162	940.555	1.34	0.00879265	57.5388	876.891	1.34	0.00879265									1171.51	17853.8	330.324	2.16748	1119.73	17064.7	330.824	2.17076
62.1761	947.563	1.35	0.00885827	57.9676	883.426	1.35	0.00885827									1171.26	17850	330.424	2.16814	1119.64	17063.3	330.924	2.17142
62.636	954.572	1.36	0.00892388	58.3963	889.96	1.36	0.00892388									1171.02	17846.3	330.524	2.16879	1119.55	17061.9	331.024	2.17207
63.0958	961.58	1.37	0.0089895	58.8251	896.494	1.37	0.0089895									1170.77	17842.5	330.624	2.16945	1119.46	17060.6	331.124	2.17273
63.5557	968.589	1.38	0.00905512	59.2538	903.028	1.38	0.00905512									1170.52	17838.7	330.724	2.1701	1119.37	17059.2	331.224	2.17339
64.0155	975.597	1.39	0.00912073	59.6826	909.562	1.39	0.00912073									1170.26	17834.8	330.824	2.17076	1119.27	17057.7	331.324	2.17404
64.4754	982.605	1.4	0.00918635	60.1113	916.096	1.4	0.00918635									1170	17830.8	330.924	2.17142	1119.17	17056.2	331.424	2.1747
64.9352	989.612	1.41	0.00925197	60.54	922.63	1.41	0.00925197									1169.74	17826.8	331.024	2.17207	1119.07	17054.6	331.524	2.17535
65.395	996.62	1.42	0.00931759	60.9687	929.163	1.42	0.00931759									1169.47	17822.7	331.124	2.17273	1118.95	17052.8	331.624	2.17601
65.8548	1003.63	1.43	0.0093832	61.3974	935.697	1.43	0.0093832									1169.21	17818.8	331.224	2.17339	1118.82	17050.8	331.724	2.17667
66.3146	1010.63	1.44	0.00944882	61.8261	942.23	1.44	0.00944882									1168.94	17814.6	331.324	2.17404	1118.69	17048.8	331.824	2.17732
66.7744	1017.64	1.45	0.00951444	62.2548	948.763	1.45	0.00951444									1168.67	17810.5	331.424	2.1747	1118.56	17046.9	331.924	2.17798
67.2342	1024.65	1.46	0.00958005	62.6835	955.296	1.46	0.00958005									1168.4	17806.4	331.524	2.17535	1118.43	17044.9	332.024	2.17864
67.6939	1031.66	1.47	0.00964567	63.1121	961.829	1.47	0.00964567									1168.12	17802.1	331.624	2.17601	1118.29	17042.7	332.124	2.17929
68.1537	1038.66	1.48	0.00971129	63.5408	968.362	1.48	0.00971129									1167.84	17797.9	331.724	2.17667	1118.15	17040.6	332.224	2.17995
68.6134	1045.67	1.49	0.0097769	63.9694	974.894	1.49	0.0097769									1167.56	17793.6	331.824	2.17732	1118.02	17038.6	332.324	2.1806
69.0732	1052.68	1.5	0.00984252	64.3981	981.427	1.5	0.00984252									1167.28	17789.3	331.924	2.17798	1117.88	17036.5	332.424	2.18126
69.5329	1059.68	1.51	0.00990814	64.8267	987.959	1.51	0.00990814									1166.99	17784.9	332.024	2.17864	1117.73	17034.2	332.524	2.18192
69.9926	1066.69	1.52	0.00997375	65.2553	994.491	1.52	0.00997375									1166.71	17780.7	332.124	2.17929	1117.59	17032.1	332.624	2.18257
70.4523	1073.69	1.53	0.0100394	65.6839	1001.02	1.53	0.0100394									1166.43	17776.4	332.224	2.17995	1117.44	17029.8	332.724	2.18323
143.446	2186.11	3.05	0.0200131	134.78	2054.05	3.07	0.0201444									1166.14	17772	332.324	2.1806	1117.28	17027.3	332.824	2.18388
340.734	5192.78	7.62	0.05	324.683	4948.17	7.67	0.0503281									1165.85	17767.6	332.424	2.18126	1117.12	17024.9	332.924	2.18454
535.246	8157.15	15.27	0.100197	516.726	7874.91	15.27	0.100197									1165.57	17763.3	332.524	2.18192	1116.95	17022.3	333.024	2.1852
794.984	12115.6	30.57	0.200591	776.858	11839.3	30.67	0.201247									1165.28	17758.9	332.624	2.18257	1116.79	17019.9	333.124	2.18585
1007.74	15358	45.77	0.300328	997.458	15201.3	46.67	0.306234									1164.99	17754.4	332.724	2.18323	1116.62	17017.3	333.224	2.18651
1170.15	17833.1	60.97	0.400066	1152.68	17566.9	61.67	0.404659									1164.7	17750	332.824	2.18388	1116.45	17014.7	333.324	2.18717
1251.41	19071.4	76.27	0.500459	1227.87	18712.8	76.67	0.503084									1164.39	17745.3	332.924	2.18454	1116.28	17012.1	333.424	2.18782
1328.42	20245.1	114.37	0.750459	1305.12	19890	114.67	0.752428									1164.09	17740.7	333.024	2.1852	1116.11	17009.5	333.524	2.18848
1330.06	20270.1	152.47	1.00046	1311.99	19994.8	152.67	1.00177									1163.79	17736.2	333.124	2.18585	1115.94	17006.9	333.624	2.18913
1365.29	20807	228.67	1.50046	1351.7	20599.9	228.67	1.50046									1163.48	17731.4	333.224	2.18651	1115.77	17004.3	333.724	2.18979
1365.29	20807	228.67	1.50046	1351.7	20599.9	228.67	1.50046									1163.17	17726.7	333.324	2.18717	1115.59	17001.6	333.824	2.19045
1321.85	20144.9	304.87	2.00046	1322.07	20148.3	304.87	2.00046									1162.86	17722	333.424	2.18782	1115.41	16998.8	333.924	2.1911
																1162.54	17717.1	333.524	2.18848	1115.24	16996.3	334.024	2.19176
																1162.22	17712.2	333.624	2.18913	1115.06	16993.5	334.124	2.19241
																1161.9	17707.4	333.724	2.18979	1114.87	16990.6	334.224	2.19307
																1161.57	17702.3	333.824	2.19045	1114.69	16987.9	334.324	2.19373
																1161.24	17697.3	333.924	2.1911	1114.5	16985	334.424	2.19438
																1160.88	17691.8	334.024	2.19176	1114.31	16982.1	334.524	2.19504
																1160.52	17686.3	334.124	2.19241	1114.11	16979	334.624	2.1957
																1160.17	17681	334.224	2.19307	1113.91	16976	334.724	2.19635
																1159.8	17675.4	334.324	2.19373	1113.7	16972.8	334.824	2.19701
																1159.44	17669.9	334.424	2.19438	1113.49	16969.6	334.924	2.19766
																1159.08	17664.4	334.524	2.19504	1113.28	16966.4	335.024	2.19832
																1158.72	17658.9	334.624	2.1957	1113.06	16963	335.124	2.19898
																1158.34	17653.1	334.724	2.19635	1112.84	16959.7	335.224	2.19963
																1157.95	17647.2	334.824	2.19701	1112.62	16956.3	335.324	2.20029
																1157.55	17641.1	334.924	2.19766	1112.39	16952.8	335.424	2.20094
																1157.14	17634.8	335.024	2.19832	1112.16	16949.3	335.524	2.2016
																1156.73	17628.6	335.124	2.19898	1111.93	16945.8	335.624	2.20226
																1156.32	17622.3	335.224	2.19963	1111.69	16942.2	335.724	2.20291
																1155.9	17615.9	335.324	2.20029	1111.45	16938.5	335.824	2.20357
																1155.49	17609.7	335.424	2.20094	1111.21	16934.8	335.924	2.20423
																1155.07	17603.3	335.524	2.2016	1110.96	16931	336.024	2.20488
																1154.65	17596.9	335.624	2.20226	1110.71	16927.2	336.124	2.20554
																1154.24	17590.6	335.724	2.20291	1110.46	16923.4	336.224	2.20619
																1153.82	17584.2	335.824	2.20357	1110.2	16919.4	336.324	2.20685
																1153.4	17577.8	335.924	2.20423	1109.93	16915.3	336.424	2.20751
																1152.98	17571.4	336.024	2.20488	1109.66	16911.2	336.524	2.20816
																1152.56	17565	336.124	2.20554	1109.38	16907	336.624	2.20882
																1152.13	17558.5	336.224	2.20619	1109.08	16902.4	336.724	2.20948
																1151.71	17552.1	336.324	2.20685	1108.76	16897.5	336.824	2.21013
																1151.29	17545.7	336.424	2.20751	1108.43	16892.5	336.924	2.21079
																1087.24	16569.5	336.524	2.20816	1108.08	16887.1	337.024	2.21144
																1088.34	16586.3	336.624	2.20882	1107.73	16881.8	337.124	2.2121
																1089.43	16602.9	336.724	2.20948	1107.38	16876.5	337.224	2.21276
																1090.53	16619.7	336.824	2.21013	1107.02	16871	337.324	2.21341
																1091.62	16636.3	336.924	2.21079	1106.66	16865.5	337.424	2.21407
																1092.71	16652.9	337.024	2.21144	1106.3	16860	337.524	2.21472
																1093.81	16669.7	337.124	2.2121	1105.93	16854.4	337.624	2.21538
																1094.9	16686.3	337.224	2.21276	1105.56	16848.7	337.724	2.21604
																1095.99	16702.9	337.324	2.21341	1105.18	16842.9	337.824	2.21669
																1097.08	16719.5	337.424	2.21407	1104.81	16837.3	337.924	2.21735
																1098.17	16736.1	337.524	2.21472	1104.42	16831.4	338.024	2.21801
																1099.26	16752.7	337.624	2.21538	1104.04	16825.6	338.124	2.21866
																1100.34	16769.2	337.724	2.21604	1103.65	16819.6	338.224	2.21932
																1101.42	16785.6	337.824	2.21669	1103.26	16813.7	338.324	2.21997
																1102.5	16802.1	337.924	2.21735	1102.86	16807.6	338.424	2.22063
																1103.56	16818.3	338.024	2.21801	1102.45	16801.3	338.524	2.22129
																1104.61	16834.3	338.124	2.21866	1102	16794.5	338.624	2.22194
																1105.63	16849.8	338.224	2.21932	1101.53	16787.3	338.724	2.2226
																1106.52	16863.4	338.324	2.21997	1101.05	16780	338.824	2.22325
																1107.17	16873.3	338.424	2.22063	1100.57	16772.7	338.924	2.22391
																1107.67	16880.9	338.524	2.22129	1100.08	16765.2	339.024	2.22457
																1108.1	16887.4	338.624	2.22194	1099.59	16757.8	339.124	2.22522
																1108.43	16892.5	338.724	2.2226	1099.1	16750.3	339.224	2.22588
																1108.65	16895.8	338.824	2.22325	1098.6	16742.7	339.324	2.22654
																1108.74	16897.2	338.924	2.22391	1098.1	16735	339.424	2.22719
																1108.64	16895.7	339.024	2.22457	1097.6	16727.4	339.524	2.22785
																1059.12	16141	339.124	2.22522	1097.09	16719.7	339.624	2.2285
																1060.16	16156.8	339.224	2.22588	1096.58	16711.9	339.724	2.22916
																1060.94	16168.7	339.324	2.22654	1096.07	16704.1	339.824	2.22982
																1061.48	16177	339.424	2.22719	1095.55	16696.2	339.924	2.23047
																1061.85	16182.6	339.524	2.22785	1095.03	16688.3	340.024	2.23113
																1061.98	16184.6	339.624	2.2285	1094.5	16680.2	340.124	2.23178
																1061.91	16183.5	339.724	2.22916	1093.98	16672.3	340.224	2.23244
																1061.64	16179.4	339.824	2.22982	1093.46	16664.3	340.324	2.2331
																1057.71	16119.5	339.924	2.23047	1092.94	16656.4	340.424	2.23375
																1054.44	16069.7	340.024	2.23113	1092.36	16647.6	340.524	2.23441
																1044.82	15923.1	340.124	2.23178	1091.79	16638.9	340.624	2.23507
																1044.65	15920.5	340.224	2.23244	1091.21	16630	340.724	2.23572
																1044.09	15911.9	340.324	2.2331	1090.62	16621	340.824	2.23638
																1038.42	15825.5	340.424	2.23375	1090.03	16612.1	340.924	2.23703
																1032.75	15739.1	340.524	2.23441	1089.43	16602.9	341.024	2.23769
																1027.12	15653.3	340.624	2.23507	1088.83	16593.8	341.124	2.23835
																1021.49	15567.5	340.724	2.23572	1088.23	16584.6	341.224	2.239
																1015.86	15481.7	340.824	2.23638	1087.62	16575.3	341.324	2.23966
																1010.24	15396.1	340.924	2.23703	1084.19	16523.1	341.424	2.24031
																1004.62	15310.4	341.024	2.23769	1082.5	16497.3	341.524	2.24097
																999.019	15225	341.124	2.23835	1072.06	16338.2	341.624	2.24163
																993.415	15139.6	341.224	2.239	1063.03	16200.6	341.724	2.24228
																987.807	15054.2	341.324	2.23966	1053.98	16062.7	341.824	2.24294
																982.206	14968.8	341.424	2.24031	1044.91	15924.4	341.924	2.2436
																976.605	14883.5	341.524	2.24097	1035.84	15786.2	342.024	2.24425
																971.002	14798.1	341.624	2.24163	1026.75	15647.7	342.124	2.24491
																965.465	14713.7	341.724	2.24228	1017.66	15509.1	342.224	2.24556
																959.285	14619.5	341.824	2.24294	1008.56	15370.5	342.324	2.24622
																953.105	14525.3	341.924	2.2436	999.448	15231.6	342.424	2.24688
																946.922	14431.1	342.024	2.24425	990.33	15092.6	342.524	2.24753
																946.969	14431.8	342.024	2.24425	981.204	14953.5	342.624	2.24819
																				972.068	14814.3	342.724	2.24885
																				962.923	14674.9	342.824	2.2495
																				953.769	14535.4	342.924	2.25016
																				944.605	14395.8	343.024	2.25081
																				935.432	14256	343.124	2.25147
																				926.246	14116	343.224	2.25213
																				917.039	13975.7	343.324	2.25278
																				907.822	13835.2	343.424	2.25344
																				898.597	13694.6	343.524	2.25409
																				889.363	13553.9	343.624	2.25475
																				889.407	13554.6	343.624	2.25475

## Sheet: 8
15 min				30 min				60 min				120 min				180 min				240 min
V(kN)	M (kN.m)	dis (mm)	Δ (%)	V(kN)	M (kN.m)	dis (mm)	Δ (%)	V(kN)	M (kN.m)	dis (mm)	Δ (%)	V(kN)	M (kN.m)	dis (mm)	Δ (%)	V(kN)	M (kN.m)	dis (mm)	Δ (%)	V(kN)	M (kN.m)	dis (mm)	Δ (%)
-453.188	-6906.58	-457.524	-3.00213	-456.341	-6954.63	-457.524	-3.00213	-452.111	-6890.16	-457.524	-3.00213	-427.918	-6521.48	-457.524	-3.00213	-402.239	-6130.12	-457.524	-3.00213	-373.709	-5695.32	-457.524	-3.00213
-453.165	-6906.24	-457.524	-3.00213	-456.318	-6954.29	-457.524	-3.00213	-453.659	-6913.76	-438.524	-2.87745	-427.897	-6521.15	-457.524	-3.00213	-395.592	-6028.83	-381.524	-2.50344	-373.69	-5695.04	-457.524	-3.00213
-471.867	-7191.25	-381.524	-2.50344	-465.189	-7089.48	-381.524	-2.50344	-451.795	-6885.35	-381.524	-2.50344	-427.897	-6521.16	-457.524	-3.00213	-386.545	-5890.95	-305.524	-2.00475	-366.133	-5579.87	-381.524	-2.50344
-471.867	-7191.25	-381.524	-2.50344	-459.584	-7004.05	-305.524	-2.00475	-445.106	-6783.42	-305.524	-2.00475	-421.899	-6429.75	-381.524	-2.50344	-375.048	-5715.73	-229.524	-1.50606	-357.771	-5452.43	-305.524	-2.00475
-467.069	-7118.13	-305.524	-2.00475	-452.424	-6894.95	-229.524	-1.50606	-435.774	-6641.19	-229.524	-1.50606	-413.575	-6302.88	-305.524	-2.00475	-351.723	-5360.26	-152.524	-1.00081	-344.042	-5243.2	-229.524	-1.50606
-460.328	-7015.41	-229.524	-1.50606	-431.117	-6570.22	-152.524	-1.00081	-415.396	-6330.64	-152.524	-1.00081	-404.455	-6163.89	-229.524	-1.50606	-334.933	-5104.38	-114.524	-0.75147	-318.088	-4847.66	-152.524	-1.00081
-441.381	-6726.64	-152.524	-1.00081	-416.628	-6349.41	-114.524	-0.75147	-400.012	-6096.18	-114.524	-0.75147	-382.111	-5823.38	-152.524	-1.00081	-294.821	-4493.08	-76.524	-0.502126	-298.683	-4551.93	-114.524	-0.75147
-427.558	-6515.99	-114.524	-0.75147	-368.205	-5611.44	-76.524	-0.502126	-353.211	-5382.94	-76.524	-0.502126	-367.087	-5594.4	-114.524	-0.75147	-266.572	-4062.56	-61.524	-0.403701	-260.957	-3976.99	-76.524	-0.502126
-378.276	-5764.93	-76.524	-0.502126	-333.805	-5087.19	-61.524	-0.403701	-319.617	-4870.96	-61.524	-0.403701	-324.861	-4950.88	-76.524	-0.502126	-227.793	-3471.56	-46.524	-0.305276	-235.855	-3594.42	-61.524	-0.403701
-343.14	-5229.45	-61.524	-0.403701	-291.201	-4437.9	-46.524	-0.305276	-277.841	-4234.3	-46.524	-0.305276	-293.93	-4479.49	-61.524	-0.403701	-175.133	-2669.03	-30.524	-0.200289	-200.113	-3049.72	-46.524	-0.305276
-300.292	-4576.45	-46.524	-0.305276	-236.942	-3611	-30.524	-0.200289	-223.739	-3409.78	-30.524	-0.200289	-253.455	-3862.65	-46.524	-0.305276	-102.411	-1560.75	-15.524	-0.101864	-148.72	-2266.5	-30.524	-0.200289
-245.697	-3744.42	-30.524	-0.200289	-163.739	-2495.39	-15.524	-0.101864	-150.887	-2299.51	-15.524	-0.101864	-199.958	-3047.37	-30.524	-0.200289	-56.2533	-857.301	-8.524	-0.0559318	-79.1286	-1205.92	-15.524	-0.101864
-172.37	-2626.92	-15.524	-0.101864	-101.969	-1554.01	-8.524	-0.0559318	-90.4398	-1378.3	-8.524	-0.0559318	-127.735	-1946.68	-15.524	-0.101864	-23.2507	-354.341	-3.524	-0.0231234	-43.4454	-662.108	-8.524	-0.0559318
-109.85	-1674.11	-8.524	-0.0559318	-42.2311	-643.602	-3.524	-0.0231234	-37.3836	-569.725	-3.524	-0.0231234	-71.9568	-1096.62	-8.524	-0.0559318	-10.0808	-153.631	-1.524	-0.01	-17.9569	-273.664	-3.524	-0.0231234
-45.6725	-696.049	-3.524	-0.0231234	-18.3052	-278.972	-1.524	-0.01	-16.206	-246.98	-1.524	-0.01	-29.7418	-453.265	-3.524	-0.0231234	-9.10801	-138.806	-1.3716	-0.009	-7.78479	-118.64	-1.524	-0.01
-19.7957	-301.686	-1.524	-0.01	-16.5247	-251.836	-1.3716	-0.009	-14.6336	-223.017	-1.3716	-0.009	-12.895	-196.52	-1.524	-0.01	-8.13503	-123.978	-1.2192	-0.008	-7.03327	-107.187	-1.3716	-0.009
-17.8676	-272.302	-1.3716	-0.009	-14.7437	-224.694	-1.2192	-0.008	-13.0608	-199.047	-1.2192	-0.008	-11.6485	-177.523	-1.3716	-0.009	-7.16187	-109.147	-1.0668	-0.007	-6.28164	-95.7322	-1.2192	-0.008
-15.939	-242.91	-1.2192	-0.008	-12.9622	-197.544	-1.0668	-0.007	-11.4877	-175.072	-1.0668	-0.007	-10.4016	-158.52	-1.2192	-0.008	-6.18852	-94.313	-0.9144	-0.006	-5.5299	-84.2756	-1.0668	-0.007
-14.0099	-213.511	-1.0668	-0.007	-11.1803	-170.388	-0.9144	-0.006	-9.91409	-151.091	-0.9144	-0.006	-9.15443	-139.514	-1.0668	-0.007	-5.21498	-79.4763	-0.762	-0.005	-4.77804	-72.8174	-0.9144	-0.006
-12.0804	-184.105	-0.9144	-0.006	-9.39801	-143.226	-0.762	-0.005	-8.34012	-127.103	-0.762	-0.005	-7.90698	-120.502	-0.9144	-0.006	-4.24125	-64.6366	-0.6096	-0.004	-4.02608	-61.3575	-0.762	-0.005
-10.1504	-154.692	-0.762	-0.005	-7.61523	-116.056	-0.6096	-0.004	-6.76576	-103.11	-0.6096	-0.004	-6.65924	-101.487	-0.762	-0.005	-3.26733	-49.7941	-0.4572	-0.003	-3.27401	-49.8959	-0.6096	-0.004
-8.2199	-125.271	-0.6096	-0.004	-5.83201	-88.8799	-0.4572	-0.003	-5.191	-79.1109	-0.4572	-0.003	-5.41121	-82.4669	-0.6096	-0.004	-2.29322	-34.9487	-0.3048	-0.002	-2.52183	-38.4327	-0.4572	-0.003
-6.28893	-95.8433	-0.4572	-0.003	-4.04835	-61.6969	-0.3048	-0.002	-3.61586	-55.1057	-0.3048	-0.002	-4.16289	-63.4425	-0.4572	-0.003	-1.31893	-20.1005	-0.1524	-0.001	-1.76954	-26.9678	-0.3048	-0.002
-4.35747	-66.4079	-0.3048	-0.002	-2.26425	-34.5072	-0.1524	-0.001	-2.04032	-31.0945	-0.1524	-0.001	-2.91428	-44.4137	-0.3048	-0.002	0.97455	14.8521	0.1524	0.001	-1.01714	-15.5013	-0.1524	-0.001
-2.42554	-36.9653	-0.1524	-0.001	1.78464	27.198	0.1524	0.001	1.57603	24.0187	0.1524	0.001	-1.66538	-25.3804	-0.1524	-0.001	1.9489	29.7013	0.3048	0.002	0.752549	11.4689	0.1524	0.001
1.93251	29.4515	0.1524	0.001	3.56885	54.3892	0.3048	0.002	3.15166	48.0313	0.3048	0.002	1.24928	19.039	0.1524	0.001	2.92307	44.5477	0.4572	0.003	1.50498	22.9359	0.3048	0.002
3.86455	58.8957	0.3048	0.002	5.35261	81.5737	0.4572	0.003	4.72691	72.038	0.4572	0.003	2.49825	38.0734	0.3048	0.002	3.89706	59.3911	0.6096	0.004	2.25731	34.4014	0.4572	0.003
5.7961	88.3326	0.4572	0.003	7.13592	108.751	0.6096	0.004	6.30176	96.0388	0.6096	0.004	3.74695	57.1035	0.4572	0.003	4.87085	74.2317	0.762	0.005	3.00953	45.8652	0.6096	0.004
7.72718	117.762	0.6096	0.004	8.9188	135.923	0.762	0.005	7.87622	120.034	0.762	0.005	4.99535	76.1291	0.6096	0.004	5.84445	89.0694	0.9144	0.006	3.76164	57.3274	0.762	0.005
9.65777	147.184	0.762	0.005	10.7012	163.087	0.9144	0.006	9.45029	144.022	0.9144	0.006	6.24346	95.1504	0.762	0.005	6.81787	103.904	1.0668	0.007	4.51364	68.7878	0.9144	0.006
11.5879	176.599	0.9144	0.006	12.4832	190.244	1.0668	0.007	11.024	168.005	1.0668	0.007	7.49128	114.167	0.9144	0.006	7.79109	118.736	1.2192	0.008	5.26553	80.2466	1.0668	0.007
13.5175	206.007	1.0668	0.007	14.2648	217.395	1.2192	0.008	12.5972	191.982	1.2192	0.008	8.73882	133.18	1.0668	0.007	8.76413	133.565	1.3716	0.009	6.01731	91.7038	1.2192	0.008
15.4467	235.407	1.2192	0.008	16.0459	244.539	1.3716	0.009	14.1701	215.953	1.3716	0.009	9.98606	152.188	1.2192	0.008	9.73697	148.391	1.524	0.01	6.76898	103.159	1.3716	0.009
17.3753	264.8	1.3716	0.009	17.8265	271.677	1.524	0.01	15.7426	239.918	1.524	0.01	11.233	171.191	1.3716	0.009	10.7096	163.215	1.6764	0.011	7.52054	114.613	1.524	0.01
19.3035	294.186	1.524	0.01	19.6068	298.807	1.6764	0.011	17.3147	263.876	1.6764	0.011	12.4797	190.19	1.524	0.01	22.9549	349.833	3.476	0.0228084	8.27199	126.065	1.6764	0.011
21.2312	323.564	1.6764	0.011	41.6874	635.315	3.476	0.0228084	36.9043	562.422	3.476	0.0228084	13.726	209.185	1.6764	0.011	55.9593	852.819	8.476	0.0556168	17.728	270.174	3.476	0.0228084
45.0831	687.067	3.476	0.0228084	101.45	1546.1	8.476	0.0556168	89.967	1371.1	8.476	0.0556168	29.3627	447.487	3.476	0.0228084	102.122	1556.35	15.476	0.101549	43.2172	658.63	8.476	0.0556168
109.307	1665.83	8.476	0.0556168	163.424	2490.58	15.476	0.101549	150.582	2294.87	15.476	0.101549	71.5812	1090.9	8.476	0.0556168	178.566	2721.34	31.476	0.206535	78.9017	1202.46	15.476	0.101549
172.064	2622.25	15.476	0.101549	240.513	3665.42	31.476	0.206535	227.372	3465.15	31.476	0.206535	127.439	1942.18	15.476	0.101549	227.478	3466.77	46.476	0.304961	151.725	2312.28	31.476	0.206535
249.335	3799.87	31.476	0.206535	291.049	4435.59	46.476	0.304961	277.714	4232.36	46.476	0.304961	203.523	3101.7	31.476	0.206535	266.183	4056.63	61.476	0.403386	199.275	3036.95	46.476	0.304961
300.152	4574.32	46.476	0.304961	333.54	5083.15	61.476	0.403386	319.385	4867.43	61.476	0.403386	253.321	3860.61	46.476	0.304961	295.387	4501.7	76.476	0.501811	234.77	3577.9	61.476	0.403386
342.883	5225.54	61.476	0.403386	367.549	5601.44	76.476	0.501811	352.832	5377.16	76.476	0.501811	293.891	4478.91	61.476	0.403386	338.412	5157.4	114.476	0.751155	261.2	3980.68	76.476	0.501811
377.584	5754.38	76.476	0.501811	418.488	6377.76	114.476	0.751155	402.134	6128.53	114.476	0.751155	325.363	4958.54	76.476	0.501811	353.722	5390.73	152.476	1.0005	302.187	4605.33	114.476	0.751155
429.475	6545.2	114.476	0.751155	434.446	6620.95	152.476	1.0005	418.336	6375.44	152.476	1.0005	369.95	5638.03	114.476	0.751155	377.688	5755.96	229.476	1.50575	319.659	4871.61	152.476	1.0005
444.929	6780.71	152.476	1.0005	456.795	6961.56	229.476	1.50575	439.849	6703.3	229.476	1.50575	384.694	5862.73	152.476	1.0005	387.824	5910.44	305.476	2.00444	345.717	5268.73	229.476	1.50575
464.992	7086.48	229.476	1.50575	461.412	7031.92	305.476	2.00444	447.093	6813.7	305.476	2.00444	407.844	6215.54	229.476	1.50575	396.566	6043.67	381.476	2.50312	358.503	5463.58	305.476	2.00444
468.889	7145.87	305.476	2.00444	466.215	7105.11	381.476	2.50312	452.514	6896.31	381.476	2.50312	415.052	6325.4	305.476	2.00444	402.609	6135.76	457.476	3.00181	366.723	5588.85	381.476	2.50312
472.243	7196.98	381.476	2.50312	466.215	7105.12	381.476	2.50312	454.168	6921.52	437.476	2.87058	422.769	6443	381.476	2.50312	403.569	6150.39	492.476	3.23147	373.964	5699.21	457.476	3.00181
472.243	7196.98	381.476	2.50312	441.336	6725.96	439.476	2.8837	405.35	6177.53	449.476	2.94932	427.982	6522.45	457.476	3.00181	399.155	6083.12	518.476	3.40207	376.607	5739.49	501.476	3.29052
440.421	6712.01	405.476	2.6606	456.716	6960.35	457.476	3.00181	452.463	6895.53	457.476	3.00181	427.982	6522.45	457.476	3.00181					363.718	5543.06	520.476	3.4152
454.517	6926.83	457.476	3.00181	456.739	6960.7	457.476	3.00181					388.963	5927.8	515.476	3.38239

## Sheet: 9
15 min				30 min				60 min				120 min				180 min				240 min
V(kN)	M (kN.m)	dis (mm)	Δ (%)	V(kN)	M (kN.m)	dis (mm)	Δ (%)	V(kN)	M (kN.m)	dis (mm)	Δ (%)	V(kN)	M (kN.m)	dis (mm)	Δ (%)	V(kN)	M (kN.m)	dis (mm)	Δ (%)	V(kN)	M (kN.m)	dis (mm)	Δ (%)
-513.383	-7823.95	-457.676	-3.00312	-515.243	-7852.3	-457.676	-3.00312	-512.646	-7812.72	-457.676	-3.00312	-481.703	-7341.15	-457.676	-3.00312	-453.387	-6909.61	-457.676	-3.00312	-422.99	-6446.37	-457.676	-3.00312
-529.781	-8073.86	-381.676	-2.50444	-522.781	-7967.18	-420.676	-2.76034	-514.037	-7833.92	-439.676	-2.88501	-481.679	-7340.79	-457.676	-3.00312	-446.671	-6807.26	-381.676	-2.50444	-422.969	-6446.05	-457.676	-3.00312
-529.781	-8073.86	-381.676	-2.50444	-522.489	-7962.74	-381.676	-2.50444	-508.586	-7750.84	-381.676	-2.50444	-475.473	-7246.2	-381.676	-2.50444	-436.741	-6655.93	-305.676	-2.00575	-414.91	-6323.23	-381.676	-2.50444
-525.695	-8011.59	-305.676	-2.00575	-516.645	-7873.67	-305.676	-2.00575	-502.211	-7653.7	-305.676	-2.00575	-466.819	-7114.32	-305.676	-2.00575	-424.531	-6469.86	-228.676	-1.5005	-404.409	-6163.2	-305.676	-2.00575
-519.071	-7910.64	-228.676	-1.5005	-509.009	-7757.3	-228.676	-1.5005	-490.445	-7474.38	-228.676	-1.5005	-457.028	-6965.11	-228.676	-1.5005	-399.737	-6091.99	-152.676	-1.00181	-390.067	-5944.62	-228.676	-1.5005
-499.098	-7606.26	-152.676	-1.00181	-487.314	-7426.67	-152.676	-1.00181	-469.246	-7151.31	-152.676	-1.00181	-433.712	-6609.76	-152.676	-1.00181	-383.289	-5841.33	-114.676	-0.75247	-362.612	-5526.21	-152.676	-1.00181
-485.731	-7402.54	-114.676	-0.75247	-473.69	-7219.03	-114.676	-0.75247	-456.721	-6960.42	-114.676	-0.75247	-419.29	-6389.98	-114.676	-0.75247	-336.584	-5129.54	-76.6764	-0.503126	-343.283	-5231.63	-114.676	-0.75247
-423.87	-6459.78	-76.6764	-0.503126	-413.557	-6302.61	-76.6764	-0.503126	-397.928	-6064.42	-76.6764	-0.503126	-368.007	-5608.43	-76.6764	-0.503126	-301.304	-4591.87	-61.6764	-0.404701	-300.979	-4586.92	-76.6764	-0.503126
-379.012	-5776.14	-61.6764	-0.404701	-369.248	-5627.34	-61.6764	-0.404701	-354.873	-5408.27	-61.6764	-0.404701	-328.667	-5008.89	-61.6764	-0.404701	-254.333	-3876.03	-46.6764	-0.306276	-270.757	-4126.33	-61.6764	-0.404701
-326.707	-4979.02	-46.6764	-0.306276	-317.578	-4839.89	-46.6764	-0.306276	-303.941	-4632.07	-46.6764	-0.306276	-279.548	-4260.31	-46.6764	-0.306276	-192.393	-2932.07	-30.6764	-0.201289	-227.585	-3468.39	-46.6764	-0.306276
-262.354	-3998.28	-30.6764	-0.201289	-253.541	-3863.96	-30.6764	-0.201289	-240.392	-3663.57	-30.6764	-0.201289	-216.737	-3303.07	-30.6764	-0.201289	-111.543	-1699.91	-15.6764	-0.102864	-166.974	-2544.68	-30.6764	-0.201289
-180.527	-2751.23	-15.6764	-0.102864	-171.963	-2620.72	-15.6764	-0.102864	-159.101	-2424.69	-15.6764	-0.102864	-136.115	-2074.39	-15.6764	-0.102864	-54.868	-836.189	-7.6764	-0.0503701	-89.1355	-1358.43	-15.6764	-0.102864
-103.174	-1572.37	-7.6764	-0.0503701	-95.7517	-1459.26	-7.6764	-0.0503701	-85.1778	-1298.11	-7.6764	-0.0503701	-68.668	-1046.5	-7.6764	-0.0503701	-26.1264	-398.166	-3.6764	-0.0241234	-43.797	-667.467	-7.6764	-0.0503701
-49.2378	-750.384	-3.6764	-0.0241234	-45.6233	-695.3	-3.6764	-0.0241234	-40.5634	-618.187	-3.6764	-0.0241234	-32.6921	-498.227	-3.6764	-0.0241234	-11.9067	-181.459	-1.6764	-0.011	-20.8663	-318.003	-3.6764	-0.0241234
-22.4498	-342.135	-1.6764	-0.011	-20.8006	-317.001	-1.6764	-0.011	-18.4918	-281.815	-1.6764	-0.011	-14.9007	-227.087	-1.6764	-0.011	-10.8518	-165.381	-1.524	-0.01	-9.50945	-144.924	-1.6764	-0.011
-20.4512	-311.676	-1.524	-0.01	-18.9505	-288.806	-1.524	-0.01	-16.8498	-256.791	-1.524	-0.01	-13.5803	-206.963	-1.524	-0.01	-9.79661	-149.3	-1.3716	-0.009	-8.66538	-132.06	-1.524	-0.01
-18.4521	-281.21	-1.3716	-0.009	-17.1	-260.603	-1.3716	-0.009	-15.2074	-231.761	-1.3716	-0.009	-12.2595	-186.835	-1.3716	-0.009	-8.74127	-133.217	-1.2192	-0.008	-7.82122	-119.195	-1.3716	-0.009
-16.4526	-250.737	-1.2192	-0.008	-15.249	-232.395	-1.2192	-0.008	-13.5647	-206.725	-1.2192	-0.008	-10.9385	-166.703	-1.2192	-0.008	-7.68576	-117.131	-1.0668	-0.007	-6.97695	-106.329	-1.2192	-0.008
-14.4526	-220.257	-1.0668	-0.007	-13.3976	-204.179	-1.0668	-0.007	-11.9215	-181.684	-1.0668	-0.007	-9.61723	-146.567	-1.0668	-0.007	-6.63007	-101.042	-0.9144	-0.006	-6.13258	-93.4605	-1.0668	-0.007
-12.4521	-189.77	-0.9144	-0.006	-11.5457	-175.957	-0.9144	-0.006	-10.278	-156.636	-0.9144	-0.006	-8.29567	-126.426	-0.9144	-0.006	-5.5742	-84.9509	-0.762	-0.005	-5.28811	-80.5909	-0.9144	-0.006
-10.4511	-159.275	-0.762	-0.005	-9.69344	-147.728	-0.762	-0.005	-8.63407	-131.583	-0.762	-0.005	-6.97382	-106.281	-0.762	-0.005	-4.51816	-68.8568	-0.6096	-0.004	-4.44355	-67.7196	-0.762	-0.005
-8.44965	-128.773	-0.6096	-0.004	-7.84072	-119.493	-0.6096	-0.004	-6.98978	-106.524	-0.6096	-0.004	-5.6517	-86.1319	-0.6096	-0.004	-3.46194	-52.76	-0.4572	-0.003	-3.59888	-54.8469	-0.6096	-0.004
-6.44772	-98.2632	-0.4572	-0.003	-5.98756	-91.2505	-0.4572	-0.003	-5.34511	-81.4594	-0.4572	-0.003	-4.3293	-65.9785	-0.4572	-0.003	-2.40555	-36.6606	-0.3048	-0.002	-2.75411	-41.9726	-0.4572	-0.003
-4.44532	-67.7466	-0.3048	-0.002	-4.13397	-63.0017	-0.3048	-0.002	-3.70005	-56.3887	-0.3048	-0.002	-3.00662	-45.821	-0.3048	-0.002	1.0568	16.1056	0.1524	0.001	-1.90924	-29.0967	-0.3048	-0.002
2.00344	30.5325	0.1524	0.001	1.85455	28.2634	0.1524	0.001	1.64591	25.0836	0.1524	0.001	1.3233	20.1671	0.1524	0.001	2.11342	32.2084	0.3048	0.002	0.845101	12.8793	0.1524	0.001
4.00641	61.0577	0.3048	0.002	3.70867	56.5201	0.3048	0.002	3.29143	50.1613	0.3048	0.002	2.64632	40.3299	0.3048	0.002	3.16986	48.3087	0.4572	0.003	1.6901	25.7571	0.3048	0.002
6.0089	91.5756	0.4572	0.003	5.56235	84.7702	0.4572	0.003	4.93657	75.2333	0.4572	0.003	3.96907	60.4886	0.4572	0.003	4.22613	64.4062	0.6096	0.004	2.535	38.6333	0.4572	0.003
8.01091	122.086	0.6096	0.004	7.41559	113.014	0.6096	0.004	6.58133	100.299	0.6096	0.004	5.29154	80.643	0.6096	0.004	5.28222	80.501	0.762	0.005	3.37979	51.5081	0.6096	0.004
10.0125	152.59	0.762	0.005	9.2684	141.25	0.762	0.005	8.22571	125.36	0.762	0.005	6.61373	100.793	0.762	0.005	6.33813	96.5931	0.9144	0.006	4.22449	64.3812	0.762	0.005
12.0135	183.086	0.9144	0.006	11.1208	169.481	0.9144	0.006	9.8697	150.414	0.9144	0.006	7.93565	120.939	0.9144	0.006	7.39387	112.683	1.0668	0.007	5.06909	77.2529	0.9144	0.006
14.0141	213.575	1.0668	0.007	12.9727	197.704	1.0668	0.007	11.5133	175.463	1.0668	0.007	9.25729	141.081	1.0668	0.007	8.44943	128.769	1.2192	0.008	5.91358	90.123	1.0668	0.007
16.0142	244.057	1.2192	0.008	14.8242	225.921	1.2192	0.008	13.1565	200.506	1.2192	0.008	10.5786	161.219	1.2192	0.008	9.50481	144.853	1.3716	0.009	6.75798	102.992	1.2192	0.008
18.0138	274.531	1.3716	0.009	16.6753	254.131	1.3716	0.009	14.7994	225.543	1.3716	0.009	11.8997	181.352	1.3716	0.009	10.56	160.935	1.524	0.01	7.60227	115.859	1.3716	0.009
20.013	304.998	1.524	0.01	18.5259	282.335	1.524	0.01	16.4419	250.574	1.524	0.01	13.2205	201.481	1.524	0.01	23.7612	362.121	3.3236	0.0218084	8.44646	128.724	1.524	0.01
44.7431	681.885	3.3236	0.0218084	41.4663	631.946	3.3236	0.0218084	36.8803	562.056	3.3236	0.0218084	29.7347	453.156	3.3236	0.0218084	59.1602	901.602	8.3236	0.0546168	18.968	289.072	3.3236	0.0218084
110.95	1690.88	8.3236	0.0546168	103.146	1571.95	8.3236	0.0546168	91.8347	1399.56	8.3236	0.0546168	74.0209	1128.08	8.3236	0.0546168	109.267	1665.23	15.3236	0.100549	47.2526	720.13	8.3236	0.0546168
178.077	2713.9	15.3236	0.100549	169.456	2582.51	15.3236	0.100549	156.681	2387.82	15.3236	0.100549	133.777	2038.76	15.3236	0.100549	195.137	2973.89	31.3236	0.205535	87.2711	1330.01	15.3236	0.100549
265.245	4042.34	31.3236	0.205535	256.396	3907.48	31.3236	0.205535	243.25	3707.13	31.3236	0.205535	219.539	3345.78	31.3236	0.205535	252.977	3855.36	46.3236	0.303961	169.365	2581.13	31.3236	0.205535
325.411	4959.26	46.3236	0.303961	316.299	4820.4	46.3236	0.303961	302.67	4612.7	46.3236	0.303961	278.332	4241.78	46.3236	0.303961	299.776	4568.59	61.3236	0.402386	225.754	3440.49	46.3236	0.303961
377.764	5757.13	61.3236	0.402386	367.975	5607.94	61.3236	0.402386	353.677	5390.04	61.3236	0.402386	327.591	4992.48	61.3236	0.402386	336.472	5127.84	76.3236	0.500811	268.614	4093.68	61.3236	0.402386
422.262	6435.28	76.3236	0.500811	411.958	6278.23	76.3236	0.500811	396.627	6044.6	76.3236	0.500811	367.896	5606.73	76.3236	0.500811	388.481	5920.45	114.324	0.750155	300.603	4581.2	76.3236	0.500811
487.192	7424.81	114.324	0.750155	475.24	7242.66	114.324	0.750155	459.015	6995.39	114.324	0.750155	423.425	6453	114.324	0.750155	403.099	6143.23	153.324	1.00606	348.347	5308.8	114.324	0.750155
503.492	7673.22	153.324	1.00606	492.084	7499.35	153.324	1.00606	475.152	7241.32	153.324	1.00606	437.673	6670.14	153.324	1.00606	427.667	6517.65	229.324	1.50475	365.465	5569.68	153.324	1.00606
523.615	7979.9	229.324	1.50475	513.582	7826.99	229.324	1.50475	495.165	7546.31	229.324	1.50475	460.836	7023.14	229.324	1.50475	437.788	6671.88	305.324	2.00344	392.326	5979.05	229.324	1.50475
527.206	8034.62	305.324	2.00344	517.954	7893.62	305.324	2.00344	503.674	7675.99	305.324	2.00344	468.191	7135.23	305.324	2.00344	447.284	6816.61	381.324	2.50212	405.003	6172.25	305.324	2.00344
530.513	8085.01	381.324	2.50212	523.299	7975.07	381.324	2.50212	508.737	7753.15	381.324	2.50212	476.237	7257.85	381.324	2.50212	453.677	6914.04	457.324	3.00081	415.189	6327.47	381.324	2.50212
530.513	8085.02	381.324	2.50213	523.299	7975.08	381.324	2.50213	500.922	7634.04	432.324	2.83677	481.435	7337.07	453.324	2.97457	454.16	6921.4	490.324	3.21735	422.921	6445.32	457.324	3.00081
480.697	7325.82	410.324	2.69241	481.503	7338.11	446.324	2.92863	514.569	7842.03	439.324	2.8827	480.556	7323.68	457.324	3.00081	451.221	6876.61	511.324	3.35514	421.516	6423.9	458.324	3.00738
512.696	7813.49	457.324	3.00081	514.204	7836.46	457.324	3.00081	513.054	7818.94	457.324	3.00081	479.129	7301.93	458.324	3.00738	451.243	6876.95	511.324	3.35514	421.671	6426.27	459.324	3.01394
512.722	7813.88	457.324	3.00081	514.23	7836.86	457.324	3.00081	513.08	7819.33	457.324	3.00081	479.039	7300.55	459.324	3.01394					421.805	6428.31	460.324	3.0205
												478.934	7298.95	460.324	3.0205					421.924	6430.12	461.324	3.02706
												478.81	7297.06	461.324	3.02706					422.043	6431.94	462.324	3.03362
												478.67	7294.93	462.324	3.03362					422.161	6433.73	463.324	3.04018
												478.513	7292.54	463.324	3.04018					422.278	6435.52	464.324	3.04675
												478.341	7289.92	464.324	3.04675					422.391	6437.24	465.324	3.05331
												478.131	7286.72	465.324	3.05331					422.501	6438.92	466.324	3.05987
												477.841	7282.3	466.324	3.05987					422.611	6440.59	467.324	3.06643
												477.509	7277.24	467.324	3.06643					422.72	6442.25	468.324	3.07299
												477.146	7271.71	468.324	3.07299					422.828	6443.9	469.324	3.07955
												476.77	7265.97	469.324	3.07955					422.934	6445.51	470.324	3.08612
												476.383	7260.08	470.324	3.08612					423.04	6447.13	471.324	3.09268
												475.979	7253.92	471.324	3.09268					423.143	6448.7	472.324	3.09924
												475.538	7247.2	472.324	3.09924					423.246	6450.27	473.324	3.1058
												475.084	7240.28	473.324	3.1058					423.347	6451.81	474.324	3.11236
												474.622	7233.24	474.324	3.11236					423.446	6453.32	475.324	3.11892
												474.152	7226.08	475.324	3.11892					423.545	6454.83	476.324	3.12549
												473.681	7218.9	476.324	3.12549					423.643	6456.32	477.324	3.13205
												473.212	7211.75	477.324	3.13205					423.74	6457.8	478.324	3.13861
												472.715	7204.18	478.324	3.13861					423.836	6459.26	479.324	3.14517
												472.203	7196.37	479.324	3.14517					423.928	6460.66	480.324	3.15173
												471.671	7188.27	480.324	3.15173					424.018	6462.03	481.324	3.15829
												471.131	7180.04	481.324	3.15829					424.107	6463.39	482.324	3.16486
												470.586	7171.73	482.324	3.16486					424.193	6464.7	483.324	3.17142
												470.035	7163.33	483.324	3.17142					424.277	6465.98	484.324	3.17798
												469.478	7154.84	484.324	3.17798					424.359	6467.23	485.324	3.18454
												468.91	7146.19	485.324	3.18454					424.438	6468.44	486.324	3.1911
												468.336	7137.44	486.324	3.1911					424.512	6469.56	487.324	3.19766
												467.759	7128.65	487.324	3.19766					424.582	6470.63	488.324	3.20423
												467.177	7119.78	488.324	3.20423					424.649	6471.65	489.324	3.21079
												466.589	7110.82	489.324	3.21079					424.712	6472.61	490.324	3.21735
												465.974	7101.44	490.324	3.21735					424.769	6473.48	491.324	3.22391
												465.346	7091.87	491.324	3.22391					424.815	6474.18	492.324	3.23047
												464.706	7082.12	492.324	3.23047					424.841	6474.58	493.324	3.23703
												464.063	7072.32	493.324	3.23703					424.849	6474.7	494.324	3.2436
												463.416	7062.46	494.324	3.2436					424.849	6474.7	494.324	3.2436
												462.747	7052.26	495.324	3.25016					424.806	6474.04	495.324	3.25016
												462.063	7041.84	496.324	3.25672					424.709	6472.57	496.324	3.25672
												461.375	7031.35	497.324	3.26328					424.502	6469.41	497.324	3.26328
												460.684	7020.82	498.324	3.26984					424.234	6465.33	498.324	3.26984
												459.991	7010.26	499.324	3.2764					423.852	6459.5	499.324	3.2764
												459.287	6999.53	500.324	3.28297					423.422	6452.95	500.324	3.28297
												458.566	6988.55	501.324	3.28953					422.96	6445.91	501.324	3.28953
												450.091	6859.39	502.324	3.29609					422.472	6438.47	502.324	3.29609
												450.113	6859.73	502.324	3.29609					421.898	6429.73	503.324	3.30265
																				421.274	6420.22	504.324	3.30921
																				420.611	6410.11	505.324	3.31577
																				419.861	6398.68	506.324	3.32234
																				419.043	6386.22	507.324	3.3289
																				418.2	6373.37	508.324	3.33546
																				417.325	6360.03	509.324	3.34202
																				416.411	6346.1	510.324	3.34858
																				415.414	6330.91	511.324	3.35514
																				414.378	6315.12	512.324	3.36171
																				31.5514	480.843	513.324	3.36827
																				31.553	480.867	513.324	3.36827

## Sheet: 10
15 min				30 min				60 min				120 min				180 min				240 min
V(kN)	M (kN.m)	dis (mm)	Δ (%)	V(kN)	M (kN.m)	dis (mm)	Δ (%)	V(kN)	M (kN.m)	dis (mm)	Δ (%)	V(kN)	M (kN.m)	dis (mm)	Δ (%)	V(kN)	M (kN.m)	dis (mm)	Δ (%)	V(kN)	M (kN.m)	dis (mm)	Δ (%)
-670.357	-10216.2	-457.224	-3.00016	-663.128	-10106.1	-457.524	-3.00213	-663.892	-10117.7	-457.524	-3.00213	-623.467	-9501.64	-457.524	-3.00213	-590.418	-8997.98	-457.524	-3.00213	-554.552	-8451.37	-457.524	-3.00213
-670.324	-10215.7	-457.224	-3.00016	-668.261	-10184.3	-426.524	-2.79871	-663.859	-10117.2	-457.524	-3.00213	-623.843	-9507.37	-450.524	-2.95619	-590.389	-8997.53	-457.524	-3.00213	-554.524	-8450.95	-457.524	-3.00213
-682.372	-10399.3	-381.524	-2.50344	-666.941	-10164.2	-381.524	-2.50344	-664.59	-10128.4	-444.524	-2.91682	-618.388	-9424.24	-381.524	-2.50344	-582.302	-8874.29	-381.524	-2.50344	-545.352	-8311.16	-381.524	-2.50344
-682.372	-10399.3	-381.524	-2.50344	-660.998	-10073.6	-305.524	-2.00475	-661.798	-10085.8	-381.524	-2.50344	-609.339	-9286.33	-305.524	-2.00475	-571.339	-8707.21	-305.524	-2.00475	-532.876	-8121.04	-305.524	-2.00475
-678.701	-10343.4	-305.524	-2.00475	-663.3	-10108.7	-229.524	-1.50606	-653.748	-9963.12	-305.524	-2.00475	-600.118	-9145.8	-229.524	-1.50606	-558.991	-8519.02	-229.524	-1.50606	-518.311	-7899.07	-229.524	-1.50606
-674.146	-10274	-229.524	-1.50606	-639.848	-9751.28	-152.524	-1.00081	-644.754	-9826.05	-229.524	-1.50606	-573.488	-8739.95	-152.524	-1.00081	-530.428	-8083.72	-152.524	-1.00081	-486.509	-7414.39	-152.524	-1.00081
-651.754	-9932.73	-152.524	-1.00081	-627.687	-9565.94	-114.524	-0.75147	-619.267	-9437.62	-152.524	-1.00081	-561.004	-8549.71	-114.524	-0.75147	-514.916	-7847.31	-114.524	-0.75147	-465.896	-7100.26	-114.524	-0.75147
-640.271	-9757.73	-114.524	-0.75147	-525.995	-8016.16	-76.524	-0.502126	-606.531	-9243.53	-114.524	-0.75147	-476.522	-7262.19	-76.524	-0.502126	-443.605	-6760.54	-76.524	-0.502126	-406.096	-6188.9	-76.524	-0.502126
-537.639	-8193.62	-76.524	-0.502126	-456.687	-6959.91	-61.524	-0.403701	-508.587	-7750.87	-76.524	-0.502126	-414.168	-6311.92	-61.524	-0.403701	-387.053	-5898.69	-61.524	-0.403701	-358.372	-5461.59	-61.524	-0.403701
-467.192	-7120.01	-61.524	-0.403701	-381.681	-5816.82	-46.524	-0.305276	-441.321	-6725.73	-61.524	-0.403701	-342.577	-5220.88	-46.524	-0.305276	-318.502	-4853.97	-46.524	-0.305276	-294.7	-4491.23	-46.524	-0.305276
-391.381	-5964.65	-46.524	-0.305276	-293.366	-4470.89	-30.524	-0.200289	-367.392	-5599.06	-46.524	-0.305276	-257.084	-3917.95	-30.524	-0.200289	-234.399	-3572.25	-30.524	-0.200289	-212.069	-3231.94	-30.524	-0.200289
-302.334	-4607.56	-30.524	-0.200289	-189.731	-2891.5	-15.524	-0.101864	-280.164	-4269.7	-30.524	-0.200289	-155.294	-2366.69	-15.524	-0.101864	-133.011	-2027.09	-15.524	-0.101864	-113.183	-1724.9	-15.524	-0.101864
-198.192	-3020.45	-15.524	-0.101864	-116.196	-1770.83	-8.524	-0.0559318	-177.227	-2700.94	-15.524	-0.101864	-87.3354	-1330.99	-8.524	-0.0559318	-73.1381	-1114.62	-8.524	-0.0559318	-62.1445	-947.083	-8.524	-0.0559318
-124.005	-1889.84	-8.524	-0.0559318	-48.163	-734.004	-3.524	-0.0231234	-104.909	-1598.81	-8.524	-0.0559318	-36.1005	-550.172	-3.524	-0.0231234	-30.2323	-460.74	-3.524	-0.0231234	-25.6885	-391.493	-3.524	-0.0231234
-51.6327	-786.883	-3.524	-0.0231234	-20.869	-318.043	-1.524	-0.01	-43.3702	-660.961	-3.524	-0.0231234	-15.6425	-238.392	-1.524	-0.01	-13.0977	-199.61	-1.524	-0.01	-11.1265	-169.568	-1.524	-0.01
-22.372	-340.949	-1.524	-0.01	-18.8288	-286.951	-1.3716	-0.009	-18.793	-286.405	-1.524	-0.01	-14.1154	-215.119	-1.3716	-0.009	-11.8167	-180.087	-1.3716	-0.009	-10.0345	-152.926	-1.3716	-0.009
-20.1836	-307.597	-1.3716	-0.009	-16.7882	-255.852	-1.2192	-0.008	-16.9577	-258.435	-1.3716	-0.009	-12.5881	-191.842	-1.2192	-0.008	-10.5356	-160.562	-1.2192	-0.008	-8.94245	-136.283	-1.2192	-0.008
-17.9947	-274.239	-1.2192	-0.008	-14.7472	-224.747	-1.0668	-0.007	-15.122	-230.459	-1.2192	-0.008	-11.0605	-168.562	-1.0668	-0.007	-9.25425	-141.035	-1.0668	-0.007	-7.85027	-119.638	-1.0668	-0.007
-15.8054	-240.874	-1.0668	-0.007	-12.7058	-193.636	-0.9144	-0.006	-13.2859	-202.477	-1.0668	-0.007	-9.53265	-145.278	-0.9144	-0.006	-7.97277	-121.505	-0.9144	-0.006	-6.75801	-102.992	-0.9144	-0.006
-13.6156	-207.501	-0.9144	-0.006	-10.6639	-162.518	-0.762	-0.005	-11.4495	-174.49	-0.9144	-0.006	-8.00455	-121.989	-0.762	-0.005	-6.69113	-101.973	-0.762	-0.005	-5.66566	-86.3446	-0.762	-0.005
-11.4253	-174.122	-0.762	-0.005	-8.62159	-131.393	-0.6096	-0.004	-9.61267	-146.497	-0.762	-0.005	-6.4762	-98.6973	-0.6096	-0.004	-5.40934	-82.4383	-0.6096	-0.004	-4.57321	-69.6958	-0.6096	-0.004
-9.23456	-140.735	-0.6096	-0.004	-6.57888	-100.262	-0.4572	-0.003	-7.77551	-118.499	-0.6096	-0.004	-4.94759	-75.4013	-0.4572	-0.003	-4.12739	-62.9014	-0.4572	-0.003	-3.48068	-53.0456	-0.4572	-0.003
-7.04336	-107.341	-0.4572	-0.003	-4.53574	-69.1247	-0.3048	-0.002	-5.93799	-90.495	-0.4572	-0.003	-3.41873	-52.1015	-0.3048	-0.002	-2.84528	-43.362	-0.3048	-0.002	-2.38806	-36.3941	-0.3048	-0.002
-4.85168	-73.9396	-0.3048	-0.002	-2.49218	-37.9808	-0.1524	-0.001	-4.10011	-62.4856	-0.3048	-0.002	-1.88962	-28.7978	-0.1524	-0.001	-1.56301	-23.8203	-0.1524	-0.001	-1.29535	-19.7411	-0.1524	-0.001
-2.65954	-40.5314	-0.1524	-0.001	2.04407	31.1516	0.1524	0.001	-2.26186	-34.4707	-0.1524	-0.001	1.52943	23.3085	0.1524	0.001	1.28246	19.5447	0.1524	0.001	1.09282	16.6546	0.1524	0.001
2.1927	33.4167	0.1524	0.001	4.08771	62.2967	0.3048	0.002	1.83869	28.0216	0.1524	0.001	3.0586	46.6131	0.3048	0.002	2.56477	39.0871	0.3048	0.002	2.18555	33.3078	0.3048	0.002
4.38493	66.8263	0.3048	0.002	6.13093	93.4354	0.4572	0.003	3.67702	56.0377	0.3048	0.002	4.58753	69.9139	0.4572	0.003	3.84692	58.627	0.4572	0.003	3.27819	49.9596	0.4572	0.003
6.57669	100.229	0.4572	0.003	8.17373	124.568	0.6096	0.004	5.51498	84.0483	0.4572	0.003	6.1162	93.2108	0.6096	0.004	5.12891	78.1645	0.6096	0.004	4.37074	66.6101	0.6096	0.004
8.76798	133.624	0.6096	0.004	10.2161	155.694	0.762	0.005	7.35258	112.053	0.6096	0.004	7.64461	116.504	0.762	0.005	6.41074	97.6997	0.762	0.005	5.4632	83.2592	0.762	0.005
10.9588	167.012	0.762	0.005	12.2581	186.813	0.9144	0.006	9.18982	140.053	0.762	0.005	9.17277	139.793	0.9144	0.006	7.69242	117.232	0.9144	0.006	6.55558	99.907	0.9144	0.006
13.1492	200.393	0.9144	0.006	14.2996	217.926	1.0668	0.007	11.0267	168.047	0.9144	0.006	10.7007	163.078	1.0668	0.007	8.97393	136.763	1.0668	0.007	7.64786	116.553	1.0668	0.007
15.3391	233.767	1.0668	0.007	16.3407	249.032	1.2192	0.008	12.8632	196.035	1.0668	0.007	12.2283	186.36	1.2192	0.008	10.2553	156.291	1.2192	0.008	8.74005	133.198	1.2192	0.008
17.5285	267.134	1.2192	0.008	18.3814	280.132	1.3716	0.009	14.6994	224.018	1.2192	0.008	13.7557	209.637	1.3716	0.009	11.5365	175.816	1.3716	0.009	9.83216	149.842	1.3716	0.009
19.7174	300.494	1.3716	0.009	20.4217	311.226	1.524	0.01	16.5351	251.996	1.3716	0.009	15.2829	232.911	1.524	0.01	12.8175	195.339	1.524	0.01	10.9242	166.484	1.524	0.01
21.9059	333.846	1.524	0.01	22.4615	342.313	1.6764	0.011	18.3706	279.967	1.524	0.01	16.8098	256.181	1.6764	0.011	14.0984	214.86	1.6764	0.011	12.0161	183.125	1.6764	0.011
24.0939	367.191	1.6764	0.011	47.5366	724.457	3.476	0.0228084	20.2056	307.934	1.6764	0.011	35.6316	543.025	3.476	0.0228084	29.8378	454.728	3.476	0.0228084	25.3509	386.348	3.476	0.0228084
50.9606	776.64	3.476	0.0228084	115.6	1761.75	8.476	0.0556168	42.8069	652.378	3.476	0.0228084	86.8702	1323.9	8.476	0.0556168	72.7459	1108.65	8.476	0.0556168	61.8082	941.958	8.476	0.0556168
123.389	1880.45	8.476	0.0556168	189.327	2885.34	15.476	0.101549	104.354	1590.36	8.476	0.0556168	154.907	2360.78	15.476	0.101549	132.632	2021.31	15.476	0.101549	112.848	1719.81	15.476	0.101549
197.787	3014.28	15.476	0.101549	298.962	4556.18	31.476	0.206535	176.829	2694.88	15.476	0.101549	262.545	4001.19	31.476	0.206535	239.778	3654.21	31.476	0.206535	217.182	3309.86	31.476	0.206535
307.989	4693.76	31.476	0.206535	381.439	5813.13	46.476	0.304961	285.729	4354.51	31.476	0.206535	342.352	5217.44	46.476	0.304961	318.066	4847.33	46.476	0.304961	293.602	4474.5	46.476	0.304961
391.133	5960.87	46.476	0.304961	456.393	6955.44	61.476	0.403386	367.171	5595.68	46.476	0.304961	413.886	6307.63	61.476	0.403386	385.974	5882.24	61.476	0.403386	355.995	5425.36	61.476	0.403386
466.898	7115.52	61.476	0.403386	525.071	8002.08	76.476	0.501811	441.014	6721.05	61.476	0.403386	476.734	7265.42	76.476	0.501811	443.049	6752.06	76.476	0.501811	404.927	6171.08	76.476	0.501811
536.745	8180	76.476	0.501811	629.693	9596.52	114.476	0.751155	507.941	7741.02	76.476	0.501811	569.852	8684.55	114.476	0.751155	526.418	8022.6	114.476	0.751155	476.757	7265.78	114.476	0.751155
641.515	9776.68	114.476	0.751155	646.506	9852.75	152.476	1.0005	610.644	9306.21	114.476	0.751155	579.458	8830.95	152.476	1.0005	535.707	8164.17	152.476	1.0005	491.062	7483.79	152.476	1.0005
658.476	10035.2	152.476	1.0005	667.683	10175.5	229.476	1.50575	625.549	9533.36	152.476	1.0005	604.49	9212.43	229.476	1.50575	563.28	8584.39	229.476	1.50575	521.823	7952.59	229.476	1.50575
678.331	10337.8	229.476	1.50575	671.666	10236.2	305.476	2.00444	649.003	9890.81	229.476	1.50575	610.761	9307.99	305.476	2.00444	572.424	8723.74	305.476	2.00444	533.41	8129.17	305.476	2.00444
680.658	10373.2	305.476	2.00444	671.666	10236.2	305.476	2.00444	655.657	9992.22	305.476	2.00444	618.802	9430.55	381.476	2.50312	582.415	8876	381.476	2.50312	545.127	8307.74	381.476	2.50312
682.531	10401.8	381.476	2.50312	667.564	10173.7	381.476	2.50312	662.488	10096.3	381.476	2.50312	622.76	9490.86	445.476	2.92307	590.296	8996.11	457.476	3.00181	554.007	8443.07	457.476	3.00181
682.531	10401.8	381.476	2.50312	660.019	10058.7	457.476	3.00181	663.808	10116.4	441.476	2.89682	621.348	9469.35	457.476	3.00181	590.296	8996.11	457.476	3.00181	554.007	8443.07	457.476	3.00181
666.671	10160.1	457.276	3.0005					662.693	10099.4	457.476	3.00181	607.158	9253.09	457.576	3.00247	587.51	8953.65	457.576	3.00247	552.108	8414.13	457.576	3.00247
												607.104	9252.26	457.676	3.00312	587.528	8953.93	457.676	3.00312	552.128	8414.43	457.676	3.00312
												607.05	9251.44	457.776	3.00378	587.546	8954.2	457.776	3.00378	552.147	8414.72	457.776	3.00378
												606.995	9250.6	457.876	3.00444	587.565	8954.49	457.876	3.00444	552.166	8415.01	457.876	3.00444
												606.941	9249.78	457.976	3.00509	587.583	8954.76	457.976	3.00509	552.186	8415.31	457.976	3.00509
												606.886	9248.94	458.076	3.00575	587.601	8955.04	458.076	3.00575	552.205	8415.6	458.076	3.00575
												606.832	9248.12	458.176	3.0064	587.618	8955.3	458.176	3.0064	552.224	8415.89	458.176	3.0064
												606.776	9247.27	458.276	3.00706	587.636	8955.57	458.276	3.00706	552.243	8416.18	458.276	3.00706
												606.719	9246.4	458.376	3.00772	587.654	8955.85	458.376	3.00772	552.262	8416.47	458.376	3.00772
												606.662	9245.53	458.476	3.00837	587.672	8956.12	458.476	3.00837	552.28	8416.75	458.476	3.00837
												606.605	9244.66	458.576	3.00903	587.689	8956.38	458.576	3.00903	552.299	8417.04	458.576	3.00903
												606.548	9243.79	458.676	3.00969	587.707	8956.65	458.676	3.00969	552.317	8417.31	458.676	3.00969
												606.491	9242.92	458.776	3.01034	587.724	8956.91	458.776	3.01034	552.336	8417.6	458.776	3.01034
												606.433	9242.04	458.876	3.011	587.741	8957.17	458.876	3.011	552.354	8417.87	458.876	3.011
												606.374	9241.14	458.976	3.01165	587.758	8957.43	458.976	3.01165	552.373	8418.16	458.976	3.01165
												606.314	9240.23	459.076	3.01231	587.774	8957.68	459.076	3.01231	552.391	8418.44	459.076	3.01231
												606.255	9239.33	459.176	3.01297	587.791	8957.93	459.176	3.01297	552.409	8418.71	459.176	3.01297
												606.195	9238.41	459.276	3.01362	587.808	8958.19	459.276	3.01362	552.427	8418.99	459.276	3.01362
												606.136	9237.51	459.376	3.01428	587.824	8958.44	459.376	3.01428	552.444	8419.25	459.376	3.01428
												606.076	9236.6	459.476	3.01493	587.84	8958.68	459.476	3.01493	552.462	8419.52	459.476	3.01493
												606.016	9235.68	459.576	3.01559	587.856	8958.93	459.576	3.01559	552.479	8419.78	459.576	3.01559
												605.956	9234.77	459.676	3.01625	587.871	8959.15	459.676	3.01625	552.496	8420.04	459.676	3.01625
												605.897	9233.87	459.776	3.0169	587.887	8959.4	459.776	3.0169	552.512	8420.28	459.776	3.0169
												605.837	9232.96	459.876	3.01756	587.902	8959.63	459.876	3.01756	552.529	8420.54	459.876	3.01756
												605.777	9232.04	459.976	3.01822	587.917	8959.86	459.976	3.01822	552.545	8420.79	459.976	3.01822
												605.718	9231.14	460.076	3.01887	587.932	8960.08	460.076	3.01887	552.56	8421.01	460.076	3.01887
												605.658	9230.23	460.176	3.01953	587.946	8960.3	460.176	3.01953	552.575	8421.24	460.176	3.01953
												605.598	9229.31	460.276	3.02018	587.96	8960.51	460.276	3.02018	552.59	8421.47	460.276	3.02018
												605.538	9228.4	460.376	3.02084	587.974	8960.72	460.376	3.02084	552.604	8421.68	460.376	3.02084
												605.478	9227.48	460.476	3.0215	587.988	8960.94	460.476	3.0215	552.618	8421.9	460.476	3.0215
												605.415	9226.52	460.576	3.02215	588.001	8961.14	460.576	3.02215	552.632	8422.11	460.576	3.02215
												605.353	9225.58	460.676	3.02281	588.015	8961.35	460.676	3.02281	552.645	8422.31	460.676	3.02281
												605.291	9224.63	460.776	3.02346	588.028	8961.55	460.776	3.02346	552.659	8422.52	460.776	3.02346
												605.229	9223.69	460.876	3.02412	588.041	8961.74	460.876	3.02412	552.672	8422.72	460.876	3.02412
												605.166	9222.73	460.976	3.02478	588.054	8961.94	460.976	3.02478	552.685	8422.92	460.976	3.02478
												605.104	9221.78	461.076	3.02543	588.067	8962.14	461.076	3.02543	552.698	8423.12	461.076	3.02543
												605.041	9220.82	461.176	3.02609	588.08	8962.34	461.176	3.02609	552.711	8423.32	461.176	3.02609
												604.979	9219.88	461.276	3.02675	588.094	8962.55	461.276	3.02675	552.724	8423.51	461.276	3.02675
												604.916	9218.92	461.376	3.0274	588.107	8962.75	461.376	3.0274	552.736	8423.7	461.376	3.0274
												604.853	9217.96	461.476	3.02806	588.12	8962.95	461.476	3.02806	552.749	8423.89	461.476	3.02806
												604.79	9217	461.576	3.02871	588.133	8963.15	461.576	3.02871	552.761	8424.08	461.576	3.02871
												604.728	9216.05	461.676	3.02937	588.145	8963.33	461.676	3.02937	552.773	8424.26	461.676	3.02937
												604.665	9215.09	461.776	3.03003	588.158	8963.53	461.776	3.03003	552.785	8424.44	461.776	3.03003
												604.602	9214.13	461.876	3.03068	588.171	8963.73	461.876	3.03068	552.797	8424.63	461.876	3.03068
												604.539	9213.17	461.976	3.03134	588.184	8963.92	461.976	3.03134	552.809	8424.81	461.976	3.03134
												604.476	9212.21	462.076	3.03199	588.197	8964.12	462.076	3.03199	552.82	8424.98	462.076	3.03199
												604.413	9211.25	462.176	3.03265	588.21	8964.32	462.176	3.03265	552.832	8425.16	462.176	3.03265
												604.35	9210.29	462.276	3.03331	588.222	8964.5	462.276	3.03331	552.843	8425.33	462.276	3.03331
												604.286	9209.32	462.376	3.03396	588.235	8964.7	462.376	3.03396	552.855	8425.51	462.376	3.03396
												604.223	9208.36	462.476	3.03462	588.248	8964.9	462.476	3.03462	552.866	8425.68	462.476	3.03462
												604.16	9207.4	462.576	3.03528	588.26	8965.08	462.576	3.03528	552.877	8425.85	462.576	3.03528
												604.096	9206.42	462.676	3.03593	588.273	8965.28	462.676	3.03593	552.888	8426.01	462.676	3.03593
												604.033	9205.46	462.776	3.03659	588.286	8965.48	462.776	3.03659	552.9	8426.2	462.776	3.03659
												603.969	9204.49	462.876	3.03724	588.298	8965.66	462.876	3.03724	552.911	8426.36	462.876	3.03724
												603.906	9203.53	462.976	3.0379	588.31	8965.84	462.976	3.0379	552.922	8426.53	462.976	3.0379
												603.842	9202.55	463.076	3.03856	588.323	8966.04	463.076	3.03856	552.933	8426.7	463.076	3.03856
												603.779	9201.59	463.176	3.03921	588.335	8966.23	463.176	3.03921	552.944	8426.87	463.176	3.03921
												603.715	9200.62	463.276	3.03987	588.347	8966.41	463.276	3.03987	552.955	8427.03	463.276	3.03987
												603.652	9199.66	463.376	3.04052	588.359	8966.59	463.376	3.04052	552.966	8427.2	463.376	3.04052
												603.588	9198.68	463.476	3.04118	588.371	8966.77	463.476	3.04118	552.977	8427.37	463.476	3.04118
												603.524	9197.71	463.576	3.04184	588.382	8966.94	463.576	3.04184	552.988	8427.54	463.576	3.04184
												603.461	9196.75	463.676	3.04249	588.394	8967.12	463.676	3.04249	552.999	8427.7	463.676	3.04249
												603.316	9194.54	463.776	3.04315	588.405	8967.29	463.776	3.04315	553.01	8427.87	463.776	3.04315
												594.242	9056.25	463.876	3.04381	588.416	8967.46	463.876	3.04381	553.021	8428.04	463.876	3.04381
												594.396	9058.6	463.976	3.04446	588.427	8967.63	463.976	3.04446	553.032	8428.21	463.976	3.04446
												594.546	9060.88	464.076	3.04512	588.438	8967.8	464.076	3.04512	553.043	8428.38	464.076	3.04512
												594.693	9063.12	464.176	3.04577	588.449	8967.96	464.176	3.04577	553.054	8428.54	464.176	3.04577
												594.84	9065.36	464.276	3.04643	588.46	8968.13	464.276	3.04643	553.065	8428.71	464.276	3.04643
												594.985	9067.57	464.376	3.04709	588.471	8968.3	464.376	3.04709	553.076	8428.88	464.376	3.04709
												595.118	9069.6	464.476	3.04774	588.482	8968.47	464.476	3.04774	553.087	8429.05	464.476	3.04774
												595.229	9071.29	464.576	3.0484	588.493	8968.63	464.576	3.0484	553.098	8429.21	464.576	3.0484
												595.328	9072.8	464.676	3.04906	588.504	8968.8	464.676	3.04906	553.109	8429.38	464.676	3.04906
												595.423	9074.25	464.776	3.04971	588.515	8968.97	464.776	3.04971	553.119	8429.53	464.776	3.04971
												595.51	9075.57	464.876	3.05037	588.526	8969.14	464.876	3.05037	553.13	8429.7	464.876	3.05037
												595.579	9076.62	464.976	3.05102	588.537	8969.3	464.976	3.05102	553.141	8429.87	464.976	3.05102
												595.633	9077.45	465.076	3.05168	588.548	8969.47	465.076	3.05168	553.151	8430.02	465.076	3.05168
												595.683	9078.21	465.176	3.05234	588.559	8969.64	465.176	3.05234	553.162	8430.19	465.176	3.05234
												595.73	9078.93	465.276	3.05299	588.57	8969.81	465.276	3.05299	553.172	8430.34	465.276	3.05299
												595.775	9079.61	465.376	3.05365	588.581	8969.97	465.376	3.05365	553.183	8430.51	465.376	3.05365
												595.81	9080.14	465.476	3.0543	588.591	8970.13	465.476	3.0543	553.194	8430.68	465.476	3.0543
												595.831	9080.46	465.576	3.05496	588.602	8970.29	465.576	3.05496	553.204	8430.83	465.576	3.05496
												595.842	9080.63	465.676	3.05562	588.613	8970.46	465.676	3.05562	553.214	8430.98	465.676	3.05562
												595.849	9080.74	465.776	3.05627	588.624	8970.63	465.776	3.05627	553.225	8431.15	465.776	3.05627
												595.855	9080.83	465.876	3.05693	588.635	8970.8	465.876	3.05693	553.235	8431.3	465.876	3.05693
												595.861	9080.92	465.976	3.05759	588.646	8970.97	465.976	3.05759	553.245	8431.45	465.976	3.05759
												595.867	9081.01	466.076	3.05824	588.657	8971.13	466.076	3.05824	553.255	8431.61	466.076	3.05824
												595.87	9081.06	466.176	3.0589	588.667	8971.29	466.176	3.0589	553.265	8431.76	466.176	3.0589
												595.869	9081.04	466.276	3.05955	588.678	8971.45	466.276	3.05955	553.275	8431.91	466.276	3.05955
												595.864	9080.97	466.376	3.06021	588.689	8971.62	466.376	3.06021	553.285	8432.06	466.376	3.06021
												595.849	9080.74	466.476	3.06087	588.7	8971.79	466.476	3.06087	553.295	8432.22	466.476	3.06087
												595.818	9080.27	466.576	3.06152	588.71	8971.94	466.576	3.06152	553.305	8432.37	466.576	3.06152
												595.773	9079.58	466.676	3.06218	588.721	8972.11	466.676	3.06218	553.315	8432.52	466.676	3.06218
												595.722	9078.8	466.776	3.06283	588.732	8972.28	466.776	3.06283	553.324	8432.66	466.776	3.06283
												595.664	9077.92	466.876	3.06349	588.742	8972.43	466.876	3.06349	553.334	8432.81	466.876	3.06349
												595.6	9076.94	466.976	3.06415	588.753	8972.6	466.976	3.06415	553.344	8432.96	466.976	3.06415
												595.535	9075.95	467.076	3.0648	588.763	8972.75	467.076	3.0648	553.354	8433.11	467.076	3.0648
												595.47	9074.96	467.176	3.06546	588.774	8972.92	467.176	3.06546	553.363	8433.25	467.176	3.06546
												595.405	9073.97	467.276	3.06612	588.784	8973.07	467.276	3.06612	553.373	8433.4	467.276	3.06612
												595.339	9072.97	467.376	3.06677	588.794	8973.22	467.376	3.06677	553.383	8433.56	467.376	3.06677
												595.274	9071.98	467.476	3.06743	588.805	8973.39	467.476	3.06743	553.392	8433.69	467.476	3.06743
												595.208	9070.97	467.576	3.06808	588.815	8973.54	467.576	3.06808	553.402	8433.85	467.576	3.06808
												595.142	9069.96	467.676	3.06874	588.825	8973.69	467.676	3.06874	553.412	8434	467.676	3.06874
												595.076	9068.96	467.776	3.0694	588.835	8973.85	467.776	3.0694	553.421	8434.14	467.776	3.0694
												595.009	9067.94	467.876	3.07005	588.845	8974	467.876	3.07005	553.431	8434.29	467.876	3.07005
												594.941	9066.9	467.976	3.07071	588.855	8974.15	467.976	3.07071	553.44	8434.43	467.976	3.07071
												593.948	9051.77	468.076	3.07136	588.866	8974.32	468.076	3.07136	553.45	8434.58	468.076	3.07136
												593.719	9048.28	468.176	3.07202	588.876	8974.47	468.176	3.07202	553.459	8434.72	468.176	3.07202
												585.908	8929.24	468.276	3.07268	588.886	8974.62	468.276	3.07268	553.469	8434.87	468.276	3.07268
												586.029	8931.08	468.376	3.07333	588.896	8974.78	468.376	3.07333	553.478	8435	468.376	3.07333
												586.074	8931.77	468.476	3.07399	588.906	8974.93	468.476	3.07399	553.487	8435.14	468.476	3.07399
												586.081	8931.87	468.576	3.07465	588.916	8975.08	468.576	3.07465	553.497	8435.29	468.576	3.07465
												586.048	8931.37	468.676	3.0753	588.926	8975.23	468.676	3.0753	553.506	8435.43	468.676	3.0753
												585.99	8930.49	468.776	3.07596	588.936	8975.38	468.776	3.07596	553.516	8435.58	468.776	3.07596
												585.922	8929.45	468.876	3.07661	588.946	8975.54	468.876	3.07661	553.525	8435.72	468.876	3.07661
												585.805	8927.67	468.976	3.07727	588.956	8975.69	468.976	3.07727	553.534	8435.86	468.976	3.07727
												577.385	8799.35	469.076	3.07793	588.966	8975.84	469.076	3.07793	553.543	8436	469.076	3.07793
												577.517	8801.36	469.176	3.07858	588.976	8975.99	469.176	3.07858	553.553	8436.15	469.176	3.07858
												577.563	8802.06	469.276	3.07924	588.986	8976.15	469.276	3.07924	553.562	8436.28	469.276	3.07924
												577.574	8802.23	469.376	3.0799	588.995	8976.28	469.376	3.0799	553.571	8436.42	469.376	3.0799
												577.554	8801.92	469.476	3.08055	589.005	8976.44	469.476	3.08055	553.579	8436.54	469.476	3.08055
												577.504	8801.16	469.576	3.08121	589.015	8976.59	469.576	3.08121	553.588	8436.68	469.576	3.08121
												577.439	8800.17	469.676	3.08186	589.025	8976.74	469.676	3.08186	553.596	8436.8	469.676	3.08186
												577.372	8799.15	469.776	3.08252	589.034	8976.88	469.776	3.08252	553.605	8436.94	469.776	3.08252
												576.157	8780.63	469.876	3.08318	589.044	8977.03	469.876	3.08318	553.613	8437.06	469.876	3.08318
												576.092	8779.64	469.976	3.08383	589.054	8977.18	469.976	3.08383	553.622	8437.2	469.976	3.08383
												567.757	8652.62	470.076	3.08449	589.063	8977.32	470.076	3.08449	553.63	8437.32	470.076	3.08449
												567.885	8654.57	470.176	3.08514	589.073	8977.47	470.176	3.08514	553.638	8437.44	470.176	3.08514
												567.932	8655.28	470.276	3.0858	589.082	8977.61	470.276	3.0858	553.646	8437.57	470.276	3.0858
												567.941	8655.42	470.376	3.08646	589.091	8977.75	470.376	3.08646	553.654	8437.69	470.376	3.08646
												567.92	8655.1	470.476	3.08711	589.101	8977.9	470.476	3.08711	553.662	8437.81	470.476	3.08711
												567.868	8654.31	470.576	3.08777	589.11	8978.04	470.576	3.08777	553.67	8437.93	470.576	3.08777
												567.803	8653.32	470.676	3.08843	589.119	8978.17	470.676	3.08843	553.677	8438.04	470.676	3.08843
												567.737	8652.31	470.776	3.08908	589.129	8978.33	470.776	3.08908	553.685	8438.16	470.776	3.08908
												566.369	8631.46	470.876	3.08974	589.138	8978.46	470.876	3.08974	553.693	8438.28	470.876	3.08974
												566.307	8630.52	470.976	3.09039	589.147	8978.6	470.976	3.09039	553.7	8438.39	470.976	3.09039
												559.356	8524.59	471.076	3.09105	589.156	8978.74	471.076	3.09105	553.708	8438.51	471.076	3.09105
												559.458	8526.14	471.176	3.09171	589.165	8978.87	471.176	3.09171	553.716	8438.63	471.176	3.09171
												559.487	8526.58	471.276	3.09236	589.174	8979.01	471.276	3.09236	553.723	8438.74	471.276	3.09236
												559.478	8526.44	471.376	3.09302	589.183	8979.15	471.376	3.09302	553.73	8438.85	471.376	3.09302
												559.432	8525.74	471.476	3.09367	589.192	8979.29	471.476	3.09367	553.737	8438.95	471.476	3.09367
												559.369	8524.78	471.576	3.09433	589.201	8979.42	471.576	3.09433	553.744	8439.06	471.576	3.09433
												559.303	8523.78	471.676	3.09499	589.21	8979.56	471.676	3.09499	553.751	8439.17	471.676	3.09499
												557.559	8497.2	471.776	3.09564	589.219	8979.7	471.776	3.09564	553.758	8439.27	471.776	3.09564
												557.51	8496.45	471.876	3.0963	589.227	8979.82	471.876	3.0963	553.764	8439.36	471.876	3.0963
												556.429	8479.98	471.976	3.09696	589.236	8979.96	471.976	3.09696	553.771	8439.47	471.976	3.09696
												556.269	8477.54	472.076	3.09761	589.245	8980.09	472.076	3.09761	553.776	8439.55	472.076	3.09761
												548.344	8356.76	472.176	3.09827	589.253	8980.22	472.176	3.09827	553.782	8439.64	472.176	3.09827
												548.46	8358.53	472.276	3.09892	589.262	8980.35	472.276	3.09892	553.788	8439.73	472.276	3.09892
												548.503	8359.19	472.376	3.09958	589.27	8980.47	472.376	3.09958	553.793	8439.81	472.376	3.09958
												548.509	8359.28	472.476	3.10024	589.279	8980.61	472.476	3.10024	553.798	8439.88	472.476	3.10024
												548.463	8358.58	472.576	3.10089	589.287	8980.73	472.576	3.10089	553.804	8439.97	472.576	3.10089
												548.409	8357.75	472.676	3.10155	589.295	8980.86	472.676	3.10155	553.809	8440.05	472.676	3.10155
												548.344	8356.76	472.776	3.1022	589.304	8980.99	472.776	3.1022	553.814	8440.13	472.776	3.1022
												548.279	8355.77	472.876	3.10286	589.312	8981.11	472.876	3.10286	553.819	8440.2	472.876	3.10286
												540.436	8236.24	472.976	3.10352	589.32	8981.24	472.976	3.10352	553.824	8440.28	472.976	3.10352
												540.549	8237.97	473.076	3.10417	589.328	8981.36	473.076	3.10417	553.829	8440.35	473.076	3.10417
												540.59	8238.59	473.176	3.10483	589.336	8981.48	473.176	3.10483	553.834	8440.43	473.176	3.10483
												540.595	8238.67	473.276	3.10549	589.344	8981.6	473.276	3.10549	553.839	8440.51	473.276	3.10549
												540.562	8238.16	473.376	3.10614	589.352	8981.72	473.376	3.10614	553.844	8440.58	473.376	3.10614
												540.505	8237.3	473.476	3.1068	589.361	8981.86	473.476	3.1068	553.849	8440.66	473.476	3.1068
												540.439	8236.29	473.576	3.10745	589.369	8981.98	473.576	3.10745	553.853	8440.72	473.576	3.10745
												539.886	8227.86	473.676	3.10811	589.377	8982.11	473.676	3.10811	553.858	8440.8	473.676	3.10811
												538.695	8209.71	473.776	3.10877	589.384	8982.21	473.776	3.10877	553.862	8440.86	473.776	3.10877
												538.577	8207.91	473.876	3.10942	589.392	8982.33	473.876	3.10942	553.867	8440.93	473.876	3.10942
												537.022	8184.22	473.976	3.11008	589.4	8982.46	473.976	3.11008	553.871	8440.99	473.976	3.11008
												535.012	8153.58	474.076	3.11073	589.408	8982.58	474.076	3.11073	553.875	8441.06	474.076	3.11073
												533.007	8123.03	474.176	3.11139	589.416	8982.7	474.176	3.11139	553.879	8441.12	474.176	3.11139
												531.006	8092.53	474.276	3.11205	589.424	8982.82	474.276	3.11205	553.883	8441.18	474.276	3.11205
												529.011	8062.13	474.376	3.1127	589.431	8982.93	474.376	3.1127	553.887	8441.24	474.376	3.1127
												527.022	8031.82	474.476	3.11336	589.438	8983.04	474.476	3.11336	553.89	8441.28	474.476	3.11336
												525.039	8001.59	474.576	3.11402	589.446	8983.16	474.576	3.11402	553.893	8441.33	474.576	3.11402
												523.062	7971.46	474.676	3.11467	589.453	8983.26	474.676	3.11467	553.896	8441.38	474.676	3.11467
												521.092	7941.44	474.776	3.11533	589.46	8983.37	474.776	3.11533	553.898	8441.41	474.776	3.11533
												519.128	7911.51	474.876	3.11598	589.467	8983.48	474.876	3.11598	553.9	8441.44	474.876	3.11598
												517.171	7881.69	474.976	3.11664	589.474	8983.58	474.976	3.11664	553.903	8441.48	474.976	3.11664
												515.342	7853.81	475.076	3.1173	589.481	8983.69	475.076	3.1173	553.905	8441.51	475.076	3.1173
												513.525	7826.12	475.176	3.11795	589.488	8983.8	475.176	3.11795	553.907	8441.54	475.176	3.11795
												511.719	7798.6	475.276	3.11861	589.495	8983.9	475.276	3.11861	553.908	8441.56	475.276	3.11861
												509.924	7771.24	475.376	3.11927	589.502	8984.01	475.376	3.11927	553.91	8441.59	475.376	3.11927
												508.136	7743.99	475.476	3.11992	589.508	8984.1	475.476	3.11992	553.911	8441.6	475.476	3.11992
												506.358	7716.9	475.576	3.12058	589.515	8984.21	475.576	3.12058	553.912	8441.62	475.576	3.12058
												504.59	7689.95	475.676	3.12123	589.522	8984.32	475.676	3.12123	553.913	8441.63	475.676	3.12123
												502.829	7663.11	475.776	3.12189	589.528	8984.41	475.776	3.12189	553.913	8441.63	475.776	3.12189
												501.165	7637.75	475.876	3.12255	589.535	8984.51	475.876	3.12255	553.92	8441.74	475.876	3.12255
												499.512	7612.56	475.976	3.1232	589.542	8984.62	475.976	3.1232	553.92	8441.74	475.976	3.1232
												497.865	7587.46	476.076	3.12386	589.548	8984.71	476.076	3.12386	553.918	8441.71	476.076	3.12386
												497.89	7587.84	476.076	3.12386	589.555	8984.82	476.176	3.12451	553.916	8441.68	476.176	3.12451
																589.561	8984.91	476.276	3.12517	553.912	8441.62	476.276	3.12517
																589.567	8985	476.376	3.12583	553.907	8441.54	476.376	3.12583
																589.573	8985.09	476.476	3.12648	553.903	8441.48	476.476	3.12648
																589.579	8985.18	476.576	3.12714	553.896	8441.38	476.576	3.12714
																589.585	8985.28	476.676	3.1278	553.889	8441.27	476.676	3.1278
																589.591	8985.37	476.776	3.12845	553.881	8441.15	476.776	3.12845
																589.597	8985.46	476.876	3.12911	553.874	8441.04	476.876	3.12911
																589.603	8985.55	476.976	3.12976	553.865	8440.9	476.976	3.12976
																589.609	8985.64	477.076	3.13042	553.856	8440.77	477.076	3.13042
																589.614	8985.72	477.176	3.13108	553.847	8440.63	477.176	3.13108
																589.619	8985.79	477.276	3.13173	553.837	8440.48	477.276	3.13173
																589.624	8985.87	477.376	3.13239	553.826	8440.31	477.376	3.13239
																589.63	8985.96	477.476	3.13304	553.814	8440.13	477.476	3.13304
																589.635	8986.04	477.576	3.1337	553.802	8439.94	477.576	3.1337
																589.64	8986.11	477.676	3.13436	553.79	8439.76	477.676	3.13436
																589.645	8986.19	477.776	3.13501	553.776	8439.55	477.776	3.13501
																589.65	8986.27	477.876	3.13567	553.762	8439.33	477.876	3.13567
																589.655	8986.34	477.976	3.13633	553.746	8439.09	477.976	3.13633
																589.66	8986.42	478.076	3.13698	553.73	8438.85	478.076	3.13698
																589.665	8986.49	478.176	3.13764	553.713	8438.59	478.176	3.13764
																589.669	8986.56	478.276	3.13829	553.696	8438.33	478.276	3.13829
																589.674	8986.63	478.376	3.13895	553.679	8438.07	478.376	3.13895
																589.679	8986.71	478.476	3.13961	553.661	8437.79	478.476	3.13961
																589.683	8986.77	478.576	3.14026	553.644	8437.53	478.576	3.14026
																589.688	8986.85	478.676	3.14092	553.626	8437.26	478.676	3.14092
																589.692	8986.91	478.776	3.14157	553.609	8437	478.776	3.14157
																589.697	8986.98	478.876	3.14223	553.592	8436.74	478.876	3.14223
																589.701	8987.04	478.976	3.14289	553.574	8436.47	478.976	3.14289
																589.705	8987.1	479.076	3.14354	553.556	8436.19	479.076	3.14354
																589.71	8987.18	479.176	3.1442	553.536	8435.89	479.176	3.1442
																589.714	8987.24	479.276	3.14486	553.515	8435.57	479.276	3.14486
																589.718	8987.3	479.376	3.14551	553.495	8435.26	479.376	3.14551
																589.722	8987.36	479.476	3.14617	553.474	8434.94	479.476	3.14617
																589.727	8987.44	479.576	3.14682	553.452	8434.61	479.576	3.14682
																589.731	8987.5	479.676	3.14748	553.431	8434.29	479.676	3.14748
																589.735	8987.56	479.776	3.14814	553.409	8433.95	479.776	3.14814
																589.738	8987.61	479.876	3.14879	553.387	8433.62	479.876	3.14879
																589.742	8987.67	479.976	3.14945	553.365	8433.28	479.976	3.14945
																589.746	8987.73	480.076	3.1501	553.342	8432.93	480.076	3.1501
																589.749	8987.77	480.176	3.15076	553.319	8432.58	480.176	3.15076
																589.752	8987.82	480.276	3.15142	553.295	8432.22	480.276	3.15142
																589.756	8987.88	480.376	3.15207	553.27	8431.83	480.376	3.15207
																589.759	8987.93	480.476	3.15273	553.245	8431.45	480.476	3.15273
																589.762	8987.97	480.576	3.15339	553.22	8431.07	480.576	3.15339
																589.765	8988.02	480.676	3.15404	553.194	8430.68	480.676	3.15404
																589.768	8988.06	480.776	3.1547	553.168	8430.28	480.776	3.1547
																589.771	8988.11	480.876	3.15535	553.14	8429.85	480.876	3.15535
																589.774	8988.16	480.976	3.15601	553.113	8429.44	480.976	3.15601
																589.777	8988.2	481.076	3.15667	553.084	8429	481.076	3.15667
																589.78	8988.25	481.176	3.15732	553.055	8428.56	481.176	3.15732
																589.782	8988.28	481.276	3.15798	553.025	8428.1	481.276	3.15798
																589.785	8988.32	481.376	3.15864	552.996	8427.66	481.376	3.15864
																589.787	8988.35	481.476	3.15929	552.966	8427.2	481.476	3.15929
																589.79	8988.4	481.576	3.15995	552.936	8426.74	481.576	3.15995
																589.792	8988.43	481.676	3.1606	552.906	8426.29	481.676	3.1606
																589.795	8988.48	481.776	3.16126	552.875	8425.82	481.776	3.16126
																589.797	8988.51	481.876	3.16192	552.84	8425.28	481.876	3.16192
																589.799	8988.54	481.976	3.16257	552.805	8424.75	481.976	3.16257
																589.801	8988.57	482.076	3.16323	552.77	8424.21	482.076	3.16323
																589.803	8988.6	482.176	3.16388	552.735	8423.68	482.176	3.16388
																589.805	8988.63	482.276	3.16454	552.699	8423.13	482.276	3.16454
																589.807	8988.66	482.376	3.1652	552.662	8422.57	482.376	3.1652
																589.807	8988.66	482.476	3.16585	552.623	8421.97	482.476	3.16585
																589.808	8988.67	482.576	3.16651	552.583	8421.36	482.576	3.16651
																589.809	8988.69	482.676	3.16717	552.543	8420.76	482.676	3.16717
																589.809	8988.69	482.776	3.16782	552.501	8420.12	482.776	3.16782
																589.81	8988.7	482.876	3.16848	552.459	8419.48	482.876	3.16848
																589.81	8988.7	482.976	3.16913	552.417	8418.84	482.976	3.16913
																589.811	8988.72	483.076	3.16979	552.375	8418.19	483.076	3.16979
																589.811	8988.72	483.176	3.17045	552.332	8417.54	483.176	3.17045
																589.834	8989.07	483.276	3.1711	552.29	8416.9	483.276	3.1711
																589.834	8989.07	483.376	3.17176	552.247	8416.24	483.376	3.17176
																589.833	8989.05	483.476	3.17241	552.203	8415.57	483.476	3.17241
																589.832	8989.04	483.576	3.17307	552.16	8414.92	483.576	3.17307
																589.832	8989.04	483.676	3.17373	552.117	8414.26	483.676	3.17373
																589.831	8989.02	483.776	3.17438	552.073	8413.59	483.776	3.17438
																589.83	8989.01	483.876	3.17504	552.029	8412.92	483.876	3.17504
																589.829	8988.99	483.976	3.1757	551.985	8412.25	483.976	3.1757
																589.827	8988.96	484.076	3.17635	551.94	8411.57	484.076	3.17635
																589.825	8988.93	484.176	3.17701	551.896	8410.9	484.176	3.17701
																589.824	8988.92	484.276	3.17766	551.85	8410.19	484.276	3.17766
																589.822	8988.89	484.376	3.17832	551.804	8409.49	484.376	3.17832
																589.82	8988.86	484.476	3.17898	551.758	8408.79	484.476	3.17898
																589.818	8988.83	484.576	3.17963	551.711	8408.08	484.576	3.17963
																589.816	8988.8	484.676	3.18029	551.663	8407.34	484.676	3.18029
																589.813	8988.75	484.776	3.18094	551.615	8406.61	484.776	3.18094
																589.811	8988.72	484.876	3.1816	551.567	8405.88	484.876	3.1816
																589.809	8988.69	484.976	3.18226	551.517	8405.12	484.976	3.18226
																589.806	8988.64	485.076	3.18291	551.467	8404.36	485.076	3.18291
																589.803	8988.6	485.176	3.18357	551.414	8403.55	485.176	3.18357
																589.801	8988.57	485.276	3.18423	551.361	8402.74	485.276	3.18423
																589.798	8988.52	485.376	3.18488	551.308	8401.93	485.376	3.18488
																589.795	8988.48	485.476	3.18554	551.254	8401.11	485.476	3.18554
																589.792	8988.43	485.576	3.18619	551.2	8400.29	485.576	3.18619
																589.789	8988.38	485.676	3.18685	551.145	8399.45	485.676	3.18685
																589.786	8988.34	485.776	3.18751	551.089	8398.6	485.776	3.18751
																589.783	8988.29	485.876	3.18816	551.033	8397.74	485.876	3.18816
																589.778	8988.22	485.976	3.18882	550.977	8396.89	485.976	3.18882
																589.773	8988.14	486.076	3.18948	550.921	8396.04	486.076	3.18948
																589.769	8988.08	486.176	3.19013	550.863	8395.15	486.176	3.19013
																589.764	8988	486.276	3.19079	550.804	8394.25	486.276	3.19079
																589.759	8987.93	486.376	3.19144	550.744	8393.34	486.376	3.19144
																589.754	8987.85	486.476	3.1921	550.684	8392.42	486.476	3.1921
																589.749	8987.77	486.576	3.19276	550.622	8391.48	486.576	3.19276
																589.744	8987.7	486.676	3.19341	550.559	8390.52	486.676	3.19341
																589.738	8987.61	486.776	3.19407	550.496	8389.56	486.776	3.19407
																589.733	8987.53	486.876	3.19472	550.433	8388.6	486.876	3.19472
																589.728	8987.45	486.976	3.19538	550.37	8387.64	486.976	3.19538
																589.722	8987.36	487.076	3.19604	550.307	8386.68	487.076	3.19604
																589.716	8987.27	487.176	3.19669	550.243	8385.7	487.176	3.19669
																589.711	8987.2	487.276	3.19735	550.18	8384.74	487.276	3.19735
																589.705	8987.1	487.376	3.19801	550.116	8383.77	487.376	3.19801
																589.699	8987.01	487.476	3.19866	550.052	8382.79	487.476	3.19866
																589.693	8986.92	487.576	3.19932	549.988	8381.82	487.576	3.19932
																589.687	8986.83	487.676	3.19997	549.924	8380.84	487.676	3.19997
																589.68	8986.72	487.776	3.20063	549.86	8379.87	487.776	3.20063
																589.674	8986.63	487.876	3.20129	549.796	8378.89	487.876	3.20129
																589.666	8986.51	487.976	3.20194	549.731	8377.9	487.976	3.20194
																589.658	8986.39	488.076	3.2026	549.667	8376.93	488.076	3.2026
																589.649	8986.25	488.176	3.20325	549.602	8375.93	488.176	3.20325
																589.641	8986.13	488.276	3.20391	549.537	8374.94	488.276	3.20391
																589.633	8986.01	488.376	3.20457	549.472	8373.95	488.376	3.20457
																589.624	8985.87	488.476	3.20522	549.404	8372.92	488.476	3.20522
																589.615	8985.73	488.576	3.20588	549.333	8371.83	488.576	3.20588
																589.607	8985.61	488.676	3.20654	549.263	8370.77	488.676	3.20654
																589.598	8985.47	488.776	3.20719	549.192	8369.69	488.776	3.20719
																589.589	8985.34	488.876	3.20785	549.118	8368.56	488.876	3.20785
																589.58	8985.2	488.976	3.2085	549.044	8367.43	488.976	3.2085
																589.571	8985.06	489.076	3.20916	548.97	8366.3	489.076	3.20916
																589.562	8984.92	489.176	3.20982	548.896	8365.18	489.176	3.20982
																589.553	8984.79	489.276	3.21047	548.822	8364.05	489.276	3.21047
																589.543	8984.64	489.376	3.21113	548.748	8362.92	489.376	3.21113
																589.534	8984.5	489.476	3.21178	548.673	8361.78	489.476	3.21178
																589.524	8984.35	489.576	3.21244	548.599	8360.65	489.576	3.21244
																589.515	8984.21	489.676	3.2131	548.524	8359.51	489.676	3.2131
																589.505	8984.06	489.776	3.21375	548.449	8358.36	489.776	3.21375
																589.495	8983.9	489.876	3.21441	548.373	8357.2	489.876	3.21441
																589.486	8983.77	489.976	3.21507	548.298	8356.06	489.976	3.21507
																589.476	8983.61	490.076	3.21572	548.222	8354.9	490.076	3.21572
																589.466	8983.46	490.176	3.21638	548.142	8353.68	490.176	3.21638
																589.456	8983.31	490.276	3.21703	548.062	8352.46	490.276	3.21703
																589.446	8983.16	490.376	3.21769	547.982	8351.25	490.376	3.21769
																589.436	8983	490.476	3.21835	547.902	8350.03	490.476	3.21835
																589.426	8982.85	490.576	3.219	547.822	8348.81	490.576	3.219
																589.416	8982.7	490.676	3.21966	547.742	8347.59	490.676	3.21966
																589.406	8982.55	490.776	3.22031	547.661	8346.35	490.776	3.22031
																589.396	8982.4	490.876	3.22097	501.026	7635.64	490.876	3.22097
																589.387	8982.26	490.976	3.22163	501.399	7641.32	490.976	3.22163
																589.377	8982.11	491.076	3.22228	501.773	7647.02	491.076	3.22228
																589.366	8981.94	491.176	3.22294	502.146	7652.71	491.176	3.22294
																589.355	8981.77	491.276	3.2236	502.52	7658.4	491.276	3.2236
																589.344	8981.6	491.376	3.22425	502.893	7664.09	491.376	3.22425
																589.333	8981.43	491.476	3.22491	503.267	7669.79	491.476	3.22491
																589.322	8981.27	491.576	3.22556	503.64	7675.47	491.576	3.22556
																589.311	8981.1	491.676	3.22622	504.014	7681.17	491.676	3.22622
																589.299	8980.92	491.776	3.22688	504.387	7686.86	491.776	3.22688
																589.288	8980.75	491.876	3.22753	504.761	7692.56	491.876	3.22753
																589.276	8980.57	491.976	3.22819	505.134	7698.24	491.976	3.22819
																589.264	8980.38	492.076	3.22885	505.504	7703.88	492.076	3.22885
																589.253	8980.22	492.176	3.2295	505.87	7709.46	492.176	3.2295
																589.241	8980.03	492.276	3.23016	506.237	7715.05	492.276	3.23016
																589.229	8979.85	492.376	3.23081	506.604	7720.64	492.376	3.23081
																589.216	8979.65	492.476	3.23147	506.97	7726.22	492.476	3.23147
																589.203	8979.45	492.576	3.23213	507.337	7731.82	492.576	3.23213
																589.19	8979.26	492.676	3.23278	507.703	7737.39	492.676	3.23278
																589.176	8979.04	492.776	3.23344	508.068	7742.96	492.776	3.23344
																589.163	8978.84	492.876	3.23409	508.433	7748.52	492.876	3.23409
																589.149	8978.63	492.976	3.23475	508.798	7754.08	492.976	3.23475
																589.135	8978.42	493.076	3.23541	509.161	7759.61	493.076	3.23541
																589.122	8978.22	493.176	3.23606	509.523	7765.13	493.176	3.23606
																589.108	8978.01	493.276	3.23672	509.885	7770.65	493.276	3.23672
																588.945	8975.52	493.376	3.23738	510.245	7776.13	493.376	3.23738
																588.774	8972.92	493.476	3.23803	510.603	7781.59	493.476	3.23803
																588.599	8970.25	493.576	3.23869	510.959	7787.02	493.576	3.23869
																588.418	8967.49	493.676	3.23934	511.312	7792.39	493.676	3.23934
																588.233	8964.67	493.776	3.24	511.66	7797.7	493.776	3.24
																588.046	8961.82	493.876	3.24066	512	7802.88	493.876	3.24066
																587.856	8958.93	493.976	3.24131	512.318	7807.73	493.976	3.24131
																587.662	8955.97	494.076	3.24197	512.558	7811.38	494.076	3.24197
																587.466	8952.98	494.176	3.24262	512.753	7814.36	494.176	3.24262
																587.267	8949.95	494.276	3.24328	512.937	7817.16	494.276	3.24328
																587.064	8946.86	494.376	3.24394	513.114	7819.86	494.376	3.24394
																586.857	8943.7	494.476	3.24459	513.281	7822.4	494.476	3.24459
																586.645	8940.47	494.576	3.24525	513.438	7824.8	494.576	3.24525
																586.429	8937.18	494.676	3.24591	513.586	7827.05	494.676	3.24591
																586.208	8933.81	494.776	3.24656	513.726	7829.18	494.776	3.24656
																585.981	8930.35	494.876	3.24722	513.856	7831.17	494.876	3.24722
																585.748	8926.8	494.976	3.24787	513.974	7832.96	494.976	3.24787
																585.508	8923.14	495.076	3.24853	514.083	7834.62	495.076	3.24853
																585.261	8919.38	495.176	3.24919	514.181	7836.12	495.176	3.24919
																585.005	8915.48	495.276	3.24984	514.268	7837.44	495.276	3.24984
																584.739	8911.42	495.376	3.2505	514.343	7838.59	495.376	3.2505
																584.46	8907.17	495.476	3.25115	514.408	7839.58	495.476	3.25115
																584.161	8902.61	495.576	3.25181	514.464	7840.43	495.576	3.25181
																583.838	8897.69	495.676	3.25247	514.512	7841.16	495.676	3.25247
																583.49	8892.39	495.776	3.25312	514.547	7841.7	495.776	3.25312
																583.1	8886.44	495.876	3.25378	514.567	7842	495.876	3.25378
																582.643	8879.48	495.976	3.25444	514.572	7842.08	495.976	3.25444
																582.099	8871.19	496.076	3.25509	514.563	7841.94	496.076	3.25509
																581.44	8861.15	496.176	3.25575	514.527	7841.39	496.176	3.25575
																580.569	8847.87	496.276	3.2564	514.479	7840.66	496.276	3.2564
																518.105	7895.92	496.376	3.25706	514.416	7839.7	496.376	3.25706
																505.422	7702.63	496.476	3.25772	514.348	7838.66	496.476	3.25772
																500.526	7628.02	496.576	3.25837	514.275	7837.55	496.576	3.25837
																495.623	7553.29	496.676	3.25903	514.189	7836.24	496.676	3.25903
																490.718	7478.54	496.776	3.25969	514.099	7834.87	496.776	3.25969
																485.81	7403.74	496.876	3.26034	514.007	7833.47	496.876	3.26034
																480.895	7328.84	496.976	3.261	513.915	7832.06	496.976	3.261
																475.975	7253.86	497.076	3.26165	513.822	7830.65	497.076	3.26165
																471.048	7178.77	497.176	3.26231	513.729	7829.23	497.176	3.26231
																471.071	7179.13	497.176	3.26231	512.61	7812.18	497.276	3.26297
																				512.517	7810.76	497.376	3.26362
																				510.964	7787.09	497.476	3.26428
																				509.731	7768.3	497.576	3.26493
																				508.209	7745.11	497.676	3.26559
																				504.946	7695.38	497.776	3.26625
																				-9.94817	-151.61	497.876	3.2669

[truncated: 11 more sheets: 11, 12, 13, 14, 15, 16, 17, 18, 19, 20, 21]
