# Supplementary material for: Local and global response data from post-fire earthquake simulations of RC structural walls
Source: Data Brief. 2018 Jun 13;19:1650–7. doi: 10.1016/j.dib.2018.06.011 (PMC6141138; doi:10.1016/j.dib.2018.06.011)
Supplement: Supplementary file 9 — Supplementary material [file mmc9.xlsx]

## Sheet: 1
No fire
V(kN)	M (kN.m)	dis (mm)	Δ (%)
-596.378	-9088.8	-457.676	-3.00312
-577.764	-8805.13	-449.676	-2.95063
-609.433	-9287.76	-381.676	-2.50444
-609.433	-9287.76	-381.676	-2.50444
-605.869	-9233.44	-305.676	-2.00575
-601.55	-9167.63	-228.676	-1.5005
-585.6	-8924.55	-152.676	-1.00181
-576.574	-8786.99	-114.676	-0.75247
-497.213	-7577.52	-76.6764	-0.503126
-439.306	-6695.02	-61.6764	-0.404701
-375.525	-5723	-46.6764	-0.306276
-299.016	-4557.01	-30.6764	-0.201289
-206.176	-3142.13	-15.6764	-0.102864
-122.329	-1864.3	-7.6764	-0.0503701
-58.9217	-897.966	-3.6764	-0.0241234
-26.8677	-409.464	-1.6764	-0.011
-24.4723	-372.957	-1.524	-0.01
-22.0762	-336.442	-1.3716	-0.009
-19.6796	-299.917	-1.2192	-0.008
-17.2824	-263.383	-1.0668	-0.007
-14.8845	-226.84	-0.9144	-0.006
-12.4861	-190.288	-0.762	-0.005
-10.087	-153.726	-0.6096	-0.004
-7.68738	-117.156	-0.4572	-0.003
-5.28713	-80.5759	-0.3048	-0.002
2.40154	36.5995	0.1524	0.001
4.80248	73.1899	0.3048	0.002
7.20283	109.771	0.4572	0.003
9.60257	146.343	0.6096	0.004
12.0017	182.906	0.762	0.005
14.4002	219.46	0.9144	0.006
16.7982	256.004	1.0668	0.007
19.1955	292.54	1.2192	0.008
21.5923	329.066	1.3716	0.009
23.9884	365.583	1.524	0.01
53.5278	815.763	3.3236	0.0218084
131.012	1996.63	8.3236	0.0546168
203.43	3100.28	15.3236	0.100549
302.359	4607.96	31.3236	0.205535
374.146	5701.98	46.3236	0.303961
437.679	6670.23	61.3236	0.402386
495.274	7547.97	76.3236	0.500811
577.41	8799.73	114.324	0.750155
591.289	9011.24	153.324	1.00606
605.526	9228.22	229.324	1.50475
607.487	9258.11	305.324	2.00344
609.497	9288.73	381.324	2.50212
609.497	9288.73	381.324	2.50213
598.908	9127.36	457.324	3.00081
598.938	9127.81	457.324	3.00081

## Sheet: 2
No fire
V(kN)	M (kN.m)	dis (mm)	Δ (%)
-396.787	-6047.03	-381.524	-2.50344
-396.767	-6046.73	-381.524	-2.50344
-402.245	-6130.21	-305.524	-2.00475
-402.245	-6130.21	-305.524	-2.00475
-401.314	-6116.03	-229.524	-1.50606
-392.62	-5983.53	-152.524	-1.00081
-387.952	-5912.38	-114.524	-0.75147
-337.336	-5141	-76.524	-0.502126
-298.746	-4552.9	-61.524	-0.403701
-255.399	-3892.28	-46.524	-0.305276
-203.779	-3105.6	-30.524	-0.200289
-141.144	-2151.04	-15.524	-0.101864
-93.4403	-1424.03	-8.524	-0.0559318
-39.692	-604.906	-3.524	-0.0231234
-17.2014	-262.15	-1.524	-0.01
-15.5219	-236.553	-1.3716	-0.009
-13.8418	-210.95	-1.2192	-0.008
-12.1614	-185.339	-1.0668	-0.007
-10.4804	-159.722	-0.9144	-0.006
-8.79906	-134.098	-0.762	-0.005
-7.11722	-108.467	-0.6096	-0.004
-5.43494	-82.8285	-0.4572	-0.003
-3.75221	-57.1836	-0.3048	-0.002
-2.06902	-31.5319	-0.1524	-0.001
1.68372	25.6598	0.1524	0.001
3.36698	51.3128	0.3048	0.002
5.0498	76.9589	0.4572	0.003
6.73216	102.598	0.6096	0.004
8.41407	128.23	0.762	0.005
10.0955	153.856	0.9144	0.006
11.7765	179.474	1.0668	0.007
13.4571	205.086	1.2192	0.008
15.1372	230.691	1.3716	0.009
16.8169	256.289	1.524	0.01
18.4961	281.88	1.6764	0.011
39.1778	597.07	3.476	0.0228084
93.0187	1417.6	8.476	0.0556168
140.892	2147.19	15.476	0.101549
207.095	3156.13	31.476	0.206535
255.284	3890.53	46.476	0.304961
298.562	4550.08	61.476	0.403386
336.67	5130.85	76.476	0.501811
389.528	5936.41	114.476	0.751155
396.125	6036.94	152.476	1.0005
403.932	6155.92	229.476	1.50575
403.932	6155.93	229.476	1.50575
402.861	6139.6	305.476	2.00444
392.098	5975.58	347.476	2.28003
395.711	6030.63	381.476	2.50312

## Sheet: 3
No fire
V(kN)	M (kN.m)	dis (mm)	Δ (%)
-807.145	-12300.9	-458.05	-3.00558
-807.105	-12300.3	-458.05	-3.00558
-815.208	-12423.8	-381.05	-2.50033
-815.208	-12423.8	-381.05	-2.50033
-811.03	-12360.1	-305.05	-2.00164
-803.644	-12247.5	-229.05	-1.50295
-781.397	-11908.5	-153.05	-1.00427
-768.394	-11710.3	-115.05	-0.754921
-662.933	-10103.1	-77.05	-0.505577
-580.158	-8841.61	-61.05	-0.400591
-494.118	-7530.36	-46.05	-0.302165
-398.368	-6071.12	-31.05	-0.20374
-276.196	-4209.22	-16.05	-0.105315
-167.523	-2553.05	-8.05	-0.0528215
-64.3359	-980.48	-3.05	-0.0200131
-32.2609	-491.656	-1.53	-0.0100394
-32.0544	-488.51	-1.52	-0.00997375
-31.848	-485.363	-1.51	-0.00990814
-31.6415	-482.216	-1.5	-0.00984252
-31.435	-479.069	-1.49	-0.0097769
-31.2285	-475.922	-1.48	-0.00971129
-31.022	-472.775	-1.47	-0.00964567
-30.8155	-469.628	-1.46	-0.00958005
-30.609	-466.481	-1.45	-0.00951444
-30.4025	-463.334	-1.44	-0.00944882
-30.196	-460.187	-1.43	-0.0093832
-29.9895	-457.039	-1.42	-0.00931759
-29.7829	-453.892	-1.41	-0.00925197
-29.5764	-450.745	-1.4	-0.00918635
-29.3699	-447.597	-1.39	-0.00912073
-29.1634	-444.45	-1.38	-0.00905512
-28.9568	-441.302	-1.37	-0.0089895
-28.7503	-438.155	-1.36	-0.00892388
-28.5438	-435.007	-1.35	-0.00885827
-28.3372	-431.86	-1.34	-0.00879265
-28.1307	-428.712	-1.33	-0.00872703
-27.9241	-425.564	-1.32	-0.00866142
-27.7176	-422.416	-1.31	-0.0085958
-27.511	-419.268	-1.3	-0.00853018
-27.3045	-416.12	-1.29	-0.00846457
-27.0979	-412.973	-1.28	-0.00839895
-26.8914	-409.825	-1.27	-0.00833333
-26.6848	-406.676	-1.26	-0.00826772
-26.4782	-403.528	-1.25	-0.0082021
-26.2717	-400.38	-1.24	-0.00813648
-26.0651	-397.232	-1.23	-0.00807087
-25.8585	-394.084	-1.22	-0.00800525
-25.6519	-390.935	-1.21	-0.00793963
-25.4453	-387.787	-1.2	-0.00787402
-25.2388	-384.639	-1.19	-0.0078084
-25.0322	-381.49	-1.18	-0.00774278
-24.8256	-378.342	-1.17	-0.00767717
-24.619	-375.193	-1.16	-0.00761155
-24.4124	-372.044	-1.15	-0.00754593
-24.2058	-368.896	-1.14	-0.00748031
-23.9992	-365.747	-1.13	-0.0074147
-23.7925	-362.598	-1.12	-0.00734908
-23.5859	-359.45	-1.11	-0.00728346
-23.3793	-356.301	-1.1	-0.00721785
-23.1727	-353.152	-1.09	-0.00715223
-22.9661	-350.003	-1.08	-0.00708661
-22.7594	-346.854	-1.07	-0.007021
-22.5528	-343.705	-1.06	-0.00695538
-22.3462	-340.556	-1.05	-0.00688976
-22.1395	-337.406	-1.04	-0.00682415
-21.9329	-334.257	-1.03	-0.00675853
-21.7262	-331.108	-1.02	-0.00669291
-21.5196	-327.959	-1.01	-0.0066273
-21.3129	-324.809	-1	-0.00656168
-21.1063	-321.66	-0.99	-0.00649606
-20.8996	-318.51	-0.98	-0.00643045
-20.693	-315.361	-0.97	-0.00636483
-20.4863	-312.211	-0.96	-0.00629921
-20.2796	-309.062	-0.95	-0.0062336
-20.073	-305.912	-0.94	-0.00616798
-19.8663	-302.762	-0.93	-0.00610236
-19.6596	-299.612	-0.92	-0.00603675
-19.4529	-296.463	-0.91	-0.00597113
-19.2462	-293.313	-0.9	-0.00590551
-19.0396	-290.163	-0.89	-0.0058399
-18.8329	-287.013	-0.88	-0.00577428
-18.6262	-283.863	-0.87	-0.00570866
-18.4195	-280.713	-0.86	-0.00564304
-18.2128	-277.563	-0.85	-0.00557743
-18.0061	-274.412	-0.84	-0.00551181
-17.7994	-271.262	-0.83	-0.00544619
-17.5926	-268.112	-0.82	-0.00538058
-17.3859	-264.962	-0.81	-0.00531496
-17.1792	-261.811	-0.8	-0.00524934
-16.9725	-258.661	-0.79	-0.00518373
-16.7658	-255.51	-0.78	-0.00511811
-16.559	-252.36	-0.77	-0.00505249
-16.3523	-249.209	-0.76	-0.00498688
-16.1456	-246.059	-0.75	-0.00492126
-15.9388	-242.908	-0.74	-0.00485564
-15.7321	-239.757	-0.73	-0.00479003
-15.5254	-236.606	-0.72	-0.00472441
-15.3186	-233.456	-0.71	-0.00465879
-15.1119	-230.305	-0.7	-0.00459318
-14.9051	-227.154	-0.69	-0.00452756
-14.6983	-224.003	-0.68	-0.00446194
-14.4916	-220.852	-0.67	-0.00439633
-14.2848	-217.701	-0.66	-0.00433071
-14.0781	-214.55	-0.65	-0.00426509
-13.8713	-211.398	-0.64	-0.00419948
-13.6645	-208.247	-0.63	-0.00413386
-13.4577	-205.096	-0.62	-0.00406824
-13.251	-201.945	-0.61	-0.00400262
-13.0442	-198.793	-0.6	-0.00393701
-12.8374	-195.642	-0.59	-0.00387139
-12.6306	-192.49	-0.58	-0.00380577
-12.4238	-189.339	-0.57	-0.00374016
-12.217	-186.187	-0.56	-0.00367454
-12.0102	-183.036	-0.55	-0.00360892
-11.8034	-179.884	-0.54	-0.00354331
-11.5966	-176.732	-0.53	-0.00347769
-11.3898	-173.58	-0.52	-0.00341207
-11.183	-170.428	-0.51	-0.00334646
-10.9762	-167.277	-0.5	-0.00328084
-10.7693	-164.125	-0.49	-0.00321522
-10.5625	-160.973	-0.48	-0.00314961
-10.3557	-157.821	-0.47	-0.00308399
-10.1489	-154.669	-0.46	-0.00301837
-9.94202	-151.516	-0.45	-0.00295276
-9.73518	-148.364	-0.44	-0.00288714
-9.52835	-145.212	-0.43	-0.00282152
-9.3215	-142.06	-0.42	-0.00275591
-9.11466	-138.907	-0.41	-0.00269029
-8.90781	-135.755	-0.4	-0.00262467
-8.70095	-132.603	-0.39	-0.00255906
-8.4941	-129.45	-0.38	-0.00249344
-8.28724	-126.298	-0.37	-0.00242782
-8.08037	-123.145	-0.36	-0.0023622
-7.87351	-119.992	-0.35	-0.00229659
-7.66664	-116.84	-0.34	-0.00223097
-7.45977	-113.687	-0.33	-0.00216535
-7.25289	-110.534	-0.32	-0.00209974
-7.04601	-107.381	-0.31	-0.00203412
-6.83913	-104.228	-0.3	-0.0019685
-6.63224	-101.075	-0.29	-0.00190289
-6.42535	-97.9224	-0.28	-0.00183727
-6.21846	-94.7694	-0.27	-0.00177165
-6.01157	-91.6163	-0.26	-0.00170604
-5.80467	-88.4631	-0.25	-0.00164042
-5.59776	-85.3099	-0.24	-0.0015748
-5.39086	-82.1567	-0.23	-0.00150919
-5.18395	-79.0034	-0.22	-0.00144357
-4.97704	-75.8501	-0.21	-0.00137795
-4.77012	-72.6967	-0.2	-0.00131234
-4.5632	-69.5432	-0.19	-0.00124672
-4.35628	-66.3897	-0.18	-0.0011811
-4.14936	-63.2362	-0.17	-0.00111549
-3.94243	-60.0826	-0.16	-0.00104987
-3.7355	-56.9289	-0.15	-0.000984252
-3.52856	-53.7753	-0.14	-0.000918635
-3.32162	-50.6215	-0.13	-0.000853018
-3.11468	-47.4677	-0.12	-0.000787402
-2.90773	-44.3139	-0.11	-0.000721785
-2.70079	-41.16	-0.1	-0.000656168
-2.49383	-38.006	-0.09	-0.000590551
-2.28688	-34.852	-0.08	-0.000524934
-2.07992	-31.698	-0.07	-0.000459318
-1.87296	-28.5439	-0.06	-0.000393701
-1.66599	-25.3898	-0.05	-0.000328084
-1.45903	-22.2356	-0.04	-0.000262467
-1.25205	-19.0813	-0.03	-0.00019685
-1.04508	-15.927	-0.02	-0.000131234
-0.838102	-12.7727	-0.01	-6.56168e-05
0.206991	3.15454	0.01	6.56168e-05
0.413976	6.30899	0.02	0.000131234
0.620959	9.46341	0.03	0.00019685
0.827938	12.6178	0.04	0.000262467
1.03491	15.7721	0.05	0.000328084
1.24189	18.9264	0.06	0.000393701
1.44886	22.0806	0.07	0.000459318
1.65582	25.2348	0.08	0.000524934
1.86279	28.3889	0.09	0.000590551
2.06975	31.5429	0.1	0.000656168
2.2767	34.697	0.11	0.000721785
2.48366	37.8509	0.12	0.000787402
2.69061	41.0048	0.13	0.000853018
2.89755	44.1587	0.14	0.000918635
3.1045	47.3125	0.15	0.000984252
3.31144	50.4663	0.16	0.00104987
3.51837	53.62	0.17	0.00111549
3.72531	56.7737	0.18	0.0011811
3.93224	59.9273	0.19	0.00124672
4.13916	63.0809	0.2	0.00131234
4.34609	66.2344	0.21	0.00137795
4.55301	69.3879	0.22	0.00144357
4.75993	72.5413	0.23	0.00150919
4.96684	75.6946	0.24	0.0015748
5.17375	78.8479	0.25	0.00164042
5.38066	82.0012	0.26	0.00170604
5.58756	85.1544	0.27	0.00177165
5.79446	88.3076	0.28	0.00183727
6.00136	91.4607	0.29	0.00190289
6.20825	94.6138	0.3	0.0019685
6.41514	97.7668	0.31	0.00203412
6.62203	100.92	0.32	0.00209974
6.82891	104.073	0.33	0.00216535
7.0358	107.226	0.34	0.00223097
7.24267	110.378	0.35	0.00229659
7.44955	113.531	0.36	0.0023622
7.65642	116.684	0.37	0.00242782
7.86329	119.836	0.38	0.00249344
8.07015	122.989	0.39	0.00255906
8.27701	126.142	0.4	0.00262467
8.48387	129.294	0.41	0.00269029
8.69072	132.447	0.42	0.00275591
8.89757	135.599	0.43	0.00282152
9.10442	138.751	0.44	0.00288714
9.31127	141.904	0.45	0.00295276
9.51811	145.056	0.46	0.00301837
9.72495	148.208	0.47	0.00308399
9.93178	151.36	0.48	0.00314961
10.1386	154.512	0.49	0.00321522
10.3454	157.665	0.5	0.00328084
10.5523	160.817	0.51	0.00334646
10.7591	163.968	0.52	0.00341207
10.9659	167.12	0.53	0.00347769
11.1727	170.272	0.54	0.00354331
11.3795	173.424	0.55	0.00360892
11.5863	176.576	0.56	0.00367454
11.7931	179.728	0.57	0.00374016
11.9999	182.879	0.58	0.00380577
12.2067	186.031	0.59	0.00387139
12.4135	189.182	0.6	0.00393701
12.6203	192.334	0.61	0.00400262
12.8271	195.485	0.62	0.00406824
13.0339	198.637	0.63	0.00413386
13.2407	201.788	0.64	0.00419948
13.4475	204.939	0.65	0.00426509
13.6542	208.091	0.66	0.00433071
13.861	211.242	0.67	0.00439633
14.0678	214.393	0.68	0.00446194
14.2745	217.544	0.69	0.00452756
14.4813	220.695	0.7	0.00459318
14.6881	223.846	0.71	0.00465879
14.8948	226.997	0.72	0.00472441
15.1016	230.148	0.73	0.00479003
15.3083	233.299	0.74	0.00485564
15.5151	236.45	0.75	0.00492126
15.7218	239.6	0.76	0.00498688
15.9286	242.751	0.77	0.00505249
16.1353	245.902	0.78	0.00511811
16.342	249.052	0.79	0.00518373
16.5487	252.203	0.8	0.00524934
16.7555	255.353	0.81	0.00531496
16.9622	258.504	0.82	0.00538058
17.1689	261.654	0.83	0.00544619
17.3756	264.805	0.84	0.00551181
17.5823	267.955	0.85	0.00557743
17.7891	271.105	0.86	0.00564304
17.9958	274.255	0.87	0.00570866
18.2025	277.406	0.88	0.00577428
18.4092	280.556	0.89	0.0058399
18.6159	283.706	0.9	0.00590551
18.8225	286.856	0.91	0.00597113
19.0292	290.006	0.92	0.00603675
19.2359	293.155	0.93	0.00610236
19.4426	296.305	0.94	0.00616798
19.6493	299.455	0.95	0.0062336
19.856	302.605	0.96	0.00629921
20.0626	305.755	0.97	0.00636483
20.2693	308.904	0.98	0.00643045
20.476	312.054	0.99	0.00649606
20.6826	315.203	1	0.00656168
20.8893	318.353	1.01	0.0066273
21.096	321.502	1.02	0.00669291
21.3026	324.652	1.03	0.00675853
21.5093	327.801	1.04	0.00682415
21.7159	330.95	1.05	0.00688976
21.9225	334.1	1.06	0.00695538
22.1292	337.249	1.07	0.007021
22.3358	340.398	1.08	0.00708661
22.5425	343.547	1.09	0.00715223
22.7491	346.696	1.1	0.00721785
22.9557	349.845	1.11	0.00728346
23.1623	352.994	1.12	0.00734908
23.369	356.143	1.13	0.0074147
23.5756	359.292	1.14	0.00748031
23.7822	362.44	1.15	0.00754593
23.9888	365.589	1.16	0.00761155
24.1954	368.738	1.17	0.00767717
24.402	371.887	1.18	0.00774278
24.6086	375.035	1.19	0.0078084
24.8152	378.184	1.2	0.00787402
25.0218	381.332	1.21	0.00793963
25.2284	384.481	1.22	0.00800525
25.435	387.629	1.23	0.00807087
25.6416	390.777	1.24	0.00813648
25.8481	393.926	1.25	0.0082021
26.0547	397.074	1.26	0.00826772
26.2613	400.222	1.27	0.00833333
26.4679	403.37	1.28	0.00839895
26.6744	406.518	1.29	0.00846457
26.881	409.666	1.3	0.00853018
27.0875	412.814	1.31	0.0085958
27.2941	415.962	1.32	0.00866142
27.5007	419.11	1.33	0.00872703
27.7072	422.258	1.34	0.00879265
27.9138	425.406	1.35	0.00885827
28.1203	428.553	1.36	0.00892388
28.3268	431.701	1.37	0.0089895
28.5334	434.849	1.38	0.00905512
28.7399	437.996	1.39	0.00912073
28.9464	441.144	1.4	0.00918635
29.153	444.291	1.41	0.00925197
29.3595	447.439	1.42	0.00931759
29.566	450.586	1.43	0.0093832
29.7725	453.733	1.44	0.00944882
29.979	456.881	1.45	0.00951444
30.1856	460.028	1.46	0.00958005
30.3921	463.175	1.47	0.00964567
30.5986	466.322	1.48	0.00971129
30.8051	469.469	1.49	0.0097769
31.0116	472.616	1.5	0.00984252
31.2181	475.763	1.51	0.00990814
31.4246	478.91	1.52	0.00997375
31.631	482.057	1.53	0.0100394
64.3355	980.474	3.05	0.0200131
165.734	2525.79	7.95	0.0521654
275.165	4193.51	15.95	0.104659
397.669	6060.48	30.95	0.203084
493.548	7521.68	45.95	0.301509
585.061	8916.32	61.95	0.406496
661.408	10079.9	76.95	0.504921
770.509	11742.6	114.95	0.754265
788.662	12019.2	152.95	1.00361
809.704	12339.9	228.95	1.5023
812.55	12383.3	304.95	2.00098
816.498	12443.4	381.95	2.50623
816.498	12443.4	381.95	2.50623
772.877	11778.6	445.95	2.92618
805.242	12271.9	457.95	3.00492

## Sheet: 4
No fire
V(kN)	M (kN.m)	dis (mm)	Δ (%)
-553.325	-8432.67	-381.676	-2.50444
-553.297	-8432.25	-381.676	-2.50444
-550.21	-8385.21	-305.676	-2.00575
-546.118	-8322.84	-228.676	-1.5005
-531.196	-8095.43	-152.676	-1.00181
-526.049	-8016.99	-114.676	-0.75247
-470.485	-7170.19	-76.6764	-0.503126
-423.624	-6456.04	-61.6764	-0.404701
-367.254	-5596.96	-46.6764	-0.306276
-298.994	-4556.67	-30.6764	-0.201289
-213.573	-3254.85	-15.6764	-0.102864
-131.877	-2009.8	-7.6764	-0.0503701
-63.7674	-971.815	-3.6764	-0.0241234
-29.0778	-443.145	-1.6764	-0.011
-26.4913	-403.727	-1.524	-0.01
-23.904	-364.297	-1.3716	-0.009
-21.316	-324.856	-1.2192	-0.008
-18.7272	-285.402	-1.0668	-0.007
-16.1376	-245.936	-0.9144	-0.006
-13.5472	-206.459	-0.762	-0.005
-10.956	-166.97	-0.6096	-0.004
-8.36409	-127.469	-0.4572	-0.003
-5.77138	-87.9558	-0.3048	-0.002
2.59439	39.5385	0.1524	0.001
5.18794	79.0642	0.3048	0.002
7.78077	118.579	0.4572	0.003
10.3728	158.082	0.6096	0.004
12.9641	197.573	0.762	0.005
15.5545	237.051	0.9144	0.006
18.1443	276.519	1.0668	0.007
20.7332	315.974	1.2192	0.008
23.3214	355.418	1.3716	0.009
25.9088	394.85	1.524	0.01
57.9656	883.396	3.3236	0.0218084
140.689	2144.11	8.3236	0.0546168
210.99	3215.49	15.3236	0.100549
302.048	4603.21	31.3236	0.205535
365.881	5576.02	46.3236	0.303961
422.346	6436.56	61.3236	0.402386
468.604	7141.53	76.3236	0.500811
529.487	8069.38	114.324	0.750155
536.667	8178.81	153.324	1.00606
549.759	8378.32	229.324	1.50475
551.189	8400.12	305.324	2.00344
553.46	8434.73	379.324	2.489
553.452	8434.61	381.324	2.50212
440.993	6720.73	442.324	2.90239

## Sheet: 5
No fire
V(kN)	M (kN.m)	dis (mm)	Δ (%)
-650.778	-9917.86	-457.524	-3.00213
-660.048	-10059.1	-381.524	-2.50344
-660.048	-10059.1	-381.524	-2.50344
-658.429	-10034.5	-305.524	-2.00475
-654.365	-9972.52	-229.524	-1.50606
-636.959	-9707.26	-152.524	-1.00081
-620.528	-9456.85	-114.524	-0.75147
-514.934	-7847.59	-76.524	-0.502126
-449.601	-6851.91	-61.524	-0.403701
-379.124	-5777.85	-46.524	-0.305276
-296.171	-4513.65	-30.524	-0.200289
-197.527	-3010.31	-15.524	-0.101864
-125.643	-1914.8	-8.524	-0.0559318
-52.8694	-805.729	-3.524	-0.0231234
-22.9065	-349.095	-1.524	-0.01
-20.6632	-314.908	-1.3716	-0.009
-18.4195	-280.713	-1.2192	-0.008
-16.1752	-246.511	-1.0668	-0.007
-13.9305	-212.301	-0.9144	-0.006
-11.6853	-178.084	-0.762	-0.005
-9.43963	-143.86	-0.6096	-0.004
-7.19346	-109.628	-0.4572	-0.003
-4.9468	-75.3893	-0.3048	-0.002
-2.69967	-41.143	-0.1524	-0.001
2.2477	34.2549	0.1524	0.001
4.49491	68.5024	0.3048	0.002
6.74164	102.743	0.4572	0.003
8.98789	136.975	0.6096	0.004
11.2337	171.201	0.762	0.005
13.4789	205.419	0.9144	0.006
15.7237	239.63	1.0668	0.007
17.9681	273.833	1.2192	0.008
20.2119	308.029	1.3716	0.009
22.4552	342.218	1.524	0.01
24.6981	376.399	1.6764	0.011
52.1798	795.22	3.476	0.0228084
125.045	1905.68	8.476	0.0556168
197.144	3004.48	15.476	0.101549
301.475	4594.48	31.476	0.206535
378.892	5774.31	46.476	0.304961
449.475	6849.99	61.476	0.403386
514.317	7838.19	76.476	0.501811
620.209	9451.98	114.476	0.751155
643.58	9808.16	152.476	1.0005
659.305	10047.8	229.476	1.50575
659.317	10048	305.476	2.00444
661.415	10080	381.476	2.50312
661.415	10080	381.476	2.50312
648.492	9883.01	457.476	3.00181
567.247	8644.85	460.476	3.0215
567.275	8645.27	460.476	3.0215

## Sheet: 6
No fire
V(kN)	M (kN.m)	dis (mm)	Δ (%)
-152.237	-2320.09	-914.676	-6.00181
-155.029	-2362.64	-778.676	-5.10942
-153.284	-2336.05	-762.676	-5.00444
-151.661	-2311.31	-686.676	-4.50575
-150.699	-2296.65	-609.676	-4.0005
-149.702	-2281.46	-533.676	-3.50181
-148.648	-2265.4	-457.676	-3.00313
-147.23	-2243.78	-381.676	-2.50444
-147.26	-2244.24	-305.676	-2.00575
-145.544	-2218.08	-228.676	-1.5005
-126.463	-1927.3	-152.676	-1.00181
-107.594	-1639.74	-114.676	-0.75247
-86.1482	-1312.9	-76.6764	-0.503126
-76.7131	-1169.11	-61.6764	-0.404701
-66.1682	-1008.4	-46.6764	-0.306276
-52.4111	-798.745	-30.6764	-0.201289
-32.4381	-494.357	-15.6764	-0.102864
-16.177	-246.537	-7.6764	-0.0503701
-7.71416	-117.564	-3.6764	-0.0241234
-3.51718	-53.6019	-1.6764	-0.011
-3.20341	-48.8199	-1.524	-0.01
-2.88959	-44.0374	-1.3716	-0.009
-2.57573	-39.2542	-1.2192	-0.008
-2.26183	-34.4703	-1.0668	-0.007
-1.94789	-29.6858	-0.9144	-0.006
-1.6339	-24.9007	-0.762	-0.005
-1.31987	-20.1149	-0.6096	-0.004
-1.0058	-15.3284	-0.4572	-0.003
-0.69169	-10.5414	-0.3048	-0.002
0.314205	4.78849	0.1524	0.001
0.628366	9.5763	0.3048	0.002
0.942486	14.3635	0.4572	0.003
1.25656	19.15	0.6096	0.004
1.5706	23.9359	0.762	0.005
1.88459	28.7212	0.9144	0.006
2.19854	33.5058	1.0668	0.007
2.51245	38.2897	1.2192	0.008
2.82631	43.073	1.3716	0.009
3.14014	47.8557	1.524	0.01
7.00508	106.757	3.3236	0.0218084
17.467	266.197	8.3236	0.0546168
31.8211	484.953	15.3236	0.100549
53.0525	808.52	31.3236	0.205535
65.9002	1004.32	46.3236	0.303961
76.4815	1165.58	61.3236	0.402386
85.9337	1309.63	76.3236	0.500811
107.399	1636.76	114.324	0.750155
126.511	1928.02	153.324	1.00606
146.173	2227.68	229.324	1.50475
148.546	2263.84	305.324	2.00344
147.865	2253.46	381.324	2.50212
148.901	2269.26	457.324	3.00081
149.965	2285.47	534.324	3.50606
150.907	2299.82	610.324	4.00475
151.735	2312.44	686.324	4.50344
153.206	2334.86	762.324	5.00212
154.703	2357.67	772.324	5.06774
149.037	2271.32	850.324	5.57955
151.829	2313.88	915.324	6.00606
151.837	2313.99	915.324	6.00606

## Sheet: 7
No fire
V(kN)	M (kN.m)	dis (mm)	Δ (%)
-1353.69	-20630.2	-305.676	-2.00575
-1378.95	-21015.2	-228.676	-1.5005
-1378.95	-21015.2	-228.676	-1.5005
-1346.95	-20527.5	-152.676	-1.00181
-1342.95	-20466.6	-114.676	-0.75247
-1287.33	-19618.9	-76.6764	-0.503126
-1221.97	-18622.8	-61.6764	-0.404701
-1060.85	-16167.3	-46.6764	-0.306276
-834.183	-12712.9	-30.6764	-0.201289
-578.896	-8822.37	-15.6764	-0.102864
-377.003	-5745.53	-7.6764	-0.0503701
-196.07	-2988.11	-3.6764	-0.0241234
-89.4164	-1362.71	-1.6764	-0.011
-81.4518	-1241.33	-1.524	-0.01
-73.4842	-1119.9	-1.3716	-0.009
-65.5138	-998.43	-1.2192	-0.008
-57.5403	-876.915	-1.0668	-0.007
-49.564	-755.355	-0.9144	-0.006
-41.5847	-633.751	-0.762	-0.005
-33.6025	-512.102	-0.6096	-0.004
-25.6173	-390.408	-0.4572	-0.003
-17.6293	-268.67	-0.3048	-0.002
7.99442	121.835	0.1524	0.001
15.9858	243.624	0.3048	0.002
23.9744	365.37	0.4572	0.003
31.96	487.07	0.6096	0.004
39.9427	608.727	0.762	0.005
47.9224	730.338	0.9144	0.006
55.8993	851.905	1.0668	0.007
63.8732	973.427	1.2192	0.008
71.8441	1094.9	1.3716	0.009
79.8122	1216.34	1.524	0.01
178.207	2715.88	3.3236	0.0218084
398.039	6066.11	8.3236	0.0546168
571.824	8714.59	15.3236	0.100549
843.928	12861.5	31.3236	0.205535
1055.89	16091.8	46.3236	0.303961
1215.3	18521.2	61.3236	0.402386
1292.97	19704.9	76.3236	0.500811
1357.5	20688.3	114.324	0.750155
1354.35	20640.3	153.324	1.00606
1382.81	21074.1	229.324	1.50475
1382.81	21074	229.324	1.50475
1311.56	19988.2	298.324	1.9575
1349.79	20570.9	305.324	2.00344
1349.86	20571.8	305.324	2.00344

## Sheet: 8
No fire
V(kN)	M (kN.m)	dis (mm)	Δ (%)
-473.861	-7221.64	-457.224	-3.00016
-485.241	-7395.07	-394.024	-2.58546
-482.193	-7348.62	-381.024	-2.50016
-474.725	-7234.8	-304.824	-2.00016
-467.828	-7129.7	-228.624	-1.50016
-458.994	-6995.07	-152.424	-1.00016
-446.281	-6801.32	-114.324	-0.750157
-396.819	-6047.52	-76.224	-0.500157
-360.245	-5490.13	-61.024	-0.40042
-315.921	-4814.64	-45.724	-0.300026
-263.706	-4018.88	-30.524	-0.200289
-188.674	-2875.39	-15.324	-0.100551
-114.063	-1738.32	-7.624	-0.0500262
-47.1691	-718.857	-3.124	-0.0204987
-20.9694	-319.574	-1.524	-0.01
-18.9316	-288.517	-1.3716	-0.009
-16.8932	-257.453	-1.2192	-0.008
-14.8544	-226.382	-1.0668	-0.007
-12.8152	-195.303	-0.9144	-0.006
-10.7755	-164.218	-0.762	-0.005
-8.73528	-133.126	-0.6096	-0.004
-6.69465	-102.026	-0.4572	-0.003
-4.65354	-70.92	-0.3048	-0.002
-2.61198	-39.8066	-0.1524	-0.001
2.24897	34.2744	0.1524	0.001
4.49734	68.5395	0.3048	0.002
6.7451	102.795	0.4572	0.003
8.99226	137.042	0.6096	0.004
11.2388	171.28	0.762	0.005
13.4848	205.508	0.9144	0.006
15.7302	239.728	1.0668	0.007
17.9743	273.929	1.2192	0.008
20.2254	308.234	1.3716	0.009
22.3814	341.092	1.524	0.01
22.3213	340.177	1.6764	0.011
46.2348	704.619	3.076	0.0201837
114.523	1745.33	7.676	0.0503675
188.255	2869	15.276	0.100236
263.86	4021.23	30.576	0.20063
316.051	4816.61	45.776	0.300367
359.981	5486.11	60.976	0.400105
396.325	6040	76.276	0.500499
448.62	6836.97	114.376	0.750499
462.376	7046.6	152.476	1.0005
478.08	7285.94	228.676	1.5005
476.134	7256.28	304.876	2.0005
482.88	7359.09	381.076	2.5005
489.261	7456.34	396.076	2.59892
470.691	7173.34	415.876	2.72885
477.708	7280.27	457.276	3.0005
477.732	7280.63	457.276	3.0005

## Sheet: 9
No fire
V(kN)	M (kN.m)	dis (mm)	Δ (%)
-523.59	-7979.51	-457.676	-3.00312
-535.822	-8165.93	-381.676	-2.50444
-535.822	-8165.93	-381.676	-2.50444
-535.334	-8158.48	-305.676	-2.00575
-530.758	-8088.76	-228.676	-1.5005
-515.571	-7857.3	-152.676	-1.00181
-505.054	-7697.02	-114.676	-0.75247
-443.751	-6762.76	-76.6764	-0.503126
-397.826	-6062.87	-61.6764	-0.404701
-344.993	-5257.69	-46.6764	-0.306276
-280.129	-4269.16	-30.6764	-0.201289
-197.851	-3015.24	-15.6764	-0.102864
-118.269	-1802.41	-7.6764	-0.0503701
-56.9137	-867.364	-3.6764	-0.0241234
-25.9516	-395.502	-1.6764	-0.011
-23.6402	-360.276	-1.524	-0.01
-21.3281	-325.04	-1.3716	-0.009
-19.0155	-289.796	-1.2192	-0.008
-16.7022	-254.542	-1.0668	-0.007
-14.3884	-219.279	-0.9144	-0.006
-12.0739	-184.006	-0.762	-0.005
-9.75882	-148.724	-0.6096	-0.004
-7.44315	-113.434	-0.4572	-0.003
-5.12688	-78.1336	-0.3048	-0.002
2.31758	35.32	0.1524	0.001
4.63456	70.6308	0.3048	0.002
6.95094	105.932	0.4572	0.003
9.26671	141.225	0.6096	0.004
11.5819	176.508	0.762	0.005
13.8964	211.782	0.9144	0.006
16.2105	247.047	1.0668	0.007
18.5237	282.301	1.2192	0.008
20.8366	317.55	1.3716	0.009
23.1487	352.786	1.524	0.01
51.716	788.152	3.3236	0.0218084
126.667	1930.41	8.3236	0.0546168
195.31	2976.53	15.3236	0.100549
282.985	4312.69	31.3236	0.205535
343.686	5237.77	46.3236	0.303961
396.578	6043.85	61.3236	0.402386
442.171	6738.68	76.3236	0.500811
506.844	7724.3	114.324	0.750155
520.393	7930.79	153.324	1.00606
534.913	8152.07	229.324	1.50475
537.163	8186.37	305.324	2.00344
539.163	8216.85	381.324	2.50212
539.163	8216.84	381.324	2.50213
513.869	7831.37	433.324	2.84333
525.18	8003.74	457.324	3.00081
525.206	8004.14	457.324	3.00081

## Sheet: 10
No fire
V(kN)	M (kN.m)	dis (mm)	Δ (%)
-684.812	-10436.5	-457.524	-3.00213
-684.778	-10436	-457.524	-3.00213
-693.498	-10568.9	-381.524	-2.50344
-693.498	-10568.9	-381.524	-2.50344
-689.911	-10514.2	-305.524	-2.00475
-686.264	-10458.7	-229.524	-1.50606
-669.257	-10199.5	-152.524	-1.00081
-661.36	-10079.1	-114.524	-0.75147
-559.356	-8524.59	-76.524	-0.502126
-487.668	-7432.06	-61.524	-0.403701
-410.159	-6250.82	-46.524	-0.305276
-319.912	-4875.47	-30.524	-0.200289
-214.679	-3271.71	-15.524	-0.101864
-139.223	-2121.76	-8.524	-0.0559318
-58.8648	-897.1	-3.524	-0.0231234
-25.5063	-388.717	-1.524	-0.01
-23.0111	-350.689	-1.3716	-0.009
-20.5152	-312.652	-1.2192	-0.008
-18.0188	-274.607	-1.0668	-0.007
-15.5218	-236.552	-0.9144	-0.006
-13.0241	-198.487	-0.762	-0.005
-10.5259	-160.414	-0.6096	-0.004
-8.02702	-122.332	-0.4572	-0.003
-5.52758	-84.2403	-0.3048	-0.002
-3.02754	-46.1398	-0.1524	-0.001
2.50074	38.1112	0.1524	0.001
5.00088	76.2134	0.3048	0.002
7.50042	114.306	0.4572	0.003
9.99937	152.39	0.6096	0.004
12.4977	190.465	0.762	0.005
14.9955	228.531	0.9144	0.006
17.4926	266.587	1.0668	0.007
19.9892	304.635	1.2192	0.008
22.4851	342.673	1.3716	0.009
24.9805	380.702	1.524	0.01
27.4752	418.722	1.6764	0.011
58.0991	885.43	3.476	0.0228084
138.572	2111.83	8.476	0.0556168
214.269	3265.45	15.476	0.101549
325.655	4962.99	31.476	0.206535
409.9	6246.88	46.476	0.304961
487.397	7427.93	61.476	0.403386
558.44	8510.63	76.476	0.501811
662.064	10089.9	114.476	0.751155
675.295	10291.5	152.476	1.0005
689.695	10511	229.476	1.50575
690.318	10520.4	305.476	2.00444
693.48	10568.6	381.476	2.50312
693.48	10568.6	381.476	2.50312
571.985	8717.06	420.476	2.75903
685.264	10443.4	457.476	3.00181

[truncated: 11 more sheets: 11, 12, 13, 14, 15, 16, 17, 18, 19, 20, 21]
