# Supplementary material for: Local and global response data from post-fire earthquake simulations of RC structural walls
Source: Data Brief. 2018 Jun 13;19:1650–7. doi: 10.1016/j.dib.2018.06.011 (PMC6141138; doi:10.1016/j.dib.2018.06.011)
Supplement: Supplementary file 10 — Supplementary material [file mmc10.xlsx]

## Sheet: 1
Fiber Number	Fiber Types	Area (mm^2)	x (mm)	y (mm)	15min				30min				60min				120min				180min				240min
					Max temp ( °C)	fc' or fy (MPa)	Ec or Es (MPa)	damage ratio	Max temp ( °C)	fc' or fy (MPa)	Ec or Es (MPa)	damage ratio	Max temp ( °C)	fc' or fy (MPa)	Ec or Es (MPa)	damage ratio	Max temp ( °C)	fc' or fy (MPa)	Ec or Es (MPa)	damage ratio	Max temp ( °C)	fc' or fy (MPa)	Ec or Es (MPa)	damage ratio	Max temp ( °C)	fc' or fy (MPa)	Ec or Es (MPa)	damage ratio
1	Concrete unconfined	362.902	9.525	9.525	386.8	23.8059	10989.4	1	479.7	20.0054	6148.66	1	584.5	15.2374	2814.22	1	680.8	10.4048	1342.28	1	725.3	8.02359	1004.13	1	760.9	6.05034	813.188	1
2	Concrete unconfined	321.532	27.4892	9.525	404.9	23.097	9897.59	1	508.1	18.7636	5042.68	1	631.1	12.9532	1973.19	1	752.4	6.52704	857.522	1	810.1	3.71607	590.816	1	856	3.2786	482.515	1
3	Concrete unconfined	446.515	47.6479	9.525	432.1	22.0029	8382.18	1	538.9	17.3747	3986.79	1	663.9	11.2844	1532.97	1	787.3	4.54743	680.007	1	846.6	3.36819	502.71	1	894	2.91643	409.225	1
4	Concrete unconfined	446.515	71.087	9.525	460.7	20.8154	6974.09	1	572	15.8329	3095.77	1	700.9	9.3409	1144.11	1	829.3	3.53308	542.409	1	891.9	2.93645	412.964	1	942.5	2.45419	331.045	1
5	Concrete unconfined	446.515	94.5261	9.525	462.2	20.752	6905.72	1	572.8	15.795	3076.93	1	701.9	9.28747	1138.2	1	832.5	3.50258	534.803	1	897.2	2.88593	403.59	1	949.3	2.38938	321.177	0.955747
6	Concrete unconfined	446.515	117.965	9.525	461.4	20.7858	6942.12	1	573.1	15.7808	3069.89	1	703.4	9.20724	1129.37	1	835.5	3.47399	527.784	1	901.4	2.8459	396.306	1	954.1	2.34363	314.352	0.889092
7	Concrete unconfined	446.515	141.404	9.525	436.8	21.8104	8137.29	1	545.2	17.0851	3799.32	1	675.1	10.703	1404.22	1	810.6	3.7113	589.491	1	879.3	3.05654	436.119	0.971179	931.7	2.55712	347.221	0.824701
8	Concrete unconfined	321.532	161.563	9.525	413.7	22.7468	9389.7	1	517.7	18.3354	4687.33	1	645.8	12.2116	1763.14	1	783.9	4.74289	696.783	1	855	3.28814	484.62	0.903747	907	2.79253	386.787	0.770464
9	Concrete unconfined	446.515	181.722	9.525	436.8	21.8104	8137.29	1	545.2	17.0851	3799.32	1	675.1	10.703	1404.22	1	810.8	3.7094	588.962	1	879.9	3.05082	434.987	0.828258	932.6	2.54854	345.848	0.710678
10	Concrete unconfined	446.515	205.161	9.525	461.4	20.7858	6942.12	1	573.1	15.7808	3069.89	1	703.5	9.20188	1128.79	0.958155	836.3	3.46636	525.93	1	903.3	2.8278	393.052	0.741839	957.2	2.31408	310.004	0.642143
11	Concrete unconfined	446.515	228.6	9.525	462.2	20.752	6905.72	0.928014	573	15.7855	3072.23	1	702.5	9.25539	1134.67	0.871647	835	3.47875	528.946	1	902	2.84019	395.276	0.658817	956.2	2.32362	311.401	0.575913
12	Concrete unconfined	446.515	252.039	9.525	461.4	20.7858	6942.12	0.843724	573.1	15.7808	3069.89	1	703.5	9.20188	1128.79	0.784022	836.4	3.46541	525.699	1	903.5	2.82589	392.711	0.57541	957.4	2.31218	309.725	0.509487
13	Concrete unconfined	446.515	275.478	9.525	436.8	21.8104	8137.29	0.771587	545.2	17.0851	3799.32	1	675.1	10.703	1404.22	0.71553	810.9	3.70844	588.698	1	880.3	3.04701	434.235	0.496035	933.2	2.54282	344.936	0.445655
14	Concrete unconfined	321.532	295.637	9.525	413.7	22.7468	9389.7	0.709756	517.7	18.3354	4687.33	1	645.8	12.2116	1763.14	0.663576	784	4.73715	696.288	0.991405	855.7	3.28146	483.146	0.429803	907.8	2.78491	385.445	0.392068
15	Concrete unconfined	446.515	315.796	9.525	436.8	21.8104	8137.29	0.626961	545.2	17.0851	3799.32	1	675.1	10.703	1404.22	0.567319	811	3.70749	588.434	0.90818	880.5	3.0451	433.859	0.353154	933.4	2.54092	344.632	0.331688
16	Concrete unconfined	446.515	339.235	9.525	461.4	20.7858	6942.12	0.528664	573.1	15.7808	3069.89	0.961547	703.6	9.19653	1128.2	0.46007	836.8	3.4616	524.775	0.813671	904.1	2.82017	391.69	0.265805	958.2	2.30455	308.611	0.262688
17	Concrete unconfined	446.515	362.674	9.525	462.3	20.7478	6901.18	0.443384	573.1	15.7808	3069.89	0.870169	702.8	9.23934	1132.9	0.373578	836	3.46922	526.624	0.725454	903.4	2.82684	392.882	0.182719	957.8	2.30837	309.168	0.196404
18	Concrete unconfined	446.515	386.113	9.525	461.8	20.7689	6923.9	0.35901	573.7	15.7523	3055.86	0.778316	704.7	9.13761	1121.75	0.285104	838.6	3.44444	520.641	0.636416	906.1	2.80111	388.303	0.0990448	960.2	2.28549	305.84	0.129831
19	Concrete unconfined	446.515	409.552	9.525	438.6	21.7364	8044.88	0.289549	547.8	16.9651	3724.54	0.708098	678.9	10.5043	1362.67	0.219311	816.3	3.65698	574.642	0.55424	886.1	2.99173	423.467	0.0197547	939.9	2.47897	334.881	0.0658648
20	Concrete unconfined	321.532	429.711	9.525	418.3	22.5623	9130.73	0.22913	524.3	18.0385	4457.21	0.649291	654.8	11.7525	1645.05	0.1677	795.2	4.09109	641.468	0.485743	867	3.17377	459.995	0	920.8	2.66101	364.218	0.0116107
21	Concrete unconfined	2138.95	494.291	9.525	426	22.2513	8707.71	0.0235353	534	17.5986	4138.93	0.394269	665.7	11.1914	1511.62	0	805.8	3.75705	602.356	0.239489	877.2	3.07655	440.103	0	932.5	2.5495	346.001	0
22	Concrete unconfined	142.903	554.182	9.525	433.3	21.9539	8319.16	0	542.5	17.2094	3878.57	0.156192	674.6	10.729	1409.77	0	814.5	3.67413	579.282	0.0110635	885.4	2.9984	424.752	0	942.2	2.45705	331.485	0
23	Concrete unconfined	3552.1	651.164	9.525	434.6	21.9006	8251.27	0	543.9	17.145	3837.27	0	675.8	10.6664	1396.49	0	815.1	3.66842	577.731	0	885.8	2.99459	424.017	0	942.3	2.45609	331.338	0
24	Concrete unconfined	142.903	748.145	9.525	434.8	21.8924	8240.86	0	544	17.1404	3834.34	0	675.5	10.6821	1399.8	0	814.3	3.67604	579.801	0	885.1	3.00126	425.304	0	941.3	2.46562	332.811	0
25	Concrete unconfined	3552.1	845.127	9.525	434.8	21.8924	8240.86	0	544	17.1404	3834.34	0	675.6	10.6769	1398.7	0	814.5	3.67413	579.282	0	885.2	3.0003	425.12	0	941.5	2.46372	332.516	0
26	Concrete unconfined	142.903	942.109	9.525	434.8	21.8924	8240.86	0	544.1	17.1358	3831.41	0	675.7	10.6716	1397.59	0	814.7	3.67223	578.764	0	885.3	2.99935	424.936	0	941.7	2.46181	332.221	0
27	Concrete unconfined	3552.1	1039.09	9.525	434.8	21.8924	8240.86	0	544.1	17.1358	3831.41	0	675.7	10.6716	1397.59	0	814.6	3.67318	579.023	0	885.3	2.99935	424.936	0	941.7	2.46181	332.221	0
28	Concrete unconfined	142.903	1136.07	9.525	434.8	21.8924	8240.86	0	544.1	17.1358	3831.41	0	675.7	10.6716	1397.59	0	814.6	3.67318	579.023	0	885.3	2.99935	424.936	0	941.6	2.46277	332.368	0
29	Concrete unconfined	3552.1	1233.05	9.525	434.8	21.8924	8240.86	0	544	17.1404	3834.34	0	675.7	10.6716	1397.59	0	814.6	3.67318	579.023	0	885.3	2.99935	424.936	0	941.6	2.46277	332.368	0
30	Concrete unconfined	142.903	1330.04	9.525	434.7	21.8965	8246.06	0	543.9	17.145	3837.27	0	675.6	10.6769	1398.7	0	814.5	3.67413	579.282	0	885.1	3.00126	425.304	0	941.5	2.46372	332.516	0
31	Concrete unconfined	3552.1	1427.02	9.525	435.5	21.8637	8204.51	0	544.8	17.1036	3810.96	0	676.3	10.6403	1390.99	0	815	3.66937	577.989	0	885.6	2.99649	424.384	0	941.9	2.45991	331.927	0
32	Concrete unconfined	142.903	1524	9.525	435.2	21.876	8220.07	0	544.3	17.1266	3825.55	0	675.5	10.6821	1399.8	0	814	3.6789	580.579	0	884.6	3.00602	426.226	0	940.8	2.47039	333.549	0
33	Concrete unconfined	3552.1	1620.98	9.525	435.5	21.8637	8204.51	0	544.8	17.1036	3810.96	0	676.3	10.6403	1390.99	0	815	3.66937	577.989	0	885.6	2.99649	424.384	0	941.9	2.45991	331.927	0
34	Concrete unconfined	142.903	1717.96	9.525	434.7	21.8965	8246.06	0	543.9	17.145	3837.27	0	675.6	10.6769	1398.7	0	814.5	3.67413	579.282	0	885.1	3.00126	425.304	0	941.5	2.46372	332.516	0
35	Concrete unconfined	3552.1	1814.95	9.525	434.8	21.8924	8240.86	0	544	17.1404	3834.34	0	675.7	10.6716	1397.59	0	814.6	3.67318	579.023	0	885.3	2.99935	424.936	0	941.6	2.46277	332.368	0
36	Concrete unconfined	142.903	1911.93	9.525	434.8	21.8924	8240.86	0	544.1	17.1358	3831.41	0	675.7	10.6716	1397.59	0	814.6	3.67318	579.023	0	885.3	2.99935	424.936	0	941.6	2.46277	332.368	0
37	Concrete unconfined	3552.1	2008.91	9.525	434.8	21.8924	8240.86	0	544.1	17.1358	3831.41	0	675.7	10.6716	1397.59	0	814.6	3.67318	579.023	0	885.3	2.99935	424.936	0	941.7	2.46181	332.221	0
38	Concrete unconfined	142.903	2105.89	9.525	434.8	21.8924	8240.86	0	544.1	17.1358	3831.41	0	675.7	10.6716	1397.59	0	814.7	3.67223	578.764	0	885.3	2.99935	424.936	0	941.7	2.46181	332.221	0
39	Concrete unconfined	3552.1	2202.87	9.525	434.8	21.8924	8240.86	0	544	17.1404	3834.34	0	675.6	10.6769	1398.7	0	814.5	3.67413	579.282	0	885.2	3.0003	425.12	0	941.5	2.46372	332.516	0
40	Concrete unconfined	142.903	2299.85	9.525	434.8	21.8924	8240.86	0	544	17.1404	3834.34	0	675.5	10.6821	1399.8	0	814.3	3.67604	579.801	0	885.1	3.00126	425.304	0	941.3	2.46562	332.811	0
41	Concrete unconfined	3552.1	2396.84	9.525	434.6	21.9006	8251.27	0	543.9	17.145	3837.27	0	675.8	10.6664	1396.49	0	815.1	3.66842	577.731	0	885.8	2.99459	424.017	0	942.3	2.45609	331.338	0
42	Concrete unconfined	142.903	2493.82	9.525	433.3	21.9539	8319.16	0	542.5	17.2094	3878.57	0	674.6	10.729	1409.77	0	814.5	3.67413	579.282	0	885.4	2.9984	424.752	0	942.2	2.45705	331.485	0
43	Concrete unconfined	2138.95	2553.71	9.525	426	22.2513	8707.71	0	534	17.5986	4138.93	0	665.7	11.1914	1511.62	0	805.8	3.75705	602.356	0	877.2	3.07655	440.103	0	932.5	2.5495	346.001	0
44	Concrete unconfined	321.532	2618.29	9.525	418.3	22.5623	9130.73	0	524.3	18.0385	4457.21	0	654.8	11.7525	1645.05	0	795.2	4.09109	641.468	0	867	3.17377	459.995	0	920.8	2.66101	364.218	0
45	Concrete unconfined	446.515	2638.45	9.525	438.6	21.7364	8044.88	0.0204315	547.8	16.9651	3724.54	0.0250163	678.9	10.5043	1362.67	0	816.3	3.65698	574.642	0	886.1	2.99173	423.467	0	939.9	2.47897	334.881	0
46	Concrete unconfined	446.515	2661.89	9.525	461.8	20.7689	6923.9	0.0789729	573.7	15.7523	3055.86	0.0748095	704.7	9.13761	1121.75	0	838.6	3.44444	520.641	0	906.1	2.80111	388.303	0	960.2	2.28549	305.84	0
47	Concrete unconfined	446.515	2685.33	9.525	462.3	20.7478	6901.18	0.154241	573.1	15.7808	3069.89	0.154513	702.8	9.23934	1132.9	0.0235542	836	3.46922	526.624	0.0808828	903.4	2.82684	392.882	0	957.8	2.30837	309.168	0
48	Concrete unconfined	446.515	2708.77	9.525	461.4	20.7858	6942.12	0.230541	573.1	15.7808	3069.89	0.233545	703.6	9.19653	1128.2	0.103623	836.8	3.4616	524.775	0.170087	904.1	2.82017	391.69	0	958.2	2.30455	308.611	0.0206381
49	Concrete unconfined	446.515	2732.2	9.525	436.8	21.8104	8137.29	0.321995	545.2	17.0851	3799.32	0.340029	675.1	10.703	1404.22	0.2083	811	3.70749	588.434	0.268113	880.5	3.0451	433.859	0	933.4	2.54092	344.632	0.0862855
50	Concrete unconfined	321.532	2752.36	9.525	413.7	22.7468	9389.7	0.398872	517.7	18.3354	4687.33	0.431552	645.8	12.2116	1763.14	0.303521	784	4.73715	696.288	0.3554	855.7	3.28146	483.146	0.00020655	907.8	2.78491	385.445	0.14392
51	Concrete unconfined	446.515	2772.52	9.525	436.8	21.8104	8137.29	0.451151	545.2	17.0851	3799.32	0.474269	675.1	10.703	1404.22	0.345751	810.9	3.70844	588.698	0.421452	880.3	3.04701	434.235	0.0420607	933.2	2.54282	344.936	0.19396
52	Concrete unconfined	446.515	2795.96	9.525	461.4	20.7858	6942.12	0.511893	573.1	15.7808	3069.89	0.527555	703.5	9.20188	1128.79	0.404074	836.4	3.46541	525.699	0.503018	903.5	2.82589	392.711	0.0934325	957.4	2.31218	309.725	0.25382
53	Concrete unconfined	446.515	2819.4	9.525	462.2	20.752	6905.72	0.587041	573	15.7855	3072.23	0.606674	702.5	9.25539	1134.67	0.485506	835	3.47875	528.946	0.59284	902	2.84019	395.276	0.149747	956.2	2.32362	311.401	0.316598
54	Concrete unconfined	446.515	2842.84	9.525	461.4	20.7858	6942.12	0.663158	573.1	15.7808	3069.89	0.685619	703.5	9.20188	1128.79	0.565557	836.3	3.46636	525.93	0.68197	903.3	2.8278	393.052	0.205572	957.2	2.31408	310.004	0.37916
55	Concrete unconfined	446.515	2866.28	9.525	436.8	21.8104	8137.29	0.751489	545.2	17.0851	3799.32	0.786429	675.1	10.703	1404.22	0.665396	810.8	3.7094	588.962	0.777976	879.9	3.05082	434.987	0.265937	932.6	2.54854	345.848	0.444357
56	Concrete unconfined	321.532	2886.44	9.525	413.7	22.7468	9389.7	0.825868	517.7	18.3354	4687.33	0.872752	645.8	12.2116	1763.14	0.755168	783.9	4.74289	696.783	0.862724	855	3.28814	484.62	0.319609	907	2.79253	386.787	0.501435
57	Concrete unconfined	446.515	2906.6	9.525	436.8	21.8104	8137.29	0.880645	545.2	17.0851	3799.32	0.92067	675.1	10.703	1404.22	0.802847	810.6	3.7113	589.491	0.931322	879.3	3.05654	436.119	0.362285	931.7	2.55712	347.221	0.552101
58	Concrete unconfined	446.515	2930.03	9.525	461.4	20.7858	6942.12	0.944508	573.1	15.7808	3069.89	0.979629	703.4	9.20724	1129.37	0.865983	835.5	3.47399	527.784	1	901.4	2.8459	396.306	0.414392	954.1	2.34363	314.352	0.612517
59	Concrete unconfined	446.515	2953.47	9.525	462.2	20.752	6905.72	1	572.8	15.795	3076.93	1	701.9	9.28747	1138.2	0.947521	832.5	3.50258	534.803	1	897.2	2.88593	403.59	0.471089	949.3	2.38938	321.177	0.675574
60	Concrete unconfined	446.515	2976.91	9.525	460.7	20.8154	6974.09	1	572	15.8329	3095.77	1	700.9	9.3409	1144.11	1	829.3	3.53308	542.409	1	891.9	2.93645	412.964	0.527957	942.5	2.45419	331.045	0.738807
61	Concrete unconfined	446.515	3000.35	9.525	432.1	22.0029	8382.18	1	538.9	17.3747	3986.79	1	663.9	11.2844	1532.97	1	787.3	4.54743	680.007	1	846.6	3.36819	502.71	0.592706	894	2.91643	409.225	0.806752
62	Concrete unconfined	321.532	3020.51	9.525	404.9	23.097	9897.59	1	508.1	18.7636	5042.68	1	631.1	12.9532	1973.19	1	752.4	6.52704	857.522	1	810.1	3.71607	590.816	0.650342	856	3.2786	482.515	0.866393
63	Concrete unconfined	362.903	3038.47	9.525	386.8	23.8059	10989.4	1	479.7	20.0054	6148.66	1	584.5	15.2374	2814.22	1	680.8	10.4048	1342.28	1	725.3	8.02359	1004.13	0.7278	760.9	6.05034	813.188	0.939601
64	Concrete unconfined	321.532	9.525	27.4892	263.2	28.2299	18823	1	320.1	26.2848	15330.2	1	390.3	23.6701	10773.7	1	465.1	20.6293	6775.11	1	509.4	18.7059	4993.09	1	541.3	17.2646	3914.31	1
65	Steel	284.878	27.4892	27.4892	285	413.686	199948	0	351.1	413.686	199948	1	436.1	413.686	199948	1	531.5	406.101	199129	1	588.6	392.354	197645	0	633.9	381.447	196468	0
66	Concrete confined	395.613	47.6479	27.4892	295.3	41.5031	16924.1	0.929484	365	38.4043	12373.2	1	455.5	33.8561	7215.35	0.855416	559.2	27.4161	3413.72	0.934109	622.1	23.072	2113.42	0	672.9	19.3237	1428.76	0
67	Concrete confined	395.613	71.087	27.4892	307.3	40.9938	16162.4	0.868086	380.9	37.6492	11357.5	1	477.8	32.6386	6227.26	0.749289	591.9	25.3442	2659.91	0.72301	662.9	20.2241	1544.95	0	720.7	15.6823	1029.89	0
68	Concrete confined	395.613	94.5261	27.4892	310.3	40.8649	15968.9	0.808346	384.8	37.4612	11113.6	1	483.5	32.321	5994.06	0.669259	601.5	24.7157	2472.38	0.580653	676.9	19.2008	1384.41	0	737	14.3636	939.795	0
69	Concrete confined	395.613	117.965	27.4892	311.7	40.8046	15878.2	0.748937	386.9	37.3595	10983.2	1	486.7	32.1415	5866.55	0.593434	607	24.3514	2370.99	0.451602	684.9	18.6048	1299.12	0	745.8	13.6338	892.464	0
70	Concrete confined	395.613	141.404	27.4892	311.1	40.8305	15917.1	0.690238	386.6	37.374	11001.8	1	486.7	32.1415	5866.55	0.525407	607.5	24.3182	2361.98	0.351968	687.8	18.3866	1269.27	0	745.5	13.6589	894.063	0
71	Steel	284.878	161.563	27.4892	310.1	413.686	199948	0	385.3	413.686	199948	0	485.4	413.686	199948	0	605.5	388.285	197206	0	687.3	368.59	195079	0	743.9	354.963	193608	0
72	Concrete confined	395.613	181.722	27.4892	311.2	40.8261	15910.6	0.588836	386.7	37.3692	10995.6	0.916005	487	32.1246	5854.72	0.407486	608.2	24.2715	2349.43	0.18073	689.4	18.2658	1253.03	0	748	13.4493	880.765	0
73	Concrete confined	395.613	205.161	27.4892	312	40.7916	15858.7	0.529503	387.5	37.3304	10946.1	0.85069	487.8	32.0796	5823.28	0.336861	609.7	24.1714	2322.75	0.0712014	690.3	18.1977	1243.97	0	753	13.0268	854.368	0
74	Concrete confined	395.613	228.6	27.4892	311.7	40.8046	15878.2	0.47071	386.8	37.3643	10989.4	0.786538	486.8	32.1359	5862.6	0.27201	608.5	24.2515	2344.07	0	689.3	18.2733	1254.04	0	752.6	13.0607	856.471	0
75	Concrete confined	395.613	252.039	27.4892	312	40.7916	15858.7	0.411591	387.5	37.3304	10946.1	0.721199	487.8	32.0796	5823.28	0.200479	609.8	24.1647	2320.98	0	690.7	18.1673	1239.96	0	753.5	12.9843	851.743	0
76	Concrete confined	395.613	275.478	27.4892	311.2	40.8261	15910.6	0.353131	386.7	37.3692	10995.6	0.657241	487.1	32.119	5850.78	0.134838	608.6	24.2449	2342.28	0	690.5	18.1825	1241.96	0	749.8	13.2977	871.232	0
77	Steel	284.878	295.637	27.4892	310.1	413.686	199948	0	385.4	413.686	199948	0	485.6	413.686	199948	0	606.2	388.116	197188	0	689	368.181	195035	0	746.5	354.337	193541	0
78	Concrete confined	395.613	315.796	27.4892	311.2	40.8261	15910.6	0.251773	386.8	37.3643	10989.4	0.545857	487.2	32.1134	5846.85	0.0173399	608.9	24.2248	2336.94	0	691	18.1446	1236.96	0	750.4	13.247	868.062	0
79	Concrete confined	395.613	339.235	27.4892	312.2	40.783	15845.8	0.192123	387.8	37.3158	10927.6	0.479985	488.3	32.0514	5803.71	0	610.9	24.0912	2301.63	0	692.3	18.0459	1224.01	0	755.3	12.8309	842.314	0
80	Concrete confined	395.613	362.674	27.4892	312.4	40.7743	15832.8	0.133004	387.8	37.3158	10927.6	0.415219	488.3	32.0514	5803.71	0	611	24.0845	2299.87	0	692.5	18.0307	1222.03	0	756.2	12.754	837.611	0
81	Concrete confined	395.613	386.113	27.4892	313.8	40.7138	15741.8	0.0728971	390.1	37.2039	10786	0.347384	491.5	31.8707	5679.83	0	614.9	23.8226	2232.58	0	696.7	17.71	1180.97	0	759.7	12.4537	819.403	0
82	Concrete confined	395.613	409.552	27.4892	315.4	40.6444	15637.6	0.0124908	392.9	37.0671	10614.9	0.278423	495.6	31.6378	5524.63	0	619.6	23.5048	2154.07	0	702.2	17.2864	1136.43	0	763.5	12.125	799.773	0
83	Steel	284.878	429.711	27.4892	316	413.686	199948	0	394.1	413.686	199948	0	497.4	413.686	199948	0	621.5	384.433	196790	0	704.7	364.401	194627	0	765.4	349.787	193049	0
84	Concrete unconfined	1895.12	494.291	27.4892	318	26.3594	15467.7	0.0696556	396.7	23.4201	10384.8	0.485253	500.9	19.082	5325.95	0.100674	626.5	13.1832	2043.69	0.363923	709.8	8.8637	1092.07	0	772.2	5.4112	755.361	0
85	Steel	126.613	554.182	27.4892	319.9	413.686	199948	0	399.3	413.686	199948	0	504.4	412.626	199834	0	631.3	382.073	196535	0	714.6	362.017	194370	0	779.2	346.464	192691	0
86	Concrete unconfined	3147.17	651.164	27.4892	319	26.3239	15402.3	0	397.9	23.373	10312.7	0	502.5	19.0115	5261.73	0	628.9	13.0633	2006.61	0	712.3	8.72898	1077.67	0	776.4	5.17206	734.183	0
87	Steel	126.613	748.145	27.4892	318.1	413.686	199948	0	396.6	413.686	199948	0	500.6	413.541	199932	0	626.6	383.205	196657	0	710	363.125	194489	0	774	347.716	192826	0
88	Concrete unconfined	3147.17	845.127	27.4892	318.2	26.3523	15454.7	0	396.8	23.4162	10378.8	0	500.9	19.082	5325.95	0	626.9	13.1633	2037.47	0	710.3	8.83678	1089.19	0	774.3	5.29174	744.751	0
89	Steel	126.613	942.109	27.4892	318.4	413.686	199948	0	397	413.686	199948	0	501.2	413.397	199917	0	627.2	383.06	196642	0	710.5	363.005	194476	0	774.6	347.571	192810	0
90	Concrete unconfined	3147.17	1039.09	27.4892	318.3	26.3487	15448.1	0	397	23.4083	10366.7	0	501.1	19.0732	5317.88	0	627.2	13.1483	2032.81	0	710.5	8.82601	1088.03	0	774.5	5.28035	743.742	0
91	Steel	126.613	1136.07	27.4892	318.3	413.686	199948	0	396.9	413.686	199948	0	501.1	413.421	199919	0	627.1	383.084	196644	0	710.5	363.005	194476	0	774.5	347.596	192813	0
92	Concrete unconfined	3147.17	1233.05	27.4892	318.3	26.3487	15448.1	0	396.9	23.4123	10372.8	0	501.1	19.0732	5317.88	0	627.1	13.1533	2034.36	0	710.4	8.83139	1088.61	0	774.4	5.28604	744.247	0
93	Steel	126.613	1330.04	27.4892	318.3	413.686	199948	0	396.9	413.686	199948	0	501	413.445	199922	0	627.1	383.084	196644	0	710.4	363.029	194479	0	774.4	347.62	192815	0
94	Concrete unconfined	3147.17	1427.02	27.4892	318	26.3594	15467.7	0	396.5	23.4279	10396.8	0	500.5	19.0996	5342.12	0	626.4	13.1882	2045.25	0	709.7	8.86908	1092.65	0	773.6	5.33158	748.283	0
95	Steel	126.613	1524	27.4892	317.7	413.686	199948	0	396.1	413.686	199948	0	499.9	413.686	199948	0	625.7	383.421	196681	0	708.9	363.39	194518	0	772.8	348.005	192857	0
96	Concrete unconfined	3147.17	1620.98	27.4892	318	26.3594	15467.7	0	396.5	23.4279	10396.8	0	500.5	19.0996	5342.12	0	626.4	13.1882	2045.25	0	709.7	8.86908	1092.65	0	773.6	5.33158	748.283	0
97	Steel	126.613	1717.96	27.4892	318.3	413.686	199948	0	396.9	413.686	199948	0	501	413.445	199922	0	627.1	383.084	196644	0	710.4	363.029	194479	0	774.4	347.62	192815	0
98	Concrete unconfined	3147.17	1814.95	27.4892	318.3	26.3487	15448.1	0	396.9	23.4123	10372.8	0	501.1	19.0732	5317.88	0	627.1	13.1533	2034.36	0	710.4	8.83139	1088.61	0	774.4	5.28604	744.247	0
99	Steel	126.613	1911.93	27.4892	318.3	413.686	199948	0	396.9	413.686	199948	0	501.1	413.421	199919	0	627.1	383.084	196644	0	710.5	363.005	194476	0	774.5	347.596	192813	0
100	Concrete unconfined	3147.17	2008.91	27.4892	318.3	26.3487	15448.1	0	397	23.4083	10366.7	0	501.1	19.0732	5317.88	0	627.2	13.1483	2032.81	0	710.5	8.82601	1088.03	0	774.5	5.28035	743.742	0
101	Steel	126.613	2105.89	27.4892	318.4	413.686	199948	0	397	413.686	199948	0	501.2	413.397	199917	0	627.2	383.06	196642	0	710.5	363.005	194476	0	774.6	347.571	192810	0
102	Concrete unconfined	3147.17	2202.87	27.4892	318.2	26.3523	15454.7	0	396.8	23.4162	10378.8	0	500.9	19.082	5325.95	0	626.9	13.1633	2037.47	0	710.3	8.83678	1089.19	0	774.3	5.29174	744.751	0
103	Steel	126.613	2299.85	27.4892	318.1	413.686	199948	0	396.6	413.686	199948	0	500.6	413.541	199932	0	626.6	383.205	196657	0	710	363.125	194489	0	774	347.716	192826	0
104	Concrete unconfined	3147.17	2396.84	27.4892	319	26.3239	15402.3	0	397.9	23.373	10312.7	0	502.5	19.0115	5261.73	0	628.9	13.0633	2006.61	0	712.3	8.72898	1077.67	0	776.4	5.17206	734.183	0
105	Steel	126.613	2493.82	27.4892	319.9	413.686	199948	0	399.3	413.686	199948	0	504.4	412.626	199834	0	631.3	382.073	196535	0	714.6	362.017	194370	0	779.2	346.464	192691	0
106	Concrete unconfined	1895.12	2553.71	27.4892	318	26.3594	15467.7	0	396.7	23.4201	10384.8	0	500.9	19.082	5325.95	0	626.5	13.1832	2043.69	0	709.8	8.8637	1092.07	0	772.2	5.4112	755.361	0
107	Steel	284.878	2618.29	27.4892	316	413.686	199948	0	394.1	413.686	199948	0	497.4	413.686	199948	0	621.5	384.433	196790	0	704.7	364.401	194627	0	765.4	349.787	193049	0
108	Concrete confined	395.613	2638.45	27.4892	315.4	40.6444	15637.6	0	392.9	37.0671	10614.9	0	495.6	31.6378	5524.63	0	619.6	23.5048	2154.07	0	702.2	17.2864	1136.43	0	763.5	12.125	799.773	0
109	Concrete confined	395.613	2661.89	27.4892	313.8	40.7138	15741.8	0	390.1	37.2039	10786	0	491.5	31.8707	5679.83	0	614.9	23.8226	2232.58	0	696.7	17.71	1180.97	0	759.7	12.4537	819.403	0
110	Concrete confined	395.613	2685.33	27.4892	312.4	40.7743	15832.8	0	387.8	37.3158	10927.6	0	488.3	32.0514	5803.71	0	611	24.0845	2299.87	0	692.5	18.0307	1222.03	0	756.2	12.754	837.611	0
111	Concrete confined	395.613	2708.77	27.4892	312.2	40.783	15845.8	0	387.8	37.3158	10927.6	0	488.3	32.0514	5803.71	0	610.9	24.0912	2301.63	0	692.3	18.0459	1224.01	0	755.3	12.8309	842.314	0
112	Concrete confined	395.613	2732.2	27.4892	311.2	40.8261	15910.6	0.0380441	386.8	37.3643	10989.4	0.0216696	487.2	32.1134	5846.85	0	608.9	24.2248	2336.94	0	691	18.1446	1236.96	0	750.4	13.247	868.062	0
113	Steel	284.878	2752.36	27.4892	310.1	413.686	199948	0	385.4	413.686	199948	0	485.6	413.686	199948	0	606.2	388.116	197188	0	689	368.181	195035	0	746.5	354.337	193541	0
114	Concrete confined	395.613	2772.52	27.4892	311.2	40.8261	15910.6	0.12856	386.7	37.3692	10995.6	0.118079	487.1	32.119	5850.78	0	608.6	24.2449	2342.28	0	690.5	18.1825	1241.96	0	749.8	13.2977	871.232	0
115	Concrete confined	395.613	2795.96	27.4892	312	40.7916	15858.7	0.180594	387.5	37.3304	10946.1	0.172833	487.8	32.0796	5823.28	0	609.8	24.1647	2320.98	0	690.7	18.1673	1239.96	0	753.5	12.9843	851.743	0
116	Concrete confined	395.613	2819.4	27.4892	311.7	40.8046	15878.2	0.233454	386.8	37.3643	10989.4	0.229837	486.8	32.1359	5862.6	0	608.5	24.2515	2344.07	0	689.3	18.2733	1254.04	0	752.6	13.0607	856.471	0
117	Concrete confined	395.613	2842.84	27.4892	312	40.7916	15858.7	0.285894	387.5	37.3304	10946.1	0.284829	487.8	32.0796	5823.28	0.0293778	609.7	24.1714	2322.75	0	690.3	18.1977	1243.97	0	753	13.0268	854.368	0
118	Concrete confined	395.613	2866.28	27.4892	311.2	40.8261	15910.6	0.339046	386.7	37.3692	10995.6	0.341883	487	32.1246	5854.72	0.095595	608.2	24.2715	2349.43	0	689.4	18.2658	1253.03	0	748	13.4493	880.765	0
119	Steel	284.878	2886.44	27.4892	310.1	413.686	199948	0	385.3	413.686	199948	0	485.4	413.686	199948	0	605.5	388.285	197206	0	687.3	368.59	195079	0	743.9	354.963	193608	0
120	Concrete confined	395.613	2906.6	27.4892	311.1	40.8305	15917.1	0.42962	386.6	37.374	11001.8	0.438248	486.7	32.1415	5866.55	0.205219	607.5	24.3182	2361.98	0	687.8	18.3866	1269.27	0	745.5	13.6589	894.063	0
121	Concrete confined	395.613	2930.03	27.4892	311.7	40.8046	15878.2	0.481912	386.9	37.3595	10983.2	0.493847	486.7	32.1415	5866.55	0.268307	607	24.3514	2370.99	0	684.9	18.6048	1299.12	0	745.8	13.6338	892.464	0
122	Concrete confined	395.613	2953.47	27.4892	310.3	40.8649	15968.9	0.535257	384.8	37.4612	11113.6	0.552085	483.5	32.321	5994.06	0.34144	601.5	24.7157	2472.38	0	676.9	19.2008	1384.41	0	737	14.3636	939.795	0
123	Concrete confined	395.613	2976.91	27.4892	307.3	40.9938	16162.4	0.589225	380.9	37.6492	11357.5	0.61179	477.8	32.6386	6227.26	0.420457	591.9	25.3442	2659.91	0.0826946	662.9	20.2241	1544.95	0	720.7	15.6823	1029.89	0
124	Concrete confined	395.613	3000.35	27.4892	295.3	41.5031	16924.1	0.646368	365	38.4043	12373.2	0.680677	455.5	33.8561	7215.35	0.535371	559.2	27.4161	3413.72	0.37033	622.1	23.072	2113.42	0	672.9	19.3237	1428.76	0
125	Steel	284.878	3020.51	27.4892	285	413.686	199948	0	351.1	413.686	199948	0	436.1	413.686	199948	0	531.5	406.101	199129	0	588.6	392.354	197645	0	633.9	381.447	196468	0
126	Concrete unconfined	321.532	3038.47	27.4892	263.2	28.2299	18823	1	320.1	26.2848	15330.2	1	390.3	23.6701	10773.7	1	465.1	20.6293	6775.11	1	509.4	18.7059	4993.09	0.880441	541.3	17.2646	3914.31	1
127	Concrete unconfined	411.604	9.525	46.7316	205.3	30.0423	21525.3	1	251.5	28.61	19450.2	1	311.8	26.5784	15871.7	1	380.4	24.0529	11388.9	1	428.3	22.1579	8583.96	1	464.3	20.6632	6810.93	1
128	Concrete confined	364.682	27.4892	46.7316	226.2	44.2426	20667.6	0.985207	279	42.179	17917.7	1	348.5	39.1688	13453.7	0.9988	428.5	34.7562	8573.26	1	486.2	31.3455	5886.31	0.701557	528.6	28.702	4313.26	0.420451
129	Concrete confined	506.437	47.6479	46.7316	224.8	44.2947	20729.2	0.936674	278.3	42.2076	17959.1	1	349.5	39.123	13387.7	0.949972	434.4	34.4544	8261.69	1	494.9	30.8648	5550.85	0.629982	542.9	27.8636	3866.72	0.319471
130	Concrete confined	506.437	71.087	46.7316	223.9	44.3281	20768.5	0.880265	278.3	42.2076	17959.1	1	351.2	39.045	13275.7	0.892834	439.5	34.1914	7998.97	1	505.7	30.2595	5135.48	0.540017	558	26.9586	3445.17	0.194274
131	Concrete confined	506.437	94.5261	46.7316	227.2	44.2053	20623.2	0.823583	282.9	42.019	17685	1	357.8	38.7403	12842.2	0.832806	449.8	33.6543	7487.4	1	520.8	29.3969	4577.84	0.428958	575.8	25.8648	3007.28	0.0351098
132	Concrete confined	506.437	117.965	46.7316	230.4	44.0855	20479	0.766744	287.1	41.8454	17430.7	1	363.5	38.4746	12470.5	0.772415	457.8	33.2314	7107.82	0.94221	531.8	28.7562	4209.1	0.322118	589	25.0342	2719.34	0
133	Concrete confined	506.437	141.404	46.7316	240.7	43.695	19993.8	0.708724	300.1	41.3006	16622.1	1	380.8	37.654	11363.7	0.701654	480.5	32.0041	6115.82	0.84321	556.1	27.303	3495.56	0.138882	615.3	23.3272	2225.79	0
134	Concrete confined	364.682	161.563	46.7316	249.9	43.3401	19533	0.658162	311.7	40.8046	15878.2	1	395.4	36.9446	10463.2	0.637068	499.4	30.9506	5384.26	0.746937	575.5	26.1039	3014.17	0	636	21.9323	1900.67	0
135	Concrete confined	506.437	181.722	46.7316	240.9	43.6874	19984	0.610954	300.5	41.2837	16596.7	0.951871	381.5	37.6204	11319.8	0.601263	481.9	31.9271	6058.73	0.729695	559	27.126	3418.94	0	619.5	23.048	2155.71	0
136	Concrete confined	506.437	205.161	46.7316	231.5	44.0441	20428.7	0.556061	288.8	41.7749	17326.8	0.894	365.8	38.3668	12321.4	0.558322	462.8	32.9646	6878.53	0.703816	540.1	28.2658	3950.39	0.0345991	600.9	24.2706	2483.7	0
137	Concrete confined	506.437	228.6	46.7316	230.3	44.0892	20483.6	0.499713	287.4	41.833	17412.4	0.834331	363.9	38.4559	12444.5	0.502938	461	33.0609	6960.37	0.645042	538.2	28.3786	4008.18	0	599.4	24.3676	2512.23	0
138	Concrete confined	506.437	252.039	46.7316	231.5	44.0441	20428.7	0.442856	288.9	41.7707	17320.6	0.774003	365.9	38.3621	12314.9	0.443954	463.2	32.9432	6860.45	0.578554	540.7	28.2301	3932.31	0	602	24.1993	2462.99	0
139	Concrete confined	506.437	275.478	46.7316	241	43.6836	19979.1	0.383644	300.7	41.2752	16584	0.710244	381.7	37.6107	11307.2	0.368998	482.6	31.8885	6030.36	0.469954	560.6	27.028	3377.39	0	621.9	22.8875	2116.64	0
140	Concrete confined	364.682	295.637	46.7316	250	43.3362	19527.9	0.33185	311.9	40.7959	15865.2	0.653777	395.9	36.92	10433	0.299574	500.6	30.8827	5338.07	0.360278	578.3	25.9279	2950.47	0	639.7	21.678	1847.6	0
141	Concrete confined	506.437	315.796	46.7316	241.1	43.6797	19974.2	0.285871	300.9	41.2667	16571.4	0.606276	382.1	37.5915	11282.2	0.268675	483.2	31.8554	6006.14	0.357178	561.5	26.9728	3354.24	0	623	22.8138	2098.97	0
142	Concrete confined	506.437	339.235	46.7316	232	44.0253	20405.8	0.23213	289.7	41.7374	17271.5	0.550531	367	38.3104	12243.8	0.230094	465.1	32.8412	6775.11	0.342213	543	28.093	3863.77	0	604.7	24.0237	2412.87	0
143	Concrete confined	506.437	362.674	46.7316	231.5	44.0441	20428.7	0.175687	289.2	41.7582	17302.2	0.490726	366.4	38.3386	12282.6	0.173638	464.7	32.8627	6793	0.280783	542.6	28.1169	3875.6	0	604.7	24.0237	2412.87	0
144	Concrete confined	506.437	386.113	46.7316	234.1	43.9461	20308.4	0.118121	292.5	41.6205	17098.5	0.429204	370.7	38.1357	12005.5	0.110812	469.5	32.604	6580.86	0.205018	548	27.7933	3718.85	0	609.9	23.6835	2319.22	0
145	Concrete confined	506.437	409.552	46.7316	245.7	43.5029	19746.4	0.0565687	307.3	40.9938	16162.4	0.361003	390.6	37.1795	10755.3	0.0225892	493.7	31.2714	5596.06	0.0610741	572.6	26.2854	3081.63	0	633.8	22.0828	1932.91	0
146	Concrete confined	364.682	429.711	46.7316	256.5	43.0819	19186.9	0.00230718	320.8	40.4089	15284.2	0.299799	407.7	36.3347	9734.25	0	515	30.0586	4784.76	0	593.4	24.9654	2629.69	0	656.2	20.5245	1627.35	0
147	Concrete unconfined	2426	494.291	46.7316	256.3	28.4549	19197.6	0.0821135	320.8	26.2599	15284.2	0.508817	407.9	22.9781	9722.64	0.16751	515.3	18.4429	4773.84	0.467868	594.2	14.7703	2613.71	0	658.4	11.5678	1599.87	0
148	Concrete unconfined	162.081	554.182	46.7316	255.2	28.4906	19256.1	0.013658	319.7	26.299	15356.4	0.292134	406.7	23.0257	9792.4	0.0377321	514.3	18.4876	4810.34	0.266648	593.7	14.7945	2623.69	0	659.5	11.5112	1586.29	0
149	Concrete unconfined	4028.79	651.164	46.7316	253.3	28.552	19356.3	0	317.2	26.3877	15520.1	0	403.5	23.1524	9979.84	0	510.4	18.6614	4955.26	0	589.9	14.9779	2700.75	0	655.3	11.7269	1638.71	0
150	Concrete unconfined	162.081	748.145	46.7316	251.9	28.5971	19429.4	0	315.3	26.455	15644.1	0	401.2	23.2432	10115.8	0	507.5	18.7903	5065.73	0	587.1	15.1126	2759	0	652.2	11.8855	1678.4	0
151	Concrete unconfined	4028.79	845.127	46.7316	252.1	28.5907	19419	0	315.6	26.4444	15624.6	0	401.5	23.2314	10098	0	507.9	18.7725	5050.36	0	587.3	15.103	2754.79	0	652.5	11.8702	1674.52	0
152	Concrete unconfined	162.081	942.109	46.7316	252.3	28.5842	19408.6	0	315.8	26.4373	15611.5	0	401.7	23.2235	10086.2	0	508.1	18.7636	5042.68	0	587.6	15.0886	2748.5	0	652.7	11.8599	1671.94	0
153	Concrete unconfined	4028.79	1039.09	46.7316	252.3	28.5842	19408.6	0	315.8	26.4373	15611.5	0	401.7	23.2235	10086.2	0	508.1	18.7636	5042.68	0	587.6	15.0886	2748.5	0	652.7	11.8599	1671.94	0
154	Concrete unconfined	162.081	1136.07	46.7316	252.2	28.5875	19413.8	0	315.7	26.4408	15618	0	401.7	23.2235	10086.2	0	508.1	18.7636	5042.68	0	587.5	15.0934	2750.6	0	652.7	11.8599	1671.94	0
155	Concrete unconfined	4028.79	1233.05	46.7316	252.2	28.5875	19413.8	0	315.7	26.4408	15618	0	401.7	23.2235	10086.2	0	508.1	18.7636	5042.68	0	587.5	15.0934	2750.6	0	652.7	11.8599	1671.94	0
156	Concrete unconfined	162.081	1330.04	46.7316	252.3	28.5842	19408.6	0	315.7	26.4408	15618	0	401.7	23.2235	10086.2	0	508.1	18.7636	5042.68	0	587.5	15.0934	2750.6	0	652.6	11.8651	1673.23	0
157	Concrete unconfined	4028.79	1427.02	46.7316	251.5	28.61	19450.2	0	314.8	26.4726	15676.7	0	400.5	23.2708	10157.4	0	506.6	18.8302	5100.49	0	586	15.1655	2782.22	0	650.9	11.9519	1695.31	0
158	Concrete unconfined	162.081	1524	46.7316	251.4	28.6132	19455.4	0	314.6	26.4797	15689.8	0	400.2	23.2826	10175.3	0	506.2	18.8479	5116.01	0	585.6	15.1847	2790.72	0	650.6	11.9672	1699.23	0
159	Concrete unconfined	4028.79	1620.98	46.7316	251.5	28.61	19450.2	0	314.8	26.4726	15676.7	0	400.5	23.2708	10157.4	0	506.6	18.8302	5100.49	0	586	15.1655	2782.22	0	650.9	11.9519	1695.31	0
160	Concrete unconfined	162.081	1717.96	46.7316	252.3	28.5842	19408.6	0	315.7	26.4408	15618	0	401.7	23.2235	10086.2	0	508.1	18.7636	5042.68	0	587.5	15.0934	2750.6	0	652.6	11.8651	1673.23	0
161	Concrete unconfined	4028.79	1814.95	46.7316	252.2	28.5875	19413.8	0	315.7	26.4408	15618	0	401.7	23.2235	10086.2	0	508.1	18.7636	5042.68	0	587.5	15.0934	2750.6	0	652.7	11.8599	1671.94	0
162	Concrete unconfined	162.081	1911.93	46.7316	252.2	28.5875	19413.8	0	315.7	26.4408	15618	0	401.7	23.2235	10086.2	0	508.1	18.7636	5042.68	0	587.5	15.0934	2750.6	0	652.7	11.8599	1671.94	0
163	Concrete unconfined	4028.79	2008.91	46.7316	252.3	28.5842	19408.6	0	315.8	26.4373	15611.5	0	401.7	23.2235	10086.2	0	508.1	18.7636	5042.68	0	587.6	15.0886	2748.5	0	652.7	11.8599	1671.94	0
164	Concrete unconfined	162.081	2105.89	46.7316	252.3	28.5842	19408.6	0	315.8	26.4373	15611.5	0	401.7	23.2235	10086.2	0	508.1	18.7636	5042.68	0	587.6	15.0886	2748.5	0	652.7	11.8599	1671.94	0
165	Concrete unconfined	4028.79	2202.87	46.7316	252.1	28.5907	19419	0	315.6	26.4444	15624.6	0	401.5	23.2314	10098	0	507.9	18.7725	5050.36	0	587.3	15.103	2754.79	0	652.5	11.8702	1674.52	0
166	Concrete unconfined	162.081	2299.85	46.7316	251.9	28.5971	19429.4	0	315.3	26.455	15644.1	0	401.2	23.2432	10115.8	0	507.5	18.7903	5065.73	0	587.1	15.1126	2759	0	652.2	11.8855	1678.4	0
167	Concrete unconfined	4028.79	2396.84	46.7316	253.3	28.552	19356.3	0	317.2	26.3877	15520.1	0	403.5	23.1524	9979.84	0	510.4	18.6614	4955.26	0	589.9	14.9779	2700.75	0	655.3	11.7269	1638.71	0
168	Concrete unconfined	162.081	2493.82	46.7316	255.2	28.4906	19256.1	0	319.7	26.299	15356.4	0	406.7	23.0257	9792.4	0	514.3	18.4876	4810.34	0	593.7	14.7945	2623.69	0	659.5	11.5112	1586.29	0
169	Concrete unconfined	2426	2553.71	46.7316	256.3	28.4549	19197.6	0	320.8	26.2599	15284.2	0	407.9	22.9781	9722.64	0	515.3	18.4429	4773.84	0	594.2	14.7703	2613.71	0	658.4	11.5678	1599.87	0
170	Concrete confined	364.682	2618.29	46.7316	256.5	43.0819	19186.9	0	320.8	40.4089	15284.2	0	407.7	36.3347	9734.25	0	515	30.0586	4784.76	0	593.4	24.9654	2629.69	0	656.2	20.5245	1627.35	0
171	Concrete confined	506.437	2638.45	46.7316	245.7	43.5029	19746.4	0	307.3	40.9938	16162.4	0	390.6	37.1795	10755.3	0	493.7	31.2714	5596.06	0	572.6	26.2854	3081.63	0	633.8	22.0828	1932.91	0
172	Concrete confined	506.437	2661.89	46.7316	234.1	43.9461	20308.4	0	292.5	41.6205	17098.5	0	370.7	38.1357	12005.5	0	469.5	32.604	6580.86	0	548	27.7933	3718.85	0	609.9	23.6835	2319.22	0
173	Concrete confined	506.437	2685.33	46.7316	231.5	44.0441	20428.7	0	289.2	41.7582	17302.2	0.0208234	366.4	38.3386	12282.6	0	464.7	32.8627	6793	0	542.6	28.1169	3875.6	0	604.7	24.0237	2412.87	0
174	Concrete confined	506.437	2708.77	46.7316	232	44.0253	20405.8	0.0328437	289.7	41.7374	17271.5	0.0723896	367	38.3104	12243.8	0	465.1	32.8412	6775.11	0	543	28.093	3863.77	0	604.7	24.0237	2412.87	0
175	Concrete confined	506.437	2732.2	46.7316	241.1	43.6797	19974.2	0.0797627	300.9	41.2667	16571.4	0.11688	382.1	37.5915	11282.2	0.0268508	483.2	31.8554	6006.14	0	561.5	26.9728	3354.24	0	623	22.8138	2098.97	0
176	Concrete confined	364.682	2752.36	46.7316	250	43.3362	19527.9	0.119701	311.9	40.7959	15865.2	0.153982	395.9	36.92	10433	0.0504641	500.6	30.8827	5338.07	0	578.3	25.9279	2950.47	0	639.7	21.678	1847.6	0
177	Concrete confined	506.437	2772.52	46.7316	241	43.6836	19979.1	0.167089	300.7	41.2752	16584	0.206874	381.7	37.6107	11307.2	0.120026	482.6	31.8885	6030.36	0.00203687	560.6	27.028	3377.39	0	621.9	22.8875	2116.64	0
178	Concrete confined	506.437	2795.96	46.7316	231.5	44.0441	20428.7	0.221082	288.9	41.7707	17320.6	0.265928	365.9	38.3621	12314.9	0.194602	463.2	32.9432	6860.45	0.128051	540.7	28.2301	3932.31	0	602	24.1993	2462.99	0
179	Concrete confined	506.437	2819.4	46.7316	230.3	44.0892	20483.6	0.271995	287.4	41.833	17412.4	0.318577	363.9	38.4559	12444.5	0.249894	461	33.0609	6960.37	0.196997	538.2	28.3786	4008.18	0	599.4	24.3676	2512.23	0
180	Concrete confined	506.437	2842.84	46.7316	231.5	44.0441	20428.7	0.322178	288.8	41.7749	17326.8	0.369744	365.8	38.3668	12321.4	0.300691	462.8	32.9646	6878.53	0.255123	540.1	28.2658	3950.39	0	600.9	24.2706	2483.7	0
181	Concrete confined	506.437	2866.28	46.7316	240.9	43.6874	19984	0.370091	300.5	41.2837	16596.7	0.415925	381.5	37.6204	11319.8	0.335494	481.9	31.9271	6058.73	0.265523	559	27.126	3418.94	0	619.5	23.048	2155.71	0
182	Concrete confined	364.682	2886.44	46.7316	249.9	43.3401	19533	0.411116	311.7	40.8046	15878.2	0.454969	395.4	36.9446	10463.2	0.363645	499.4	30.9506	5384.26	0.265924	575.5	26.1039	3014.17	0	636	21.9323	1900.67	0
183	Concrete confined	506.437	2906.6	46.7316	240.7	43.695	19993.8	0.457424	300.1	41.3006	16622.1	0.505955	380.8	37.654	11363.7	0.428831	480.5	32.0041	6115.82	0.381648	556.1	27.303	3495.56	0	615.3	23.3272	2225.79	0
184	Concrete confined	506.437	2930.03	46.7316	230.4	44.0855	20479	0.510444	287.1	41.8454	17430.7	0.563386	363.5	38.4746	12470.5	0.49992	457.8	33.2314	7107.82	0.500085	531.8	28.7562	4209.1	0	589	25.0342	2719.34	0
185	Concrete confined	506.437	2953.47	46.7316	227.2	44.2053	20623.2	0.56156	282.9	42.019	17685	0.616618	357.8	38.7403	12842.2	0.557558	449.8	33.6543	7487.4	0.577741	520.8	29.3969	4577.84	0	575.8	25.8648	3007.28	0
186	Concrete confined	506.437	2976.91	46.7316	223.9	44.3281	20768.5	0.61254	278.3	42.2076	17959.1	0.669658	351.2	39.045	13275.7	0.615017	439.5	34.1914	7998.97	0.656211	505.7	30.2595	5135.48	0.0239201	558	26.9586	3445.17	0
187	Concrete confined	506.437	3000.35	46.7316	224.8	44.2947	20729.2	0.662813	278.3	42.2076	17959.1	0.721252	349.5	39.123	13387.7	0.668454	434.4	34.4544	8261.69	0.724101	494.9	30.8648	5550.85	0.106155	542.9	27.8636	3866.72	0.0883143
188	Concrete confined	364.682	3020.51	46.7316	226.2	44.2426	20667.6	0.706004	279	42.179	17917.7	0.765459	348.5	39.1688	13453.7	0.713996	428.5	34.7562	8573.26	0.783345	486.2	31.3455	5886.31	0.170255	528.6	28.702	4313.26	0.195656
189	Concrete unconfined	411.604	3038.47	46.7316	205.3	30.0423	21525.3	1	251.5	28.61	19450.2	1	311.8	26.5784	15871.7	1	380.4	24.0529	11388.9	1	428.3	22.1579	8583.96	0.923052	464.3	20.6632	6810.93	1
190	Concrete unconfined	411.604	9.525	68.3381	143.3	32.6307	23912.2	1	174.9	31.418	22843.2	1	215.1	29.7478	21139.6	1	268.6	28.0522	18520.8	1	308.5	26.6942	16085.1	1	340.3	25.5564	13996	1
191	Concrete confined	364.682	27.4892	68.3381	154.2	47.6447	23579.1	0.975231	189.2	45.8578	22239	1	234.2	43.9423	20303.8	1	294.5	40.9343	16974.1	1	340.9	38.5248	13956.2	0.856906	377.5	36.5607	11571.9	0.698882
192	Concrete confined	506.437	47.6479	68.3381	161.1	47.3344	23350	0.929029	198.5	45.2902	21796.5	1	247.1	43.4487	19675.9	0.97073	313.5	40.1346	15761.3	1	365.4	37.4209	12347.3	0.801935	406.4	35.1896	9809.89	0.638037
193	Concrete confined	506.437	71.087	68.3381	165.7	47.1164	23188.6	0.874604	204.1	45.049	21570.6	1	255.3	43.129	19250.8	0.917052	327.9	39.512	14816.6	1	383.5	36.5785	11194.6	0.738643	429.3	34.0607	8530.53	0.567849
194	Concrete confined	506.437	94.5261	68.3381	169.1	46.9494	23064.6	0.819876	208.1	44.9055	21418.1	1	262.3	42.8525	18872.6	0.862992	338.1	39.0624	14141.7	1	396.4	35.964	10402.9	0.675669	446	33.2132	7673.15	0.498447
195	Concrete confined	506.437	117.965	68.3381	172.3	46.7877	22944	0.765009	212.4	44.7501	21248.7	1	268.5	42.6047	18526.4	0.808596	347.2	38.6552	13539.6	1	408.3	35.3865	9699.45	0.610639	460.5	32.4603	6983.25	0.426566
196	Concrete confined	506.437	141.404	68.3381	175.2	46.6372	22831.4	0.710001	216.6	44.597	21078	1	273.9	42.3867	18216.8	0.753941	355	38.3016	13025.8	0.96706	418.1	34.9032	9141.89	0.545237	472.6	31.8196	6446.84	0.354087
197	Concrete confined	364.682	161.563	68.3381	176.6	46.5632	22775.9	0.662496	218.6	44.5237	20994.8	1	276.4	42.2851	18070.9	0.707174	358.8	38.1278	12776.8	0.9184	423	34.6589	8870.94	0.492174	478.9	31.4816	6181.65	0.298612
198	Concrete confined	506.437	181.722	68.3381	175.9	46.6003	22803.8	0.614772	217.4	44.5677	21044.8	0.959417	275.6	42.3177	18117.8	0.661195	357.9	38.169	12835.7	0.871775	422.8	34.6689	8881.89	0.446183	478.5	31.5031	6198.2	0.260165
199	Concrete confined	506.437	205.161	68.3381	174.2	46.6895	22870.6	0.559263	214.9	44.6591	21147.7	0.901421	273.1	42.4191	18263.1	0.60824	354.6	38.3198	13052	0.81884	420.1	34.8037	9030.66	0.396633	474.9	31.6966	6348.91	0.224217
200	Concrete confined	506.437	228.6	68.3381	173.3	46.7362	22905.6	0.50385	214.1	44.6883	21180.2	0.843439	271.9	42.4677	18332.3	0.554991	352.9	38.3972	13163.8	0.765247	418.8	34.8684	9102.86	0.345096	473.7	31.7608	6399.84	0.181926
201	Concrete confined	506.437	252.039	68.3381	174.3	46.6843	22866.7	0.448516	215.1	44.6518	21139.6	0.785362	273.4	42.407	18245.7	0.500874	355.2	38.2925	13012.6	0.709372	421.3	34.7439	8964.33	0.287324	476.8	31.5946	6268.98	0.127376
202	Concrete confined	506.437	275.478	68.3381	176.1	46.5897	22795.8	0.393141	217.6	44.5604	21036.5	0.727096	276.4	42.2851	18070.9	0.446094	359.4	38.1002	12737.6	0.651945	425.7	34.5236	8723.94	0.22561	482.2	31.3032	6046.56	0.0647747
203	Concrete confined	364.682	295.637	68.3381	177.1	46.5366	22755.9	0.34547	219.2	44.5017	20969.6	0.676956	278	42.2199	17976.8	0.39923	361.7	37.9944	12587.6	0.60313	428.1	34.4028	8594.68	0.17449	485.3	31.1349	5922.04	0.0147031
204	Concrete confined	506.437	315.796	68.3381	176.4	46.5738	22783.9	0.297818	218	44.5457	21019.9	0.62714	277	42.2607	18035.7	0.353432	360.3	38.0589	12678.9	0.557041	426.9	34.4632	8659.14	0.130305	483.6	31.2273	5990.04	0
205	Concrete confined	506.437	339.235	68.3381	175	46.6477	22839.3	0.242476	216.3	44.608	21090.3	0.569317	275	42.3421	18152.8	0.300618	357.4	38.1919	12868.4	0.504599	424.2	34.5988	8805.4	0.0817349	480.2	31.4114	6128.12	0
206	Concrete confined	506.437	362.674	68.3381	174.9	46.6529	22843.2	0.187091	216.3	44.608	21090.3	0.511265	274.9	42.3461	18158.7	0.246982	357	38.2102	12894.6	0.450263	424	34.6089	8816.31	0.0282398	479.8	31.433	6144.55	0
207	Concrete confined	506.437	386.113	68.3381	176.9	46.5473	22763.9	0.13152	218.9	44.5127	20982.2	0.452694	278.3	42.2076	17959.1	0.19154	361.5	38.0036	12600.6	0.391501	428.5	34.3826	8573.26	0	484.5	31.1784	5953.95	0
208	Concrete confined	506.437	409.552	68.3381	180.5	46.3525	22617	0.0756727	223.9	44.3281	20768.5	0.393432	284	41.9736	17618.7	0.134508	369	37.6562	12114.8	0.328976	436	34.0022	8178.61	0	493.3	30.697	5611.21	0
209	Concrete confined	364.682	429.711	68.3381	183.9	46.1633	22473.2	0.0274666	228.9	44.1417	20547	0.342045	289.2	41.7582	17302.2	0.0848536	375.9	37.333	11673.4	0.273579	443.2	33.6331	7812.26	0	501.5	30.2428	5301.78	0
210	Concrete unconfined	2426	494.291	68.3381	186.2	30.8984	22373.1	0.088649	232.3	29.2187	20391.9	0.52227	293.4	27.2173	17042.6	0.206542	381.3	24.0183	11332.3	0.546268	449.8	21.2725	7487.4	0.0817507	508.6	18.7414	5023.56	0.135505
211	Concrete unconfined	162.081	554.182	68.3381	187.1	30.8549	22333.3	0.0202102	233.5	29.1812	20336.4	0.306654	295.2	27.1555	16930.4	0.0779055	383.9	23.9181	11169.6	0.350906	452.9	21.143	7338.46	0	512.2	18.5813	4887.86	0.014014
212	Concrete unconfined	4028.79	651.164	68.3381	185.9	30.9128	22386.3	0	231.8	29.2343	20415	0	293.4	27.2173	17042.6	0	381.6	24.0068	11313.5	0.0372333	450.4	21.2474	7458.39	0	510	18.6792	4970.36	0
213	Concrete unconfined	162.081	748.145	68.3381	184.8	30.9653	22434.3	0	230.2	29.2841	20488.1	0	291.7	27.2755	17148.1	0	379.5	24.0875	11445.6	0	448.1	21.3432	7570.06	0	507.9	18.7725	5050.36	0
214	Concrete unconfined	4028.79	845.127	68.3381	184.9	30.9605	22430	0	230.4	29.2779	20479	0	291.8	27.2721	17141.9	0	379.7	24.0798	11433	0	448.2	21.3391	7565.18	0	508	18.7681	5046.52	0
215	Concrete unconfined	162.081	942.109	68.3381	185	30.9558	22425.6	0	230.6	29.2717	20469.9	0	292	27.2652	17129.5	0	379.8	24.076	11426.7	0	448.4	21.3308	7555.42	0	508	18.7681	5046.52	0
216	Concrete unconfined	4028.79	1039.09	68.3381	185	30.9558	22425.6	0	230.6	29.2717	20469.9	0	292	27.2652	17129.5	0	379.8	24.076	11426.7	0	448.4	21.3308	7555.42	0	508.1	18.7636	5042.68	0
217	Concrete unconfined	162.081	1136.07	68.3381	185	30.9558	22425.6	0	230.5	29.2748	20474.5	0	292	27.2652	17129.5	0	379.8	24.076	11426.7	0	448.4	21.3308	7555.42	0	508.1	18.7636	5042.68	0
218	Concrete unconfined	4028.79	1233.05	68.3381	185	30.9558	22425.6	0	230.5	29.2748	20474.5	0	291.9	27.2687	17135.7	0	379.8	24.076	11426.7	0	448.3	21.3349	7560.3	0	508	18.7681	5046.52	0
219	Concrete unconfined	162.081	1330.04	68.3381	185	30.9558	22425.6	0	230.5	29.2748	20474.5	0	291.9	27.2687	17135.7	0	379.7	24.0798	11433	0	448.2	21.3391	7565.18	0	507.9	18.7725	5050.36	0
220	Concrete unconfined	4028.79	1427.02	68.3381	184.6	30.9748	22443	0	229.9	29.2934	20501.7	0	291.2	27.2926	17179	0	378.9	24.1105	11483.4	0	447.3	21.3765	7609.21	0	506.9	18.8169	5088.88	0
221	Concrete unconfined	162.081	1524	68.3381	184.2	30.9937	22460.3	0	229.3	29.3121	20528.9	0	290.6	27.3131	17216	0	378	24.1451	11540.3	0	446.4	21.4139	7653.43	0	505.9	18.8612	5127.68	0
222	Concrete unconfined	4028.79	1620.98	68.3381	184.6	30.9748	22443	0	229.9	29.2934	20501.7	0	291.2	27.2926	17179	0	378.9	24.1105	11483.4	0	447.3	21.3765	7609.21	0	506.9	18.8169	5088.88	0
223	Concrete unconfined	162.081	1717.96	68.3381	185	30.9558	22425.6	0	230.5	29.2748	20474.5	0	291.9	27.2687	17135.7	0	379.7	24.0798	11433	0	448.2	21.3391	7565.18	0	507.9	18.7725	5050.36	0
224	Concrete unconfined	4028.79	1814.95	68.3381	185	30.9558	22425.6	0	230.5	29.2748	20474.5	0	291.9	27.2687	17135.7	0	379.8	24.076	11426.7	0	448.3	21.3349	7560.3	0	508	18.7681	5046.52	0
225	Concrete unconfined	162.081	1911.93	68.3381	185	30.9558	22425.6	0	230.5	29.2748	20474.5	0	292	27.2652	17129.5	0	379.8	24.076	11426.7	0	448.4	21.3308	7555.42	0	508.1	18.7636	5042.68	0
226	Concrete unconfined	4028.79	2008.91	68.3381	185	30.9558	22425.6	0	230.6	29.2717	20469.9	0	292	27.2652	17129.5	0	379.8	24.076	11426.7	0	448.4	21.3308	7555.42	0	508.1	18.7636	5042.68	0
227	Concrete unconfined	162.081	2105.89	68.3381	185	30.9558	22425.6	0	230.6	29.2717	20469.9	0	292	27.2652	17129.5	0	379.8	24.076	11426.7	0	448.4	21.3308	7555.42	0	508	18.7681	5046.52	0
228	Concrete unconfined	4028.79	2202.87	68.3381	184.9	30.9605	22430	0	230.4	29.2779	20479	0	291.8	27.2721	17141.9	0	379.7	24.0798	11433	0	448.2	21.3391	7565.18	0	508	18.7681	5046.52	0
229	Concrete unconfined	162.081	2299.85	68.3381	184.8	30.9653	22434.3	0	230.2	29.2841	20488.1	0	291.7	27.2755	17148.1	0	379.5	24.0875	11445.6	0	448.1	21.3432	7570.06	0	507.9	18.7725	5050.36	0
230	Concrete unconfined	4028.79	2396.84	68.3381	185.9	30.9128	22386.3	0	231.8	29.2343	20415	0	293.4	27.2173	17042.6	0	381.6	24.0068	11313.5	0	450.4	21.2474	7458.39	0	510	18.6792	4970.36	0
231	Concrete unconfined	162.081	2493.82	68.3381	187.1	30.8549	22333.3	0	233.5	29.1812	20336.4	0	295.2	27.1555	16930.4	0	383.9	23.9181	11169.6	0	452.9	21.143	7338.46	0	512.2	18.5813	4887.86	0
232	Concrete unconfined	2426	2553.71	68.3381	186.2	30.8984	22373.1	0	232.3	29.2187	20391.9	0	293.4	27.2173	17042.6	0	381.3	24.0183	11332.3	0.0223398	449.8	21.2725	7487.4	0	508.6	18.7414	5023.56	0
233	Concrete confined	364.682	2618.29	68.3381	183.9	46.1633	22473.2	0	228.9	44.1417	20547	0	289.2	41.7582	17302.2	0	375.9	37.333	11673.4	0	443.2	33.6331	7812.26	0	501.5	30.2428	5301.78	0
234	Concrete confined	506.437	2638.45	68.3381	180.5	46.3525	22617	0	223.9	44.3281	20768.5	0	284	41.9736	17618.7	0	369	37.6562	12114.8	0	436	34.0022	8178.61	0	493.3	30.697	5611.21	0
235	Concrete confined	506.437	2661.89	68.3381	176.9	46.5473	22763.9	0	218.9	44.5127	20982.2	0.00545129	278.3	42.2076	17959.1	0	361.5	38.0036	12600.6	0	428.5	34.3826	8573.26	0	484.5	31.1784	5953.95	0
236	Concrete confined	506.437	2685.33	68.3381	174.9	46.6529	22843.2	0	216.3	44.608	21090.3	0.0566101	274.9	42.3461	18158.7	0.0311284	357	38.2102	12894.6	0.0517133	424	34.6089	8816.31	0	479.8	31.433	6144.55	0
237	Concrete confined	506.437	2708.77	68.3381	175	46.6477	22839.3	0.0474973	216.3	44.608	21090.3	0.106819	275	42.3421	18152.8	0.0808514	357.4	38.1919	12868.4	0.106571	424.2	34.5988	8805.4	0	480.2	31.4114	6128.12	0
238	Concrete confined	506.437	2732.2	68.3381	176.4	46.5738	22783.9	0.096814	218	44.5457	21019.9	0.156504	277	42.2607	18035.7	0.12954	360.3	38.0589	12678.9	0.158701	426.9	34.4632	8659.14	0	483.6	31.2273	5990.04	0
239	Concrete confined	364.682	2752.36	68.3381	177.1	46.5366	22755.9	0.139314	219.2	44.5017	20969.6	0.199357	278	42.2199	17976.8	0.171865	361.7	37.9944	12587.6	0.20488	428.1	34.4028	8594.68	0	485.3	31.1349	5922.04	0
240	Concrete confined	506.437	2772.52	68.3381	176.1	46.5897	22795.8	0.181963	217.6	44.5604	21036.5	0.243036	276.4	42.2851	18070.9	0.215562	359.4	38.1002	12737.6	0.25504	425.7	34.5236	8723.94	0	482.2	31.3032	6046.56	0
241	Concrete confined	506.437	2795.96	68.3381	174.3	46.6843	22866.7	0.231546	215.1	44.6518	21139.6	0.293908	273.4	42.407	18245.7	0.266801	355.2	38.2925	13012.6	0.314503	421.3	34.7439	8964.33	0	476.8	31.5946	6268.98	0
242	Concrete confined	506.437	2819.4	68.3381	173.3	46.7362	22905.6	0.281037	214.1	44.6883	21180.2	0.344327	271.9	42.4677	18332.3	0.3172	352.9	38.3972	13163.8	0.37177	418.8	34.8684	9102.86	0.0174331	473.7	31.7608	6399.84	0.00381424
243	Concrete confined	506.437	2842.84	68.3381	174.2	46.6895	22870.6	0.330454	214.9	44.6591	21147.7	0.394324	273.1	42.4191	18263.1	0.36641	354.6	38.3198	13052	0.425475	420.1	34.8037	9030.66	0.0509392	474.9	31.6966	6348.91	0.043208
244	Concrete confined	506.437	2866.28	68.3381	175.9	46.6003	22803.8	0.379897	217.4	44.5677	21044.8	0.444008	275.6	42.3177	18117.8	0.41516	357.9	38.169	12835.7	0.477992	422.8	34.6689	8881.89	0.0817579	478.5	31.5031	6198.2	0.0754297
245	Concrete confined	364.682	2886.44	68.3381	176.6	46.5632	22775.9	0.422461	218.6	44.5237	20994.8	0.486985	276.4	42.2851	18070.9	0.457684	358.8	38.1278	12776.8	0.524883	423	34.6589	8870.94	0.112548	478.9	31.4816	6181.65	0.111556
246	Concrete confined	506.437	2906.6	68.3381	175.2	46.6372	22831.4	0.464989	216.6	44.597	21078	0.530545	273.9	42.3867	18216.8	0.501416	355	38.3016	13025.8	0.575344	418.1	34.9032	9141.89	0.152922	472.6	31.8196	6446.84	0.166982
247	Concrete confined	506.437	2930.03	68.3381	172.3	46.7877	22944	0.514327	212.4	44.7501	21248.7	0.581373	268.5	42.6047	18526.4	0.552865	347.2	38.6552	13539.6	0.635641	408.3	35.3865	9699.45	0.205616	460.5	32.4603	6983.25	0.240788
248	Concrete confined	506.437	2953.47	68.3381	169.1	46.9494	23064.6	0.563553	208.1	44.9055	21418.1	0.632026	262.3	42.8525	18872.6	0.604152	338.1	39.0624	14141.7	0.695507	396.4	35.964	10402.9	0.2589	446	33.2132	7673.15	0.314367
249	Concrete confined	506.437	2976.91	68.3381	165.7	47.1164	23188.6	0.612665	204.1	45.049	21570.6	0.682466	255.3	43.129	19250.8	0.655187	327.9	39.512	14816.6	0.754583	383.5	36.5785	11194.6	0.310473	429.3	34.0607	8530.53	0.385616
250	Concrete confined	506.437	3000.35	68.3381	161.1	47.3344	23350	0.66157	198.5	45.2902	21796.5	0.732511	247.1	43.4487	19675.9	0.705972	313.5	40.1346	15761.3	0.813686	365.4	37.4209	12347.3	0.364227	406.4	35.1896	9809.89	0.458468
251	Concrete confined	364.682	3020.51	68.3381	154.2	47.6447	23579.1	0.703262	189.2	45.8578	22239	0.773896	234.2	43.9423	20303.8	0.749972	294.5	40.9343	16974.1	0.864474	340.9	38.5248	13956.2	0.413634	377.5	36.5607	11571.9	0.522549
252	Concrete unconfined	411.604	3038.47	68.3381	143.3	32.6307	23912.2	1	174.9	31.418	22843.2	1	215.1	29.7478	21139.6	1	268.6	28.0522	18520.8	1	308.5	26.6942	16085.1	0.954858	340.3	25.5564	13996	1
253	Concrete unconfined	411.604	9.525	89.9446	105.6	33.6446	25024.5	1	126.7	33.1326	24361.1	1	156	32.1849	23520.8	1	198.3	30.2894	21806.5	1	231	29.2592	20451.6	1	258.4	28.3867	19085	1
254	Concrete confined	364.682	27.4892	89.9446	113.6	49.0832	24784.8	0.96974	137.1	48.3291	24087.5	1	170.4	46.8843	23016.1	1	218.1	43.9022	21015.7	1	255.4	42.0575	19245.5	0.875589	287	40.4822	17436.8	0.739063
255	Concrete confined	506.437	47.6479	89.9446	120.2	48.8924	24570.1	0.923518	145.6	48.0037	23844.7	1	182.2	46.2586	22545.7	0.967243	234.8	43.2873	20275.7	1	276.7	41.2235	18053.3	0.831994	311.8	39.4626	15871.7	0.699286
256	Concrete confined	506.437	71.087	89.9446	125.4	48.7307	24393.6	0.869444	152.9	47.7009	23620.6	1	192.2	45.6791	22100.8	0.917706	249.5	42.7304	19553.6	1	295.6	40.4579	16905.4	0.780095	334	38.5149	14413.2	0.651576
257	Concrete confined	506.437	94.5261	89.9446	128.7	48.6228	24310.3	0.815112	157.8	47.4853	23461.5	1	199	45.2585	21771.5	0.867251	260.2	42.3158	18987.5	1	309.2	39.8922	16040	0.727699	351	37.7666	13288.9	0.603114
258	Concrete confined	506.437	117.965	89.9446	130.9	48.5485	24253.5	0.76062	161	47.3391	23353.4	1	203.6	45.0668	21589.3	0.81529	267.7	42.0205	18571.7	1	318.7	39.4896	15421.9	0.675404	363.1	37.222	12496.5	0.555312
259	Concrete confined	506.437	141.404	89.9446	132.3	48.5003	24216.8	0.706025	163.1	47.2408	23280.7	1	206.6	44.9594	21475.8	0.762997	272.5	41.8295	18297.7	0.985392	325	39.2192	15007.9	0.623591	371.4	36.8426	11960.6	0.508802
260	Concrete confined	364.682	161.563	89.9446	133	48.4759	24198.3	0.659011	164.1	47.1933	23245.6	1	208.3	44.8983	21410.3	0.717999	275.1	41.7254	18147	0.940566	328.5	39.0678	14777	0.579535	376.1	36.6256	11660.7	0.470127
261	Concrete confined	506.437	181.722	89.9446	133.1	48.4724	24195.6	0.61195	164.4	47.179	23235	0.951706	209.1	44.8695	21379.2	0.67304	276.4	41.6732	18070.9	0.895792	330.5	38.981	14644.8	0.536048	378.6	36.5096	11502.3	0.433139
262	Concrete confined	506.437	205.161	89.9446	133	48.4759	24198.3	0.557224	164.4	47.179	23235	0.89477	209.6	44.8515	21359.7	0.620782	277.1	41.6451	18029.8	0.843788	332	38.9156	14545.6	0.485814	380.2	36.4351	11401.5	0.391221
263	Concrete confined	506.437	228.6	89.9446	133	48.4759	24198.3	0.502499	164.4	47.179	23235	0.837834	209.9	44.8406	21347.9	0.568534	277.6	41.6249	18000.4	0.79179	333	38.872	14479.4	0.435782	381.3	36.3838	11332.3	0.349707
264	Concrete confined	506.437	252.039	89.9446	133.1	48.4724	24195.6	0.447779	164.7	47.1646	23224.3	0.780937	210.2	44.8298	21336.1	0.516271	278.2	41.6007	17965	0.739742	333.9	38.8327	14419.8	0.385744	382.6	36.323	11250.9	0.307864
265	Concrete confined	506.437	275.478	89.9446	133.5	48.4583	24185	0.393054	165.1	47.1454	23210.1	0.724039	210.7	44.8117	21316.4	0.463963	279	41.5684	17917.7	0.68761	334.7	38.7977	14366.8	0.335713	384	36.2575	11163.4	0.265782
266	Concrete confined	364.682	295.637	89.9446	133.7	48.4513	24179.6	0.345985	165.4	47.1309	23199.4	0.675089	211	44.8008	21304.5	0.418988	279.5	41.5482	17888.1	0.642792	335.4	38.767	14320.5	0.292626	384.9	36.2153	11107.3	0.229864
267	Concrete confined	506.437	315.796	89.9446	133.8	48.4478	24177	0.29891	165.6	47.1213	23192.2	0.626122	211.4	44.7864	21288.6	0.373982	280	41.528	17858.4	0.59795	336.1	38.7363	14274.2	0.249491	385.5	36.1871	11070.1	0.194261
268	Concrete confined	506.437	339.235	89.9446	133.9	48.4442	24174.3	0.244175	165.9	47.1067	23181.4	0.569182	212.1	44.761	21260.7	0.321579	280.7	41.4997	17816.7	0.545742	337	38.6968	14214.5	0.19921	386.2	36.1542	11026.6	0.15281
269	Concrete confined	506.437	362.674	89.9446	134.4	48.4265	24160.9	0.189417	166.6	47.0727	23156.2	0.512247	213.1	44.7247	21220.6	0.269068	281.9	41.451	17745.1	0.493314	338.4	38.6352	14121.8	0.148414	387.7	36.0835	10933.8	0.110181
270	Concrete confined	506.437	386.113	89.9446	135.5	48.3872	24131.2	0.134615	167.9	47.0089	23108.9	0.4553	214.6	44.6701	21159.9	0.216381	283.8	41.3738	17630.8	0.440537	340.3	38.5514	13996	0.0970329	389.9	35.9797	10798.3	0.0663794
271	Concrete confined	506.437	409.552	89.9446	136.9	48.3364	24093	0.0797601	169.7	46.9194	23042.3	0.398306	216.4	44.6044	21086.2	0.163539	286.4	41.2677	17473.3	0.387332	342.8	38.4407	13830.5	0.0448858	393.2	35.8232	10596.6	0.0206271
272	Concrete confined	364.682	429.711	89.9446	138.3	48.2849	24054.3	0.032536	171.4	46.8336	22978.3	0.349231	218.4	44.5311	21003.1	0.117885	288.8	41.1694	17326.8	0.341359	345.3	38.3296	13665.1	0	396.3	35.6755	10408.9	0
273	Concrete unconfined	2426	494.291	89.9446	140.6	32.7185	23989.7	0.088649	174.4	31.44	22862.8	0.524985	222.4	29.5251	20833.4	0.216938	294.1	27.1933	16999.1	0.568433	351.8	25.133	13236.1	0.132194	403.2	23.1643	9997.52	0.21063
274	Concrete unconfined	162.081	554.182	89.9446	142.3	32.6635	23941.2	0.0202102	176.7	31.3384	22771.9	0.309796	225.5	29.4297	20698.5	0.0889238	298.4	27.0453	16729.5	0.375494	357.1	24.9358	12888.1	0.0324304	408.9	22.9383	9664.74	0.0934231
275	Concrete unconfined	4028.79	651.164	89.9446	141.5	32.6895	23964.1	0	175.7	31.3828	22811.7	0	224.3	29.4667	20751.1	0	297.1	27.0901	16811.3	0.0646587	355.6	24.9918	12986.4	0	407.7	22.986	9734.25	0.0130719
276	Concrete unconfined	162.081	748.145	89.9446	140.7	32.7152	23986.9	0	174.6	31.4312	22855	0	223	29.5067	20807.5	0	295.7	27.1383	16899.1	0	354.1	25.0476	13084.9	0	406.2	23.0455	9821.55	0
277	Concrete unconfined	4028.79	845.127	89.9446	140.7	32.7152	23986.9	0	174.7	31.4268	22851.1	0	223	29.5067	20807.5	0	295.7	27.1383	16899.1	0	354	25.0513	13091.5	0	406.2	23.0455	9821.55	0
278	Concrete unconfined	162.081	942.109	89.9446	140.8	32.712	23984.1	0	174.8	31.4224	22847.2	0	223.1	29.5036	20803.2	0	295.7	27.1383	16899.1	0	354	25.0513	13091.5	0	406.1	23.0495	9827.39	0
279	Concrete unconfined	4028.79	1039.09	89.9446	140.8	32.712	23984.1	0	174.8	31.4224	22847.2	0	223.1	29.5036	20803.2	0	295.8	27.1349	16892.8	0	354.1	25.0476	13084.9	0	406.2	23.0455	9821.55	0
280	Concrete unconfined	162.081	1136.07	89.9446	140.8	32.712	23984.1	0	174.8	31.4224	22847.2	0	223.1	29.5036	20803.2	0	295.8	27.1349	16892.8	0	354.1	25.0476	13084.9	0	406.2	23.0455	9821.55	0
281	Concrete unconfined	4028.79	1233.05	89.9446	140.8	32.712	23984.1	0	174.7	31.4268	22851.1	0	223	29.5067	20807.5	0	295.7	27.1383	16899.1	0	354	25.0513	13091.5	0	406.1	23.0495	9827.39	0
282	Concrete unconfined	162.081	1330.04	89.9446	140.7	32.7152	23986.9	0	174.7	31.4268	22851.1	0	223	29.5067	20807.5	0	295.6	27.1418	16905.4	0	353.9	25.0551	13098	0	405.9	23.0574	9839.07	0
283	Concrete unconfined	4028.79	1427.02	89.9446	140.5	32.7217	23992.6	0	174.4	31.44	22862.8	0	222.6	29.519	20824.8	0	295.1	27.159	16936.6	0	353.4	25.0736	13130.9	0	405.4	23.0772	9868.3	0
284	Concrete unconfined	162.081	1524	89.9446	140.3	32.7281	23998.2	0	174.1	31.4531	22874.5	0	222.2	29.5313	20842	0	294.7	27.1727	16961.6	0	352.9	25.0922	13163.8	0	404.9	23.097	9897.59	0
285	Concrete unconfined	4028.79	1620.98	89.9446	140.5	32.7217	23992.6	0	174.4	31.44	22862.8	0	222.6	29.519	20824.8	0	295.1	27.159	16936.6	0	353.4	25.0736	13130.9	0	405.4	23.0772	9868.3	0
286	Concrete unconfined	162.081	1717.96	89.9446	140.7	32.7152	23986.9	0	174.7	31.4268	22851.1	0	223	29.5067	20807.5	0	295.6	27.1418	16905.4	0	353.9	25.0551	13098	0	405.9	23.0574	9839.07	0
287	Concrete unconfined	4028.79	1814.95	89.9446	140.8	32.712	23984.1	0	174.7	31.4268	22851.1	0	223	29.5067	20807.5	0	295.7	27.1383	16899.1	0	354	25.0513	13091.5	0	406.1	23.0495	9827.39	0
288	Concrete unconfined	162.081	1911.93	89.9446	140.8	32.712	23984.1	0	174.8	31.4224	22847.2	0	223.1	29.5036	20803.2	0	295.8	27.1349	16892.8	0	354.1	25.0476	13084.9	0	406.2	23.0455	9821.55	0
289	Concrete unconfined	4028.79	2008.91	89.9446	140.8	32.712	23984.1	0	174.8	31.4224	22847.2	0	223.1	29.5036	20803.2	0	295.8	27.1349	16892.8	0	354.1	25.0476	13084.9	0	406.2	23.0455	9821.55	0
290	Concrete unconfined	162.081	2105.89	89.9446	140.8	32.712	23984.1	0	174.8	31.4224	22847.2	0	223.1	29.5036	20803.2	0	295.7	27.1383	16899.1	0	354	25.0513	13091.5	0	406.1	23.0495	9827.39	0
291	Concrete unconfined	4028.79	2202.87	89.9446	140.7	32.7152	23986.9	0	174.7	31.4268	22851.1	0	223	29.5067	20807.5	0	295.7	27.1383	16899.1	0	354	25.0513	13091.5	0	406.2	23.0455	9821.55	0
292	Concrete unconfined	162.081	2299.85	89.9446	140.7	32.7152	23986.9	0	174.6	31.4312	22855	0	223	29.5067	20807.5	0	295.7	27.1383	16899.1	0	354.1	25.0476	13084.9	0	406.2	23.0455	9821.55	0
293	Concrete unconfined	4028.79	2396.84	89.9446	141.5	32.6895	23964.1	0	175.7	31.3828	22811.7	0	224.3	29.4667	20751.1	0	297.1	27.0901	16811.3	0	355.6	24.9918	12986.4	0	407.7	22.986	9734.25	0
294	Concrete unconfined	162.081	2493.82	89.9446	142.3	32.6635	23941.2	0	176.7	31.3384	22771.9	0	225.5	29.4297	20698.5	0	298.4	27.0453	16729.5	0	357.1	24.9358	12888.1	0	408.9	22.9383	9664.74	0
295	Concrete unconfined	2426	2553.71	89.9446	140.6	32.7185	23989.7	0	174.4	31.44	22862.8	0	222.4	29.5251	20833.4	0	294.1	27.1933	16999.1	0.0504492	351.8	25.133	13236.1	0.0446784	403.2	23.1643	9997.52	0.0619709
296	Concrete confined	364.682	2618.29	89.9446	138.3	48.2849	24054.3	0	171.4	46.8336	22978.3	0	218.4	44.5311	21003.1	0	288.8	41.1694	17326.8	0	345.3	38.3296	13665.1	0	396.3	35.6755	10408.9	0
297	Concrete confined	506.437	2638.45	89.9446	136.9	48.3364	24093	0	169.7	46.9194	23042.3	0	216.4	44.6044	21086.2	0	286.4	41.2677	17473.3	0.00581358	342.8	38.4407	13830.5	0	393.2	35.8232	10596.6	0
298	Concrete confined	506.437	2661.89	89.9446	135.5	48.3872	24131.2	0	167.9	47.0089	23108.9	0.0165794	214.6	44.6701	21159.9	0.00986697	283.8	41.3738	17630.8	0.0601607	340.3	38.5514	13996	0	389.9	35.9797	10798.3	0
299	Concrete confined	506.437	2685.33	89.9446	134.4	48.4265	24160.9	0.00258343	166.6	47.0727	23156.2	0.0660175	213.1	44.7247	21220.6	0.058871	281.9	41.451	17745.1	0.113937	338.4	38.6352	14121.8	0	387.7	36.0835	10933.8	0
300	Concrete confined	506.437	2708.77	89.9446	133.9	48.4442	24174.3	0.0515053	165.9	47.1067	23181.4	0.115358	212.1	44.761	21260.7	0.107659	280.7	41.4997	17816.7	0.16722	337	38.6968	14214.5	0	386.2	36.1542	11026.6	0.00481916
301	Concrete confined	506.437	2732.2	89.9446	133.8	48.4478	24177	0.10039	165.6	47.1213	23192.2	0.164647	211.4	44.7864	21288.6	0.156325	280	41.528	17858.4	0.220189	336.1	38.7363	14274.2	0.00651529	385.5	36.1871	11070.1	0.0441369
302	Concrete confined	364.682	2752.36	89.9446	133.7	48.4513	24179.6	0.142433	165.4	47.1309	23199.4	0.207026	211	44.8008	21304.5	0.198101	279.5	41.5482	17888.1	0.265662	335.4	38.767	14320.5	0.0358758	384.9	36.2153	11107.3	0.0779012
303	Concrete confined	506.437	2772.52	89.9446	133.5	48.4583	24185	0.184478	165.1	47.1454	23210.1	0.249408	210.7	44.8117	21316.4	0.239838	279	41.5684	17917.7	0.311114	334.7	38.7977	14366.8	0.0652037	384	36.2575	11163.4	0.112028
304	Concrete confined	506.437	2795.96	89.9446	133.1	48.4724	24195.6	0.233364	164.7	47.1646	23224.3	0.298674	210.2	44.8298	21336.1	0.288395	278.2	41.6007	17965	0.364018	333.9	38.8327	14419.8	0.0992538	382.6	36.323	11250.9	0.152079
305	Concrete confined	506.437	2819.4	89.9446	133	48.4759	24198.3	0.282237	164.4	47.179	23235	0.347925	209.9	44.8406	21347.9	0.336889	277.6	41.6249	18000.4	0.416804	333	38.872	14479.4	0.133343	381.3	36.3838	11332.3	0.191883
306	Concrete confined	506.437	2842.84	89.9446	133	48.4759	24198.3	0.331106	164.4	47.179	23235	0.397169	209.6	44.8515	21359.7	0.38537	277.1	41.6451	18029.8	0.46952	332	38.9156	14545.6	0.167467	380.2	36.4351	11401.5	0.231336
307	Concrete confined	506.437	2866.28	89.9446	133.1	48.4724	24195.6	0.379973	164.4	47.179	23235	0.446412	209.1	44.8695	21379.2	0.43388	276.4	41.6732	18070.9	0.522275	330.5	38.981	14644.8	0.201934	378.6	36.5096	11502.3	0.271263
308	Concrete confined	364.682	2886.44	89.9446	133	48.4759	24198.3	0.422003	164.1	47.1933	23245.6	0.488757	208.3	44.8983	21410.3	0.475649	275.1	41.7254	18147	0.567824	328.5	39.0678	14777	0.232042	376.1	36.6256	11660.7	0.30671
309	Concrete confined	506.437	2906.6	89.9446	132.3	48.5003	24216.8	0.46402	163.1	47.2408	23280.7	0.531058	206.6	44.9594	21475.8	0.517532	272.5	41.8295	18297.7	0.61366	325	39.2192	15007.9	0.263111	371.4	36.8426	11960.6	0.344164
310	Concrete confined	506.437	2930.03	89.9446	130.9	48.5485	24253.5	0.512838	161	47.3391	23353.4	0.580154	203.6	45.0668	21589.3	0.566299	267.7	42.0205	18571.7	0.667192	318.7	39.4896	15421.9	0.300405	363.1	37.222	12496.5	0.389637
311	Concrete confined	506.437	2953.47	89.9446	128.7	48.6228	24310.3	0.561599	157.8	47.4853	23461.5	0.629108	199	45.2585	21771.5	0.6149	260.2	42.3158	18987.5	0.720914	309.2	39.8922	16040	0.338995	351	37.7666	13288.9	0.43685
312	Concrete confined	506.437	2976.91	89.9446	125.4	48.7307	24393.6	0.610264	152.9	47.7009	23620.6	0.677834	192.2	45.6791	22100.8	0.662334	249.5	42.7304	19553.6	0.774556	295.6	40.4579	16905.4	0.378634	334	38.5149	14413.2	0.485193
313	Concrete confined	506.437	3000.35	89.9446	120.2	48.8924	24570.1	0.658764	145.6	48.0037	23844.7	0.72623	182.2	46.2586	22545.7	0.709146	234.8	43.2873	20275.7	0.827791	276.7	41.2235	18053.3	0.41883	311.8	39.4626	15871.7	0.533118
314	Concrete confined	364.682	3020.51	89.9446	113.6	49.0832	24784.8	0.700294	137.1	48.3291	24087.5	0.767537	170.4	46.8843	23016.1	0.748803	218.1	43.9022	21015.7	0.872938	255.4	42.0575	19245.5	0.453163	287	40.4822	17436.8	0.573352
315	Concrete unconfined	411.604	3038.47	89.9446	105.6	33.6446	25024.5	1	126.7	33.1326	24361.1	1	156	32.1849	23520.8	1	198.3	30.2894	21806.5	1	231	29.2592	20451.6	0.963407	258.4	28.3867	19085	1
316	Concrete unconfined	411.604	9.525	111.551	81.2	34.0721	25617.5	1	97.4	33.8073	25247	1	119.3	33.3278	24600.3	1	152.2	32.324	23642.8	1	178.6	31.253	22695.2	1	201.7	30.1492	21659.8	1
317	Concrete confined	364.682	27.4892	111.551	87.5	49.6859	25484.4	0.967505	105.4	49.2982	25030.2	1	129.7	48.5892	24284.6	1	167	46.3828	23141.7	1	196.9	44.2755	21875.6	0.87737	223.3	42.9135	20794.5	0.748264
318	Concrete confined	506.437	47.6479	111.551	93.1	49.5763	25354.3	0.921174	112.5	49.1134	24819.1	1	139.7	48.2326	24015.2	0.959635	181	45.6634	22596.2	1	214.4	43.577	21168.1	0.837741	244.2	42.1456	19821.4	0.714375
319	Concrete confined	506.437	71.087	111.551	98.2	49.4673	25226.3	0.867165	119.1	48.9253	24606.9	1	149.1	47.8612	23739.1	0.909938	194.3	44.8993	22001.5	1	231.9	42.9423	20410.4	0.789945	264.7	41.3641	18739.8	0.673855
320	Concrete confined	506.437	94.5261	111.551	101.5	49.392	25138.7	0.812993	123.7	48.7847	24449.7	1	155.8	47.5745	23527.3	0.85974	204.2	44.3993	21566.8	1	244.9	42.4574	19786.5	0.74157	280.3	40.7507	17840.5	0.632783
321	Concrete confined	506.437	117.965	111.551	103.6	49.3422	25081	0.758706	126.5	48.6952	24366.1	1	159.7	47.399	23397.7	0.809042	210.5	44.1756	21324.3	1	253.1	42.1457	19366.7	0.693149	290.8	40.3287	17203.7	0.591977
322	Concrete confined	506.437	141.404	111.551	104.6	49.3179	25052.9	0.704336	127.8	48.6526	24333.3	1	161.6	47.3112	23332.8	0.758008	213.9	44.0538	21188.3	0.987302	257.6	41.9728	19128.1	0.644973	296.9	40.0801	16823.8	0.55196
323	Concrete confined	364.682	161.563	111.551	105.1	49.3056	25038.8	0.657545	128.6	48.6261	24312.9	0.994851	162.7	47.2596	23294.7	0.714015	216	43.9781	21102.7	0.943824	260.3	41.8683	18982.1	0.603609	300.8	39.9199	16577.7	0.517756
324	Concrete confined	506.437	181.722	111.551	105.9	49.2858	25016	0.610757	129.6	48.5926	24287.2	0.946468	164	47.198	23249.1	0.670013	218.4	43.8913	21003.1	0.900267	263.6	41.74	18800.8	0.561973	304.8	39.7546	16322.9	0.483296
325	Concrete confined	506.437	205.161	111.551	106.9	49.2606	24987.1	0.556345	130.8	48.5519	24256.1	0.890192	165.6	47.1213	23192.2	0.618813	221.1	43.7931	20889.1	0.849518	267.3	41.5953	18594.3	0.513408	309.1	39.5756	16046.4	0.443108
326	Concrete confined	506.437	228.6	111.551	107.3	49.2505	24975.5	0.501902	131.5	48.5279	24237.8	0.833837	166.7	47.0678	23152.6	0.567531	222.6	43.7384	20824.8	0.798746	269.6	41.5049	18463.9	0.465074	311.8	39.4626	15871.7	0.40347
327	Concrete confined	506.437	252.039	111.551	107.2	49.253	24978.4	0.44745	131.3	48.5348	24243.1	0.777387	166.6	47.0727	23156.2	0.516159	222.6	43.7384	20824.8	0.74805	269.8	41.497	18452.5	0.417338	312.2	39.4458	15845.8	0.364934
328	Concrete confined	506.437	275.478	111.551	106.8	49.2632	24990	0.392996	130.8	48.5519	24256.1	0.720919	166	47.1019	23177.8	0.464781	221.9	43.7639	20854.9	0.697428	269	41.5285	18498	0.369955	311.6	39.471	15884.7	0.326946
329	Concrete confined	364.682	295.637	111.551	106.6	49.2682	24995.8	0.346171	130.6	48.5587	24261.3	0.672379	165.9	47.1067	23181.4	0.420615	221.7	43.7712	20863.5	0.653863	268.9	41.5324	18503.7	0.329009	311.5	39.4752	15891.2	0.294053
330	Concrete confined	506.437	315.796	111.551	107.1	49.2556	24981.3	0.299336	131.3	48.5348	24243.1	0.623891	166.8	47.0629	23149	0.376449	222.9	43.7274	20811.8	0.610109	270.4	41.4733	18418.3	0.287425	313.3	39.3996	15774.3	0.260009
331	Concrete confined	506.437	339.235	111.551	108	49.2326	24955	0.244867	132.5	48.4933	24211.5	0.56751	168.4	46.9842	23090.5	0.32505	225.1	43.6468	20716.1	0.559051	273.1	41.3666	18263.1	0.23858	316.3	39.2732	15578.9	0.219719
332	Concrete confined	506.437	362.674	111.551	108.8	49.212	24931.4	0.190382	133.5	48.4583	24185	0.511094	169.6	46.9245	23046	0.273607	226.8	43.5842	20641	0.507993	275.1	41.2872	18147	0.189904	318.5	39.1801	15435	0.179784
333	Concrete confined	506.437	386.113	111.551	109	49.2068	24925.4	0.135909	133.9	48.4442	24174.3	0.454642	170.1	46.8994	23027.3	0.222165	227.4	43.5621	20614.3	0.457092	275.6	41.2673	18117.8	0.141864	319.1	39.1546	15395.7	0.140877
334	Concrete confined	506.437	409.552	111.551	108.9	49.2094	24928.4	0.0814452	133.9	48.4442	24174.3	0.398178	170.1	46.8994	23027.3	0.170742	227.2	43.5695	20623.2	0.406346	275.2	41.2832	18141.2	0.0942679	318.8	39.1674	15415.4	0.102612
335	Concrete confined	364.682	429.711	111.551	108.9	49.2094	24928.4	0.034601	134	48.4407	24171.6	0.349617	170.4	46.8843	23016.1	0.12649	227.2	43.5695	20623.2	0.36267	275	41.2911	18152.8	0.053268	318.8	39.1674	15415.4	0.0695167
336	Concrete unconfined	2426	494.291	111.551	111.3	33.5197	24856	0.088649	137	32.8317	24090.3	0.524985	174.5	31.4356	22858.9	0.219005	232.9	29.1999	20364.2	0.576349	281.7	27.615	17757	0.15016	326.3	26.0633	14922.2	0.239096
337	Concrete unconfined	162.081	554.182	111.551	113.6	33.4666	24784.8	0.0202102	140	32.7376	24006.7	0.309796	178.6	31.253	22695.2	0.0914486	238.7	29.0179	20090.6	0.384386	288.6	27.3813	17339	0.0517059	333.9	25.7893	14419.8	0.124162
338	Concrete unconfined	4028.79	651.164	111.551	113.1	33.4783	24800.5	0	139.3	32.7599	24026.4	0	177.7	31.2936	22731.7	0	237.8	29.0463	20133.7	0.0746804	287.7	27.4119	17394.1	0	332.9	25.8255	14486	0.0444803
339	Concrete unconfined	162.081	748.145	111.551	112.6	33.4899	24816	0	138.6	32.7819	24046	0	176.8	31.3339	22767.9	0	236.8	29.0777	20181.4	0	286.7	27.4458	17455.1	0	331.8	25.8653	14558.8	0
340	Concrete unconfined	4028.79	845.127	111.551	112.6	33.4899	24816	0	138.6	32.7819	24046	0	176.8	31.3339	22767.9	0	236.8	29.0777	20181.4	0	286.6	27.4492	17461.2	0	331.8	25.8653	14558.8	0
341	Concrete unconfined	162.081	942.109	111.551	112.6	33.4899	24816	0	138.6	32.7819	24046	0	176.8	31.3339	22767.9	0	236.7	29.0809	20186.1	0	286.5	27.4526	17467.2	0	331.7	25.8689	14565.4	0
342	Concrete unconfined	4028.79	1039.09	111.551	112.6	33.4899	24816	0	138.6	32.7819	24046	0	176.8	31.3339	22767.9	0	236.8	29.0777	20181.4	0	286.5	27.4526	17467.2	0	331.7	25.8689	14565.4	0
343	Concrete unconfined	162.081	1136.07	111.551	112.6	33.4899	24816	0	138.6	32.7819	24046	0	176.9	31.3294	22763.9	0	236.8	29.0777	20181.4	0	286.6	27.4492	17461.2	0	331.7	25.8689	14565.4	0
344	Concrete unconfined	4028.79	1233.05	111.551	112.6	33.4899	24816	0	138.6	32.7819	24046	0	176.8	31.3339	22767.9	0	236.7	29.0809	20186.1	0	286.5	27.4526	17467.2	0	331.6	25.8725	14572.1	0
345	Concrete unconfined	162.081	1330.04	111.551	112.6	33.4899	24816	0	138.5	32.7851	24048.8	0	176.7	31.3384	22771.9	0	236.6	29.084	20190.8	0	286.4	27.456	17473.3	0	331.5	25.8761	14578.7	0
346	Concrete unconfined	4028.79	1427.02	111.551	112.4	33.4945	24822.2	0	138.4	32.7882	24051.5	0	176.5	31.3473	22779.9	0	236.3	29.0934	20205.1	0	286.1	27.4662	17491.6	0	331.2	25.887	14598.5	0
347	Concrete unconfined	162.081	1524	111.551	112.3	33.4968	24825.3	0	138.2	32.7945	24057.1	0	176.2	31.3606	22791.8	0	236.1	29.0997	20214.5	0	285.8	27.4764	17509.8	0	330.8	25.9014	14624.9	0
348	Concrete unconfined	4028.79	1620.98	111.551	112.4	33.4945	24822.2	0	138.4	32.7882	24051.5	0	176.5	31.3473	22779.9	0	236.3	29.0934	20205.1	0	286.1	27.4662	17491.6	0	331.2	25.887	14598.5	0
349	Concrete unconfined	162.081	1717.96	111.551	112.6	33.4899	24816	0	138.5	32.7851	24048.8	0	176.7	31.3384	22771.9	0	236.6	29.084	20190.8	0	286.4	27.456	17473.3	0	331.5	25.8761	14578.7	0
350	Concrete unconfined	4028.79	1814.95	111.551	112.6	33.4899	24816	0	138.6	32.7819	24046	0	176.8	31.3339	22767.9	0	236.7	29.0809	20186.1	0	286.5	27.4526	17467.2	0	331.6	25.8725	14572.1	0
351	Concrete unconfined	162.081	1911.93	111.551	112.6	33.4899	24816	0	138.6	32.7819	24046	0	176.9	31.3294	22763.9	0	236.8	29.0777	20181.4	0	286.6	27.4492	17461.2	0	331.7	25.8689	14565.4	0
352	Concrete unconfined	4028.79	2008.91	111.551	112.6	33.4899	24816	0	138.6	32.7819	24046	0	176.8	31.3339	22767.9	0	236.8	29.0777	20181.4	0	286.5	27.4526	17467.2	0	331.7	25.8689	14565.4	0
353	Concrete unconfined	162.081	2105.89	111.551	112.6	33.4899	24816	0	138.6	32.7819	24046	0	176.8	31.3339	22767.9	0	236.7	29.0809	20186.1	0	286.5	27.4526	17467.2	0	331.7	25.8689	14565.4	0
354	Concrete unconfined	4028.79	2202.87	111.551	112.6	33.4899	24816	0	138.6	32.7819	24046	0	176.8	31.3339	22767.9	0	236.8	29.0777	20181.4	0	286.6	27.4492	17461.2	0	331.8	25.8653	14558.8	0
355	Concrete unconfined	162.081	2299.85	111.551	112.6	33.4899	24816	0	138.6	32.7819	24046	0	176.8	31.3339	22767.9	0	236.8	29.0777	20181.4	0	286.7	27.4458	17455.1	0	331.8	25.8653	14558.8	0
356	Concrete unconfined	4028.79	2396.84	111.551	113.1	33.4783	24800.5	0	139.3	32.7599	24026.4	0	177.7	31.2936	22731.7	0	237.8	29.0463	20133.7	0	287.7	27.4119	17394.1	0	332.9	25.8255	14486	0
357	Concrete unconfined	162.081	2493.82	111.551	113.6	33.4666	24784.8	0	140	32.7376	24006.7	0	178.6	31.253	22695.2	0	238.7	29.0179	20090.6	0.00261642	288.6	27.3813	17339	0.00766856	333.9	25.7893	14419.8	0.0261585
358	Concrete unconfined	2426	2553.71	111.551	111.3	33.5197	24856	0	137	32.8317	24090.3	0	174.5	31.4356	22858.9	0.000250053	232.9	29.1999	20364.2	0.0604882	281.7	27.615	17757	0.0633084	326.3	26.0633	14922.2	0.0922847
359	Concrete confined	364.682	2618.29	111.551	108.9	49.2094	24928.4	0	134	48.4407	24171.6	0	170.4	46.8843	23016.1	0	227.2	43.5695	20623.2	0	275	41.2911	18152.8	0	318.8	39.1674	15415.4	0
360	Concrete confined	506.437	2638.45	111.551	108.9	49.2094	24928.4	0	133.9	48.4442	24174.3	0	170.1	46.8994	23027.3	0	227.2	43.5695	20623.2	0.0348219	275.2	41.2832	18141.2	0	318.8	39.1674	15415.4	0
361	Concrete confined	506.437	2661.89	111.551	109	49.2068	24925.4	0	133.9	48.4442	24174.3	0.0200545	170.1	46.8994	23027.3	0.0191143	227.4	43.5621	20614.3	0.0861463	275.6	41.2673	18117.8	0	319.1	39.1546	15395.7	0.00466815
362	Concrete confined	506.437	2685.33	111.551	108.8	49.212	24931.4	0.00448426	133.5	48.4583	24185	0.0689187	169.6	46.9245	23046	0.0668576	226.8	43.5842	20641	0.137741	275.1	41.2872	18147	0	318.5	39.1801	15435	0.0415003
363	Concrete confined	506.437	2708.77	111.551	108	49.2326	24955	0.0531659	132.5	48.4933	24211.5	0.117809	168.4	46.9842	23090.5	0.114648	225.1	43.6468	20716.1	0.189643	273.1	41.3666	18263.1	0.0199306	316.3	39.2732	15578.9	0.0794985
364	Concrete confined	506.437	2732.2	111.551	107.1	49.2556	24981.3	0.101839	131.3	48.5348	24243.1	0.166687	166.8	47.0629	23149	0.16243	222.9	43.7274	20811.8	0.241613	270.4	41.4733	18418.3	0.0535001	313.3	39.3996	15774.3	0.117928
365	Concrete confined	364.682	2752.36	111.551	106.6	49.2682	24995.8	0.143678	130.6	48.5587	24261.3	0.208689	165.9	47.1067	23181.4	0.203453	221.7	43.7712	20863.5	0.286053	268.9	41.5324	18503.7	0.0818739	311.5	39.4752	15891.2	0.150304
366	Concrete confined	506.437	2772.52	111.551	106.8	49.2632	24990	0.18549	130.8	48.5519	24256.1	0.250656	166	47.1019	23177.8	0.244405	221.9	43.7639	20854.9	0.330116	269	41.5285	18498	0.109437	311.6	39.471	15884.7	0.181368
367	Concrete confined	506.437	2795.96	111.551	107.2	49.253	24978.4	0.234102	131.3	48.5348	24243.1	0.299448	166.6	47.0727	23156.2	0.292012	222.6	43.7384	20824.8	0.381249	269.8	41.497	18452.5	0.141172	312.2	39.4458	15845.8	0.217185
368	Concrete confined	506.437	2819.4	111.551	107.3	49.2505	24975.5	0.282728	131.5	48.5279	24237.8	0.348253	166.7	47.0678	23152.6	0.339645	222.6	43.7384	20824.8	0.432555	269.6	41.5049	18463.9	0.17338	311.8	39.4626	15871.7	0.25364
369	Concrete confined	506.437	2842.84	111.551	106.9	49.2606	24987.1	0.331359	130.8	48.5519	24256.1	0.397059	165.6	47.1213	23192.2	0.387278	221.1	43.7931	20889.1	0.484138	267.3	41.5953	18594.3	0.206488	309.1	39.5756	16046.4	0.291406
370	Concrete confined	506.437	2866.28	111.551	105.9	49.2858	25016	0.379981	129.6	48.5926	24287.2	0.445843	164	47.198	23249.1	0.434872	218.4	43.8913	21003.1	0.535852	263.6	41.74	18800.8	0.240068	304.8	39.7546	16322.9	0.329859
371	Concrete confined	364.682	2886.44	111.551	105.1	49.3056	25038.8	0.421789	128.6	48.6261	24312.9	0.487784	162.7	47.2596	23294.7	0.475767	216	43.9781	21102.7	0.580244	260.3	41.8683	18982.1	0.268859	300.8	39.9199	16577.7	0.362855
372	Concrete confined	506.437	2906.6	111.551	104.6	49.3179	25052.9	0.46359	127.8	48.6526	24333.3	0.52971	161.6	47.3112	23332.8	0.516637	213.9	44.0538	21188.3	0.624514	257.6	41.9728	19128.1	0.297319	296.9	40.0801	16823.8	0.395584
373	Concrete confined	506.437	2930.03	111.551	103.6	49.3422	25081	0.512175	126.5	48.6952	24366.1	0.578425	159.7	47.399	23397.7	0.564092	210.5	44.1756	21324.3	0.675991	253.1	42.1457	19366.7	0.330732	290.8	40.3287	17203.7	0.434016
374	Concrete confined	506.437	2953.47	111.551	101.5	49.392	25138.7	0.560718	123.7	48.7847	24449.7	0.627041	155.8	47.5745	23527.3	0.61136	204.2	44.3993	21566.8	0.727529	244.9	42.4574	19786.5	0.365008	280.3	40.7507	17840.5	0.47358
375	Concrete confined	506.437	2976.91	111.551	98.2	49.4673	25226.3	0.609194	119.1	48.9253	24606.9	0.675505	149.1	47.8612	23739.1	0.658316	194.3	44.8993	22001.5	0.777716	231.9	42.9423	20410.4	0.400005	264.7	41.3641	18739.8	0.513748
376	Concrete confined	506.437	3000.35	111.551	93.1	49.5763	25354.3	0.657563	112.5	49.1134	24819.1	0.723782	139.7	48.2326	24015.2	0.704922	181	45.6634	22596.2	0.826142	214.4	43.577	21168.1	0.435066	244.2	42.1456	19821.4	0.553604
377	Concrete confined	364.682	3020.51	111.551	87.5	49.6859	25484.4	0.69908	105.4	49.2982	25030.2	0.765153	129.7	48.5892	24284.6	0.74474	167	46.3828	23141.7	0.867209	196.9	44.2755	21875.6	0.46417	223.3	42.9135	20794.5	0.587014
378	Concrete unconfined	411.604	3038.47	111.551	81.2	34.0721	25617.5	1	97.4	33.8073	25247	1	119.3	33.3278	24600.3	1	152.2	32.324	23642.8	1	178.6	31.253	22695.2	0.965418	201.7	30.1492	21659.8	1
379	Concrete unconfined	411.604	9.525	133.158	65.6	34.2596	25888.9	1	78.5	34.1092	25670.4	1	96.1	33.8313	25280.1	1	122.2	33.2534	24501.8	1	143.7	32.6175	23900.6	1	163.6	31.8916	23263.2	1
380	Concrete confined	364.682	27.4892	133.158	68.9	49.977	25838.4	0.966439	82.8	49.7699	25585	1	101.7	49.3874	25133.3	0.998894	130.1	47.8873	24274.3	1	153.8	46.5004	23591.9	0.869857	175.5	45.1231	22819.6	0.746072
381	Concrete confined	506.437	47.6479	133.158	74	49.908	25753.1	0.920053	89.3	49.6518	25443.7	1	110.1	49.1779	24892.5	0.956142	142	47.4617	23949.8	1	168.7	45.8217	23079.4	0.832669	193.1	44.1531	22058.5	0.717269
382	Concrete confined	506.437	71.087	133.158	79.9	49.8181	25643.3	0.866095	96.9	49.496	25259.8	1	119.9	48.9014	24580.2	0.906402	155.9	46.8936	23524.1	1	186.5	44.8869	22359.9	0.789444	214.3	43.2351	21172.1	0.680699
383	Concrete confined	506.437	94.5261	133.158	83.4	49.7596	25572.6	0.811996	101.3	49.3967	25144.1	1	125.9	48.7146	24381.1	0.856218	164.5	46.5024	23231.4	1	198	44.208	21821.4	0.745038	228.1	42.7397	20583	0.642493
384	Concrete confined	506.437	117.965	133.158	85.5	49.7225	25528.1	0.757803	104.1	49.3301	25067	1	129.7	48.5892	24284.6	0.805747	170.4	46.2159	23016.1	1	205.9	43.8778	21502.5	0.698573	238.2	42.369	20114.6	0.604153
385	Concrete confined	506.437	141.404	133.158	85.4	49.7243	25530.3	0.703509	104.3	49.3252	25061.4	1	129.8	48.5859	24282.1	0.754902	171.4	46.1659	22978.3	0.980344	207.4	43.8251	21445.1	0.651955	241	42.2651	19979.1	0.566671
386	Concrete confined	364.682	161.563	133.158	84.9	49.7333	25541	0.6568	103.7	49.3397	25078.2	0.992068	129	48.6128	24302.6	0.711106	170.6	46.206	23008.6	0.937415	207.1	43.8357	21456.6	0.611992	240.7	42.2762	19993.8	0.534885
387	Concrete confined	506.437	181.722	133.158	87	49.6952	25495.4	0.610163	106.2	49.2783	25007.3	0.944003	132.3	48.5003	24216.8	0.667584	175.5	45.9562	22819.6	0.895515	213.4	43.6127	21208.6	0.571222	248.2	41.9953	19620	0.501437
388	Concrete confined	506.437	205.161	133.158	89.2	49.6537	25446	0.55591	109	49.2068	24925.4	0.888069	136	48.3691	24117.6	0.6169	181	45.6634	22596.2	0.846628	220.4	43.3618	20918.9	0.523563	256.6	41.6762	19181.6	0.462188
389	Concrete confined	506.437	228.6	133.158	89.8	49.6422	25432.2	0.501602	109.7	49.1884	24904.5	0.831933	137.1	48.3291	24087.5	0.566022	182.6	45.5757	22528.8	0.796967	222.6	43.2822	20824.8	0.476456	259.5	41.565	19025.6	0.424099
390	Concrete confined	506.437	252.039	133.158	89.9	49.6402	25429.9	0.447286	109.8	49.1858	24901.5	0.775744	137.3	48.3218	24082	0.515086	183	45.5536	22511.8	0.747082	223.5	43.2496	20785.9	0.429524	260.7	41.5188	18960.3	0.386417
391	Concrete confined	506.437	275.478	133.158	88.5	49.6671	25461.9	0.392962	108.3	49.2249	24946.1	0.719464	135.1	48.4015	24142	0.464103	179.9	45.7231	22641.9	0.696769	219.9	43.3798	20940.1	0.383523	257.1	41.6571	19154.9	0.350239
392	Concrete confined	364.682	295.637	133.158	87.2	49.6915	25491	0.34626	106.8	49.2632	24990	0.671074	133.1	48.4724	24195.6	0.420298	177.2	45.8672	22751.8	0.653594	216.5	43.502	21082.1	0.344096	253.4	41.7983	19351	0.319372
393	Concrete confined	506.437	315.796	133.158	88.9	49.6595	25452.9	0.29954	108.8	49.212	24931.4	0.622846	135.8	48.3764	24123.1	0.376526	180.9	45.6689	22600.3	0.611039	221.2	43.3329	20884.8	0.302873	258.7	41.5957	19068.9	0.285575
394	Concrete confined	506.437	339.235	133.158	90.9	49.6206	25406.7	0.245196	111.1	49.1513	24862.1	0.56673	139	48.2589	24034.8	0.325559	185.4	45.4195	22408.2	0.561439	226.8	43.1294	20641	0.254668	264.9	41.3563	18728.7	0.245952
395	Concrete confined	506.437	362.674	133.158	91.4	49.6107	25394.9	0.190857	111.7	49.1352	24843.8	0.510535	139.8	48.2289	24012.4	0.274573	186.7	45.3458	22351.1	0.511511	228.3	43.0746	20574	0.207406	266.6	41.2902	18633.6	0.207858
396	Concrete confined	506.437	386.113	133.158	91.6	49.6067	25390.2	0.136523	112	49.127	24834.6	0.454324	140.2	48.2138	24001.1	0.223585	187.1	45.3229	22333.3	0.461504	228.8	43.0563	20551.5	0.160399	267.2	41.2669	18599.9	0.17017
397	Concrete confined	506.437	409.552	133.158	90.2	49.6344	25423	0.0822423	110.4	49.17	24883.4	0.398102	138	48.296	24062.7	0.172721	184	45.498	22468.9	0.411438	225.1	43.1914	20716.1	0.114742	263.2	41.4222	18823	0.134487
398	Concrete confined	364.682	429.711	133.158	88.9	49.6595	25452.9	0.0355772	109	49.2068	24925.4	0.349774	136	48.3691	24117.6	0.129024	181.1	45.658	22592	0.368479	221.6	43.3184	20867.7	0.0756443	259.2	41.5765	19041.8	0.104091
399	Concrete unconfined	2426	494.291	133.158	92.2	33.9004	25375.9	0.088649	112.8	33.4852	24809.8	0.524985	141.3	32.6959	23969.8	0.219005	188.8	30.7721	22257.1	0.579047	230.6	29.2717	20469.9	0.157648	269.1	28.0357	18492.4	0.250888
400	Concrete unconfined	162.081	554.182	133.158	95.1	33.8494	25305.2	0.0202102	116.4	33.3997	24695.6	0.309796	146.4	32.5269	23820.9	0.0914486	195.8	30.4197	21929.3	0.38798	238.7	29.0179	20090.6	0.0598683	278.4	27.7259	17953.2	0.137115
401	Concrete unconfined	4028.79	651.164	133.158	94.4	33.8619	25322.5	0	115.5	33.4214	24724.6	0	145.2	32.5674	23856.5	0	194.4	30.4917	21996.7	0.0786867	237.2	29.0651	20162.3	0.00330541	276.5	27.7895	18065.1	0.0579152
402	Concrete unconfined	162.081	748.145	133.158	94.1	33.8672	25329.9	0	115	33.4334	24740.6	0	144.5	32.5909	23877.2	0	193.7	30.5274	22030.1	0	236.5	29.0872	20195.6	0	275.7	27.8163	18111.9	0
403	Concrete unconfined	4028.79	845.127	133.158	94	33.869	25332.3	0	115	33.4334	24740.6	0	144.5	32.5909	23877.2	0	193.7	30.5274	22030.1	0	236.4	29.0903	20200.3	0	275.7	27.8163	18111.9	0
404	Concrete unconfined	162.081	942.109	133.158	94	33.869	25332.3	0	115	33.4334	24740.6	0	144.5	32.5909	23877.2	0	193.6	30.5325	22034.8	0	236.3	29.0934	20205.1	0	275.6	27.8196	18117.8	0
405	Concrete unconfined	4028.79	1039.09	133.158	94	33.869	25332.3	0	115	33.4334	24740.6	0	144.5	32.5909	23877.2	0	193.6	30.5325	22034.8	0	236.3	29.0934	20205.1	0	275.6	27.8196	18117.8	0
406	Concrete unconfined	162.081	1136.07	133.158	94	33.869	25332.3	0	115	33.4334	24740.6	0	144.5	32.5909	23877.2	0	193.6	30.5325	22034.8	0	236.4	29.0903	20200.3	0	275.6	27.8196	18117.8	0
407	Concrete unconfined	4028.79	1233.05	133.158	94	33.869	25332.3	0	115	33.4334	24740.6	0	144.5	32.5909	23877.2	0	193.6	30.5325	22034.8	0	236.3	29.0934	20205.1	0	275.5	27.823	18123.6	0
408	Concrete unconfined	162.081	1330.04	133.158	94	33.869	25332.3	0	114.9	33.4358	24743.7	0	144.4	32.5942	23880.1	0	193.5	30.5376	22039.6	0	236.2	29.0966	20209.8	0	275.4	27.8263	18129.5	0
409	Concrete unconfined	4028.79	1427.02	133.158	93.9	33.8708	25334.8	0	114.8	33.4382	24746.9	0	144.3	32.5975	23883	0	193.3	30.5477	22049.1	0	236	29.1029	20219.2	0	275.2	27.833	18141.2	0
410	Concrete unconfined	162.081	1524	133.158	93.8	33.8725	25337.2	0	114.8	33.4382	24746.9	0	144.1	32.6042	23888.9	0	193.1	30.5578	22058.5	0	235.8	29.1091	20228.7	0	275	27.8396	18152.8	0
411	Concrete unconfined	4028.79	1620.98	133.158	93.9	33.8708	25334.8	0	114.8	33.4382	24746.9	0	144.3	32.5975	23883	0	193.3	30.5477	22049.1	0	236	29.1029	20219.2	0	275.2	27.833	18141.2	0
412	Concrete unconfined	162.081	1717.96	133.158	94	33.869	25332.3	0	114.9	33.4358	24743.7	0	144.4	32.5942	23880.1	0	193.5	30.5376	22039.6	0	236.2	29.0966	20209.8	0	275.4	27.8263	18129.5	0
413	Concrete unconfined	4028.79	1814.95	133.158	94	33.869	25332.3	0	115	33.4334	24740.6	0	144.5	32.5909	23877.2	0	193.6	30.5325	22034.8	0	236.3	29.0934	20205.1	0	275.5	27.823	18123.6	0
414	Concrete unconfined	162.081	1911.93	133.158	94	33.869	25332.3	0	115	33.4334	24740.6	0	144.5	32.5909	23877.2	0	193.6	30.5325	22034.8	0	236.4	29.0903	20200.3	0	275.6	27.8196	18117.8	0
415	Concrete unconfined	4028.79	2008.91	133.158	94	33.869	25332.3	0	115	33.4334	24740.6	0	144.5	32.5909	23877.2	0	193.6	30.5325	22034.8	0	236.3	29.0934	20205.1	0	275.6	27.8196	18117.8	0
416	Concrete unconfined	162.081	2105.89	133.158	94	33.869	25332.3	0	115	33.4334	24740.6	0	144.5	32.5909	23877.2	0	193.6	30.5325	22034.8	0	236.3	29.0934	20205.1	0	275.6	27.8196	18117.8	0
417	Concrete unconfined	4028.79	2202.87	133.158	94	33.869	25332.3	0	115	33.4334	24740.6	0	144.5	32.5909	23877.2	0	193.7	30.5274	22030.1	0	236.4	29.0903	20200.3	0	275.7	27.8163	18111.9	0
418	Concrete unconfined	162.081	2299.85	133.158	94.1	33.8672	25329.9	0	115	33.4334	24740.6	0	144.5	32.5909	23877.2	0	193.7	30.5274	22030.1	0	236.5	29.0872	20195.6	0	275.7	27.8163	18111.9	0
419	Concrete unconfined	4028.79	2396.84	133.158	94.4	33.8619	25322.5	0	115.5	33.4214	24724.6	0	145.2	32.5674	23856.5	0	194.4	30.4917	21996.7	0	237.2	29.0651	20162.3	0	276.5	27.7895	18065.1	0
420	Concrete unconfined	162.081	2493.82	133.158	95.1	33.8494	25305.2	0	116.4	33.3997	24695.6	0	146.4	32.5269	23820.9	0	195.8	30.4197	21929.3	0.00685923	238.7	29.0179	20090.6	0.0159778	278.4	27.7259	17953.2	0.039646
421	Concrete unconfined	2426	2553.71	133.158	92.2	33.9004	25375.9	0	112.8	33.4852	24809.8	0	141.3	32.6959	23969.8	0.000250053	188.8	30.7721	22257.1	0.0639097	230.6	29.2717	20469.9	0.0710729	269.1	28.0357	18492.4	0.104843
422	Concrete confined	364.682	2618.29	133.158	88.9	49.6595	25452.9	0	109	49.2068	24925.4	0	136	48.3691	24117.6	0	181.1	45.658	22592	0.00281812	221.6	43.3184	20867.7	0	259.2	41.5765	19041.8	0
423	Concrete confined	506.437	2638.45	133.158	90.2	49.6344	25423	0	110.4	49.17	24883.4	0	138	48.296	24062.7	0	184	45.498	22468.9	0.0458931	225.1	43.1914	20716.1	0	263.2	41.4222	18823	0.00429256
424	Concrete confined	506.437	2661.89	133.158	91.6	49.6067	25390.2	0	112	49.127	24834.6	0.0216332	140.2	48.2138	24001.1	0.022296	187.1	45.3229	22333.3	0.0961164	228.8	43.0563	20551.5	0	267.2	41.2669	18599.9	0.0376725
425	Concrete confined	506.437	2685.33	133.158	91.4	49.6107	25394.9	0.0054253	111.7	49.1352	24843.8	0.0702717	139.8	48.2289	24012.4	0.0696021	186.7	45.3458	22351.1	0.146782	228.3	43.0746	20574	0.00815077	266.6	41.2902	18633.6	0.0733281
426	Concrete confined	506.437	2708.77	133.158	90.9	49.6206	25406.7	0.0539625	111.1	49.1513	24862.1	0.118918	139	48.2589	24034.8	0.116924	185.4	45.4195	22408.2	0.197492	226.8	43.1294	20641	0.0402456	264.9	41.3563	18728.7	0.109458
427	Concrete confined	506.437	2732.2	133.158	88.9	49.6595	25452.9	0.102543	108.8	49.212	24931.4	0.167615	135.8	48.3764	24123.1	0.164354	180.9	45.6689	22600.3	0.248314	221.2	43.3329	20884.8	0.0736451	258.7	41.5957	19068.9	0.147399
428	Concrete confined	364.682	2752.36	133.158	87.2	49.6915	25491	0.144305	106.8	49.2632	24990	0.209464	133.1	48.4724	24195.6	0.20508	177.2	45.8672	22751.8	0.291871	216.5	43.502	21082.1	0.102158	253.4	41.7983	19351	0.179741
429	Concrete confined	506.437	2772.52	133.158	88.5	49.6671	25461.9	0.185982	108.3	49.2249	24946.1	0.251217	135.1	48.4015	24142	0.245607	179.9	45.7231	22641.9	0.335208	219.9	43.3798	20940.1	0.128188	257.1	41.6571	19154.9	0.208616
430	Concrete confined	506.437	2795.96	133.158	89.9	49.6402	25429.9	0.234456	109.8	49.1858	24901.5	0.299789	137.3	48.3218	24082	0.292779	183	45.5536	22511.8	0.3857	223.5	43.2496	20785.9	0.158603	260.7	41.5188	18960.3	0.242509
431	Concrete confined	506.437	2819.4	133.158	89.8	49.6422	25432.2	0.282967	109.7	49.1884	24904.5	0.348393	137.1	48.3291	24087.5	0.340025	182.6	45.5757	22528.8	0.43624	222.6	43.2822	20824.8	0.190367	259.5	41.565	19025.6	0.278206
432	Concrete confined	506.437	2842.84	133.158	89.2	49.6537	25446	0.331479	109	49.2068	24925.4	0.396994	136	48.3691	24117.6	0.387262	181	45.6634	22596.2	0.486717	220.4	43.3618	20918.9	0.222457	256.6	41.6762	19181.6	0.314423
433	Concrete confined	506.437	2866.28	133.158	87	49.6952	25495.4	0.37998	106.2	49.2783	25007.3	0.445562	132.3	48.5003	24216.8	0.434447	175.5	45.9562	22819.6	0.536915	213.4	43.6127	21208.6	0.255659	248.2	41.9953	19620	0.352138
434	Concrete confined	364.682	2886.44	133.158	84.9	49.7333	25541	0.421676	103.7	49.3397	25078.2	0.487301	129	48.6128	24302.6	0.474963	170.6	46.206	23008.6	0.57993	207.1	43.8357	21456.6	0.284053	240.7	42.2762	19993.8	0.384275
435	Concrete confined	506.437	2906.6	133.158	85.4	49.7243	25530.3	0.463376	104.3	49.3252	25061.4	0.529075	129.8	48.5859	24282.1	0.515539	171.4	46.1659	22978.3	0.623275	207.4	43.8251	21445.1	0.310935	241	42.2651	19979.1	0.414285
436	Concrete confined	506.437	2930.03	133.158	85.5	49.7225	25528.1	0.511858	104.1	49.3301	25067	0.57763	129.7	48.5892	24284.6	0.562698	170.4	46.2159	23016.1	0.673514	205.9	43.8778	21502.5	0.342556	238.2	42.369	20114.6	0.449891
437	Concrete confined	506.437	2953.47	133.158	83.4	49.7596	25572.6	0.560301	101.3	49.3967	25144.1	0.626086	125.9	48.7146	24381.1	0.609677	164.5	46.5024	23231.4	0.723175	198	44.208	21821.4	0.374896	228.1	42.7397	20583	0.486785
438	Concrete confined	506.437	2976.91	133.158	79.9	49.8181	25643.3	0.60869	96.9	49.496	25259.8	0.674442	119.9	48.9014	24580.2	0.656469	155.9	46.8936	23524.1	0.772376	186.5	44.8869	22359.9	0.405986	214.3	43.2351	21172.1	0.523727
439	Concrete confined	506.437	3000.35	133.158	74	49.908	25753.1	0.656987	89.3	49.6518	25443.7	0.722618	110.1	49.1779	24892.5	0.70297	142	47.4617	23949.8	0.820814	168.7	45.8217	23079.4	0.436667	193.1	44.1531	22058.5	0.559476
440	Concrete confined	364.682	3020.51	133.158	68.9	49.977	25838.4	0.6985	82.8	49.7699	25585	0.764013	101.7	49.3874	25133.3	0.742898	130.1	47.8873	24274.3	0.8624	153.8	46.5004	23591.9	0.462818	175.5	45.1231	22819.6	0.5876
441	Concrete unconfined	411.604	3038.47	133.158	65.6	34.2596	25888.9	1	78.5	34.1092	25670.4	1	96.1	33.8313	25280.1	1	122.2	33.2534	24501.8	1	143.7	32.6175	23900.6	0.965418	163.6	31.8916	23263.2	1
442	Concrete unconfined	321.532	9.525	152.4	58.9	34.3209	25980.2	1	70.2	34.2109	25817.5	1	85.5	34.009	25528.1	1	108.5	33.5823	24940.2	1	127.8	33.1021	24333.3	1	145.6	32.554	23844.7	1
443	Steel	284.878	27.4892	152.4	61.6	413.686	199948	0	73.7	413.686	199948	1	90.2	413.686	199948	1	114.9	413.686	199948	1	135.8	413.686	199948	0	155.1	413.686	199948	0
444	Concrete confined	395.613	47.6479	152.4	64.2	50.0336	25909.2	0.919632	77.1	49.8622	25696.9	1	94.7	49.5431	25315.1	0.954818	121.3	48.1673	24532.7	1	143.9	46.9012	23894.7	0.829408	164.9	45.6425	23217.2	0.713785
445	Concrete confined	395.613	71.087	152.4	68.5	49.9821	25844.7	0.865599	82.8	49.7699	25585	1	102.1	49.3779	25122.4	0.904817	131.6	47.8367	24235.2	1	157.2	46.3536	23481.4	0.785366	181.2	44.8239	22587.8	0.679461
446	Concrete confined	395.613	94.5261	152.4	71.6	49.9415	25794.3	0.811506	86.9	49.697	25497.6	1	107.2	49.253	24978.4	0.854592	139.1	47.5705	24032	1	167.2	45.8942	23134.4	0.740803	193.3	44.1413	22049.1	0.644517
447	Concrete confined	395.613	117.965	152.4	74	49.908	25753.1	0.757365	89.9	49.6402	25429.9	1	111.1	49.1513	24862.1	0.804227	144.8	47.3535	23868.3	1	174.9	45.5118	22843.2	0.69581	202.9	43.6347	21615.4	0.608544
448	Concrete confined	395.613	141.404	152.4	75.8	49.8818	25720.8	0.703191	92.3	49.5926	25373.5	1	114.2	49.0665	24765.9	0.753756	149.5	47.1649	23726.9	0.976366	181	45.1906	22596.2	0.650471	210.8	43.3587	21312.4	0.571132
449	Steel	284.878	161.563	152.4	76.6	413.686	199948	0	93.5	413.686	199948	0	115.5	413.686	199948	0	151.7	413.686	199948	0	183.9	413.686	199948	0	214.5	413.686	199948	0
450	Concrete confined	395.613	181.722	152.4	77.2	49.8606	25695	0.609925	94.3	49.5515	25325	0.943034	116.5	49.0013	24692.4	0.666668	153.1	47.0143	23614.3	0.89188	185.9	44.9207	22386.3	0.571641	217.1	43.1356	21057.3	0.507221
451	Concrete confined	395.613	205.161	152.4	78.2	49.8452	25676.1	0.555698	95.4	49.5283	25297.7	0.887041	118	48.9578	24643.4	0.616014	155.3	46.9197	23543.6	0.842706	189.1	44.7387	22243.6	0.525708	221	42.9962	20893.4	0.469863
452	Concrete confined	395.613	228.6	152.4	78.7	49.8373	25666.6	0.501453	96.1	49.5133	25280.1	0.831008	119	48.9283	24610.3	0.565316	156.6	46.8629	23501.1	0.79337	191.1	44.6226	22152	0.479609	223.6	42.9027	20781.5	0.432625
453	Concrete confined	395.613	252.039	152.4	79.2	49.8294	25656.9	0.447205	96.6	49.5025	25267.4	0.774955	119.6	48.9104	24590.2	0.514585	157.6	46.8187	23468.1	0.743966	192.6	44.5343	22082.1	0.433426	225.6	42.8304	20694.1	0.395426
454	Concrete confined	395.613	275.478	152.4	79.5	49.8246	25651.1	0.392949	97.1	49.4916	25254.7	0.718894	120.1	48.8954	24573.4	0.463844	158.5	46.7786	23438.1	0.694526	193.7	44.4689	22030.1	0.387187	227.2	42.7724	20623.2	0.358254
455	Steel	284.878	295.637	152.4	79.6	413.686	199948	0	97.4	413.686	199948	0	120.4	413.686	199948	0	159	413.686	199948	0	194.3	413.686	199948	0	227.9	413.686	199948	0
456	Concrete confined	395.613	315.796	152.4	79.8	49.8197	25645.3	0.299619	97.6	49.4806	25241.8	0.622435	120.7	48.8773	24553.1	0.376545	159.4	46.7381	23407.9	0.609379	194.9	44.3969	21972.8	0.307567	228.7	42.7179	20556	0.29452
457	Concrete confined	395.613	339.235	152.4	80.2	49.8133	25637.4	0.245357	98	49.4718	25231.5	0.566353	121.2	48.8621	24536.1	0.325781	160.1	46.7064	23384.2	0.559866	195.9	44.3365	21924.4	0.26123	230	42.6705	20497.2	0.25732
458	Concrete confined	395.613	362.674	152.4	80.5	49.8084	25631.5	0.191089	98.4	49.4629	25221.1	0.510266	121.7	48.8468	24519	0.275003	160.8	46.6745	23360.3	0.510332	196.8	44.2817	21880.5	0.214858	231	42.634	20451.6	0.220162
459	Concrete confined	395.613	386.113	152.4	80.8	49.8034	25625.5	0.136821	98.8	49.4539	25210.7	0.454172	122.2	48.8314	24501.8	0.224218	161.4	46.647	23339.7	0.460775	197.7	44.2265	21836.2	0.168449	232	42.5974	20405.8	0.182975
460	Concrete confined	395.613	409.552	152.4	81	49.8002	25621.5	0.0825491	99.1	49.4472	25202.8	0.398071	122.7	48.8159	24484.6	0.173423	162.1	46.6147	23315.5	0.411198	198.5	44.1771	21796.5	0.122018	232.9	42.5644	20364.2	0.145788
461	Steel	284.878	429.711	152.4	81.2	413.686	199948	0	99.3	413.686	199948	0	122.9	413.686	199948	0	162.5	413.686	199948	0	199	413.686	199948	0	233.4	413.686	199948	0
462	Concrete unconfined	1895.12	494.291	152.4	81.8	34.0636	25605.4	0.088649	99.9	33.7598	25181.7	0.524985	123.9	33.2085	24442.7	0.219005	163.9	31.8797	23252.6	0.579047	200.6	30.1817	21700.2	0.160624	235.1	29.1311	20261.6	0.255461
463	Concrete unconfined	126.613	554.182	152.4	82.3	34.0564	25595.3	0.0202102	100.7	33.7442	25160.3	0.309796	124.9	33.1817	24407.5	0.0914486	165.4	31.8192	23199.4	0.38798	202.2	30.1344	21641.4	0.0638245	237	29.0714	20171.9	0.143287
464	Concrete unconfined	3147.17	651.164	152.4	82.3	34.0564	25595.3	0	100.5	33.7481	25165.6	0	124.8	33.1843	24411	0	165.3	31.8233	23202.9	0.0786867	202.3	30.1314	21637.7	0.0071488	237	29.0714	20171.9	0.0639452
465	Concrete unconfined	126.613	748.145	152.4	82.2	34.0579	25597.3	0	100.4	33.7501	25168.3	0	124.7	33.187	24414.6	0	165.2	31.8273	23206.5	0	202.3	30.1314	21637.7	0	236.9	29.0746	20176.6	0
466	Concrete unconfined	3147.17	845.127	152.4	82.2	34.0579	25597.3	0	100.3	33.752	25171	0	124.6	33.1897	24418.1	0	165.1	31.8314	23210.1	0	202.1	30.1374	21645.1	0	236.7	29.0809	20186.1	0
467	Concrete unconfined	126.613	942.109	152.4	82.1	34.0593	25599.3	0	100.3	33.752	25171	0	124.5	33.1924	24421.6	0	165	31.8354	23213.7	0	201.9	30.1433	21652.5	0	236.6	29.084	20190.8	0
468	Concrete unconfined	3147.17	1039.09	152.4	82.1	34.0593	25599.3	0	100.3	33.752	25171	0	124.5	33.1924	24421.6	0	165	31.8354	23213.7	0	201.9	30.1433	21652.5	0	236.6	29.084	20190.8	0
469	Concrete unconfined	126.613	1136.07	152.4	82.1	34.0593	25599.3	0	100.3	33.752	25171	0	124.6	33.1897	24418.1	0	165	31.8354	23213.7	0	202	30.1403	21648.8	0	236.6	29.084	20190.8	0
470	Concrete unconfined	3147.17	1233.05	152.4	82.1	34.0593	25599.3	0	100.3	33.752	25171	0	124.5	33.1924	24421.6	0	164.9	31.8395	23217.2	0	201.9	30.1433	21652.5	0	236.5	29.0872	20195.6	0
471	Concrete unconfined	126.613	1330.04	152.4	82.1	34.0593	25599.3	0	100.2	33.7539	25173.7	0	124.5	33.1924	24421.6	0	164.9	31.8395	23217.2	0	201.8	30.1462	21656.1	0	236.4	29.0903	20200.3	0
472	Concrete unconfined	3147.17	1427.02	152.4	82	34.0607	25601.4	0	100.2	33.7539	25173.7	0	124.4	33.1951	24425.2	0	164.8	31.8435	23220.8	0	201.7	30.1492	21659.8	0	236.3	29.0934	20205.1	0
473	Concrete unconfined	126.613	1524	152.4	82	34.0607	25601.4	0	100.1	33.7559	25176.3	0	124.3	33.1978	24428.7	0	164.7	31.8475	23224.3	0	201.5	30.1551	21667.2	0	236.2	29.0966	20209.8	0
474	Concrete unconfined	3147.17	1620.98	152.4	82	34.0607	25601.4	0	100.2	33.7539	25173.7	0	124.4	33.1951	24425.2	0	164.8	31.8435	23220.8	0	201.7	30.1492	21659.8	0	236.3	29.0934	20205.1	0
475	Concrete unconfined	126.613	1717.96	152.4	82.1	34.0593	25599.3	0	100.2	33.7539	25173.7	0	124.5	33.1924	24421.6	0	164.9	31.8395	23217.2	0	201.8	30.1462	21656.1	0	236.4	29.0903	20200.3	0
476	Concrete unconfined	3147.17	1814.95	152.4	82.1	34.0593	25599.3	0	100.3	33.752	25171	0	124.5	33.1924	24421.6	0	164.9	31.8395	23217.2	0	201.9	30.1433	21652.5	0	236.5	29.0872	20195.6	0
477	Concrete unconfined	126.613	1911.93	152.4	82.1	34.0593	25599.3	0	100.3	33.752	25171	0	124.6	33.1897	24418.1	0	165	31.8354	23213.7	0	202	30.1403	21648.8	0	236.6	29.084	20190.8	0
478	Concrete unconfined	3147.17	2008.91	152.4	82.1	34.0593	25599.3	0	100.3	33.752	25171	0	124.5	33.1924	24421.6	0	165	31.8354	23213.7	0	201.9	30.1433	21652.5	0	236.6	29.084	20190.8	0
479	Concrete unconfined	126.613	2105.89	152.4	82.1	34.0593	25599.3	0	100.3	33.752	25171	0	124.5	33.1924	24421.6	0	165	31.8354	23213.7	0	201.9	30.1433	21652.5	0	236.6	29.084	20190.8	0
480	Concrete unconfined	3147.17	2202.87	152.4	82.2	34.0579	25597.3	0	100.3	33.752	25171	0	124.6	33.1897	24418.1	0	165.1	31.8314	23210.1	0	202.1	30.1374	21645.1	0	236.7	29.0809	20186.1	0
481	Concrete unconfined	126.613	2299.85	152.4	82.2	34.0579	25597.3	0	100.4	33.7501	25168.3	0	124.7	33.187	24414.6	0	165.2	31.8273	23206.5	0	202.3	30.1314	21637.7	0	236.9	29.0746	20176.6	0
482	Concrete unconfined	3147.17	2396.84	152.4	82.3	34.0564	25595.3	0	100.5	33.7481	25165.6	0	124.8	33.1843	24411	0	165.3	31.8233	23202.9	0	202.3	30.1314	21637.7	0	237	29.0714	20171.9	0
483	Concrete unconfined	126.613	2493.82	152.4	82.3	34.0564	25595.3	0	100.7	33.7442	25160.3	0	124.9	33.1817	24407.5	0	165.4	31.8192	23199.4	0.00685923	202.2	30.1344	21641.4	0.0200051	237	29.0714	20171.9	0.0460726
484	Concrete unconfined	1895.12	2553.71	152.4	81.8	34.0636	25605.4	0	99.9	33.7598	25181.7	0	123.9	33.2085	24442.7	0.000250053	163.9	31.8797	23252.6	0.0639097	200.6	30.1817	21700.2	0.0741594	235.1	29.1311	20261.6	0.109713
485	Steel	284.878	2618.29	152.4	81.2	413.686	199948	0	99.3	413.686	199948	0	122.9	413.686	199948	0	162.5	413.686	199948	0	199	413.686	199948	0	233.4	413.686	199948	0
486	Concrete confined	395.613	2638.45	152.4	81	49.8002	25621.5	0	99.1	49.4472	25202.8	0	122.7	48.8159	24484.6	0	162.1	46.6147	23315.5	0.0483963	198.5	44.1771	21796.5	0	232.9	42.5644	20364.2	0.0172001
487	Concrete confined	395.613	2661.89	152.4	80.8	49.8034	25625.5	0	98.8	49.4539	25210.7	0.0223728	122.2	48.8314	24501.8	0.0237292	161.4	46.647	23339.7	0.0986434	197.7	44.2265	21836.2	0	232	42.5974	20405.8	0.0523915
488	Concrete confined	395.613	2685.33	152.4	80.5	49.8084	25631.5	0.00588602	98.4	49.4629	25221.1	0.0709125	121.7	48.8468	24519	0.0708472	160.8	46.6745	23360.3	0.148862	196.8	44.2817	21880.5	0.0178257	231	42.634	20451.6	0.0875904
489	Concrete confined	395.613	2708.77	152.4	80.2	49.8133	25637.4	0.054353	98	49.4718	25231.5	0.119446	121.2	48.8621	24536.1	0.117955	160.1	46.7064	23384.2	0.199064	195.9	44.3365	21924.4	0.0491633	230	42.6705	20497.2	0.122759
490	Concrete confined	395.613	2732.2	152.4	79.8	49.8197	25645.3	0.10282	97.6	49.4806	25241.8	0.167974	120.7	48.8773	24553.1	0.165055	159.4	46.7381	23407.9	0.249249	194.9	44.3969	21972.8	0.0804884	228.7	42.7179	20556	0.157993
491	Steel	284.878	2752.36	152.4	79.6	413.686	199948	0	97.4	413.686	199948	0	120.4	413.686	199948	0	159	413.686	199948	0	194.3	413.686	199948	0	227.9	413.686	199948	0
492	Concrete confined	395.613	2772.52	152.4	79.5	49.8246	25651.1	0.186172	97.1	49.4916	25254.7	0.251434	120.1	48.8954	24573.4	0.24604	158.5	46.7786	23438.1	0.335516	193.7	44.4689	22030.1	0.134253	227.2	42.7724	20623.2	0.218302
493	Concrete confined	395.613	2795.96	152.4	79.2	49.8294	25656.9	0.234626	96.6	49.5025	25267.4	0.299949	119.6	48.9104	24590.2	0.293118	157.6	46.8187	23468.1	0.385644	192.6	44.5343	22082.1	0.165523	225.6	42.8304	20694.1	0.253519
494	Concrete confined	395.613	2819.4	152.4	78.7	49.8373	25666.6	0.283083	96.1	49.5133	25280.1	0.348458	119	48.9283	24610.3	0.340188	156.6	46.8629	23501.1	0.435747	191.1	44.6226	22152	0.196789	223.6	42.9027	20781.5	0.28879
495	Concrete confined	395.613	2842.84	152.4	78.2	49.8452	25676.1	0.331535	95.4	49.5283	25297.7	0.39696	118	48.9578	24643.4	0.387243	155.3	46.9197	23543.6	0.485811	189.1	44.7387	22243.6	0.228044	221	42.9962	20893.4	0.324135
496	Concrete confined	395.613	2866.28	152.4	77.2	49.8606	25695	0.379979	94.3	49.5515	25325	0.44545	116.5	49.0013	24692.4	0.434279	153.1	47.0143	23614.3	0.535799	185.9	44.9207	22386.3	0.259305	217.1	43.1356	21057.3	0.359663
497	Steel	284.878	2886.44	152.4	76.6	413.686	199948	0	93.5	413.686	199948	0	115.5	413.686	199948	0	151.7	413.686	199948	0	183.9	413.686	199948	0	214.5	413.686	199948	0
498	Concrete confined	395.613	2906.6	152.4	75.8	49.8818	25720.8	0.463293	92.3	49.5926	25373.5	0.528824	114.2	49.0665	24765.9	0.515129	149.5	47.1649	23726.9	0.621653	181	45.1906	22596.2	0.312869	210.8	43.3587	21312.4	0.420412
499	Concrete confined	395.613	2930.03	152.4	74	49.908	25753.1	0.511705	89.9	49.6402	25429.9	0.577245	111.1	49.1513	24862.1	0.562049	144.8	47.3535	23868.3	0.671295	174.9	45.5118	22843.2	0.34395	202.9	43.6347	21615.4	0.4562
500	Concrete confined	395.613	2953.47	152.4	71.6	49.9415	25794.3	0.560095	86.9	49.697	25497.6	0.625622	107.2	49.253	24978.4	0.608895	139.1	47.5705	24032	0.720754	167.2	45.8942	23134.4	0.374893	193.3	44.1413	22049.1	0.490733
501	Concrete confined	395.613	2976.91	152.4	68.5	49.9821	25844.7	0.608456	82.8	49.7699	25585	0.673936	102.1	49.3779	25122.4	0.655637	131.6	47.8367	24235.2	0.76995	157.2	46.3536	23481.4	0.405661	181.2	44.8239	22587.8	0.524393
502	Concrete confined	395.613	3000.35	152.4	64.2	50.0336	25909.2	0.65677	77.1	49.8622	25696.9	0.722168	94.7	49.5431	25315.1	0.702228	121.3	48.1673	24532.7	0.818795	143.9	46.9012	23894.7	0.436199	164.9	45.6425	23217.2	0.55757
503	Steel	284.878	3020.51	152.4	61.6	413.686	199948	0	73.7	413.686	199948	0	90.2	413.686	199948	0	114.9	413.686	199948	0	135.8	413.686	199948	0	155.1	413.686	199948	0
504	Concrete unconfined	321.532	3038.47	152.4	58.9	34.3209	25980.2	1	70.2	34.2109	25817.5	1	85.5	34.009	25528.1	1	108.5	33.5823	24940.2	1	127.8	33.1021	24333.3	0.965418	145.6	32.554	23844.7	1
505	Concrete unconfined	411.604	9.525	171.642	53.1	34.3651	26047.2	1	62.9	34.2857	25927.5	1	76.2	34.1392	25713.5	1	96.4	33.8258	25272.5	1	113.3	33.4736	24794.2	1	128.9	33.0712	24305.2	1
506	Concrete confined	364.682	27.4892	171.642	56.3	50.114	26011.6	0.965941	67	50.0007	25867.9	1	81.6	49.7902	25609.5	0.997333	103.9	48.6376	25072.6	1	122.6	47.6342	24488	0.866216	139.9	46.6844	24009.5	0.742203
507	Concrete confined	506.437	47.6479	171.642	57.9	50.0992	25992.6	0.919412	69.3	49.9719	25832	1	84.5	49.7403	25549.5	0.954108	108	48.5365	24955	1	127.9	47.4678	24330.7	0.827736	146.4	46.4375	23820.9	0.711982
508	Concrete confined	506.437	71.087	171.642	60.5	50.0735	25959.8	0.865323	72.6	49.9278	25777.4	1	89	49.6576	25450.6	0.903896	114.2	48.3724	24765.9	1	135.9	47.1968	24120.3	0.783097	156.5	46.0207	23504.4	0.676988
509	Concrete confined	506.437	94.5261	171.642	63.2	50.0448	25923.4	0.811228	76.2	49.8758	25713.5	1	93.6	49.566	25342.1	0.853658	120.6	48.1884	24556.5	1	144.3	46.8857	23883	0.738403	166.8	45.5529	23149	0.641901
510	Concrete confined	506.437	117.965	171.642	65.5	50.0186	25890.4	0.757105	79.3	49.8278	25655	1	97.5	49.4828	25244.4	0.80334	126.1	48.0182	24376.1	1	151.6	46.5928	23661.6	0.693496	175.7	45.1129	22811.7	0.60656
511	Concrete confined	506.437	141.404	171.642	68.4	49.9833	25846.3	0.702986	83	49.7665	25580.9	1	102.3	49.3732	25116.9	0.753033	132.8	47.7956	24203.6	0.973915	160.3	46.2157	23377.4	0.648571	186.4	44.5386	22364.3	0.571193
512	Concrete confined	364.682	161.563	171.642	70.3	49.9589	25815.8	0.656409	85.5	49.7225	25528.1	0.990599	105.5	49.2957	25027.4	0.709674	137.4	47.6328	24079.2	0.932175	166.2	45.9421	23170.6	0.609678	193.7	44.1176	22030.1	0.540471
513	Concrete confined	506.437	181.722	171.642	70	49.9628	25820.7	0.609778	85.1	49.7297	25536.7	0.942406	105.1	49.3056	25038.8	0.666117	136.7	47.6581	24098.5	0.889723	165.5	45.9753	23195.8	0.570237	193.1	44.1531	22058.5	0.509135
514	Concrete confined	506.437	205.161	171.642	69.9	49.9641	25822.4	0.555567	85.1	49.7297	25536.7	0.886401	104.8	49.313	25047.3	0.615485	136.3	47.6724	24109.4	0.840422	165.3	45.9847	23202.9	0.524433	193.1	44.1531	22058.5	0.472748
515	Concrete confined	506.437	228.6	171.642	70.5	49.9562	25812.6	0.501362	85.8	49.7171	25521.6	0.830432	105.8	49.2882	25018.8	0.564895	137.6	47.6255	24073.7	0.791298	167.1	45.8991	23138.1	0.478699	195.5	44.0101	21943.8	0.436428
516	Concrete confined	506.437	252.039	171.642	71.1	49.9482	25802.7	0.447154	86.6	49.7025	25504.2	0.774459	106.7	49.2657	24992.9	0.514284	139	47.5742	24034.8	0.742155	168.9	45.812	23072	0.432914	197.9	43.8645	21826.3	0.400033
517	Concrete confined	506.437	275.478	171.642	72.5	49.9291	25779.1	0.392939	88.4	49.669	25464.2	0.718517	109	49.2068	24925.4	0.463681	142.2	47.4541	23944	0.693121	173.2	45.5984	22909.4	0.38709	203	43.6312	21611.7	0.363068
518	Concrete confined	364.682	295.637	171.642	73.6	49.9137	25760.1	0.346305	89.8	49.6422	25432.2	0.670381	110.8	49.1593	24871.3	0.42013	144.9	47.3496	23865.4	0.650891	176.6	45.4239	22775.9	0.347575	207.2	43.485	21452.8	0.330863
519	Concrete confined	506.437	315.796	171.642	72.9	49.9236	25772.2	0.29967	88.9	49.6595	25452.9	0.622163	109.6	49.1911	24907.5	0.376555	143.2	47.4157	23915.1	0.608346	174.5	45.5323	22858.9	0.308088	204.7	43.5722	21548	0.299904
520	Concrete confined	506.437	339.235	171.642	72.3	49.9319	25782.5	0.245455	88.1	49.6747	25470.9	0.566116	108.5	49.2197	24940.2	0.325906	141.6	47.4769	23961.2	0.558941	172.3	45.6438	22944	0.26224	202.4	43.652	21634	0.263835
521	Concrete confined	506.437	362.674	171.642	72.4	49.9305	25780.8	0.191231	88.4	49.669	25464.2	0.510097	108.8	49.212	24931.4	0.275249	141.9	47.4655	23952.7	0.509638	172.8	45.6186	22924.9	0.216315	203	43.6312	21611.7	0.227184
522	Concrete confined	506.437	386.113	171.642	72.8	49.925	25773.9	0.137003	88.8	49.6614	25455.1	0.454075	109.3	49.1989	24916.5	0.224585	142.7	47.435	23929.6	0.460339	173.8	45.568	22886.2	0.17034	204.2	43.5896	21566.8	0.190379
523	Concrete confined	506.437	409.552	171.642	74	49.908	25753.1	0.0827476	90.3	49.6324	25420.7	0.39805	111.3	49.1459	24856	0.17386	145.6	47.322	23844.7	0.411037	177.6	45.3716	22735.7	0.124092	208.5	43.4395	21402.6	0.152767
524	Concrete confined	364.682	429.711	171.642	75.1	49.8921	25733.5	0.0360743	91.7	49.6047	25387.8	0.349849	113	49.0997	24803.6	0.130207	148.2	47.2179	23766.6	0.368579	180.9	45.196	22600.3	0.0842002	212.5	43.2988	21244.7	0.120217
525	Concrete unconfined	2426	494.291	171.642	74	34.1666	25753.1	0.088649	90.2	33.9341	25423	0.524985	111.3	33.5197	24856	0.219005	145.4	32.5607	23850.6	0.579047	177.4	31.3071	22743.8	0.160668	208.2	29.9557	21414.2	0.258168
526	Concrete unconfined	162.081	554.182	171.642	73	34.1786	25770.5	0.0202102	89.1	33.9522	25448.3	0.309796	109.8	33.5535	24901.5	0.0914486	143.3	32.6307	23912.2	0.38798	174.5	31.4356	22858.9	0.0640139	204.8	30.0572	21544.2	0.146669
527	Concrete unconfined	4028.79	651.164	171.642	73.3	34.1751	25765.3	0	89.4	33.9473	25441.4	0	110.3	33.5423	24886.4	0	144.1	32.6042	23888.9	0.0786867	175.6	31.3872	22815.6	0.00735183	206	30.0214	21498.7	0.0673292
528	Concrete unconfined	162.081	748.145	171.642	73.4	34.1739	25763.6	0	89.5	33.9456	25439.1	0	110.5	33.5378	24880.4	0	144.3	32.5975	23883	0	175.9	31.3739	22803.8	0	206.4	30.0095	21483.5	0
529	Concrete unconfined	4028.79	845.127	171.642	73.3	34.1751	25765.3	0	89.4	33.9473	25441.4	0	110.3	33.5423	24886.4	0	144.1	32.6042	23888.9	0	175.7	31.3828	22811.7	0	206.2	30.0155	21491.1	0
530	Concrete unconfined	162.081	942.109	171.642	73.3	34.1751	25765.3	0	89.3	33.9489	25443.7	0	110.2	33.5446	24889.5	0	144	32.6075	23891.8	0	175.5	31.3916	22819.6	0	206	30.0214	21498.7	0
531	Concrete unconfined	4028.79	1039.09	171.642	73.3	34.1751	25765.3	0	89.3	33.9489	25443.7	0	110.2	33.5446	24889.5	0	144	32.6075	23891.8	0	175.5	31.3916	22819.6	0	206	30.0214	21498.7	0
532	Concrete unconfined	162.081	1136.07	171.642	73.3	34.1751	25765.3	0	89.3	33.9489	25443.7	0	110.2	33.5446	24889.5	0	144	32.6075	23891.8	0	175.5	31.3916	22819.6	0	206	30.0214	21498.7	0
533	Concrete unconfined	4028.79	1233.05	171.642	73.2	34.1762	25767	0	89.3	33.9489	25443.7	0	110.2	33.5446	24889.5	0	144	32.6075	23891.8	0	175.5	31.3916	22819.6	0	205.9	30.0244	21502.5	0
534	Concrete unconfined	162.081	1330.04	171.642	73.2	34.1762	25767	0	89.3	33.9489	25443.7	0	110.2	33.5446	24889.5	0	143.9	32.6108	23894.7	0	175.4	31.396	22823.5	0	205.9	30.0244	21502.5	0
535	Concrete unconfined	4028.79	1427.02	171.642	73.2	34.1762	25767	0	89.3	33.9489	25443.7	0	110.1	33.5468	24892.5	0	143.9	32.6108	23894.7	0	175.3	31.4004	22827.5	0	205.8	30.0274	21506.3	0
536	Concrete unconfined	162.081	1524	171.642	73.2	34.1762	25767	0	89.2	33.9505	25446	0	110.1	33.5468	24892.5	0	143.8	32.6141	23897.7	0	175.2	31.4048	22831.4	0	205.7	30.0304	21510.1	0
537	Concrete unconfined	4028.79	1620.98	171.642	73.2	34.1762	25767	0	89.3	33.9489	25443.7	0	110.1	33.5468	24892.5	0	143.9	32.6108	23894.7	0	175.3	31.4004	22827.5	0	205.8	30.0274	21506.3	0
538	Concrete unconfined	162.081	1717.96	171.642	73.2	34.1762	25767	0	89.3	33.9489	25443.7	0	110.2	33.5446	24889.5	0	143.9	32.6108	23894.7	0	175.4	31.396	22823.5	0	205.9	30.0244	21502.5	0
539	Concrete unconfined	4028.79	1814.95	171.642	73.2	34.1762	25767	0	89.3	33.9489	25443.7	0	110.2	33.5446	24889.5	0	144	32.6075	23891.8	0	175.5	31.3916	22819.6	0	205.9	30.0244	21502.5	0
540	Concrete unconfined	162.081	1911.93	171.642	73.3	34.1751	25765.3	0	89.3	33.9489	25443.7	0	110.2	33.5446	24889.5	0	144	32.6075	23891.8	0	175.5	31.3916	22819.6	0	206	30.0214	21498.7	0
541	Concrete unconfined	4028.79	2008.91	171.642	73.3	34.1751	25765.3	0	89.3	33.9489	25443.7	0	110.2	33.5446	24889.5	0	144	32.6075	23891.8	0	175.5	31.3916	22819.6	0	206	30.0214	21498.7	0
542	Concrete unconfined	162.081	2105.89	171.642	73.3	34.1751	25765.3	0	89.3	33.9489	25443.7	0	110.2	33.5446	24889.5	0	144	32.6075	23891.8	0	175.5	31.3916	22819.6	0	206	30.0214	21498.7	0
543	Concrete unconfined	4028.79	2202.87	171.642	73.3	34.1751	25765.3	0	89.4	33.9473	25441.4	0	110.3	33.5423	24886.4	0	144.1	32.6042	23888.9	0	175.7	31.3828	22811.7	0	206.2	30.0155	21491.1	0
544	Concrete unconfined	162.081	2299.85	171.642	73.4	34.1739	25763.6	0	89.5	33.9456	25439.1	0	110.5	33.5378	24880.4	0	144.3	32.5975	23883	0	175.9	31.3739	22803.8	0	206.4	30.0095	21483.5	0
545	Concrete unconfined	4028.79	2396.84	171.642	73.3	34.1751	25765.3	0	89.4	33.9473	25441.4	0	110.3	33.5423	24886.4	0	144.1	32.6042	23888.9	0	175.6	31.3872	22815.6	0	206	30.0214	21498.7	0
546	Concrete unconfined	162.081	2493.82	171.642	73	34.1786	25770.5	0	89.1	33.9522	25448.3	0	109.8	33.5535	24901.5	0	143.3	32.6307	23912.2	0.00685923	174.5	31.4356	22858.9	0.0201979	204.8	30.0572	21544.2	0.0495941
547	Concrete unconfined	2426	2553.71	171.642	74	34.1666	25753.1	0	90.2	33.9341	25423	0	111.3	33.5197	24856	0.000250053	145.4	32.5607	23850.6	0.0639097	177.4	31.3071	22743.8	0.0742048	208.2	29.9557	21414.2	0.112596
548	Concrete confined	364.682	2618.29	171.642	75.1	49.8921	25733.5	0	91.7	49.6047	25387.8	0	113	49.0997	24803.6	0	148.2	47.2179	23766.6	0.00670435	180.9	45.196	22600.3	0	212.5	43.2988	21244.7	0
549	Concrete confined	506.437	2638.45	171.642	74	49.908	25753.1	0	90.3	49.6324	25420.7	0	111.3	49.1459	24856	0	145.6	47.322	23844.7	0.0499168	177.6	45.3716	22735.7	0	208.5	43.4395	21402.6	0.0252856
550	Concrete confined	506.437	2661.89	171.642	72.8	49.925	25773.9	0	88.8	49.6614	25455.1	0.022837	109.3	49.1989	24916.5	0.0245641	142.7	47.435	23929.6	0.100073	173.8	45.568	22886.2	0	204.2	43.5896	21566.8	0.061059
551	Concrete confined	506.437	2685.33	171.642	72.4	49.9305	25780.8	0.00616884	88.4	49.669	25464.2	0.0713108	108.8	49.212	24931.4	0.071567	141.9	47.4655	23952.7	0.150036	172.8	45.6186	22924.9	0.021077	203	43.6312	21611.7	0.0958958
552	Concrete confined	506.437	2708.77	171.642	72.3	49.9319	25782.5	0.054592	88.1	49.6747	25470.9	0.119777	108.5	49.2197	24940.2	0.118553	141.6	47.4769	23961.2	0.199955	172.3	45.6438	22944	0.052059	202.4	43.652	21634	0.130554
553	Concrete confined	506.437	2732.2	171.642	72.9	49.9236	25772.2	0.102997	88.9	49.6595	25452.9	0.168211	109.6	49.1911	24907.5	0.165486	143.2	47.4157	23915.1	0.24981	174.5	45.5323	22858.9	0.0827649	204.7	43.5722	21548	0.164509
554	Concrete confined	364.682	2752.36	171.642	73.6	49.9137	25760.1	0.144629	89.8	49.6422	25432.2	0.20987	110.8	49.1593	24871.3	0.205855	144.9	47.3496	23865.4	0.29271	176.6	45.4239	22775.9	0.109187	207.2	43.485	21452.8	0.193619
555	Concrete confined	506.437	2772.52	171.642	72.5	49.9291	25779.1	0.186297	88.4	49.669	25464.2	0.251576	109	49.2068	24925.4	0.246307	142.2	47.4541	23944	0.335694	173.2	45.5984	22909.4	0.136099	203	43.6312	21611.7	0.224276
556	Concrete confined	506.437	2795.96	171.642	71.1	49.9482	25802.7	0.234733	86.6	49.7025	25504.2	0.300049	106.7	49.2657	24992.9	0.293316	139	47.5742	24034.8	0.385595	168.9	45.812	23072	0.167326	197.9	43.8645	21826.3	0.259483
557	Concrete confined	506.437	2819.4	171.642	70.5	49.9562	25812.6	0.283154	85.8	49.7171	25521.6	0.348497	105.8	49.2882	25018.8	0.340281	137.6	47.6255	24073.7	0.435448	167.1	45.8991	23138.1	0.198314	195.5	44.0101	21943.8	0.294009
558	Concrete confined	506.437	2842.84	171.642	69.9	49.9641	25822.4	0.33157	85.1	49.7297	25536.7	0.396938	104.8	49.313	25047.3	0.387228	136.3	47.6724	24109.4	0.485271	165.3	45.9847	23202.9	0.229264	193.1	44.1531	22058.5	0.328464
559	Concrete confined	506.437	2866.28	171.642	70	49.9628	25820.7	0.379978	85.1	49.7297	25536.7	0.445376	105.1	49.3056	25038.8	0.434176	136.7	47.6581	24098.5	0.535128	165.5	45.9753	23195.8	0.260112	193.1	44.1531	22058.5	0.362839
560	Concrete confined	364.682	2886.44	171.642	70.3	49.9589	25815.8	0.421615	85.5	49.7225	25528.1	0.487042	105.5	49.2957	25027.4	0.474556	137.4	47.6328	24079.2	0.57803	166.2	45.9421	23170.6	0.286629	193.7	44.1176	22030.1	0.39241
561	Concrete confined	506.437	2906.6	171.642	68.4	49.9833	25846.3	0.46324	83	49.7665	25580.9	0.528662	102.3	49.3732	25116.9	0.514868	132.8	47.7956	24203.6	0.620647	160.3	46.2157	23377.4	0.313276	186.4	44.5386	22364.3	0.421835
562	Concrete confined	506.437	2930.03	171.642	65.5	50.0186	25890.4	0.511613	79.3	49.8278	25655	0.577013	97.5	49.4828	25244.4	0.561669	126.1	48.0182	24376.1	0.670027	151.6	46.5928	23661.6	0.344144	175.7	45.1129	22811.7	0.455785
563	Concrete confined	506.437	2953.47	171.642	63.2	50.0448	25923.4	0.559979	76.2	49.8758	25713.5	0.625348	93.6	49.566	25342.1	0.608444	120.6	48.1884	24556.5	0.719383	144.3	46.8857	23883	0.374862	166.8	45.5529	23149	0.489578
564	Concrete confined	506.437	2976.91	171.642	60.5	50.0735	25959.8	0.608325	72.6	49.9278	25777.4	0.673646	89	49.6576	25450.6	0.655153	114.2	48.3724	24765.9	0.768599	135.9	47.1968	24120.3	0.40546	156.5	46.0207	23504.4	0.523148
565	Concrete confined	506.437	3000.35	171.642	57.9	50.0992	25992.6	0.656657	69.3	49.9719	25832	0.721933	84.5	49.7403	25549.5	0.701829	108	48.5365	24955	0.817755	127.9	47.4678	24330.7	0.43595	146.4	46.4375	23820.9	0.556576
566	Concrete confined	364.682	3020.51	171.642	56.3	50.114	26011.6	0.698229	67	50.0007	25867.9	0.763461	81.6	49.7902	25609.5	0.741981	103.9	48.6376	25072.6	0.860078	122.6	47.6342	24488	0.46213	139.9	46.6844	24009.5	0.585342
567	Concrete unconfined	411.604	3038.47	171.642	53.1	34.3651	26047.2	1	62.9	34.2857	25927.5	1	76.2	34.1392	25713.5	1	96.4	33.8258	25272.5	1	113.3	33.4736	24794.2	0.965418	128.9	33.0712	24305.2	1
568	Concrete unconfined	411.604	9.525	193.249	46.3	34.4068	26111.6	1	54.2	34.3574	26035.4	1	64.9	34.2665	25899.2	1	81.6	34.0664	25609.5	1	95.6	33.8404	25292.7	1	108.4	33.5845	24943.2	1
569	Concrete confined	364.682	27.4892	193.249	48.9	50.1732	26088.8	0.965726	57.6	50.102	25996.2	1	69.3	49.9719	25832	0.996634	87.7	48.9809	25479.9	1	103.2	48.1563	25092.1	0.864578	117.4	47.415	24663.1	0.740449
570	Concrete confined	506.437	47.6479	193.249	51.3	50.1556	26065.7	0.919223	60.7	50.0714	25957.2	1	73.5	49.9151	25761.8	0.953482	93.5	48.8681	25344.6	1	110.4	47.9781	24883.4	0.826253	126	47.158	24378.6	0.710382
571	Concrete confined	506.437	71.087	193.249	53.7	50.1365	26040.8	0.865133	64	50.0358	25912.1	1	77.8	49.8514	25683.7	0.903261	99.4	48.7419	25194.9	1	117.8	47.7759	24649.9	0.78157	135	46.8597	24144.7	0.675301
572	Concrete confined	506.437	94.5261	193.249	56.1	50.1158	26014	0.811038	67.1	49.9995	25866.4	1	81.8	49.7868	25605.4	0.853003	104.9	48.6135	25044.4	1	124.8	47.5664	24411	0.736792	143.5	46.5497	23906.4	0.640109
573	Concrete confined	506.437	117.965	193.249	58.3	50.0953	25987.7	0.756925	70	49.9628	25820.7	1	85.6	49.7207	25526	0.802709	110	48.4851	24895.5	1	131.2	47.359	24245.7	0.691895	151.5	46.2321	23664.8	0.604794
574	Concrete confined	506.437	141.404	193.249	60.1	50.0776	25965	0.702797	72.4	49.9305	25780.8	1	88.8	49.6614	25455.1	0.752358	114.3	48.3696	24762.8	0.971723	136.7	47.1683	24098.5	0.646848	158.4	45.9377	23441.5	0.569301
575	Concrete confined	364.682	161.563	193.249	61.4	50.0641	25947.9	0.656228	74.1	49.9066	25751.3	0.989898	90.9	49.6206	25406.7	0.709	117.1	48.2908	24672.9	0.929832	140.4	47.0336	23995.4	0.607974	162.9	45.7352	23287.7	0.538609
576	Concrete confined	506.437	181.722	193.249	62.1	50.0567	25938.5	0.609643	75.1	49.8921	25733.5	0.941836	92.1	49.5967	25378.3	0.665594	118.7	48.2446	24620.2	0.887792	142.6	46.9509	23932.5	0.568963	165.6	45.6097	23192.2	0.507763
577	Concrete confined	506.437	205.161	193.249	62.8	50.0491	25928.9	0.555474	75.9	49.8803	25719	0.885925	93.2	49.5743	25351.8	0.615098	120.1	48.2033	24573.4	0.838841	144.3	46.8857	23883	0.523525	168	45.4955	23105.2	0.471811
578	Concrete confined	506.437	228.6	193.249	63.4	50.0425	25920.6	0.501296	76.7	49.8683	25704.3	0.830007	94.2	49.5536	25327.4	0.564586	121.4	48.1643	24529.3	0.789861	146.1	46.8155	23829.8	0.478049	170.2	45.3888	23023.6	0.435805
579	Concrete confined	506.437	252.039	193.249	64.1	50.0347	25910.7	0.447117	77.7	49.8529	25685.6	0.774089	95.4	49.5283	25297.7	0.514062	122.9	48.1186	24477.6	0.740872	148.1	46.7359	23769.6	0.432536	172.6	45.27	22932.5	0.399747
580	Concrete confined	506.437	275.478	193.249	64.8	50.0267	25900.6	0.39293	78.5	49.8405	25670.4	0.718154	96.5	49.5046	25270	0.463524	124.4	48.072	24425.2	0.691857	150	46.6589	23711.5	0.386978	175.1	45.1436	22835.4	0.363631
581	Concrete confined	364.682	295.637	193.249	65.2	50.0221	25894.8	0.346326	79.1	49.831	25658.9	0.670038	97.2	49.4894	25252.1	0.420047	125.3	48.0437	24396.1	0.649658	151.2	46.6094	23674.2	0.347761	176.6	45.0665	22775.9	0.332528
582	Concrete confined	506.437	315.796	193.249	65.4	50.0198	25891.9	0.299717	79.3	49.8278	25655	0.621907	97.4	49.485	25247	0.376561	125.6	48.0341	24388.6	0.607416	151.6	46.5928	23661.6	0.308529	177.1	45.0406	22755.9	0.301416
583	Concrete confined	506.437	339.235	193.249	65.4	50.0198	25891.9	0.245527	79.4	49.8262	25653.1	0.565939	97.5	49.4828	25244.4	0.325996	125.7	48.031	24386.1	0.558283	151.6	46.5928	23661.6	0.26292	177.3	45.0302	22747.8	0.265244
584	Concrete confined	506.437	362.674	193.249	65.6	50.0174	25888.9	0.191332	79.6	49.823	25649.2	0.509971	97.7	49.4784	25239.3	0.275425	125.9	48.0246	24381.1	0.509152	152	46.5762	23649.1	0.217292	177.7	45.0093	22731.7	0.229055
585	Concrete confined	506.437	386.113	193.249	65.9	50.0139	25884.5	0.137136	80	49.8165	25641.3	0.454002	98.2	49.4673	25226.3	0.224848	126.6	48.0022	24363.6	0.460025	152.9	46.5384	23620.6	0.171626	178.8	44.9516	22687	0.192811
586	Concrete confined	506.437	409.552	193.249	66.3	50.0091	25878.5	0.0829327	80.5	49.8084	25631.5	0.398029	98.8	49.4539	25210.7	0.174261	127.5	47.9731	24340.9	0.410883	154.2	46.4834	23579.1	0.125913	180.3	44.8721	22625.3	0.156508
587	Concrete confined	364.682	429.711	193.249	66.6	50.0055	25874	0.0363149	80.9	49.8018	25623.5	0.349885	99.3	49.4427	25197.5	0.130748	128.2	47.9503	24323.1	0.368607	155.1	46.4448	23550.1	0.0865856	181.4	44.8132	22579.4	0.12527
588	Concrete unconfined	2426	494.291	193.249	66.3	34.2526	25878.5	0.088649	80.5	34.0819	25631.5	0.524985	98.9	33.779	25208	0.219005	127.6	33.1076	24338.3	0.579047	154.2	32.2514	23579.1	0.160668	180.2	31.1801	22629.4	0.258857
589	Concrete unconfined	162.081	554.182	193.249	66	34.2556	25883	0.0202102	80.1	34.0874	25639.4	0.309796	98.3	33.7904	25223.7	0.0914486	126.7	33.1326	24361.1	0.38798	152.9	32.2988	23620.6	0.0640139	178.7	31.2485	22691.1	0.147083
590	Concrete unconfined	4028.79	651.164	193.249	66.1	34.2546	25881.5	0	80.1	34.0874	25639.4	0	98.4	33.7885	25221.1	0	126.9	33.1271	24356	0.0786867	153.2	32.2879	23611.1	0.00735183	179	31.2349	22678.8	0.0678681
591	Concrete unconfined	162.081	748.145	193.249	66.1	34.2546	25881.5	0	80.2	34.0861	25637.4	0	98.5	33.7866	25218.5	0	127.1	33.1215	24351	0	153.4	32.2806	23604.7	0	179.3	31.2212	22666.6	0
592	Concrete unconfined	4028.79	845.127	193.249	66.1	34.2546	25881.5	0	80.1	34.0874	25639.4	0	98.4	33.7885	25221.1	0	126.9	33.1271	24356	0	153.3	32.2842	23607.9	0	179.1	31.2303	22674.8	0
593	Concrete unconfined	162.081	942.109	193.249	66	34.2556	25883	0	80.1	34.0874	25639.4	0	98.4	33.7885	25221.1	0	126.8	33.1298	24358.6	0	153.2	32.2879	23611.1	0	179	31.2349	22678.8	0
594	Concrete unconfined	4028.79	1039.09	193.249	66	34.2556	25883	0	80.1	34.0874	25639.4	0	98.4	33.7885	25221.1	0	126.8	33.1298	24358.6	0	153.1	32.2915	23614.3	0	179	31.2349	22678.8	0
595	Concrete unconfined	162.081	1136.07	193.249	66	34.2556	25883	0	80	34.0888	25641.3	0	98.4	33.7885	25221.1	0	126.8	33.1298	24358.6	0	153.1	32.2915	23614.3	0	179	31.2349	22678.8	0
596	Concrete unconfined	4028.79	1233.05	193.249	66	34.2556	25883	0	80	34.0888	25641.3	0	98.3	33.7904	25223.7	0	126.8	33.1298	24358.6	0	153.1	32.2915	23614.3	0	178.9	31.2394	22682.9	0
597	Concrete unconfined	162.081	1330.04	193.249	66	34.2556	25883	0	80	34.0888	25641.3	0	98.3	33.7904	25223.7	0	126.7	33.1326	24361.1	0	153	32.2951	23617.5	0	178.9	31.2394	22682.9	0
598	Concrete unconfined	4028.79	1427.02	193.249	66	34.2556	25883	0	80	34.0888	25641.3	0	98.3	33.7904	25223.7	0	126.7	33.1326	24361.1	0	153	32.2951	23617.5	0	178.8	31.2439	22687	0
599	Concrete unconfined	162.081	1524	193.249	66	34.2556	25883	0	80	34.0888	25641.3	0	98.3	33.7904	25223.7	0	126.7	33.1326	24361.1	0	153	32.2951	23617.5	0	178.8	31.2439	22687	0
600	Concrete unconfined	4028.79	1620.98	193.249	66	34.2556	25883	0	80	34.0888	25641.3	0	98.3	33.7904	25223.7	0	126.7	33.1326	24361.1	0	153	32.2951	23617.5	0	178.8	31.2439	22687	0
601	Concrete unconfined	162.081	1717.96	193.249	66	34.2556	25883	0	80	34.0888	25641.3	0	98.3	33.7904	25223.7	0	126.7	33.1326	24361.1	0	153	32.2951	23617.5	0	178.9	31.2394	22682.9	0
602	Concrete unconfined	4028.79	1814.95	193.249	66	34.2556	25883	0	80	34.0888	25641.3	0	98.3	33.7904	25223.7	0	126.8	33.1298	24358.6	0	153.1	32.2915	23614.3	0	178.9	31.2394	22682.9	0
603	Concrete unconfined	162.081	1911.93	193.249	66	34.2556	25883	0	80	34.0888	25641.3	0	98.4	33.7885	25221.1	0	126.8	33.1298	24358.6	0	153.1	32.2915	23614.3	0	179	31.2349	22678.8	0
604	Concrete unconfined	4028.79	2008.91	193.249	66	34.2556	25883	0	80.1	34.0874	25639.4	0	98.4	33.7885	25221.1	0	126.8	33.1298	24358.6	0	153.1	32.2915	23614.3	0	179	31.2349	22678.8	0
605	Concrete unconfined	162.081	2105.89	193.249	66	34.2556	25883	0	80.1	34.0874	25639.4	0	98.4	33.7885	25221.1	0	126.8	33.1298	24358.6	0	153.2	32.2879	23611.1	0	179	31.2349	22678.8	0
606	Concrete unconfined	4028.79	2202.87	193.249	66.1	34.2546	25881.5	0	80.1	34.0874	25639.4	0	98.4	33.7885	25221.1	0	126.9	33.1271	24356	0	153.3	32.2842	23607.9	0	179.1	31.2303	22674.8	0
607	Concrete unconfined	162.081	2299.85	193.249	66.1	34.2546	25881.5	0	80.2	34.0861	25637.4	0	98.5	33.7866	25218.5	0	127.1	33.1215	24351	0	153.4	32.2806	23604.7	0	179.3	31.2212	22666.6	0
608	Concrete unconfined	4028.79	2396.84	193.249	66.1	34.2546	25881.5	0	80.1	34.0874	25639.4	0	98.4	33.7885	25221.1	0	126.9	33.1271	24356	0	153.2	32.2879	23611.1	0	179	31.2349	22678.8	0
609	Concrete unconfined	162.081	2493.82	193.249	66	34.2556	25883	0	80.1	34.0874	25639.4	0	98.3	33.7904	25223.7	0	126.7	33.1326	24361.1	0.00685923	152.9	32.2988	23620.6	0.0201979	178.7	31.2485	22691.1	0.0500243
610	Concrete unconfined	2426	2553.71	193.249	66.3	34.2526	25878.5	0	80.5	34.0819	25631.5	0	98.9	33.779	25208	0.000250053	127.6	33.1076	24338.3	0.0639097	154.2	32.2514	23579.1	0.0742048	180.2	31.1801	22629.4	0.113329
611	Concrete confined	364.682	2618.29	193.249	66.6	50.0055	25874	0	80.9	49.8018	25623.5	0	99.3	49.4427	25197.5	0	128.2	47.9503	24323.1	0.00843803	155.1	46.4448	23550.1	0	181.4	44.8132	22579.4	0.000799709
612	Concrete confined	506.437	2638.45	193.249	66.3	50.0091	25878.5	0	80.5	49.8084	25631.5	0	98.8	49.4539	25210.7	0	127.5	47.9731	24340.9	0.051274	154.2	46.4834	23579.1	0	180.3	44.8721	22625.3	0.0303672
613	Concrete confined	506.437	2661.89	193.249	65.9	50.0139	25884.5	0	80	49.8165	25641.3	0.0231813	98.2	49.4673	25226.3	0.0251656	126.6	48.0022	24363.6	0.10107	152.9	46.5384	23620.6	0	178.8	44.9516	22687	0.0647388
614	Concrete confined	506.437	2685.33	193.249	65.6	50.0174	25888.9	0.00636911	79.6	49.823	25649.2	0.071606	97.7	49.4784	25239.3	0.0720849	125.9	48.0246	24381.1	0.150839	152	46.5762	23649.1	0.0232851	177.7	45.0093	22731.7	0.0990336
615	Concrete confined	506.437	2708.77	193.249	65.4	50.0198	25891.9	0.0547681	79.4	49.8262	25653.1	0.120021	97.5	49.4828	25244.4	0.118986	125.7	48.031	24386.1	0.200572	151.6	46.5928	23661.6	0.0540522	177.3	45.0302	22747.8	0.133242
616	Concrete confined	506.437	2732.2	193.249	65.4	50.0198	25891.9	0.103161	79.3	49.8278	25655	0.168432	97.4	49.485	25247	0.165884	125.6	48.0341	24388.6	0.250302	151.6	46.5928	23661.6	0.0847818	177.1	45.0406	22755.9	0.16743
617	Concrete confined	364.682	2752.36	193.249	65.2	50.0221	25894.8	0.144786	79.1	49.831	25658.9	0.210069	97.2	49.4894	25252.1	0.206218	125.3	48.0437	24396.1	0.293072	151.2	46.6094	23674.2	0.111238	176.6	45.0665	22775.9	0.196847
618	Concrete confined	506.437	2772.52	193.249	64.8	50.0267	25900.6	0.186413	78.5	49.8405	25670.4	0.251712	96.5	49.5046	25270	0.246558	124.4	48.072	24425.2	0.335845	150	46.6589	23711.5	0.137738	175.1	45.1436	22835.4	0.226303
619	Concrete confined	506.437	2795.96	193.249	64.1	50.0347	25910.7	0.234809	77.7	49.8529	25685.6	0.300122	95.4	49.5283	25297.7	0.293459	122.9	48.1186	24477.6	0.385553	148.1	46.7359	23769.6	0.168557	172.6	45.27	22932.5	0.260538
620	Concrete confined	506.437	2819.4	193.249	63.4	50.0425	25920.6	0.283204	76.7	49.8683	25704.3	0.348526	94.2	49.5536	25327.4	0.340347	121.4	48.1643	24529.3	0.435234	146.1	46.8155	23829.8	0.199344	170.2	45.3888	23023.6	0.294714
621	Concrete confined	506.437	2842.84	193.249	62.8	50.0491	25928.9	0.331594	75.9	49.8803	25719	0.396921	93.2	49.5743	25351.8	0.387216	120.1	48.2033	24573.4	0.484892	144.3	46.8857	23883	0.230091	168	45.4955	23105.2	0.328832
622	Concrete confined	506.437	2866.28	193.249	62.1	50.0567	25938.5	0.379977	75.1	49.8921	25733.5	0.445308	92.1	49.5967	25378.3	0.434076	118.7	48.2446	24620.2	0.534523	142.6	46.9509	23932.5	0.26081	165.6	45.6097	23192.2	0.362899
623	Concrete confined	364.682	2886.44	193.249	61.4	50.0641	25947.9	0.421587	74.1	49.9066	25751.3	0.486918	90.9	49.6206	25406.7	0.474363	117.1	48.2908	24672.9	0.577171	140.4	47.0336	23995.4	0.28722	162.9	45.7352	23287.7	0.392154
624	Concrete confined	506.437	2906.6	193.249	60.1	50.0776	25965	0.46319	72.4	49.9305	25780.8	0.528509	88.8	49.6614	25455.1	0.514623	114.3	48.3696	24762.8	0.619743	136.7	47.1683	24098.5	0.31362	158.4	45.9377	23441.5	0.421332
625	Concrete confined	506.437	2930.03	193.249	58.3	50.0953	25987.7	0.51155	70	49.9628	25820.7	0.576846	85.6	49.7207	25526	0.561398	110	48.4851	24895.5	0.669148	131.2	47.359	24245.7	0.344263	151.5	46.2321	23664.8	0.455128
626	Concrete confined	506.437	2953.47	193.249	56.1	50.1158	26014	0.559899	67.1	49.9995	25866.4	0.625158	81.8	49.7868	25605.4	0.608128	104.9	48.6135	25044.4	0.718453	124.8	47.5664	24411	0.37483	143.5	46.5497	23906.4	0.488772
627	Concrete confined	506.437	2976.91	193.249	53.7	50.1365	26040.8	0.608236	64	50.0358	25912.1	0.673448	77.8	49.8514	25683.7	0.654819	99.4	48.7419	25194.9	0.767679	117.8	47.7759	24649.9	0.405318	135	46.8597	24144.7	0.52229
628	Concrete confined	506.437	3000.35	193.249	51.3	50.1556	26065.7	0.656559	60.7	50.0714	25957.2	0.721722	73.5	49.9151	25761.8	0.701478	93.5	48.8681	25344.6	0.81683	110.4	47.9781	24883.4	0.435725	126	47.158	24378.6	0.555688
629	Concrete confined	364.682	3020.51	193.249	48.9	50.1732	26088.8	0.698111	57.6	50.102	25996.2	0.763219	69.3	49.9719	25832	0.741571	87.7	48.9809	25479.9	0.859031	103.2	48.1563	25092.1	0.461813	117.4	47.415	24663.1	0.584312
630	Concrete unconfined	411.604	3038.47	193.249	46.3	34.4068	26111.6	1	54.2	34.3574	26035.4	1	64.9	34.2665	25899.2	1	81.6	34.0664	25609.5	1	95.6	33.8404	25292.7	0.965418	108.4	33.5845	24943.2	1
631	Concrete unconfined	411.604	9.525	214.855	41.7	34.429	26146.5	1	48.4	34.3951	26093.3	1	57.2	34.3347	26001	1	71.2	34.1996	25801	1	83	34.0463	25580.9	1	93.8	33.8725	25337.2	1
632	Concrete confined	364.682	27.4892	214.855	44	50.2042	26129.9	0.965614	51.3	50.1556	26065.7	1	61.2	50.0662	25950.6	0.996273	76.6	49.1663	25706.2	1	89.8	48.441	25432.2	0.863696	101.8	47.8141	25130.5	0.739506
633	Concrete confined	506.437	47.6479	214.855	46.3	50.1904	26111.6	0.919107	54.3	50.1315	26034.3	1	65.1	50.0233	25896.3	0.953097	82	49.081	25601.4	1	96.5	48.3062	25270	0.825311	109.8	47.6201	24901.5	0.709372
634	Concrete confined	506.437	71.087	214.855	48.7	50.1746	26090.6	0.865019	57.5	50.1029	25997.4	1	69.2	49.9732	25833.6	0.902865	87.7	48.9809	25479.9	1	103.5	48.1493	25083.7	0.780598	118.1	47.3951	24640.1	0.674243
635	Concrete confined	506.437	94.5261	214.855	50.8	50.1594	26070.7	0.810922	60.2	50.0765	25963.7	1	72.9	49.9236	25772.2	0.8526	92.8	48.8823	25361.5	1	109.8	47.9937	24901.5	0.735796	125.6	47.1705	24388.6	0.639015
636	Concrete confined	506.437	117.965	214.855	52.7	50.1447	26051.4	0.75681	62.7	50.0502	25930.3	1	76.1	49.8773	25715.4	0.802296	97.2	48.7903	25252.1	1	115.2	47.8492	24734.2	0.690888	132.1	46.9591	24222.1	0.603671
637	Concrete confined	506.437	141.404	214.855	54.3	50.1315	26034.3	0.702688	64.8	50.0267	25900.6	1	78.8	49.8357	25664.7	0.751952	100.8	48.7102	25157.6	0.970441	119.7	47.7208	24586.9	0.645867	137.6	46.7678	24073.7	0.568204
638	Concrete confined	364.682	161.563	214.855	55.4	50.122	26022	0.656129	66.3	50.0091	25878.5	0.989509	80.7	49.8051	25627.5	0.708621	103.3	48.6519	25089.3	0.928565	122.8	47.6281	24481.1	0.607063	141.5	46.6251	23964.1	0.537607
639	Concrete confined	506.437	181.722	214.855	56.3	50.114	26011.6	0.609561	67.5	49.9945	25860.3	0.941478	82.2	49.7801	25597.3	0.665266	105.3	48.6038	25033.1	0.886626	125.3	47.5507	24396.1	0.568192	144.5	46.5114	23877.2	0.506927
640	Concrete confined	506.437	205.161	214.855	57.2	50.1057	26001	0.555412	68.6	49.9808	25843.1	0.885609	83.7	49.7544	25566.3	0.614833	107.2	48.5567	24978.4	0.837801	127.7	47.4743	24335.8	0.522938	147.5	46.3941	23787.8	0.471189
641	Concrete confined	506.437	228.6	214.855	57.9	50.0992	25992.6	0.501253	69.6	49.968	25827.2	0.829728	85	49.7315	25538.8	0.56438	108.8	48.5161	24931.4	0.788933	129.7	47.409	24284.6	0.47763	150	46.2936	23711.5	0.435391
642	Concrete confined	506.437	252.039	214.855	58.5	50.0934	25985.2	0.447092	70.4	49.9575	25814.2	0.773832	86	49.7135	25517.3	0.513906	110.1	48.4825	24892.5	0.740025	131.4	47.3522	24240.4	0.432281	152	46.2114	23649.1	0.399539
643	Concrete confined	506.437	275.478	214.855	59.1	50.0875	25977.7	0.392924	71.1	49.9482	25802.7	0.717926	86.8	49.6989	25499.8	0.463421	111.1	48.4562	24862.1	0.691081	132.7	47.3081	24206.2	0.3869	153.7	46.1403	23595.1	0.36365
644	Concrete confined	364.682	295.637	214.855	59.4	50.0846	25973.9	0.346338	71.6	49.9415	25794.3	0.669838	87.4	49.6878	25486.6	0.419996	111.9	48.4349	24837.6	0.648972	133.6	47.2772	24182.3	0.34785	154.9	46.0895	23556.6	0.332758
645	Concrete confined	506.437	315.796	214.855	59.7	50.0816	25970.1	0.299747	71.9	49.9374	25789.3	0.621742	87.9	49.6784	25475.4	0.376565	112.5	48.4187	24819.1	0.606844	134.3	47.2529	24163.6	0.308784	155.8	46.0509	23527.3	0.301852
646	Concrete confined	506.437	339.235	214.855	60	50.0786	25966.3	0.245576	72.3	49.9319	25782.5	0.565816	88.3	49.6709	25466.4	0.326059	113	48.4052	24803.6	0.557843	135	47.2285	24144.7	0.263352	156.6	46.0164	23501.1	0.265906
647	Concrete confined	506.437	362.674	214.855	60.2	50.0765	25963.7	0.1914	72.6	49.9278	25777.4	0.509885	88.7	49.6633	25457.4	0.275546	113.5	48.3916	24788	0.508834	135.6	47.2074	24128.5	0.217907	157.3	45.9859	23478	0.229944
648	Concrete confined	506.437	386.113	214.855	60.4	50.0745	25961.1	0.137226	72.9	49.9236	25772.2	0.453952	89	49.6576	25450.6	0.225032	113.9	48.3806	24775.4	0.459815	136.1	47.1897	24114.9	0.172453	158	45.9553	23454.8	0.193968
649	Concrete confined	506.437	409.552	214.855	60.6	50.0725	25958.5	0.0830483	73.1	49.9208	25768.8	0.398015	89.3	49.6518	25443.7	0.174515	114.2	48.3724	24765.9	0.410786	136.6	47.1719	24101.2	0.126992	158.4	45.9377	23441.5	0.157995
650	Concrete confined	364.682	429.711	214.855	60.7	50.0714	25957.2	0.0364542	73.2	49.9194	25767	0.349906	89.4	49.6499	25441.4	0.131071	114.4	48.3668	24759.6	0.368617	136.8	47.1648	24095.7	0.0878976	158.7	45.9244	23431.4	0.127053
651	Concrete unconfined	2426	494.291	214.855	60.6	34.3064	25958.5	0.088649	73.1	34.1774	25768.8	0.524985	89.3	33.9489	25443.7	0.219005	114.2	33.4524	24765.9	0.579047	136.5	32.8471	24104	0.160668	158.2	32.1021	23448.1	0.258857
652	Concrete unconfined	162.081	554.182	214.855	60.5	34.3073	25959.8	0.0202102	72.9	34.1798	25772.2	0.309796	89.1	33.9522	25448.3	0.0914486	113.9	33.4595	24775.4	0.38798	136.1	32.8594	24114.9	0.0640139	157.7	32.121	23464.8	0.147083
653	Concrete unconfined	4028.79	651.164	214.855	60.6	34.3064	25958.5	0	73	34.1786	25770.5	0	89.2	33.9505	25446	0	114	33.4571	24772.2	0.0786867	136.2	32.8563	24112.2	0.00735183	157.8	32.1172	23461.5	0.0678681
654	Concrete unconfined	162.081	748.145	214.855	60.6	34.3064	25958.5	0	73	34.1786	25770.5	0	89.3	33.9489	25443.7	0	114.1	33.4548	24769.1	0	136.3	32.8533	24109.4	0	157.9	32.1135	23458.1	0
655	Concrete unconfined	4028.79	845.127	214.855	60.6	34.3064	25958.5	0	73	34.1786	25770.5	0	89.2	33.9505	25446	0	114	33.4571	24772.2	0	136.3	32.8533	24109.4	0	157.9	32.1135	23458.1	0
656	Concrete unconfined	162.081	942.109	214.855	60.5	34.3073	25959.8	0	72.9	34.1798	25772.2	0	89.1	33.9522	25448.3	0	114	33.4571	24772.2	0	136.2	32.8563	24112.2	0	157.8	32.1172	23461.5	0
657	Concrete unconfined	4028.79	1039.09	214.855	60.5	34.3073	25959.8	0	72.9	34.1798	25772.2	0	89.1	33.9522	25448.3	0	113.9	33.4595	24775.4	0	136.2	32.8563	24112.2	0	157.8	32.1172	23461.5	0
658	Concrete unconfined	162.081	1136.07	214.855	60.5	34.3073	25959.8	0	72.9	34.1798	25772.2	0	89.1	33.9522	25448.3	0	113.9	33.4595	24775.4	0	136.1	32.8594	24114.9	0	157.7	32.121	23464.8	0
659	Concrete unconfined	4028.79	1233.05	214.855	60.5	34.3073	25959.8	0	72.9	34.1798	25772.2	0	89.1	33.9522	25448.3	0	113.9	33.4595	24775.4	0	136.1	32.8594	24114.9	0	157.7	32.121	23464.8	0
660	Concrete unconfined	162.081	1330.04	214.855	60.5	34.3073	25959.8	0	72.9	34.1798	25772.2	0	89.1	33.9522	25448.3	0	113.9	33.4595	24775.4	0	136.1	32.8594	24114.9	0	157.6	32.1248	23468.1	0
661	Concrete unconfined	4028.79	1427.02	214.855	60.5	34.3073	25959.8	0	72.9	34.1798	25772.2	0	89.1	33.9522	25448.3	0	113.9	33.4595	24775.4	0	136.1	32.8594	24114.9	0	157.6	32.1248	23468.1	0
662	Concrete unconfined	162.081	1524	214.855	60.5	34.3073	25959.8	0	72.9	34.1798	25772.2	0	89.1	33.9522	25448.3	0	113.8	33.4619	24778.5	0	136	32.8625	24117.6	0	157.6	32.1248	23468.1	0
663	Concrete unconfined	4028.79	1620.98	214.855	60.5	34.3073	25959.8	0	72.9	34.1798	25772.2	0	89.1	33.9522	25448.3	0	113.9	33.4595	24775.4	0	136.1	32.8594	24114.9	0	157.6	32.1248	23468.1	0
664	Concrete unconfined	162.081	1717.96	214.855	60.5	34.3073	25959.8	0	72.9	34.1798	25772.2	0	89.1	33.9522	25448.3	0	113.9	33.4595	24775.4	0	136.1	32.8594	24114.9	0	157.6	32.1248	23468.1	0
665	Concrete unconfined	4028.79	1814.95	214.855	60.5	34.3073	25959.8	0	72.9	34.1798	25772.2	0	89.1	33.9522	25448.3	0	113.9	33.4595	24775.4	0	136.1	32.8594	24114.9	0	157.7	32.121	23464.8	0
666	Concrete unconfined	162.081	1911.93	214.855	60.5	34.3073	25959.8	0	72.9	34.1798	25772.2	0	89.1	33.9522	25448.3	0	113.9	33.4595	24775.4	0	136.1	32.8594	24114.9	0	157.7	32.121	23464.8	0
667	Concrete unconfined	4028.79	2008.91	214.855	60.5	34.3073	25959.8	0	72.9	34.1798	25772.2	0	89.1	33.9522	25448.3	0	113.9	33.4595	24775.4	0	136.2	32.8563	24112.2	0	157.8	32.1172	23461.5	0
668	Concrete unconfined	162.081	2105.89	214.855	60.5	34.3073	25959.8	0	72.9	34.1798	25772.2	0	89.1	33.9522	25448.3	0	114	33.4571	24772.2	0	136.2	32.8563	24112.2	0	157.8	32.1172	23461.5	0
669	Concrete unconfined	4028.79	2202.87	214.855	60.6	34.3064	25958.5	0	73	34.1786	25770.5	0	89.2	33.9505	25446	0	114	33.4571	24772.2	0	136.3	32.8533	24109.4	0	157.9	32.1135	23458.1	0
670	Concrete unconfined	162.081	2299.85	214.855	60.6	34.3064	25958.5	0	73	34.1786	25770.5	0	89.3	33.9489	25443.7	0	114.1	33.4548	24769.1	0	136.3	32.8533	24109.4	0	157.9	32.1135	23458.1	0
671	Concrete unconfined	4028.79	2396.84	214.855	60.6	34.3064	25958.5	0	73	34.1786	25770.5	0	89.2	33.9505	25446	0	114	33.4571	24772.2	0	136.2	32.8563	24112.2	0	157.8	32.1172	23461.5	0
672	Concrete unconfined	162.081	2493.82	214.855	60.5	34.3073	25959.8	0	72.9	34.1798	25772.2	0	89.1	33.9522	25448.3	0	113.9	33.4595	24775.4	0.00685923	136.1	32.8594	24114.9	0.0201979	157.7	32.121	23464.8	0.0500243
673	Concrete unconfined	2426	2553.71	214.855	60.6	34.3064	25958.5	0	73.1	34.1774	25768.8	0	89.3	33.9489	25443.7	0.000250053	114.2	33.4524	24765.9	0.0639097	136.5	32.8471	24104	0.0742048	158.2	32.1021	23448.1	0.113329
674	Concrete confined	364.682	2618.29	214.855	60.7	50.0714	25957.2	0	73.2	49.9194	25767	0	89.4	49.6499	25441.4	0	114.4	48.3668	24759.6	0.00939981	136.8	47.1648	24095.7	0	158.7	45.9244	23431.4	0.00349973
675	Concrete confined	506.437	2638.45	214.855	60.6	50.0725	25958.5	0	73.1	49.9208	25768.8	0	89.3	49.6518	25443.7	0	114.2	48.3724	24765.9	0.052087	136.6	47.1719	24101.2	0	158.4	45.9377	23441.5	0.0327443
676	Concrete confined	506.437	2661.89	214.855	60.4	50.0745	25961.1	0	72.9	49.9236	25772.2	0.0234177	89	49.6576	25450.6	0.0255879	113.9	48.3806	24775.4	0.101721	136.1	47.1897	24114.9	0	158	45.9553	23454.8	0.0667457
677	Concrete confined	506.437	2685.33	214.855	60.2	50.0765	25963.7	0.00650501	72.6	49.9278	25777.4	0.0718058	88.7	49.6633	25457.4	0.0724408	113.5	48.3916	24788	0.151354	135.6	47.2074	24128.5	0.0246891	157.3	45.9859	23478	0.100762
678	Concrete confined	506.437	2708.77	214.855	60	50.0786	25966.3	0.0548856	72.3	49.9319	25782.5	0.120191	88.3	49.6709	25466.4	0.119293	113	48.4052	24803.6	0.200979	135	47.2285	24144.7	0.0553391	156.6	46.0164	23501.1	0.134763
679	Concrete confined	506.437	2732.2	214.855	59.7	50.0816	25970.1	0.103266	71.9	49.9374	25789.3	0.168575	87.9	49.6784	25475.4	0.166142	112.5	48.4187	24819.1	0.2506	134.3	47.2529	24163.6	0.0859868	155.8	46.0509	23527.3	0.168758
680	Concrete confined	364.682	2752.36	214.855	59.4	50.0846	25973.9	0.144876	71.6	49.9415	25794.3	0.210184	87.4	49.6878	25486.6	0.206433	111.9	48.4349	24837.6	0.293269	133.6	47.2772	24182.3	0.112342	154.9	46.0895	23556.6	0.197992
681	Concrete confined	506.437	2772.52	214.855	59.1	50.0875	25977.7	0.186485	71.1	49.9482	25802.7	0.251797	86.8	49.6989	25499.8	0.24672	111.1	48.4562	24862.1	0.335933	132.7	47.3081	24206.2	0.138699	153.7	46.1403	23595.1	0.227221
682	Concrete confined	506.437	2795.96	214.855	58.5	50.0934	25985.2	0.234861	70.4	49.9575	25814.2	0.300173	86	49.7135	25517.3	0.293559	110.1	48.4825	24892.5	0.385522	131.4	47.3522	24240.4	0.169345	152	46.2114	23649.1	0.26119
683	Concrete confined	506.437	2819.4	214.855	57.9	50.0992	25992.6	0.283237	69.6	49.968	25827.2	0.348544	85	49.7315	25538.8	0.34039	108.8	48.5161	24931.4	0.435094	129.7	47.409	24284.6	0.199984	150	46.2936	23711.5	0.295134
684	Concrete confined	506.437	2842.84	214.855	57.2	50.1057	26001	0.33161	68.6	49.9808	25843.1	0.396909	83.7	49.7544	25566.3	0.387207	107.2	48.5567	24978.4	0.48464	127.7	47.4743	24335.8	0.230609	147.5	46.3941	23787.8	0.329047
685	Concrete confined	506.437	2866.28	214.855	56.3	50.114	26011.6	0.379976	67.5	49.9945	25860.3	0.445266	82.2	49.7801	25597.3	0.434013	105.3	48.6038	25033.1	0.534155	125.3	47.5507	24396.1	0.261218	144.5	46.5114	23877.2	0.362912
686	Concrete confined	364.682	2886.44	214.855	55.4	50.122	26022	0.421571	66.3	50.0091	25878.5	0.486849	80.7	49.8051	25627.5	0.474253	103.3	48.6519	25089.3	0.576704	122.8	47.6281	24481.1	0.287522	141.5	46.6251	23964.1	0.391996
687	Concrete confined	506.437	2906.6	214.855	54.3	50.1315	26034.3	0.463162	64.8	50.0267	25900.6	0.528419	78.8	49.8357	25664.7	0.514476	100.8	48.7102	25157.6	0.619213	119.7	47.7208	24586.9	0.313806	137.6	46.7678	24073.7	0.421027
688	Concrete confined	506.437	2930.03	214.855	52.7	50.1447	26051.4	0.511509	62.7	50.0502	25930.3	0.576739	76.1	49.8773	25715.4	0.56122	97.2	48.7903	25252.1	0.668578	115.2	47.8492	24734.2	0.344331	132.1	46.9591	24222.1	0.454701
689	Concrete confined	506.437	2953.47	214.855	50.8	50.1594	26070.7	0.55985	60.2	50.0765	25963.7	0.62504	72.9	49.9236	25772.2	0.607933	92.8	48.8823	25361.5	0.71787	109.8	47.9937	24901.5	0.374805	125.6	47.1705	24388.6	0.488274
690	Concrete confined	506.437	2976.91	214.855	48.7	50.1746	26090.6	0.608181	57.5	50.1029	25997.4	0.673326	69.2	49.9732	25833.6	0.65461	87.7	48.9809	25479.9	0.767088	103.5	48.1493	25083.7	0.405224	118.1	47.3951	24640.1	0.521748
691	Concrete confined	506.437	3000.35	214.855	46.3	50.1904	26111.6	0.6565	54.3	50.1315	26034.3	0.721594	65.1	50.0233	25896.3	0.701261	82	49.081	25601.4	0.81624	96.5	48.3062	25270	0.43558	109.8	47.6201	24901.5	0.555125
692	Concrete confined	364.682	3020.51	214.855	44	50.2042	26129.9	0.69805	51.3	50.1556	26065.7	0.763091	61.2	50.0662	25950.6	0.741359	76.6	49.1663	25706.2	0.85847	89.8	48.441	25432.2	0.461641	101.8	47.8141	25130.5	0.583757
693	Concrete unconfined	411.604	3038.47	214.855	41.7	34.429	26146.5	1	48.4	34.3951	26093.3	1	57.2	34.3347	26001	1	71.2	34.1996	25801	1	83	34.0463	25580.9	0.965418	93.8	33.8725	25337.2	1
694	Concrete unconfined	411.604	9.525	236.462	38.6	34.4413	26166.2	1	44.2	34.4175	26128.4	1	51.8	34.3739	26060.7	1	63.6	34.2791	25917.8	1	73.8	34.169	25756.6	1	83	34.0463	25580.9	1
695	Concrete confined	364.682	27.4892	236.462	40.5	50.2224	26154.5	0.965547	46.8	50.1873	26107.4	1	55.1	50.1246	26025.4	0.99605	68.3	49.2798	25847.8	1	79.6	48.6182	25649.2	0.863151	89.9	48.0628	25429.9	0.738924
696	Concrete confined	506.437	47.6479	236.462	42.6	50.2118	26140.2	0.919036	49.5	50.169	26083.2	1	58.6	50.0924	25984	0.952851	73.2	49.2153	25767	1	85.6	48.518	25526	0.824707	96.9	47.9222	25259.8	0.708719
697	Concrete confined	506.437	71.087	236.462	44.8	50.1995	26123.7	0.864944	52.3	50.1479	26055.6	1	62.4	50.0535	25934.4	0.902604	78.4	49.1389	25672.3	1	92.1	48.3964	25378.3	0.779961	104.5	47.7511	25055.7	0.673548
698	Concrete confined	506.437	94.5261	236.462	46.7	50.1879	26108.2	0.810845	54.9	50.1264	26027.6	1	65.9	50.0139	25884.5	0.852335	83.1	49.0625	25578.8	1	97.8	48.2783	25236.7	0.735139	111.3	47.5812	24856	0.6383
699	Concrete confined	506.437	117.965	236.462	48.4	50.1766	26093.3	0.756735	57.1	50.1067	26002.2	1	68.7	49.9795	25841.6	0.802027	87	48.9937	25495.4	1	102.6	48.1704	25108.6	0.690234	116.9	47.4292	24679.4	0.602955
700	Concrete confined	506.437	141.404	236.462	49.7	50.1675	26081.3	0.702616	58.9	50.0895	25980.2	1	71	49.9496	25804.3	0.751688	90.1	48.9356	25425.3	0.969599	106.3	48.0818	25004.5	0.645232	121.4	47.2988	24529.3	0.567512
701	Concrete confined	364.682	161.563	236.462	50.7	50.1602	26071.7	0.656063	60.2	50.0765	25963.7	0.989254	72.7	49.9264	25775.6	0.708372	92.3	48.8924	25373.5	0.927728	109	48.0142	24925.4	0.606478	124.7	47.1986	24414.6	0.53697
702	Concrete confined	506.437	181.722	236.462	51.7	50.1526	26061.7	0.609506	61.4	50.0641	25947.9	0.941235	74.3	49.9037	25747.8	0.665045	94.4	48.8496	25322.5	0.885834	111.5	47.9493	24849.9	0.567685	127.7	47.104	24335.8	0.506384
703	Concrete confined	506.437	205.161	236.462	52.6	50.1455	26052.5	0.555368	62.7	50.0502	25930.3	0.885391	75.9	49.8803	25719	0.614647	96.6	48.8033	25267.4	0.837081	114.2	47.8767	24765.9	0.522541	130.9	46.9993	24253.5	0.470771
704	Concrete confined	506.437	228.6	236.462	53.5	50.1382	26043	0.501223	63.7	50.0392	25916.3	0.829528	77.3	49.8591	25693.1	0.564232	98.3	48.7663	25223.7	0.788279	116.3	47.8185	24698.8	0.477342	133.4	46.9149	24187.6	0.435105
705	Concrete confined	506.437	252.039	236.462	54	50.134	26037.6	0.447075	64.5	50.0302	25904.9	0.773654	78.2	49.8452	25676.1	0.513795	99.5	48.7396	25192.3	0.73943	117.8	47.7759	24649.9	0.432104	135.2	46.8527	24139.3	0.399392
706	Concrete confined	506.437	275.478	236.462	54.4	50.1306	26033.2	0.39292	65	50.0244	25897.7	0.717766	78.9	49.8341	25662.7	0.46335	100.3	48.7216	25171	0.690549	118.7	47.75	24620.2	0.386843	136.4	46.8105	24106.7	0.36365
707	Concrete confined	364.682	295.637	236.462	54.7	50.1281	26029.9	0.346347	65.4	50.0198	25891.9	0.669696	79.3	49.8278	25655	0.41996	100.9	48.7079	25154.9	0.648496	119.5	47.7267	24593.6	0.347903	137.3	46.7785	24082	0.332896
708	Concrete confined	506.437	315.796	236.462	55.1	50.1246	26025.4	0.299768	65.9	50.0139	25884.5	0.621626	79.9	49.8181	25643.3	0.376567	101.7	48.6895	25133.3	0.606444	120.4	47.7002	24563.3	0.308948	138.3	46.7426	24054.3	0.302129
709	Concrete confined	506.437	339.235	236.462	55.5	50.1211	26020.9	0.24561	66.4	50.0079	25877	0.565727	80.6	49.8067	25629.5	0.326104	102.5	48.6708	25111.4	0.557532	121.4	47.6704	24529.3	0.263642	139.6	46.6954	24018	0.266336
710	Concrete confined	506.437	362.674	236.462	55.8	50.1185	26017.4	0.191448	66.8	50.0031	25871	0.509824	81.1	49.7985	25619.5	0.275633	103.2	48.6543	25092.1	0.508607	122.2	47.6463	24501.8	0.218321	140.5	46.6623	23992.6	0.23053
711	Concrete confined	506.437	386.113	236.462	55.9	50.1176	26016.3	0.13729	67	50.0007	25867.9	0.453915	81.3	49.7952	25615.5	0.225164	103.4	48.6496	25086.5	0.459666	122.5	47.6372	24491.5	0.173006	140.8	46.6512	23984.1	0.194733
712	Concrete confined	506.437	409.552	236.462	55.9	50.1176	26016.3	0.0831305	67	50.0007	25867.9	0.398005	81.3	49.7952	25615.5	0.174698	103.4	48.6496	25086.5	0.410717	122.4	47.6402	24494.9	0.127706	140.7	46.6549	23986.9	0.15895
713	Concrete confined	364.682	429.711	236.462	55.9	50.1176	26016.3	0.0365515	66.9	50.0019	25869.5	0.349921	81.2	49.7968	25617.5	0.131299	103.2	48.6543	25092.1	0.368622	122.3	47.6433	24498.4	0.0887454	140.5	46.6623	23992.6	0.128183
714	Concrete unconfined	2426	494.291	236.462	55.9	34.3448	26016.3	0.088649	66.9	34.2464	25869.5	0.524985	81.2	34.0721	25617.5	0.219005	103.2	33.6943	25092.1	0.579047	122.2	33.2534	24501.8	0.160668	140.3	32.7281	23998.2	0.258857
715	Concrete unconfined	162.081	554.182	236.462	56	34.344	26015.1	0.0202102	67	34.2454	25867.9	0.309796	81.3	34.0707	25615.5	0.0914486	103.2	33.6943	25092.1	0.38798	122.2	33.2534	24501.8	0.0640139	140.3	32.7281	23998.2	0.147083
716	Concrete unconfined	4028.79	651.164	236.462	56	34.344	26015.1	0	67	34.2454	25867.9	0	81.4	34.0693	25613.5	0	103.3	33.6922	25089.3	0.0786867	122.3	33.2507	24498.4	0.00735183	140.4	32.7249	23995.4	0.0678681
717	Concrete unconfined	162.081	748.145	236.462	56.1	34.3433	26014	0	67.1	34.2443	25866.4	0	81.4	34.0693	25613.5	0	103.4	33.6902	25086.5	0	122.3	33.2507	24498.4	0	140.5	32.7217	23992.6	0
718	Concrete unconfined	4028.79	845.127	236.462	56	34.344	26015.1	0	67	34.2454	25867.9	0	81.4	34.0693	25613.5	0	103.3	33.6922	25089.3	0	122.3	33.2507	24498.4	0	140.4	32.7249	23995.4	0
719	Concrete unconfined	162.081	942.109	236.462	56	34.344	26015.1	0	67	34.2454	25867.9	0	81.3	34.0707	25615.5	0	103.3	33.6922	25089.3	0	122.2	33.2534	24501.8	0	140.4	32.7249	23995.4	0
720	Concrete unconfined	4028.79	1039.09	236.462	56	34.344	26015.1	0	67	34.2454	25867.9	0	81.3	34.0707	25615.5	0	103.3	33.6922	25089.3	0	122.2	33.2534	24501.8	0	140.3	32.7281	23998.2	0
721	Concrete unconfined	162.081	1136.07	236.462	56	34.344	26015.1	0	67	34.2454	25867.9	0	81.3	34.0707	25615.5	0	103.3	33.6922	25089.3	0	122.2	33.2534	24501.8	0	140.3	32.7281	23998.2	0
722	Concrete unconfined	4028.79	1233.05	236.462	56	34.344	26015.1	0	66.9	34.2464	25869.5	0	81.3	34.0707	25615.5	0	103.2	33.6943	25092.1	0	122.2	33.2534	24501.8	0	140.3	32.7281	23998.2	0
723	Concrete unconfined	162.081	1330.04	236.462	56	34.344	26015.1	0	66.9	34.2464	25869.5	0	81.3	34.0707	25615.5	0	103.2	33.6943	25092.1	0	122.1	33.256	24505.3	0	140.2	32.7313	24001.1	0
724	Concrete unconfined	4028.79	1427.02	236.462	56	34.344	26015.1	0	66.9	34.2464	25869.5	0	81.3	34.0707	25615.5	0	103.2	33.6943	25092.1	0	122.1	33.256	24505.3	0	140.3	32.7281	23998.2	0
725	Concrete unconfined	162.081	1524	236.462	56	34.344	26015.1	0	66.9	34.2464	25869.5	0	81.3	34.0707	25615.5	0	103.2	33.6943	25092.1	0	122.2	33.2534	24501.8	0	140.3	32.7281	23998.2	0
726	Concrete unconfined	4028.79	1620.98	236.462	56	34.344	26015.1	0	66.9	34.2464	25869.5	0	81.3	34.0707	25615.5	0	103.2	33.6943	25092.1	0	122.1	33.256	24505.3	0	140.3	32.7281	23998.2	0
727	Concrete unconfined	162.081	1717.96	236.462	56	34.344	26015.1	0	66.9	34.2464	25869.5	0	81.3	34.0707	25615.5	0	103.2	33.6943	25092.1	0	122.1	33.256	24505.3	0	140.2	32.7313	24001.1	0
728	Concrete unconfined	4028.79	1814.95	236.462	56	34.344	26015.1	0	66.9	34.2464	25869.5	0	81.3	34.0707	25615.5	0	103.2	33.6943	25092.1	0	122.2	33.2534	24501.8	0	140.3	32.7281	23998.2	0
729	Concrete unconfined	162.081	1911.93	236.462	56	34.344	26015.1	0	67	34.2454	25867.9	0	81.3	34.0707	25615.5	0	103.3	33.6922	25089.3	0	122.2	33.2534	24501.8	0	140.3	32.7281	23998.2	0
730	Concrete unconfined	4028.79	2008.91	236.462	56	34.344	26015.1	0	67	34.2454	25867.9	0	81.3	34.0707	25615.5	0	103.3	33.6922	25089.3	0	122.2	33.2534	24501.8	0	140.3	32.7281	23998.2	0
731	Concrete unconfined	162.081	2105.89	236.462	56	34.344	26015.1	0	67	34.2454	25867.9	0	81.3	34.0707	25615.5	0	103.3	33.6922	25089.3	0	122.2	33.2534	24501.8	0	140.4	32.7249	23995.4	0
732	Concrete unconfined	4028.79	2202.87	236.462	56	34.344	26015.1	0	67	34.2454	25867.9	0	81.4	34.0693	25613.5	0	103.3	33.6922	25089.3	0	122.3	33.2507	24498.4	0	140.4	32.7249	23995.4	0
733	Concrete unconfined	162.081	2299.85	236.462	56.1	34.3433	26014	0	67.1	34.2443	25866.4	0	81.4	34.0693	25613.5	0	103.4	33.6902	25086.5	0	122.3	33.2507	24498.4	0	140.5	32.7217	23992.6	0
734	Concrete unconfined	4028.79	2396.84	236.462	56	34.344	26015.1	0	67	34.2454	25867.9	0	81.4	34.0693	25613.5	0	103.3	33.6922	25089.3	0	122.3	33.2507	24498.4	0	140.4	32.7249	23995.4	0
735	Concrete unconfined	162.081	2493.82	236.462	56	34.344	26015.1	0	67	34.2454	25867.9	0	81.3	34.0707	25615.5	0	103.2	33.6943	25092.1	0.00685923	122.2	33.2534	24501.8	0.0201979	140.3	32.7281	23998.2	0.0500243
736	Concrete unconfined	2426	2553.71	236.462	55.9	34.3448	26016.3	0	66.9	34.2464	25869.5	0	81.2	34.0721	25617.5	0.000250053	103.2	33.6943	25092.1	0.0639097	122.2	33.2534	24501.8	0.0742048	140.3	32.7281	23998.2	0.113329
737	Concrete confined	364.682	2618.29	236.462	55.9	50.1176	26016.3	0	66.9	50.0019	25869.5	0	81.2	49.7968	25617.5	0	103.2	48.6543	25092.1	0.0100535	122.3	47.6433	24498.4	0	140.5	46.6623	23992.6	0.00521828
738	Concrete confined	506.437	2638.45	236.462	55.9	50.1176	26016.3	0	67	50.0007	25867.9	0	81.3	49.7952	25615.5	0	103.4	48.6496	25086.5	0.052643	122.4	47.6402	24494.9	0	140.7	46.6549	23986.9	0.0342793
739	Concrete confined	506.437	2661.89	236.462	55.9	50.1176	26016.3	0	67	50.0007	25867.9	0.0235872	81.3	49.7952	25615.5	0.0258911	103.4	48.6496	25086.5	0.102176	122.5	47.6372	24491.5	0	140.8	46.6512	23984.1	0.0680821
740	Concrete confined	506.437	2685.33	236.462	55.8	50.1185	26017.4	0.00660112	66.8	50.0031	25871	0.0719488	81.1	49.7985	25619.5	0.0726992	103.2	48.6543	25092.1	0.151717	122.2	47.6463	24501.8	0.0256422	140.5	46.6623	23992.6	0.101911
741	Concrete confined	506.437	2708.77	236.462	55.5	50.1211	26020.9	0.0549705	66.4	50.0079	25877	0.120313	80.6	49.8067	25629.5	0.119513	102.5	48.6708	25111.4	0.201263	121.4	47.6704	24529.3	0.0562119	139.6	46.6954	24018	0.135767
742	Concrete confined	506.437	2732.2	236.462	55.1	50.1246	26025.4	0.103339	65.9	50.0139	25884.5	0.168674	79.9	49.8181	25643.3	0.166327	101.7	48.6895	25133.3	0.250805	120.4	47.7002	24563.3	0.0867824	138.3	46.7426	24054.3	0.169627
743	Concrete confined	364.682	2752.36	236.462	54.7	50.1281	26029.9	0.144939	65.4	50.0198	25891.9	0.210266	79.3	49.8278	25655	0.206583	100.9	48.7079	25154.9	0.293402	119.5	47.7267	24593.6	0.113066	137.3	46.7785	24082	0.198727
744	Concrete confined	506.437	2772.52	236.462	54.4	50.1306	26033.2	0.186536	65	50.0244	25897.7	0.251856	78.9	49.8341	25662.7	0.246831	100.3	48.7216	25171	0.335992	118.7	47.75	24620.2	0.139336	136.4	46.8105	24106.7	0.227809
745	Concrete confined	506.437	2795.96	236.462	54	50.134	26037.6	0.234897	64.5	50.0302	25904.9	0.300208	78.2	49.8452	25676.1	0.293629	99.5	48.7396	25192.3	0.385499	117.8	47.7759	24649.9	0.169873	135.2	46.8527	24139.3	0.261611
746	Concrete confined	506.437	2819.4	236.462	53.5	50.1382	26043	0.28326	63.7	50.0392	25916.3	0.348557	77.3	49.8591	25693.1	0.34042	98.3	48.7663	25223.7	0.434994	116.3	47.8185	24698.8	0.200414	133.4	46.9149	24187.6	0.295405
747	Concrete confined	506.437	2842.84	236.462	52.6	50.1455	26052.5	0.331622	62.7	50.0502	25930.3	0.396901	75.9	49.8803	25719	0.3872	96.6	48.8033	25267.4	0.484465	114.2	47.8767	24765.9	0.230952	130.9	46.9993	24253.5	0.329178
748	Concrete confined	506.437	2866.28	236.462	51.7	50.1526	26061.7	0.379976	61.4	50.0641	25947.9	0.445237	74.3	49.9037	25747.8	0.433971	94.4	48.8496	25322.5	0.533904	111.5	47.9493	24849.9	0.26148	127.7	47.104	24335.8	0.362911
749	Concrete confined	364.682	2886.44	236.462	50.7	50.1602	26071.7	0.421561	60.2	50.0765	25963.7	0.486804	72.7	49.9264	25775.6	0.474181	92.3	48.8924	25373.5	0.576396	109	48.0142	24925.4	0.287712	124.7	47.1986	24414.6	0.391888
750	Concrete confined	506.437	2906.6	236.462	49.7	50.1675	26081.3	0.463143	58.9	50.0895	25980.2	0.528361	71	49.9496	25804.3	0.51438	90.1	48.9356	25425.3	0.618864	106.3	48.0818	25004.5	0.313923	121.4	47.2988	24529.3	0.420829
751	Concrete confined	506.437	2930.03	236.462	48.4	50.1766	26093.3	0.511483	57.1	50.1067	26002.2	0.576669	68.7	49.9795	25841.6	0.561104	87	48.9937	25495.4	0.668201	102.6	48.1704	25108.6	0.344373	116.9	47.4292	24679.4	0.454426
752	Concrete confined	506.437	2953.47	236.462	46.7	50.1879	26108.2	0.559818	54.9	50.1264	26027.6	0.624964	65.9	50.0139	25884.5	0.607804	83.1	49.0625	25578.8	0.717481	97.8	48.2783	25236.7	0.374787	111.3	47.5812	24856	0.487947
753	Concrete confined	506.437	2976.91	236.462	44.8	50.1995	26123.7	0.608146	52.3	50.1479	26055.6	0.673244	62.4	50.0535	25934.4	0.654473	78.4	49.1389	25672.3	0.7667	92.1	48.3964	25378.3	0.405161	104.5	47.7511	25055.7	0.521391
754	Concrete confined	506.437	3000.35	236.462	42.6	50.2118	26140.2	0.656463	49.5	50.169	26083.2	0.721514	58.6	50.0924	25984	0.701123	73.2	49.2153	25767	0.815869	85.6	48.518	25526	0.435486	96.9	47.9222	25259.8	0.554759
755	Concrete confined	364.682	3020.51	236.462	40.5	50.2224	26154.5	0.698014	46.8	50.1873	26107.4	0.763016	55.1	50.1246	26025.4	0.741228	68.3	49.2798	25847.8	0.858128	79.6	48.6182	25649.2	0.461534	89.9	48.0628	25429.9	0.583413
756	Concrete unconfined	411.604	3038.47	236.462	38.6	34.4413	26166.2	1	44.2	34.4175	26128.4	1	51.8	34.3739	26060.7	1	63.6	34.2791	25917.8	1	73.8	34.169	25756.6	0.965418	83	34.0463	25580.9	1
757	Concrete unconfined	411.604	9.525	258.068	36.3	34.4491	26178.8	1	41.3	34.4307	26149.2	1	47.9	34.398	26097.8	1	58.3	34.3259	25987.7	1	67.1	34.2443	25866.4	1	75.1	34.1531	25733.5	1
758	Concrete confined	364.682	27.4892	258.068	37.6	50.2351	26171.9	0.965501	43	50.2097	26137.3	1	50.1	50.1646	26077.5	0.995897	61.3	49.3595	25949.3	1	70.9	48.7436	25806	0.862766	79.6	48.2408	25649.2	0.73851
759	Concrete confined	506.437	47.6479	258.068	39.4	50.2275	26161.4	0.918984	45.3	50.1966	26119.8	1	53.1	50.1415	26047.2	0.952677	65.5	49.3134	25890.4	1	76	48.6729	25717.2	0.824268	85.6	48.1412	25526	0.708248
760	Concrete confined	506.437	71.087	258.068	41.6	50.217	26147.2	0.864891	48.2	50.178	26095.1	1	57	50.1076	26003.4	0.902428	70.9	49.2465	25806	1	82.7	48.5679	25587.1	0.779521	93.4	47.9945	25347	0.673076
761	Concrete confined	506.437	94.5261	258.068	43.4	50.2075	26134.4	0.810793	50.6	50.1609	26072.6	1	60.1	50.0776	25965	0.852148	75.1	49.1884	25733.5	1	87.9	48.4765	25475.4	0.734684	99.5	47.8659	25192.3	0.637809
762	Concrete confined	506.437	117.965	258.068	45	50.1984	26122.1	0.756684	52.6	50.1455	26052.5	1	62.8	50.0491	25928.9	0.801844	78.7	49.1342	25666.6	1	92.3	48.3924	25373.5	0.689785	104.7	47.7463	25050.1	0.602476
763	Concrete confined	506.437	141.404	258.068	46	50.1923	26114.1	0.702567	54	50.134	26037.6	1	64.5	50.0302	25904.9	0.751501	81.1	49.0958	25619.5	0.969003	95.1	48.3356	25305.2	0.64479	108	47.6657	24955	0.567038
764	Concrete confined	364.682	161.563	258.068	46.6	50.1885	26109	0.656014	54.7	50.1281	26029.9	0.98906	65.4	50.0198	25891.9	0.708181	82.3	49.076	25595.3	0.927093	96.5	48.3062	25270	0.606039	109.7	47.6227	24904.5	0.536503
765	Concrete confined	506.437	181.722	258.068	47.6	50.182	26100.4	0.609464	56	50.1167	26015.1	0.941052	67.2	49.9982	25864.9	0.664877	84.6	49.0366	25547.3	0.885235	99.4	48.2432	25194.9	0.567313	113	47.5363	24803.6	0.50599
766	Concrete confined	506.437	205.161	258.068	48.8	50.1739	26089.7	0.555337	57.7	50.101	25995	0.885231	69.3	49.9719	25832	0.614513	87.5	48.9846	25484.4	0.836555	102.9	48.1634	25100.4	0.522259	117.2	47.4207	24669.6	0.470481
767	Concrete confined	506.437	228.6	258.068	49.6	50.1682	26082.2	0.5012	58.7	50.0915	25982.7	0.829383	70.6	49.9549	25810.9	0.564122	89.2	48.9528	25446	0.787794	104.9	48.1159	25044.4	0.477134	119.5	47.3548	24593.6	0.434901
768	Concrete confined	506.437	252.039	258.068	50.2	50.1639	26076.5	0.447062	59.5	50.0836	25972.7	0.773523	71.6	49.9415	25794.3	0.513714	90.4	48.9298	25418.3	0.738994	106.4	48.0794	25001.6	0.431977	121.3	47.3018	24532.7	0.399285
769	Concrete confined	506.437	275.478	258.068	50.3	50.1631	26075.6	0.392917	59.6	50.0826	25971.4	0.717644	71.8	49.9388	25790.9	0.463295	90.6	48.9259	25413.7	0.690141	106.6	48.0744	24995.8	0.386799	121.5	47.2959	24525.9	0.363645
770	Concrete confined	364.682	295.637	258.068	50.3	50.1631	26075.6	0.346353	59.6	50.0826	25971.4	0.669583	71.7	49.9401	25792.6	0.419931	90.4	48.9298	25418.3	0.648112	106.2	48.0843	25007.3	0.347942	121.1	47.3077	24539.5	0.332994
771	Concrete confined	506.437	315.796	258.068	50.9	50.1587	26069.7	0.299784	60.4	50.0745	25961.1	0.621535	72.7	49.9264	25775.6	0.376568	91.8	48.9023	25385.4	0.606131	107.9	48.042	24957.9	0.309069	123.1	47.2477	24470.7	0.30232
772	Concrete confined	506.437	339.235	258.068	51.6	50.1533	26062.7	0.245637	61.3	50.0652	25949.3	0.565661	73.9	49.9095	25754.8	0.326137	93.3	48.8722	25349.4	0.557297	109.8	47.9937	24901.5	0.263849	125.4	47.1768	24393.6	0.266629
773	Concrete confined	506.437	362.674	258.068	51.9	50.151	26059.7	0.191486	61.7	50.061	25943.9	0.509776	74.3	49.9037	25747.8	0.2757	93.9	48.8599	25334.8	0.50843	110.5	47.9755	24880.4	0.218626	126.2	47.1517	24373.6	0.230939
774	Concrete confined	506.437	386.113	258.068	52.1	50.1495	26057.6	0.137338	61.9	50.0589	25941.2	0.453888	74.6	49.8994	25742.4	0.225264	94.2	48.8537	25327.4	0.459553	110.9	47.9651	24868.2	0.173402	126.6	47.139	24363.6	0.195252
775	Concrete confined	506.437	409.552	258.068	51.8	50.1518	26060.7	0.0831927	61.5	50.0631	25946.6	0.397998	74.1	49.9066	25751.3	0.174839	93.6	48.8661	25342.1	0.410663	110.1	47.9859	24892.5	0.128222	125.6	47.1705	24388.6	0.159615
776	Concrete confined	364.682	429.711	258.068	51.6	50.1533	26062.7	0.0366268	61.2	50.0662	25950.6	0.349932	73.7	49.9123	25758.3	0.131476	92.9	48.8803	25359.1	0.368625	109.2	48.0091	24919.5	0.0893808	124.5	47.2048	24421.6	0.128988
777	Concrete unconfined	2426	494.291	258.068	51.7	34.3746	26061.7	0.088649	61.4	34.2994	25947.9	0.524985	74	34.1666	25753.1	0.219005	93.2	33.8831	25351.8	0.579047	109.5	33.5602	24910.5	0.160668	124.9	33.1817	24407.5	0.258857
778	Concrete unconfined	162.081	554.182	258.068	51.9	34.3733	26059.7	0.0202102	61.6	34.2976	25945.3	0.309796	74.2	34.1642	25749.5	0.0914486	93.6	33.8761	25342.1	0.38798	109.9	33.5513	24898.5	0.0640139	125.2	33.1735	24398.6	0.147083
779	Concrete unconfined	4028.79	651.164	258.068	51.9	34.3733	26059.7	0	61.7	34.2967	25943.9	0	74.3	34.1629	25747.8	0	93.7	33.8743	25339.7	0.0786867	110	33.5491	24895.5	0.00735183	125.4	33.1681	24393.6	0.0678681
780	Concrete unconfined	162.081	748.145	258.068	52	34.3726	26058.7	0	61.7	34.2967	25943.9	0	74.3	34.1629	25747.8	0	93.7	33.8743	25339.7	0	110	33.5491	24895.5	0	125.4	33.1681	24393.6	0
781	Concrete unconfined	4028.79	845.127	258.068	51.9	34.3733	26059.7	0	61.6	34.2976	25945.3	0	74.3	34.1629	25747.8	0	93.7	33.8743	25339.7	0	110	33.5491	24895.5	0	125.3	33.1708	24396.1	0
782	Concrete unconfined	162.081	942.109	258.068	51.9	34.3733	26059.7	0	61.6	34.2976	25945.3	0	74.3	34.1629	25747.8	0	93.6	33.8761	25342.1	0	110	33.5491	24895.5	0	125.3	33.1708	24396.1	0
783	Concrete unconfined	4028.79	1039.09	258.068	51.9	34.3733	26059.7	0	61.6	34.2976	25945.3	0	74.3	34.1629	25747.8	0	93.6	33.8761	25342.1	0	109.9	33.5513	24898.5	0	125.3	33.1708	24396.1	0
784	Concrete unconfined	162.081	1136.07	258.068	51.9	34.3733	26059.7	0	61.6	34.2976	25945.3	0	74.3	34.1629	25747.8	0	93.6	33.8761	25342.1	0	109.9	33.5513	24898.5	0	125.3	33.1708	24396.1	0
785	Concrete unconfined	4028.79	1233.05	258.068	51.9	34.3733	26059.7	0	61.6	34.2976	25945.3	0	74.2	34.1642	25749.5	0	93.6	33.8761	25342.1	0	109.9	33.5513	24898.5	0	125.2	33.1735	24398.6	0
786	Concrete unconfined	162.081	1330.04	258.068	51.9	34.3733	26059.7	0	61.6	34.2976	25945.3	0	74.2	34.1642	25749.5	0	93.6	33.8761	25342.1	0	109.9	33.5513	24898.5	0	125.2	33.1735	24398.6	0
787	Concrete unconfined	4028.79	1427.02	258.068	51.9	34.3733	26059.7	0	61.6	34.2976	25945.3	0	74.2	34.1642	25749.5	0	93.6	33.8761	25342.1	0	109.9	33.5513	24898.5	0	125.2	33.1735	24398.6	0
788	Concrete unconfined	162.081	1524	258.068	51.9	34.3733	26059.7	0	61.5	34.2985	25946.6	0	74.2	34.1642	25749.5	0	93.5	33.8778	25344.6	0	109.8	33.5535	24901.5	0	125.2	33.1735	24398.6	0
789	Concrete unconfined	4028.79	1620.98	258.068	51.9	34.3733	26059.7	0	61.6	34.2976	25945.3	0	74.2	34.1642	25749.5	0	93.6	33.8761	25342.1	0	109.9	33.5513	24898.5	0	125.2	33.1735	24398.6	0
790	Concrete unconfined	162.081	1717.96	258.068	51.9	34.3733	26059.7	0	61.6	34.2976	25945.3	0	74.2	34.1642	25749.5	0	93.6	33.8761	25342.1	0	109.9	33.5513	24898.5	0	125.2	33.1735	24398.6	0
791	Concrete unconfined	4028.79	1814.95	258.068	51.9	34.3733	26059.7	0	61.6	34.2976	25945.3	0	74.2	34.1642	25749.5	0	93.6	33.8761	25342.1	0	109.9	33.5513	24898.5	0	125.2	33.1735	24398.6	0
792	Concrete unconfined	162.081	1911.93	258.068	51.9	34.3733	26059.7	0	61.6	34.2976	25945.3	0	74.3	34.1629	25747.8	0	93.6	33.8761	25342.1	0	109.9	33.5513	24898.5	0	125.3	33.1708	24396.1	0
793	Concrete unconfined	4028.79	2008.91	258.068	51.9	34.3733	26059.7	0	61.6	34.2976	25945.3	0	74.3	34.1629	25747.8	0	93.6	33.8761	25342.1	0	109.9	33.5513	24898.5	0	125.3	33.1708	24396.1	0
794	Concrete unconfined	162.081	2105.89	258.068	51.9	34.3733	26059.7	0	61.6	34.2976	25945.3	0	74.3	34.1629	25747.8	0	93.6	33.8761	25342.1	0	110	33.5491	24895.5	0	125.3	33.1708	24396.1	0
795	Concrete unconfined	4028.79	2202.87	258.068	51.9	34.3733	26059.7	0	61.6	34.2976	25945.3	0	74.3	34.1629	25747.8	0	93.7	33.8743	25339.7	0	110	33.5491	24895.5	0	125.3	33.1708	24396.1	0
796	Concrete unconfined	162.081	2299.85	258.068	52	34.3726	26058.7	0	61.7	34.2967	25943.9	0	74.3	34.1629	25747.8	0	93.7	33.8743	25339.7	0	110	33.5491	24895.5	0	125.4	33.1681	24393.6	0
797	Concrete unconfined	4028.79	2396.84	258.068	51.9	34.3733	26059.7	0	61.7	34.2967	25943.9	0	74.3	34.1629	25747.8	0	93.7	33.8743	25339.7	0	110	33.5491	24895.5	0	125.4	33.1681	24393.6	0
798	Concrete unconfined	162.081	2493.82	258.068	51.9	34.3733	26059.7	0	61.6	34.2976	25945.3	0	74.2	34.1642	25749.5	0	93.6	33.8761	25342.1	0.00685923	109.9	33.5513	24898.5	0.0201979	125.2	33.1735	24398.6	0.0500243
799	Concrete unconfined	2426	2553.71	258.068	51.7	34.3746	26061.7	0	61.4	34.2994	25947.9	0	74	34.1666	25753.1	0.000250053	93.2	33.8831	25351.8	0.0639097	109.5	33.5602	24910.5	0.0742048	124.9	33.1817	24407.5	0.113329
800	Concrete confined	364.682	2618.29	258.068	51.6	50.1533	26062.7	0	61.2	50.0662	25950.6	0	73.7	49.9123	25758.3	0	92.9	48.8803	25359.1	0.0105616	109.2	48.0091	24919.5	0	124.5	47.2048	24421.6	0.00644594
801	Concrete confined	506.437	2638.45	258.068	51.8	50.1518	26060.7	0	61.5	50.0631	25946.6	0	74.1	49.9066	25751.3	0	93.6	48.8661	25342.1	0.0530725	110.1	47.9859	24892.5	0	125.6	47.1705	24388.6	0.0353523
802	Concrete confined	506.437	2661.89	258.068	52.1	50.1495	26057.6	0	61.9	50.0589	25941.2	0.0237148	74.6	49.8994	25742.4	0.0261196	94.2	48.8537	25327.4	0.102519	110.9	47.9651	24868.2	0	126.6	47.139	24363.6	0.0689934
803	Concrete confined	506.437	2685.33	258.068	51.9	50.151	26059.7	0.00667567	61.7	50.061	25943.9	0.0720584	74.3	49.9037	25747.8	0.0728993	93.9	48.8599	25334.8	0.151998	110.5	47.9755	24880.4	0.026345	126.2	47.1517	24373.6	0.10272
804	Concrete confined	506.437	2708.77	258.068	51.6	50.1533	26062.7	0.0550347	61.3	50.0652	25949.3	0.120404	73.9	49.9095	25754.8	0.119678	93.3	48.8722	25349.4	0.201476	109.8	47.9937	24901.5	0.0568395	125.4	47.1768	24393.6	0.136458
805	Concrete confined	506.437	2732.2	258.068	50.9	50.1587	26069.7	0.103397	60.4	50.0745	25961.1	0.168753	72.7	49.9264	25775.6	0.16647	91.8	48.9023	25385.4	0.250963	107.9	48.042	24957.9	0.0873795	123.1	47.2477	24470.7	0.170242
806	Concrete confined	364.682	2752.36	258.068	50.3	50.1631	26075.6	0.144989	59.6	50.0826	25971.4	0.210331	71.7	49.9401	25792.6	0.206703	90.4	48.9298	25418.3	0.293509	106.2	48.0843	25007.3	0.113631	121.1	47.3077	24539.5	0.199272
807	Concrete confined	506.437	2772.52	258.068	50.3	50.1631	26075.6	0.186574	59.6	50.0826	25971.4	0.251902	71.8	49.9388	25790.9	0.246917	90.6	48.9259	25413.7	0.336036	106.6	48.0744	24995.8	0.139795	121.5	47.2959	24525.9	0.22822
808	Concrete confined	506.437	2795.96	258.068	50.2	50.1639	26076.5	0.234923	59.5	50.0836	25972.7	0.300234	71.6	49.9415	25794.3	0.293679	90.4	48.9298	25418.3	0.385481	106.4	48.0794	25001.6	0.170244	121.3	47.3018	24532.7	0.261895
809	Concrete confined	506.437	2819.4	258.068	49.6	50.1682	26082.2	0.283278	58.7	50.0915	25982.7	0.348567	70.6	49.9549	25810.9	0.340443	89.2	48.9528	25446	0.434919	104.9	48.1159	25044.4	0.20072	119.5	47.3548	24593.6	0.295589
810	Concrete confined	506.437	2842.84	258.068	48.8	50.1739	26089.7	0.33163	57.7	50.101	25995	0.396895	69.3	49.9719	25832	0.387195	87.5	48.9846	25484.4	0.484337	102.9	48.1634	25100.4	0.231192	117.2	47.4207	24669.6	0.329264
811	Concrete confined	506.437	2866.28	258.068	47.6	50.182	26100.4	0.379975	56	50.1167	26015.1	0.445215	67.2	49.9982	25864.9	0.433938	84.6	49.0366	25547.3	0.533714	99.4	48.2432	25194.9	0.261669	113	47.5363	24803.6	0.362907
812	Concrete confined	364.682	2886.44	258.068	46.6	50.1885	26109	0.421553	54.7	50.1281	26029.9	0.486769	65.4	50.0198	25891.9	0.474125	82.3	49.076	25595.3	0.576161	96.5	48.3062	25270	0.287851	109.7	47.6227	24904.5	0.391806
813	Concrete confined	506.437	2906.6	258.068	46	50.1923	26114.1	0.46313	54	50.134	26037.6	0.528319	64.5	50.0302	25904.9	0.514312	81.1	49.0958	25619.5	0.618616	95.1	48.3356	25305.2	0.314003	108	47.6657	24955	0.420691
814	Concrete confined	506.437	2930.03	258.068	45	50.1984	26122.1	0.511465	52.6	50.1455	26052.5	0.576622	62.8	50.0491	25928.9	0.561025	78.7	49.1342	25666.6	0.667942	92.3	48.3924	25373.5	0.3444	104.7	47.7463	25050.1	0.45424
815	Concrete confined	506.437	2953.47	258.068	43.4	50.2075	26134.4	0.559796	50.6	50.1609	26072.6	0.624911	60.1	50.0776	25965	0.607714	75.1	49.1884	25733.5	0.71721	87.9	48.4765	25475.4	0.374774	99.5	47.8659	25192.3	0.487721
816	Concrete confined	506.437	2976.91	258.068	41.6	50.217	26147.2	0.608121	48.2	50.178	26095.1	0.673189	57	50.1076	26003.4	0.65438	70.9	49.2465	25806	0.766436	82.7	48.5679	25587.1	0.405117	93.4	47.9945	25347	0.521148
817	Concrete confined	506.437	3000.35	258.068	39.4	50.2275	26161.4	0.656436	45.3	50.1966	26119.8	0.721456	53.1	50.1415	26047.2	0.701025	65.5	49.3134	25890.4	0.8156	76	48.6729	25717.2	0.435418	85.6	48.1412	25526	0.554496
818	Concrete confined	364.682	3020.51	258.068	37.6	50.2351	26171.9	0.697989	43	50.2097	26137.3	0.762963	50.1	50.1646	26077.5	0.741138	61.3	49.3595	25949.3	0.857889	70.9	48.7436	25806	0.461458	79.6	48.2408	25649.2	0.583168
819	Concrete unconfined	411.604	3038.47	258.068	36.3	34.4491	26178.8	1	41.3	34.4307	26149.2	1	47.9	34.398	26097.8	1	58.3	34.3259	25987.7	1	67.1	34.2443	25866.4	0.965418	75.1	34.1531	25733.5	1
820	Concrete unconfined	321.532	9.525	277.311	35.1	34.4528	26184.7	1	39.7	34.4372	26159.6	1	45.8	34.4094	26115.7	1	55.4	34.3486	26022	1	63.5	34.28	25919.2	1	70.9	34.2031	25806	1
821	Steel	284.878	27.4892	277.311	36.2	413.686	199948	0	41.1	413.686	199948	1	47.6	413.686	199948	0	57.9	413.686	199948	1	66.6	413.686	199948	0	74.5	413.686	199948	0
822	Concrete confined	395.613	47.6479	277.311	37.3	50.2363	26173.5	0.918954	42.6	50.2118	26140.2	1	49.6	50.1682	26082.2	0.952582	60.5	49.3677	25959.8	1	69.9	48.7566	25822.4	0.824032	78.3	48.2609	25674.2	0.707992
823	Concrete confined	395.613	71.087	277.311	39.2	50.2284	26162.6	0.864857	45.1	50.1978	26121.3	1	52.9	50.1431	26049.3	0.902313	65.1	49.318	25896.3	1	75.5	48.6802	25726.3	0.779233	84.9	48.1534	25541	0.672769
824	Concrete confined	395.613	94.5261	277.311	40.9	50.2205	26151.9	0.810758	47.2	50.1847	26103.9	1	55.6	50.1202	26019.7	0.852023	68.9	49.2723	25838.4	1	80.1	48.6103	25639.4	0.734378	90.3	48.0552	25420.7	0.637485
825	Concrete confined	395.613	117.965	277.311	42.3	50.2134	26142.3	0.756649	49.1	50.1718	26086.9	1	58.2	50.0963	25988.9	0.801721	72.3	49.2277	25782.5	1	84.3	48.5407	25553.7	0.689487	95.2	47.9578	25302.7	0.602159
826	Concrete confined	395.613	141.404	277.311	43.7	50.2059	26132.2	0.702539	51	50.1579	26068.7	1	60.5	50.0735	25959.8	0.751401	75.5	49.1825	25726.3	0.968682	88.2	48.471	25468.7	0.644555	99.7	47.8615	25187	0.566787
827	Steel	284.878	161.563	277.311	44.4	413.686	199948	0	51.9	413.686	199948	1	61.7	413.686	199948	0	77.1	413.686	199948	0	90.1	413.686	199948	0	102	413.686	199948	0
828	Concrete confined	395.613	181.722	277.311	44.9	50.199	26122.9	0.609439	52.6	50.1455	26052.5	0.940952	62.6	50.0513	25931.7	0.664783	78.3	49.1404	25674.2	0.884905	91.5	48.4082	25392.5	0.567106	103.6	47.7724	25081	0.505776
829	Concrete confined	395.613	205.161	277.311	45.8	50.1935	26115.7	0.555316	53.7	50.1365	26040.8	0.88512	64.1	50.0347	25910.7	0.614421	80.2	49.1104	25637.4	0.836192	93.8	48.3623	25337.2	0.522064	106.3	47.7077	25004.5	0.470285
830	Concrete confined	395.613	228.6	277.311	46.5	50.1892	26109.9	0.501184	54.6	50.1289	26031	0.829278	65.2	50.0221	25894.8	0.564044	81.7	49.086	25607.4	0.787449	95.6	48.3251	25292.7	0.476987	108.4	47.6557	24943.2	0.434762
831	Concrete confined	395.613	252.039	277.311	47.1	50.1853	26104.8	0.447053	55.4	50.122	26022	0.773429	66.2	50.0103	25880	0.513656	83	49.0642	25580.9	0.738686	97.2	48.2912	25252.1	0.431888	110.3	47.6072	24886.4	0.399212
832	Concrete confined	395.613	275.478	277.311	47.7	50.1814	26099.6	0.392916	56.1	50.1158	26014	0.717574	67.2	49.9982	25864.9	0.463263	84.2	49.0436	25555.8	0.689908	98.6	48.2608	25215.9	0.386773	112	47.5628	24834.6	0.36364
833	Steel	284.878	295.637	277.311	48	413.686	199948	0	56.5	413.686	199948	0	67.6	413.686	199948	0	84.8	413.686	199948	0	99.4	413.686	199948	0	112.8	413.686	199948	0
834	Concrete confined	395.613	315.796	277.311	48.1	50.1787	26096	0.299794	56.7	50.1103	26007	0.621481	67.9	49.9896	25854.1	0.376568	85.2	49.0261	25534.6	0.60595	99.7	48.2365	25187	0.309136	113.3	47.5282	24794.2	0.302423
835	Concrete confined	395.613	339.235	277.311	48.4	50.1766	26093.3	0.245655	57.1	50.1067	26002.2	0.565613	68.4	49.9833	25846.3	0.326161	85.7	49.0172	25523.8	0.557129	100.4	48.2208	25168.3	0.263991	114.1	47.5066	24769.1	0.266824
836	Concrete confined	395.613	362.674	277.311	48.6	50.1753	26091.5	0.191514	57.4	50.1039	25998.6	0.509741	68.7	49.9795	25841.6	0.275748	86.2	49.0082	25513	0.508303	100.9	48.2095	25154.9	0.218839	114.6	47.493	24753.3	0.231218
837	Concrete confined	395.613	386.113	277.311	48.9	50.1732	26088.8	0.137373	57.7	50.101	25995	0.453868	69.1	49.9745	25835.2	0.225335	86.6	49.001	25504.2	0.459471	101.4	48.1981	25141.4	0.17368	115.3	47.4738	24731	0.1956
838	Concrete confined	395.613	409.552	277.311	49.1	50.1718	26086.9	0.083229	58	50.0982	25991.4	0.397993	69.5	49.9693	25828.8	0.174918	87.1	48.9919	25493.2	0.410632	102	48.1843	25125.1	0.128514	116	47.4544	24708.5	0.159974
839	Steel	284.878	429.711	277.311	49.2	413.686	199948	0	58.2	413.686	199948	0	69.7	413.686	199948	0	87.4	413.686	199948	0	102.4	413.686	199948	0	116.3	413.686	199948	0
840	Concrete unconfined	1895.12	494.291	277.311	49.3	34.3897	26085	0.088649	58.3	34.3259	25987.7	0.524985	69.8	34.2154	25824	0.219005	87.5	33.9779	25484.4	0.579047	102.5	33.7084	25111.4	0.160668	116.4	33.3997	24695.6	0.258857
841	Steel	126.613	554.182	277.311	49.4	413.686	199948	0	58.4	413.686	199948	0	69.9	413.686	199948	0	87.7	413.686	199948	0	102.6	413.686	199948	0	116.5	413.686	199948	0
842	Concrete unconfined	3147.17	651.164	277.311	49.4	34.3891	26084.1	0	58.3	34.3259	25987.7	0	69.9	34.2143	25822.4	0	87.6	33.9763	25482.1	0.0786867	102.5	33.7084	25111.4	0.00735183	116.4	33.3997	24695.6	0.0678681
843	Steel	126.613	748.145	277.311	49.4	413.686	199948	0	58.3	413.686	199948	0	69.9	413.686	199948	0	87.6	413.686	199948	0	102.4	413.686	199948	0	116.3	413.686	199948	0
844	Concrete unconfined	3147.17	845.127	277.311	49.4	34.3891	26084.1	0	58.3	34.3259	25987.7	0	69.9	34.2143	25822.4	0	87.6	33.9763	25482.1	0	102.4	33.7104	25114.1	0	116.3	33.4021	24698.8	0
845	Steel	126.613	942.109	277.311	49.4	413.686	199948	0	58.3	413.686	199948	0	69.9	413.686	199948	0	87.6	413.686	199948	0	102.4	413.686	199948	0	116.3	413.686	199948	0
846	Concrete unconfined	3147.17	1039.09	277.311	49.4	34.3891	26084.1	0	58.2	34.3267	25988.9	0	69.9	34.2143	25822.4	0	87.5	33.9779	25484.4	0	102.4	33.7104	25114.1	0	116.3	33.4021	24698.8	0
847	Steel	126.613	1136.07	277.311	49.4	413.686	199948	0	58.2	413.686	199948	0	69.8	413.686	199948	0	87.5	413.686	199948	0	102.4	413.686	199948	0	116.3	413.686	199948	0
848	Concrete unconfined	3147.17	1233.05	277.311	49.3	34.3897	26085	0	58.2	34.3267	25988.9	0	69.8	34.2154	25824	0	87.5	33.9779	25484.4	0	102.3	33.7124	25116.9	0	116.2	33.4045	24702.1	0
849	Steel	126.613	1330.04	277.311	49.3	413.686	199948	0	58.2	413.686	199948	0	69.8	413.686	199948	0	87.5	413.686	199948	0	102.3	413.686	199948	0	116.2	413.686	199948	0
850	Concrete unconfined	3147.17	1427.02	277.311	49.3	34.3897	26085	0	58.2	34.3267	25988.9	0	69.8	34.2154	25824	0	87.5	33.9779	25484.4	0	102.3	33.7124	25116.9	0	116.2	33.4045	24702.1	0
851	Steel	126.613	1524	277.311	49.3	413.686	199948	0	58.2	413.686	199948	0	69.8	413.686	199948	0	87.4	413.686	199948	0	102.3	413.686	199948	0	116.1	413.686	199948	0
852	Concrete unconfined	3147.17	1620.98	277.311	49.3	34.3897	26085	0	58.2	34.3267	25988.9	0	69.8	34.2154	25824	0	87.5	33.9779	25484.4	0	102.3	33.7124	25116.9	0	116.2	33.4045	24702.1	0
853	Steel	126.613	1717.96	277.311	49.3	413.686	199948	0	58.2	413.686	199948	0	69.8	413.686	199948	0	87.5	413.686	199948	0	102.3	413.686	199948	0	116.2	413.686	199948	0
854	Concrete unconfined	3147.17	1814.95	277.311	49.3	34.3897	26085	0	58.2	34.3267	25988.9	0	69.8	34.2154	25824	0	87.5	33.9779	25484.4	0	102.3	33.7124	25116.9	0	116.2	33.4045	24702.1	0
855	Steel	126.613	1911.93	277.311	49.4	413.686	199948	0	58.2	413.686	199948	0	69.8	413.686	199948	0	87.5	413.686	199948	0	102.4	413.686	199948	0	116.3	413.686	199948	0
856	Concrete unconfined	3147.17	2008.91	277.311	49.4	34.3891	26084.1	0	58.2	34.3267	25988.9	0	69.9	34.2143	25822.4	0	87.5	33.9779	25484.4	0	102.4	33.7104	25114.1	0	116.3	33.4021	24698.8	0
857	Steel	126.613	2105.89	277.311	49.4	413.686	199948	0	58.3	413.686	199948	0	69.9	413.686	199948	0	87.6	413.686	199948	0	102.4	413.686	199948	0	116.3	413.686	199948	0
858	Concrete unconfined	3147.17	2202.87	277.311	49.4	34.3891	26084.1	0	58.3	34.3259	25987.7	0	69.9	34.2143	25822.4	0	87.6	33.9763	25482.1	0	102.4	33.7104	25114.1	0	116.3	33.4021	24698.8	0
859	Steel	126.613	2299.85	277.311	49.4	413.686	199948	0	58.3	413.686	199948	0	69.9	413.686	199948	0	87.6	413.686	199948	0	102.4	413.686	199948	0	116.3	413.686	199948	0
860	Concrete unconfined	3147.17	2396.84	277.311	49.4	34.3891	26084.1	0	58.3	34.3259	25987.7	0	69.9	34.2143	25822.4	0	87.6	33.9763	25482.1	0	102.5	33.7084	25111.4	0	116.4	33.3997	24695.6	0
861	Steel	126.613	2493.82	277.311	49.4	413.686	199948	0	58.4	413.686	199948	0	69.9	413.686	199948	0	87.7	413.686	199948	0	102.6	413.686	199948	0	116.5	413.686	199948	0
862	Concrete unconfined	1895.12	2553.71	277.311	49.3	34.3897	26085	0	58.3	34.3259	25987.7	0	69.8	34.2154	25824	0.000250053	87.5	33.9779	25484.4	0.0639097	102.5	33.7084	25111.4	0.0742048	116.4	33.3997	24695.6	0.113329
863	Steel	284.878	2618.29	277.311	49.2	413.686	199948	0	58.2	413.686	199948	0	69.7	413.686	199948	0	87.4	413.686	199948	0	102.4	413.686	199948	0	116.3	413.686	199948	0
864	Concrete confined	395.613	2638.45	277.311	49.1	50.1718	26086.9	0	58	50.0982	25991.4	0	69.5	49.9693	25828.8	0	87.1	48.9919	25493.2	0.0533203	102	48.1843	25125.1	0	116	47.4544	24708.5	0.0359322
865	Concrete confined	395.613	2661.89	277.311	48.9	50.1732	26088.8	0	57.7	50.101	25995	0.0238071	69.1	49.9745	25835.2	0.0262836	86.6	49.001	25504.2	0.102763	101.4	48.1981	25141.4	0	115.3	47.4738	24731	0.0696067
866	Concrete confined	395.613	2685.33	277.311	48.6	50.1753	26091.5	0.00673114	57.4	50.1039	25998.6	0.0721395	68.7	49.9795	25841.6	0.0730429	86.2	49.0082	25513	0.152198	100.9	48.2095	25154.9	0.0268383	114.6	47.493	24753.3	0.103273
867	Concrete confined	395.613	2708.77	277.311	48.4	50.1766	26093.3	0.055081	57.1	50.1067	26002.2	0.12047	68.4	49.9833	25846.3	0.119797	85.7	49.0172	25523.8	0.201628	100.4	48.2208	25168.3	0.057275	114.1	47.5066	24769.1	0.136922
868	Concrete confined	395.613	2732.2	277.311	48.1	50.1787	26096	0.103431	56.7	50.1103	26007	0.168799	67.9	49.9896	25854.1	0.166553	85.2	49.0261	25534.6	0.251055	99.7	48.2365	25187	0.0877149	113.3	47.5282	24794.2	0.170577
869	Steel	284.878	2752.36	277.311	48	413.686	199948	0	56.5	413.686	199948	0	67.6	413.686	199948	0	84.8	413.686	199948	0	99.4	413.686	199948	0	112.8	413.686	199948	0
870	Concrete confined	395.613	2772.52	277.311	47.7	50.1814	26099.6	0.186595	56.1	50.1158	26014	0.251927	67.2	49.9982	25864.9	0.246965	84.2	49.0436	25555.8	0.336061	98.6	48.2608	25215.9	0.140056	112	47.5628	24834.6	0.228442
871	Concrete confined	395.613	2795.96	277.311	47.1	50.1853	26104.8	0.234942	55.4	50.122	26022	0.300252	66.2	50.0103	25880	0.293715	83	49.0642	25580.9	0.385468	97.2	48.2912	25252.1	0.1705	110.3	47.6072	24886.4	0.262083
872	Concrete confined	395.613	2819.4	277.311	46.5	50.1892	26109.9	0.28329	54.6	50.1289	26031	0.348574	65.2	50.0221	25894.8	0.340459	81.7	49.086	25607.4	0.434865	95.6	48.3251	25292.7	0.200933	108.4	47.6557	24943.2	0.295711
873	Concrete confined	395.613	2842.84	277.311	45.8	50.1935	26115.7	0.331635	53.7	50.1365	26040.8	0.396891	64.1	50.0347	25910.7	0.387192	80.2	49.1104	25637.4	0.484247	93.8	48.3623	25337.2	0.231356	106.3	47.7077	25004.5	0.329319
874	Concrete confined	395.613	2866.28	277.311	44.9	50.199	26122.9	0.379975	52.6	50.1455	26052.5	0.445203	62.6	50.0513	25931.7	0.43392	78.3	49.1404	25674.2	0.533609	91.5	48.4082	25392.5	0.261773	103.6	47.7724	25081	0.362902
875	Steel	284.878	2886.44	277.311	44.4	413.686	199948	0	51.9	413.686	199948	0	61.7	413.686	199948	0	77.1	413.686	199948	0	90.1	413.686	199948	0	102	413.686	199948	0
876	Concrete confined	395.613	2906.6	277.311	43.7	50.2059	26132.2	0.463122	51	50.1579	26068.7	0.528297	60.5	50.0735	25959.8	0.514275	75.5	49.1825	25726.3	0.618483	88.2	48.471	25468.7	0.314044	99.7	47.8615	25187	0.420617
877	Concrete confined	395.613	2930.03	277.311	42.3	50.2134	26142.3	0.511452	49.1	50.1718	26086.9	0.576589	58.2	50.0963	25988.9	0.560971	72.3	49.2277	25782.5	0.66777	84.3	48.5407	25553.7	0.344417	95.2	47.9578	25302.7	0.454116
878	Concrete confined	395.613	2953.47	277.311	40.9	50.2205	26151.9	0.559781	47.2	50.1847	26103.9	0.624875	55.6	50.1202	26019.7	0.607653	68.9	49.2723	25838.4	0.717031	80.1	48.6103	25639.4	0.374764	90.3	48.0552	25420.7	0.487572
879	Concrete confined	395.613	2976.91	277.311	39.2	50.2284	26162.6	0.608105	45.1	50.1978	26121.3	0.673153	52.9	50.1431	26049.3	0.65432	65.1	49.318	25896.3	0.766262	75.5	48.6802	25726.3	0.405088	84.9	48.1534	25541	0.520989
880	Concrete confined	395.613	3000.35	277.311	37.3	50.2363	26173.5	0.656421	42.6	50.2118	26140.2	0.721424	49.6	50.1682	26082.2	0.700972	60.5	49.3677	25959.8	0.815451	69.9	48.7566	25822.4	0.435381	78.3	48.2609	25674.2	0.554353
881	Steel	284.878	3020.51	277.311	36.2	413.686	199948	0	41.1	413.686	199948	0	47.6	413.686	199948	0	57.9	413.686	199948	0	66.6	413.686	199948	0	74.5	413.686	199948	0
882	Concrete unconfined	321.532	3038.47	277.311	35.1	34.4528	26184.7	1	39.7	34.4372	26159.6	1	45.8	34.4094	26115.7	1	55.4	34.3486	26022	1	63.5	34.28	25919.2	0.965418	70.9	34.2031	25806	1
883	Concrete unconfined	362.903	9.525	295.275	33.9	34.4561	26190.1	1	38.1	34.4431	26169.1	1	43.6	34.4204	26132.9	1	52.3	34.3706	26055.6	1	59.8	34.3133	25968.9	1	66.5	34.2505	25875.5	1
884	Concrete unconfined	321.532	27.4892	295.275	35.1	34.4528	26184.7	1	39.6	34.4376	26160.2	1	45.7	34.41	26116.5	1	55.2	34.3501	26024.3	1	63.3	34.2819	25922	1	70.6	34.2064	25810.9	1
885	Concrete unconfined	446.515	47.6479	295.275	35.9	34.4504	26180.8	1	40.7	34.4332	26153.2	1	47.1	34.4025	26104.8	1	57.1	34.3355	26002.2	1	65.6	34.2596	25888.9	1	73.4	34.1739	25763.6	1
886	Concrete unconfined	446.515	71.087	295.275	37.2	34.4462	26174.1	1	42.4	34.4259	26141.6	1	49.3	34.3897	26085	1	60.2	34.3099	25963.7	1	69.4	34.2198	25830.4	1	77.7	34.1198	25685.6	1
887	Concrete unconfined	446.515	94.5261	295.275	38.6	34.4413	26166.2	1	44.3	34.417	26127.6	1	51.8	34.3739	26060.7	1	63.5	34.28	25919.2	1	73.5	34.1727	25761.8	1	82.5	34.0535	25591.2	1
888	Concrete unconfined	446.515	117.965	295.275	40	34.436	26157.7	1	46.1	34.4079	26113.2	1	54.2	34.3574	26035.4	1	66.8	34.2474	25871	1	77.4	34.1237	25691.3	1	87.1	33.9842	25493.2	1
889	Concrete unconfined	446.515	141.404	295.275	41.7	34.429	26146.5	1	48.3	34.3957	26094.2	1	56.9	34.3371	26004.6	1	70.5	34.2076	25812.6	1	82	34.0607	25601.4	1	92.5	33.8952	25368.7	1
890	Concrete unconfined	321.532	161.563	295.275	42.7	34.4246	26139.5	1	49.7	34.3873	26081.3	1	58.8	34.3218	25981.5	1	73	34.1786	25770.5	1	85.1	34.015	25536.7	1	96	33.8331	25282.6	1
891	Concrete unconfined	446.515	181.722	295.275	42.8	34.4241	26138.8	1	49.8	34.3867	26080.3	1	59	34.3201	25979	1	73.2	34.1762	25767	1	85.3	34.012	25532.4	1	96.3	33.8276	25275	0.999562
892	Concrete unconfined	446.515	205.161	295.275	43.1	34.4227	26136.6	1	50.2	34.3842	26076.5	1	59.4	34.3167	25973.9	1	73.8	34.169	25756.6	1	85.9	34.0028	25519.5	1	96.9	33.8166	25259.8	0.944016
893	Concrete unconfined	446.515	228.6	295.275	43.7	34.4199	26132.2	0.985084	50.9	34.3798	26069.7	1	60.4	34.3082	25961.1	1	75	34.1543	25735.3	1	87.3	33.981	25488.8	0.952994	98.6	33.7847	25215.9	0.888476
894	Concrete unconfined	446.515	252.039	295.275	44.3	34.417	26127.6	0.903448	51.8	34.3739	26060.7	1	61.4	34.2994	25947.9	1	76.4	34.1366	25709.8	1	89	33.9538	25450.6	0.883093	100.5	33.7481	25165.6	0.83293
895	Concrete unconfined	446.515	275.478	295.275	45.3	34.412	26119.8	0.821809	53	34.3658	26048.3	1	63.1	34.2838	25924.8	0.927746	78.6	34.1078	25668.5	1	91.7	33.9089	25387.8	0.813198	103.8	33.682	25075.4	0.777384
896	Concrete unconfined	321.532	295.637	295.275	46	34.4084	26114.1	0.751599	54	34.3588	26037.6	1	64.3	34.2724	25907.8	0.862453	80.2	34.0861	25637.4	1	93.6	33.8761	25342.1	0.753083	106.1	33.634	25010.2	0.729613
897	Concrete unconfined	446.515	315.796	295.275	45.8	34.4094	26115.7	0.681385	53.6	34.3616	26041.9	1	63.8	34.2772	25914.9	0.79716	79.6	34.0943	25649.2	1	92.8	33.89	25361.5	0.692963	105	33.6572	25041.6	0.681841
898	Concrete unconfined	446.515	339.235	295.275	45.5	34.411	26118.1	0.59975	53.3	34.3637	26045.1	1	63.3	34.2819	25922	0.72124	78.8	34.1051	25664.7	1	91.9	33.9055	25383.1	0.623067	103.9	33.6799	25072.6	0.626301
899	Concrete unconfined	446.515	362.674	295.275	45.7	34.41	26116.5	0.51811	53.5	34.3623	26043	0.997884	63.6	34.2791	25917.8	0.645315	79.1	34.1011	25658.9	0.998925	92.1	33.9021	25378.3	0.553167	104.3	33.6717	25061.4	0.570755
900	Concrete unconfined	446.515	386.113	295.275	46	34.4084	26114.1	0.436475	53.8	34.3602	26039.7	0.913667	64	34.2753	25912.1	0.569395	79.7	34.0929	25647.2	0.924151	92.9	33.8883	25359.1	0.483267	105.1	33.6551	25038.8	0.515209
901	Concrete unconfined	446.515	409.552	295.275	46.7	34.4046	26108.2	0.354835	54.8	34.353	26028.7	0.82945	65.3	34.2626	25893.3	0.493475	81.4	34.0693	25613.5	0.849372	94.9	33.853	25310.1	0.413371	107.5	33.604	24969.6	0.459664
902	Concrete unconfined	321.532	429.711	295.275	47.3	34.4013	26103.1	0.284623	55.5	34.3478	26020.9	0.75702	66.3	34.2526	25878.5	0.428182	82.7	34.0506	25587.1	0.785063	96.5	33.824	25270	0.353254	109.4	33.5624	24913.5	0.411892
903	Concrete unconfined	2138.95	494.291	295.275	47.3	34.4013	26103.1	0.088649	55.5	34.3478	26020.9	0.524985	66.2	34.2536	25880	0.219005	82.6	34.0521	25589.1	0.579047	96.4	33.8258	25272.5	0.160668	109.2	33.5669	24919.5	0.258857
904	Concrete unconfined	142.903	554.182	295.275	47.2	34.4019	26103.9	0.0202102	55.4	34.3486	26022	0.309796	66.1	34.2546	25881.5	0.0914486	82.4	34.055	25593.2	0.38798	96.1	33.8313	25280.1	0.0640139	108.8	33.5757	24931.4	0.147083
905	Concrete unconfined	3552.1	651.164	295.275	47.1	34.4025	26104.8	0	55.3	34.3493	26023.1	0	66	34.2556	25883	0	82.3	34.0564	25595.3	0.0786867	95.9	33.8349	25285.1	0.00735183	108.6	33.5801	24937.3	0.0678681
906	Concrete unconfined	142.903	748.145	295.275	47.1	34.4025	26104.8	0	55.3	34.3493	26023.1	0	66	34.2556	25883	0	82.2	34.0579	25597.3	0	95.8	33.8368	25287.7	0	108.4	33.5845	24943.2	0
907	Concrete unconfined	3552.1	845.127	295.275	47.1	34.4025	26104.8	0	55.3	34.3493	26023.1	0	66	34.2556	25883	0	82.2	34.0579	25597.3	0	95.8	33.8368	25287.7	0	108.4	33.5845	24943.2	0
908	Concrete unconfined	142.903	942.109	295.275	47.1	34.4025	26104.8	0	55.3	34.3493	26023.1	0	65.9	34.2566	25884.5	0	82.2	34.0579	25597.3	0	95.8	33.8368	25287.7	0	108.4	33.5845	24943.2	0
909	Concrete unconfined	3552.1	1039.09	295.275	47.1	34.4025	26104.8	0	55.3	34.3493	26023.1	0	65.9	34.2566	25884.5	0	82.1	34.0593	25599.3	0	95.7	33.8386	25290.2	0	108.4	33.5845	24943.2	0
910	Concrete unconfined	142.903	1136.07	295.275	47.1	34.4025	26104.8	0	55.2	34.3501	26024.3	0	65.9	34.2566	25884.5	0	82.1	34.0593	25599.3	0	95.7	33.8386	25290.2	0	108.4	33.5845	24943.2	0
911	Concrete unconfined	3552.1	1233.05	295.275	47.1	34.4025	26104.8	0	55.2	34.3501	26024.3	0	65.9	34.2566	25884.5	0	82.1	34.0593	25599.3	0	95.7	33.8386	25290.2	0	108.3	33.5867	24946.1	0
912	Concrete unconfined	142.903	1330.04	295.275	47.1	34.4025	26104.8	0	55.2	34.3501	26024.3	0	65.9	34.2566	25884.5	0	82.1	34.0593	25599.3	0	95.7	33.8386	25290.2	0	108.3	33.5867	24946.1	0
913	Concrete unconfined	3552.1	1427.02	295.275	47	34.403	26105.6	0	55.2	34.3501	26024.3	0	65.8	34.2576	25886	0	82	34.0607	25601.4	0	95.6	33.8404	25292.7	0	108.2	33.5888	24949.1	0
914	Concrete unconfined	142.903	1524	295.275	47	34.403	26105.6	0	55.2	34.3501	26024.3	0	65.8	34.2576	25886	0	82	34.0607	25601.4	0	95.6	33.8404	25292.7	0	108.2	33.5888	24949.1	0
915	Concrete unconfined	3552.1	1620.98	295.275	47	34.403	26105.6	0	55.2	34.3501	26024.3	0	65.8	34.2576	25886	0	82	34.0607	25601.4	0	95.6	33.8404	25292.7	0	108.2	33.5888	24949.1	0
916	Concrete unconfined	142.903	1717.96	295.275	47.1	34.4025	26104.8	0	55.2	34.3501	26024.3	0	65.9	34.2566	25884.5	0	82.1	34.0593	25599.3	0	95.7	33.8386	25290.2	0	108.3	33.5867	24946.1	0
917	Concrete unconfined	3552.1	1814.95	295.275	47.1	34.4025	26104.8	0	55.2	34.3501	26024.3	0	65.9	34.2566	25884.5	0	82.1	34.0593	25599.3	0	95.7	33.8386	25290.2	0	108.3	33.5867	24946.1	0
918	Concrete unconfined	142.903	1911.93	295.275	47.1	34.4025	26104.8	0	55.2	34.3501	26024.3	0	65.9	34.2566	25884.5	0	82.1	34.0593	25599.3	0	95.7	33.8386	25290.2	0	108.4	33.5845	24943.2	0
919	Concrete unconfined	3552.1	2008.91	295.275	47.1	34.4025	26104.8	0	55.3	34.3493	26023.1	0	65.9	34.2566	25884.5	0	82.1	34.0593	25599.3	0	95.7	33.8386	25290.2	0	108.4	33.5845	24943.2	0
920	Concrete unconfined	142.903	2105.89	295.275	47.1	34.4025	26104.8	0	55.3	34.3493	26023.1	0	65.9	34.2566	25884.5	0	82.2	34.0579	25597.3	0	95.8	33.8368	25287.7	0	108.4	33.5845	24943.2	0
921	Concrete unconfined	3552.1	2202.87	295.275	47.1	34.4025	26104.8	0	55.3	34.3493	26023.1	0	66	34.2556	25883	0	82.2	34.0579	25597.3	0	95.8	33.8368	25287.7	0	108.4	33.5845	24943.2	0
922	Concrete unconfined	142.903	2299.85	295.275	47.1	34.4025	26104.8	0	55.3	34.3493	26023.1	0	66	34.2556	25883	0	82.2	34.0579	25597.3	0	95.8	33.8368	25287.7	0	108.4	33.5845	24943.2	0
923	Concrete unconfined	3552.1	2396.84	295.275	47.1	34.4025	26104.8	0	55.3	34.3493	26023.1	0	66	34.2556	25883	0	82.3	34.0564	25595.3	0	95.9	33.8349	25285.1	0	108.6	33.5801	24937.3	0
924	Concrete unconfined	142.903	2493.82	295.275	47.2	34.4019	26103.9	0	55.4	34.3486	26022	0	66.1	34.2546	25881.5	0	82.4	34.055	25593.2	0.00685923	96.1	33.8313	25280.1	0.0201979	108.8	33.5757	24931.4	0.0500243
925	Concrete unconfined	2138.95	2553.71	295.275	47.3	34.4013	26103.1	0	55.5	34.3478	26020.9	0	66.2	34.2536	25880	0.000250053	82.6	34.0521	25589.1	0.0639097	96.4	33.8258	25272.5	0.0742048	109.2	33.5669	24919.5	0.113329
926	Concrete unconfined	321.532	2618.29	295.275	47.3	34.4013	26103.1	0.0309656	55.5	34.3478	26020.9	0.129982	66.3	34.2526	25878.5	0.138653	82.7	34.0506	25587.1	0.237262	96.5	33.824	25270	0.138428	109.4	33.5624	24913.5	0.221027
927	Concrete unconfined	446.515	2638.45	295.275	46.7	34.4046	26108.2	0.0936662	54.8	34.353	26028.7	0.192627	65.3	34.2626	25893.3	0.199207	81.4	34.0693	25613.5	0.302342	94.9	33.853	25310.1	0.161698	107.5	33.604	24969.6	0.26616
928	Concrete unconfined	446.515	2661.89	295.275	46	34.4084	26114.1	0.16657	53.8	34.3602	26039.7	0.265467	64	34.2753	25912.1	0.269614	79.7	34.0929	25647.2	0.378014	92.9	33.8883	25359.1	0.208791	105.1	33.6551	25038.8	0.318637
929	Concrete unconfined	446.515	2685.33	295.275	45.7	34.41	26116.5	0.239473	53.5	34.3623	26043	0.338306	63.6	34.2791	25917.8	0.340022	79.1	34.1011	25658.9	0.453687	92.1	33.9021	25378.3	0.255884	104.3	33.6717	25061.4	0.371114
930	Concrete unconfined	446.515	2708.77	295.275	45.5	34.411	26118.1	0.312377	53.3	34.3637	26045.1	0.411146	63.3	34.2819	25922	0.410428	78.8	34.1051	25664.7	0.529355	91.9	33.9055	25383.1	0.302977	103.9	33.6799	25072.6	0.423589
931	Concrete unconfined	446.515	2732.2	295.275	45.8	34.4094	26115.7	0.38528	53.6	34.3616	26041.9	0.483985	63.8	34.2772	25914.9	0.480837	79.6	34.0943	25649.2	0.605028	92.8	33.89	25361.5	0.35007	105	33.6572	25041.6	0.476068
932	Concrete unconfined	321.532	2752.36	295.275	46	34.4084	26114.1	0.447981	54	34.3588	26037.6	0.546629	64.3	34.2724	25907.8	0.541389	80.2	34.0861	25637.4	0.670107	93.6	33.8761	25342.1	0.390572	106.1	33.634	25010.2	0.5212
933	Concrete unconfined	446.515	2772.52	295.275	45.3	34.412	26119.8	0.510683	53	34.3658	26048.3	0.609278	63.1	34.2838	25924.8	0.601942	78.6	34.1078	25668.5	0.73519	91.7	33.9089	25387.8	0.431073	103.8	33.682	25075.4	0.566333
934	Concrete unconfined	446.515	2795.96	295.275	44.3	34.417	26127.6	0.583583	51.8	34.3739	26060.7	0.682117	61.4	34.2994	25947.9	0.672351	76.4	34.1366	25709.8	0.810858	89	33.9538	25450.6	0.478169	100.5	33.7481	25165.6	0.618807
935	Concrete unconfined	446.515	2819.4	295.275	43.7	34.4199	26132.2	0.656489	50.9	34.3798	26069.7	0.754956	60.4	34.3082	25961.1	0.74276	75	34.1543	25735.3	0.886531	87.3	33.981	25488.8	0.525261	98.6	33.7847	25215.9	0.671286
936	Concrete unconfined	446.515	2842.84	295.275	43.1	34.4227	26136.6	0.729394	50.2	34.3842	26076.5	0.827795	59.4	34.3167	25973.9	0.813164	73.8	34.169	25756.6	0.962204	85.9	34.0028	25519.5	0.572353	96.9	33.8166	25259.8	0.723765
937	Concrete unconfined	446.515	2866.28	295.275	42.8	34.4241	26138.8	0.802295	49.8	34.3867	26080.3	0.900634	59	34.3201	25979	0.883573	73.2	34.1762	25767	1	85.3	34.012	25532.4	0.619449	96.3	33.8276	25275	0.776239
938	Concrete unconfined	321.532	2886.44	295.275	42.7	34.4246	26139.5	0.864996	49.7	34.3873	26081.3	0.963283	58.8	34.3218	25981.5	0.944126	73	34.1786	25770.5	1	85.1	34.015	25536.7	0.65995	96	33.8331	25282.6	0.821371
939	Concrete unconfined	446.515	2906.6	295.275	41.7	34.429	26146.5	0.927698	48.3	34.3957	26094.2	1	56.9	34.3371	26004.6	1	70.5	34.2076	25812.6	1	82	34.0607	25601.4	0.700452	92.5	33.8952	25368.7	0.866504
940	Concrete unconfined	446.515	2930.03	295.275	40	34.436	26157.7	1	46.1	34.4079	26113.2	1	54.2	34.3574	26035.4	1	66.8	34.2474	25871	1	77.4	34.1237	25691.3	0.747543	87.1	33.9842	25493.2	0.918982
941	Concrete unconfined	446.515	2953.47	295.275	38.6	34.4413	26166.2	1	44.3	34.417	26127.6	1	51.8	34.3739	26060.7	1	63.5	34.28	25919.2	1	73.5	34.1727	25761.8	0.794635	82.5	34.0535	25591.2	0.971456
942	Concrete unconfined	446.515	2976.91	295.275	37.2	34.4462	26174.1	1	42.4	34.4259	26141.6	1	49.3	34.3897	26085	1	60.2	34.3099	25963.7	1	69.4	34.2198	25830.4	0.841731	77.7	34.1198	25685.6	1
943	Concrete unconfined	446.515	3000.35	295.275	35.9	34.4504	26180.8	1	40.7	34.4332	26153.2	1	47.1	34.4025	26104.8	1	57.1	34.3355	26002.2	1	65.6	34.2596	25888.9	0.888823	73.4	34.1739	25763.6	1
944	Concrete unconfined	321.532	3020.51	295.275	35.1	34.4528	26184.7	1	39.6	34.4376	26160.2	1	45.7	34.41	26116.5	1	55.2	34.3501	26024.3	1	63.3	34.2819	25922	0.929324	70.6	34.2064	25810.9	1
945	Concrete unconfined	362.903	3038.47	295.275	33.9	34.4561	26190.1	1	38.1	34.4431	26169.1	1	43.6	34.4204	26132.9	1	52.3	34.3706	26055.6	1	59.8	34.3133	25968.9	0.965418	66.5	34.2505	25875.5	1

## Sheet: 2
Fiber Number	Fiber Types	Area (mm^2)	x (mm)	y (mm)	15min				30min				60min				120min				180min				240min
					Max temp ( °C)	fc' or fy (MPa)	Ec or Es (MPa)	damage ratio	Max temp ( °C)	fc' or fy (MPa)	Ec or Es (MPa)	damage ratio	Max temp ( °C)	fc' or fy (MPa)	Ec or Es (MPa)	damage ratio	Max temp ( °C)	fc' or fy (MPa)	Ec or Es (MPa)	damage ratio	Max temp ( °C)	fc' or fy (MPa)	Ec or Es (MPa)	damage ratio	Max temp ( °C)	fc' or fy (MPa)	Ec or Es (MPa)	damage ratio
1	Concrete unconfined	362.902	9.525	9.525	389.7	23.6934	10810.6	1	482.4	19.889	6038.46	1	586.5	15.1415	2771.64	1	681.3	10.3785	1336.96	1	724.9	8.04541	1006.36	0.888048	760.3	6.08411	816.294	1
2	Concrete unconfined	302.348	26.9856	9.525	408.8	22.9423	9670.52	1	511.9	18.5946	4899.03	1	634.6	12.7776	1921.12	1	753.8	6.44876	850.169	1	810.4	3.71321	590.02	0.814034	855.8	3.28051	482.935	1
3	Concrete unconfined	442.301	46.5302	9.525	434.7	21.8965	8246.06	1	541.3	17.2646	3914.31	1	665.7	11.1914	1511.62	1	787.4	4.54167	679.515	1	845.6	3.37773	504.913	0.758308	892.6	2.92978	411.714	1
4	Concrete unconfined	442.301	69.7481	9.525	461.9	20.7647	6919.35	1	572.9	15.7903	3074.58	1	701	9.33556	1143.52	1	827.8	3.54737	546.018	1	889.7	2.95742	416.917	0.694116	940	2.47802	334.733	1
5	Concrete unconfined	442.301	92.966	9.525	463.2	20.7098	6860.45	1	573.6	15.7571	3058.2	1	701.6	9.30351	1139.97	1	830.6	3.52069	539.304	1	894.6	2.91071	408.163	0.637066	946.5	2.41606	325.211	1
6	Concrete unconfined	442.301	116.184	9.525	463.3	20.7055	6855.94	1	573.5	15.7618	3060.53	1	701.7	9.29816	1139.38	1	831.8	3.50925	536.456	1	896.9	2.88879	404.115	0.580386	949.9	2.38366	320.318	1
7	Concrete unconfined	442.301	139.402	9.525	463.3	20.7055	6855.94	1	573.5	15.7618	3060.53	1	701.8	9.29282	1138.79	1	832.3	3.50449	535.275	1	898.1	2.87736	402.018	0.52386	951.6	2.36746	317.892	0.999895
8	Concrete unconfined	442.301	162.62	9.525	463.3	20.7055	6855.94	1	573.7	15.7523	3055.86	1	702.2	9.27143	1136.43	1	833	3.49781	533.626	1	899.1	2.86783	400.279	0.467362	952.8	2.35602	316.189	0.937305
9	Concrete unconfined	442.301	185.838	9.525	462.7	20.7309	6883.06	1	574	15.7381	3048.88	1	703.6	9.19653	1128.2	1	835	3.47875	528.946	1	901.2	2.84781	396.65	0.410677	954.7	2.33791	313.507	0.874652
10	Concrete unconfined	442.301	209.055	9.525	439.4	21.7034	8004.07	1	547.7	16.9697	3727.39	1	677.3	10.588	1380.04	0.97751	811.3	3.70463	587.643	1	879.5	3.05463	435.741	0.35819	931.9	2.55521	346.916	0.814102
11	Concrete unconfined	302.348	228.6	9.525	417.5	22.5945	9175.44	1	521.8	18.1512	4543.05	1	649.8	12.008	1709.73	0.942632	786.1	4.61648	685.915	1	856.2	3.2767	482.095	0.316022	907.8	2.78491	385.445	0.764195
12	Concrete unconfined	442.301	248.145	9.525	439.4	21.7034	8004.07	1	547.7	16.9697	3727.39	1	677.3	10.588	1380.04	0.872878	811.4	3.70368	587.379	0.978541	879.6	3.05368	435.553	0.263457	932.1	2.55331	346.61	0.708954
13	Concrete unconfined	442.301	271.362	9.525	462.7	20.7309	6883.06	1	574	15.7381	3048.88	1	703.6	9.19653	1128.2	0.794542	835.1	3.4778	528.714	0.900355	901.4	2.8459	396.306	0.203039	955.2	2.33315	312.804	0.644331
14	Concrete unconfined	442.301	294.58	9.525	463.3	20.7055	6855.94	1	573.7	15.7523	3055.86	0.947637	702.2	9.27143	1136.43	0.73264	833.2	3.49591	533.156	0.827987	899.7	2.86211	399.239	0.146987	954	2.34458	314.493	0.581924
15	Concrete unconfined	442.301	317.798	9.525	463.3	20.7055	6855.94	0.946328	573.5	15.7618	3060.53	0.882402	701.9	9.28747	1138.2	0.670117	832.8	3.49972	534.096	0.755301	899.5	2.86401	399.585	0.0906702	954	2.34458	314.493	0.519409
16	Concrete unconfined	442.301	341.016	9.525	463.3	20.7055	6855.94	0.883625	573.6	15.7571	3058.2	0.816947	701.9	9.28747	1138.2	0.607406	833.1	3.49686	533.391	0.682448	899.8	2.86115	399.066	0.034261	954.3	2.34172	314.07	0.456866
17	Concrete unconfined	442.301	364.234	9.525	463.4	20.7013	6851.43	0.820874	573.8	15.7476	3053.53	0.751401	702.5	9.25539	1134.67	0.544299	834.1	3.48733	531.046	0.609409	900.8	2.85162	397.339	0	955.3	2.33219	312.663	0.39426
18	Concrete unconfined	442.301	387.452	9.525	463.2	20.7098	6860.45	0.758281	574.7	15.7049	3032.63	0.685261	704.9	9.1269	1120.58	0.479934	837.3	3.45683	523.623	0.535775	903.9	2.82208	392.03	0	958	2.30646	308.889	0.331479
19	Concrete unconfined	442.301	410.67	9.525	441.3	21.6251	7907.73	0.707391	550.4	16.8448	3651.24	0.640521	681	10.3943	1340.15	0.434928	816.6	3.65412	573.873	0.469033	885.1	3.00126	425.304	0	938.9	2.4885	336.366	0.271021
20	Concrete unconfined	302.348	430.214	9.525	424	22.3324	8816.31	0.663406	530.6	17.7533	4247.86	0.602545	660.9	11.4392	1569.15	0.399248	798.8	3.88213	624.116	0.414204	868.8	3.15661	456.418	0	922.8	2.64195	361.046	0.220543
21	Concrete unconfined	3184.96	521.745	9.525	430.9	22.0519	8445.54	0.41529	539.3	17.3563	3974.62	0.341612	670.8	10.9269	1452.52	0.14649	809	3.72655	593.742	0.124624	879.1	3.05844	436.497	0	934.2	2.53329	343.419	0
22	Concrete unconfined	162.324	609.6	9.525	431.9	22.0111	8392.72	0.179642	540.4	17.3059	3941.34	0.0968482	672.1	10.8593	1437.77	0	811.1	3.70654	588.17	0	881.6	3.03462	431.797	0	938.1	2.49612	337.558	0
23	Concrete unconfined	2822.06	687.93	9.525	454.7	21.0677	7253.05	0.0289546	564.7	16.1773	3273.24	0	694.2	9.69765	1205.28	0	827.7	3.54833	546.259	0	895.5	2.90214	406.574	0	950.8	2.37508	319.032	0
24	Concrete unconfined	2822.06	836.07	9.525	453.5	21.1179	7309.9	0	563.3	16.2431	3308.43	0	692.6	9.78253	1221.04	0	825.5	3.56929	551.606	0	893.1	2.92501	410.823	0	947.8	2.40367	323.333	0
25	Concrete unconfined	162.324	914.4	9.525	427.1	22.2066	8648.37	0	534.9	17.5575	4110.57	0	665.9	11.181	1509.26	0	803.9	3.77516	607.543	0	874.1	3.1061	446.052	0	929.5	2.57809	350.596	0
26	Concrete unconfined	2822.06	992.73	9.525	453.8	21.1054	7295.66	0	563.6	16.229	3300.86	0	693	9.76132	1217.09	0	826	3.56453	550.385	0	893.6	2.92025	409.935	0	948.3	2.39891	322.613	0
27	Concrete unconfined	2822.06	1140.87	9.525	453.8	21.1054	7295.66	0	563.6	16.229	3300.86	0	693	9.76132	1217.09	0	825.9	3.56548	550.629	0	893.5	2.9212	410.112	0	948.2	2.39986	322.757	0
28	Concrete unconfined	162.324	1219.2	9.525	427.1	22.2066	8648.37	0	534.8	17.5621	4113.71	0	665.8	11.1862	1510.44	0	803.8	3.77611	607.818	0	874	3.10705	446.246	0	929.4	2.57904	350.75	0
29	Concrete unconfined	2822.06	1297.53	9.525	453.6	21.1137	7305.15	0	563.5	16.2337	3303.38	0	692.8	9.77193	1219.06	0	825.8	3.56644	550.873	0	893.4	2.92215	410.29	0	948.2	2.39986	322.757	0
30	Concrete unconfined	2822.06	1445.67	9.525	454.2	21.0886	7276.7	0	564.1	16.2055	3288.28	0	693.4	9.74011	1213.14	0	826.2	3.56262	549.898	0	893.7	2.91929	409.757	0	948.4	2.39796	322.469	0
31	Concrete unconfined	162.324	1524	9.525	427.3	22.1985	8637.61	0	535	17.553	4107.43	0	665.7	11.1914	1511.62	0	803.4	3.77993	608.917	0	873.6	3.11086	447.02	0	928.8	2.58476	351.675	0
32	Concrete unconfined	2822.06	1602.33	9.525	454.2	21.0886	7276.7	0	564.1	16.2055	3288.28	0	693.4	9.74011	1213.14	0	826.2	3.56262	549.898	0	893.7	2.91929	409.757	0	948.4	2.39796	322.469	0
33	Concrete unconfined	2822.06	1750.47	9.525	453.6	21.1137	7305.15	0	563.5	16.2337	3303.38	0	692.8	9.77193	1219.06	0	825.8	3.56644	550.873	0	893.4	2.92215	410.29	0	948.2	2.39986	322.757	0
34	Concrete unconfined	162.324	1828.8	9.525	427.1	22.2066	8648.37	0	534.8	17.5621	4113.71	0	665.8	11.1862	1510.44	0	803.8	3.77611	607.818	0	874	3.10705	446.246	0	929.4	2.57904	350.75	0
35	Concrete unconfined	2822.06	1907.13	9.525	453.8	21.1054	7295.66	0	563.6	16.229	3300.86	0	693	9.76132	1217.09	0	825.9	3.56548	550.629	0	893.5	2.9212	410.112	0	948.2	2.39986	322.757	0
36	Concrete unconfined	2822.06	2055.27	9.525	453.8	21.1054	7295.66	0	563.6	16.229	3300.86	0	693	9.76132	1217.09	0	826	3.56453	550.385	0	893.6	2.92025	409.935	0	948.3	2.39891	322.613	0
37	Concrete unconfined	162.324	2133.6	9.525	427.1	22.2066	8648.37	0	534.9	17.5575	4110.57	0	665.9	11.181	1509.26	0	803.9	3.77516	607.543	0	874.1	3.1061	446.052	0	929.5	2.57809	350.596	0
38	Concrete unconfined	2822.06	2211.93	9.525	453.5	21.1179	7309.9	0	563.3	16.2431	3308.43	0	692.6	9.78253	1221.04	0	825.5	3.56929	551.606	0	893.1	2.92501	410.823	0	947.8	2.40367	323.333	0
39	Concrete unconfined	2822.06	2360.07	9.525	454.7	21.0677	7253.05	0	564.7	16.1773	3273.24	0	694.2	9.69765	1205.28	0	827.7	3.54833	546.259	0	895.5	2.90214	406.574	0	950.8	2.37508	319.032	0
40	Concrete unconfined	162.324	2438.4	9.525	431.9	22.0111	8392.72	0	540.4	17.3059	3941.34	0	672.1	10.8593	1437.77	0	811.1	3.70654	588.17	0	881.6	3.03462	431.797	0	938.1	2.49612	337.558	0
41	Concrete unconfined	3184.96	2526.26	9.525	430.9	22.0519	8445.54	0.0777562	539.3	17.3563	3974.62	0.00553262	670.8	10.9269	1452.52	0	809	3.72655	593.742	0	879.1	3.05844	436.497	0	934.2	2.53329	343.419	0
42	Concrete unconfined	302.348	2617.79	9.525	424	22.3324	8816.31	0.386927	530.6	17.7533	4247.86	0.30962	660.9	11.4392	1569.15	0.168956	798.8	3.88213	624.116	0	868.8	3.15661	456.418	0	922.8	2.64195	361.046	0
43	Concrete unconfined	442.301	2637.33	9.525	441.3	21.6251	7907.73	0.442785	550.4	16.8448	3651.24	0.354078	681	10.3943	1340.15	0.210317	816.6	3.65412	573.873	0	885.1	3.00126	425.304	0	938.9	2.4885	336.366	0
44	Concrete unconfined	442.301	2660.55	9.525	463.2	20.7098	6860.45	0.507646	574.7	15.7049	3032.63	0.406476	704.9	9.1269	1120.58	0.262386	837.3	3.45683	523.623	0	903.9	2.82208	392.03	0	958	2.30646	308.889	0
45	Concrete unconfined	442.301	2683.77	9.525	463.4	20.7013	6851.43	0.585944	573.8	15.7476	3053.53	0.483569	702.5	9.25539	1134.67	0.335923	834.1	3.48733	531.046	0.0384906	900.8	2.85162	397.339	0	955.3	2.33219	312.663	0
46	Concrete unconfined	442.301	2706.98	9.525	463.3	20.7055	6855.94	0.664423	573.6	15.7571	3058.2	0.559972	701.9	9.28747	1138.2	0.408065	833.1	3.49686	533.391	0.108096	899.8	2.86115	399.066	0	954.3	2.34172	314.07	0
47	Concrete unconfined	442.301	2730.2	9.525	463.3	20.7055	6855.94	0.742845	573.5	15.7618	3060.53	0.636275	701.9	9.28747	1138.2	0.479762	832.8	3.49972	534.096	0.177461	899.5	2.86401	399.585	0	954	2.34458	314.493	0
48	Concrete unconfined	442.301	2753.42	9.525	463.3	20.7055	6855.94	0.821263	573.7	15.7523	3055.86	0.712323	702.2	9.27143	1136.43	0.551259	833.2	3.49591	533.156	0.246597	899.7	2.86211	399.239	0	954	2.34458	314.493	0
49	Concrete unconfined	442.301	2776.64	9.525	462.7	20.7309	6883.06	0.899987	574	15.7381	3048.88	0.788307	703.6	9.19653	1128.2	0.622066	835.1	3.4778	528.714	0.315303	901.4	2.8459	396.306	0	955.2	2.33315	312.804	0
50	Concrete unconfined	442.301	2799.86	9.525	439.4	21.7034	8004.07	0.988913	547.7	16.9697	3727.39	0.883943	677.3	10.588	1380.04	0.710956	811.4	3.70368	587.379	0.392052	879.6	3.05368	435.553	0	932.1	2.55331	346.61	0
51	Concrete unconfined	302.348	2819.4	9.525	417.5	22.5945	9175.44	1	521.8	18.1512	4543.05	0.964565	649.8	12.008	1709.73	0.789917	786.1	4.61648	685.915	0.459558	856.2	3.2767	482.095	0	907.8	2.78491	385.445	0
52	Concrete unconfined	442.301	2838.94	9.525	439.4	21.7034	8004.07	1	547.7	16.9697	3727.39	1	677.3	10.588	1380.04	0.830587	811.3	3.70463	587.643	0.508324	879.5	3.05463	435.741	0	931.9	2.55521	346.916	0
53	Concrete unconfined	442.301	2862.16	9.525	462.7	20.7309	6883.06	1	574	15.7381	3048.88	1	703.6	9.19653	1128.2	0.886326	835	3.47875	528.946	0.57055	901.2	2.84781	396.65	0	954.7	2.33791	313.507	0.0278458
54	Concrete unconfined	442.301	2885.38	9.525	463.3	20.7055	6855.94	1	573.7	15.7523	3055.86	1	702.2	9.27143	1136.43	0.958802	833	3.49781	533.626	0.640343	899.1	2.86783	400.279	0	952.8	2.35602	316.189	0.0606377
55	Concrete unconfined	442.301	2908.6	9.525	463.3	20.7055	6855.94	1	573.5	15.7618	3060.53	1	701.8	9.29282	1138.79	1	832.3	3.50449	535.275	0.709784	898.1	2.87736	402.018	0.0277888	951.6	2.36746	317.892	0.0933482
56	Concrete unconfined	442.301	2931.82	9.525	463.3	20.7055	6855.94	1	573.5	15.7618	3060.53	1	701.7	9.29816	1139.38	1	831.8	3.50925	536.456	0.779165	896.9	2.88879	404.115	0.0615023	949.9	2.38366	320.318	0.126119
57	Concrete unconfined	442.301	2955.03	9.525	463.2	20.7098	6860.45	1	573.6	15.7571	3058.2	1	701.6	9.30351	1139.97	1	830.6	3.52069	539.304	0.848698	894.6	2.91071	408.163	0.0954225	946.5	2.41606	325.211	0.159077
58	Concrete unconfined	442.301	2978.25	9.525	461.9	20.7647	6919.35	1	572.9	15.7903	3074.58	1	701	9.33556	1143.52	1	827.8	3.54737	546.018	0.918565	889.7	2.95742	416.917	0.129854	940	2.47802	334.733	0.192412
59	Concrete unconfined	442.301	3001.47	9.525	434.7	21.8965	8246.06	1	541.3	17.2646	3914.31	1	665.7	11.1914	1511.62	1	787.4	4.54167	679.515	0.998106	845.6	3.37773	504.913	0.173846	892.6	2.92978	411.714	0.232075
60	Concrete unconfined	302.348	3021.01	9.525	408.8	22.9423	9670.52	1	511.9	18.5946	4899.03	1	634.6	12.7776	1921.12	1	753.8	6.44876	850.169	1	810.4	3.71321	590.02	0.213474	855.8	3.28051	482.935	0.26734
61	Concrete unconfined	362.903	3038.47	9.525	389.7	23.6934	10810.6	1	482.4	19.889	6038.46	1	586.5	15.1415	2771.64	1	681.3	10.3785	1336.96	1	724.9	8.04541	1006.36	0.282519	760.3	6.08411	816.294	0.32749
62	Concrete unconfined	302.348	9.525	26.9856	264.4	28.1906	18756.5	1	320.9	26.2563	15277.6	1	390.2	23.674	10779.9	1	463.4	20.7013	6851.43	1	506.1	18.8523	5119.9	1	537.6	17.4342	4026.61	1
63	Steel	251.897	26.9856	26.9856	287.6	413.686	199948	0	353.7	413.686	199948	0	438.4	413.686	199948	0	532.3	405.909	199108	0	588.6	392.354	197645	0	633.4	381.567	196481	0
64	Concrete confined	368.497	46.5302	26.9856	297.5	38.3844	16786.1	0.948367	367.1	35.4341	12237.3	0.928148	457.2	31.1328	7135.75	0.772976	559.3	25.1837	3411.11	0.707586	621.6	21.1725	2121.49	0	671.7	17.7245	1442.29	0
65	Concrete confined	368.497	69.7481	26.9856	309.2	37.9104	16040	0.900641	382.6	34.7337	11250.9	0.880552	479.1	30.0007	6173.39	0.689804	591.7	23.252	2663.97	0.551599	661.7	18.5487	1559.43	0	719.3	14.3364	1037.79	0
66	Concrete confined	368.497	92.966	26.9856	312	37.7957	15858.7	0.860792	385.9	34.5825	11045.2	0.837662	484	29.7425	5973.98	0.628129	600.7	22.6987	2487.49	0.457478	674.7	17.6606	1408.66	0	735.3	13.1294	949.041	0
67	Concrete confined	368.497	116.184	26.9856	312.5	37.7752	15826.3	0.821325	386.5	34.555	11008	0.796089	485.1	29.6843	5930	0.572938	603.8	22.5063	2429.46	0.383726	680.4	17.265	1346.55	0	742.4	12.5815	910.648	0
68	Concrete confined	368.497	139.402	26.9856	312.7	37.7669	15813.3	0.781909	386.9	34.5366	10983.2	0.754601	485.8	29.6472	5902.17	0.529482	605.5	22.4004	2398.22	0.314974	683.5	17.0482	1313.73	0	746.4	12.2694	889.268	0
69	Concrete confined	368.497	162.62	26.9856	313.3	37.7423	15774.3	0.742379	387.9	34.4906	10921.4	0.712683	487.2	29.573	5846.85	0.484488	607.4	22.2818	2363.78	0.244424	686.1	16.8655	1286.7	0	749.4	12.0337	873.347	0
70	Concrete confined	368.497	185.838	26.9856	313.9	37.7176	15735.3	0.702823	389.1	34.4352	10847.4	0.670542	489	29.4772	5776.4	0.438408	609.5	22.1503	2326.29	0.171879	688.5	16.6962	1262.15	0	751.3	11.8836	863.314	0
71	Concrete confined	368.497	209.055	26.9856	313.5	37.734	15761.3	0.663554	388.9	34.4445	10859.8	0.629364	489	29.4772	5776.4	0.396041	609.3	22.1628	2329.83	0.110976	689.1	16.6537	1256.06	0	748	12.1439	880.765	0
72	Steel	251.897	228.6	26.9856	313	413.686	199948	0	388.4	413.686	199948	0	488.4	413.686	199948	0	608.1	387.659	197138	0	688.6	368.277	195046	0	746	354.457	193554	0
73	Concrete confined	368.497	248.145	26.9856	313.5	37.734	15761.3	0.597243	388.9	34.4445	10859.8	0.559793	489	29.4772	5776.4	0.324716	609.3	22.1628	2329.83	0.00666605	689.3	16.6396	1254.04	0	748.5	12.1046	878.113	0
74	Concrete confined	368.497	271.362	26.9856	313.9	37.7176	15735.3	0.557709	389.1	34.4352	10847.4	0.518303	489	29.4772	5776.4	0.282352	609.8	22.1314	2320.98	0	689.4	16.6325	1253.03	0	752.7	11.7727	855.945	0
75	Concrete confined	368.497	294.58	26.9856	313.3	37.7423	15774.3	0.518545	387.9	34.4906	10921.4	0.47802	487.3	29.5676	5842.91	0.244172	608.1	22.238	2351.22	0	688	16.7315	1267.23	0	752.2	11.8124	858.574	0
76	Concrete confined	368.497	317.798	26.9856	312.8	37.7628	15806.8	0.479363	387.1	34.5274	10970.8	0.437453	486.3	29.6207	5882.36	0.20443	607.2	22.2943	2367.38	0	687.4	16.7739	1273.35	0	751.8	11.8441	860.68	0
77	Concrete confined	368.497	341.016	26.9856	313	37.7546	15793.8	0.439905	387.4	34.5136	10952.3	0.395915	486.7	29.5995	5866.55	0.161225	607.9	22.2505	2354.8	0	688.2	16.7174	1265.19	0	752.7	11.7727	855.945	0
78	Concrete confined	368.497	364.234	26.9856	314	37.7134	15728.8	0.400085	388.9	34.4445	10859.8	0.353181	488.8	29.4879	5784.19	0.113429	610.3	22.1	2312.16	0	690.7	16.5403	1239.96	0	755.1	11.5818	843.36	0
79	Concrete confined	368.497	387.452	26.9856	315.6	37.6474	15624.6	0.359929	391.6	34.3197	10694.1	0.309074	492.5	29.2904	5641.62	0.0607015	614.6	21.829	2237.69	0	694.9	16.241	1198.44	0	758.7	11.2935	824.593	0
80	Concrete confined	368.497	410.67	26.9856	317.6	37.5647	15493.9	0.319491	394.9	34.1665	10493.4	0.264029	497.3	29.0326	5461.42	0.00374265	619.9	21.4925	2149.15	0	700.5	15.8385	1146.48	0	762.1	11.0193	806.988	0
81	Steel	251.897	430.214	26.9856	318.7	413.686	199948	0	396.8	413.686	199948	0	500.1	413.661	199945	0	623	384.071	196751	0	703.8	364.618	194651	0	764.8	349.931	193065	0
82	Concrete unconfined	2653.51	521.745	26.9856	320.3	26.2777	15317	0.456185	399	23.3298	10246.8	0.43862	503.2	18.9806	5233.86	0.313192	627.9	13.1133	2021.98	0.25519	709.4	8.88523	1094.39	0	771.8	5.43393	757.387	0.0230325
83	Steel	135.238	609.6	26.9856	321.8	413.686	199948	0	401.1	413.686	199948	0	506.1	412.217	199789	0	632.4	381.808	196507	0	714.7	361.993	194367	0	779.1	346.488	192693	0
84	Concrete unconfined	2351.16	687.93	26.9856	315.9	26.4338	15605	0.0948462	391.8	23.6117	10681.9	0.0645458	493	19.4285	5622.59	0	615.9	13.7094	2215.64	0	697	9.54882	1178.08	0	761.9	5.99403	808.021	0
85	Concrete unconfined	2351.16	836.07	26.9856	315	26.4656	15663.7	0	390.5	23.6623	10761.5	0	491	19.5158	5699.03	0	612.9	13.8574	2266.84	0	693.5	9.7348	1212.16	0	757.1	6.26388	832.917	0
86	Steel	135.238	914.4	26.9856	320	413.686	199948	0	398.4	413.686	199948	0	502.1	413.18	199893	0	626.3	383.277	196665	0	707.5	363.727	194554	0	770	348.679	192930	0
87	Concrete unconfined	2351.16	992.73	26.9856	315.2	26.4585	15650.7	0	390.8	23.6506	10743.1	0	491.4	19.4984	5683.67	0	613.5	13.8279	2256.51	0	694	9.70827	1207.24	0	757.8	6.2246	829.272	0
88	Concrete unconfined	2351.16	1140.87	26.9856	315.1	26.462	15657.2	0	390.7	23.6545	10749.2	0	491.4	19.4984	5683.67	0	613.4	13.8328	2258.23	0	694	9.70827	1207.24	0	757.7	6.23021	829.793	0
89	Steel	135.238	1219.2	26.9856	319.9	413.686	199948	0	398.2	413.686	199948	0	501.9	413.228	199899	0	626.1	383.325	196670	0	707.4	363.751	194557	0	769.8	348.727	192935	0
90	Concrete unconfined	2351.16	1297.53	26.9856	315.2	26.4585	15650.7	0	390.8	23.6506	10743.1	0	491.4	19.4984	5683.67	0	613.4	13.8328	2258.23	0	694	9.70827	1207.24	0	757.8	6.2246	829.272	0
91	Concrete unconfined	2351.16	1445.67	26.9856	315	26.4656	15663.7	0	390.5	23.6623	10761.5	0	491	19.5158	5699.03	0	612.9	13.8574	2266.84	0	693.5	9.7348	1212.16	0	757.2	6.25827	832.396	0
92	Steel	135.238	1524	26.9856	319.5	413.686	199948	0	397.7	413.686	199948	0	501.2	413.397	199917	0	625.1	383.566	196696	0	706.3	364.016	194586	0	768.7	348.992	192964	0
93	Concrete unconfined	2351.16	1602.33	26.9856	315	26.4656	15663.7	0	390.5	23.6623	10761.5	0	491	19.5158	5699.03	0	612.9	13.8574	2266.84	0	693.5	9.7348	1212.16	0	757.2	6.25827	832.396	0
94	Concrete unconfined	2351.16	1750.47	26.9856	315.2	26.4585	15650.7	0	390.8	23.6506	10743.1	0	491.4	19.4984	5683.67	0	613.4	13.8328	2258.23	0	694	9.70827	1207.24	0	757.8	6.2246	829.272	0
95	Steel	135.238	1828.8	26.9856	319.9	413.686	199948	0	398.2	413.686	199948	0	501.9	413.228	199899	0	626.1	383.325	196670	0	707.4	363.751	194557	0	769.8	348.727	192935	0
96	Concrete unconfined	2351.16	1907.13	26.9856	315.1	26.462	15657.2	0	390.7	23.6545	10749.2	0	491.4	19.4984	5683.67	0	613.4	13.8328	2258.23	0	694	9.70827	1207.24	0	757.7	6.23021	829.793	0
97	Concrete unconfined	2351.16	2055.27	26.9856	315.2	26.4585	15650.7	0	390.8	23.6506	10743.1	0	491.4	19.4984	5683.67	0	613.5	13.8279	2256.51	0	694	9.70827	1207.24	0	757.8	6.2246	829.272	0
98	Steel	135.238	2133.6	26.9856	320	413.686	199948	0	398.4	413.686	199948	0	502.1	413.18	199893	0	626.3	383.277	196665	0	707.5	363.727	194554	0	770	348.679	192930	0
99	Concrete unconfined	2351.16	2211.93	26.9856	315	26.4656	15663.7	0	390.5	23.6623	10761.5	0	491	19.5158	5699.03	0	612.9	13.8574	2266.84	0	693.5	9.7348	1212.16	0	757.1	6.26388	832.917	0
100	Concrete unconfined	2351.16	2360.07	26.9856	315.9	26.4338	15605	0	391.8	23.6117	10681.9	0	493	19.4285	5622.59	0	615.9	13.7094	2215.64	0	697	9.54882	1178.08	0	761.9	5.99403	808.021	0
101	Steel	135.238	2438.4	26.9856	321.8	413.686	199948	0	401.1	413.686	199948	0	506.1	412.217	199789	0	632.4	381.808	196507	0	714.7	361.993	194367	0	779.1	346.488	192693	0
102	Concrete unconfined	2653.51	2526.26	26.9856	320.3	26.2777	15317	0.125273	399	23.3298	10246.8	0.117646	503.2	18.9806	5233.86	0.0658013	627.9	13.1133	2021.98	0	709.4	8.88523	1094.39	0	771.8	5.43393	757.387	0
103	Steel	251.897	2617.79	26.9856	318.7	413.686	199948	0	396.8	413.686	199948	0	500.1	413.661	199945	0	623	384.071	196751	0	703.8	364.618	194651	0	764.8	349.931	193065	0
104	Concrete confined	368.497	2637.33	26.9856	317.6	37.5647	15493.9	0.151811	394.9	34.1665	10493.4	0.0801205	497.3	29.0326	5461.42	0	619.9	21.4925	2149.15	0	700.5	15.8385	1146.48	0	762.1	11.0193	806.988	0
105	Concrete confined	368.497	2660.55	26.9856	315.6	37.6474	15624.6	0.202311	391.6	34.3197	10694.1	0.13256	492.5	29.2904	5641.62	0	614.6	21.829	2237.69	0	694.9	16.241	1198.44	0	758.7	11.2935	824.593	0
106	Concrete confined	368.497	2683.77	26.9856	314	37.7134	15728.8	0.252477	388.9	34.4445	10859.8	0.183923	488.8	29.4879	5784.19	0	610.3	22.1	2312.16	0	690.7	16.5403	1239.96	0	755.1	11.5818	843.36	0
107	Concrete confined	368.497	2706.98	26.9856	313	37.7546	15793.8	0.302247	387.4	34.5136	10952.3	0.233709	486.7	29.5995	5866.55	0.0270592	607.9	22.2505	2354.8	0	688.2	16.7174	1265.19	0	752.7	11.7727	855.945	0
108	Concrete confined	368.497	2730.2	26.9856	312.8	37.7628	15806.8	0.35159	387.1	34.5274	10970.8	0.282127	486.3	29.6207	5882.36	0.0763963	607.2	22.2943	2367.38	0	687.4	16.7739	1273.35	0	751.8	11.8441	860.68	0
109	Concrete confined	368.497	2753.42	26.9856	313.3	37.7423	15774.3	0.400609	387.9	34.4906	10921.4	0.329432	487.3	29.5676	5842.91	0.121987	608.1	22.238	2351.22	0	688	16.7315	1267.23	0	752.2	11.8124	858.574	0
110	Concrete confined	368.497	2776.64	26.9856	313.9	37.7176	15735.3	0.44961	389.1	34.4352	10847.4	0.376411	489	29.4772	5776.4	0.165895	609.8	22.1314	2320.98	0	689.4	16.6325	1253.03	0	752.7	11.7727	855.945	0
111	Concrete confined	368.497	2799.86	26.9856	313.5	37.734	15761.3	0.499041	388.9	34.4445	10859.8	0.424773	489	29.4772	5776.4	0.214337	609.3	22.1628	2329.83	0	689.3	16.6396	1254.04	0	748.5	12.1046	878.113	0
112	Steel	251.897	2819.4	26.9856	313	413.686	199948	0	388.4	413.686	199948	0	488.4	413.686	199948	0	608.1	387.659	197138	0	688.6	368.277	195046	0	746	354.457	193554	0
113	Concrete confined	368.497	2838.94	26.9856	313.5	37.734	15761.3	0.581973	388.9	34.4445	10859.8	0.50587	489	29.4772	5776.4	0.295887	609.3	22.1628	2329.83	0	689.1	16.6537	1256.06	0	748	12.1439	880.765	0
114	Concrete confined	368.497	2862.16	26.9856	313.9	37.7176	15735.3	0.631105	389.1	34.4352	10847.4	0.553877	489	29.4772	5776.4	0.344325	609.5	22.1503	2326.29	0	688.5	16.6962	1262.15	0	751.3	11.8836	863.314	0
115	Concrete confined	368.497	2885.38	26.9856	313.3	37.7423	15774.3	0.680554	387.9	34.4906	10921.4	0.602977	487.2	29.573	5846.85	0.396742	607.4	22.2818	2363.78	0	686.1	16.8655	1286.7	0	749.4	12.0337	873.347	0
116	Concrete confined	368.497	2908.6	26.9856	312.7	37.7669	15813.3	0.729971	386.9	34.5366	10983.2	0.651824	485.8	29.6472	5902.17	0.447976	605.5	22.4004	2398.22	0	683.5	17.0482	1313.73	0	746.4	12.2694	889.268	0
117	Concrete confined	368.497	2931.82	26.9856	312.5	37.7752	15826.3	0.779262	386.5	34.555	11008	0.700181	485.1	29.6843	5930	0.497564	603.8	22.5063	2429.46	0	680.4	17.265	1346.55	0	742.4	12.5815	910.648	0
118	Concrete confined	368.497	2955.03	26.9856	312	37.7957	15858.7	0.828604	385.9	34.5825	11045.2	0.748631	484	29.7425	5973.98	0.547791	600.7	22.6987	2487.49	0	674.7	17.6606	1408.66	0	735.3	13.1294	949.041	0
119	Concrete confined	368.497	2978.25	26.9856	309.2	37.9104	16040	0.878352	382.6	34.7337	11250.9	0.798576	479.1	30.0007	6173.39	0.604545	591.7	23.252	2663.97	0.056206	661.7	18.5487	1559.43	0	719.3	14.3364	1037.79	0
120	Concrete confined	368.497	3001.47	26.9856	297.5	38.3844	16786.1	0.929159	367.1	35.4341	12237.3	0.853881	457.2	31.1328	7135.75	0.685011	559.3	25.1837	3411.11	0.251521	621.6	21.1725	2121.49	0	671.7	17.7245	1442.29	0
121	Steel	251.897	3021.01	26.9856	287.6	413.686	199948	0	353.7	413.686	199948	0	438.4	413.686	199948	0	532.3	405.909	199108	0	588.6	392.354	197645	0	633.4	381.567	196481	0
122	Concrete unconfined	302.348	3038.47	26.9856	264.4	28.1906	18756.5	1	320.9	26.2563	15277.6	1	390.2	23.674	10779.9	1	463.4	20.7013	6851.43	1	506.1	18.8523	5119.9	0.475905	537.6	17.4342	4026.61	0.510106
123	Concrete unconfined	223.811	9.525	40.7956	222.8	29.5128	20816.2	1	272.4	27.9262	18303.5	1	335.9	25.7167	14287.4	1	406.4	23.0376	9809.89	1	454.6	21.0718	7257.78	1	490.2	19.5507	5729.87	1
124	Concrete confined	186.465	26.9856	40.7956	248.4	40.2774	19609.8	0.992161	305.6	38.0572	16271.6	0.976204	380	34.852	11414.1	0.877122	465.1	30.3114	6775.11	0.91205	521.3	27.0735	4560.41	0.261153	563.4	24.5135	3305.91	0.494862
125	Concrete confined	272.778	46.5302	40.7956	244.7	40.4137	19796.5	0.951691	302	38.2032	16501.5	0.943756	377.7	34.9565	11559.3	0.838272	464.6	30.3368	6797.48	0.874742	528.2	26.6947	4326.45	0.209443	576	23.7801	3002.7	0.416748
126	Concrete confined	272.778	69.7481	40.7956	242	40.5127	19930.2	0.906851	299.7	38.296	16647.4	0.905038	376.9	34.9928	11609.9	0.791246	469.6	30.0818	6576.5	0.823897	536.7	26.2228	4054.4	0.14426	591.6	22.8529	2666	0.312269
127	Concrete confined	272.778	92.966	40.7956	244.9	40.4064	19786.5	0.868516	303.8	38.1303	16386.8	0.865339	383.2	34.7059	11213.3	0.740086	480.3	29.5299	6124.02	0.764265	551.1	25.4101	3631.75	0.0534318	610.5	21.7001	2308.65	0.179464
128	Concrete confined	272.778	116.184	40.7956	245.9	40.3696	19736.4	0.830214	305.2	38.0735	16297.3	0.825974	385.6	34.5959	11063.8	0.691263	484.9	29.29	5937.98	0.711325	558.4	24.9915	3434.65	0	619.9	21.1143	2149.15	0.0795078
129	Concrete confined	272.778	139.402	40.7956	246.6	40.3438	19701.1	0.791908	306.2	38.0328	16233.1	0.78664	387.1	34.527	10970.8	0.652779	487.6	29.1485	5831.13	0.660604	562.9	24.7313	3318.56	0	625.5	20.7612	2059.34	0
130	Concrete confined	272.778	162.62	40.7956	247.6	40.3069	19650.5	0.753553	307.7	37.9717	16136.6	0.747141	389.1	34.4349	10847.4	0.6138	490.2	29.0117	5729.87	0.609551	566.4	24.5277	3231.01	0	629.3	20.5199	2000.49	0
131	Concrete confined	272.778	185.838	40.7956	249.3	40.2441	19563.8	0.715091	309.9	37.8818	15994.8	0.707382	391.8	34.31	10681.9	0.574093	493.2	28.8532	5615	0.557235	570	24.3173	3143.4	0	632.1	20.3411	1958.18	0
132	Concrete confined	272.778	209.055	40.7956	261.5	39.7875	18916.5	0.675118	325	37.2564	15007.9	0.663298	410.8	33.4176	9555.29	0.518586	516	27.6266	4748.45	0.460108	593.7	22.9032	2623.69	0	655.4	18.8221	1637.44	0
133	Concrete confined	186.465	228.6	40.7956	273.6	39.3252	18234.2	0.640576	340	36.6204	14015.9	0.623884	429.4	32.52	8525.21	0.464467	537.2	26.4496	4038.94	0.360508	618	21.4	2180.48	0	677.8	17.306	1374.6	0
134	Concrete confined	272.778	248.145	40.7956	261.5	39.7875	18916.5	0.610344	325.1	37.2522	15001.3	0.596707	410.8	33.4176	9555.29	0.45413	516.2	27.6156	4741.22	0.377396	594.1	22.8789	2615.7	0	656.2	18.7689	1627.35	0
135	Concrete confined	272.778	271.362	40.7956	249.3	40.2441	19563.8	0.574019	310	37.8777	15988.3	0.562915	392	34.3008	10669.7	0.435331	493.8	28.8215	5592.28	0.383161	571.4	24.2351	3109.98	0	634.2	20.2065	1927.01	0
136	Concrete confined	272.778	294.58	40.7956	247.7	40.3032	19645.5	0.535999	307.9	37.9635	16123.8	0.524463	389.6	34.4118	10816.7	0.400009	491.5	28.9431	5679.83	0.341404	569.4	24.3524	3157.83	0	633.6	20.245	1935.86	0
137	Concrete confined	272.778	317.798	40.7956	247	40.3291	19680.9	0.497852	307	38.0002	16181.7	0.485633	388.6	34.4579	10878.2	0.363438	490.7	28.9853	5710.58	0.296474	568.9	24.3817	3169.91	0	633.5	20.2514	1937.34	0
138	Concrete confined	272.778	341.016	40.7956	247.3	40.318	19665.7	0.459525	307.5	37.9799	16149.5	0.446285	389.2	34.4303	10841.3	0.325316	491.5	28.9431	5679.83	0.247864	570	24.3173	3143.4	0	634.7	20.1744	1919.65	0
139	Concrete confined	272.778	364.234	40.7956	248.8	40.2626	19589.4	0.420935	309.5	37.8982	16020.6	0.406279	391.8	34.31	10681.9	0.285041	494.4	28.7897	5569.65	0.193868	572.9	24.1469	3074.58	0	637.6	19.9876	1877.54	0
140	Concrete confined	272.778	387.452	40.7956	251.6	40.1587	19445	0.381988	313.3	37.7423	15774.3	0.365352	396.5	34.0916	10396.8	0.242126	499.6	28.5129	5376.96	0.133031	578.1	23.8396	2954.97	0	642.1	19.6961	1813.93	0
141	Concrete confined	272.778	410.67	40.7956	265.9	39.6205	18672.8	0.339764	331.4	36.9868	14585.3	0.31642	419.3	33.0104	9075.04	0.17404	526.7	27.037	4376.29	0	606.2	22.1369	2385.48	0	670.6	17.7995	1454.8	0
142	Concrete confined	186.465	430.214	40.7956	278.2	39.147	17965	0.303293	346.8	36.3273	13566	0.272929	438.6	32.067	8044.88	0.109422	548.3	25.8188	3710.33	0	630.6	20.5981	1980.74	0	693.4	16.2155	1213.14	0
143	Concrete unconfined	1964.25	521.745	40.7956	277.5	27.7561	18006.3	0.464219	346.3	25.3363	13599	0.457243	438.4	21.7446	8055.11	0.359788	549.2	16.9003	3684.89	0.334629	631.6	12.9282	1965.67	0	695.9	9.60734	1188.71	0.0763893
144	Concrete unconfined	100.109	609.6	40.7956	279.1	27.7024	17911.8	0.234423	348.5	25.2552	13453.7	0.225986	441.6	21.6127	7892.6	0.144381	554.3	16.6637	3543.99	0.0789714	637.8	12.6164	1874.67	0	703.6	9.19653	1128.2	0
145	Concrete unconfined	1740.44	687.93	40.7956	256.1	28.4614	19208.2	0.106665	318.9	26.3274	15408.8	0.0911454	403.9	23.1366	9956.3	0.0587536	510	18.6792	4970.36	0	588.7	15.0357	2725.56	0	655.5	11.7166	1636.18	0
146	Concrete unconfined	1740.44	836.07	40.7956	255.5	28.4808	19240.1	0	317.8	26.3665	15480.8	0	402.2	23.2038	10056.6	0	507.5	18.7903	5065.73	0	585.6	15.1847	2790.72	0	651.8	11.9059	1683.59	0
147	Concrete unconfined	100.109	914.4	40.7956	279.1	27.7024	17911.8	0	348	25.2736	13486.7	0	440.2	21.6705	7963.4	0	551.1	16.8123	3631.75	0	634.1	12.8027	1928.48	0	698.2	9.48492	1166.56	0
148	Concrete unconfined	1740.44	992.73	40.7956	255.6	28.4776	19234.8	0	318	26.3594	15467.7	0	402.5	23.1919	10038.8	0	507.9	18.7725	5050.36	0	585.9	15.1703	2784.35	0	652.1	11.8906	1679.7	0
149	Concrete unconfined	1740.44	1140.87	40.7956	255.6	28.4776	19234.8	0	318	26.3594	15467.7	0	402.4	23.1959	10044.8	0	507.8	18.7769	5054.2	0	585.8	15.1751	2786.47	0	652	11.8957	1680.99	0
150	Concrete unconfined	100.109	1219.2	40.7956	279	27.7058	17917.7	0	347.9	25.2773	13493.3	0	440.1	21.6746	7968.47	0	551	16.8169	3634.53	0	634	12.8077	1929.95	0	698.1	9.49025	1167.51	0
151	Concrete unconfined	1740.44	1297.53	40.7956	255.7	28.4744	19229.5	0	318.1	26.3558	15461.2	0	402.6	23.188	10032.9	0	508	18.7681	5046.52	0	586	15.1655	2782.22	0	652.2	11.8855	1678.4	0
152	Concrete unconfined	1740.44	1445.67	40.7956	255.1	28.4938	19261.4	0	317.4	26.3807	15507	0	401.7	23.2235	10086.2	0	506.8	18.8213	5092.75	0	584.9	15.2182	2805.65	0	650.9	11.9519	1695.31	0
153	Concrete unconfined	100.109	1524	40.7956	278.3	27.7293	17959.1	0	347	25.3105	13552.8	0	438.9	21.724	8029.56	0	549.6	16.8818	3673.64	0	632.5	12.883	1952.2	0	696.5	9.57543	1182.9	0
154	Concrete unconfined	1740.44	1602.33	40.7956	255.1	28.4938	19261.4	0	317.4	26.3807	15507	0	401.7	23.2235	10086.2	0	506.8	18.8213	5092.75	0	584.9	15.2182	2805.65	0	650.9	11.9519	1695.31	0
155	Concrete unconfined	1740.44	1750.47	40.7956	255.7	28.4744	19229.5	0	318.1	26.3558	15461.2	0	402.6	23.188	10032.9	0	508	18.7681	5046.52	0	586	15.1655	2782.22	0	652.2	11.8855	1678.4	0
156	Concrete unconfined	100.109	1828.8	40.7956	279	27.7058	17917.7	0	347.9	25.2773	13493.3	0	440.1	21.6746	7968.47	0	551	16.8169	3634.53	0	634	12.8077	1929.95	0	698.1	9.49025	1167.51	0
157	Concrete unconfined	1740.44	1907.13	40.7956	255.6	28.4776	19234.8	0	318	26.3594	15467.7	0	402.4	23.1959	10044.8	0	507.8	18.7769	5054.2	0	585.8	15.1751	2786.47	0	652	11.8957	1680.99	0
158	Concrete unconfined	1740.44	2055.27	40.7956	255.6	28.4776	19234.8	0	318	26.3594	15467.7	0	402.5	23.1919	10038.8	0	507.9	18.7725	5050.36	0	585.9	15.1703	2784.35	0	652.1	11.8906	1679.7	0
159	Concrete unconfined	100.109	2133.6	40.7956	279.1	27.7024	17911.8	0	348	25.2736	13486.7	0	440.2	21.6705	7963.4	0	551.1	16.8123	3631.75	0	634.1	12.8027	1928.48	0	698.2	9.48492	1166.56	0
160	Concrete unconfined	1740.44	2211.93	40.7956	255.5	28.4808	19240.1	0	317.8	26.3665	15480.8	0	402.2	23.2038	10056.6	0	507.5	18.7903	5065.73	0	585.6	15.1847	2790.72	0	651.8	11.9059	1683.59	0
161	Concrete unconfined	1740.44	2360.07	40.7956	256.1	28.4614	19208.2	0	318.9	26.3274	15408.8	0	403.9	23.1366	9956.3	0	510	18.6792	4970.36	0	588.7	15.0357	2725.56	0	655.5	11.7166	1636.18	0
162	Concrete unconfined	100.109	2438.4	40.7956	279.1	27.7024	17911.8	0.0225335	348.5	25.2552	13453.7	0.00671878	441.6	21.6127	7892.6	0	554.3	16.6637	3543.99	0	637.8	12.6164	1874.67	0	703.6	9.19653	1128.2	0
163	Concrete unconfined	1964.25	2526.26	40.7956	277.5	27.7561	18006.3	0.134607	346.3	25.3363	13599	0.139168	438.4	21.7446	8055.11	0.117669	549.2	16.9003	3684.89	0	631.6	12.9282	1965.67	0	695.9	9.60734	1188.71	0
164	Concrete confined	186.465	2617.79	40.7956	278.2	39.147	17965	0.13057	346.8	36.3273	13566	0.0900123	438.6	32.067	8044.88	0	548.3	25.8188	3710.33	0	630.6	20.5981	1980.74	0	693.4	16.2155	1213.14	0
165	Concrete confined	272.778	2637.33	40.7956	265.9	39.6205	18672.8	0.176045	331.4	36.9868	14585.3	0.140762	419.3	33.0104	9075.04	0.0346717	526.7	27.037	4376.29	0	606.2	22.1369	2385.48	0	670.6	17.7995	1454.8	0
166	Concrete confined	272.778	2660.55	40.7956	251.6	40.1587	19445	0.228767	313.3	37.7423	15774.3	0.197954	396.5	34.0916	10396.8	0.111208	499.6	28.5129	5376.96	0	578.1	23.8396	2954.97	0	642.1	19.6961	1813.93	0
167	Concrete confined	272.778	2683.77	40.7956	248.8	40.2626	19589.4	0.27747	309.5	37.8982	16020.6	0.245708	391.8	34.31	10681.9	0.160057	494.4	28.7897	5569.65	0	572.9	24.1469	3074.58	0	637.6	19.9876	1877.54	0
168	Concrete confined	272.778	2706.98	40.7956	247.3	40.318	19665.7	0.325733	307.5	37.9799	16149.5	0.292364	389.2	34.4303	10841.3	0.205994	491.5	28.9431	5679.83	0	570	24.3173	3143.4	0	634.7	20.1744	1919.65	0
169	Concrete confined	272.778	2730.2	40.7956	247	40.3291	19680.9	0.373668	307	38.0002	16181.7	0.33824	388.6	34.4579	10878.2	0.249553	490.7	28.9853	5710.58	0	568.9	24.3817	3169.91	0	633.5	20.2514	1937.34	0
170	Concrete confined	272.778	2753.42	40.7956	247.7	40.3032	19645.5	0.421377	307.9	37.9635	16123.8	0.383496	389.6	34.4118	10816.7	0.291411	491.5	28.9431	5679.83	0	569.4	24.3524	3157.83	0	633.6	20.245	1935.86	0
171	Concrete confined	272.778	2776.64	40.7956	249.3	40.2441	19563.8	0.468929	310	37.8777	15988.3	0.428293	392	34.3008	10669.7	0.331901	493.8	28.8215	5592.28	0.0058894	571.4	24.2351	3109.98	0	634.2	20.2065	1927.01	0
172	Concrete confined	272.778	2799.86	40.7956	261.5	39.7875	18916.5	0.514418	325.1	37.2522	15001.3	0.46754	410.8	33.4176	9555.29	0.35438	516.2	27.6156	4741.22	0	594.1	22.8789	2615.7	0	656.2	18.7689	1627.35	0
173	Concrete confined	186.465	2819.4	40.7956	273.6	39.3252	18234.2	0.55234	340	36.6204	14015.9	0.499139	429.4	32.52	8525.21	0.367462	537.2	26.4496	4038.94	0	618	21.4	2180.48	0	677.8	17.306	1374.6	0
174	Concrete confined	272.778	2838.94	40.7956	261.5	39.7875	18916.5	0.595428	325	37.2564	15007.9	0.545163	410.8	33.4176	9555.29	0.428077	516	27.6266	4748.45	0.0614364	593.7	22.9032	2623.69	0	655.4	18.8221	1637.44	0
175	Concrete confined	272.778	2862.16	40.7956	249.3	40.2441	19563.8	0.645371	309.9	37.8818	15994.8	0.5967	391.8	34.31	10681.9	0.49055	493.2	28.8532	5615	0.171996	570	24.3173	3143.4	0	632.1	20.3411	1958.18	0
176	Concrete confined	272.778	2885.38	40.7956	247.6	40.3069	19650.5	0.693468	307.7	37.9717	16136.6	0.643071	389.1	34.4349	10847.4	0.535832	490.2	29.0117	5729.87	0.223929	566.4	24.5277	3231.01	0	629.3	20.5199	2000.49	0
177	Concrete confined	272.778	2908.6	40.7956	246.6	40.3438	19701.1	0.741433	306.2	38.0328	16233.1	0.689135	387.1	34.527	10970.8	0.580313	487.6	29.1485	5831.13	0.274333	562.9	24.7313	3318.56	0	625.5	20.7612	2059.34	0
178	Concrete confined	272.778	2931.82	40.7956	245.9	40.3696	19736.4	0.789343	305.2	38.0735	16297.3	0.735002	385.6	34.5959	11063.8	0.624256	484.9	29.29	5937.98	0.32445	558.4	24.9915	3434.65	0	619.9	21.1143	2149.15	0
179	Concrete confined	272.778	2955.03	40.7956	244.9	40.4064	19786.5	0.837242	303.8	38.1303	16386.8	0.780906	383.2	34.7059	11213.3	0.668681	480.3	29.5299	6124.02	0.377883	551.1	25.4101	3631.75	0	610.5	21.7001	2308.65	0
180	Concrete confined	272.778	2978.25	40.7956	242	40.5127	19930.2	0.885186	299.7	38.296	16647.4	0.827239	376.9	34.9928	11609.9	0.715263	469.6	30.0818	6576.5	0.441296	536.7	26.2228	4054.4	0	591.6	22.8529	2666	0
181	Concrete confined	272.778	3001.47	40.7956	244.7	40.4137	19796.5	0.932895	302	38.2032	16501.5	0.872343	377.7	34.9565	11559.3	0.7573	464.6	30.3368	6797.48	0.492606	528.2	26.6947	4326.45	0	576	23.7801	3002.7	0
182	Concrete confined	186.465	3021.01	40.7956	248.4	40.2774	19609.8	0.973099	305.6	38.0572	16271.6	0.91012	380	34.852	11414.1	0.791835	465.1	30.3114	6775.11	0.527824	521.3	27.0735	4560.41	0	563.4	24.5135	3305.91	0
183	Concrete unconfined	223.811	3038.47	40.7956	222.8	29.5128	20816.2	1	272.4	27.9262	18303.5	1	335.9	25.7167	14287.4	1	406.4	23.0376	9809.89	1	454.6	21.0718	7257.78	0.511966	490.2	19.5507	5729.87	0.547715
184	Concrete unconfined	223.811	9.525	52.5442	179.1	31.2303	22674.8	1	218.9	29.6322	20982.2	1	271.2	27.9661	18372.5	1	331.7	25.8689	14565.4	1	375.6	24.2369	11692.5	1	410	22.8945	9601.28	1
185	Concrete confined	186.465	26.9856	52.5442	193.7	42.3662	22030.1	0.989843	238.1	40.6548	20119.4	0.979862	297.1	38.4001	16811.3	0.900936	366.5	34.9891	12276.1	0.974067	417.7	32.3375	9164.25	0.450224	458.2	30.1452	7089.25	0.701221
186	Concrete confined	272.778	46.5302	52.5442	199.1	42.0454	21766.5	0.951227	245.9	40.3696	19736.4	0.947701	308.3	37.9468	16098	0.86099	383.1	34.2475	11219.6	0.933443	441.2	31.2103	7912.78	0.393967	486.4	28.717	5878.4	0.631103
187	Concrete confined	272.778	69.7481	52.5442	201.8	41.9297	21656.1	0.907167	250.2	40.2107	19517.6	0.909385	313.9	37.7172	15735.3	0.814343	395.3	33.6908	10469.3	0.886152	458.1	30.3761	7093.89	0.334819	509	27.5307	5008.3	0.551779
188	Concrete confined	272.778	92.966	52.5442	204.3	41.8447	21563.1	0.869448	254	40.0693	19319.5	0.870952	318.3	37.5353	15448.1	0.767649	405	33.2412	9891.73	0.838631	471	29.7257	6515.72	0.277622	526.4	26.5911	4386.33	0.473136
189	Concrete confined	272.778	116.184	52.5442	205.9	41.7901	21502.5	0.831681	256.2	39.987	19202.9	0.832515	321.6	37.3981	15231.7	0.721421	411	32.9599	9543.81	0.792401	479.1	29.3113	6173.39	0.226692	537.4	25.9849	4032.77	0.403458
190	Concrete confined	272.778	139.402	52.5442	206.8	41.7593	21468.1	0.793895	257.7	39.9307	19122.7	0.794077	323.8	37.3062	15087	0.684861	414.5	32.7947	9344.33	0.747408	484.2	29.0479	5965.96	0.180613	543.9	25.6222	3837.27	0.342738
191	Concrete confined	272.778	162.62	52.5442	207.9	41.7215	21425.8	0.756081	259.1	39.8781	19047.3	0.755603	325.8	37.2224	14955.2	0.648262	417.2	32.6666	9192.23	0.70271	488.1	28.8452	5811.53	0.136383	548.3	25.3748	3710.33	0.286527
192	Concrete confined	272.778	185.838	52.5442	210.1	41.6458	21340	0.718185	261.9	39.7724	18894.6	0.716893	329.1	37.0836	14737.3	0.611048	421.5	32.4617	8953.31	0.656219	493.1	28.5837	5618.8	0.0885809	553.8	25.0632	3557.56	0.225231
193	Concrete confined	272.778	209.055	52.5442	214.9	41.4796	21147.7	0.680063	267.7	39.5518	18571.7	0.677605	337.3	36.7356	14194.7	0.571424	430.6	32.0239	8461.43	0.604091	503.2	28.0498	5233.86	0.025306	564.6	24.4442	3275.74	0.14205
194	Concrete confined	186.465	228.6	52.5442	218.2	41.3644	21011.5	0.647923	271.8	39.3946	18338	0.644478	343.2	36.4825	13804	0.538036	436.6	31.732	8147.6	0.560844	510.5	27.659	4951.49	0	572	24.0144	3095.77	0.0745061
195	Concrete confined	272.778	248.145	52.5442	214.9	41.4796	21147.7	0.616316	267.8	39.548	18566.1	0.612824	337.4	36.7313	14188	0.510502	430.9	32.0093	8445.54	0.531153	503.8	28.0178	5210.09	0	565.7	24.3806	3248.33	0.0626211
196	Concrete confined	272.778	271.362	52.5442	210.2	41.6424	21336.1	0.578903	262.1	39.7648	18883.6	0.575487	329.6	37.0625	14704.3	0.478268	422.5	32.4139	8898.34	0.497799	495.1	28.4786	5543.35	0	556.6	24.9037	3482.23	0.0545494
197	Concrete confined	272.778	294.58	52.5442	208.2	41.7112	21414.2	0.541297	259.7	39.8555	19014.7	0.53759	326.8	37.1804	14889.2	0.443659	419.3	32.5667	9075.04	0.458701	492.3	28.6257	5649.24	0	554	25.0519	3552.12	0.0210611
198	Concrete confined	272.778	317.798	52.5442	207.7	41.7284	21433.5	0.503564	259.1	39.8781	19047.3	0.499373	326.3	37.2014	14922.2	0.40798	418.9	32.5858	9097.29	0.416555	492.2	28.6309	5653.06	0	554.3	25.0348	3543.99	0
199	Concrete confined	272.778	341.016	52.5442	208.1	41.7147	21418.1	0.465731	259.7	39.8555	19014.7	0.4609	327	37.172	14876	0.371685	419.9	32.5381	9041.74	0.372751	493.4	28.568	5607.42	0	555.6	24.9607	3508.94	0
200	Concrete confined	272.778	364.234	52.5442	209.5	41.6665	21363.6	0.427757	261.5	39.7875	18916.5	0.422109	329.3	37.0752	14724.1	0.334469	422.5	32.4139	8898.34	0.3268	496.2	28.4206	5502.24	0	558.4	24.8008	3434.65	0
201	Concrete confined	272.778	387.452	52.5442	212.8	41.5525	21232.7	0.389458	265.7	39.6281	18684	0.382605	334.3	36.8634	14393.3	0.29549	428.6	32.1206	8567.91	0.275661	502.2	28.103	5273.71	0	564.7	24.4384	3273.24	0
202	Concrete confined	272.778	410.67	52.5442	219.3	41.3258	20965.4	0.350509	273.8	39.3175	18222.6	0.341703	345.3	36.3918	13665.1	0.251991	440.5	31.541	7948.18	0.214211	515	27.4162	4784.76	0	577.6	23.6859	2966.27	0
203	Concrete confined	186.465	430.214	52.5442	224.9	41.1283	20724.8	0.317515	280.9	39.0417	17804.8	0.306797	355.2	35.9606	13012.6	0.213792	450.3	31.0563	7463.21	0.160275	526.3	26.7993	4389.68	0	588.3	23.0508	2733.88	0
204	Concrete unconfined	1964.25	521.745	52.5442	228.6	29.3338	20560.5	0.470247	285.8	27.4764	17509.8	0.470501	362	24.7523	12568.1	0.394365	459	20.887	7052.23	0.408636	536.2	17.4982	4069.93	0	598.7	14.5521	2525.66	0.173459
205	Concrete unconfined	100.109	609.6	52.5442	230.7	29.2686	20465.3	0.241176	288.7	27.3779	17332.9	0.240898	366.1	24.5978	12302	0.182981	465	20.6335	6779.58	0.162604	543	17.1864	3863.77	0	606.4	14.1766	2381.85	0
206	Concrete unconfined	1740.44	687.93	52.5442	214.4	29.769	21168.1	0.11177	267.8	28.0786	18566.1	0.101924	337.4	25.6622	14188	0.0861996	433.3	21.9539	8319.16	0	507.3	18.7991	5073.44	0	571.2	15.8708	3114.74	0
207	Concrete unconfined	1740.44	836.07	52.5442	213.3	29.8023	21212.6	0	266.1	28.1347	18661.6	0	335	25.7494	14347	0	430.1	22.0846	8487.96	0	503.4	18.9717	5225.93	0	567	16.0691	3216.24	0
208	Concrete unconfined	100.109	914.4	52.5442	228.5	29.3369	20565	0	285.4	27.4899	17534.1	0	361.7	24.7635	12587.6	0	458.2	20.9207	7089.25	0	535.3	17.5393	4098.02	0	597.6	14.6055	2546.9	0
209	Concrete unconfined	1740.44	992.73	52.5442	213.5	29.7962	21204.5	0	266.4	28.1248	18644.8	0	335.3	25.7385	14327.1	0	430.5	22.0682	8466.73	0	503.8	18.9541	5210.09	0	567.2	16.0596	3211.33	0
210	Concrete unconfined	1740.44	1140.87	52.5442	213.5	29.7962	21204.5	0	266.3	28.1281	18650.4	0	335.3	25.7385	14327.1	0	430.4	22.0723	8472.04	0	503.8	18.9541	5210.09	0	567.2	16.0596	3211.33	0
211	Concrete unconfined	100.109	1219.2	52.5442	228.4	29.34	20569.5	0	285.3	27.4933	17540.1	0	361.6	24.7673	12594.1	0	458.1	20.9249	7093.89	0	535.2	17.5438	4101.15	0	597.6	14.6055	2546.9	0
212	Concrete unconfined	1740.44	1297.53	52.5442	213.5	29.7962	21204.5	0	266.4	28.1248	18644.8	0	335.4	25.7349	14320.5	0	430.5	22.0682	8466.73	0	503.9	18.9496	5206.14	0	567.3	16.0549	3208.88	0
213	Concrete unconfined	1740.44	1445.67	52.5442	213.1	29.8083	21220.6	0	265.9	28.1412	18672.8	0	334.8	25.7567	14360.2	0	429.7	22.1009	8509.23	0	503	18.9894	5241.81	0	566.4	16.0973	3231.01	0
214	Concrete unconfined	100.109	1524	52.5442	227.5	29.3679	20609.8	0	284.2	27.5306	17606.7	0	360.1	24.8236	12691.9	0	456.5	20.9921	7168.44	0	533.3	17.6305	4161.13	0	595.7	14.6977	2584.02	0
215	Concrete unconfined	1740.44	1602.33	52.5442	213.1	29.8083	21220.6	0	265.9	28.1412	18672.8	0	334.8	25.7567	14360.2	0	429.7	22.1009	8509.23	0	503	18.9894	5241.81	0	566.4	16.0973	3231.01	0
216	Concrete unconfined	1740.44	1750.47	52.5442	213.5	29.7962	21204.5	0	266.4	28.1248	18644.8	0	335.4	25.7349	14320.5	0	430.5	22.0682	8466.73	0	503.9	18.9496	5206.14	0	567.3	16.0549	3208.88	0
217	Concrete unconfined	100.109	1828.8	52.5442	228.4	29.34	20569.5	0	285.3	27.4933	17540.1	0	361.6	24.7673	12594.1	0	458.1	20.9249	7093.89	0	535.2	17.5438	4101.15	0	597.6	14.6055	2546.9	0
218	Concrete unconfined	1740.44	1907.13	52.5442	213.5	29.7962	21204.5	0	266.3	28.1281	18650.4	0	335.3	25.7385	14327.1	0	430.4	22.0723	8472.04	0	503.8	18.9541	5210.09	0	567.2	16.0596	3211.33	0
219	Concrete unconfined	1740.44	2055.27	52.5442	213.5	29.7962	21204.5	0	266.4	28.1248	18644.8	0	335.3	25.7385	14327.1	0	430.5	22.0682	8466.73	0	503.8	18.9541	5210.09	0	567.2	16.0596	3211.33	0
220	Concrete unconfined	100.109	2133.6	52.5442	228.5	29.3369	20565	0	285.4	27.4899	17534.1	0	361.7	24.7635	12587.6	0	458.2	20.9207	7089.25	0	535.3	17.5393	4098.02	0	597.6	14.6055	2546.9	0
221	Concrete unconfined	1740.44	2211.93	52.5442	213.3	29.8023	21212.6	0	266.1	28.1347	18661.6	0	335	25.7494	14347	0	430.1	22.0846	8487.96	0	503.4	18.9717	5225.93	0	567	16.0691	3216.24	0
222	Concrete unconfined	1740.44	2360.07	52.5442	214.4	29.769	21168.1	0	267.8	28.0786	18566.1	0	337.4	25.6622	14188	0	433.3	21.9539	8319.16	0	507.3	18.7991	5073.44	0	571.2	15.8708	3114.74	0
223	Concrete unconfined	100.109	2438.4	52.5442	230.7	29.2686	20465.3	0.0299187	288.7	27.3779	17332.9	0.0230692	366.1	24.5978	12302	0.00997166	465	20.6335	6779.58	0	543	17.1864	3863.77	0	606.4	14.1766	2381.85	0
224	Concrete unconfined	1964.25	2526.26	52.5442	228.6	29.3338	20560.5	0.141611	285.8	27.4764	17509.8	0.154491	362	24.7523	12568.1	0.156157	459	20.887	7052.23	0	536.2	17.4982	4069.93	0	598.7	14.5521	2525.66	0
225	Concrete confined	186.465	2617.79	52.5442	224.9	41.1283	20724.8	0.148152	280.9	39.0417	17804.8	0.130152	355.2	35.9606	13012.6	0.0773773	450.3	31.0563	7463.21	0	526.3	26.7993	4389.68	0	588.3	23.0508	2733.88	0
226	Concrete confined	272.778	2637.33	52.5442	219.3	41.3258	20965.4	0.189445	273.8	39.3175	18222.6	0.170969	345.3	36.3918	13665.1	0.120851	440.5	31.541	7948.18	0	515	27.4162	4784.76	0	577.6	23.6859	2966.27	0
227	Concrete confined	272.778	2660.55	52.5442	212.8	41.5525	21232.7	0.238197	265.7	39.6281	18684	0.218801	334.3	36.8634	14393.3	0.170409	428.6	32.1206	8567.91	0	502.2	28.103	5273.71	0	564.7	24.4384	3273.24	0
228	Concrete confined	272.778	2683.77	52.5442	209.5	41.6665	21363.6	0.286122	261.5	39.7875	18916.5	0.264935	329.3	37.0752	14724.1	0.214915	422.5	32.4139	8898.34	0	496.2	28.4206	5502.24	0	558.4	24.8008	3434.65	0
229	Concrete confined	272.778	2706.98	52.5442	208.1	41.7147	21418.1	0.333628	259.7	39.8555	19014.7	0.310188	327	37.172	14876	0.257442	419.9	32.5381	9041.74	0.0362804	493.4	28.568	5607.42	0	555.6	24.9607	3508.94	0
230	Concrete confined	272.778	2730.2	52.5442	207.7	41.7284	21433.5	0.380949	259.1	39.8781	19047.3	0.355049	326.3	37.2014	14922.2	0.29893	418.9	32.5858	9097.29	0.0783672	492.2	28.6309	5653.06	0	554.3	25.0348	3543.99	0
231	Concrete confined	272.778	2753.42	52.5442	208.2	41.7112	21414.2	0.428135	259.7	39.8555	19014.7	0.399588	326.8	37.1804	14889.2	0.339731	419.3	32.5667	9075.04	0.118318	492.3	28.6257	5649.24	0	554	25.0519	3552.12	0
232	Concrete confined	272.778	2776.64	52.5442	210.2	41.6424	21336.1	0.475151	262.1	39.7648	18883.6	0.443715	329.6	37.0625	14704.3	0.37933	422.5	32.4139	8898.34	0.154245	495.1	28.4786	5543.35	0	556.6	24.9037	3482.23	0
233	Concrete confined	272.778	2799.86	52.5442	214.9	41.4796	21147.7	0.521911	267.8	39.548	18566.1	0.487132	337.4	36.7313	14188	0.416295	430.9	32.0093	8445.54	0.182457	503.8	28.0178	5210.09	0	565.7	24.3806	3248.33	0
234	Concrete confined	186.465	2819.4	52.5442	218.2	41.3644	21011.5	0.561419	271.8	39.3946	18338	0.523955	343.2	36.4825	13804	0.447867	436.6	31.732	8147.6	0.208178	510.5	27.659	4951.49	0	572	24.0144	3095.77	0
235	Concrete confined	272.778	2838.94	52.5442	214.9	41.4796	21147.7	0.601637	267.7	39.5518	18571.7	0.562647	337.3	36.7356	14194.7	0.485949	430.6	32.0239	8461.43	0.252007	503.2	28.0498	5233.86	0	564.6	24.4442	3275.74	0
236	Concrete confined	272.778	2862.16	52.5442	210.1	41.6458	21340	0.649354	261.9	39.7724	18894.6	0.608559	329.1	37.0836	14737.3	0.531142	421.5	32.4617	8953.31	0.305424	493.1	28.5837	5618.8	0	553.8	25.0632	3557.56	0
237	Concrete confined	272.778	2885.38	52.5442	207.9	41.7215	21425.8	0.696764	259.1	39.8781	19047.3	0.653736	325.8	37.2224	14955.2	0.573657	417.2	32.6666	9192.23	0.351376	488.1	28.8452	5811.53	0	548.3	25.3748	3710.33	0
238	Concrete confined	272.778	2908.6	52.5442	206.8	41.7593	21468.1	0.744065	257.7	39.9307	19122.7	0.698615	323.8	37.3062	15087	0.61548	414.5	32.7947	9344.33	0.394958	484.2	29.0479	5965.96	0	543.9	25.6222	3837.27	0
239	Concrete confined	272.778	2931.82	52.5442	205.9	41.7901	21502.5	0.791331	256.2	39.987	19202.9	0.743454	321.6	37.3981	15231.7	0.657266	411	32.9599	9543.81	0.439096	479.1	29.3113	6173.39	0	537.4	25.9849	4032.77	0
240	Concrete confined	272.778	2955.03	52.5442	204.3	41.8447	21563.1	0.838577	254	40.0693	19319.5	0.788303	318.3	37.5353	15448.1	0.69927	405	33.2412	9891.73	0.485268	471	29.7257	6515.72	0	526.4	26.5911	4386.33	0
241	Concrete confined	272.778	2978.25	52.5442	201.8	41.9297	21656.1	0.885775	250.2	40.2107	19517.6	0.833185	313.9	37.7172	15735.3	0.741383	395.3	33.6908	10469.3	0.533793	458.1	30.3761	7093.89	0	509	27.5307	5008.3	0
242	Concrete confined	272.778	3001.47	52.5442	199.1	42.0454	21766.5	0.932701	245.9	40.3696	19736.4	0.877942	308.3	37.9468	16098	0.783512	383.1	34.2475	11219.6	0.582612	441.2	31.2103	7912.78	0.0491286	486.4	28.717	5878.4	0.00169549
243	Concrete confined	186.465	3021.01	52.5442	193.7	42.3662	22030.1	0.971117	238.1	40.6548	20119.4	0.915598	297.1	38.4001	16811.3	0.819926	366.5	34.9891	12276.1	0.62591	417.7	32.3375	9164.25	0.102764	458.2	30.1452	7089.25	0.0806602
244	Concrete unconfined	223.811	3038.47	52.5442	179.1	31.2303	22674.8	1	218.9	29.6322	20982.2	1	271.2	27.9661	18372.5	1	331.7	25.8689	14565.4	1	375.6	24.2369	11692.5	0.548834	410	22.8945	9601.28	0.593561
245	Concrete unconfined	223.811	9.525	64.2928	146.2	32.5337	23826.8	1	178.2	31.2711	22711.5	1	218.9	29.6322	20982.2	1	272.9	27.9096	18274.6	1	313.3	26.5256	15774.3	1	346.5	25.3289	13585.8	1
246	Concrete confined	186.465	26.9856	64.2928	157.3	44.2004	23478	0.982677	192.9	42.4126	22067.9	0.977503	238.5	40.6398	20100.2	0.905416	299.6	37.7971	16653.7	0.986784	346.1	35.5455	13612.2	0.504547	384.4	33.6238	11138.5	0.761314
247	Concrete confined	272.778	46.5302	64.2928	164.6	43.8768	23227.9	0.944441	202.9	41.8924	21615.4	0.947605	252.3	40.1323	19408.6	0.867602	318.9	37.0164	15408.8	0.951245	371.3	34.4545	11967	0.463769	413.6	32.291	9395.38	0.713445
248	Concrete confined	272.778	69.7481	64.2928	170.2	43.6139	23023.6	0.901532	210.4	41.6355	21328.2	0.910038	262.7	39.7417	18850.5	0.822387	335.3	36.3344	14327.1	0.908297	392.7	33.4958	10627	0.415828	439.7	31.0518	7988.8	0.654444
249	Concrete confined	272.778	92.966	64.2928	173.5	43.4529	22897.8	0.864714	214.5	41.4935	21164	0.872293	268.7	39.5131	18515.1	0.777175	346.4	35.863	13592.4	0.865261	406.8	32.8476	9786.58	0.370548	458	30.1552	7098.53	0.596647
250	Concrete confined	272.778	116.184	64.2928	175.3	43.3632	22827.5	0.827617	216.8	41.4133	21069.7	0.834479	272.7	39.3595	18286.2	0.732385	353	35.5789	13157.2	0.822799	415.6	32.4364	9282.18	0.328745	469.6	29.5747	6576.5	0.543319
251	Concrete confined	272.778	139.402	64.2928	176.5	43.3026	22779.9	0.7904	218.2	41.3644	21011.5	0.796643	275.4	39.2552	18129.5	0.696921	357.1	35.401	12888.1	0.78081	421.4	32.1625	8958.82	0.289378	477	29.1994	6260.61	0.49403
252	Concrete confined	272.778	162.62	64.2928	177.6	43.2465	22735.7	0.753145	219.7	41.3118	20948.5	0.758767	277.4	39.1777	18012.2	0.661492	360.2	35.2658	12685.4	0.738964	425.7	31.958	8723.94	0.251279	482.2	28.9334	6046.56	0.447108
253	Concrete confined	272.778	185.838	64.2928	178.8	43.1848	22687	0.715878	221.5	41.2485	20872	0.720831	279.2	39.1077	17905.9	0.62604	362.8	35.1519	12516	0.69714	429	31.8001	8546.54	0.214091	486.5	28.7119	5874.45	0.400902
254	Concrete confined	272.778	209.055	64.2928	179.9	43.1276	22641.9	0.678576	223.3	41.185	20794.5	0.68285	280.7	39.0492	17816.7	0.590591	365.1	35.0508	12366.7	0.655291	431.6	31.6753	8408.54	0.177588	490.4	28.5098	5722.14	0.354711
255	Concrete confined	186.465	228.6	64.2928	180.4	43.1015	22621.1	0.647113	224.1	41.1567	20759.8	0.650905	281.8	39.0062	17751.1	0.560753	366.1	35.0067	12302	0.620464	433.1	31.603	8329.64	0.147721	492.3	28.411	5649.24	0.318223
256	Concrete confined	272.778	248.145	64.2928	179.9	43.1276	22641.9	0.615553	223.3	41.185	20794.5	0.619104	280.9	39.0413	17804.8	0.531409	365.6	35.0288	12334.3	0.586468	432.5	31.632	8361.14	0.121078	491.8	28.437	5668.34	0.286754
257	Concrete confined	272.778	271.362	64.2928	179	43.1744	22678.8	0.578051	221.7	41.2414	20863.5	0.581419	280	39.0765	17858.4	0.496532	364.2	35.0904	12425.1	0.546598	431.7	31.6705	8403.27	0.0896059	490.2	28.5202	5729.87	0.251653
258	Concrete confined	272.778	294.58	64.2928	178.1	43.2209	22715.5	0.540572	220.3	41.2907	20923.1	0.543741	279.1	39.1116	17911.8	0.461677	363.1	35.1387	12496.5	0.506608	431	31.7041	8440.24	0.0580204	489.2	28.5721	5768.62	0.215352
259	Concrete confined	272.778	317.798	64.2928	177.8	43.2363	22727.7	0.503144	219.8	41.3083	20944.3	0.50598	278.9	39.1193	17923.6	0.426641	362.9	35.1475	12509.5	0.466089	431.2	31.6945	8429.67	0.0249828	489.4	28.5617	5760.85	0.176394
260	Concrete confined	272.778	341.016	64.2928	178.3	43.2106	22707.4	0.465753	220.3	41.2907	20923.1	0.46809	279.7	39.0882	17876.2	0.391292	364	35.0992	12438	0.424694	432.5	31.632	8361.14	0	490.9	28.4838	5702.88	0.134317
261	Concrete confined	272.778	364.234	64.2928	179.6	43.1433	22654.2	0.428375	222.2	41.2238	20842	0.429965	281.7	39.0101	17757	0.355516	366.6	34.9847	12269.6	0.382134	435.2	31.5016	8220.07	0	493.8	28.3328	5592.28	0.0885174
262	Concrete confined	272.778	387.452	64.2928	181.7	43.033	22566.8	0.390976	225.4	41.1106	20702.9	0.391565	284.7	38.8924	17576.5	0.319301	370.5	34.812	12018.3	0.338345	439	31.3174	8024.46	0	498.2	28.1024	5428.23	0.0381895
263	Concrete confined	272.778	410.67	64.2928	184.3	42.8938	22456	0.353527	229.3	40.9717	20528.9	0.352931	288.5	38.7426	17345.2	0.282638	375.2	34.6027	11717.9	0.293509	443.7	31.0881	7787.28	0	503.6	27.8176	5218	0
264	Concrete confined	186.465	430.214	64.2928	186.7	42.7628	22351.1	0.321952	232.6	40.8535	20378.1	0.320303	292.7	38.5759	17086.1	0.251211	379.1	34.4278	11470.8	0.255451	448.4	30.8573	7555.42	0	508.1	27.5787	5042.68	0
265	Concrete unconfined	1964.25	521.745	64.2928	191.5	30.6384	22133.4	0.472668	239.3	28.999	20061.7	0.476737	301.6	26.9346	16526.9	0.409987	389.7	23.6934	10810.6	0.444835	460.3	20.8322	6992.41	0	520.4	18.2142	4591.83	0.253705
266	Concrete unconfined	100.109	609.6	64.2928	194.7	30.4763	21982.4	0.2441	243.9	28.8532	19836.3	0.247818	307.9	26.7152	16123.8	0.200282	397.6	23.3848	10330.7	0.203777	469.2	20.4551	6593.95	0	529.6	17.7987	4280.44	0.0341735
267	Concrete unconfined	1740.44	687.93	64.2928	182.9	31.055	22516	0.113104	227.2	29.3772	20623.2	0.107509	287.5	27.4187	17406.3	0.0986889	374.1	24.2942	11788	0.0117085	442.9	21.5589	7827.28	0	502.8	18.9982	5249.77	0
268	Concrete unconfined	1740.44	836.07	64.2928	181.3	31.1294	22583.6	0	225.1	29.442	20716.1	0	284.4	27.5238	17594.6	0	370.2	24.4426	12037.6	0	438.4	21.7446	8055.11	0	498	19.2095	5435.59	0
269	Concrete unconfined	100.109	914.4	64.2928	191.2	30.6534	22147.3	0	238.9	29.0116	20081	0	301.2	26.9485	16552.3	0	388.6	23.7361	10878.2	0	459	20.887	7052.23	0	518.7	18.2906	4651.74	0
270	Concrete unconfined	1740.44	992.73	64.2928	181.6	31.1155	22571	0	225.4	29.4328	20702.9	0	284.8	27.5103	17570.4	0	370.7	24.4236	12005.5	0	438.8	21.7281	8034.67	0	498.3	19.1964	5424.55	0
271	Concrete unconfined	1740.44	1140.87	64.2928	181.6	31.1155	22571	0	225.4	29.4328	20702.9	0	284.8	27.5103	17570.4	0	370.6	24.4274	12011.9	0	438.7	21.7323	8039.77	0	498.3	19.1964	5424.55	0
272	Concrete unconfined	100.109	1219.2	64.2928	191.1	30.6584	22152	0	238.8	29.0147	20085.8	0	301.1	26.9519	16558.7	0	388.5	23.74	10884.4	0	458.9	20.8912	7056.85	0	518.7	18.2906	4651.74	0
273	Concrete unconfined	1740.44	1297.53	64.2928	181.6	31.1155	22571	0	225.4	29.4328	20702.9	0	284.8	27.5103	17570.4	0	370.7	24.4236	12005.5	0	438.8	21.7281	8034.67	0	498.3	19.1964	5424.55	0
274	Concrete unconfined	1740.44	1445.67	64.2928	181.3	31.1294	22583.6	0	225	29.4451	20720.5	0	284.4	27.5238	17594.6	0	370.1	24.4464	12044	0	438.2	21.7528	8065.35	0	497.6	19.2271	5450.33	0
275	Concrete unconfined	100.109	1524	64.2928	190.5	30.6882	22179.6	0	238	29.04	20124.2	0	300.1	26.9866	16622.1	0	387.4	23.7827	10952.3	0	457.6	20.9459	7117.12	0	517.4	18.3489	4698.06	0
276	Concrete unconfined	1740.44	1602.33	64.2928	181.3	31.1294	22583.6	0	225	29.4451	20720.5	0	284.4	27.5238	17594.6	0	370.1	24.4464	12044	0	438.2	21.7528	8065.35	0	497.6	19.2271	5450.33	0
277	Concrete unconfined	1740.44	1750.47	64.2928	181.6	31.1155	22571	0	225.4	29.4328	20702.9	0	284.8	27.5103	17570.4	0	370.7	24.4236	12005.5	0	438.8	21.7281	8034.67	0	498.3	19.1964	5424.55	0
278	Concrete unconfined	100.109	1828.8	64.2928	191.1	30.6584	22152	0	238.8	29.0147	20085.8	0	301.1	26.9519	16558.7	0	388.5	23.74	10884.4	0	458.9	20.8912	7056.85	0	518.7	18.2906	4651.74	0
279	Concrete unconfined	1740.44	1907.13	64.2928	181.6	31.1155	22571	0	225.4	29.4328	20702.9	0	284.8	27.5103	17570.4	0	370.6	24.4274	12011.9	0	438.7	21.7323	8039.77	0	498.3	19.1964	5424.55	0
280	Concrete unconfined	1740.44	2055.27	64.2928	181.6	31.1155	22571	0	225.4	29.4328	20702.9	0	284.8	27.5103	17570.4	0	370.7	24.4236	12005.5	0	438.8	21.7281	8034.67	0	498.3	19.1964	5424.55	0
281	Concrete unconfined	100.109	2133.6	64.2928	191.2	30.6534	22147.3	0	238.9	29.0116	20081	0	301.2	26.9485	16552.3	0	388.6	23.7361	10878.2	0	459	20.887	7052.23	0	518.7	18.2906	4651.74	0
282	Concrete unconfined	1740.44	2211.93	64.2928	181.3	31.1294	22583.6	0	225.1	29.442	20716.1	0	284.4	27.5238	17594.6	0	370.2	24.4426	12037.6	0	438.4	21.7446	8055.11	0	498	19.2095	5435.59	0
283	Concrete unconfined	1740.44	2360.07	64.2928	182.9	31.055	22516	0	227.2	29.3772	20623.2	0	287.5	27.4187	17406.3	0	374.1	24.2942	11788	0	442.9	21.5589	7827.28	0	502.8	18.9982	5249.77	0
284	Concrete unconfined	100.109	2438.4	64.2928	194.7	30.4763	21982.4	0.0331157	243.9	28.8532	19836.3	0.0306557	307.9	26.7152	16123.8	0.0285649	397.6	23.3848	10330.7	0	469.2	20.4551	6593.95	0	529.6	17.7987	4280.44	0
285	Concrete unconfined	1964.25	2526.26	64.2928	191.5	30.6384	22133.4	0.144425	239.3	28.999	20061.7	0.161697	301.6	26.9346	16526.9	0.173547	389.7	23.6934	10810.6	0	460.3	20.8322	6992.41	0	520.4	18.2142	4591.83	0
286	Concrete confined	186.465	2617.79	64.2928	186.7	42.7628	22351.1	0.154657	232.6	40.8535	20378.1	0.146862	292.7	38.5759	17086.1	0.119512	379.1	34.4278	11470.8	0	448.4	30.8573	7555.42	0	508.1	27.5787	5042.68	0
287	Concrete confined	272.778	2637.33	64.2928	184.3	42.8938	22456	0.194279	229.3	40.9717	20528.9	0.184971	288.5	38.7426	17345.2	0.155446	375.2	34.6027	11717.9	0	443.7	31.0881	7787.28	0	503.6	27.8176	5218	0
288	Concrete confined	272.778	2660.55	64.2928	181.7	43.033	22566.8	0.241252	225.4	41.1106	20702.9	0.230097	284.7	38.8924	17576.5	0.197366	370.5	34.812	12018.3	0.0198117	439	31.3174	8024.46	0	498.2	28.1024	5428.23	0
289	Concrete confined	272.778	2683.77	64.2928	179.6	43.1433	22654.2	0.288136	222.2	41.2238	20842	0.274934	281.7	39.0101	17757	0.238781	366.6	34.9847	12269.6	0.0625234	435.2	31.5016	8220.07	0	493.8	28.3328	5592.28	0
290	Concrete confined	272.778	2706.98	64.2928	178.3	43.2106	22707.4	0.334952	220.3	41.2907	20923.1	0.319417	279.7	39.0882	17876.2	0.279692	364	35.0992	12438	0.103705	432.5	31.632	8361.14	0	490.9	28.4838	5702.88	0
291	Concrete confined	272.778	2730.2	64.2928	177.8	43.2363	22727.7	0.381742	219.8	41.3083	20944.3	0.363599	278.9	39.1193	17923.6	0.320108	362.9	35.1475	12509.5	0.143384	431.2	31.6945	8429.67	0	489.4	28.5617	5760.85	0
292	Concrete confined	272.778	2753.42	64.2928	178.1	43.2209	22715.5	0.428536	220.3	41.2907	20923.1	0.407607	279.1	39.1116	17911.8	0.360168	363.1	35.1387	12496.5	0.181894	431	31.7041	8440.24	0	489.2	28.5721	5768.62	0
293	Concrete confined	272.778	2776.64	64.2928	179	43.1744	22678.8	0.475363	221.7	41.2414	20863.5	0.451495	280	39.0765	17858.4	0.400016	364.2	35.0904	12425.1	0.219673	431.7	31.6705	8403.27	0	490.2	28.5202	5729.87	0
294	Concrete confined	272.778	2799.86	64.2928	179.9	43.1276	22641.9	0.52222	223.3	41.185	20794.5	0.49539	280.9	39.0413	17804.8	0.439895	365.6	35.0288	12334.3	0.257257	432.5	31.632	8361.14	0	491.8	28.437	5668.34	0
295	Concrete confined	186.465	2819.4	64.2928	180.4	43.1015	22621.1	0.561663	224.1	41.1567	20759.8	0.532441	281.8	39.0062	17751.1	0.473441	366.1	35.0067	12302	0.289482	433.1	31.603	8329.64	0	492.3	28.411	5649.24	0
296	Concrete confined	272.778	2838.94	64.2928	179.9	43.1276	22641.9	0.60104	223.3	41.185	20794.5	0.569696	280.7	39.0492	17816.7	0.507561	365.1	35.0508	12366.7	0.322889	431.6	31.6753	8408.54	0	490.4	28.5098	5722.14	0
297	Concrete confined	272.778	2862.16	64.2928	178.8	43.1848	22687	0.647754	221.5	41.2485	20872	0.614013	279.2	39.1077	17905.9	0.548093	362.8	35.1519	12516	0.363307	429	31.8001	8546.54	0	486.5	28.7119	5874.45	0
298	Concrete confined	272.778	2885.38	64.2928	177.6	43.2465	22735.7	0.694422	219.7	41.3118	20948.5	0.658274	277.4	39.1777	18012.2	0.588635	360.2	35.2658	12685.4	0.403768	425.7	31.958	8723.94	0	482.2	28.9334	6046.56	0
299	Concrete confined	272.778	2908.6	64.2928	176.5	43.3026	22779.9	0.74107	218.2	41.3644	21011.5	0.702462	275.4	39.2552	18129.5	0.629146	357.1	35.401	12888.1	0.44436	421.4	32.1625	8958.82	0.00426396	477	29.1994	6260.61	0
300	Concrete confined	272.778	2931.82	64.2928	175.3	43.3632	22827.5	0.787676	216.8	41.4133	21069.7	0.746601	272.7	39.3595	18286.2	0.669709	353	35.5789	13157.2	0.485307	415.6	32.4364	9282.18	0.0321723	469.6	29.5747	6576.5	0
301	Concrete confined	272.778	2955.03	64.2928	173.5	43.4529	22897.8	0.834159	214.5	41.4935	21164	0.790732	268.7	39.5131	18515.1	0.710362	346.4	35.863	13592.4	0.527243	406.8	32.8476	9786.58	0.0634297	458	30.1552	7098.53	0.026422
302	Concrete confined	272.778	2978.25	64.2928	170.2	43.6139	23023.6	0.880364	210.4	41.6355	21328.2	0.834828	262.7	39.7417	18850.5	0.751099	335.3	36.3344	14327.1	0.570597	392.7	33.4958	10627	0.0996177	439.7	31.0518	7988.8	0.0789924
303	Concrete confined	272.778	3001.47	64.2928	164.6	43.8768	23227.9	0.926122	202.9	41.8924	21615.4	0.878795	252.3	40.1323	19408.6	0.791981	318.9	37.0164	15408.8	0.614681	371.3	34.4545	11967	0.140108	413.6	32.291	9395.38	0.136113
304	Concrete confined	186.465	3021.01	64.2928	157.3	44.2004	23478	0.964159	192.9	42.4126	22067.9	0.914162	238.5	40.6398	20100.2	0.826299	299.6	37.7971	16653.7	0.651828	346.1	35.5455	13612.2	0.175792	384.4	33.6238	11138.5	0.18416
305	Concrete unconfined	223.811	3038.47	64.2928	146.2	32.5337	23826.8	1	178.2	31.2711	22711.5	1	218.9	29.6322	20982.2	1	272.9	27.9096	18274.6	1	313.3	26.5256	15774.3	0.565448	346.5	25.3289	13585.8	0.615265
306	Concrete unconfined	223.811	9.525	76.0414	122	33.2586	24508.7	1	146.4	32.5269	23820.9	1	180.5	31.1663	22617	1	228.4	29.34	20569.5	1	265.6	28.1511	18689.6	1	296.7	27.1039	16836.4	1
307	Concrete confined	186.465	26.9856	76.0414	130.5	45.209	24263.9	0.978916	157.3	44.2004	23478	0.970655	195.3	42.2721	21953.5	0.904626	248.8	39.7389	19589.4	0.988993	290.9	37.7941	17197.5	0.52523	326.1	36.1203	14935.4	0.783136
308	Concrete confined	272.778	46.5302	76.0414	138.2	44.9472	24057.1	0.940659	167.7	43.7329	23116.2	0.941093	209.4	41.6695	21367.5	0.868926	268.1	39.0204	18549.1	0.9561	315.4	36.8198	15637.6	0.492381	354.3	34.9397	13071.7	0.746304
309	Concrete confined	272.778	69.7481	76.0414	145	44.6975	23862.4	0.897952	177.4	43.2568	22743.8	0.90551	222.6	41.2093	20824.8	0.824886	287.4	38.2783	17412.4	0.915932	339.5	35.8245	14049	0.451749	382.7	33.6997	11244.6	0.69909
310	Concrete confined	272.778	92.966	76.0414	148.4	44.566	23760.5	0.861266	182.6	42.9852	22528.8	0.869076	230	40.9463	20497.2	0.780626	299.5	37.8011	16660.1	0.875394	354.7	35.1777	13045.5	0.412769	401.8	32.8364	10080.2	0.652281
311	Concrete confined	272.778	116.184	76.0414	150	44.5026	23711.5	0.824331	185.3	42.8395	22412.6	0.832142	234.3	40.7918	20299.1	0.736725	306.6	37.5167	16207.4	0.834977	363.8	34.7835	12451	0.376055	413.8	32.2817	9384.02	0.607784
312	Concrete confined	272.778	139.402	76.0414	151.1	44.4584	23677.3	0.787319	187	42.7463	22337.8	0.795001	237.4	40.6797	20152.8	0.701933	311.2	37.3307	15910.6	0.794687	370.2	34.503	12037.6	0.340449	421.7	31.9113	8942.3	0.565262
313	Concrete confined	272.778	162.62	76.0414	152.1	44.4178	23645.9	0.750279	188.4	42.6685	22275.2	0.757778	239.5	40.6034	20052	0.66716	314.4	37.2006	15702.8	0.754496	374.7	34.3042	11749.7	0.305821	427.3	31.6463	8637.61	0.52405
314	Concrete confined	272.778	185.838	76.0414	152.7	44.3932	23627	0.713186	189	42.6349	22248.1	0.720413	240.2	40.578	20018.1	0.632508	315.9	37.1393	15605	0.714606	377	34.2021	11603.6	0.272738	430.5	31.4939	8466.73	0.484848
315	Concrete confined	272.778	209.055	76.0414	151.8	44.43	23655.4	0.675965	187.6	42.713	22311.1	0.682802	238.2	40.6507	20114.6	0.598196	313.7	37.2291	15748.3	0.675723	375	34.2909	11730.6	0.243324	429	31.5654	8546.54	0.450843
316	Concrete confined	186.465	228.6	76.0414	150.7	44.4745	23689.8	0.644619	186.1	42.7958	22377.5	0.651136	236.4	40.716	20200.3	0.569362	311.6	37.3145	15884.7	0.643117	372.9	34.3839	11864.6	0.218971	427	31.6605	8653.75	0.423138
317	Concrete confined	272.778	248.145	76.0414	151.8	44.43	23655.4	0.613432	187.7	42.7075	22306.6	0.619792	238.6	40.6362	20095.4	0.539963	314.4	37.2006	15702.8	0.609046	376.3	34.2332	11648	0.189736	430.7	31.4843	8456.13	0.388666
318	Concrete confined	272.778	271.362	76.0414	152.9	44.385	23620.6	0.57635	189.4	42.6124	22229.9	0.582501	241.3	40.5378	19964.5	0.504956	317.8	37.0615	15480.8	0.568379	380.3	34.0549	11395.2	0.154737	434.9	31.2832	8235.66	0.347459
319	Concrete confined	272.778	294.58	76.0414	152.8	44.3891	23623.8	0.539192	189.4	42.6124	22229.9	0.545045	241.8	40.5196	19940	0.470274	318.2	37.0451	15454.7	0.528673	381.3	34.0102	11332.3	0.122484	435.6	31.2495	8199.32	0.310589
320	Concrete confined	272.778	317.798	76.0414	152.8	44.3891	23623.8	0.502039	189.2	42.6236	22239	0.507581	241.9	40.5159	19935.1	0.43566	318.4	37.0369	15441.6	0.489029	381.7	33.9923	11307.2	0.0907965	436.1	31.2255	8173.43	0.27394
321	Concrete confined	272.778	341.016	76.0414	153.3	44.3686	23607.9	0.464902	189.9	42.5842	22207.2	0.470161	242.7	40.4866	19895.7	0.400895	319.5	36.9918	15369.5	0.448998	383.1	33.9295	11219.6	0.0580141	437.6	31.1532	8096.13	0.23578
322	Concrete confined	272.778	364.234	76.0414	154.3	44.3271	23575.9	0.427769	191.4	42.4989	22138.1	0.432744	244.4	40.4243	19811.5	0.36591	321.8	36.8971	15218.5	0.40837	385.5	33.8217	11070.1	0.0240233	440.3	31.0228	7958.32	0.195622
323	Concrete confined	272.778	387.452	76.0414	155.6	44.2726	23533.8	0.390619	193.1	42.4011	22058.5	0.395295	246.1	40.3618	19726.3	0.330876	324.2	36.7979	15060.7	0.36757	387.7	33.7224	10933.8	0	443	30.8918	7822.27	0.155139
324	Concrete confined	272.778	410.67	76.0414	156.1	44.2515	23517.5	0.353442	193.3	42.3895	22049.1	0.357793	245.8	40.3729	19741.4	0.296302	324.1	36.802	15067.3	0.327927	387.1	33.7495	10970.8	0	442.7	30.9064	7837.3	0.119405
325	Concrete confined	186.465	430.214	76.0414	156.4	44.2388	23507.7	0.322141	193.3	42.3895	22049.1	0.32622	245.3	40.3913	19766.5	0.267271	323.7	36.8186	15093.6	0.294732	386.2	33.7901	11026.6	0	442.1	30.9355	7867.42	0.0899349
326	Concrete unconfined	1964.25	521.745	76.0414	162.3	31.9432	23308.6	0.472668	201.2	30.164	21678.2	0.480156	255.5	28.4808	19240.1	0.417359	335.5	25.7313	14313.9	0.462469	399.8	23.2983	10199.1	0.00899116	456.1	21.0089	7187.17	0.305387
327	Concrete unconfined	100.109	609.6	76.0414	166.9	31.758	23145.3	0.2441	207.5	29.9766	21441.2	0.251645	263.8	28.2103	18789.8	0.208569	345.1	25.3805	13678.3	0.224232	410.7	22.8666	9561.03	0	467.4	20.5317	6672.98	0.0915681
328	Concrete unconfined	1740.44	687.93	76.0414	156.7	32.1587	23497.8	0.113104	194.9	30.4661	21972.8	0.110205	248.5	28.7064	19604.7	0.105184	327	26.0382	14876	0.0285115	390.8	23.6506	10743.1	0	446.4	21.4139	7653.43	0
329	Concrete unconfined	1740.44	836.07	76.0414	155.1	32.2183	23550.1	0	192.4	30.5932	22091.4	0	245.1	28.815	19776.5	0	322.8	26.1886	15152.8	0	385.9	23.8408	11045.2	0	441.2	21.6292	7912.78	0
330	Concrete unconfined	100.109	914.4	76.0414	162.6	31.9314	23298.2	0	201.4	30.1581	21670.9	0	255.7	28.4744	19229.5	0	334.8	25.7567	14360.2	0	398.9	23.3337	10252.8	0	454.9	21.0593	7243.61	0
331	Concrete unconfined	1740.44	992.73	76.0414	155.4	32.2072	23540.3	0	192.8	30.573	22072.7	0	245.6	28.7991	19751.5	0	323.2	26.1743	15126.5	0	386.3	23.8253	11020.4	0	441.5	21.6168	7897.64	0
332	Concrete unconfined	1740.44	1140.87	76.0414	155.3	32.2109	23543.6	0	192.8	30.573	22072.7	0	245.5	28.8022	19756.5	0	323.2	26.1743	15126.5	0	386.3	23.8253	11020.4	0	441.5	21.6168	7897.64	0
333	Concrete unconfined	100.109	1219.2	76.0414	162.5	31.9353	23301.7	0	201.3	30.161	21674.5	0	255.6	28.4776	19234.8	0	334.7	25.7603	14366.8	0	398.9	23.3337	10252.8	0	454.9	21.0593	7243.61	0
334	Concrete unconfined	1740.44	1297.53	76.0414	155.3	32.2109	23543.6	0	192.8	30.573	22072.7	0	245.5	28.8022	19756.5	0	323.2	26.1743	15126.5	0	386.2	23.8292	11026.6	0	441.5	21.6168	7897.64	0
335	Concrete unconfined	1740.44	1445.67	76.0414	155.1	32.2183	23550.1	0	192.5	30.5882	22086.8	0	245.2	28.8118	19771.5	0	322.8	26.1886	15152.8	0	385.8	23.8447	11051.4	0	441	21.6374	7922.88	0
336	Concrete unconfined	100.109	1524	76.0414	162	31.9551	23319	0	200.7	30.1788	21696.5	0	254.8	28.5035	19277.2	0	333.9	25.7893	14419.8	0	397.9	23.373	10312.7	0	453.9	21.1012	7290.91	0
337	Concrete unconfined	1740.44	1602.33	76.0414	155.1	32.2183	23550.1	0	192.5	30.5882	22086.8	0	245.2	28.8118	19771.5	0	322.8	26.1886	15152.8	0	385.8	23.8447	11051.4	0	441	21.6374	7922.88	0
338	Concrete unconfined	1740.44	1750.47	76.0414	155.3	32.2109	23543.6	0	192.8	30.573	22072.7	0	245.5	28.8022	19756.5	0	323.2	26.1743	15126.5	0	386.2	23.8292	11026.6	0	441.5	21.6168	7897.64	0
339	Concrete unconfined	100.109	1828.8	76.0414	162.5	31.9353	23301.7	0	201.3	30.161	21674.5	0	255.6	28.4776	19234.8	0	334.7	25.7603	14366.8	0	398.9	23.3337	10252.8	0	454.9	21.0593	7243.61	0
340	Concrete unconfined	1740.44	1907.13	76.0414	155.3	32.2109	23543.6	0	192.8	30.573	22072.7	0	245.5	28.8022	19756.5	0	323.2	26.1743	15126.5	0	386.3	23.8253	11020.4	0	441.5	21.6168	7897.64	0
341	Concrete unconfined	1740.44	2055.27	76.0414	155.4	32.2072	23540.3	0	192.8	30.573	22072.7	0	245.6	28.7991	19751.5	0	323.2	26.1743	15126.5	0	386.3	23.8253	11020.4	0	441.5	21.6168	7897.64	0
342	Concrete unconfined	100.109	2133.6	76.0414	162.6	31.9314	23298.2	0	201.4	30.1581	21670.9	0	255.7	28.4744	19229.5	0	334.8	25.7567	14360.2	0	398.9	23.3337	10252.8	0	454.9	21.0593	7243.61	0
343	Concrete unconfined	1740.44	2211.93	76.0414	155.1	32.2183	23550.1	0	192.4	30.5932	22091.4	0	245.1	28.815	19776.5	0	322.8	26.1886	15152.8	0	385.9	23.8408	11045.2	0	441.2	21.6292	7912.78	0
344	Concrete unconfined	1740.44	2360.07	76.0414	156.7	32.1587	23497.8	0	194.9	30.4661	21972.8	0	248.5	28.7064	19604.7	0	327	26.0382	14876	0	390.8	23.6506	10743.1	0	446.4	21.4139	7653.43	0
345	Concrete unconfined	100.109	2438.4	76.0414	166.9	31.758	23145.3	0.0331157	207.5	29.9766	21441.2	0.034852	263.8	28.2103	18789.8	0.0374703	345.1	25.3805	13678.3	0	410.7	22.8666	9561.03	0	467.4	20.5317	6672.98	0
346	Concrete unconfined	1964.25	2526.26	76.0414	162.3	31.9432	23308.6	0.144425	201.2	30.164	21678.2	0.165649	255.5	28.4808	19240.1	0.181753	335.5	25.7313	14313.9	0.00512366	399.8	23.2983	10199.1	0	456.1	21.0089	7187.17	0
347	Concrete confined	186.465	2617.79	76.0414	156.4	44.2388	23507.7	0.156332	193.3	42.3895	22049.1	0.154928	245.3	40.3913	19766.5	0.138079	323.7	36.8186	15093.6	0	386.2	33.7901	11026.6	0	442.1	30.9355	7867.42	0
348	Concrete confined	272.778	2637.33	76.0414	156.1	44.2515	23517.5	0.195492	193.3	42.3895	22049.1	0.191735	245.8	40.3729	19741.4	0.17127	324.1	36.802	15067.3	0.0204765	387.1	33.7495	10970.8	0	442.7	30.9064	7837.3	0
349	Concrete confined	272.778	2660.55	76.0414	155.6	44.2726	23533.8	0.242006	193.1	42.4011	22058.5	0.235464	246.1	40.3618	19726.3	0.210795	324.2	36.7979	15060.7	0.0581831	387.7	33.7224	10933.8	0	443	30.8918	7822.27	0
350	Concrete confined	272.778	2683.77	76.0414	154.3	44.3271	23575.9	0.288522	191.4	42.4989	22138.1	0.279224	244.4	40.4243	19811.5	0.250867	321.8	36.8971	15218.5	0.0974689	385.5	33.8217	11070.1	0	440.3	31.0228	7958.32	0
351	Concrete confined	272.778	2706.98	76.0414	153.3	44.3686	23607.9	0.335004	189.9	42.5842	22207.2	0.322927	242.7	40.4866	19895.7	0.290883	319.5	36.9918	15369.5	0.136565	383.1	33.9295	11219.6	0	437.6	31.1532	8096.13	0
352	Concrete confined	272.778	2730.2	76.0414	152.8	44.3891	23623.8	0.381472	189.2	42.6236	22239	0.366591	241.9	40.5159	19935.1	0.330637	318.4	37.0369	15441.6	0.174868	381.7	33.9923	11307.2	0	436.1	31.2255	8173.43	0
353	Concrete confined	272.778	2753.42	76.0414	152.8	44.3891	23623.8	0.427936	189.4	42.6124	22229.9	0.410253	241.8	40.5196	19940	0.370216	318.2	37.0451	15454.7	0.212633	381.3	34.0102	11332.3	0	435.6	31.2495	8199.32	0
354	Concrete confined	272.778	2776.64	76.0414	152.9	44.385	23620.6	0.474403	189.4	42.6124	22229.9	0.453913	241.3	40.5378	19964.5	0.409873	317.8	37.0615	15480.8	0.250496	380.3	34.0549	11395.2	0	434.9	31.2832	8235.66	0
355	Concrete confined	272.778	2799.86	76.0414	151.8	44.43	23655.4	0.520824	187.7	42.7075	22306.6	0.497485	238.6	40.6362	20095.4	0.449927	314.4	37.2006	15702.8	0.289815	376.3	34.2332	11648	0	430.7	31.4843	8456.13	0
356	Concrete confined	186.465	2819.4	76.0414	150.7	44.4745	23689.8	0.559869	186.1	42.7958	22377.5	0.534112	236.4	40.716	20200.3	0.483558	311.6	37.3145	15884.7	0.322738	372.9	34.3839	11864.6	0	427	31.6605	8653.75	0
357	Concrete confined	272.778	2838.94	76.0414	151.8	44.43	23655.4	0.599032	187.6	42.713	22311.1	0.570938	238.2	40.6507	20114.6	0.516511	313.7	37.2291	15748.3	0.3534	375	34.2909	11730.6	0.00793212	429	31.5654	8546.54	0
358	Concrete confined	272.778	2862.16	76.0414	152.7	44.3932	23627	0.645554	189	42.6349	22248.1	0.614702	240.2	40.578	20018.1	0.555722	315.9	37.1393	15605	0.39001	377	34.2021	11603.6	0.0236004	430.5	31.4939	8466.73	0.000600711
359	Concrete confined	272.778	2885.38	76.0414	152.1	44.4178	23645.9	0.691966	188.4	42.6685	22275.2	0.658291	239.5	40.6034	20052	0.59535	314.4	37.2006	15702.8	0.428244	374.7	34.3042	11749.7	0.0444781	427.3	31.6463	8637.61	0.0243211
360	Concrete confined	272.778	2908.6	76.0414	151.1	44.4584	23677.3	0.738328	187	42.7463	22337.8	0.701765	237.4	40.6797	20152.8	0.635125	311.2	37.3307	15910.6	0.467061	370.2	34.503	12037.6	0.0673725	421.7	31.9113	8942.3	0.0513405
361	Concrete confined	272.778	2931.82	76.0414	150	44.5026	23711.5	0.784661	185.3	42.8395	22412.6	0.745159	234.3	40.7918	20299.1	0.674938	306.6	37.5167	16207.4	0.506197	363.8	34.7835	12451	0.0916605	413.8	32.2817	9384.02	0.0808666
362	Concrete confined	272.778	2955.03	76.0414	148.4	44.566	23760.5	0.830912	182.6	42.9852	22528.8	0.788361	230	40.9463	20497.2	0.714746	299.5	37.8011	16660.1	0.545835	354.7	35.1777	13045.5	0.117627	401.8	32.8364	10080.2	0.114298
363	Concrete confined	272.778	2978.25	76.0414	145	44.6975	23862.4	0.876919	177.4	43.2568	22743.8	0.831113	222.6	41.2093	20824.8	0.754594	287.4	38.2783	17412.4	0.586283	339.5	35.8245	14049	0.147006	382.7	33.6997	11244.6	0.152898
364	Concrete confined	272.778	3001.47	76.0414	138.2	44.9472	24057.1	0.922455	167.7	43.7329	23116.2	0.873074	209.4	41.6695	21367.5	0.794367	268.1	39.0204	18549.1	0.627199	315.4	36.8198	15637.6	0.179411	354.3	34.9397	13071.7	0.194609
365	Concrete confined	186.465	3021.01	76.0414	130.5	45.209	24263.9	0.960506	157.3	44.2004	23478	0.907999	195.3	42.2721	21953.5	0.826588	248.8	39.7389	19589.4	0.660874	290.9	37.7941	17197.5	0.205696	326.1	36.1203	14935.4	0.227007
366	Concrete unconfined	223.811	3038.47	76.0414	122	33.2586	24508.7	1	146.4	32.5269	23820.9	1	180.5	31.1663	22617	1	228.4	29.34	20569.5	1	265.6	28.1511	18689.6	0.573243	296.7	27.1039	16836.4	0.625804
367	Concrete unconfined	223.811	9.525	87.7901	103.9	33.6799	25072.6	1	124.3	33.1978	24428.7	1	153.7	32.2697	23595.1	1	196.3	30.3939	21905	1	230.9	29.2623	20456.2	1	259.7	28.3444	19014.7	1
368	Concrete confined	186.465	26.9856	87.7901	108.1	45.8483	24952	0.976594	130.1	45.222	24274.3	0.966918	161.4	44.0209	23339.7	0.898673	207.5	41.1963	21441.2	0.988294	245.3	39.5072	19766.5	0.53451	276.6	38.0722	18059.2	0.791765
369	Concrete confined	272.778	46.5302	87.7901	116.4	45.6321	24695.6	0.938306	140.8	44.8538	23984.1	0.937143	175.8	43.3376	22807.7	0.864579	227.1	40.5183	20627.7	0.95673	269.2	38.6256	18486.7	0.505552	304.3	36.9988	16354.8	0.760239
370	Concrete confined	272.778	69.7481	87.7901	125.3	45.3734	24396.1	0.89578	152.8	44.3891	23623.8	0.90171	192.1	42.4583	22105.5	0.823949	250	39.6949	19527.9	0.918229	297.3	37.5433	16798.7	0.468649	337	35.6699	14214.5	0.718959
371	Concrete confined	272.778	92.966	87.7901	128.8	45.2638	24307.8	0.859165	157.9	44.1746	23458.1	0.865319	199.2	42.039	21761.5	0.781643	261.5	39.2688	18916.5	0.879197	311.8	36.9654	15871.7	0.433759	355.1	34.9055	13019.2	0.678762
372	Concrete confined	272.778	116.184	87.7901	130.8	45.1992	24256.1	0.822379	160.9	44.0435	23356.9	0.828595	203.8	41.8613	21581.8	0.738465	269	38.9863	18498	0.839987	321.2	36.5836	15257.9	0.399855	367.3	34.3785	12224.4	0.63926
373	Concrete confined	272.778	139.402	87.7901	132	45.1597	24224.7	0.785502	162.8	43.9586	23291.2	0.791693	207.1	41.7485	21456.6	0.704118	273.9	38.7999	18216.8	0.800751	328	36.304	14810	0.366527	375.6	34.0145	11692.5	0.600671
374	Concrete confined	272.778	162.62	87.7901	132.9	45.1298	24200.9	0.748585	164	43.9042	23249.1	0.754679	209.1	41.6798	21379.2	0.669775	277.1	38.6773	18029.8	0.76155	332.6	36.1132	14505.9	0.333923	381.3	33.762	11332.3	0.562955
375	Concrete confined	272.778	185.838	87.7901	133.5	45.1096	24185	0.711635	164.8	43.8677	23220.8	0.717598	210.3	41.6385	21332.2	0.635451	279.1	38.6004	17911.8	0.722417	335.5	35.9922	14313.9	0.302014	385.2	33.588	11088.7	0.526006
376	Concrete confined	272.778	209.055	87.7901	130.1	45.222	24274.3	0.674425	160.6	44.0568	23367.1	0.68005	205.5	41.8033	21517.7	0.6016	273	38.8343	18268.9	0.684598	329.3	36.2502	14724.1	0.275179	378.8	33.873	11489.7	0.496244
377	Concrete confined	186.465	228.6	87.7901	126.8	45.327	24358.6	0.643118	156.4	44.2388	23507.7	0.648465	200.3	41.9801	21711.1	0.573251	266.9	39.0658	18616.8	0.652994	322.2	36.5427	15192.2	0.253573	371.6	34.1905	11947.8	0.472408
378	Concrete confined	272.778	248.145	87.7901	130.3	45.2155	24269.1	0.612188	160.8	44.0479	23360.3	0.617557	206	41.7862	21498.7	0.543974	273.9	38.7999	18216.8	0.619186	330.7	36.1922	14631.6	0.223464	380.9	33.7798	11357.5	0.437167
379	Concrete confined	272.778	271.362	87.7901	133.8	45.0995	24177	0.57537	165.4	43.8401	23199.4	0.580724	211.8	41.5867	21272.7	0.509126	281.5	38.5077	17769	0.57878	339.5	35.8245	14049	0.187682	390.5	33.35	10761.5	0.395141
380	Concrete confined	272.778	294.58	87.7901	133.7	45.1029	24179.6	0.538367	165.4	43.8401	23199.4	0.543548	212	41.5798	21264.7	0.474836	281.8	38.4961	17751.1	0.539819	340.2	35.795	14002.6	0.156801	391.3	33.3139	10712.5	0.359963
381	Concrete confined	272.778	317.798	87.7901	133.7	45.1029	24179.6	0.501368	165.6	43.8308	23192.2	0.506383	212.4	41.5659	21248.7	0.440518	282.4	38.4729	17715.1	0.500769	341	35.7613	13949.6	0.125819	392.3	33.2687	10651.4	0.324546
382	Concrete confined	272.778	341.016	87.7901	134.2	45.086	24166.3	0.464381	166.2	43.803	23170.6	0.469228	213.3	41.5347	21212.6	0.406114	283.6	38.4263	17642.9	0.46153	342.4	35.7022	13857	0.0943681	393.8	33.2008	10560.1	0.288583
383	Concrete confined	272.778	364.234	87.7901	135.1	45.0553	24142	0.427398	167.4	43.747	23127.1	0.432073	214.7	41.4861	21155.9	0.371612	285.4	38.3563	17534.1	0.422063	344.4	35.6176	13724.6	0.0623999	396	33.101	10427	0.251808
384	Concrete confined	272.778	387.452	87.7901	136.4	45.0104	24106.7	0.390402	169	43.6714	23068.3	0.394902	216.5	41.4234	21082.1	0.337008	287.9	38.2588	17381.9	0.382295	346.9	35.5115	13559.4	0.0299274	398.5	32.9872	10276.7	0.214535
385	Concrete confined	272.778	410.67	87.7901	134.2	45.086	24166.3	0.353377	166.1	43.8077	23174.2	0.357678	213	41.5451	21224.7	0.303334	283.4	38.4341	17654.9	0.344825	341.6	35.736	13909.9	0.00360798	392.8	33.2461	10620.9	0.185934
386	Concrete confined	186.465	430.214	87.7901	131.8	45.1663	24230	0.322237	163	43.9496	23284.2	0.326392	209.2	41.6764	21375.3	0.275183	278.4	38.6273	17953.2	0.313748	335.9	35.9755	14287.4	0	386.6	33.5253	11001.8	0.163266
387	Concrete unconfined	1964.25	521.745	87.7901	139.2	32.763	24029.2	0.472668	172.4	31.5267	22940.2	0.480238	220.1	29.5956	20931.6	0.421216	292.7	27.2413	17086.1	0.47163	351.1	25.159	13282.3	0.0302399	403.6	23.1485	9973.95	0.335244
388	Concrete unconfined	100.109	609.6	87.7901	144.6	32.5875	23874.2	0.2441	179.5	31.2121	22658.3	0.252274	229.3	29.3121	20528.9	0.213058	303.3	26.8756	16418.7	0.23514	363.4	24.6996	12477	0	416.3	22.6427	9242.76	0.125984
389	Concrete unconfined	1740.44	687.93	87.7901	136.8	32.8379	24095.7	0.113104	169.6	31.6458	23046	0.110205	217.3	29.681	21049	0.108913	288.6	27.3813	17339	0.0379367	347.5	25.2921	13519.7	0	399.1	23.3259	10240.9	0
390	Concrete unconfined	1740.44	836.07	87.7901	135.2	32.8868	24139.3	0	167.3	31.7416	23130.8	0	214.1	29.7781	21180.2	0	284.5	27.5204	17588.5	0	342.9	25.4613	13823.9	0	394.1	23.5219	10541.9	0
391	Concrete unconfined	100.109	914.4	87.7901	139.8	32.744	24012.4	0	172.9	31.5052	22921	0	220.5	29.5833	20914.6	0	292.2	27.2584	17117.1	0	350.6	25.1775	13315.2	0	402.8	23.1801	10021.1	0
392	Concrete unconfined	1740.44	992.73	87.7901	135.4	32.8807	24133.9	0	167.6	31.7292	23119.8	0	214.4	29.769	21168.1	0	284.9	27.5069	17564.3	0	343.1	25.4539	13810.6	0	394.3	23.5141	10529.8	0
393	Concrete unconfined	1740.44	1140.87	87.7901	135.4	32.8807	24133.9	0	167.6	31.7292	23119.8	0	214.4	29.769	21168.1	0	284.9	27.5069	17564.3	0	343.2	25.4502	13804	0	394.3	23.5141	10529.8	0
394	Concrete unconfined	100.109	1219.2	87.7901	139.7	32.7472	24015.2	0	172.8	31.5095	22924.9	0	220.5	29.5833	20914.6	0	292.2	27.2584	17117.1	0	350.6	25.1775	13315.2	0	402.7	23.184	10027	0
395	Concrete unconfined	1740.44	1297.53	87.7901	135.4	32.8807	24133.9	0	167.6	31.7292	23119.8	0	214.4	29.769	21168.1	0	284.9	27.5069	17564.3	0	343.1	25.4539	13810.6	0	394.3	23.5141	10529.8	0
396	Concrete unconfined	1740.44	1445.67	87.7901	135.2	32.8868	24139.3	0	167.4	31.7374	23127.1	0	214.2	29.775	21176.2	0	284.5	27.5204	17588.5	0	342.8	25.4649	13830.5	0	393.9	23.5297	10554.1	0
397	Concrete unconfined	100.109	1524	87.7901	139.4	32.7567	24023.6	0	172.4	31.5267	22940.2	0	219.9	29.6017	20940.1	0	291.6	27.2789	17154.2	0	349.8	25.2071	13368	0	402	23.2117	10068.4	0
398	Concrete unconfined	1740.44	1602.33	87.7901	135.2	32.8868	24139.3	0	167.4	31.7374	23127.1	0	214.2	29.775	21176.2	0	284.5	27.5204	17588.5	0	342.8	25.4649	13830.5	0	393.9	23.5297	10554.1	0
399	Concrete unconfined	1740.44	1750.47	87.7901	135.4	32.8807	24133.9	0	167.6	31.7292	23119.8	0	214.4	29.769	21168.1	0	284.9	27.5069	17564.3	0	343.1	25.4539	13810.6	0	394.3	23.5141	10529.8	0
400	Concrete unconfined	100.109	1828.8	87.7901	139.7	32.7472	24015.2	0	172.8	31.5095	22924.9	0	220.5	29.5833	20914.6	0	292.2	27.2584	17117.1	0	350.6	25.1775	13315.2	0	402.7	23.184	10027	0
401	Concrete unconfined	1740.44	1907.13	87.7901	135.4	32.8807	24133.9	0	167.6	31.7292	23119.8	0	214.4	29.769	21168.1	0	284.9	27.5069	17564.3	0	343.2	25.4502	13804	0	394.3	23.5141	10529.8	0
402	Concrete unconfined	1740.44	2055.27	87.7901	135.4	32.8807	24133.9	0	167.6	31.7292	23119.8	0	214.4	29.769	21168.1	0	284.9	27.5069	17564.3	0	343.1	25.4539	13810.6	0	394.3	23.5141	10529.8	0
403	Concrete unconfined	100.109	2133.6	87.7901	139.8	32.744	24012.4	0	172.9	31.5052	22921	0	220.5	29.5833	20914.6	0	292.2	27.2584	17117.1	0	350.6	25.1775	13315.2	0	402.8	23.1801	10021.1	0
404	Concrete unconfined	1740.44	2211.93	87.7901	135.2	32.8868	24139.3	0	167.3	31.7416	23130.8	0	214.1	29.7781	21180.2	0	284.5	27.5204	17588.5	0	342.9	25.4613	13823.9	0	394.1	23.5219	10541.9	0
405	Concrete unconfined	1740.44	2360.07	87.7901	136.8	32.8379	24095.7	0	169.6	31.6458	23046	0	217.3	29.681	21049	0	288.6	27.3813	17339	0	347.5	25.2921	13519.7	0	399.1	23.3259	10240.9	0
406	Concrete unconfined	100.109	2438.4	87.7901	144.6	32.5875	23874.2	0.0331157	179.5	31.2121	22658.3	0.0355416	229.3	29.3121	20528.9	0.0422944	303.3	26.8756	16418.7	0	363.4	24.6996	12477	0	416.3	22.6427	9242.76	0
407	Concrete unconfined	1964.25	2526.26	87.7901	139.2	32.763	24029.2	0.144425	172.4	31.5267	22940.2	0.165744	220.1	29.5956	20931.6	0.186046	292.7	27.2413	17086.1	0.0163408	351.1	25.159	13282.3	0.00374399	403.6	23.1485	9973.95	0.00867885
408	Concrete confined	186.465	2617.79	87.7901	131.8	45.1663	24230	0.15732	163	43.9496	23284.2	0.156723	209.2	41.6764	21375.3	0.14749	278.4	38.6273	17953.2	0.0144621	335.9	35.9755	14287.4	0	386.6	33.5253	11001.8	0
409	Concrete confined	272.778	2637.33	87.7901	134.2	45.086	24166.3	0.196193	166.1	43.8077	23174.2	0.193055	213	41.5451	21224.7	0.179635	283.4	38.4341	17654.9	0.0433315	341.6	35.736	13909.9	0	392.8	33.2461	10620.9	0
410	Concrete confined	272.778	2660.55	87.7901	136.4	45.0104	24106.7	0.242427	169	43.6714	23068.3	0.236311	216.5	41.4234	21082.1	0.218095	287.9	38.2588	17381.9	0.0783298	346.9	35.5115	13559.4	0	398.5	32.9872	10276.7	0
411	Concrete confined	272.778	2683.77	87.7901	135.1	45.0553	24142	0.288739	167.4	43.747	23127.1	0.279719	214.7	41.4861	21155.9	0.257682	285.4	38.3563	17534.1	0.116547	344.4	35.6176	13724.6	0	396	33.101	10427	0
412	Concrete confined	272.778	2706.98	87.7901	134.2	45.086	24166.3	0.335025	166.2	43.803	23170.6	0.323085	213.3	41.5347	21212.6	0.297147	283.6	38.4263	17642.9	0.154371	342.4	35.7022	13857	0	393.8	33.2008	10560.1	0
413	Concrete confined	272.778	2730.2	87.7901	133.7	45.1029	24179.6	0.3813	165.6	43.8308	23192.2	0.366426	212.4	41.5659	21248.7	0.336491	282.4	38.4729	17715.1	0.19189	341	35.7613	13949.6	0	392.3	33.2687	10651.4	0
414	Concrete confined	272.778	2753.42	87.7901	133.7	45.1029	24179.6	0.427571	165.4	43.8401	23199.4	0.40976	212	41.5798	21264.7	0.375735	281.8	38.4961	17751.1	0.229138	340.2	35.795	14002.6	0	391.3	33.3139	10712.5	0
415	Concrete confined	272.778	2776.64	87.7901	133.8	45.0995	24177	0.473846	165.4	43.8401	23199.4	0.453095	211.8	41.5867	21272.7	0.414941	281.5	38.5077	17769	0.266262	339.5	35.8245	14049	0	390.5	33.35	10761.5	0
416	Concrete confined	272.778	2799.86	87.7901	130.3	45.2155	24269.1	0.520001	160.8	44.0479	23360.3	0.496239	206	41.7862	21498.7	0.454858	273.9	38.7999	18216.8	0.305775	330.7	36.1922	14631.6	0.0177225	380.9	33.7798	11357.5	0.0176086
417	Concrete confined	186.465	2819.4	87.7901	126.8	45.327	24358.6	0.558785	156.4	44.2388	23507.7	0.532457	200.3	41.9801	21711.1	0.488399	266.9	39.0658	18616.8	0.338879	322.2	36.5427	15192.2	0.0372712	371.6	34.1905	11947.8	0.0419652
418	Concrete confined	272.778	2838.94	87.7901	130.1	45.222	24274.3	0.597844	160.6	44.0568	23367.1	0.569094	205.5	41.8033	21517.7	0.52075	273	38.8343	18268.9	0.368153	329.3	36.2502	14724.1	0.0465094	378.8	33.873	11489.7	0.0497925
419	Concrete confined	272.778	2862.16	87.7901	133.5	45.1096	24185	0.644284	164.8	43.8677	23220.8	0.612678	210.3	41.6385	21332.2	0.559396	279.1	38.6004	17911.8	0.403306	335.5	35.9922	14313.9	0.0595097	385.2	33.588	11088.7	0.0609686
420	Concrete confined	272.778	2885.38	87.7901	132.9	45.1298	24200.9	0.690513	164	43.9042	23249.1	0.655938	209.1	41.6798	21379.2	0.598656	277.1	38.6773	18029.8	0.440829	332.6	36.1132	14505.9	0.0795247	381.3	33.762	11332.3	0.0828962
421	Concrete confined	272.778	2908.6	87.7901	132	45.1597	24224.7	0.736709	162.8	43.9586	23291.2	0.699141	207.1	41.7485	21456.6	0.637944	273.9	38.7999	18216.8	0.478576	328	36.304	14810	0.100519	375.6	34.0145	11692.5	0.106295
422	Concrete confined	272.778	2931.82	87.7901	130.8	45.1992	24256.1	0.782868	160.9	44.0435	23356.9	0.742243	203.8	41.8613	21581.8	0.677259	269	38.9863	18498	0.516574	321.2	36.5836	15257.9	0.122593	367.3	34.3785	12224.4	0.131527
423	Concrete confined	272.778	2955.03	87.7901	128.8	45.2638	24307.8	0.828933	157.9	44.1746	23458.1	0.785181	199.2	42.039	21761.5	0.716379	261.5	39.2688	18916.5	0.554853	311.8	36.9654	15871.7	0.145657	355.1	34.9055	13019.2	0.158982
424	Concrete confined	272.778	2978.25	87.7901	125.3	45.3734	24396.1	0.874829	152.8	44.3891	23623.8	0.827814	192.1	42.4583	22105.5	0.754333	250	39.6949	19527.9	0.593387	297.3	37.5433	16798.7	0.170442	337	35.6699	14214.5	0.188845
425	Concrete confined	272.778	3001.47	87.7901	116.4	45.6321	24695.6	0.920173	140.8	44.8538	23984.1	0.869572	175.8	43.3376	22807.7	0.79084	227.1	40.5183	20627.7	0.632519	269.2	38.6256	18486.7	0.198887	304.3	36.9988	16354.8	0.223249
426	Concrete confined	186.465	3021.01	87.7901	108.1	45.8483	24952	0.958251	130.1	45.222	24274.3	0.904633	161.4	44.0209	23339.7	0.821464	207.5	41.1963	21441.2	0.664434	245.3	39.5072	19766.5	0.220523	276.6	38.0722	18059.2	0.24807
427	Concrete unconfined	223.811	3038.47	87.7901	103.9	33.6799	25072.6	1	124.3	33.1978	24428.7	1	153.7	32.2697	23595.1	1	196.3	30.3939	21905	1	230.9	29.2623	20456.2	0.577101	259.7	28.3444	19014.7	0.631082
428	Concrete unconfined	302.348	9.525	101.6	93.1	33.8848	25354.3	1	111.5	33.5152	24849.9	1	138	32.8007	24062.7	1	176.9	31.3294	22763.9	1	209	29.9317	21383.1	1	236.1	29.0997	20214.5	1
429	Steel	251.897	26.9856	101.6	98	413.686	199948	0	117.9	413.686	199948	0	146.5	413.686	199948	0	188.7	413.686	199948	0	223.8	413.686	199948	0	253.5	413.686	199948	0
430	Concrete confined	368.497	46.5302	101.6	101.9	45.9945	25127.8	0.937082	123.2	45.437	24467.2	0.935143	153.7	44.3516	23595.1	0.861424	199.2	41.4974	21761.5	0.955981	237.1	39.8013	20167.1	0.511195	269.1	38.3546	18492.4	0.765423
431	Concrete confined	368.497	69.7481	101.6	108	45.8508	24955	0.894274	131.2	45.1861	24245.7	0.899117	164.5	43.881	23231.4	0.819801	215.6	40.9192	21119.1	0.918576	257.7	39.0543	19122.7	0.478554	293.9	37.4074	17011.5	0.729533
432	Concrete confined	368.497	92.966	101.6	111.5	45.7626	24849.9	0.85769	135.9	45.0277	24120.3	0.862711	171.1	43.57	22989.7	0.777537	226.1	40.5535	20672	0.880493	270.9	38.5615	18389.7	0.446326	310.5	36.7519	15956	0.693388
433	Concrete confined	368.497	116.184	101.6	113.6	45.7077	24784.8	0.82098	138.9	44.9223	24037.6	0.826088	176	43.3275	22799.8	0.735347	233.4	40.2951	20341	0.842158	280.5	38.1963	17828.6	0.414335	322.4	36.2715	15179.1	0.657266
434	Concrete confined	368.497	139.402	101.6	114.9	45.6729	24743.7	0.784196	140.9	44.8502	23981.2	0.789338	179.2	43.1636	22670.7	0.701841	238.3	40.1198	20109.8	0.803708	287.5	37.9264	17406.3	0.382656	330.7	35.9312	14631.6	0.621491
435	Concrete confined	368.497	162.62	101.6	115.8	45.6485	24714.9	0.747374	142.2	44.8025	23944	0.752499	181.4	43.0484	22579.4	0.66817	241.7	39.9972	19944.9	0.765209	292.3	37.7395	17110.9	0.351404	336.8	35.6783	14227.8	0.586012
436	Concrete confined	368.497	185.838	101.6	116.4	45.6321	24695.6	0.710525	143.1	44.7691	23918	0.715605	182.9	42.9687	22516	0.634391	244.1	39.9102	19826.4	0.726693	295.7	37.6062	16899.1	0.320465	341.3	35.4902	13929.8	0.550835
437	Concrete confined	368.497	209.055	101.6	116.8	45.6211	24682.6	0.673661	143.7	44.7466	23900.6	0.678678	183.9	42.915	22473.2	0.600536	245.7	39.8521	19746.4	0.688189	297.8	37.5236	16767.2	0.289906	344.4	35.3599	13724.6	0.516054
438	Steel	251.897	228.6	101.6	116.9	413.686	199948	0	143.9	413.686	199948	0	184.2	413.686	199948	0	246.4	413.686	199948	0	298.6	413.686	199948	0	345.6	413.686	199948	0
439	Concrete confined	368.497	248.145	101.6	116.9	45.6183	24679.4	0.611559	144.1	44.7316	23888.9	0.616447	184.4	42.888	22451.7	0.543413	246.8	39.812	19691	0.623467	299.3	37.4643	16672.7	0.239164	346.6	35.2671	13579.2	0.458694
440	Concrete confined	368.497	271.362	101.6	117.1	45.6128	24672.9	0.574677	144.2	44.7278	23886	0.579474	184.7	42.8717	22438.7	0.509475	247.5	39.7864	19655.6	0.584992	300.3	37.4248	16609.4	0.208938	347.9	35.2121	13493.3	0.424543
441	Concrete confined	368.497	294.58	101.6	117.2	45.61	24669.6	0.537788	144.4	44.7203	23880.1	0.5425	184.8	42.8663	22434.3	0.47552	248	39.7681	19630.2	0.546529	300.9	37.401	16571.4	0.178867	348.7	35.1782	13440.5	0.39062
442	Concrete confined	368.497	317.798	101.6	117.5	45.6016	24659.8	0.500904	144.7	44.7089	23871.3	0.505529	185.2	42.8446	22416.9	0.441574	248.7	39.7425	19594.5	0.508017	301.7	37.3693	16520.5	0.14868	349.8	35.1315	13368	0.356479
443	Concrete confined	368.497	341.016	101.6	117.9	45.5905	24646.7	0.464019	145.3	44.6861	23853.6	0.468562	186.1	42.7954	22377.5	0.407627	249.8	39.7022	19538.2	0.46941	303.1	37.3137	16431.4	0.11817	351.3	35.0677	13269.1	0.322033
444	Concrete confined	368.497	364.234	101.6	118.6	45.5708	24623.5	0.427136	146.2	44.6516	23826.8	0.431589	187.4	42.7237	22320	0.373667	251.5	39.6398	19450.2	0.430647	305	37.238	16310.1	0.0873557	353.4	34.9782	13130.9	0.287117
445	Concrete confined	368.497	387.452	101.6	119.5	45.5452	24593.6	0.390243	147.4	44.6052	23790.8	0.394608	189.2	42.6232	22239	0.339675	253.5	39.5661	19345.8	0.391762	307.4	37.1421	16156	0.0561934	356	34.867	12960.2	0.251729
446	Concrete confined	368.497	410.67	101.6	120.7	45.5106	24553.1	0.353341	149	44.5423	23742.2	0.357608	191.2	42.5099	22147.3	0.305634	255.9	39.4773	19218.9	0.35271	310.1	37.0338	15981.9	0.0247605	358.7	34.751	12783.3	0.216107
447	Steel	251.897	430.214	101.6	121.5	413.686	199948	0	150	413.686	199948	0	192.4	413.686	199948	0	257.4	413.686	199948	0	311.5	413.686	199948	0	360.1	413.686	199948	0
448	Concrete unconfined	2653.51	521.745	101.6	122.2	33.2534	24501.8	0.472668	151	32.3669	23680.4	0.480238	193.3	30.5477	22049.1	0.422885	258.7	28.3769	19068.9	0.476757	312.5	26.5537	15826.3	0.0419034	360.9	24.7936	12639.7	0.352303
449	Concrete unconfined	135.238	609.6	101.6	122.7	33.2402	24484.6	0.2441	151.7	32.342	23658.5	0.252274	193.9	30.5172	22020.6	0.215863	259.3	28.3574	19036.4	0.242953	313	26.5361	15793.8	0	361.4	24.7748	12607.1	0.151294
450	Concrete unconfined	2351.16	687.93	101.6	118.8	33.3404	24616.9	0.113104	146.6	32.5201	23814.9	0.110205	188.1	30.8064	22288.7	0.110542	251.8	28.6004	19434.6	0.0443456	305.3	26.806	16290.8	0	353.3	25.0774	13137.5	0
451	Concrete unconfined	2351.16	836.07	101.6	117.6	33.3702	24656.5	0	144.9	32.5775	23865.4	0	185.7	30.9223	22395.1	0	248.7	28.6999	19594.5	0	301.7	26.9311	16520.5	0	349.4	25.2219	13394.3	0
452	Concrete unconfined	135.238	914.4	101.6	120	33.3101	24576.8	0	147.9	32.4755	23775.7	0	188.8	30.7721	22257.1	0	252.6	28.5746	19392.9	0	305.3	26.806	16290.8	0	352.9	25.0922	13163.8	0
453	Concrete unconfined	2351.16	992.73	101.6	117.7	33.3678	24653.2	0	145	32.5742	23862.4	0	185.9	30.9128	22386.3	0	248.7	28.6999	19594.5	0	301.7	26.9311	16520.5	0	349.3	25.2256	13400.9	0
454	Concrete unconfined	2351.16	1140.87	101.6	117.7	33.3678	24653.2	0	145	32.5742	23862.4	0	185.9	30.9128	22386.3	0	248.8	28.6967	19589.4	0	301.8	26.9277	16514.2	0	349.4	25.2219	13394.3	0
455	Concrete unconfined	135.238	1219.2	101.6	120	33.3101	24576.8	0	147.9	32.4755	23775.7	0	188.9	30.7672	22252.6	0	252.6	28.5746	19392.9	0	305.4	26.8025	16284.4	0	353	25.0885	13157.2	0
456	Concrete unconfined	2351.16	1297.53	101.6	117.7	33.3678	24653.2	0	145	32.5742	23862.4	0	185.8	30.9175	22390.7	0	248.7	28.6999	19594.5	0	301.7	26.9311	16520.5	0	349.3	25.2256	13400.9	0
457	Concrete unconfined	2351.16	1445.67	101.6	117.6	33.3702	24656.5	0	144.9	32.5775	23865.4	0	185.7	30.9223	22395.1	0	248.5	28.7064	19604.7	0	301.5	26.9381	16533.2	0	349.1	25.233	13414.1	0
458	Concrete unconfined	135.238	1524	101.6	119.8	33.3152	24583.5	0	147.6	32.4858	23784.8	0	188.5	30.7868	22270.7	0	252.2	28.5875	19413.8	0	304.9	26.8199	16316.5	0	352.5	25.1071	13190.1	0
459	Concrete unconfined	2351.16	1602.33	101.6	117.6	33.3702	24656.5	0	144.9	32.5775	23865.4	0	185.7	30.9223	22395.1	0	248.5	28.7064	19604.7	0	301.5	26.9381	16533.2	0	349.1	25.233	13414.1	0
460	Concrete unconfined	2351.16	1750.47	101.6	117.7	33.3678	24653.2	0	145	32.5742	23862.4	0	185.8	30.9175	22390.7	0	248.7	28.6999	19594.5	0	301.7	26.9311	16520.5	0	349.3	25.2256	13400.9	0
461	Concrete unconfined	135.238	1828.8	101.6	120	33.3101	24576.8	0	147.9	32.4755	23775.7	0	188.9	30.7672	22252.6	0	252.6	28.5746	19392.9	0	305.4	26.8025	16284.4	0	353	25.0885	13157.2	0
462	Concrete unconfined	2351.16	1907.13	101.6	117.7	33.3678	24653.2	0	145	32.5742	23862.4	0	185.9	30.9128	22386.3	0	248.8	28.6967	19589.4	0	301.8	26.9277	16514.2	0	349.4	25.2219	13394.3	0
463	Concrete unconfined	2351.16	2055.27	101.6	117.7	33.3678	24653.2	0	145	32.5742	23862.4	0	185.9	30.9128	22386.3	0	248.7	28.6999	19594.5	0	301.7	26.9311	16520.5	0	349.3	25.2256	13400.9	0
464	Concrete unconfined	135.238	2133.6	101.6	120	33.3101	24576.8	0	147.9	32.4755	23775.7	0	188.8	30.7721	22257.1	0	252.6	28.5746	19392.9	0	305.3	26.806	16290.8	0	352.9	25.0922	13163.8	0
465	Concrete unconfined	2351.16	2211.93	101.6	117.6	33.3702	24656.5	0	144.9	32.5775	23865.4	0	185.7	30.9223	22395.1	0	248.7	28.6999	19594.5	0	301.7	26.9311	16520.5	0	349.4	25.2219	13394.3	0
466	Concrete unconfined	2351.16	2360.07	101.6	118.8	33.3404	24616.9	0	146.6	32.5201	23814.9	0	188.1	30.8064	22288.7	0	251.8	28.6004	19434.6	0	305.3	26.806	16290.8	0	353.3	25.0774	13137.5	0
467	Concrete unconfined	135.238	2438.4	101.6	122.7	33.2402	24484.6	0.0331157	151.7	32.342	23658.5	0.0355416	193.9	30.5172	22020.6	0.0453089	259.3	28.3574	19036.4	0	313	26.5361	15793.8	0	361.4	24.7748	12607.1	0
468	Concrete unconfined	2653.51	2526.26	101.6	122.2	33.2534	24501.8	0.144425	151	32.3669	23680.4	0.165744	193.3	30.5477	22049.1	0.187904	258.7	28.3769	19068.9	0.0226194	312.5	26.5537	15826.3	0.0155326	360.9	24.7936	12639.7	0.0283123
469	Steel	251.897	2617.79	101.6	121.5	413.686	199948	0	150	413.686	199948	0	192.4	413.686	199948	0	257.4	413.686	199948	0	311.5	413.686	199948	0	360.1	413.686	199948	0
470	Concrete confined	368.497	2637.33	101.6	120.7	45.5106	24553.1	0.196537	149	44.5423	23742.2	0.193698	191.2	42.5099	22147.3	0.182803	255.9	39.4773	19218.9	0.0544691	310.1	37.0338	15981.9	0	358.7	34.751	12783.3	0
471	Concrete confined	368.497	2660.55	101.6	119.5	45.5452	24593.6	0.24272	147.4	44.6052	23790.8	0.236891	189.2	42.6232	22239	0.221804	253.5	39.5661	19345.8	0.0919203	307.4	37.1421	16156	0	356	34.867	12960.2	0
472	Concrete confined	368.497	2683.77	101.6	118.6	45.5708	24623.5	0.288885	146.2	44.6516	23826.8	0.280048	187.4	42.7237	22320	0.260743	251.5	39.6398	19450.2	0.129164	305	37.238	16310.1	0	353.4	34.9782	13130.9	0
473	Concrete confined	368.497	2706.98	101.6	117.9	45.5905	24646.7	0.335034	145.3	44.6861	23853.6	0.323179	186.1	42.7954	22377.5	0.299626	249.8	39.7022	19538.2	0.166256	303.1	37.3137	16431.4	0	351.3	35.0677	13269.1	0
474	Concrete confined	368.497	2730.2	101.6	117.5	45.6016	24659.8	0.381177	144.7	44.7089	23871.3	0.366295	185.2	42.8446	22416.9	0.338473	248.7	39.7425	19594.5	0.203128	301.7	37.3693	16520.5	0	349.8	35.1315	13368	0
475	Concrete confined	368.497	2753.42	101.6	117.2	45.61	24669.6	0.427313	144.4	44.7203	23880.1	0.409404	184.8	42.8663	22434.3	0.377302	248	39.7681	19630.2	0.239859	300.9	37.401	16571.4	0.00323323	348.7	35.1782	13440.5	0.0121291
476	Concrete confined	368.497	2776.64	101.6	117.1	45.6128	24672.9	0.473449	144.2	44.7278	23886	0.45251	184.7	42.8717	22438.7	0.416127	247.5	39.7864	19655.6	0.276523	300.3	37.4248	16609.4	0.0198403	347.9	35.2121	13493.3	0.0302109
477	Concrete confined	368.497	2799.86	101.6	116.9	45.6183	24679.4	0.519584	144.1	44.7316	23888.9	0.495616	184.4	42.888	22451.7	0.454946	246.8	39.812	19691	0.313222	299.3	37.4643	16672.7	0.0366437	346.6	35.2671	13579.2	0.0486544
478	Steel	251.897	2819.4	101.6	116.9	413.686	199948	0	143.9	413.686	199948	0	184.2	413.686	199948	0	246.4	413.686	199948	0	298.6	413.686	199948	0	345.6	413.686	199948	0
479	Concrete confined	368.497	2838.94	101.6	116.8	45.6211	24682.6	0.597254	143.7	44.7466	23900.6	0.568171	183.9	42.915	22473.2	0.520277	245.7	39.8521	19746.4	0.374946	297.8	37.5236	16767.2	0.0647977	344.4	35.3599	13724.6	0.0796243
480	Concrete confined	368.497	2862.16	101.6	116.4	45.6321	24695.6	0.643373	143.1	44.7691	23918	0.61124	182.9	42.9687	22516	0.559023	244.1	39.9102	19826.4	0.41177	295.7	37.6062	16899.1	0.0827856	341.3	35.4902	13929.8	0.0992353
481	Concrete confined	368.497	2885.38	101.6	115.8	45.6485	24714.9	0.689473	142.2	44.8025	23944	0.654278	181.4	43.0484	22579.4	0.597703	241.7	39.9972	19944.9	0.448695	292.3	37.7395	17110.9	0.102036	336.8	35.6783	14227.8	0.119646
482	Concrete confined	368.497	2908.6	101.6	114.9	45.6729	24743.7	0.735546	140.9	44.8502	23981.2	0.697269	179.2	43.1636	22670.7	0.636282	238.3	40.1198	20109.8	0.485709	287.5	37.9264	17406.3	0.121789	330.7	35.9312	14631.6	0.140826
483	Concrete confined	368.497	2931.82	101.6	113.6	45.7077	24784.8	0.781583	138.9	44.9223	24037.6	0.74018	176	43.3275	22799.8	0.674712	233.4	40.2951	20341	0.522827	280.5	38.1963	17828.6	0.142245	322.4	36.2715	15179.1	0.162907
484	Concrete confined	368.497	2955.03	101.6	111.5	45.7626	24849.9	0.827544	135.9	45.0277	24120.3	0.782971	171.1	43.57	22989.7	0.712888	226.1	40.5535	20672	0.560064	270.9	38.5615	18389.7	0.163335	310.5	36.7519	15956	0.186238
485	Concrete confined	368.497	2978.25	101.6	108	45.8508	24955	0.873379	131.2	45.1861	24245.7	0.825562	164.5	43.881	23231.4	0.750788	215.6	40.9192	21119.1	0.597332	257.7	39.0543	19122.7	0.185085	293.9	37.4074	17011.5	0.210634
486	Concrete confined	368.497	3001.47	101.6	101.9	45.9945	25127.8	0.918986	123.2	45.437	24467.2	0.867798	153.7	44.3516	23595.1	0.78813	199.2	41.4974	21761.5	0.634433	237.1	39.8013	20167.1	0.207989	269.1	38.3546	18492.4	0.23629
487	Steel	251.897	3021.01	101.6	98	413.686	199948	0	117.9	413.686	199948	0	146.5	413.686	199948	0	188.7	413.686	199948	0	223.8	413.686	199948	0	253.5	413.686	199948	0
488	Concrete unconfined	302.348	3038.47	101.6	93.1	33.8848	25354.3	1	111.5	33.5152	24849.9	1	138	32.8007	24062.7	1	176.9	31.3294	22763.9	1	209	29.9317	21383.1	0.578958	236.1	29.0997	20214.5	0.633614
489	Concrete unconfined	223.811	9.525	115.41	84.3	34.0271	25553.7	1	101.1	33.7363	25149.5	1	124.3	33.1978	24428.7	1	159.6	32.0485	23401.1	1	188.4	30.7917	22275.2	1	213.6	29.7932	21200.5	1
490	Concrete confined	186.465	26.9856	115.41	90.8	46.2242	25409	0.975251	109.3	45.8185	24916.5	0.964792	135	45.0582	24144.7	0.895296	174.5	42.8475	22858.9	0.982456	206.8	40.8512	21468.1	0.538992	234.9	39.5979	20271	0.794902
491	Concrete confined	272.778	46.5302	115.41	92.1	46.1994	25378.3	0.936395	111	45.7755	24865.2	0.933999	138.2	44.9468	24057.1	0.859619	179.2	42.6107	22670.7	0.951764	213.8	40.6138	21192.4	0.514043	243.7	39.285	19846.3	0.767581
492	Concrete confined	272.778	69.7481	115.41	94.9	46.144	25310.1	0.89336	115.1	45.6675	24737.4	0.897581	143.3	44.7612	23912.2	0.817326	188.2	42.1312	22284.2	0.915896	225.4	40.2136	20702.9	0.483763	258.4	38.7514	19085	0.734365
493	Concrete confined	272.778	92.966	115.41	98.3	46.0734	25223.7	0.856783	119.4	45.548	24596.9	0.861154	149.7	44.5141	23720.7	0.7751	197.6	41.5929	21841.2	0.880033	237.7	39.7799	20138.5	0.452941	273.7	38.1818	18228.4	0.700339
494	Concrete confined	272.778	116.184	115.41	100.6	46.0235	25163	0.820122	122.4	45.4608	24494.9	0.824586	154.2	44.3308	23579.1	0.732997	204.4	41.3013	21559.3	0.842695	247.1	39.442	19675.9	0.422149	284.9	37.7555	17564.3	0.666172
495	Concrete confined	272.778	139.402	115.41	102.1	45.9899	25122.4	0.7834	124.7	45.3917	24414.6	0.787939	157.4	44.1956	23474.7	0.699622	209.5	41.1283	21363.6	0.804737	254	39.1904	19319.5	0.391524	293.8	37.4113	17017.8	0.631894
496	Concrete confined	272.778	162.62	115.41	103.4	45.9603	25086.5	0.746655	126.4	45.3394	24368.6	0.751223	159.8	44.0915	23394.3	0.666133	213.4	40.9949	21208.6	0.766686	259	39.0062	19052.7	0.361105	300.4	37.1528	16603.1	0.59773
497	Concrete confined	272.778	185.838	115.41	104.3	45.9394	25061.4	0.709879	127.6	45.3019	24338.3	0.714451	161.5	44.0164	23336.3	0.632555	216.3	40.895	21090.3	0.72858	262.7	38.8689	18850.5	0.330854	305.3	36.9591	16290.8	0.563719
498	Concrete confined	272.778	209.055	115.41	106.9	45.8776	24987.1	0.673175	131	45.1926	24250.9	0.677805	166.6	43.784	23156.2	0.599185	223.1	40.6587	20803.2	0.690139	271.4	38.5427	18361	0.299024	315.4	36.5552	15637.6	0.527762
499	Concrete confined	186.465	228.6	115.41	109.6	45.811	24907.5	0.642281	134.4	45.0792	24160.9	0.646959	170.9	43.5797	22997.3	0.571037	229.4	40.4371	20524.4	0.657555	278.7	38.2652	17935.5	0.271899	323.5	36.2267	15106.8	0.49708
500	Concrete confined	272.778	248.145	115.41	107.2	45.8703	24978.4	0.61117	131.5	45.1762	24237.8	0.615737	167.3	43.7512	23130.8	0.542369	224.4	40.6132	20746.7	0.625915	273.3	38.4708	18251.5	0.248854	318	36.4502	15467.7	0.471436
501	Concrete confined	272.778	271.362	115.41	105.4	45.9136	25030.2	0.574274	129	45.2574	24302.6	0.578741	163.5	43.9265	23266.7	0.508418	220	40.7668	20935.8	0.588259	268.1	38.667	18549.1	0.221101	312.5	36.6718	15826.3	0.440619
502	Concrete confined	272.778	294.58	115.41	105.5	45.9112	25027.4	0.537448	129	45.2574	24302.6	0.541871	163.5	43.9265	23266.7	0.474675	220.3	40.7564	20923.1	0.550184	268.7	38.6444	18515.1	0.191506	313.3	36.6397	15774.3	0.407476
503	Concrete confined	272.778	317.798	115.41	105.7	45.9064	25021.7	0.500623	129.3	45.2478	24294.9	0.505013	163.9	43.9083	23252.6	0.440945	221	40.732	20893.4	0.512054	269.7	38.6068	18458.2	0.161754	314.4	36.5955	15702.8	0.374179
504	Concrete confined	272.778	341.016	115.41	106.2	45.8945	25007.3	0.463801	129.9	45.2284	24279.5	0.468158	164.7	43.8718	23224.3	0.407212	222.1	40.6936	20846.3	0.473854	271	38.5578	18383.9	0.131867	315.9	36.535	15605	0.340667
505	Concrete confined	272.778	364.234	115.41	106.8	45.88	24990	0.426979	130.7	45.2025	24258.7	0.431296	166	43.8119	23177.8	0.373471	223.7	40.6377	20777.2	0.435551	272.7	38.4935	18286.2	0.101795	318	36.4502	15467.7	0.306824
506	Concrete confined	272.778	387.452	115.41	107.6	45.8606	24966.7	0.390149	131.9	45.163	24227.3	0.39443	167.7	43.7325	23116.2	0.339706	225.7	40.5676	20689.7	0.397141	274.9	38.4101	18158.7	0.0714705	320.6	36.3448	15297.3	0.272642
507	Concrete confined	272.778	410.67	115.41	110.6	45.7857	24877.4	0.353316	135.8	45.0312	24123.1	0.357557	173.4	43.4574	22901.7	0.305861	232.9	40.3129	20364.2	0.357708	283.5	38.081	17648.9	0.0382975	329.7	35.9724	14697.7	0.234839
508	Concrete confined	186.465	430.214	115.41	113.5	45.7104	24788	0.322285	139.8	44.8901	24012.4	0.32647	178.5	43.1998	22699.3	0.277274	239.7	40.0694	20042.3	0.324137	290.6	37.8058	17216	0.0100358	337.6	35.6449	14174.8	0.202261
509	Concrete unconfined	1964.25	521.745	115.41	109.8	33.5535	24901.5	0.472668	135	32.8928	24144.7	0.480238	172.2	31.5353	22947.9	0.422885	230.9	29.2623	20456.2	0.479895	280.7	27.6486	17816.7	0.0489232	326.5	26.0561	14909	0.362295
510	Concrete unconfined	100.109	609.6	115.41	107.2	33.6105	24978.4	0.2441	131.6	32.9937	24235.2	0.252274	167.3	31.7416	23130.8	0.215863	224	29.4759	20764.1	0.247275	272.5	27.9229	18297.7	0.0052134	317.6	26.3736	15493.9	0.164739
511	Concrete unconfined	1740.44	687.93	115.41	106.2	33.6319	25007.3	0.113104	130.2	33.0342	24271.7	0.110205	165.2	31.8273	23206.5	0.110542	222.1	29.5343	20846.3	0.0481267	270.6	27.986	18406.8	0	315.5	26.4479	15631.1	0
512	Concrete unconfined	1740.44	836.07	115.41	105.3	33.6509	25033.1	0	128.9	33.0712	24305.2	0	163.5	31.8956	23266.7	0	219.9	29.6017	20940.1	0	267.8	28.0786	18566.1	0	312.4	26.5573	15832.8	0
513	Concrete unconfined	100.109	914.4	115.41	105.8	33.6404	25018.8	0	129.7	33.0485	24284.6	0	164.8	31.8435	23220.8	0	220.7	29.5772	20906.1	0	268.7	28.0489	18515.1	0	313.1	26.5326	15787.3	0
514	Concrete unconfined	1740.44	992.73	115.41	105.3	33.6509	25033.1	0	128.9	33.0712	24305.2	0	163.4	31.8996	23270.2	0	219.8	29.6047	20944.3	0	267.6	28.0852	18577.4	0	312.1	26.5678	15852.2	0
515	Concrete unconfined	1740.44	1140.87	115.41	105.3	33.6509	25033.1	0	128.9	33.0712	24305.2	0	163.5	31.8956	23266.7	0	219.8	29.6047	20944.3	0	267.7	28.0819	18571.7	0	312.2	26.5643	15845.8	0
516	Concrete unconfined	100.109	1219.2	115.41	105.8	33.6404	25018.8	0	129.8	33.0456	24282.1	0	164.9	31.8395	23217.2	0	220.8	29.5742	20901.9	0	268.9	28.0423	18503.7	0	313.3	26.5256	15774.3	0
517	Concrete unconfined	1740.44	1297.53	115.41	105.3	33.6509	25033.1	0	128.9	33.0712	24305.2	0	163.4	31.8996	23270.2	0	219.7	29.6078	20948.5	0	267.6	28.0852	18577.4	0	312.1	26.5678	15852.2	0
518	Concrete unconfined	1740.44	1445.67	115.41	105.2	33.653	25035.9	0	128.8	33.074	24307.8	0	163.3	31.9036	23273.7	0	219.6	29.6109	20952.7	0	267.4	28.0918	18588.6	0	311.9	26.5749	15865.2	0
519	Concrete unconfined	100.109	1524	115.41	105.7	33.6425	25021.7	0	129.6	33.0513	24287.2	0	164.7	31.8475	23224.3	0	220.6	29.5803	20910.4	0	268.5	28.0555	18526.4	0	313	26.5361	15793.8	0
520	Concrete unconfined	1740.44	1602.33	115.41	105.2	33.653	25035.9	0	128.8	33.074	24307.8	0	163.3	31.9036	23273.7	0	219.6	29.6109	20952.7	0	267.4	28.0918	18588.6	0	311.9	26.5749	15865.2	0
521	Concrete unconfined	1740.44	1750.47	115.41	105.3	33.6509	25033.1	0	128.9	33.0712	24305.2	0	163.4	31.8996	23270.2	0	219.7	29.6078	20948.5	0	267.6	28.0852	18577.4	0	312.1	26.5678	15852.2	0
522	Concrete unconfined	100.109	1828.8	115.41	105.8	33.6404	25018.8	0	129.8	33.0456	24282.1	0	164.9	31.8395	23217.2	0	220.8	29.5742	20901.9	0	268.9	28.0423	18503.7	0	313.3	26.5256	15774.3	0
523	Concrete unconfined	1740.44	1907.13	115.41	105.3	33.6509	25033.1	0	128.9	33.0712	24305.2	0	163.5	31.8956	23266.7	0	219.8	29.6047	20944.3	0	267.7	28.0819	18571.7	0	312.2	26.5643	15845.8	0
524	Concrete unconfined	1740.44	2055.27	115.41	105.3	33.6509	25033.1	0	128.9	33.0712	24305.2	0	163.4	31.8996	23270.2	0	219.8	29.6047	20944.3	0	267.6	28.0852	18577.4	0	312.1	26.5678	15852.2	0
525	Concrete unconfined	100.109	2133.6	115.41	105.8	33.6404	25018.8	0	129.7	33.0485	24284.6	0	164.8	31.8435	23220.8	0	220.7	29.5772	20906.1	0	268.7	28.0489	18515.1	0	313.1	26.5326	15787.3	0
526	Concrete unconfined	1740.44	2211.93	115.41	105.3	33.6509	25033.1	0	128.9	33.0712	24305.2	0	163.5	31.8956	23266.7	0	219.9	29.6017	20940.1	0	267.8	28.0786	18566.1	0	312.4	26.5573	15832.8	0
527	Concrete unconfined	1740.44	2360.07	115.41	106.2	33.6319	25007.3	0	130.2	33.0342	24271.7	0	165.2	31.8273	23206.5	0	222.1	29.5343	20846.3	0	270.6	27.986	18406.8	0	315.5	26.4479	15631.1	0
528	Concrete unconfined	100.109	2438.4	115.41	107.2	33.6105	24978.4	0.0331157	131.6	32.9937	24235.2	0.0355416	167.3	31.7416	23130.8	0.0453089	224	29.4759	20764.1	0	272.5	27.9229	18297.7	0	317.6	26.3736	15493.9	0
529	Concrete unconfined	1964.25	2526.26	115.41	109.8	33.5535	24901.5	0.144425	135	32.8928	24144.7	0.165744	172.2	31.5353	22947.9	0.187904	230.9	29.2623	20456.2	0.0264619	280.7	27.6486	17816.7	0.0226277	326.5	26.0561	14909	0.0398111
530	Concrete confined	186.465	2617.79	115.41	113.5	45.7104	24788	0.157878	139.8	44.8901	24012.4	0.157736	178.5	43.1998	22699.3	0.150872	239.7	40.0694	20042.3	0.0291348	290.6	37.8058	17216	0	337.6	35.6449	14174.8	0
531	Concrete confined	272.778	2637.33	115.41	110.6	45.7857	24877.4	0.196756	135.8	45.0312	24123.1	0.194111	173.4	43.4574	22901.7	0.183742	232.9	40.3129	20364.2	0.0618157	283.5	38.081	17648.9	0	329.7	35.9724	14697.7	0
532	Concrete confined	272.778	2660.55	115.41	107.6	45.8606	24966.7	0.242888	131.9	45.163	24227.3	0.237222	167.7	43.7325	23116.2	0.22263	225.7	40.5676	20689.7	0.100081	274.9	38.4101	18158.7	0	320.6	36.3448	15297.3	0
533	Concrete confined	272.778	2683.77	115.41	106.8	45.88	24990	0.288969	130.7	45.2025	24258.7	0.280236	166	43.8119	23177.8	0.261293	223.7	40.6377	20777.2	0.136837	272.7	38.4935	18286.2	0	318	36.4502	15467.7	0
534	Concrete confined	272.778	2706.98	115.41	106.2	45.8945	25007.3	0.335037	129.9	45.2284	24279.5	0.323229	164.7	43.8718	23224.3	0.299913	222.1	40.6936	20846.3	0.173449	271	38.5578	18383.9	0	315.9	36.535	15605	0.000426539
535	Concrete confined	272.778	2730.2	115.41	105.7	45.9064	25021.7	0.381101	129.3	45.2478	24294.9	0.366211	163.9	43.9083	23252.6	0.338506	221	40.732	20893.4	0.209914	269.7	38.6068	18458.2	0.00176057	314.4	36.5955	15702.8	0.0184525
536	Concrete confined	272.778	2753.42	115.41	105.5	45.9112	25027.4	0.42716	129	45.2574	24302.6	0.409187	163.5	43.9265	23266.7	0.377086	220.3	40.7564	20923.1	0.24627	268.7	38.6444	18515.1	0.0182371	313.3	36.6397	15774.3	0.0362124
537	Concrete confined	272.778	2776.64	115.41	105.4	45.9136	25030.2	0.473218	129	45.2574	24302.6	0.452165	163.5	43.9265	23266.7	0.415665	220	40.7668	20935.8	0.282537	268.1	38.667	18549.1	0.0345415	312.5	36.6718	15826.3	0.0537797
538	Concrete confined	272.778	2799.86	115.41	107.2	45.8703	24978.4	0.519325	131.5	45.1762	24237.8	0.495215	167.3	43.7512	23130.8	0.454365	224.4	40.6132	20746.7	0.317942	273.3	38.4708	18251.5	0.0485561	318	36.4502	15467.7	0.0677793
539	Concrete confined	186.465	2819.4	115.41	109.6	45.811	24907.5	0.558179	134.4	45.0792	24160.9	0.531517	170.9	43.5797	22997.3	0.487021	229.4	40.4371	20524.4	0.347551	278.7	38.2652	17935.5	0.0598975	323.5	36.2267	15106.8	0.078983
540	Concrete confined	272.778	2838.94	115.41	106.9	45.8776	24987.1	0.596878	131	45.1926	24250.9	0.567582	166.6	43.784	23156.2	0.519349	223.1	40.6587	20803.2	0.379197	271.4	38.5427	18361	0.076399	315.4	36.5552	15637.6	0.0981202
541	Concrete confined	272.778	2862.16	115.41	104.3	45.9394	25061.4	0.642844	127.6	45.3019	24338.3	0.610406	161.5	44.0164	23336.3	0.557662	216.3	40.895	21090.3	0.416441	262.7	38.8689	18850.5	0.0963528	305.3	36.9591	16290.8	0.120489
542	Concrete confined	272.778	2885.38	115.41	103.4	45.9603	25086.5	0.688855	126.4	45.3394	24368.6	0.653305	159.8	44.0915	23394.3	0.596107	213.4	40.9949	21208.6	0.452981	259	39.0062	19052.7	0.115035	300.4	37.1528	16603.1	0.13986
543	Concrete confined	272.778	2908.6	115.41	102.1	45.9899	25122.4	0.734836	124.7	45.3917	24414.6	0.696156	157.4	44.1956	23474.7	0.634468	209.5	41.1283	21363.6	0.489558	254	39.1904	19319.5	0.134035	293.8	37.4113	17017.8	0.159777
544	Concrete confined	272.778	2931.82	115.41	100.6	46.0235	25163	0.780795	122.4	45.4608	24494.9	0.738943	154.2	44.3308	23579.1	0.672724	204.4	41.3013	21559.3	0.526143	247.1	39.442	19675.9	0.15344	284.9	37.7555	17564.3	0.180306
545	Concrete confined	272.778	2955.03	115.41	98.3	46.0734	25223.7	0.82669	119.4	45.548	24596.9	0.781651	149.7	44.5141	23720.7	0.710813	197.6	41.5929	21841.2	0.562326	237.7	39.7799	20138.5	0.173272	273.7	38.1818	18228.4	0.201188
546	Concrete confined	272.778	2978.25	115.41	94.9	46.144	25310.1	0.872499	115.1	45.6675	24737.4	0.824228	143.3	44.7612	23912.2	0.748669	188.2	42.1312	22284.2	0.597427	225.4	40.2136	20702.9	0.193426	258.4	38.7514	19085	0.222684
547	Concrete confined	272.778	3001.47	115.41	92.1	46.1994	25378.3	0.91832	111	45.7755	24865.2	0.866783	138.2	44.9468	24057.1	0.786579	179.2	42.6107	22670.7	0.632411	213.8	40.6138	21192.4	0.212988	243.7	39.285	19846.3	0.243181
548	Concrete confined	186.465	3021.01	115.41	90.8	46.2242	25409	0.956947	109.3	45.8185	24916.5	0.902717	135	45.0582	24144.7	0.818554	174.5	42.8475	22858.9	0.662032	206.8	40.8512	21468.1	0.228693	234.9	39.5979	20271	0.259154
549	Concrete unconfined	223.811	3038.47	115.41	84.3	34.0271	25553.7	1	101.1	33.7363	25149.5	1	124.3	33.1978	24428.7	1	159.6	32.0485	23401.1	1	188.4	30.7917	22275.2	0.579608	213.6	29.7932	21200.5	0.635554
550	Concrete unconfined	223.811	9.525	127.159	74.9	34.1555	25737.1	1	89.9	33.9391	25429.9	1	110.1	33.5468	24892.5	1	140.8	32.712	23984.1	1	166	31.7949	23177.8	1	188.7	30.777	22261.7	1
551	Concrete confined	186.465	26.9856	127.159	79.8	46.4131	25645.3	0.974582	96.1	46.1195	25280.1	0.963734	118.3	45.5788	24633.5	0.893643	152.3	43.844	23639.6	0.978658	180.5	42.1656	22617	0.53818	205.9	40.5945	21502.5	0.795692
552	Concrete confined	272.778	46.5302	127.159	83	46.362	25580.9	0.935854	100.2	46.0323	25173.7	0.933139	124.1	45.4094	24435.7	0.858238	160.6	43.4946	23367.1	0.948527	191.7	41.5614	22124.1	0.514796	219.1	40.1475	20973.8	0.768762
553	Concrete confined	272.778	69.7481	127.159	86.4	46.3043	25508.6	0.892864	104.9	45.9254	25044.4	0.896769	129.9	45.228	24279.5	0.816041	169.8	43.0751	23038.6	0.912601	203.4	40.9653	21596.8	0.486259	234	39.6296	20313.1	0.736299
554	Concrete confined	272.778	92.966	127.159	89.7	46.2448	25434.5	0.856287	108.9	45.8285	24928.4	0.860325	135.4	45.0445	24133.9	0.773762	178.1	42.667	22715.5	0.876472	214.5	40.5899	21164	0.456213	247.8	39.1375	19640.4	0.70334
555	Concrete confined	272.778	116.184	127.159	92.2	46.1975	25375.9	0.819653	112	45.7497	24834.6	0.82379	139.8	44.8896	24012.4	0.731718	184.6	42.3271	22443	0.839965	223.6	40.2763	20781.5	0.426084	258.9	38.733	19058.1	0.670103
556	Concrete confined	272.778	139.402	127.159	93.9	46.1641	25334.8	0.782965	114.4	45.6864	24759.6	0.787187	143	44.7724	23920.9	0.698411	189.6	42.0534	22220.8	0.803126	230.3	40.042	20483.6	0.396054	267.7	38.4069	18571.7	0.636729
557	Concrete confined	272.778	162.62	127.159	95.3	46.1359	25300.2	0.746252	116.1	45.6403	24705.3	0.750517	145.3	44.6857	23853.6	0.664999	193.4	41.8382	22044.3	0.766011	235.4	39.8618	20247.5	0.366119	274.3	38.1591	18193.6	0.603377
558	Concrete confined	272.778	185.838	127.159	96.5	46.1113	25270	0.70952	117.6	45.5989	24656.5	0.713816	147.4	44.6047	23790.8	0.631546	196.6	41.652	21890.3	0.72873	239.7	39.7085	20042.3	0.336196	279.9	37.9468	17864.3	0.569959
559	Concrete confined	272.778	209.055	127.159	97.8	46.084	25236.7	0.672786	119.4	45.548	24596.9	0.677118	150	44.5021	23711.5	0.598092	200.4	41.4358	21707.5	0.691393	244.7	39.5288	19796.5	0.305993	285.9	37.7171	17503.7	0.536219
560	Concrete confined	186.465	228.6	127.159	98.7	46.0648	25213.3	0.641847	120.6	45.5135	24556.5	0.646194	151.7	44.4336	23658.5	0.569877	202.8	41.3552	21619.1	0.659423	247.9	39.413	19635.3	0.280691	289.7	37.5705	17271.5	0.507935
561	Concrete confined	272.778	248.145	127.159	98.4	46.0713	25221.1	0.610861	120.1	45.528	24573.4	0.61518	150.9	44.466	23683.5	0.54152	202	41.3821	21648.8	0.62761	247	39.4456	19680.9	0.256348	289.1	37.5937	17308.3	0.480746
562	Concrete confined	272.778	271.362	127.159	97.9	46.0819	25234.1	0.574051	119.2	45.5537	24603.6	0.578335	149.6	44.5181	23723.8	0.507835	200.7	41.4258	21696.5	0.589858	245.8	39.4891	19741.4	0.22748	287.7	37.6478	17394.1	0.448654
563	Concrete confined	272.778	294.58	127.159	97.9	46.0819	25234.1	0.537256	119.2	45.5537	24603.6	0.541527	149.6	44.5181	23723.8	0.474209	200.8	41.4224	21692.9	0.552019	246.2	39.4746	19721.3	0.198213	288.4	37.6207	17351.3	0.415982
564	Concrete confined	272.778	317.798	127.159	98.2	46.0755	25226.3	0.500468	119.6	45.5423	24590.2	0.504733	150	44.5021	23711.5	0.440596	201.4	41.4023	21670.9	0.514132	247.2	39.4384	19670.8	0.168768	289.7	37.5705	17271.5	0.383098
565	Concrete confined	272.778	341.016	127.159	98.6	46.067	25215.9	0.463678	120.1	45.528	24573.4	0.467936	150.8	44.47	23686.6	0.406979	202.5	41.3653	21630.3	0.47618	248.5	39.3912	19604.7	0.139212	291.2	37.5123	17179	0.350106
566	Concrete confined	272.778	364.234	127.159	99.2	46.0541	25200.2	0.426891	120.8	45.5077	24549.8	0.431134	151.8	44.4296	23655.4	0.373354	204	41.3148	21574.3	0.438156	250.1	39.333	19522.7	0.109537	293	37.4424	17067.5	0.31696
567	Concrete confined	272.778	387.452	127.159	100.1	46.0345	25176.3	0.390097	122	45.4726	24508.7	0.39433	153.5	44.3599	23601.5	0.339713	206.1	41.2438	21494.9	0.40002	252.4	39.249	19403.4	0.0795931	295.7	37.3371	16899.1	0.283409
568	Concrete confined	272.778	410.67	127.159	101.4	46.0057	25141.4	0.353295	123.9	45.4159	24442.7	0.357515	156.4	44.2383	23507.7	0.306031	209.5	41.1283	21363.6	0.361639	256.5	39.0985	19186.9	0.0489666	300.3	37.1567	16609.4	0.248976
569	Concrete confined	186.465	430.214	127.159	102.5	45.9809	25111.4	0.322307	125.4	45.3703	24393.6	0.326504	158.6	44.1439	23434.8	0.277644	212.7	41.0189	21236.7	0.329208	259.9	38.9729	19003.8	0.0230955	303.8	37.0186	16386.8	0.219983
570	Concrete unconfined	1964.25	521.745	127.159	100.7	33.7442	25160.3	0.472668	123.2	33.2271	24467.2	0.480238	155.3	32.2109	23543.6	0.422885	207.6	29.9736	21437.4	0.481957	254	28.5294	19319.5	0.0534249	297.4	27.0798	16792.4	0.368695
571	Concrete unconfined	100.109	609.6	127.159	98.9	33.779	25208	0.2441	120.8	33.2896	24549.8	0.252274	151.7	32.342	23658.5	0.215863	202.7	30.1196	21622.8	0.249262	247.9	28.7256	19635.3	0.00916397	290.6	27.3131	17216	0.17079
572	Concrete unconfined	1740.44	687.93	127.159	98.2	33.7923	25226.3	0.113104	119.8	33.3152	24583.5	0.110205	150.3	32.3917	23702.2	0.110542	201.5	30.1551	21667.2	0.050187	246.9	28.7576	19686	0	289.3	27.3574	17296.1	0
573	Concrete unconfined	1740.44	836.07	127.159	97.4	33.8073	25247	0	118.6	33.3454	24623.5	0	148.8	32.4443	23748.3	0	199.5	30.226	21746.4	0	244.4	28.8373	19811.5	0	286.5	27.4526	17467.2	0
574	Concrete unconfined	100.109	914.4	127.159	97.2	33.811	25252.1	0	118.6	33.3454	24623.5	0	149	32.4374	23742.2	0	198.9	30.2578	21776.5	0	243.2	28.8754	19871	0	285.2	27.4967	17546.2	0
575	Concrete unconfined	1740.44	992.73	127.159	97.3	33.8092	25249.6	0	118.5	33.3479	24626.9	0	148.7	32.4478	23751.4	0	199.3	30.2366	21756.4	0	244.1	28.8468	19826.4	0	286	27.4696	17497.6	0
576	Concrete unconfined	1740.44	1140.87	127.159	97.4	33.8073	25247	0	118.6	33.3454	24623.5	0	148.7	32.4478	23751.4	0	199.4	30.2313	21751.4	0	244.2	28.8437	19821.4	0	286.1	27.4662	17491.6	0
577	Concrete unconfined	100.109	1219.2	127.159	97.3	33.8092	25249.6	0	118.7	33.3429	24620.2	0	149.1	32.4339	23739.1	0	199.1	30.2472	21766.5	0	243.4	28.8691	19861.1	0	285.4	27.4899	17534.1	0
578	Concrete unconfined	1740.44	1297.53	127.159	97.3	33.8092	25249.6	0	118.5	33.3479	24626.9	0	148.7	32.4478	23751.4	0	199.3	30.2366	21756.4	0	244.1	28.8468	19826.4	0	286	27.4696	17497.6	0
579	Concrete unconfined	1740.44	1445.67	127.159	97.3	33.8092	25249.6	0	118.5	33.3479	24626.9	0	148.6	32.4513	23754.4	0	199.2	30.2419	21761.5	0	244	28.85	19831.4	0	285.9	27.473	17503.7	0
580	Concrete unconfined	100.109	1524	127.159	97.2	33.811	25252.1	0	118.6	33.3454	24623.5	0	148.9	32.4408	23745.3	0	198.9	30.2578	21776.5	0	243.2	28.8754	19871	0	285.2	27.4967	17546.2	0
581	Concrete unconfined	1740.44	1602.33	127.159	97.3	33.8092	25249.6	0	118.5	33.3479	24626.9	0	148.6	32.4513	23754.4	0	199.2	30.2419	21761.5	0	244	28.85	19831.4	0	285.9	27.473	17503.7	0
582	Concrete unconfined	1740.44	1750.47	127.159	97.3	33.8092	25249.6	0	118.5	33.3479	24626.9	0	148.7	32.4478	23751.4	0	199.3	30.2366	21756.4	0	244.1	28.8468	19826.4	0	286	27.4696	17497.6	0
583	Concrete unconfined	100.109	1828.8	127.159	97.3	33.8092	25249.6	0	118.7	33.3429	24620.2	0	149.1	32.4339	23739.1	0	199.1	30.2472	21766.5	0	243.4	28.8691	19861.1	0	285.4	27.4899	17534.1	0
584	Concrete unconfined	1740.44	1907.13	127.159	97.4	33.8073	25247	0	118.6	33.3454	24623.5	0	148.7	32.4478	23751.4	0	199.4	30.2313	21751.4	0	244.2	28.8437	19821.4	0	286.1	27.4662	17491.6	0
585	Concrete unconfined	1740.44	2055.27	127.159	97.3	33.8092	25249.6	0	118.5	33.3479	24626.9	0	148.7	32.4478	23751.4	0	199.3	30.2366	21756.4	0	244.1	28.8468	19826.4	0	286	27.4696	17497.6	0
586	Concrete unconfined	100.109	2133.6	127.159	97.2	33.811	25252.1	0	118.6	33.3454	24623.5	0	149	32.4374	23742.2	0	198.9	30.2578	21776.5	0	243.2	28.8754	19871	0	285.2	27.4967	17546.2	0
587	Concrete unconfined	1740.44	2211.93	127.159	97.4	33.8073	25247	0	118.6	33.3454	24623.5	0	148.8	32.4443	23748.3	0	199.5	30.226	21746.4	0	244.4	28.8373	19811.5	0	286.5	27.4526	17467.2	0
588	Concrete unconfined	1740.44	2360.07	127.159	98.2	33.7923	25226.3	0	119.8	33.3152	24583.5	0	150.3	32.3917	23702.2	0	201.5	30.1551	21667.2	0	246.9	28.7576	19686	0	289.3	27.3574	17296.1	0
589	Concrete unconfined	100.109	2438.4	127.159	98.9	33.779	25208	0.0331157	120.8	33.2896	24549.8	0.0355416	151.7	32.342	23658.5	0.0453089	202.7	30.1196	21622.8	0	247.9	28.7256	19635.3	0	290.6	27.3131	17216	0.00349307
590	Concrete unconfined	1964.25	2526.26	127.159	100.7	33.7442	25160.3	0.144425	123.2	33.2271	24467.2	0.165744	155.3	32.2109	23543.6	0.187904	207.6	29.9736	21437.4	0.0289865	254	28.5294	19319.5	0.0271777	297.4	27.0798	16792.4	0.0471764
591	Concrete confined	186.465	2617.79	127.159	102.5	45.9809	25111.4	0.15815	125.4	45.3703	24393.6	0.158235	158.6	44.1439	23434.8	0.151958	212.7	41.0189	21236.7	0.0366862	259.9	38.9729	19003.8	0	303.8	37.0186	16386.8	0
592	Concrete confined	272.778	2637.33	127.159	101.4	46.0057	25141.4	0.196928	123.9	45.4159	24442.7	0.194429	156.4	44.2383	23507.7	0.18448	209.5	41.1283	21363.6	0.067849	256.5	39.0985	19186.9	0	300.3	37.1567	16609.4	0
593	Concrete confined	272.778	2660.55	127.159	100.1	46.0345	25176.3	0.242979	122	45.4726	24508.7	0.2374	153.5	44.3599	23601.5	0.223073	206.1	41.2438	21494.9	0.104682	252.4	39.249	19403.4	0	295.7	37.3371	16899.1	0
594	Concrete confined	272.778	2683.77	127.159	99.2	46.0541	25200.2	0.289015	120.8	45.5077	24549.8	0.280337	151.8	44.4296	23655.4	0.261586	204	41.3148	21574.3	0.141165	250.1	39.333	19522.7	0	293	37.4424	17067.5	0
595	Concrete confined	272.778	2706.98	127.159	98.6	46.067	25215.9	0.335039	120.1	45.528	24573.4	0.323255	150.8	44.47	23686.6	0.30006	202.5	41.3653	21630.3	0.177486	248.5	39.3912	19604.7	0	291.2	37.5123	17179	0.0137186
596	Concrete confined	272.778	2730.2	127.159	98.2	46.0755	25226.3	0.381059	119.6	45.5423	24590.2	0.366164	150	44.5021	23711.5	0.338516	201.4	41.4023	21670.9	0.213704	247.2	39.4384	19670.8	0.0100771	289.7	37.5705	17271.5	0.0313656
597	Concrete confined	272.778	2753.42	127.159	97.9	46.0819	25234.1	0.427073	119.2	45.5537	24603.6	0.409067	149.6	44.5181	23723.8	0.376961	200.8	41.4224	21692.9	0.249812	246.2	39.4746	19721.3	0.0263474	288.4	37.6207	17351.3	0.0488911
598	Concrete confined	272.778	2776.64	127.159	97.9	46.0819	25234.1	0.473089	119.2	45.5537	24603.6	0.451972	149.6	44.5181	23723.8	0.415406	200.7	41.4258	21696.5	0.285834	245.8	39.4891	19741.4	0.0424137	287.7	37.6478	17394.1	0.0661267
599	Concrete confined	272.778	2799.86	127.159	98.4	46.0713	25221.1	0.519119	120.1	45.528	24573.4	0.4949	150.9	44.466	23683.5	0.453888	202	41.3821	21648.8	0.321651	247	39.4456	19680.9	0.0579737	289.1	37.5937	17308.3	0.0824358
600	Concrete confined	186.465	2819.4	127.159	98.7	46.0648	25213.3	0.557864	120.6	45.5135	24556.5	0.531038	151.7	44.4336	23658.5	0.486286	202.8	41.3552	21619.1	0.351859	247.9	39.413	19635.3	0.0711133	289.7	37.5705	17271.5	0.0964275
601	Concrete confined	272.778	2838.94	127.159	97.8	46.084	25236.7	0.596578	119.4	45.548	24596.9	0.567118	150	44.5021	23711.5	0.518594	200.4	41.4358	21707.5	0.382496	244.7	39.5288	19796.5	0.0855133	285.9	37.7171	17503.7	0.112288
602	Concrete confined	272.778	2862.16	127.159	96.5	46.1113	25270	0.642549	117.6	45.5989	24656.5	0.609946	147.4	44.6047	23790.8	0.556913	196.6	41.652	21890.3	0.418431	239.7	39.7085	20042.3	0.103573	279.9	37.9468	17864.3	0.131574
603	Concrete confined	272.778	2885.38	127.159	95.3	46.1359	25300.2	0.688509	116.1	45.6403	24705.3	0.652766	145.3	44.6857	23853.6	0.595217	193.4	41.8382	22044.3	0.454251	235.4	39.8618	20247.5	0.122028	274.3	38.1591	18193.6	0.150498
604	Concrete confined	272.778	2908.6	127.159	93.9	46.1641	25334.8	0.734449	114.4	45.6864	24759.6	0.695557	143	44.7724	23920.9	0.633477	189.6	42.0534	22220.8	0.489961	230.3	40.042	20483.6	0.14059	267.7	38.4069	18571.7	0.169569
605	Concrete confined	272.778	2931.82	127.159	92.2	46.1975	25375.9	0.780364	112	45.7497	24834.6	0.738287	139.8	44.8896	24012.4	0.671642	184.6	42.3271	22443	0.525511	223.6	40.2763	20781.5	0.159397	258.9	38.733	19058.1	0.189076
606	Concrete confined	272.778	2955.03	127.159	89.7	46.2448	25434.5	0.826222	108.9	45.8285	24928.4	0.780947	135.4	45.0445	24133.9	0.709672	178.1	42.667	22715.5	0.560853	214.5	40.5899	21164	0.178526	247.8	39.1375	19640.4	0.208849
607	Concrete confined	272.778	2978.25	127.159	86.4	46.3043	25508.6	0.872022	104.9	45.9254	25044.4	0.823521	129.9	45.228	24279.5	0.747568	169.8	43.0751	23038.6	0.595943	203.4	40.9653	21596.8	0.197762	234	39.6296	20313.1	0.228782
608	Concrete confined	272.778	3001.47	127.159	83	46.362	25580.9	0.917795	100.2	46.0323	25173.7	0.86602	124.1	45.4094	24435.7	0.785392	160.6	43.4946	23367.1	0.630851	191.7	41.5614	22124.1	0.215787	219.1	40.1475	20973.8	0.248348
609	Concrete confined	186.465	3021.01	127.159	79.8	46.4131	25645.3	0.956297	96.1	46.1195	25280.1	0.901764	118.3	45.5788	24633.5	0.817128	152.3	43.844	23639.6	0.660112	180.5	42.1656	22617	0.230509	205.9	40.5945	21502.5	0.264483
610	Concrete unconfined	223.811	3038.47	127.159	74.9	34.1555	25737.1	1	89.9	33.9391	25429.9	1	110.1	33.5468	24892.5	1	140.8	32.712	23984.1	1	166	31.7949	23177.8	0.579608	188.7	30.777	22261.7	0.636533
611	Concrete unconfined	223.811	9.525	138.907	67.8	34.237	25855.6	1	81.2	34.0721	25617.5	1	99	33.7771	25205.4	1	125.9	33.1545	24381.1	1	148.1	32.4686	23769.6	1	168.5	31.6919	23086.8	1
612	Concrete confined	186.465	26.9856	138.907	72.1	46.5232	25785.9	0.974194	86.7	46.2991	25502	0.963108	106.3	45.8916	25004.5	0.892662	136	44.4527	24117.6	0.9764	161	43.0929	23353.4	0.537044	183.8	41.7003	22477.5	0.793165
613	Concrete confined	272.778	46.5302	138.907	75.8	46.4725	25720.8	0.935488	91.4	46.2128	25394.9	0.932539	112.5	45.7362	24819.1	0.857275	144.7	44.1404	23871.3	0.946223	172.4	42.5697	22940.2	0.513688	197.7	40.9267	21836.2	0.768835
614	Concrete confined	272.778	69.7481	138.907	79.6	46.4162	25649.2	0.892519	96.5	46.1113	25270	0.896187	118.7	45.5675	24620.2	0.815117	154.1	43.7705	23582.3	0.910239	184.5	41.956	22447.3	0.48575	212.9	40.3588	21228.7	0.737306
615	Concrete confined	272.778	92.966	138.907	82.9	46.3637	25582.9	0.855944	100.6	46.0235	25163	0.859753	124	45.4125	24439.2	0.772846	161.9	43.4374	23322.5	0.873994	195.1	41.3673	21963.1	0.457591	225.9	39.9129	20680.9	0.704991
616	Concrete confined	272.778	116.184	138.907	85.4	46.3217	25530.3	0.81932	103.7	45.9534	25078.2	0.823233	128.3	45.2793	24320.5	0.730839	168	43.1599	23105.2	0.837448	203.7	40.9553	21585.6	0.428648	236.7	39.5343	20186.1	0.672397
617	Concrete confined	272.778	139.402	138.907	87.3	46.2884	25488.8	0.782657	106.2	45.8945	25007.3	0.78666	131.4	45.1791	24240.4	0.697569	172.9	42.926	22921	0.800665	210.3	40.7329	21332.2	0.399021	245.3	39.2275	19766.5	0.639651
618	Concrete confined	272.778	162.62	138.907	88.8	46.2614	25455.1	0.745966	108	45.8508	24955	0.750027	133.7	45.1024	24179.6	0.664215	176.7	42.7378	22771.9	0.763664	215.4	40.5592	21127.3	0.369445	252	38.9854	19424.2	0.606852
619	Concrete confined	272.778	185.838	138.907	89.9	46.2411	25429.9	0.709251	109.4	45.816	24913.5	0.713354	135.5	45.0411	24131.2	0.630809	179.6	42.5901	22654.2	0.726486	219.4	40.4217	20961.2	0.339918	257.2	38.7955	19149.5	0.574049
620	Concrete confined	272.778	209.055	138.907	90.7	46.2261	25411.3	0.67252	110.4	45.7908	24883.4	0.676652	136.9	44.9925	24093	0.597357	181.7	42.481	22566.8	0.68916	222.4	40.318	20833.4	0.310472	261	38.6556	18943.9	0.541318
621	Concrete confined	186.465	228.6	138.907	91.2	46.2166	25399.6	0.641588	110.9	45.778	24868.2	0.645732	137.7	44.9645	24071	0.569167	182.9	42.4177	22516	0.657644	224.2	40.2554	20755.4	0.285769	263.3	38.5706	18817.4	0.51384
622	Concrete confined	272.778	248.145	138.907	91.4	46.2128	25394.9	0.610645	111.1	45.7729	24862.1	0.614796	137.9	44.9574	24065.4	0.540944	183.5	42.3859	22490.4	0.626052	225.2	40.2206	20711.7	0.261192	264.5	38.5261	18750.9	0.486531
623	Concrete confined	272.778	271.362	138.907	91.7	46.2071	25387.8	0.573885	111.3	45.7678	24856	0.578043	138.2	44.9468	24057.1	0.507417	183.9	42.3646	22473.2	0.588479	226.1	40.1892	20672	0.232034	265.7	38.4814	18684	0.454099
624	Concrete confined	272.778	294.58	138.907	91.9	46.2033	25383.1	0.53712	111.6	45.76	24846.9	0.541289	138.5	44.9361	24048.8	0.473883	184.3	42.3432	22456	0.550896	227	40.1578	20632.1	0.20286	267	38.433	18611.2	0.421615
625	Concrete confined	272.778	317.798	138.907	92.2	46.1975	25375.9	0.500356	112	45.7497	24834.6	0.504537	138.9	44.9219	24037.6	0.44035	185	42.3056	22425.6	0.513321	228	40.1228	20587.4	0.173643	268.3	38.3845	18537.8	0.389092
626	Concrete confined	272.778	341.016	138.907	92.6	46.1897	25366.3	0.463591	112.5	45.7367	24819.1	0.467782	139.6	44.8968	24018	0.406813	186	42.2516	22381.9	0.475743	229.3	40.0772	20528.9	0.144333	269.8	38.3284	18452.5	0.35648
627	Concrete confined	272.778	364.234	138.907	93.1	46.1799	25354.3	0.426827	113.1	45.7209	24800.5	0.431021	140.5	44.8643	23992.6	0.37327	187.4	42.1752	22320	0.438153	230.9	40.0209	20456.2	0.114922	271.5	38.2646	18355.3	0.323771
628	Concrete confined	272.778	387.452	138.907	93.7	46.1681	25339.7	0.390056	113.9	45.6997	24775.4	0.394257	141.5	44.8278	23964.1	0.339715	189	42.0869	22248.1	0.400533	232.7	39.9574	20373.5	0.0854188	273.4	38.1931	18245.7	0.290949
629	Concrete confined	272.778	410.67	138.907	94.4	46.1541	25322.5	0.353281	114.8	45.6756	24746.9	0.357486	142.9	44.7761	23923.8	0.306139	190.6	41.9974	22175	0.362869	234.3	39.9008	20299.1	0.0559318	275.6	38.11	18117.8	0.257971
630	Concrete confined	186.465	430.214	138.907	94.7	46.1481	25315.1	0.32232	115.4	45.6594	24727.8	0.326522	143.9	44.7387	23894.7	0.277864	191.7	41.9353	22124.1	0.331137	235.7	39.8511	20233.4	0.031066	277	38.057	18035.7	0.23031
631	Concrete unconfined	1964.25	521.745	138.907	93.6	33.8761	25342.1	0.472668	113.9	33.4595	24775.4	0.480238	141.6	32.6862	23961.2	0.422885	188.4	30.7917	22275.2	0.48253	231.5	29.2436	20428.7	0.0564354	272.4	27.9262	18303.5	0.372997
632	Concrete unconfined	100.109	609.6	138.907	92.3	33.8986	25373.5	0.2441	112.3	33.4968	24825.3	0.252274	139.1	32.7662	24032	0.215863	184.8	30.9653	22434.3	0.249479	227.4	29.371	20614.3	0.0118252	267.4	28.0918	18588.6	0.174924
633	Concrete unconfined	1740.44	687.93	138.907	92	33.9038	25380.7	0.113104	111.9	33.506	24837.6	0.110205	138.7	32.7788	24043.2	0.110542	184.4	30.9843	22451.7	0.0503138	227.1	29.3803	20627.7	0	267.3	28.0951	18594.3	0.000565864
634	Concrete unconfined	1740.44	836.07	138.907	91.1	33.919	25402	0	110.8	33.5311	24871.3	0	137.3	32.8225	24082	0	182.4	31.0783	22537.3	0	224.6	29.4575	20738	0	264.4	28.1906	18756.5	0
635	Concrete unconfined	100.109	914.4	138.907	90.5	33.9291	25416	0	110	33.5491	24895.5	0	136.3	32.8533	24109.4	0	180.8	31.1525	22604.5	0	222.3	29.5282	20837.7	0	261.7	28.279	18905.5	0
636	Concrete unconfined	1740.44	992.73	138.907	91	33.9207	25404.3	0	110.7	33.5333	24874.3	0	137.2	32.8256	24084.8	0	182.2	31.0877	22545.7	0	224.2	29.4698	20755.4	0	263.9	28.207	18784.2	0
637	Concrete unconfined	1740.44	1140.87	138.907	91	33.9207	25404.3	0	110.7	33.5333	24874.3	0	137.2	32.8256	24084.8	0	182.3	31.083	22541.5	0	224.3	29.4667	20751.1	0	264	28.2037	18778.7	0
638	Concrete unconfined	100.109	1219.2	138.907	90.5	33.9291	25416	0	110.1	33.5468	24892.5	0	136.4	32.8502	24106.7	0	181	31.1433	22596.2	0	222.5	29.522	20829.1	0	261.8	28.2758	18900	0
639	Concrete unconfined	1740.44	1297.53	138.907	91	33.9207	25404.3	0	110.7	33.5333	24874.3	0	137.2	32.8256	24084.8	0	182.2	31.0877	22545.7	0	224.2	29.4698	20755.4	0	263.9	28.207	18784.2	0
640	Concrete unconfined	1740.44	1445.67	138.907	91	33.9207	25404.3	0	110.6	33.5356	24877.4	0	137.1	32.8287	24087.5	0	182.2	31.0877	22545.7	0	224.2	29.4698	20755.4	0	263.8	28.2103	18789.8	0
641	Concrete unconfined	100.109	1524	138.907	90.5	33.9291	25416	0	110	33.5491	24895.5	0	136.3	32.8533	24109.4	0	180.8	31.1525	22604.5	0	222.3	29.5282	20837.7	0	261.7	28.279	18905.5	0
642	Concrete unconfined	1740.44	1602.33	138.907	91	33.9207	25404.3	0	110.6	33.5356	24877.4	0	137.1	32.8287	24087.5	0	182.2	31.0877	22545.7	0	224.2	29.4698	20755.4	0	263.8	28.2103	18789.8	0
643	Concrete unconfined	1740.44	1750.47	138.907	91	33.9207	25404.3	0	110.7	33.5333	24874.3	0	137.2	32.8256	24084.8	0	182.2	31.0877	22545.7	0	224.2	29.4698	20755.4	0	263.9	28.207	18784.2	0
644	Concrete unconfined	100.109	1828.8	138.907	90.5	33.9291	25416	0	110.1	33.5468	24892.5	0	136.4	32.8502	24106.7	0	181	31.1433	22596.2	0	222.5	29.522	20829.1	0	261.8	28.2758	18900	0
645	Concrete unconfined	1740.44	1907.13	138.907	91	33.9207	25404.3	0	110.7	33.5333	24874.3	0	137.2	32.8256	24084.8	0	182.3	31.083	22541.5	0	224.3	29.4667	20751.1	0	264	28.2037	18778.7	0
646	Concrete unconfined	1740.44	2055.27	138.907	91	33.9207	25404.3	0	110.7	33.5333	24874.3	0	137.2	32.8256	24084.8	0	182.2	31.0877	22545.7	0	224.2	29.4698	20755.4	0	263.9	28.207	18784.2	0
647	Concrete unconfined	100.109	2133.6	138.907	90.5	33.9291	25416	0	110	33.5491	24895.5	0	136.3	32.8533	24109.4	0	180.8	31.1525	22604.5	0	222.3	29.5282	20837.7	0	261.7	28.279	18905.5	0
648	Concrete unconfined	1740.44	2211.93	138.907	91.1	33.919	25402	0	110.8	33.5311	24871.3	0	137.3	32.8225	24082	0	182.4	31.0783	22537.3	0	224.6	29.4575	20738	0	264.4	28.1906	18756.5	0
649	Concrete unconfined	1740.44	2360.07	138.907	92	33.9038	25380.7	0	111.9	33.506	24837.6	0	138.7	32.7788	24043.2	0	184.4	30.9843	22451.7	0	227.1	29.3803	20627.7	0	267.3	28.0951	18594.3	0
650	Concrete unconfined	100.109	2438.4	138.907	92.3	33.8986	25373.5	0.0331157	112.3	33.4968	24825.3	0.0355416	139.1	32.7662	24032	0.0453089	184.8	30.9653	22434.3	0	227.4	29.371	20614.3	0	267.4	28.0918	18588.6	0.00792441
651	Concrete unconfined	1964.25	2526.26	138.907	93.6	33.8761	25342.1	0.144425	113.9	33.4595	24775.4	0.165744	141.6	32.6862	23961.2	0.187904	188.4	30.7917	22275.2	0.0296875	231.5	29.2436	20428.7	0.0302205	272.4	27.9262	18303.5	0.0521277
652	Concrete confined	186.465	2617.79	138.907	94.7	46.1481	25315.1	0.158316	115.4	45.6594	24727.8	0.158529	143.9	44.7387	23894.7	0.152615	191.7	41.9353	22124.1	0.0405433	235.7	39.8511	20233.4	0	277	38.057	18035.7	0
653	Concrete confined	272.778	2637.33	138.907	94.4	46.1541	25322.5	0.197044	114.8	45.6756	24746.9	0.19464	142.9	44.7761	23923.8	0.18497	190.6	41.9974	22175	0.0708575	234.3	39.9008	20299.1	0	275.6	38.11	18117.8	0
654	Concrete confined	272.778	2660.55	138.907	93.7	46.1681	25339.7	0.243048	113.9	45.6997	24775.4	0.237529	141.5	44.8278	23964.1	0.223392	189	42.0869	22248.1	0.10686	232.7	39.9574	20373.5	0	273.4	38.1931	18245.7	0
655	Concrete confined	272.778	2683.77	138.907	93.1	46.1799	25354.3	0.289048	113.1	45.7209	24800.5	0.280405	140.5	44.8643	23992.6	0.261784	187.4	42.1752	22320	0.142822	230.9	40.0209	20456.2	0	271.5	38.2646	18355.3	0.00550492
656	Concrete confined	272.778	2706.98	138.907	92.6	46.1897	25366.3	0.335039	112.5	45.7367	24819.1	0.323271	139.6	44.8968	24018	0.300159	186	42.2516	22381.9	0.178733	229.3	40.0772	20528.9	0	269.8	38.3284	18452.5	0.0229867
657	Concrete confined	272.778	2730.2	138.907	92.2	46.1975	25375.9	0.381029	112	45.7497	24834.6	0.36613	138.9	44.9219	24037.6	0.338519	185	42.3056	22425.6	0.214595	228	40.1228	20587.4	0.0159401	268.3	38.3845	18537.8	0.0403601
658	Concrete confined	272.778	2753.42	138.907	91.9	46.2033	25383.1	0.427012	111.6	45.76	24846.9	0.408983	138.5	44.9361	24048.8	0.376871	184.3	42.3432	22456	0.25042	227	40.1578	20632.1	0.0320587	267	38.433	18611.2	0.0576329
659	Concrete confined	272.778	2776.64	138.907	91.7	46.2071	25387.8	0.472994	111.3	45.7678	24856	0.451834	138.2	44.9468	24057.1	0.415217	183.9	42.3646	22473.2	0.286227	226.1	40.1892	20672	0.0481387	265.7	38.4814	18684	0.0748835
660	Concrete confined	272.778	2799.86	138.907	91.4	46.2128	25394.9	0.518975	111.1	45.7729	24862.1	0.494682	137.9	44.9574	24065.4	0.453562	183.5	42.3859	22490.4	0.322025	225.2	40.2206	20711.7	0.064208	264.5	38.5261	18750.9	0.0920774
661	Concrete confined	186.465	2819.4	138.907	91.2	46.2166	25399.6	0.557677	110.9	45.778	24868.2	0.530749	137.7	44.9645	24071	0.485835	182.9	42.4177	22516	0.352149	224.2	40.2554	20755.4	0.0777878	263.3	38.5706	18817.4	0.106601
662	Concrete confined	272.778	2838.94	138.907	90.7	46.2261	25411.3	0.596372	110.4	45.7908	24883.4	0.566803	136.9	44.9925	24093	0.518085	181.7	42.481	22566.8	0.382256	222.4	40.318	20833.4	0.0915528	261	38.6556	18943.9	0.121466
663	Concrete confined	272.778	2862.16	138.907	89.9	46.2411	25429.9	0.642328	109.4	45.816	24913.5	0.609612	135.5	45.0411	24131.2	0.556363	179.6	42.5901	22654.2	0.41797	219.4	40.4217	20961.2	0.108762	257.2	38.7955	19149.5	0.139407
664	Concrete confined	272.778	2885.38	138.907	88.8	46.2614	25455.1	0.688264	108	45.8508	24955	0.652392	133.7	45.1024	24179.6	0.594601	176.7	42.7378	22771.9	0.453612	215.4	40.5592	21127.3	0.12684	252	38.9854	19424.2	0.157662
665	Concrete confined	272.778	2908.6	138.907	87.3	46.2884	25488.8	0.734174	106.2	45.8945	25007.3	0.695137	131.4	45.1791	24240.4	0.632787	172.9	42.926	22921	0.489154	210.3	40.7329	21332.2	0.145073	245.3	39.2275	19766.5	0.176179
666	Concrete confined	272.778	2931.82	138.907	85.4	46.3217	25530.3	0.780058	103.7	45.9534	25078.2	0.737828	128.3	45.2793	24320.5	0.670897	168	43.1599	23105.2	0.524565	203.7	40.9553	21585.6	0.163485	236.7	39.5343	20186.1	0.194963
667	Concrete confined	272.778	2955.03	138.907	82.9	46.3637	25582.9	0.825899	100.6	46.0235	25163	0.780462	124	45.4125	24439.2	0.708891	161.9	43.4374	23322.5	0.559821	195.1	41.3673	21963.1	0.181517	225.9	39.9129	20680.9	0.213942
668	Concrete confined	272.778	2978.25	138.907	79.6	46.4162	25649.2	0.87169	96.5	46.1113	25270	0.823015	118.7	45.5675	24620.2	0.746777	154.1	43.7705	23582.3	0.594875	184.5	41.956	22447.3	0.199066	212.9	40.3588	21228.7	0.232968
669	Concrete confined	272.778	3001.47	138.907	75.8	46.4725	25720.8	0.91744	91.4	46.2128	25394.9	0.865487	112.5	45.7362	24819.1	0.784564	144.7	44.1404	23871.3	0.629737	172.4	42.5697	22940.2	0.216491	197.7	40.9267	21836.2	0.251606
670	Concrete confined	186.465	3021.01	138.907	72.1	46.5232	25785.9	0.95592	86.7	46.2991	25502	0.9012	106.3	45.8916	25004.5	0.816283	136	44.4527	24117.6	0.658967	161	43.0929	23353.4	0.231055	183.8	41.7003	22477.5	0.265728
671	Concrete unconfined	223.811	3038.47	138.907	67.8	34.237	25855.6	1	81.2	34.0721	25617.5	1	99	33.7771	25205.4	1	125.9	33.1545	24381.1	1	148.1	32.4686	23769.6	0.579608	168.5	31.6919	23086.8	0.636533
672	Concrete unconfined	223.811	9.525	150.656	62.6	34.2885	25931.7	1	74.6	34.1593	25742.4	1	90.6	33.9274	25413.7	1	114.3	33.4501	24762.8	1	134.2	32.9169	24166.3	1	152.7	32.306	23627	1
673	Concrete confined	186.465	26.9856	150.656	66.3	46.5945	25878.5	0.973944	79.4	46.4192	25653.1	0.962691	96.9	46.1025	25259.8	0.892007	122.9	44.8702	24477.6	0.974876	145	43.7406	23862.4	0.536266	165.7	42.5861	23188.6	0.790731
674	Concrete confined	272.778	46.5302	150.656	70	46.5501	25820.7	0.935231	84.2	46.3421	25555.8	0.932111	103.1	45.9667	25094.8	0.856602	131.4	44.6064	24240.4	0.94459	156.1	43.3018	23517.5	0.512901	179.3	41.9331	22666.6	0.766162
675	Concrete confined	272.778	69.7481	150.656	74.1	46.4963	25751.3	0.892273	89.5	46.2485	25439.1	0.895759	109.7	45.808	24904.5	0.814469	140.9	44.2803	23981.2	0.908542	168.4	42.7592	23090.5	0.485011	194.7	41.1007	21982.4	0.736896
676	Concrete confined	272.778	92.966	150.656	77.4	46.4493	25691.3	0.855698	93.7	46.1681	25339.7	0.859331	114.8	45.6752	24746.9	0.772198	148.4	43.9989	23760.5	0.872228	178.7	42.2578	22691.1	0.456917	207.4	40.5442	21445.1	0.705897
677	Concrete confined	272.778	116.184	150.656	79.9	46.4115	25643.3	0.819079	96.8	46.105	25262.3	0.822821	118.8	45.5646	24616.9	0.730201	154.2	43.7664	23579.1	0.835658	186.9	41.8269	22342.2	0.428611	217.6	40.1988	21036.5	0.673763
678	Concrete confined	272.778	139.402	150.656	81.8	46.3815	25605.4	0.782426	99.3	46.0519	25197.5	0.786263	121.9	45.4751	24512.2	0.696963	158.9	43.5684	23424.7	0.798897	193.3	41.4707	22049.1	0.400126	226	39.9094	20676.5	0.641461
679	Concrete confined	272.778	162.62	150.656	83.4	46.3554	25572.6	0.745752	101.2	46.0101	25146.8	0.749658	124.2	45.4064	24432.2	0.663649	162.7	43.4019	23294.7	0.761974	198.4	41.1741	21801.5	0.371503	232.6	39.6789	20378.1	0.609083
680	Concrete confined	272.778	185.838	150.656	84.5	46.337	25549.5	0.709052	102.5	45.9809	25111.4	0.713006	125.8	45.3575	24383.6	0.630279	165.3	43.2846	23202.9	0.724867	202.3	41.0021	21637.7	0.342466	237.5	39.5059	20148	0.576704
681	Concrete confined	272.778	209.055	150.656	84.9	46.3302	25541	0.672326	103	45.9695	25097.6	0.676311	126.4	45.339	24368.6	0.596843	166.3	43.2388	23167	0.687559	204	40.9452	21574.3	0.31344	239.7	39.4278	20042.3	0.544547
682	Concrete confined	186.465	228.6	150.656	85.1	46.3268	25536.7	0.641401	103.1	45.9672	25094.8	0.645404	126.6	45.3327	24363.6	0.568681	166.6	43.2249	23156.2	0.65609	204.7	40.9218	21548	0.289095	240.7	39.3922	19993.8	0.517554
683	Concrete confined	272.778	248.145	150.656	85.7	46.3165	25523.8	0.610486	103.8	45.951	25075.4	0.614518	127.6	45.3014	24338.3	0.540545	168.1	43.1552	23101.5	0.624715	206.9	40.8478	21464.3	0.264495	243.3	39.2993	19866.1	0.490299
684	Concrete confined	272.778	271.362	150.656	86.4	46.3043	25508.6	0.573756	104.7	45.9301	25050.1	0.577824	128.7	45.2665	24310.3	0.507108	169.8	43.0751	23038.6	0.587403	209.3	40.7668	21371.4	0.23526	246.3	39.1916	19716.3	0.457856
685	Concrete confined	272.778	294.58	150.656	86.8	46.2973	25499.8	0.537015	105.2	45.9183	25035.9	0.541107	129.2	45.2505	24297.5	0.473639	170.7	43.0323	23004.8	0.550008	210.5	40.7261	21324.3	0.206204	248	39.1303	19630.2	0.425578
686	Concrete confined	272.778	317.798	150.656	87.1	46.292	25493.2	0.50027	105.5	45.9112	25027.4	0.504385	129.6	45.2377	24287.2	0.440166	171.4	42.9987	22978.3	0.512584	211.6	40.6888	21280.7	0.177142	249.3	39.0833	19563.8	0.393334
687	Concrete confined	272.778	341.016	150.656	87.5	46.2849	25484.4	0.463524	106	45.8993	25013.1	0.467663	130.2	45.2183	24271.7	0.406687	172.4	42.9504	22940.2	0.475157	212.8	40.6479	21232.7	0.148039	250.8	39.0289	19486.5	0.361014
688	Concrete confined	272.778	364.234	150.656	88	46.2759	25473.2	0.426778	106.6	45.8849	24995.8	0.430934	131	45.1922	24250.9	0.373205	173.5	42.8967	22897.8	0.437712	214.3	40.5968	21172.1	0.118851	252.4	38.9708	19403.4	0.328637
689	Concrete confined	272.778	387.452	150.656	88.5	46.2669	25461.9	0.390027	107.2	45.8703	24978.4	0.394202	131.8	45.1659	24230	0.339713	174.7	42.8376	22851.1	0.400245	215.7	40.5489	21115	0.089653	253.9	38.9162	19324.7	0.296239
690	Concrete confined	272.778	410.67	150.656	88.6	46.265	25459.7	0.35327	107.4	45.8655	24972.6	0.357464	132	45.1593	24224.7	0.306212	175.1	42.8178	22835.4	0.362742	216	40.5386	21102.7	0.0606926	254.3	38.9016	19303.6	0.264086
691	Concrete confined	186.465	430.214	150.656	88.5	46.2669	25461.9	0.322329	107.4	45.8655	24972.6	0.326535	132	45.1593	24224.7	0.278013	175.1	42.8178	22835.4	0.33117	215.7	40.5489	21115	0.0364459	254.1	38.9089	19314.2	0.237157
692	Concrete unconfined	1964.25	521.745	150.656	87.7	33.9747	25479.9	0.472668	106.4	33.6276	25001.6	0.480238	130.5	33.0256	24263.9	0.422885	172.6	31.5181	22932.5	0.48253	212.9	29.8143	21228.7	0.0584817	250.8	28.6325	19486.5	0.375992
693	Concrete unconfined	100.109	609.6	150.656	86.8	33.9889	25499.8	0.2441	105.3	33.6509	25033.1	0.252274	128.9	33.0712	24305.2	0.215863	170	31.629	23031.1	0.249479	209.9	29.9047	21347.9	0.0137204	247.3	28.7448	19665.7	0.177852
694	Concrete unconfined	1740.44	687.93	150.656	86.8	33.9889	25499.8	0.113104	105.2	33.653	25035.9	0.110205	129.1	33.0655	24300.1	0.110542	170.4	31.6121	23016.1	0.0503138	210.2	29.8957	21336.1	0	247.9	28.7256	19635.3	0.00361097
695	Concrete unconfined	1740.44	836.07	150.656	85.9	34.0028	25519.5	0	104.2	33.6738	25064.2	0	127.7	33.1049	24335.8	0	168.4	31.696	23090.5	0	207.7	29.9706	21433.5	0	245	28.8182	19781.5	0
696	Concrete unconfined	100.109	914.4	150.656	84.9	34.0181	25541	0	103	33.6983	25097.6	0	126.1	33.149	24376.1	0	166	31.7949	23177.8	0	204.5	30.0661	21555.5	0	241.3	28.9357	19964.5	0
697	Concrete unconfined	1740.44	992.73	150.656	85.8	34.0044	25521.6	0	104	33.6779	25069.8	0	127.6	33.1076	24338.3	0	168.2	31.7043	23097.8	0	207.3	29.9826	21448.9	0	244.6	28.8309	19801.5	0
698	Concrete unconfined	1740.44	1140.87	150.656	85.8	34.0044	25521.6	0	104.1	33.6758	25067	0	127.6	33.1076	24338.3	0	168.3	31.7002	23094.2	0	207.4	29.9796	21445.1	0	244.6	28.8309	19801.5	0
699	Concrete unconfined	100.109	1219.2	150.656	85	34.0166	25538.8	0	103.1	33.6963	25094.8	0	126.2	33.1463	24373.6	0	166.1	31.7908	23174.2	0	204.7	30.0602	21548	0	241.4	28.9325	19959.6	0
700	Concrete unconfined	1740.44	1297.53	150.656	85.8	34.0044	25521.6	0	104	33.6779	25069.8	0	127.6	33.1076	24338.3	0	168.2	31.7043	23097.8	0	207.3	29.9826	21448.9	0	244.6	28.8309	19801.5	0
701	Concrete unconfined	1740.44	1445.67	150.656	85.7	34.0059	25523.8	0	104	33.6779	25069.8	0	127.6	33.1076	24338.3	0	168.2	31.7043	23097.8	0	207.3	29.9826	21448.9	0	244.5	28.8341	19806.5	0
702	Concrete unconfined	100.109	1524	150.656	84.9	34.0181	25541	0	103.1	33.6963	25094.8	0	126.2	33.1463	24373.6	0	166	31.7949	23177.8	0	204.6	30.0631	21551.8	0	241.4	28.9325	19959.6	0
703	Concrete unconfined	1740.44	1602.33	150.656	85.7	34.0059	25523.8	0	104	33.6779	25069.8	0	127.6	33.1076	24338.3	0	168.2	31.7043	23097.8	0	207.3	29.9826	21448.9	0	244.5	28.8341	19806.5	0
704	Concrete unconfined	1740.44	1750.47	150.656	85.8	34.0044	25521.6	0	104	33.6779	25069.8	0	127.6	33.1076	24338.3	0	168.2	31.7043	23097.8	0	207.3	29.9826	21448.9	0	244.6	28.8309	19801.5	0
705	Concrete unconfined	100.109	1828.8	150.656	85	34.0166	25538.8	0	103.1	33.6963	25094.8	0	126.2	33.1463	24373.6	0	166.1	31.7908	23174.2	0	204.7	30.0602	21548	0	241.4	28.9325	19959.6	0
706	Concrete unconfined	1740.44	1907.13	150.656	85.8	34.0044	25521.6	0	104.1	33.6758	25067	0	127.6	33.1076	24338.3	0	168.3	31.7002	23094.2	0	207.4	29.9796	21445.1	0	244.6	28.8309	19801.5	0
707	Concrete unconfined	1740.44	2055.27	150.656	85.8	34.0044	25521.6	0	104	33.6779	25069.8	0	127.6	33.1076	24338.3	0	168.2	31.7043	23097.8	0	207.3	29.9826	21448.9	0	244.6	28.8309	19801.5	0
708	Concrete unconfined	100.109	2133.6	150.656	84.9	34.0181	25541	0	103	33.6983	25097.6	0	126.1	33.149	24376.1	0	166	31.7949	23177.8	0	204.5	30.0661	21555.5	0	241.3	28.9357	19964.5	0
709	Concrete unconfined	1740.44	2211.93	150.656	85.9	34.0028	25519.5	0	104.2	33.6738	25064.2	0	127.7	33.1049	24335.8	0	168.4	31.696	23090.5	0	207.7	29.9706	21433.5	0	245	28.8182	19781.5	0
710	Concrete unconfined	1740.44	2360.07	150.656	86.8	33.9889	25499.8	0	105.2	33.653	25035.9	0	129.1	33.0655	24300.1	0	170.4	31.6121	23016.1	0	210.2	29.8957	21336.1	0	247.9	28.7256	19635.3	0
711	Concrete unconfined	100.109	2438.4	150.656	86.8	33.9889	25499.8	0.0331157	105.3	33.6509	25033.1	0.0355416	128.9	33.0712	24305.2	0.0453089	170	31.629	23031.1	0	209.9	29.9047	21347.9	0	247.3	28.7448	19665.7	0.011063
712	Concrete unconfined	1964.25	2526.26	150.656	87.7	33.9747	25479.9	0.144425	106.4	33.6276	25001.6	0.165744	130.5	33.0256	24263.9	0.187904	172.6	31.5181	22932.5	0.0296875	212.9	29.8143	21228.7	0.0322888	250.8	28.6325	19486.5	0.0555745
713	Concrete confined	186.465	2617.79	150.656	88.5	46.2669	25461.9	0.158433	107.4	45.8655	24972.6	0.158736	132	45.1593	24224.7	0.153068	175.1	42.8178	22835.4	0.0421342	215.7	40.5489	21115	0	254.1	38.9089	19314.2	0
714	Concrete confined	272.778	2637.33	150.656	88.6	46.265	25459.7	0.197129	107.4	45.8655	24972.6	0.194792	132	45.1593	24224.7	0.185311	175.1	42.8178	22835.4	0.0721837	216	40.5386	21102.7	0	254.3	38.9016	19303.6	0
715	Concrete confined	272.778	2660.55	150.656	88.5	46.2669	25461.9	0.243099	107.2	45.8703	24978.4	0.237624	131.8	45.1659	24230	0.223618	174.7	42.8376	22851.1	0.107908	215.7	40.5489	21115	0	253.9	38.9162	19324.7	0
716	Concrete confined	272.778	2683.77	150.656	88	46.2759	25473.2	0.289073	106.6	45.8849	24995.8	0.280457	131	45.1922	24250.9	0.26193	173.5	42.8967	22897.8	0.143668	214.3	40.5968	21172.1	0	252.4	38.9708	19403.4	0.0125777
717	Concrete confined	272.778	2706.98	150.656	87.5	46.2849	25484.4	0.33504	106	45.8993	25013.1	0.323284	130.2	45.2183	24271.7	0.300231	172.4	42.9504	22940.2	0.179399	212.8	40.6479	21232.7	0.00413963	250.8	39.0289	19486.5	0.0298013
718	Concrete confined	272.778	2730.2	150.656	87.1	46.292	25493.2	0.381005	105.5	45.9112	25027.4	0.366103	129.6	45.2377	24287.2	0.33852	171.4	42.9987	22978.3	0.215104	211.6	40.6888	21280.7	0.0202046	249.3	39.0833	19563.8	0.0469668
719	Concrete confined	272.778	2753.42	150.656	86.8	46.2973	25499.8	0.426964	105.2	45.9183	25035.9	0.408919	129.2	45.2505	24297.5	0.376802	170.7	43.0323	23004.8	0.250777	210.5	40.7261	21324.3	0.0362323	248	39.1303	19630.2	0.064047
720	Concrete confined	272.778	2776.64	150.656	86.4	46.3043	25508.6	0.47292	104.7	45.9301	25050.1	0.451729	128.7	45.2665	24310.3	0.415077	169.8	43.0751	23038.6	0.286441	209.3	40.7668	21371.4	0.0522704	246.3	39.1916	19716.3	0.0812271
721	Concrete confined	272.778	2799.86	150.656	85.7	46.3165	25523.8	0.518869	103.8	45.951	25075.4	0.494525	127.6	45.3014	24338.3	0.453336	168.1	43.1552	23101.5	0.322091	206.9	40.8478	21464.3	0.0685585	243.3	39.2993	19866.1	0.098752
722	Concrete confined	186.465	2819.4	150.656	85.1	46.3268	25536.7	0.557541	103.1	45.9672	25094.8	0.530543	126.6	45.3327	24363.6	0.485524	166.6	43.2249	23156.2	0.352071	204.7	40.9218	21548	0.0822824	240.7	39.3922	19993.8	0.113481
723	Concrete confined	272.778	2838.94	150.656	84.9	46.3302	25541	0.596221	103	45.9695	25097.6	0.566572	126.4	45.339	24368.6	0.517729	166.3	43.2388	23167	0.382046	204	40.9452	21574.3	0.0956747	239.7	39.4278	20042.3	0.127745
724	Concrete confined	272.778	2862.16	150.656	84.5	46.337	25549.5	0.642165	102.5	45.9809	25111.4	0.60936	125.8	45.3575	24383.6	0.555969	165.3	43.2846	23202.9	0.417629	202.3	41.0021	21637.7	0.11243	237.5	39.5059	20148	0.144937
725	Concrete confined	272.778	2885.38	150.656	83.4	46.3554	25572.6	0.68808	101.2	46.0101	25146.8	0.65211	124.2	45.4064	24432.2	0.594156	162.7	43.4019	23294.7	0.453146	198.4	41.1741	21801.5	0.130082	232.6	39.6789	20378.1	0.162742
726	Concrete confined	272.778	2908.6	150.656	81.8	46.3815	25605.4	0.733968	99.3	46.0519	25197.5	0.694821	121.9	45.4751	24512.2	0.632289	158.9	43.5684	23424.7	0.488569	193.3	41.4707	22049.1	0.147511	226	39.9094	20676.5	0.180815
727	Concrete confined	272.778	2931.82	150.656	79.9	46.4115	25643.3	0.779837	96.8	46.105	25262.3	0.737488	118.8	45.5646	24616.9	0.670356	154.2	43.7664	23579.1	0.523888	186.9	41.8269	22342.2	0.164929	217.6	40.1988	21036.5	0.199088
728	Concrete confined	272.778	2955.03	150.656	77.4	46.4493	25691.3	0.825667	93.7	46.1681	25339.7	0.780104	114.8	45.6752	24746.9	0.708338	148.4	43.9989	23760.5	0.559081	178.7	42.2578	22691.1	0.182334	207.4	40.5442	21445.1	0.217454
729	Concrete confined	272.778	2978.25	150.656	74.1	46.4963	25751.3	0.871453	89.5	46.2485	25439.1	0.822644	109.7	45.808	24904.5	0.746222	140.9	44.2803	23981.2	0.594105	168.4	42.7592	23090.5	0.199698	194.7	41.1007	21982.4	0.235291
730	Concrete confined	272.778	3001.47	150.656	70	46.5501	25820.7	0.917191	84.2	46.3421	25555.8	0.865107	103.1	45.9667	25094.8	0.783984	131.4	44.6064	24240.4	0.628945	156.1	43.3018	23517.5	0.216975	179.3	41.9331	22666.6	0.252076
731	Concrete confined	186.465	3021.01	150.656	66.3	46.5945	25878.5	0.955677	79.4	46.4192	25653.1	0.900824	96.9	46.1025	25259.8	0.815717	122.9	44.8702	24477.6	0.658193	145	43.7406	23862.4	0.231418	165.7	42.5861	23188.6	0.266047
732	Concrete unconfined	223.811	3038.47	150.656	62.6	34.2885	25931.7	1	74.6	34.1593	25742.4	1	90.6	33.9274	25413.7	1	114.3	33.4501	24762.8	1	134.2	32.9169	24166.3	0.579608	152.7	32.306	23627	0.636533
733	Concrete unconfined	223.811	9.525	162.404	59	34.3201	25979	1	70	34.2132	25820.7	1	84.5	34.0241	25549.5	1	105.9	33.6383	25016	1	124	33.2058	24439.2	1	141.4	32.6927	23967	1
734	Concrete confined	186.465	26.9856	162.404	61.5	46.6462	25946.6	0.973762	73.3	46.5072	25765.3	0.962386	88.7	46.2628	25457.4	0.891511	111.6	45.1813	24846.9	0.973755	131.2	44.2212	24245.7	0.535697	150.1	43.2441	23708.4	0.788968
735	Concrete confined	272.778	46.5302	162.404	65.1	46.608	25896.3	0.93504	77.9	46.4419	25681.8	0.931782	94.7	46.1476	25315.1	0.856077	119.7	44.9629	24586.9	0.943357	141.7	43.862	23958.4	0.512307	162.8	42.7156	23291.2	0.764145
736	Concrete confined	272.778	69.7481	162.404	69.7	46.5539	25825.6	0.892096	83.8	46.3488	25564.2	0.895448	102.2	45.9872	25119.6	0.813989	130.1	44.6484	24274.3	0.907334	155.2	43.3392	23546.8	0.484485	179.5	41.923	22658.3	0.734875
737	Concrete confined	272.778	92.966	162.404	72.8	46.5139	25773.9	0.855512	87.7	46.2813	25479.9	0.859002	107	45.8747	24984.2	0.771709	137.1	44.4147	24087.5	0.870941	164.7	42.9288	23224.3	0.456416	191.3	41.2932	22142.7	0.704988
738	Concrete confined	272.778	116.184	162.404	75.2	46.481	25731.7	0.818894	90.9	46.2223	25406.7	0.822503	110.8	45.7801	24871.3	0.729723	142.5	44.222	23935.4	0.834335	172.5	42.5648	22936.4	0.428183	200.9	40.7609	21689.2	0.67459
739	Concrete confined	272.778	139.402	162.404	77.2	46.4522	25695	0.782252	93.3	46.176	25349.4	0.785952	113.8	45.7019	24778.5	0.696501	147.1	44.0492	23799.9	0.797598	178.8	42.2527	22687	0.399806	208.9	40.4938	21387	0.642626
740	Concrete confined	272.778	162.62	162.404	78.7	46.4299	25666.6	0.745584	95.2	46.138	25302.7	0.749363	116.1	45.6399	24705.3	0.663217	150.8	43.9042	23686.6	0.760719	183.8	41.9932	22477.5	0.371313	215.4	40.2739	21127.3	0.610566
741	Concrete confined	272.778	185.838	162.404	79.8	46.4131	25645.3	0.708895	96.7	46.1071	25264.9	0.712741	117.8	45.5928	24649.9	0.629888	153.6	43.7911	23598.3	0.723708	187.9	41.7724	22297.6	0.342724	220.6	40.096	20910.4	0.57845
742	Concrete confined	272.778	209.055	162.404	79.9	46.4115	25643.3	0.672174	96.6	46.1092	25267.4	0.676046	117.6	45.5984	24656.5	0.596462	153.4	43.7992	23604.7	0.686399	188.2	41.756	22284.2	0.314082	221.1	40.0788	20889.1	0.546691
743	Concrete confined	186.465	228.6	162.404	79.4	46.4192	25653.1	0.641245	96	46.1216	25282.6	0.645138	116.8	45.6206	24682.6	0.568303	152.4	43.8399	23636.5	0.654931	187	41.8215	22337.8	0.289988	219.6	40.1303	20952.7	0.520153
744	Concrete confined	272.778	248.145	162.404	80.7	46.399	25627.5	0.610361	97.5	46.0904	25244.4	0.614301	118.7	45.5675	24620.2	0.540239	155.3	43.7208	23543.6	0.62375	190.9	41.6064	22161.2	0.265798	224.4	39.9649	20746.7	0.492903
745	Concrete confined	272.778	271.362	162.404	82	46.3783	25601.4	0.573659	99.1	46.0562	25202.8	0.577653	120.8	45.5073	24549.8	0.506876	158.4	43.5899	23441.5	0.586636	195	41.3731	21967.9	0.23699	229.5	39.7875	20519.9	0.460466
746	Concrete confined	272.778	294.58	162.404	82.3	46.3735	25595.3	0.53693	99.3	46.0519	25197.5	0.540954	121.1	45.4985	24539.5	0.473448	159	43.5641	23421.3	0.549332	196	41.3151	21919.6	0.208237	230.7	39.7455	20465.3	0.428492
747	Concrete confined	272.778	317.798	162.404	82.6	46.3686	25589.1	0.5002	99.7	46.0432	25187	0.504261	121.6	45.4839	24522.5	0.440023	159.8	43.5295	23394.3	0.512026	197	41.2567	21870.7	0.17946	232	39.6999	20405.8	0.396473
748	Concrete confined	272.778	341.016	162.404	83	46.362	25580.9	0.463469	100.1	46.0345	25176.3	0.467563	122.1	45.4692	24505.3	0.406589	160.7	43.4902	23363.7	0.474709	198.2	41.186	21811.4	0.150648	233.4	39.6507	20341	0.364407
749	Concrete confined	272.778	364.234	162.404	83.4	46.3554	25572.6	0.426738	100.7	46.0212	25160.3	0.430862	122.9	45.4455	24477.6	0.373155	161.8	43.4418	23325.9	0.43738	199.7	41.0967	21736.3	0.121789	235	39.5943	20266.3	0.332274
750	Concrete confined	272.778	387.452	162.404	83.9	46.3471	25562.1	0.390002	101.5	46.0034	25138.7	0.394159	123.7	45.4215	24449.7	0.339711	163	43.3885	23284.2	0.400032	201.3	41.0354	21674.5	0.0927545	237	39.5236	20171.9	0.300019
751	Concrete confined	272.778	410.67	162.404	83.5	46.3538	25570.5	0.353262	101	46.0146	25152.2	0.357446	123	45.4425	24474.2	0.306264	162.1	43.4285	23315.5	0.362642	199.9	41.0847	21726.2	0.0642496	235.3	39.5838	20252.2	0.26851
752	Concrete confined	186.465	430.214	162.404	83	46.362	25580.9	0.322336	100.4	46.0279	25168.3	0.326544	122.1	45.4692	24505.3	0.278119	160.9	43.4815	23356.9	0.331186	198.3	41.18	21806.5	0.0402132	233.3	39.6542	20345.7	0.242131
753	Concrete unconfined	1964.25	521.745	162.404	82.6	34.0521	25589.1	0.472668	99.9	33.7598	25181.7	0.480238	121.4	33.2742	24529.3	0.422885	159.7	32.0446	23397.7	0.48253	196.9	30.3627	21875.6	0.0596936	231.7	29.2374	20419.6	0.378179
754	Concrete unconfined	100.109	609.6	162.404	81.9	34.0622	25603.4	0.2441	99	33.7771	25205.4	0.252274	120.2	33.305	24570.1	0.215863	157.8	32.1172	23461.5	0.249479	194.5	30.4866	21992	0.0146519	228.9	29.3245	20547	0.180088
755	Concrete unconfined	1740.44	687.93	162.404	82.2	34.0579	25597.3	0.113104	99.3	33.7713	25197.5	0.110205	120.8	33.2896	24549.8	0.110542	158.6	32.0868	23434.8	0.0503138	195.5	30.4352	21943.8	0	230.4	29.2779	20479	0.00591941
756	Concrete unconfined	1740.44	836.07	162.404	81.3	34.0707	25615.5	0	98.2	33.7923	25226.3	0	119.6	33.3202	24590.2	0	156.7	32.1587	23497.8	0	192.9	30.568	22067.9	0	227.6	29.3648	20605.3	0
757	Concrete unconfined	100.109	914.4	162.404	80.1	34.0874	25639.4	0	96.7	33.8203	25264.9	0	117.4	33.3752	24663.1	0	153.6	32.2733	23598.3	0	189	30.7623	22248.1	0	222.9	29.5098	20811.8	0
758	Concrete unconfined	1740.44	992.73	162.404	81.2	34.0721	25617.5	0	98.1	33.7942	25228.9	0	119.4	33.3253	24596.9	0	156.4	32.17	23507.7	0	192.6	30.5831	22082.1	0	227.2	29.3772	20623.2	0
759	Concrete unconfined	1740.44	1140.87	162.404	81.2	34.0721	25617.5	0	98.1	33.7942	25228.9	0	119.5	33.3228	24593.6	0	156.5	32.1662	23504.4	0	192.7	30.5781	22077.4	0	227.2	29.3772	20623.2	0
760	Concrete unconfined	100.109	1219.2	162.404	80.1	34.0874	25639.4	0	96.8	33.8184	25262.3	0	117.5	33.3727	24659.8	0	153.7	32.2697	23595.1	0	189.1	30.7574	22243.6	0	222.9	29.5098	20811.8	0
761	Concrete unconfined	1740.44	1297.53	162.404	81.2	34.0721	25617.5	0	98.1	33.7942	25228.9	0	119.4	33.3253	24596.9	0	156.4	32.17	23507.7	0	192.6	30.5831	22082.1	0	227.1	29.3803	20627.7	0
762	Concrete unconfined	1740.44	1445.67	162.404	81.2	34.0721	25617.5	0	98.1	33.7942	25228.9	0	119.4	33.3253	24596.9	0	156.4	32.17	23507.7	0	192.6	30.5831	22082.1	0	227.1	29.3803	20627.7	0
763	Concrete unconfined	100.109	1524	162.404	80	34.0888	25641.3	0	96.7	33.8203	25264.9	0	117.4	33.3752	24663.1	0	153.6	32.2733	23598.3	0	188.9	30.7672	22252.6	0	222.8	29.5128	20816.2	0
764	Concrete unconfined	1740.44	1602.33	162.404	81.2	34.0721	25617.5	0	98.1	33.7942	25228.9	0	119.4	33.3253	24596.9	0	156.4	32.17	23507.7	0	192.6	30.5831	22082.1	0	227.1	29.3803	20627.7	0
765	Concrete unconfined	1740.44	1750.47	162.404	81.2	34.0721	25617.5	0	98.1	33.7942	25228.9	0	119.4	33.3253	24596.9	0	156.4	32.17	23507.7	0	192.6	30.5831	22082.1	0	227.1	29.3803	20627.7	0
766	Concrete unconfined	100.109	1828.8	162.404	80.1	34.0874	25639.4	0	96.8	33.8184	25262.3	0	117.5	33.3727	24659.8	0	153.7	32.2697	23595.1	0	189.1	30.7574	22243.6	0	222.9	29.5098	20811.8	0
767	Concrete unconfined	1740.44	1907.13	162.404	81.2	34.0721	25617.5	0	98.1	33.7942	25228.9	0	119.5	33.3228	24593.6	0	156.5	32.1662	23504.4	0	192.7	30.5781	22077.4	0	227.2	29.3772	20623.2	0
768	Concrete unconfined	1740.44	2055.27	162.404	81.2	34.0721	25617.5	0	98.1	33.7942	25228.9	0	119.4	33.3253	24596.9	0	156.4	32.17	23507.7	0	192.6	30.5831	22082.1	0	227.2	29.3772	20623.2	0
769	Concrete unconfined	100.109	2133.6	162.404	80.1	34.0874	25639.4	0	96.7	33.8203	25264.9	0	117.4	33.3752	24663.1	0	153.6	32.2733	23598.3	0	189	30.7623	22248.1	0	222.9	29.5098	20811.8	0
770	Concrete unconfined	1740.44	2211.93	162.404	81.3	34.0707	25615.5	0	98.2	33.7923	25226.3	0	119.6	33.3202	24590.2	0	156.7	32.1587	23497.8	0	192.9	30.568	22067.9	0	227.6	29.3648	20605.3	0
771	Concrete unconfined	1740.44	2360.07	162.404	82.2	34.0579	25597.3	0	99.3	33.7713	25197.5	0	120.8	33.2896	24549.8	0	158.6	32.0868	23434.8	0	195.5	30.4352	21943.8	0	230.4	29.2779	20479	0
772	Concrete unconfined	100.109	2438.4	162.404	81.9	34.0622	25603.4	0.0331157	99	33.7771	25205.4	0.0355416	120.2	33.305	24570.1	0.0453089	157.8	32.1172	23461.5	0	194.5	30.4866	21992	0	228.9	29.3245	20547	0.0134594
773	Concrete unconfined	1964.25	2526.26	162.404	82.6	34.0521	25589.1	0.144425	99.9	33.7598	25181.7	0.165744	121.4	33.2742	24529.3	0.187904	159.7	32.0446	23397.7	0.0296875	196.9	30.3627	21875.6	0.0335137	231.7	29.2374	20419.6	0.0580911
774	Concrete confined	186.465	2617.79	162.404	83	46.362	25580.9	0.158526	100.4	46.0279	25168.3	0.158898	122.1	45.4692	24505.3	0.153395	160.9	43.4815	23356.9	0.0432867	198.3	41.18	21806.5	0	233.3	39.6542	20345.7	0
775	Concrete confined	272.778	2637.33	162.404	83.5	46.3538	25570.5	0.197197	101	46.0146	25152.2	0.19491	123	45.4425	24474.2	0.185558	162.1	43.4285	23315.5	0.0731368	199.9	41.0847	21726.2	0	235.3	39.5838	20252.2	0
776	Concrete confined	272.778	2660.55	162.404	83.9	46.3471	25562.1	0.24314	101.5	46.0034	25138.7	0.237698	123.7	45.4215	24449.7	0.223785	163	43.3885	23284.2	0.108651	201.3	41.0354	21674.5	0	237	39.5236	20171.9	0.000834013
777	Concrete confined	272.778	2683.77	162.404	83.4	46.3554	25572.6	0.289094	100.7	46.0212	25160.3	0.2805	122.9	45.4455	24477.6	0.26204	161.8	43.4418	23325.9	0.144287	199.7	41.0967	21736.3	0	235	39.5943	20266.3	0.0180267
778	Concrete confined	272.778	2706.98	162.404	83	46.362	25580.9	0.33504	100.1	46.0345	25176.3	0.323294	122.1	45.4692	24505.3	0.300285	160.7	43.4902	23363.7	0.179896	198.2	41.186	21811.4	0.00735403	233.4	39.6507	20341	0.0350766
779	Concrete confined	272.778	2730.2	162.404	82.6	46.3686	25589.1	0.380985	99.7	46.0432	25187	0.366082	121.6	45.4839	24522.5	0.338519	159.8	43.5295	23394.3	0.215479	197	41.2567	21870.7	0.0231978	232	39.6999	20405.8	0.0520489
780	Concrete confined	272.778	2753.42	162.404	82.3	46.3735	25595.3	0.426926	99.3	46.0519	25197.5	0.408865	121.1	45.4985	24539.5	0.376747	159	43.5641	23421.3	0.25104	196	41.3151	21919.6	0.039005	230.7	39.7455	20465.3	0.0689757
781	Concrete confined	272.778	2776.64	162.404	82	46.3783	25601.4	0.472864	99.1	46.0562	25202.8	0.451647	120.8	45.5073	24549.8	0.414972	158.4	43.5899	23441.5	0.286588	195	41.3731	21967.9	0.0547998	229.5	39.7875	20519.9	0.0858596
782	Concrete confined	272.778	2799.86	162.404	80.7	46.399	25627.5	0.518786	97.5	46.0904	25244.4	0.494401	118.7	45.5675	24620.2	0.453161	155.3	43.7208	23543.6	0.322131	190.9	41.6064	22161.2	0.0708659	224.4	39.9649	20746.7	0.103673
783	Concrete confined	186.465	2819.4	162.404	79.4	46.4192	25653.1	0.557428	96	46.1216	25282.6	0.530375	116.8	45.6206	24682.6	0.485282	152.4	43.8399	23636.5	0.352007	187	41.8215	22337.8	0.0843802	219.6	40.1303	20952.7	0.118698
784	Concrete confined	272.778	2838.94	162.404	79.9	46.4115	25643.3	0.596104	96.6	46.1092	25267.4	0.566393	117.6	45.5984	24656.5	0.517464	153.4	43.7992	23604.7	0.381889	188.2	41.756	22284.2	0.0974572	221.1	40.0788	20889.1	0.132273
785	Concrete confined	272.778	2862.16	162.404	79.8	46.4131	25645.3	0.642036	96.7	46.1071	25264.9	0.609167	117.8	45.5928	24649.9	0.555677	153.6	43.7911	23598.3	0.417381	187.9	41.7724	22297.6	0.11381	220.6	40.096	20910.4	0.148912
786	Concrete confined	272.778	2885.38	162.404	78.7	46.4299	25666.6	0.687935	95.2	46.138	25302.7	0.651885	116.1	45.6399	24705.3	0.593817	150.8	43.9042	23686.6	0.452796	183.8	41.9932	22477.5	0.1311	215.4	40.2739	21127.3	0.166511
787	Concrete confined	272.778	2908.6	162.404	77.2	46.4522	25695	0.733813	93.3	46.176	25349.4	0.694573	113.8	45.7019	24778.5	0.631911	147.1	44.0492	23799.9	0.488135	178.8	42.2527	22687	0.148387	208.9	40.4938	21387	0.18425
788	Concrete confined	272.778	2931.82	162.404	75.2	46.481	25731.7	0.779667	90.9	46.2223	25406.7	0.737226	110.8	45.7801	24871.3	0.669951	142.5	44.222	23935.4	0.523385	172.5	42.5648	22936.4	0.165666	200.9	40.7609	21689.2	0.202108
789	Concrete confined	272.778	2955.03	162.404	72.8	46.5139	25773.9	0.825492	87.7	46.2813	25479.9	0.779825	107	45.8747	24984.2	0.707921	137.1	44.4147	24087.5	0.55854	164.7	42.9288	23224.3	0.182921	191.3	41.2932	22142.7	0.219018
790	Concrete confined	272.778	2978.25	162.404	69.7	46.5539	25825.6	0.871283	83.8	46.3488	25564.2	0.822373	102.2	45.9872	25119.6	0.74581	130.1	44.6484	24274.3	0.593555	155.2	43.3392	23546.8	0.200136	179.5	41.923	22658.3	0.235753
791	Concrete confined	272.778	3001.47	162.404	65.1	46.608	25896.3	0.917005	77.9	46.4419	25681.8	0.864815	94.7	46.1476	25315.1	0.783532	119.7	44.9629	24586.9	0.628346	141.7	43.862	23958.4	0.21733	162.8	42.7156	23291.2	0.252417
792	Concrete confined	186.465	3021.01	162.404	61.5	46.6462	25946.6	0.9555	73.3	46.5072	25765.3	0.900549	88.7	46.2628	25457.4	0.81529	111.6	45.1813	24846.9	0.657623	131.2	44.2212	24245.7	0.231677	150.1	43.2441	23708.4	0.26627
793	Concrete unconfined	223.811	3038.47	162.404	59	34.3201	25979	1	70	34.2132	25820.7	1	84.5	34.0241	25549.5	1	105.9	33.6383	25016	1	124	33.2058	24439.2	0.579608	141.4	32.6927	23967	0.636533
794	Concrete unconfined	302.348	9.525	176.214	56.7	34.3387	26007	1	67	34.2454	25867.9	1	80.6	34.0805	25629.5	1	100.5	33.7481	25165.6	1	117.5	33.3727	24659.8	1	133.9	32.9259	24174.3	1
795	Steel	251.897	26.9856	176.214	59.1	413.686	199948	0	70.2	413.686	199948	0	84.8	413.686	199948	0	106.1	413.686	199948	0	124.5	413.686	199948	0	142.3	413.686	199948	0
796	Concrete confined	368.497	46.5302	176.214	61.5	46.6462	25946.6	0.934914	73.2	46.5085	25767	0.931563	88.6	46.2646	25459.7	0.855739	111.2	45.1915	24859.1	0.942574	131.2	44.2212	24245.7	0.511931	150.5	43.2284	23696	0.762852
797	Concrete confined	368.497	69.7481	176.214	65.3	46.6058	25893.3	0.891937	78.1	46.4389	25678	0.895169	94.6	46.1496	25317.6	0.813556	119.5	44.9685	24593.6	0.906295	142.2	43.8438	23944	0.484032	164.2	42.6535	23242	0.733124
798	Concrete confined	368.497	92.966	176.214	68.1	46.5734	25851	0.855342	81.6	46.3847	25609.5	0.858702	99.1	46.0558	25202.8	0.771268	125.8	44.7831	24383.6	0.869814	150.7	43.5212	23689.8	0.455978	174.8	42.1576	22847.2	0.70304
799	Concrete confined	368.497	116.184	176.214	70.3	46.5463	25815.8	0.81872	84.6	46.3353	25547.3	0.822198	102.6	45.9781	25108.6	0.729287	130.9	44.6226	24253.5	0.833188	157.9	43.2262	23458.1	0.427801	183.7	41.7056	22481.8	0.672698
800	Concrete confined	368.497	139.402	176.214	72.2	46.5218	25784.2	0.78208	87	46.2938	25495.4	0.785658	105.4	45.9131	25030.2	0.696074	135.2	44.48	24139.3	0.79645	163.9	42.9647	23252.6	0.399514	191	41.31	22156.6	0.642091
801	Concrete confined	368.497	162.62	176.214	73.8	46.5004	25756.6	0.745424	88.8	46.2614	25455.1	0.749079	107.7	45.8577	24963.8	0.662817	138.8	44.3552	24040.4	0.759609	168.7	42.7452	23079.4	0.371133	197.2	40.956	21860.9	0.611273
802	Concrete confined	368.497	185.838	176.214	75	46.4838	25735.3	0.708749	90.4	46.2318	25418.3	0.712479	109.6	45.8105	24907.5	0.629529	141.8	44.2476	23955.5	0.722679	172.8	42.5504	22924.9	0.342673	202.5	40.7078	21630.3	0.579875
803	Concrete confined	368.497	209.055	176.214	76	46.4696	25717.2	0.672066	91.6	46.209	25390.2	0.675857	111.1	45.7725	24862.1	0.596207	144.2	44.1591	23886	0.685664	176.3	42.3785	22787.9	0.314149	206.8	40.5643	21468.1	0.547988
804	Steel	251.897	228.6	176.214	76.5	413.686	199948	0	92.2	413.686	199948	0	111.7	413.686	199948	0	145.2	413.686	199948	0	177.8	413.686	199948	0	208.8	413.686	199948	0
805	Concrete confined	368.497	248.145	176.214	76.7	46.4595	25704.3	0.610269	92.5	46.1916	25368.7	0.614145	112	45.7492	24834.6	0.54003	145.7	44.1026	23841.7	0.623108	178.7	42.2578	22691.1	0.26606	209.8	40.4635	21351.8	0.494515
806	Concrete confined	368.497	271.362	176.214	77	46.4552	25698.7	0.573558	92.8	46.1858	25361.5	0.577479	112.4	45.7388	24822.2	0.506654	146.4	44.076	23820.9	0.585921	179.8	42.2016	22646	0.237472	211.3	40.4129	21292.6	0.462737
807	Concrete confined	368.497	294.58	176.214	77.3	46.4508	25693.1	0.536844	93	46.1819	25356.7	0.540806	112.7	45.731	24812.9	0.473269	146.9	44.0569	23805.9	0.548714	180.5	42.1656	22617	0.208881	212.1	40.3859	21260.7	0.431017
808	Concrete confined	368.497	317.798	176.214	77.5	46.4478	25689.4	0.500128	93.4	46.174	25347	0.504138	113.1	45.7205	24800.5	0.439886	147.6	44.0299	23784.8	0.511507	181.4	42.119	22579.4	0.180267	213.2	40.3486	21216.6	0.399239
809	Concrete confined	368.497	341.016	176.214	77.9	46.4419	25681.8	0.463413	93.8	46.1661	25337.2	0.467467	113.6	45.7073	24784.8	0.406496	148.4	43.9989	23760.5	0.474291	182.5	42.0616	22533	0.151624	214.6	40.3011	21159.9	0.367397
810	Concrete confined	368.497	364.234	176.214	78.4	46.4344	25672.3	0.426698	94.4	46.1541	25322.5	0.430792	114.3	45.6886	24762.8	0.373106	149.5	43.9558	23726.9	0.43707	183.9	41.9879	22473.2	0.122943	216.2	40.2466	21094.4	0.335499
811	Concrete confined	368.497	387.452	176.214	78.9	46.4269	25662.7	0.389978	95.1	46.14	25305.2	0.394115	115.2	45.6644	24734.2	0.339709	150.9	43.9003	23683.5	0.399834	185.7	41.8918	22395.1	0.0942013	218.3	40.1749	21007.3	0.303481
812	Concrete confined	368.497	410.67	176.214	79.6	46.4162	25649.2	0.353256	96	46.1216	25282.6	0.357434	116.2	45.6371	24702.1	0.306299	152.6	43.8318	23630.1	0.362574	187.6	41.7888	22311.1	0.0654154	220.6	40.096	20910.4	0.27138
813	Steel	251.897	430.214	176.214	79.9	413.686	199948	0	96.4	413.686	199948	0	116.8	413.686	199948	0	153.5	413.686	199948	0	188.7	413.686	199948	0	221.7	413.686	199948	0
814	Concrete unconfined	2653.51	521.745	176.214	79.3	34.0984	25655	0.472668	95.7	33.8386	25290.2	0.480238	115.8	33.4142	24714.9	0.422885	151.8	32.3384	23655.4	0.48253	186.7	30.8743	22351.1	0.0596936	219.5	29.6139	20956.9	0.379382
815	Steel	135.238	609.6	176.214	78.7	413.686	199948	0	95	413.686	199948	0	114.8	413.686	199948	0	150.1	413.686	199948	0	184.7	413.686	199948	0	217.3	413.686	199948	0
816	Concrete unconfined	2351.16	687.93	176.214	77.7	34.1198	25685.6	0.113104	93.6	33.8761	25342.1	0.110205	113.2	33.4759	24797.3	0.110542	147.7	32.4824	23781.8	0.0503138	181.6	31.1155	22571	0	213.6	29.7932	21200.5	0.00780199
817	Concrete unconfined	2351.16	836.07	176.214	76.9	34.1302	25700.6	0	92.6	33.8935	25366.3	0	112.1	33.5014	24831.5	0	146	32.5405	23832.8	0	179.3	31.2212	22666.6	0	211	29.8716	21304.5	0
818	Steel	135.238	914.4	176.214	77.1	413.686	199948	0	93	413.686	199948	0	112.5	413.686	199948	0	146.6	413.686	199948	0	180.1	413.686	199948	0	212	413.686	199948	0
819	Concrete unconfined	2351.16	992.73	176.214	76.8	34.1315	25702.4	0	92.5	33.8952	25368.7	0	111.9	33.506	24837.6	0	145.7	32.5506	23841.7	0	179	31.2349	22678.8	0	210.6	29.8837	21320.3	0
820	Concrete unconfined	2351.16	1140.87	176.214	76.8	34.1315	25702.4	0	92.5	33.8952	25368.7	0	112	33.5037	24834.6	0	145.7	32.5506	23841.7	0	179	31.2349	22678.8	0	210.6	29.8837	21320.3	0
821	Steel	135.238	1219.2	176.214	77.2	413.686	199948	0	93.1	413.686	199948	0	112.5	413.686	199948	0	146.6	413.686	199948	0	180.2	413.686	199948	0	212	413.686	199948	0
822	Concrete unconfined	2351.16	1297.53	176.214	76.8	34.1315	25702.4	0	92.5	33.8952	25368.7	0	111.9	33.506	24837.6	0	145.7	32.5506	23841.7	0	179	31.2349	22678.8	0	210.6	29.8837	21320.3	0
823	Concrete unconfined	2351.16	1445.67	176.214	76.8	34.1315	25702.4	0	92.5	33.8952	25368.7	0	111.9	33.506	24837.6	0	145.6	32.554	23844.7	0	178.9	31.2394	22682.9	0	210.4	29.8897	21328.2	0
824	Steel	135.238	1524	176.214	77.1	413.686	199948	0	92.9	413.686	199948	0	112.4	413.686	199948	0	146.5	413.686	199948	0	179.9	413.686	199948	0	211.8	413.686	199948	0
825	Concrete unconfined	2351.16	1602.33	176.214	76.8	34.1315	25702.4	0	92.5	33.8952	25368.7	0	111.9	33.506	24837.6	0	145.6	32.554	23844.7	0	178.9	31.2394	22682.9	0	210.4	29.8897	21328.2	0
826	Concrete unconfined	2351.16	1750.47	176.214	76.8	34.1315	25702.4	0	92.5	33.8952	25368.7	0	111.9	33.506	24837.6	0	145.7	32.5506	23841.7	0	179	31.2349	22678.8	0	210.6	29.8837	21320.3	0
827	Steel	135.238	1828.8	176.214	77.2	413.686	199948	0	93.1	413.686	199948	0	112.5	413.686	199948	0	146.6	413.686	199948	0	180.2	413.686	199948	0	212	413.686	199948	0
828	Concrete unconfined	2351.16	1907.13	176.214	76.8	34.1315	25702.4	0	92.5	33.8952	25368.7	0	112	33.5037	24834.6	0	145.7	32.5506	23841.7	0	179	31.2349	22678.8	0	210.6	29.8837	21320.3	0
829	Concrete unconfined	2351.16	2055.27	176.214	76.8	34.1315	25702.4	0	92.5	33.8952	25368.7	0	111.9	33.506	24837.6	0	145.7	32.5506	23841.7	0	179	31.2349	22678.8	0	210.6	29.8837	21320.3	0
830	Steel	135.238	2133.6	176.214	77.1	413.686	199948	0	93	413.686	199948	0	112.5	413.686	199948	0	146.6	413.686	199948	0	180.1	413.686	199948	0	212	413.686	199948	0
831	Concrete unconfined	2351.16	2211.93	176.214	76.9	34.1302	25700.6	0	92.6	33.8935	25366.3	0	112.1	33.5014	24831.5	0	146	32.5405	23832.8	0	179.3	31.2212	22666.6	0	211	29.8716	21304.5	0
832	Concrete unconfined	2351.16	2360.07	176.214	77.7	34.1198	25685.6	0	93.6	33.8761	25342.1	0	113.2	33.4759	24797.3	0	147.7	32.4824	23781.8	0	181.6	31.1155	22571	0	213.6	29.7932	21200.5	0
833	Steel	135.238	2438.4	176.214	78.7	413.686	199948	0	95	413.686	199948	0	114.8	413.686	199948	0	150.1	413.686	199948	0	184.7	413.686	199948	0	217.3	413.686	199948	0
834	Concrete unconfined	2653.51	2526.26	176.214	79.3	34.0984	25655	0.144425	95.7	33.8386	25290.2	0.165744	115.8	33.4142	24714.9	0.187904	151.8	32.3384	23655.4	0.0296875	186.7	30.8743	22351.1	0.0335137	219.5	29.6139	20956.9	0.0594756
835	Steel	251.897	2617.79	176.214	79.9	413.686	199948	0	96.4	413.686	199948	0	116.8	413.686	199948	0	153.5	413.686	199948	0	188.7	413.686	199948	0	221.7	413.686	199948	0
836	Concrete confined	368.497	2637.33	176.214	79.6	46.4162	25649.2	0.197245	96	46.1216	25282.6	0.194995	116.2	45.6371	24702.1	0.185726	152.6	43.8318	23630.1	0.0737508	187.6	41.7888	22311.1	0	220.6	40.096	20910.4	0
837	Concrete confined	368.497	2660.55	176.214	78.9	46.4269	25662.7	0.243181	95.1	46.14	25305.2	0.237773	115.2	45.6644	24734.2	0.223942	150.9	43.9003	23683.5	0.109323	185.7	41.8918	22395.1	0	218.3	40.1749	21007.3	0.00599247
838	Concrete confined	368.497	2683.77	176.214	78.4	46.4344	25672.3	0.289114	94.4	46.1541	25322.5	0.280542	114.3	45.6886	24762.8	0.262144	149.5	43.9558	23726.9	0.144853	183.9	41.9879	22473.2	0	216.2	40.2466	21094.4	0.023025
839	Concrete confined	368.497	2706.98	176.214	77.9	46.4419	25681.8	0.33504	93.8	46.1661	25337.2	0.323303	113.6	45.7073	24784.8	0.300335	148.4	43.9989	23760.5	0.180351	182.5	42.0616	22533	0.0090951	214.6	40.3011	21159.9	0.0399107
840	Concrete confined	368.497	2730.2	176.214	77.5	46.4478	25689.4	0.380966	93.4	46.174	25347	0.36606	113.1	45.7205	24800.5	0.338518	147.6	44.0299	23784.8	0.215822	181.4	42.119	22579.4	0.0248247	213.2	40.3486	21216.6	0.05673
841	Concrete confined	368.497	2753.42	176.214	77.3	46.4508	25693.1	0.426887	93	46.1819	25356.7	0.408812	112.7	45.731	24812.9	0.376696	146.9	44.0569	23805.9	0.251276	180.5	42.1656	22617	0.0405243	212.1	40.3859	21260.7	0.0734659
842	Concrete confined	368.497	2776.64	176.214	77	46.4552	25698.7	0.472805	92.8	46.1858	25361.5	0.451564	112.4	45.7388	24822.2	0.41487	146.4	44.076	23820.9	0.286719	179.8	42.2016	22646	0.0561974	211.3	40.4129	21292.6	0.0901246
843	Concrete confined	368.497	2799.86	176.214	76.7	46.4595	25704.3	0.518724	92.5	46.1916	25368.7	0.494312	112	45.7492	24834.6	0.453042	145.7	44.1026	23841.7	0.322156	178.7	42.2578	22691.1	0.0718951	209.8	40.4635	21351.8	0.106921
844	Steel	251.897	2819.4	176.214	76.5	413.686	199948	0	92.2	413.686	199948	0	111.7	413.686	199948	0	145.2	413.686	199948	0	177.8	413.686	199948	0	208.8	413.686	199948	0
845	Concrete confined	368.497	2838.94	176.214	76	46.4696	25717.2	0.59602	91.6	46.209	25390.2	0.566265	111.1	45.7725	24862.1	0.517287	144.2	44.1591	23886	0.381787	176.3	42.3785	22787.9	0.0983355	206.8	40.5643	21468.1	0.135249
846	Concrete confined	368.497	2862.16	176.214	75	46.4838	25735.3	0.641916	90.4	46.2318	25418.3	0.608978	109.6	45.8105	24907.5	0.555409	141.8	44.2476	23955.5	0.417158	172.8	42.5504	22924.9	0.114826	202.5	40.7078	21630.3	0.152513
847	Concrete confined	368.497	2885.38	176.214	73.8	46.5004	25756.6	0.687798	88.8	46.2614	25455.1	0.651668	107.7	45.8577	24963.8	0.593502	138.8	44.3552	24040.4	0.452484	168.7	42.7452	23079.4	0.131995	197.2	40.956	21860.9	0.169545
848	Concrete confined	368.497	2908.6	176.214	72.2	46.5218	25784.2	0.73366	87	46.2938	25495.4	0.694339	105.4	45.9131	25030.2	0.631561	135.2	44.48	24139.3	0.487751	163.9	42.9647	23252.6	0.149153	191	41.31	22156.6	0.18627
849	Concrete confined	368.497	2931.82	176.214	70.3	46.5463	25815.8	0.779507	84.6	46.3353	25547.3	0.736974	102.6	45.9781	25108.6	0.669581	130.9	44.6226	24253.5	0.522948	157.9	43.2262	23458.1	0.166301	183.7	41.7056	22481.8	0.202952
850	Concrete confined	368.497	2955.03	176.214	68.1	46.5734	25851	0.825331	81.6	46.3847	25609.5	0.77957	99.1	46.0558	25202.8	0.707545	125.8	44.7831	24383.6	0.558066	150.7	43.5212	23689.8	0.183422	174.8	42.1576	22847.2	0.219582
851	Concrete confined	368.497	2978.25	176.214	65.3	46.6058	25893.3	0.87113	78.1	46.4389	25678	0.822131	94.6	46.1496	25317.6	0.745439	119.5	44.9685	24593.6	0.593081	142.2	43.8438	23944	0.200504	164.2	42.6535	23242	0.236143
852	Concrete confined	368.497	3001.47	176.214	61.5	46.6462	25946.6	0.916883	73.2	46.5085	25767	0.864621	88.6	46.2646	25459.7	0.783242	111.2	45.1915	24859.1	0.627965	131.2	44.2212	24245.7	0.217552	150.5	43.2284	23696	0.25263
853	Steel	251.897	3021.01	176.214	59.1	413.686	199948	0	70.2	413.686	199948	0	84.8	413.686	199948	0	106.1	413.686	199948	0	124.5	413.686	199948	0	142.3	413.686	199948	0
854	Concrete unconfined	302.348	3038.47	176.214	56.7	34.3387	26007	1	67	34.2454	25867.9	1	80.6	34.0805	25629.5	1	100.5	33.7481	25165.6	1	117.5	33.3727	24659.8	0.579608	133.9	32.9259	24174.3	0.636533
855	Concrete unconfined	362.903	9.525	193.675	53.4	34.363	26044	1	62.8	34.2866	25928.9	1	75.1	34.1531	25733.5	1	93.1	33.8848	25354.3	1	108.4	33.5845	24943.2	1	123.3	33.2244	24463.7	1
856	Concrete unconfined	302.348	26.9856	193.675	56.3	34.3418	26011.6	1	66.5	34.2505	25875.5	1	79.9	34.0902	25643.3	1	99.5	33.7675	25192.3	1	116.4	33.3997	24695.6	1	132.8	32.9586	24203.6	1
857	Concrete unconfined	442.301	46.5302	193.675	57.9	34.3291	25992.6	1	68.6	34.2285	25843.1	1	82.4	34.055	25593.2	1	102.8	33.7024	25103.1	1	120.8	33.2896	24549.8	1	138.5	32.7851	24048.8	1
858	Concrete unconfined	442.301	69.7481	193.675	60.2	34.3099	25963.7	1	71.5	34.1962	25796	1	86.2	33.9982	25513	1	107.9	33.5954	24957.9	1	127.9	33.0993	24330.7	0.981175	147	32.5064	23802.9	1
859	Concrete unconfined	442.301	92.966	193.675	62.7	34.2875	25930.3	1	74.8	34.1568	25738.9	1	90.1	33.9357	25425.3	1	113.3	33.4736	24794.2	1	135.2	32.8868	24139.3	0.933822	156.1	32.1812	23517.5	1
860	Concrete unconfined	442.301	116.184	193.675	64.8	34.2675	25900.6	1	77.4	34.1237	25691.3	1	93.3	33.8813	25349.4	1	118	33.3603	24643.4	1	141.4	32.6927	23967	0.886464	164	31.8757	23249.1	1
861	Concrete unconfined	442.301	139.402	193.675	66.5	34.2505	25875.5	1	79.5	34.0957	25651.1	1	95.9	33.8349	25285.1	1	121.8	33.2638	24515.6	1	146.9	32.5098	23805.9	0.839107	170.7	31.5994	23004.8	1
862	Concrete unconfined	442.301	162.62	193.675	67.9	34.236	25854.1	1	81.3	34.0707	25615.5	1	97.9	33.7979	25234.1	1	125.1	33.1763	24401.1	1	151.4	32.3527	23667.9	0.791753	176.3	31.3562	22787.9	1
863	Concrete unconfined	442.301	185.838	193.675	69.2	34.222	25833.6	1	82.9	34.0477	25582.9	1	99.9	33.7598	25181.7	1	128.2	33.0909	24323.1	1	155.6	32.1998	23533.8	0.744396	181.5	31.1202	22575.2	1
864	Concrete unconfined	442.301	209.055	193.675	71.1	34.2008	25802.7	1	85.3	34.012	25532.4	1	102.9	33.7003	25100.4	1	132.7	32.9615	24206.2	1	161.6	31.9708	23332.8	0.697038	188.8	30.7721	22257.1	1
865	Concrete unconfined	302.348	228.6	193.675	72.5	34.1846	25779.1	1	87	33.9857	25495.4	1	105	33.6572	25041.6	1	135.8	32.8686	24123.1	1	165.7	31.8071	23188.6	0.657174	193.9	30.5172	22020.6	1
866	Concrete unconfined	442.301	248.145	193.675	71.9	34.1916	25789.3	1	86.2	33.9982	25513	1	103.9	33.6799	25072.6	1	134.3	32.9139	24163.6	1	163.9	31.8797	23252.6	0.617309	191.7	30.6284	22124.1	0.998074
867	Concrete unconfined	442.301	271.362	193.675	71.2	34.1996	25801	1	85.2	34.0135	25534.6	1	102.6	33.7064	25108.6	1	132.6	32.9644	24208.9	1	161.8	31.9629	23325.9	0.569951	189.2	30.7525	22239	0.945709
868	Concrete unconfined	442.301	294.58	193.675	71.3	34.1985	25799.3	1	85.2	34.0135	25534.6	1	102.6	33.7064	25108.6	0.958176	132.7	32.9615	24206.2	1	162	31.9551	23319	0.522598	189.6	30.7328	22220.8	0.893349
869	Concrete unconfined	442.301	317.798	193.675	71.5	34.1962	25796	1	85.5	34.009	25528.1	1	102.9	33.7003	25100.4	0.903468	133.2	32.9467	24193	1	162.8	31.9235	23291.2	0.475241	190.5	30.6882	22179.6	0.840985
870	Concrete unconfined	442.301	341.016	193.675	71.8	34.1927	25790.9	0.942852	85.9	34.0028	25519.5	0.94919	103.3	33.6922	25089.3	0.848754	133.9	32.9259	24174.3	0.961942	163.8	31.8837	23256.2	0.427883	191.7	30.6284	22124.1	0.78862
871	Concrete unconfined	442.301	364.234	193.675	72.3	34.1869	25782.5	0.882451	86.5	33.9935	25506.4	0.888942	104	33.6779	25069.8	0.794045	135	32.8928	24144.7	0.900353	165.1	31.8314	23210.1	0.38053	193.2	30.5528	22053.8	0.73626
872	Concrete unconfined	442.301	387.452	193.675	72.9	34.1798	25772.2	0.822046	87.4	33.9794	25486.6	0.828698	105.1	33.6551	25038.8	0.739336	136.7	32.841	24098.5	0.838764	167.2	31.7457	23134.4	0.333172	195.6	30.4301	21939	0.683895
873	Concrete unconfined	442.301	410.67	193.675	74.5	34.1605	25744.2	0.761641	89.4	33.9473	25441.4	0.768455	107.7	33.5997	24963.8	0.684623	140.4	32.7249	23995.4	0.77717	172	31.5439	22955.5	0.285815	201.4	30.1581	21670.9	0.631441
874	Concrete unconfined	302.348	430.214	193.675	75.6	34.1468	25724.5	0.710793	90.9	33.9224	25406.7	0.71774	109.6	33.558	24907.5	0.638568	143.1	32.6373	23918	0.725329	175.5	31.3916	22819.6	0.245951	205.6	30.0334	21513.9	0.587059
875	Concrete unconfined	3184.96	521.745	193.675	74.9	34.1555	25737.1	0.472668	90.1	33.9357	25425.3	0.480238	108.5	33.5823	24940.2	0.422885	141.4	32.6927	23967	0.48253	173.3	31.4879	22905.6	0.0596936	203.1	30.1077	21608	0.380793
876	Concrete unconfined	162.324	609.6	193.675	74.4	34.1617	25746	0.2441	89.4	33.9473	25441.4	0.252274	107.5	33.604	24969.6	0.215863	140	32.7376	24006.7	0.249479	171.5	31.5653	22974.5	0.0146519	201	30.1699	21685.6	0.182812
877	Concrete unconfined	2822.06	687.93	193.675	72.1	34.1892	25785.9	0.113104	86.4	33.9951	25508.6	0.110205	103.8	33.682	25075.4	0.110542	134.5	32.9079	24158.2	0.0503138	164.5	31.8556	23231.4	0	192.8	30.573	22072.7	0.0091111
878	Concrete unconfined	2822.06	836.07	193.675	71.4	34.1973	25797.7	0	85.5	34.009	25528.1	0	102.9	33.7003	25100.4	0	133	32.9526	24198.3	0	162.6	31.9314	23298.2	0	190.7	30.6783	22170.4	0
879	Concrete unconfined	162.324	914.4	193.675	73.1	34.1774	25768.8	0	87.7	33.9747	25479.9	0	105.6	33.6446	25024.5	0	137	32.8317	24090.3	0	167.7	31.7251	23116.2	0	196.7	30.3731	21885.4	0
880	Concrete unconfined	2822.06	992.73	193.675	71.3	34.1985	25799.3	0	85.4	34.0105	25530.3	0	102.7	33.7044	25105.9	0	132.7	32.9615	24206.2	0	162.3	31.9432	23308.6	0	190.3	30.6982	22188.8	0
881	Concrete unconfined	2822.06	1140.87	193.675	71.3	34.1985	25799.3	0	85.4	34.0105	25530.3	0	102.7	33.7044	25105.9	0	132.8	32.9586	24203.6	0	162.3	31.9432	23308.6	0	190.3	30.6982	22188.8	0
882	Concrete unconfined	162.324	1219.2	193.675	73.1	34.1774	25768.8	0	87.8	33.9731	25477.7	0	105.7	33.6425	25021.7	0	137.1	32.8287	24087.5	0	167.8	31.7209	23112.5	0	196.8	30.3679	21880.5	0
883	Concrete unconfined	2822.06	1297.53	193.675	71.3	34.1985	25799.3	0	85.4	34.0105	25530.3	0	102.7	33.7044	25105.9	0	132.8	32.9586	24203.6	0	162.3	31.9432	23308.6	0	190.3	30.6982	22188.8	0
884	Concrete unconfined	2822.06	1445.67	193.675	71.3	34.1985	25799.3	0	85.3	34.012	25532.4	0	102.6	33.7064	25108.6	0	132.6	32.9644	24208.9	0	162.1	31.9511	23315.5	0	190.1	30.7081	22198	0
885	Concrete unconfined	162.324	1524	193.675	73	34.1786	25770.5	0	87.6	33.9763	25482.1	0	105.5	33.6467	25027.4	0	136.9	32.8348	24093	0	167.4	31.7374	23127.1	0	196.4	30.3887	21900.1	0
886	Concrete unconfined	2822.06	1602.33	193.675	71.3	34.1985	25799.3	0	85.3	34.012	25532.4	0	102.6	33.7064	25108.6	0	132.6	32.9644	24208.9	0	162.1	31.9511	23315.5	0	190.1	30.7081	22198	0
887	Concrete unconfined	2822.06	1750.47	193.675	71.3	34.1985	25799.3	0	85.4	34.0105	25530.3	0	102.7	33.7044	25105.9	0	132.8	32.9586	24203.6	0	162.3	31.9432	23308.6	0	190.3	30.6982	22188.8	0
888	Concrete unconfined	162.324	1828.8	193.675	73.1	34.1774	25768.8	0	87.8	33.9731	25477.7	0	105.7	33.6425	25021.7	0	137.1	32.8287	24087.5	0	167.8	31.7209	23112.5	0	196.8	30.3679	21880.5	0
889	Concrete unconfined	2822.06	1907.13	193.675	71.3	34.1985	25799.3	0	85.4	34.0105	25530.3	0	102.7	33.7044	25105.9	0	132.8	32.9586	24203.6	0	162.3	31.9432	23308.6	0	190.3	30.6982	22188.8	0
890	Concrete unconfined	2822.06	2055.27	193.675	71.3	34.1985	25799.3	0	85.4	34.0105	25530.3	0	102.7	33.7044	25105.9	0	132.7	32.9615	24206.2	0	162.3	31.9432	23308.6	0	190.3	30.6982	22188.8	0
891	Concrete unconfined	162.324	2133.6	193.675	73.1	34.1774	25768.8	0	87.7	33.9747	25479.9	0	105.6	33.6446	25024.5	0	137	32.8317	24090.3	0	167.7	31.7251	23116.2	0	196.7	30.3731	21885.4	0
892	Concrete unconfined	2822.06	2211.93	193.675	71.4	34.1973	25797.7	0	85.5	34.009	25528.1	0	102.9	33.7003	25100.4	0	133	32.9526	24198.3	0	162.6	31.9314	23298.2	0	190.7	30.6783	22170.4	0
893	Concrete unconfined	2822.06	2360.07	193.675	72.1	34.1892	25785.9	0	86.4	33.9951	25508.6	0	103.8	33.682	25075.4	0	134.5	32.9079	24158.2	0	164.5	31.8556	23231.4	0	192.8	30.573	22072.7	0
894	Concrete unconfined	162.324	2438.4	193.675	74.4	34.1617	25746	0.0331157	89.4	33.9473	25441.4	0.0355416	107.5	33.604	24969.6	0.0453089	140	32.7376	24006.7	0	171.5	31.5653	22974.5	0	201	30.1699	21685.6	0.0163786
895	Concrete unconfined	3184.96	2526.26	193.675	74.9	34.1555	25737.1	0.144425	90.1	33.9357	25425.3	0.165744	108.5	33.5823	24940.2	0.187904	141.4	32.6927	23967	0.0296875	173.3	31.4879	22905.6	0.0335137	203.1	30.1077	21608	0.0610996
896	Concrete unconfined	302.348	2617.79	193.675	75.6	34.1468	25724.5	0.441448	90.9	33.9224	25406.7	0.442599	109.6	33.558	24907.5	0.434511	143.1	32.6373	23918	0.25072	175.5	31.3916	22819.6	0.0989479	205.6	30.0334	21513.9	0.141576
897	Concrete unconfined	442.301	2637.33	193.675	74.5	34.1605	25744.2	0.505044	89.4	33.9473	25441.4	0.50172	107.7	33.5997	24963.8	0.48717	140.4	32.7249	23995.4	0.300063	172	31.5439	22955.5	0.114231	201.4	30.1581	21670.9	0.164923
898	Concrete unconfined	442.301	2660.55	193.675	72.9	34.1798	25772.2	0.580588	87.4	33.9794	25486.6	0.571948	105.1	33.6551	25038.8	0.549724	136.7	32.841	24098.5	0.358678	167.2	31.7457	23134.4	0.140037	195.6	30.4301	21939	0.192325
899	Concrete unconfined	442.301	2683.77	193.675	72.3	34.1869	25782.5	0.656137	86.5	33.9935	25506.4	0.642177	104	33.6779	25069.8	0.612279	135	32.8928	24144.7	0.417294	165.1	31.8314	23210.1	0.165916	193.2	30.5528	22053.8	0.219614
900	Concrete unconfined	442.301	2706.98	193.675	71.8	34.1927	25790.9	0.731681	85.9	34.0028	25519.5	0.712405	103.3	33.6922	25089.3	0.674833	133.9	32.9259	24174.3	0.475911	163.8	31.8837	23256.2	0.191795	191.7	30.6284	22124.1	0.246904
901	Concrete unconfined	442.301	2730.2	193.675	71.5	34.1962	25796	0.80723	85.5	34.009	25528.1	0.782634	102.9	33.7003	25100.4	0.737387	133.2	32.9467	24193	0.534528	162.8	31.9235	23291.2	0.217674	190.5	30.6882	22179.6	0.274194
902	Concrete unconfined	442.301	2753.42	193.675	71.3	34.1985	25799.3	0.882775	85.2	34.0135	25534.6	0.852862	102.6	33.7064	25108.6	0.799941	132.7	32.9615	24206.2	0.593141	162	31.9551	23319	0.243553	189.6	30.7328	22220.8	0.301484
903	Concrete unconfined	442.301	2776.64	193.675	71.2	34.1996	25801	0.958319	85.2	34.0135	25534.6	0.923091	102.6	33.7064	25108.6	0.862495	132.6	32.9644	24208.9	0.651758	161.8	31.9629	23325.9	0.269432	189.2	30.7525	22239	0.328774
904	Concrete unconfined	442.301	2799.86	193.675	71.9	34.1916	25789.3	1	86.2	33.9982	25513	0.993319	103.9	33.6799	25072.6	0.925054	134.3	32.9139	24163.6	0.710375	163.9	31.8797	23252.6	0.295311	191.7	30.6284	22124.1	0.356063
905	Concrete unconfined	302.348	2819.4	193.675	72.5	34.1846	25779.1	1	87	33.9857	25495.4	1	105	33.6572	25041.6	0.977709	135.8	32.8686	24123.1	0.759716	165.7	31.8071	23188.6	0.317096	193.9	30.5172	22020.6	0.379037
906	Concrete unconfined	442.301	2838.94	193.675	71.1	34.2008	25802.7	1	85.3	34.012	25532.4	1	102.9	33.7003	25100.4	1	132.7	32.9615	24206.2	0.809061	161.6	31.9708	23332.8	0.33888	188.8	30.7721	22257.1	0.402007
907	Concrete unconfined	442.301	2862.16	193.675	69.2	34.222	25833.6	1	82.9	34.0477	25582.9	1	99.9	33.7598	25181.7	1	128.2	33.0909	24323.1	0.867673	155.6	32.1998	23533.8	0.365881	181.5	31.1202	22575.2	0.4293
908	Concrete unconfined	442.301	2885.38	193.675	67.9	34.236	25854.1	1	81.3	34.0707	25615.5	1	97.9	33.7979	25234.1	1	125.1	33.1763	24401.1	0.926291	151.4	32.3527	23667.9	0.394024	176.3	31.3562	22787.9	0.456587
909	Concrete unconfined	442.301	2908.6	193.675	66.5	34.2505	25875.5	1	79.5	34.0957	25651.1	1	95.9	33.8349	25285.1	1	121.8	33.2638	24515.6	0.984908	146.9	32.5098	23805.9	0.422172	170.7	31.5994	23004.8	0.483875
910	Concrete unconfined	442.301	2931.82	193.675	64.8	34.2675	25900.6	1	77.4	34.1237	25691.3	1	93.3	33.8813	25349.4	1	118	33.3603	24643.4	1	141.4	32.6927	23967	0.450316	164	31.8757	23249.1	0.511168
911	Concrete unconfined	442.301	2955.03	193.675	62.7	34.2875	25930.3	1	74.8	34.1568	25738.9	1	90.1	33.9357	25425.3	1	113.3	33.4736	24794.2	1	135.2	32.8868	24139.3	0.47846	156.1	32.1812	23517.5	0.538456
912	Concrete unconfined	442.301	2978.25	193.675	60.2	34.3099	25963.7	1	71.5	34.1962	25796	1	86.2	33.9982	25513	1	107.9	33.5954	24957.9	1	127.9	33.0993	24330.7	0.506608	147	32.5064	23802.9	0.565748
913	Concrete unconfined	442.301	3001.47	193.675	57.9	34.3291	25992.6	1	68.6	34.2285	25843.1	1	82.4	34.055	25593.2	1	102.8	33.7024	25103.1	1	120.8	33.2896	24549.8	0.534752	138.5	32.7851	24048.8	0.593036
914	Concrete unconfined	302.348	3021.01	193.675	56.3	34.3418	26011.6	1	66.5	34.2505	25875.5	1	79.9	34.0902	25643.3	1	99.5	33.7675	25192.3	1	116.4	33.3997	24695.6	0.558445	132.8	32.9586	24203.6	0.616011
915	Concrete unconfined	362.903	3038.47	193.675	53.4	34.363	26044	1	62.8	34.2866	25928.9	1	75.1	34.1531	25733.5	1	93.1	33.8848	25354.3	1	108.4	33.5845	24943.2	0.579608	123.3	33.2244	24463.7	0.636533

## Sheet: 3
Fiber Number	Fiber Types	Area (mm^2)	x (mm)	y (mm)	15min				30min				60min				120min				180min				240min
					Max temp ( °C)	fc' or fy (MPa)	Ec or Es (MPa)	damage ratio	Max temp ( °C)	fc' or fy (MPa)	Ec or Es (MPa)	damage ratio	Max temp ( °C)	fc' or fy (MPa)	Ec or Es (MPa)	damage ratio	Max temp ( °C)	fc' or fy (MPa)	Ec or Es (MPa)	damage ratio	Max temp ( °C)	fc' or fy (MPa)	Ec or Es (MPa)	damage ratio	Max temp ( °C)	fc' or fy (MPa)	Ec or Es (MPa)	damage ratio
1	Concrete unconfined	362.902	9.525	9.525	383.9	23.9181	11169.6	1	477.3	20.1087	6248.09	1	583.2	15.2997	2842.25	1	680.4	10.4257	1346.55	1	725.5	8.01267	1003.02	1	761.4	6.02219	810.603	1
2	Concrete unconfined	332.25	27.7705	9.525	401.2	23.2432	10115.8	1	504.6	18.9187	5178.55	1	628.8	13.0683	2008.14	1	751.4	6.58289	862.787	1	810	3.71702	591.081	1	856.4	3.27479	481.676	1
3	Concrete unconfined	526.884	50.3199	9.525	431	22.0478	8440.24	1	538.2	17.4067	4008.18	1	664.9	11.2327	1521.08	1	790	4.39181	666.765	1	850.2	3.33388	494.868	1	898.3	2.87545	401.67	1
4	Concrete unconfined	526.884	77.9779	9.525	461.7	20.7732	6928.45	1	574.2	15.7286	3044.23	1	705.9	9.07328	1114.73	1	836.4	3.46541	525.699	1	900.2	2.85734	398.374	1	951.3	2.37032	318.319	1
5	Concrete unconfined	526.884	105.636	9.525	435.4	21.8678	8209.69	1	544.2	17.1312	3828.48	1	675.1	10.703	1404.22	1	810.9	3.70844	588.698	1	879.2	3.05749	436.308	1	931.3	2.56093	347.832	0.96597
6	Concrete unconfined	332.25	128.185	9.525	410	22.8945	9601.28	1	514.1	18.4965	4817.67	1	643.1	12.3486	1800.07	1	782.4	4.82894	704.22	1	854	3.29767	486.736	1	906.2	2.80016	388.134	0.88615
7	Concrete unconfined	526.884	150.735	9.525	435.4	21.8678	8209.69	1	544.2	17.1312	3828.48	1	675.4	10.6873	1400.91	1	812	3.69796	585.802	1	881.4	3.03652	432.172	1	934.4	2.53139	343.117	0.800823
8	Concrete unconfined	526.884	178.393	9.525	462.1	20.7563	6910.26	1	574.9	15.6954	3028.01	1	707.6	8.98201	1104.83	1	841.7	3.4149	513.609	1	909	2.77347	383.44	1	962.8	2.26071	302.265	0.697222
9	Concrete unconfined	526.884	206.051	9.525	435.4	21.8678	8209.69	1	544.2	17.1312	3828.48	1	675.4	10.6873	1400.91	0.921933	812.4	3.69415	584.753	0.913349	882.3	3.02794	430.491	1	935.6	2.51995	341.306	0.598464
10	Concrete unconfined	332.25	228.6	9.525	410	22.8945	9601.28	1	514.1	18.4965	4817.67	1	643.1	12.3486	1800.07	0.863635	783	4.79454	701.242	0.83534	855.6	3.28242	483.356	1	908.2	2.7811	384.776	0.519404
11	Concrete unconfined	526.884	251.149	9.525	435.4	21.8678	8209.69	0.958899	544.2	17.1312	3828.48	0.907114	675.4	10.6873	1400.91	0.761631	812.4	3.69415	584.753	0.739374	882.4	3.02699	430.304	1	935.8	2.51804	341.005	0.433552
12	Concrete unconfined	526.884	278.807	9.525	462.1	20.7563	6910.26	0.855153	574.9	15.6954	3028.01	0.790313	707.6	8.98201	1104.83	0.641862	841.8	3.41394	513.384	0.624726	909.3	2.77061	382.94	0.980627	963.4	2.25499	301.444	0.329542
13	Concrete unconfined	526.884	306.465	9.525	435.4	21.8678	8209.69	0.777095	544.2	17.1312	3828.48	0.720713	675.4	10.6873	1400.91	0.565016	812.5	3.6932	584.491	0.525943	882.7	3.02413	429.746	0.875613	936.2	2.51423	340.403	0.231248
14	Concrete unconfined	332.25	329.015	9.525	410	22.8945	9601.28	0.714282	514.1	18.4965	4817.67	0.668238	643.2	12.3435	1798.69	0.511342	783.3	4.77732	699.755	0.449924	856.1	3.27765	482.305	0.791959	908.9	2.77442	383.606	0.152779
15	Concrete unconfined	526.884	351.564	9.525	435.5	21.8637	8204.51	0.628816	544.3	17.1266	3825.55	0.568655	675.6	10.6769	1398.7	0.404556	813	3.68843	583.183	0.35179	883.3	3.01841	428.631	0.699065	936.8	2.50851	339.503	0.0662729
16	Concrete unconfined	526.884	379.222	9.525	462.3	20.7478	6901.18	0.522393	575.3	15.6764	3018.78	0.446824	708.5	8.93364	1099.6	0.280115	843.4	3.39869	509.798	0.235244	911.2	2.7525	379.788	0.586676	965.3	2.23689	298.856	0
17	Concrete unconfined	526.884	406.88	9.525	437.1	21.7981	8121.84	0.44611	546.6	17.0205	3758.87	0.380097	678.8	10.5096	1363.75	0.205104	817.2	3.6484	572.339	0.136791	887.6	2.97743	420.725	0.48188	941.5	2.46372	332.516	0
18	Concrete unconfined	332.25	429.43	9.525	414.1	22.7308	9366.99	0.384322	520.1	18.2277	4602.34	0.32884	651.1	11.9417	1692.7	0.15121	792.9	4.22426	652.623	0.0599998	865.8	3.1852	462.396	0.397935	919.5	2.6734	366.292	0
19	Concrete unconfined	1740.8	483.84	9.525	421.2	22.4455	8969.85	0.202538	529.1	17.8214	4296.82	0.138494	661.4	11.4134	1563.07	0	803	3.78374	610.019	0	875.2	3.09561	443.932	0.183235	930.6	2.5676	348.905	0
20	Concrete unconfined	147.429	533.4	9.525	428	22.1701	8600.04	0.0697303	537.3	17.4479	4035.85	0	670.2	10.9581	1459.36	0	811.5	3.70273	587.116	0	883.1	3.02032	429.002	0	940.2	2.47611	334.437	0
21	Concrete unconfined	2755.79	609.6	9.525	429.1	22.1253	8541.2	0	538.4	17.3976	4002.06	0	671.2	10.9061	1447.96	0	812.1	3.69701	585.539	0	883.6	3.01555	428.075	0	940.4	2.4742	334.14	0
22	Concrete unconfined	147.429	685.8	9.525	429.2	22.1212	8535.87	0	538.4	17.3976	4002.06	0	671	10.9165	1450.24	0	811.5	3.70273	587.116	0	883.1	3.02032	429.002	0	939.6	2.48183	335.326	0
23	Concrete unconfined	2755.79	762	9.525	429.2	22.1212	8535.87	0	538.4	17.3976	4002.06	0	671	10.9165	1450.24	0	811.6	3.70177	586.853	0	883.2	3.01937	428.817	0	939.7	2.48087	335.178	0
24	Concrete unconfined	147.429	838.2	9.525	429.2	22.1212	8535.87	0	538.5	17.393	3999	0	671.1	10.9113	1449.1	0	811.7	3.70082	586.59	0	883.2	3.01937	428.817	0	939.8	2.47992	335.029	0
25	Concrete unconfined	2755.79	914.4	9.525	429.2	22.1212	8535.87	0	538.5	17.393	3999	0	671.1	10.9113	1449.1	0	811.7	3.70082	586.59	0	883.2	3.01937	428.817	0	939.8	2.47992	335.029	0
26	Concrete unconfined	147.429	990.6	9.525	429.2	22.1212	8535.87	0	538.5	17.393	3999	0	671.1	10.9113	1449.1	0	811.7	3.70082	586.59	0	883.2	3.01937	428.817	0	939.8	2.47992	335.029	0
27	Concrete unconfined	2755.79	1066.8	9.525	429.2	22.1212	8535.87	0	538.4	17.3976	4002.06	0	671	10.9165	1450.24	0	811.6	3.70177	586.853	0	883.2	3.01937	428.817	0	939.7	2.48087	335.178	0
28	Concrete unconfined	147.429	1143	9.525	429.1	22.1253	8541.2	0	538.4	17.3976	4002.06	0	671	10.9165	1450.24	0	811.5	3.70273	587.116	0	883.1	3.02032	429.002	0	939.6	2.48183	335.326	0
29	Concrete unconfined	2755.79	1219.2	9.525	429.4	22.1131	8525.21	0	538.7	17.3838	3992.89	0	671.4	10.8957	1445.69	0	812.1	3.69701	585.539	0	883.6	3.01555	428.075	0	940.2	2.47611	334.437	0
30	Concrete unconfined	147.429	1295.4	9.525	429.7	22.1009	8509.23	0	539.1	17.3655	3980.7	0	671.9	10.8697	1440.03	0	812.8	3.69034	583.706	0	884.2	3.00984	426.964	0	941	2.46848	333.254	0
31	Concrete unconfined	2755.79	1371.6	9.525	427.8	22.1782	8610.76	0	536.7	17.4753	4054.4	0	669	11.0204	1473.14	0	809.1	3.7256	593.475	0	880.5	3.0451	433.859	0	936.8	2.50851	339.503	0
32	Concrete unconfined	147.429	1447.8	9.525	423.9	22.3364	8821.76	0	531.8	17.6987	4209.1	0	663.2	11.3206	1541.35	0	802.8	3.78564	610.571	0	874.2	3.10514	445.859	0	930.1	2.57237	349.673	0
33	Concrete unconfined	2755.79	1524	9.525	449.4	21.2891	7506.78	0	559.7	16.4118	3400.7	0	691.3	9.8514	1233.96	0	826.9	3.55595	548.197	0	895.9	2.89832	405.87	0	951	2.37318	318.747	0
34	Concrete unconfined	147.429	1600.2	9.525	423.9	22.3364	8821.76	0	531.8	17.6987	4209.1	0	663.2	11.3206	1541.35	0	802.8	3.78564	610.571	0	874.2	3.10514	445.859	0	930.1	2.57237	349.673	0
35	Concrete unconfined	2755.79	1676.4	9.525	427.8	22.1782	8610.76	0	536.7	17.4753	4054.4	0	669	11.0204	1473.14	0	809.1	3.7256	593.475	0	880.5	3.0451	433.859	0	936.8	2.50851	339.503	0
36	Concrete unconfined	147.429	1752.6	9.525	429.7	22.1009	8509.23	0	539.1	17.3655	3980.7	0	671.9	10.8697	1440.03	0	812.8	3.69034	583.706	0	884.2	3.00984	426.964	0	941	2.46848	333.254	0
37	Concrete unconfined	2755.79	1828.8	9.525	429.4	22.1131	8525.21	0	538.7	17.3838	3992.89	0	671.4	10.8957	1445.69	0	812.1	3.69701	585.539	0	883.6	3.01555	428.075	0	940.2	2.47611	334.437	0
38	Concrete unconfined	147.429	1905	9.525	429.1	22.1253	8541.2	0	538.4	17.3976	4002.06	0	671	10.9165	1450.24	0	811.5	3.70273	587.116	0	883.1	3.02032	429.002	0	939.6	2.48183	335.326	0
39	Concrete unconfined	2755.79	1981.2	9.525	429.2	22.1212	8535.87	0	538.4	17.3976	4002.06	0	671	10.9165	1450.24	0	811.6	3.70177	586.853	0	883.2	3.01937	428.817	0	939.7	2.48087	335.178	0
[truncated: 936 more rows]

## Sheet: 4
Fiber Number	Fiber Types	Area (mm^2)	x (mm)	y (mm)	15min				30min				60min				120min				180min				240min
[truncated: 902 more rows]

## Sheet: 5
Fiber Number	Fiber Types	Area (mm^2)	x (mm)	y (mm)	15min				30min				60min				120min				180min				240min
[truncated: 950 more rows]

[truncated: 16 more sheets: 6, 7, 8, 9, 10, 11, 12, 13, 14, 15, 16, 17, 18, 19, 20, 21]
