# Supplementary material for: Local and global response data from post-fire earthquake simulations of RC structural walls
Source: Data Brief. 2018 Jun 13;19:1650–7. doi: 10.1016/j.dib.2018.06.011 (PMC6141138; doi:10.1016/j.dib.2018.06.011)
Supplement: Supplementary file 11 — Supplementary material [file mmc11.xlsx]

## Sheet: 1
Fiber Number	Fiber Types	Area (mm^2)	x (mm)	y (mm)	15min				30min				60min				120min				180min				240min
					Max temp ( °C)	fc' or fy (MPa)	Ec or Es (MPa)	damage ratio	Max temp ( °C)	fc' or fy (MPa)	Ec or Es (MPa)	damage ratio	Max temp ( °C)	fc' or fy (MPa)	Ec or Es (MPa)	damage ratio	Max temp ( °C)	fc' or fy (MPa)	Ec or Es (MPa)	damage ratio	Max temp ( °C)	fc' or fy (MPa)	Ec or Es (MPa)	damage ratio	Max temp ( °C)	fc' or fy (MPa)	Ec or Es (MPa)	damage ratio
1	Concrete unconfined	362.902	9.525	9.525	386.8	23.8059	10989.4	1	479.7	20.0054	6148.66	1	584.5	15.2374	2814.22	1	681	10.3943	1340.15	1	726.1	7.97991	999.677	1	763	5.93203	802.347	1
2	Concrete unconfined	321.532	27.4892	9.525	404.9	23.097	9897.59	1	508.1	18.7636	5042.68	1	631.1	12.9532	1973.19	1	752.6	6.51586	856.471	1	811.5	3.70273	587.116	1	859.2	3.24811	475.844	1
3	Concrete unconfined	446.515	47.6479	9.525	432.1	22.0029	8382.18	1	538.9	17.3747	3986.79	1	663.9	11.2844	1532.97	1	787.5	4.53591	679.024	1	847.8	3.35676	500.081	1	897	2.88784	403.94	1
4	Concrete unconfined	446.515	71.087	9.525	460.7	20.8154	6974.09	1	572	15.8329	3095.77	1	700.9	9.3409	1144.11	1	829.5	3.53117	541.93	1	893.1	2.92501	410.823	1	945.5	2.4256	326.662	1
5	Concrete unconfined	446.515	94.5261	9.525	462.2	20.752	6905.72	1	572.8	15.795	3076.93	1	701.9	9.28747	1138.2	0.986879	832.7	3.50067	534.332	1	898.5	2.87354	401.322	1	952.5	2.35888	316.614	1
6	Concrete unconfined	446.515	117.965	9.525	461.4	20.7858	6942.12	1	573.1	15.7808	3069.89	1	703.4	9.20724	1129.37	0.90986	835.7	3.47208	527.319	1	902.7	2.83351	394.077	1	957.2	2.31408	310.004	1
7	Concrete unconfined	446.515	141.404	9.525	436.8	21.8104	8137.29	1	545.2	17.0851	3799.32	1	675.1	10.703	1404.22	0.850726	810.8	3.7094	588.962	1	880.8	3.04224	433.296	1	935	2.52567	342.21	1
8	Concrete unconfined	321.532	161.563	9.525	413.7	22.7468	9389.7	1	517.7	18.3354	4687.33	1	645.8	12.2116	1763.14	0.806257	784.1	4.73141	695.793	1	856.8	3.27098	480.838	1	910.7	2.75727	380.615	1
9	Concrete unconfined	446.515	181.722	9.525	436.8	21.8104	8137.29	1	545.2	17.0851	3799.32	1	675.1	10.703	1404.22	0.720932	811	3.70749	588.434	1	881.4	3.03652	432.172	0.993185	936	2.51614	340.704	1
10	Concrete unconfined	446.515	205.161	9.525	461.4	20.7858	6942.12	1	573.1	15.7808	3069.89	0.983075	703.5	9.20188	1128.79	0.62617	836.5	3.46446	525.467	1	904.7	2.81445	390.671	0.921446	960.5	2.28263	305.425	1
11	Concrete unconfined	446.515	228.6	9.525	462.2	20.752	6905.72	1	573	15.7855	3072.23	0.913909	702.5	9.25539	1134.67	0.55059	835.2	3.47685	528.481	0.92671	903.4	2.82684	392.882	0.85272	959.7	2.29026	306.531	1
12	Concrete unconfined	446.515	252.039	9.525	461.4	20.7858	6942.12	0.948987	573.1	15.7808	3069.89	0.844601	703.5	9.20188	1128.79	0.473679	836.5	3.46446	525.467	0.850603	904.8	2.8135	390.501	0.783667	960.8	2.27977	305.012	1
13	Concrete unconfined	446.515	275.478	9.525	436.8	21.8104	8137.29	0.884563	545.2	17.0851	3799.32	0.797005	675.1	10.703	1404.22	0.419096	811.1	3.70654	588.17	0.781263	881.8	3.03271	431.424	0.718108	936.9	2.50756	339.353	0.990045
14	Concrete unconfined	321.532	295.637	9.525	413.7	22.7468	9389.7	0.82931	517.7	18.3354	4687.33	0.758751	645.8	12.2116	1763.14	0.379772	784.3	4.71992	694.803	0.725013	857.5	3.26431	479.375	0.663453	912	2.74488	378.468	0.943732
15	Concrete unconfined	446.515	315.796	9.525	436.8	21.8104	8137.29	0.754496	545.2	17.0851	3799.32	0.679407	675.1	10.703	1404.22	0.289298	811.2	3.70559	587.906	0.651284	882	3.0308	431.05	0.599806	937.2	2.5047	338.903	0.892672
16	Concrete unconfined	446.515	339.235	9.525	461.4	20.7858	6942.12	0.665649	573.1	15.7808	3069.89	0.587029	703.6	9.19653	1128.2	0.189964	836.9	3.46064	524.544	0.568395	905.4	2.80778	389.485	0.527323	961.6	2.27215	303.911	0.834117
17	Concrete unconfined	446.515	362.674	9.525	462.3	20.7478	6901.18	0.588939	573.1	15.7808	3069.89	0.517789	702.8	9.23934	1132.9	0.114372	836.2	3.46731	526.161	0.492745	904.8	2.8135	390.501	0.458526	961.4	2.27406	304.186	0.777468
18	Concrete unconfined	446.515	386.113	9.525	461.8	20.7689	6923.9	0.513072	573.7	15.7523	3055.86	0.447987	704.7	9.13761	1121.75	0.0365535	838.8	3.44253	520.184	0.416199	907.5	2.78777	385.948	0.389232	963.7	2.25213	301.034	0.72063
19	Concrete unconfined	446.515	409.552	9.525	438.6	21.7364	8044.88	0.451026	547.8	16.9651	3724.54	0.403515	678.9	10.5043	1362.67	0	816.6	3.65412	573.873	0.347221	887.8	2.97552	420.361	0.323676	944.2	2.43799	328.555	0.665616
20	Concrete unconfined	321.532	429.711	9.525	418.3	22.5623	9130.73	0.397009	524.3	18.0385	4457.21	0.366419	654.8	11.7525	1645.05	0	795.5	4.0737	640.017	0.290189	868.9	3.15566	456.22	0.268424	925.9	2.6124	356.178	0.618821
21	Concrete unconfined	2138.95	494.291	9.525	426	22.2513	8707.71	0.185257	534	17.5986	4138.93	0.170169	665.7	11.1914	1511.62	0	806.1	3.75419	601.542	0.0780356	878.9	3.06035	436.875	0.0768857	937.3	2.50375	338.754	0.461663
22	Concrete unconfined	142.903	554.182	9.525	433.3	21.9539	8319.16	0.0395284	542.5	17.2094	3878.57	0	674.6	10.729	1409.77	0	814.7	3.67223	578.764	0	887	2.98315	421.82	0	946.8	2.41321	324.777	0.315982
23	Concrete unconfined	3552.1	651.164	9.525	434.6	21.9006	8251.27	0	543.9	17.145	3837.27	0	675.8	10.6664	1396.49	0	815.3	3.66651	577.215	0	887.5	2.97838	420.908	0	946.8	2.41321	324.777	0.0816929
24	Concrete unconfined	142.903	748.145	9.525	434.8	21.8924	8240.86	0	544	17.1404	3834.34	0	675.5	10.6821	1399.8	0	814.6	3.67318	579.023	0	886.7	2.98601	422.368	0	945.8	2.42274	326.226	0
25	Concrete unconfined	3552.1	845.127	9.525	434.8	21.8924	8240.86	0	544	17.1404	3834.34	0	675.6	10.6769	1398.7	0	814.7	3.67223	578.764	0	886.8	2.98506	422.185	0	945.9	2.42178	326.081	0
26	Concrete unconfined	142.903	942.109	9.525	434.8	21.8924	8240.86	0	544.1	17.1358	3831.41	0	675.7	10.6716	1397.59	0	814.9	3.67032	578.247	0	887	2.98315	421.82	0	946.1	2.41988	325.791	0
27	Concrete unconfined	3552.1	1039.09	9.525	434.8	21.8924	8240.86	0	544.1	17.1358	3831.41	0	675.7	10.6716	1397.59	0	814.9	3.67032	578.247	0	886.9	2.9841	422.003	0	946.1	2.41988	325.791	0
28	Concrete unconfined	142.903	1136.07	9.525	434.8	21.8924	8240.86	0	544.1	17.1358	3831.41	0	675.7	10.6716	1397.59	0	814.8	3.67127	578.506	0	886.9	2.9841	422.003	0	946.1	2.41988	325.791	0
29	Concrete unconfined	3552.1	1233.05	9.525	434.8	21.8924	8240.86	0	544	17.1404	3834.34	0	675.7	10.6716	1397.59	0	814.8	3.67127	578.506	0	886.9	2.9841	422.003	0	946	2.42083	325.936	0
30	Concrete unconfined	142.903	1330.04	9.525	434.7	21.8965	8246.06	0	543.9	17.145	3837.27	0	675.6	10.6769	1398.7	0	814.7	3.67223	578.764	0	886.8	2.98506	422.185	0	945.9	2.42178	326.081	0
31	Concrete unconfined	3552.1	1427.02	9.525	435.5	21.8637	8204.51	0	544.8	17.1036	3810.96	0	676.3	10.6403	1390.99	0	815.3	3.66651	577.215	0	887.2	2.98124	421.455	0	946.3	2.41797	325.501	0
32	Concrete unconfined	142.903	1524	9.525	435.2	21.876	8220.07	0	544.3	17.1266	3825.55	0	675.5	10.6821	1399.8	0	814.2	3.67699	580.06	0	886.2	2.99077	423.283	0	945.2	2.42845	327.098	0
33	Concrete unconfined	3552.1	1620.98	9.525	435.5	21.8637	8204.51	0	544.8	17.1036	3810.96	0	676.3	10.6403	1390.99	0	815.3	3.66651	577.215	0	887.2	2.98124	421.455	0	946.3	2.41797	325.501	0
34	Concrete unconfined	142.903	1717.96	9.525	434.7	21.8965	8246.06	0	543.9	17.145	3837.27	0	675.6	10.6769	1398.7	0	814.7	3.67223	578.764	0	886.8	2.98506	422.185	0	945.9	2.42178	326.081	0
35	Concrete unconfined	3552.1	1814.95	9.525	434.8	21.8924	8240.86	0	544	17.1404	3834.34	0	675.7	10.6716	1397.59	0	814.8	3.67127	578.506	0	886.9	2.9841	422.003	0	946	2.42083	325.936	0
36	Concrete unconfined	142.903	1911.93	9.525	434.8	21.8924	8240.86	0	544.1	17.1358	3831.41	0	675.7	10.6716	1397.59	0	814.8	3.67127	578.506	0	886.9	2.9841	422.003	0	946.1	2.41988	325.791	0
37	Concrete unconfined	3552.1	2008.91	9.525	434.8	21.8924	8240.86	0	544.1	17.1358	3831.41	0	675.7	10.6716	1397.59	0	814.9	3.67032	578.247	0	886.9	2.9841	422.003	0	946.1	2.41988	325.791	0
38	Concrete unconfined	142.903	2105.89	9.525	434.8	21.8924	8240.86	0	544.1	17.1358	3831.41	0	675.7	10.6716	1397.59	0	814.9	3.67032	578.247	0	887	2.98315	421.82	0	946.1	2.41988	325.791	0
39	Concrete unconfined	3552.1	2202.87	9.525	434.8	21.8924	8240.86	0	544	17.1404	3834.34	0	675.6	10.6769	1398.7	0	814.7	3.67223	578.764	0	886.8	2.98506	422.185	0	945.9	2.42178	326.081	0
40	Concrete unconfined	142.903	2299.85	9.525	434.8	21.8924	8240.86	0	544	17.1404	3834.34	0	675.5	10.6821	1399.8	0	814.6	3.67318	579.023	0	886.7	2.98601	422.368	0	945.8	2.42274	326.226	0
41	Concrete unconfined	3552.1	2396.84	9.525	434.6	21.9006	8251.27	0	543.9	17.145	3837.27	0	675.8	10.6664	1396.49	0	815.3	3.66651	577.215	0	887.5	2.97838	420.908	0	946.8	2.41321	324.777	0
42	Concrete unconfined	142.903	2493.82	9.525	433.3	21.9539	8319.16	0	542.5	17.2094	3878.57	0	674.6	10.729	1409.77	0	814.7	3.67223	578.764	0	887	2.98315	421.82	0	946.8	2.41321	324.777	0
43	Concrete unconfined	2138.95	2553.71	9.525	426	22.2513	8707.71	0	534	17.5986	4138.93	0	665.7	11.1914	1511.62	0	806.1	3.75419	601.542	0	878.9	3.06035	436.875	0	937.3	2.50375	338.754	0
44	Concrete unconfined	321.532	2618.29	9.525	418.3	22.5623	9130.73	0.104373	524.3	18.0385	4457.21	0.0259659	654.8	11.7525	1645.05	0	795.5	4.0737	640.017	0	868.9	3.15566	456.22	0	925.9	2.6124	356.178	0
45	Concrete unconfined	446.515	2638.45	9.525	438.6	21.7364	8044.88	0.157689	547.8	16.9651	3724.54	0.0655073	678.9	10.5043	1362.67	0	816.6	3.65412	573.873	0	887.8	2.97552	420.361	0	944.2	2.43799	328.555	0
46	Concrete unconfined	446.515	2661.89	9.525	461.8	20.7689	6923.9	0.21869	573.7	15.7523	3055.86	0.112944	704.7	9.13761	1121.75	0	838.8	3.44253	520.184	0	907.5	2.78777	385.948	0	963.7	2.25213	301.034	0
47	Concrete unconfined	446.515	2685.33	9.525	462.3	20.7478	6901.18	0.295494	573.1	15.7808	3069.89	0.189801	702.8	9.23934	1132.9	0	836.2	3.46731	526.161	0	904.8	2.8135	390.501	0	961.4	2.27406	304.186	0
48	Concrete unconfined	446.515	2708.77	9.525	461.4	20.7858	6942.12	0.37327	573.1	15.7808	3069.89	0.266001	703.6	9.19653	1128.2	0	836.9	3.46064	524.544	0	905.4	2.80778	389.485	0	961.6	2.27215	303.911	0.00778468
49	Concrete unconfined	446.515	2732.2	9.525	436.8	21.8104	8137.29	0.465196	545.2	17.0851	3799.32	0.369275	675.1	10.703	1404.22	0	811.2	3.70559	587.906	0	882	3.0308	431.05	0	937.2	2.5047	338.903	0.0400511
50	Concrete unconfined	321.532	2752.36	9.525	413.7	22.7468	9389.7	0.542525	517.7	18.3354	4687.33	0.458081	645.8	12.2116	1763.14	0	784.3	4.71992	694.803	0	857.5	3.26431	479.375	0.0158145	912	2.74488	378.468	0.0690119
51	Concrete unconfined	446.515	2772.52	9.525	436.8	21.8104	8137.29	0.596932	545.2	17.0851	3799.32	0.498702	675.1	10.703	1404.22	0	811.1	3.70654	588.17	0	881.8	3.03271	431.424	0.0392359	936.9	2.50756	339.353	0.0905569
52	Concrete unconfined	446.515	2795.96	9.525	461.4	20.7858	6942.12	0.660253	573.1	15.7808	3069.89	0.549461	703.5	9.20188	1128.79	0.00900953	836.5	3.46446	525.467	0	904.8	2.8135	390.501	0.0689891	960.8	2.27977	305.012	0.117141
53	Concrete unconfined	446.515	2819.4	9.525	462.2	20.752	6905.72	0.736948	573	15.7855	3072.23	0.625747	702.5	9.25539	1134.67	0.0508697	835.2	3.47685	528.481	0.0154061	903.4	2.82684	392.882	0.103575	959.7	2.29026	306.531	0.146626
54	Concrete unconfined	446.515	2842.84	9.525	461.4	20.7858	6942.12	0.814542	573.1	15.7808	3069.89	0.70186	703.5	9.20188	1128.79	0.0910592	836.5	3.46446	525.467	0.0518664	904.7	2.81445	390.671	0.138151	960.5	2.28263	305.425	0.175912
55	Concrete unconfined	446.515	2866.28	9.525	436.8	21.8104	8137.29	0.903285	545.2	17.0851	3799.32	0.799669	675.1	10.703	1404.22	0.156471	811	3.70749	588.434	0.0978732	881.4	3.03652	432.172	0.178345	936	2.51614	340.704	0.20802
56	Concrete unconfined	321.532	2886.44	9.525	413.7	22.7468	9389.7	0.978065	517.7	18.3354	4687.33	0.883451	645.8	12.2116	1763.14	0.218908	784.1	4.73141	695.793	0.141139	856.8	3.27098	480.838	0.214741	910.7	2.75727	380.615	0.236777
57	Concrete unconfined	446.515	2906.6	9.525	436.8	21.8104	8137.29	1	545.2	17.0851	3799.32	0.92909	675.1	10.703	1404.22	0.22748	810.8	3.7094	588.962	0.161176	880.8	3.04224	433.296	0.239916	935	2.52567	342.21	0.258606
58	Concrete unconfined	446.515	2930.03	9.525	461.4	20.7858	6942.12	1	573.1	15.7808	3069.89	0.98532	703.4	9.20724	1129.37	0.247428	835.7	3.47208	527.319	0.189366	902.7	2.83351	394.077	0.271632	957.2	2.31408	310.004	0.285502
59	Concrete unconfined	446.515	2953.47	9.525	462.2	20.752	6905.72	1	572.8	15.795	3076.93	1	701.9	9.28747	1138.2	0.292077	832.7	3.50067	534.332	0.227183	898.5	2.87354	401.322	0.308119	952.5	2.35888	316.614	0.315334
60	Concrete unconfined	446.515	2976.91	9.525	460.7	20.8154	6974.09	1	572	15.8329	3095.77	1	700.9	9.3409	1144.11	0.336316	829.5	3.53117	541.93	0.265061	893.1	2.92501	410.823	0.344818	945.5	2.4256	326.662	0.345424
61	Concrete unconfined	446.515	3000.35	9.525	432.1	22.0029	8382.18	1	538.9	17.3747	3986.79	1	663.9	11.2844	1532.97	0.409071	787.5	4.53591	679.024	0.318653	847.8	3.35676	500.081	0.390148	897	2.88784	403.94	0.382496
62	Concrete unconfined	321.532	3020.51	9.525	404.9	23.097	9897.59	1	508.1	18.7636	5042.68	1	631.1	12.9532	1973.19	0.474447	752.6	6.51586	856.471	0.369041	811.5	3.70273	587.116	0.431429	859.2	3.24811	475.844	0.416132
63	Concrete unconfined	362.903	3038.47	9.525	386.8	23.8059	10989.4	1	479.7	20.0054	6148.66	1	584.5	15.2374	2814.22	0.54892	681	10.3943	1340.15	0.445827	726.1	7.97991	999.677	0.49804	763	5.93203	802.347	0.472363
64	Concrete unconfined	321.532	9.525	27.4892	263.2	28.2299	18823	1	320.1	26.2848	15330.2	1	390.4	23.6662	10767.6	1	466	20.5911	6734.99	1	512.3	18.5768	4884.14	1	547.4	16.9836	3735.95	1
65	Steel	284.878	27.4892	27.4892	285	413.686	199948	1	351.1	413.686	199948	0	436.2	413.686	199948	0	532.5	405.861	199103	0	592.2	391.487	197551	0	639.9	380.003	196312	0
66	Concrete confined	395.613	47.6479	27.4892	295.3	41.5031	16924.1	0.95078	365	38.4043	12373.2	0.841211	455.6	33.8507	7210.65	0.557514	560.3	27.3431	3385.14	0.570325	626	22.7914	2051.5	0.0507333	679.7	18.7897	1354.06	0
67	Concrete confined	395.613	71.087	27.4892	307.3	40.9938	16162.4	0.895455	380.9	37.6492	11357.5	0.781689	477.9	32.6331	6223.1	0.44694	593.1	25.2615	2635.7	0.321046	667.5	19.8758	1490.53	0	728.6	15.0188	985.814	0
68	Concrete confined	395.613	94.5261	27.4892	310.3	40.8649	15968.9	0.841696	384.8	37.4612	11113.6	0.729584	483.6	32.3154	5990.04	0.371697	602.8	24.6254	2448.03	0.172638	681.8	18.8226	1331.65	0	745.4	13.6394	894.597	0
69	Concrete confined	395.613	117.965	27.4892	311.7	40.8046	15878.2	0.788253	386.9	37.3595	10983.2	0.678675	486.8	32.1359	5862.6	0.302266	608.3	24.2604	2347.64	0.0456027	689.9	18.2141	1247.99	0	754.5	12.8723	846.501	0
70	Concrete confined	395.613	141.404	27.4892	311.1	40.8305	15917.1	0.735469	386.6	37.374	11001.8	0.629949	486.9	32.1303	5858.66	0.24234	608.7	24.2337	2340.5	0	692.6	18.0094	1221.04	0	756.4	12.7103	836.568	0
71	Steel	284.878	161.563	27.4892	310.1	413.686	199948	0	385.4	413.686	199948	0	485.5	413.686	199948	0	606.8	387.972	197172	0	692	367.459	194957	0	754.8	352.339	193325	0
72	Concrete confined	395.613	181.722	27.4892	311.2	40.8261	15910.6	0.64428	386.7	37.3692	10995.6	0.545532	487.1	32.119	5850.78	0.139106	609.5	24.1803	2326.29	0	694.3	17.8799	1204.3	0	759.1	12.4789	822.516	0
73	Concrete confined	395.613	205.161	27.4892	312	40.7916	15858.7	0.590909	387.5	37.3304	10946.1	0.495593	487.9	32.074	5819.36	0.0764723	611	24.08	2299.87	0	695.5	17.7883	1192.59	0	763.3	12.1164	800.802	0
74	Concrete confined	395.613	228.6	27.4892	311.7	40.8046	15878.2	0.53804	386.8	37.3643	10989.4	0.447378	486.9	32.1303	5858.66	0.0206299	609.9	24.1536	2319.22	0	694.5	17.8647	1202.35	0	763.4	12.1077	800.287	0
75	Concrete confined	395.613	252.039	27.4892	312	40.7916	15858.7	0.484867	387.5	37.3304	10946.1	0.397476	487.9	32.074	5819.36	0	611.1	24.0733	2298.12	0	695.9	17.7577	1188.71	0	764.1	12.0469	796.686	0
76	Concrete confined	395.613	275.478	27.4892	311.2	40.8261	15910.6	0.432308	386.7	37.3692	10995.6	0.349465	487.2	32.1134	5846.85	0	609.9	24.1536	2319.22	0	695.5	17.7883	1192.59	0	761.5	12.2721	810.087	0
77	Steel	284.878	295.637	27.4892	310.1	413.686	199948	0	385.4	413.686	199948	0	485.7	413.686	199948	0	607.4	387.827	197156	0	693.8	367.025	194911	0	758.4	351.472	193231	0
78	Concrete confined	395.613	315.796	27.4892	311.2	40.8261	15910.6	0.341154	386.8	37.3643	10989.4	0.265014	487.4	32.1021	5838.98	0	610.2	24.1335	2313.92	0	696	17.7501	1187.74	0	762.2	12.2116	806.472	0
79	Concrete confined	395.613	339.235	27.4892	312.2	40.783	15845.8	0.287495	387.8	37.3158	10927.6	0.214535	488.5	32.0402	5795.89	0	612.2	23.9996	2278.96	0	697.6	17.6275	1172.31	0	766.4	11.8467	784.887	0
80	Concrete confined	395.613	362.674	27.4892	312.4	40.7743	15832.8	0.234326	387.9	37.311	10921.4	0.165307	488.4	32.0458	5799.8	0	612.4	23.9862	2275.49	0	698	17.5968	1168.47	0	767.8	11.7243	777.73	0
81	Concrete confined	395.613	386.113	27.4892	313.8	40.7138	15741.8	0.180255	390.1	37.2039	10786	0.112741	491.6	31.865	5676	0	616.3	23.7238	2208.9	0	702.1	17.2808	1137.02	0	771.5	11.399	758.908	0
82	Concrete confined	395.613	409.552	27.4892	315.4	40.6444	15637.6	0.12591	392.9	37.0671	10614.9	0.0588386	495.7	31.6321	5520.89	0	621	23.4053	2131.21	0	707.5	16.8611	1105.41	0	775.9	11.0087	736.695	0
83	Steel	284.878	429.711	27.4892	316	413.686	199948	0	394.1	413.686	199948	0	497.6	413.686	199948	0	622.9	384.096	196753	0	709.9	363.149	194492	0	777.8	346.801	192727	0
84	Concrete unconfined	1895.12	494.291	27.4892	318	26.3594	15467.7	0.228365	396.7	23.4201	10384.8	0.270836	501.1	19.0732	5317.88	0	627.9	13.1133	2021.98	0.21004	714.9	8.58854	1062.78	0.151872	784.6	4.70269	693.32	0.497067
85	Steel	126.613	554.182	27.4892	319.9	413.686	199948	0	399.3	413.686	199948	0	504.5	412.602	199831	0	632.6	381.76	196501	0	719.6	360.814	194240	0	791.2	343.575	192379	0
86	Concrete unconfined	3147.17	651.164	27.4892	319	26.3239	15402.3	0	397.9	23.373	10312.7	0	502.6	19.007	5257.74	0	630.3	12.9933	1985.28	0	717.4	8.45321	1048.55	0	788.7	4.46678	673.132	0.122922
87	Steel	126.613	748.145	27.4892	318.1	413.686	199948	0	396.6	413.686	199948	0	500.7	413.517	199930	0	627.9	382.892	196623	0	715.1	361.897	194357	0	786.2	344.779	192509	0
88	Concrete unconfined	3147.17	845.127	27.4892	318.2	26.3523	15454.7	0	396.8	23.4162	10378.8	0	501	19.0776	5321.92	0	628.2	13.0983	2017.36	0	715.4	8.5615	1059.92	0	786.4	4.59922	684.437	0
89	Steel	126.613	942.109	27.4892	318.4	413.686	199948	0	397	413.686	199948	0	501.3	413.373	199914	0	628.6	382.723	196605	0	715.6	361.777	194344	0	786.7	344.658	192496	0
90	Concrete unconfined	3147.17	1039.09	27.4892	318.3	26.3487	15448.1	0	397	23.4083	10366.7	0	501.2	19.0688	5313.85	0	628.5	13.0833	2012.74	0	715.6	8.55068	1058.78	0	786.7	4.58196	682.959	0
91	Steel	126.613	1136.07	27.4892	318.3	413.686	199948	0	396.9	413.686	199948	0	501.2	413.397	199917	0	628.5	382.747	196608	0	715.6	361.777	194344	0	786.6	344.682	192498	0
92	Concrete unconfined	3147.17	1233.05	27.4892	318.3	26.3487	15448.1	0	396.9	23.4123	10372.8	0	501.2	19.0688	5313.85	0	628.5	13.0833	2012.74	0	715.5	8.55609	1059.35	0	786.6	4.58772	683.452	0
93	Steel	126.613	1330.04	27.4892	318.3	413.686	199948	0	396.9	413.686	199948	0	501.2	413.397	199917	0	628.4	382.771	196610	0	715.5	361.801	194346	0	786.5	344.706	192501	0
94	Concrete unconfined	3147.17	1427.02	27.4892	318	26.3594	15467.7	0	396.5	23.4279	10396.8	0	500.6	19.0952	5338.07	0	627.7	13.1233	2025.07	0	714.8	8.59395	1063.35	0	785.8	4.63373	687.394	0
95	Steel	126.613	1524	27.4892	317.7	413.686	199948	0	396.1	413.686	199948	0	500	413.686	199948	0	627	383.108	196647	0	714	362.162	194385	0	785	345.068	192540	0
96	Concrete unconfined	3147.17	1620.98	27.4892	318	26.3594	15467.7	0	396.5	23.4279	10396.8	0	500.6	19.0952	5338.07	0	627.7	13.1233	2025.07	0	714.8	8.59395	1063.35	0	785.8	4.63373	687.394	0
97	Steel	126.613	1717.96	27.4892	318.3	413.686	199948	0	396.9	413.686	199948	0	501.2	413.397	199917	0	628.4	382.771	196610	0	715.5	361.801	194346	0	786.5	344.706	192501	0
98	Concrete unconfined	3147.17	1814.95	27.4892	318.3	26.3487	15448.1	0	396.9	23.4123	10372.8	0	501.2	19.0688	5313.85	0	628.5	13.0833	2012.74	0	715.5	8.55609	1059.35	0	786.6	4.58772	683.452	0
99	Steel	126.613	1911.93	27.4892	318.3	413.686	199948	0	396.9	413.686	199948	0	501.2	413.397	199917	0	628.5	382.747	196608	0	715.6	361.777	194344	0	786.6	344.682	192498	0
100	Concrete unconfined	3147.17	2008.91	27.4892	318.3	26.3487	15448.1	0	397	23.4083	10366.7	0	501.2	19.0688	5313.85	0	628.5	13.0833	2012.74	0	715.6	8.55068	1058.78	0	786.7	4.58196	682.959	0
101	Steel	126.613	2105.89	27.4892	318.4	413.686	199948	0	397	413.686	199948	0	501.3	413.373	199914	0	628.6	382.723	196605	0	715.6	361.777	194344	0	786.7	344.658	192496	0
102	Concrete unconfined	3147.17	2202.87	27.4892	318.2	26.3523	15454.7	0	396.8	23.4162	10378.8	0	501	19.0776	5321.92	0	628.2	13.0983	2017.36	0	715.4	8.5615	1059.92	0	786.4	4.59922	684.437	0
103	Steel	126.613	2299.85	27.4892	318.1	413.686	199948	0	396.6	413.686	199948	0	500.7	413.517	199930	0	627.9	382.892	196623	0	715.1	361.897	194357	0	786.2	344.779	192509	0
104	Concrete unconfined	3147.17	2396.84	27.4892	319	26.3239	15402.3	0	397.9	23.373	10312.7	0	502.6	19.007	5257.74	0	630.3	12.9933	1985.28	0	717.4	8.45321	1048.55	0	788.7	4.46678	673.132	0
105	Steel	126.613	2493.82	27.4892	319.9	413.686	199948	0	399.3	413.686	199948	0	504.5	412.602	199831	0	632.6	381.76	196501	0	719.6	360.814	194240	0	791.2	343.575	192379	0
106	Concrete unconfined	1895.12	2553.71	27.4892	318	26.3594	15467.7	0	396.7	23.4201	10384.8	0	501.1	19.0732	5317.88	0	627.9	13.1133	2021.98	0	714.9	8.58854	1062.78	0	784.6	4.70269	693.32	0
107	Steel	284.878	2618.29	27.4892	316	413.686	199948	0	394.1	413.686	199948	0	497.6	413.686	199948	0	622.9	384.096	196753	0	709.9	363.149	194492	0	777.8	346.801	192727	0
108	Concrete confined	395.613	2638.45	27.4892	315.4	40.6444	15637.6	0	392.9	37.0671	10614.9	0	495.7	31.6321	5520.89	0	621	23.4053	2131.21	0	707.5	16.8611	1105.41	0	775.9	11.0087	736.695	0
109	Concrete confined	395.613	2661.89	27.4892	313.8	40.7138	15741.8	0	390.1	37.2039	10786	0	491.6	31.865	5676	0	616.3	23.7238	2208.9	0	702.1	17.2808	1137.02	0	771.5	11.399	758.908	0
110	Concrete confined	395.613	2685.33	27.4892	312.4	40.7743	15832.8	0.0300571	387.9	37.311	10921.4	0	488.4	32.0458	5799.8	0	612.4	23.9862	2275.49	0	698	17.5968	1168.47	0	767.8	11.7243	777.73	0
111	Concrete confined	395.613	2708.77	27.4892	312.2	40.783	15845.8	0.083935	387.8	37.3158	10927.6	0	488.5	32.0402	5795.89	0	612.2	23.9996	2278.96	0	697.6	17.6275	1172.31	0	766.4	11.8467	784.887	0
112	Concrete confined	395.613	2732.2	27.4892	311.2	40.8261	15910.6	0.138403	386.8	37.3643	10989.4	0.0426401	487.4	32.1021	5838.98	0	610.2	24.1335	2313.92	0	696	17.7501	1187.74	0	762.2	12.2116	806.472	0
113	Steel	284.878	2752.36	27.4892	310.1	413.686	199948	0	385.4	413.686	199948	0	485.7	413.686	199948	0	607.4	387.827	197156	0	693.8	367.025	194911	0	758.4	351.472	193231	0
114	Concrete confined	395.613	2772.52	27.4892	311.2	40.8261	15910.6	0.230728	386.7	37.3692	10995.6	0.135596	487.2	32.1134	5846.85	0	609.9	24.1536	2319.22	0	695.5	17.7883	1192.59	0	761.5	12.2721	810.087	0
115	Concrete confined	395.613	2795.96	27.4892	312	40.7916	15858.7	0.283872	387.5	37.3304	10946.1	0.188354	487.9	32.074	5819.36	0	611.1	24.0733	2298.12	0	695.9	17.7577	1188.71	0	764.1	12.0469	796.686	0
116	Concrete confined	395.613	2819.4	27.4892	311.7	40.8046	15878.2	0.337763	386.8	37.3643	10989.4	0.243342	486.9	32.1303	5858.66	0	609.9	24.1536	2319.22	0	694.5	17.8647	1202.35	0	763.4	12.1077	800.287	0
117	Concrete confined	395.613	2842.84	27.4892	312	40.7916	15858.7	0.391277	387.5	37.3304	10946.1	0.296337	487.9	32.074	5819.36	0	611	24.08	2299.87	0	695.5	17.7883	1192.59	0	763.3	12.1164	800.802	0
118	Concrete confined	395.613	2866.28	27.4892	311.2	40.8261	15910.6	0.445429	386.7	37.3692	10995.6	0.351375	487.1	32.119	5850.78	0	609.5	24.1803	2326.29	0	694.3	17.8799	1204.3	0	759.1	12.4789	822.516	0
119	Steel	284.878	2886.44	27.4892	310.1	413.686	199948	0	385.4	413.686	199948	0	485.5	413.686	199948	0	606.8	387.972	197172	0	692	367.459	194957	0	754.8	352.339	193325	0
120	Concrete confined	395.613	2906.6	27.4892	311.1	40.8305	15917.1	0.537807	386.6	37.374	11001.8	0.444284	486.9	32.1303	5858.66	0	608.7	24.2337	2340.5	0	692.6	18.0094	1221.04	0	756.4	12.7103	836.568	0
121	Concrete confined	395.613	2930.03	27.4892	311.7	40.8046	15878.2	0.591195	386.9	37.3595	10983.2	0.497876	486.8	32.1359	5862.6	0	608.3	24.2604	2347.64	0	689.9	18.2141	1247.99	0	754.5	12.8723	846.501	0
122	Concrete confined	395.613	2953.47	27.4892	310.3	40.8649	15968.9	0.645496	384.8	37.4612	11113.6	0.554104	483.6	32.3154	5990.04	0	602.8	24.6254	2448.03	0	681.8	18.8226	1331.65	0	745.4	13.6394	894.597	0
123	Concrete confined	395.613	2976.91	27.4892	307.3	40.9938	16162.4	0.700305	380.9	37.6492	11357.5	0.611808	477.9	32.6331	6223.1	0	593.1	25.2615	2635.7	0	667.5	19.8758	1490.53	0	728.6	15.0188	985.814	0
124	Concrete confined	395.613	3000.35	27.4892	295.3	41.5031	16924.1	0.757697	365	38.4043	12373.2	0.678729	455.6	33.8507	7210.65	0	560.3	27.3431	3385.14	0	626	22.7914	2051.5	0	679.7	18.7897	1354.06	0
125	Steel	284.878	3020.51	27.4892	285	413.686	199948	0	351.1	413.686	199948	0	436.2	413.686	199948	0	532.5	405.861	199103	0	592.2	391.487	197551	0	639.9	380.003	196312	0
126	Concrete unconfined	321.532	3038.47	27.4892	263.2	28.2299	18823	1	320.1	26.2848	15330.2	1	390.4	23.6662	10767.6	0.677588	466	20.5911	6734.99	0.62389	512.3	18.5768	4884.14	0.668791	547.4	16.9836	3735.95	0.635992
127	Concrete unconfined	411.604	9.525	46.7316	205.3	30.0423	21525.3	1	251.7	28.6036	19439.8	1	312.4	26.5573	15832.8	1	383.3	23.9413	11207.1	1	433.8	21.9334	8293.01	1	475.1	20.2031	6340.45	1
128	Concrete confined	364.682	27.4892	46.7316	226.3	44.2388	20663.2	1	279.2	42.1708	17905.9	0.911185	349.1	39.1414	13414.1	0.730783	431.7	34.5867	8403.27	0.924797	492.3	30.9874	5649.24	0.7398	540.9	27.9328	3926.3	0.728303
129	Concrete confined	506.437	47.6479	46.7316	225	44.2872	20720.5	0.957269	278.6	42.1954	17941.4	0.872399	350.5	39.0772	13321.8	0.687474	438	34.2629	8075.6	0.873737	502.4	30.4241	5265.72	0.673014	557.5	26.9413	3458.36	0.63286
130	Concrete confined	506.437	71.087	46.7316	224.1	44.3207	20759.8	0.906532	278.8	42.1872	17929.5	0.827157	352.4	38.9899	13196.7	0.63679	443.6	33.9725	7792.27	0.815037	516.5	29.6236	4730.39	0.582647	577.4	25.7194	2970.8	0.500696
131	Concrete confined	506.437	94.5261	46.7316	227.4	44.1978	20614.3	0.855569	283.5	41.9943	17648.9	0.780863	359.1	38.6799	12757.2	0.582186	454.4	33.4058	7267.23	0.746784	532.3	28.7066	4193.05	0.476518	597.9	24.4208	2541.09	0.338285
132	Concrete confined	506.437	117.965	46.7316	230.6	44.078	20469.9	0.804463	287.8	41.8164	17388	0.734378	364.8	38.4137	12386.1	0.527496	463.5	32.9212	6846.92	0.67786	543.7	28.0313	3843.14	0.375724	611.9	23.5097	2284.17	0.188014
133	Concrete confined	506.437	141.404	46.7316	240.8	43.6912	19988.9	0.752324	300.6	41.2794	16590.4	0.684706	382.1	37.5915	11282.2	0.45957	484.7	31.7668	5945.96	0.577636	567.7	26.5714	3199.09	0.198773	636.7	21.8447	1890.52	0
134	Concrete confined	364.682	161.563	46.7316	250	43.3362	19527.9	0.706871	312	40.7916	15858.7	0.640654	396.5	36.8905	10396.8	0.397466	503.4	30.7183	5225.93	0.477211	586.6	25.3835	2769.53	0.0242145	655.8	20.5153	1632.39	0
135	Concrete confined	506.437	181.722	46.7316	241.1	43.6797	19974.2	0.664383	301	41.2625	16565	0.605829	382.8	37.5578	11238.4	0.371284	486.2	31.6838	5886.31	0.477989	570.8	26.3789	3124.26	0.0746344	641.6	21.5077	1820.89	0
136	Concrete confined	506.437	205.161	46.7316	231.8	44.0328	20415	0.614964	289.5	41.7457	17283.8	0.564747	367.1	38.3057	12237.3	0.339057	469.5	32.5981	6580.86	0.465334	552.6	27.4961	3590.34	0.119566	625.5	22.605	2059.34	0
137	Concrete confined	506.437	228.6	46.7316	230.6	44.078	20469.9	0.564281	288.1	41.8039	17369.7	0.519839	365.2	38.395	12360.2	0.291104	467.6	32.7007	6664.16	0.415978	550.8	27.6049	3640.09	0.0712286	624.5	22.6722	2075.1	0
138	Concrete confined	506.437	252.039	46.7316	231.8	44.0328	20415	0.513144	289.6	41.7416	17277.6	0.473766	367.2	38.3009	12230.8	0.238751	469.9	32.5765	6563.44	0.356309	553.4	27.4476	3568.45	0	627	22.504	2035.91	0
139	Concrete confined	506.437	275.478	46.7316	241.2	43.6759	19969.4	0.459943	301.1	41.2582	16558.7	0.422693	383	37.5481	11225.9	0.16754	486.9	31.645	5858.66	0.252689	572.6	26.2667	3081.63	0	644.9	21.2792	1775.37	0
140	Concrete confined	364.682	295.637	46.7316	250.2	43.3284	19517.6	0.413373	312.2	40.783	15845.8	0.376932	397	36.8659	10366.7	0.101339	504.7	30.6443	5174.62	0.140962	589.7	25.1853	2704.87	0	660.9	20.153	1569.15	0
141	Concrete confined	506.437	315.796	46.7316	241.3	43.6721	19964.5	0.372006	301.4	41.2455	16539.6	0.34379	383.4	37.5288	11200.9	0.0794148	487.5	31.6117	5835.05	0.15459	573.6	26.2042	3058.2	0	646.2	21.1888	1757.73	0
142	Concrete confined	506.437	339.235	46.7316	232.3	44.014	20391.9	0.323614	290.4	41.7082	17228.3	0.304184	368.4	38.2444	12153.4	0.050747	471.9	32.4681	6476.89	0.149336	555.9	27.2958	3500.91	0	630.3	22.2809	1985.28	0
143	Concrete confined	506.437	362.674	46.7316	231.9	44.0291	20410.4	0.272816	290	41.7249	17253	0.258912	367.8	38.2727	12192.1	0.00144605	471.5	32.4898	6494.13	0.0963376	555.7	27.308	3506.26	0	630.8	22.247	1977.71	0
144	Concrete confined	506.437	386.113	46.7316	234.4	43.9347	20294.4	0.221079	293.3	41.5871	17048.8	0.211491	372.2	38.0647	11909.4	0	476.6	32.2121	6277.35	0.0254476	561.2	26.972	3361.94	0	636.3	21.8721	1896.31	0
145	Concrete confined	506.437	409.552	46.7316	245.9	43.4951	19736.4	0.165782	307.8	40.9724	16130.2	0.156183	392	37.1112	10669.7	0	498.3	31.0071	5424.55	0	585.3	25.4663	2797.11	0	658.7	20.3097	1596.16	0
146	Concrete confined	364.682	429.711	46.7316	256.7	43.074	19176.2	0.116986	321.2	40.3914	15257.9	0.105951	409	36.2696	9658.96	0	519.5	29.7921	4623.45	0	605.6	24.1536	2396.4	0	677.7	18.9369	1375.68	0
147	Concrete unconfined	2426	494.291	46.7316	256.5	28.4484	19186.9	0.239982	321.2	26.2456	15257.9	0.296809	409.1	22.9304	9653.19	0	519.8	18.2412	4612.89	0.318828	606.6	14.1668	2378.22	0.252121	679.8	10.4572	1352.98	0.55704
148	Concrete unconfined	162.081	554.182	46.7316	255.4	28.4841	19245.5	0.102419	320.1	26.2848	15330.2	0.132705	408	22.9741	9716.84	0	518.6	18.2951	4655.29	0.146288	606.1	14.1913	2387.29	0.0897376	680.6	10.4152	1344.42	0.418563
149	Concrete unconfined	4028.79	651.164	46.7316	253.5	28.5455	19345.8	0	317.6	26.3736	15493.9	0.0221844	404.8	23.101	9903.46	0	514.7	18.4697	4795.71	0	602.2	14.3818	2459.24	0	677	10.6037	1383.32	0.198446
150	Concrete unconfined	162.081	748.145	46.7316	252.1	28.5907	19419	0	315.8	26.4373	15611.5	0	402.4	23.1959	10044.8	0	511.8	18.5991	4902.76	0	599.3	14.523	2514.14	0	674.3	10.7447	1413.1	0
151	Concrete unconfined	4028.79	845.127	46.7316	252.3	28.5842	19408.6	0	316	26.4302	15598.5	0	402.7	23.184	10027	0	512.2	18.5813	4887.86	0	599.6	14.5084	2508.41	0	674.5	10.7343	1410.88	0
152	Concrete unconfined	162.081	942.109	46.7316	252.4	28.581	19403.4	0	316.2	26.4231	15585.4	0	403	23.1722	10009.3	0	512.4	18.5724	4880.43	0	599.8	14.4986	2504.59	0	674.6	10.729	1409.77	0
153	Concrete unconfined	4028.79	1039.09	46.7316	252.4	28.581	19403.4	0	316.2	26.4231	15585.4	0	403	23.1722	10009.3	0	512.4	18.5724	4880.43	0	599.8	14.4986	2504.59	0	674.6	10.729	1409.77	0
154	Concrete unconfined	162.081	1136.07	46.7316	252.4	28.581	19403.4	0	316.2	26.4231	15585.4	0	402.9	23.1761	10015.2	0	512.4	18.5724	4880.43	0	599.8	14.4986	2504.59	0	674.6	10.729	1409.77	0
155	Concrete unconfined	4028.79	1233.05	46.7316	252.4	28.581	19403.4	0	316.2	26.4231	15585.4	0	402.9	23.1761	10015.2	0	512.4	18.5724	4880.43	0	599.8	14.4986	2504.59	0	674.5	10.7343	1410.88	0
156	Concrete unconfined	162.081	1330.04	46.7316	252.4	28.581	19403.4	0	316.2	26.4231	15585.4	0	402.9	23.1761	10015.2	0	512.4	18.5724	4880.43	0	599.7	14.5035	2506.5	0	674.5	10.7343	1410.88	0
157	Concrete unconfined	4028.79	1427.02	46.7316	251.7	28.6036	19439.8	0	315.2	26.4585	15650.7	0	401.7	23.2235	10086.2	0	510.9	18.6392	4936.45	0	598.2	14.5764	2535.29	0	673	10.8124	1427.64	0
158	Concrete unconfined	162.081	1524	46.7316	251.5	28.61	19450.2	0	315	26.4656	15663.7	0	401.4	23.2353	10104	0	510.5	18.657	4951.49	0	597.8	14.5958	2543.03	0	672.6	10.8333	1432.13	0
159	Concrete unconfined	4028.79	1620.98	46.7316	251.7	28.6036	19439.8	0	315.2	26.4585	15650.7	0	401.7	23.2235	10086.2	0	510.9	18.6392	4936.45	0	598.2	14.5764	2535.29	0	673	10.8124	1427.64	0
160	Concrete unconfined	162.081	1717.96	46.7316	252.4	28.581	19403.4	0	316.2	26.4231	15585.4	0	402.9	23.1761	10015.2	0	512.4	18.5724	4880.43	0	599.7	14.5035	2506.5	0	674.5	10.7343	1410.88	0
161	Concrete unconfined	4028.79	1814.95	46.7316	252.4	28.581	19403.4	0	316.2	26.4231	15585.4	0	402.9	23.1761	10015.2	0	512.4	18.5724	4880.43	0	599.8	14.4986	2504.59	0	674.5	10.7343	1410.88	0
162	Concrete unconfined	162.081	1911.93	46.7316	252.4	28.581	19403.4	0	316.2	26.4231	15585.4	0	402.9	23.1761	10015.2	0	512.4	18.5724	4880.43	0	599.8	14.4986	2504.59	0	674.6	10.729	1409.77	0
163	Concrete unconfined	4028.79	2008.91	46.7316	252.4	28.581	19403.4	0	316.2	26.4231	15585.4	0	403	23.1722	10009.3	0	512.4	18.5724	4880.43	0	599.8	14.4986	2504.59	0	674.6	10.729	1409.77	0
164	Concrete unconfined	162.081	2105.89	46.7316	252.4	28.581	19403.4	0	316.2	26.4231	15585.4	0	403	23.1722	10009.3	0	512.4	18.5724	4880.43	0	599.8	14.4986	2504.59	0	674.6	10.729	1409.77	0
165	Concrete unconfined	4028.79	2202.87	46.7316	252.3	28.5842	19408.6	0	316	26.4302	15598.5	0	402.7	23.184	10027	0	512.2	18.5813	4887.86	0	599.6	14.5084	2508.41	0	674.5	10.7343	1410.88	0
166	Concrete unconfined	162.081	2299.85	46.7316	252.1	28.5907	19419	0	315.8	26.4373	15611.5	0	402.4	23.1959	10044.8	0	511.8	18.5991	4902.76	0	599.3	14.523	2514.14	0	674.3	10.7447	1413.1	0
167	Concrete unconfined	4028.79	2396.84	46.7316	253.5	28.5455	19345.8	0	317.6	26.3736	15493.9	0	404.8	23.101	9903.46	0	514.7	18.4697	4795.71	0	602.2	14.3818	2459.24	0	677	10.6037	1383.32	0
168	Concrete unconfined	162.081	2493.82	46.7316	255.4	28.4841	19245.5	0	320.1	26.2848	15330.2	0	408	22.9741	9716.84	0	518.6	18.2951	4655.29	0	606.1	14.1913	2387.29	0	680.6	10.4152	1344.42	0
169	Concrete unconfined	2426	2553.71	46.7316	256.5	28.4484	19186.9	0.00594537	321.2	26.2456	15257.9	0.000442276	409.1	22.9304	9653.19	0	519.8	18.2412	4612.89	0	606.6	14.1668	2378.22	0	679.8	10.4572	1352.98	0
170	Concrete confined	364.682	2618.29	46.7316	256.7	43.074	19176.2	0	321.2	40.3914	15257.9	0	409	36.2696	9658.96	0	519.5	29.7921	4623.45	0	605.6	24.1536	2396.4	0	677.7	18.9369	1375.68	0
171	Concrete confined	506.437	2638.45	46.7316	245.9	43.4951	19736.4	0	307.8	40.9724	16130.2	0	392	37.1112	10669.7	0	498.3	31.0071	5424.55	0	585.3	25.4663	2797.11	0	658.7	20.3097	1596.16	0
172	Concrete confined	506.437	2661.89	46.7316	234.4	43.9347	20294.4	0.0241296	293.3	41.5871	17048.8	0	372.2	38.0647	11909.4	0	476.6	32.2121	6277.35	0	561.2	26.972	3361.94	0	636.3	21.8721	1896.31	0
173	Concrete confined	506.437	2685.33	46.7316	231.9	44.0291	20410.4	0.0767219	290	41.7249	17253	0.0434578	367.8	38.2727	12192.1	0	471.5	32.4898	6494.13	0	555.7	27.308	3506.26	0	630.8	22.247	1977.71	0
174	Concrete confined	506.437	2708.77	46.7316	232.3	44.014	20391.9	0.128144	290.4	41.7082	17228.3	0.0932544	368.4	38.2444	12153.4	0	471.9	32.4681	6476.89	0	555.9	27.2958	3500.91	0	630.3	22.2809	1985.28	0
175	Concrete confined	506.437	2732.2	46.7316	241.3	43.6721	19964.5	0.176468	301.4	41.2455	16539.6	0.136114	383.4	37.5288	11200.9	0	487.5	31.6117	5835.05	0	573.6	26.2042	3058.2	0	646.2	21.1888	1757.73	0
176	Concrete confined	364.682	2752.36	46.7316	250.2	43.3284	19517.6	0.217652	312.2	40.783	15845.8	0.171851	397	36.8659	10366.7	0	504.7	30.6443	5174.62	0	589.7	25.1853	2704.87	0	660.9	20.153	1569.15	0
177	Concrete confined	506.437	2772.52	46.7316	241.2	43.6759	19969.4	0.265543	301.1	41.2582	16558.7	0.222974	383	37.5481	11225.9	0	486.9	31.645	5858.66	0	572.6	26.2667	3081.63	0	644.9	21.2792	1775.37	0
178	Concrete confined	506.437	2795.96	46.7316	231.8	44.0328	20415	0.32015	289.6	41.7416	17277.6	0.279933	367.2	38.3009	12230.8	0	469.9	32.5765	6563.44	0	553.4	27.4476	3568.45	0	627	22.504	2035.91	0
179	Concrete confined	506.437	2819.4	46.7316	230.6	44.078	20469.9	0.372031	288.1	41.8039	17369.7	0.330737	365.2	38.395	12360.2	0	467.6	32.7007	6664.16	0	550.8	27.6049	3640.09	0	624.5	22.6722	2075.1	0
180	Concrete confined	506.437	2842.84	46.7316	231.8	44.0328	20415	0.423279	289.5	41.7457	17283.8	0.380069	367.1	38.3057	12237.3	0	469.5	32.5981	6580.86	0	552.6	27.4961	3590.34	0	625.5	22.605	2059.34	0
181	Concrete confined	506.437	2866.28	46.7316	241.1	43.6797	19974.2	0.472622	301	41.2625	16565	0.424529	382.8	37.5578	11238.4	0	486.2	31.6838	5886.31	0	570.8	26.3789	3124.26	0	641.6	21.5077	1820.89	0
182	Concrete confined	364.682	2886.44	46.7316	250	43.3362	19527.9	0.514945	312	40.7916	15858.7	0.462098	396.5	36.8905	10396.8	0	503.4	30.7183	5225.93	0	586.6	25.3835	2769.53	0	655.8	20.5153	1632.39	0
183	Concrete confined	506.437	2906.6	46.7316	240.8	43.6912	19988.9	0.561722	300.6	41.2794	16590.4	0.511359	382.1	37.5915	11282.2	0.0397695	484.7	31.7668	5945.96	0	567.7	26.5714	3199.09	0	636.7	21.8447	1890.52	0
184	Concrete confined	506.437	2930.03	46.7316	230.6	44.078	20469.9	0.615305	287.8	41.8164	17388	0.566859	364.8	38.4137	12386.1	0.0931754	463.5	32.9212	6846.92	0	543.7	28.0313	3843.14	0	611.9	23.5097	2284.17	0
185	Concrete confined	506.437	2953.47	46.7316	227.4	44.1978	20614.3	0.667304	283.5	41.9943	17648.9	0.618294	359.1	38.6799	12757.2	0.128712	454.4	33.4058	7267.23	0	532.3	28.7066	4193.05	0	597.9	24.4208	2541.09	0
186	Concrete confined	506.437	2976.91	46.7316	224.1	44.3207	20759.8	0.719161	278.8	42.1872	17929.5	0.669535	352.4	38.9899	13196.7	0.16467	443.6	33.9725	7792.27	0.0149556	516.5	29.6236	4730.39	0	577.4	25.7194	2970.8	0
187	Concrete confined	506.437	3000.35	46.7316	225	44.2872	20720.5	0.770484	278.6	42.1954	17941.4	0.71934	350.5	39.0772	13321.8	0.194906	438	34.2629	8075.6	0.0548034	502.4	30.4241	5265.72	0	557.5	26.9413	3458.36	0
188	Concrete confined	364.682	3020.51	46.7316	226.3	44.2388	20663.2	0.814612	279.2	42.1708	17905.9	0.761983	349.1	39.1414	13414.1	0.220576	431.7	34.5867	8403.27	0.0921619	492.3	30.9874	5649.24	0	540.9	27.9328	3926.3	0
189	Concrete unconfined	411.604	3038.47	46.7316	205.3	30.0423	21525.3	1	251.7	28.6036	19439.8	1	312.4	26.5573	15832.8	0.698238	383.3	23.9413	11207.1	0.662711	433.8	21.9334	8293.01	0.716461	475.1	20.2031	6340.45	0.688769
190	Concrete unconfined	411.604	9.525	68.3381	144.8	32.5809	23868.3	1	177	31.325	22759.9	1	218.9	29.6322	20982.2	1	277.1	27.7695	18029.8	1	324.3	26.135	15054.1	1	365.3	24.628	12353.7	1
191	Concrete confined	364.682	27.4892	68.3381	155.9	47.5701	23524.1	0.990844	191.5	45.7212	22133.4	0.91473	238.5	43.779	20100.2	0.76551	305.1	40.4841	16303.7	0.99128	359.1	37.6829	12757.2	0.891569	407.2	35.0907	9763.31	0.948738
192	Concrete confined	506.437	47.6479	68.3381	163.1	47.2408	23280.7	0.949499	200.9	45.1629	21689.2	0.879044	251.7	43.27	19439.8	0.723696	326	39.5881	14942	0.947479	386.9	36.3926	10983.2	0.839233	440.7	33.4268	7938.06	0.887459
193	Concrete confined	506.437	71.087	68.3381	168	47.004	23105.2	0.900699	206.7	44.9559	21472	0.835074	262.2	42.8564	18878.1	0.675022	341.4	38.9086	13923.1	0.896328	409.2	35.318	9647.41	0.777522	468.6	31.9772	6620.21	0.812688
194	Concrete confined	506.437	94.5261	68.3381	171.4	46.8336	22978.3	0.851541	211.9	44.7682	21268.7	0.790917	269.6	42.5604	18463.9	0.626394	353.9	38.345	13098	0.844283	425.5	34.5097	8734.77	0.715586	490	30.8246	5737.6	0.734959
195	Concrete confined	506.437	117.965	68.3381	174.7	46.6634	22851.1	0.802267	216.5	44.6007	21082.1	0.746611	276.1	42.2973	18088.5	0.577519	364.2	37.8723	12425.1	0.791628	438.9	33.8305	8029.56	0.652541	507.3	29.8661	5073.44	0.654845
196	Concrete confined	506.437	141.404	68.3381	177.6	46.5099	22735.7	0.752839	220.4	44.4575	20918.9	0.702195	281.6	42.0724	17763	0.528532	372.2	37.5001	11909.4	0.738996	449.6	33.2785	7497.08	0.58965	521	29.0894	4570.86	0.574975
197	Concrete confined	364.682	161.563	68.3381	179	46.4344	22678.8	0.710122	222.3	44.3873	20837.7	0.664063	284.2	41.9654	17606.7	0.486939	376.3	37.3076	11648	0.694974	455.1	32.9914	7234.18	0.539833	528.4	28.6633	4319.85	0.514463
198	Concrete confined	506.437	181.722	68.3381	178.3	46.4722	22707.4	0.667148	221.6	44.4132	20867.7	0.626247	283.4	41.9984	17654.9	0.446651	376.2	37.3123	11654.3	0.654049	456.1	32.9389	7187.17	0.497795	529.2	28.617	4293.53	0.474204
199	Concrete confined	506.437	205.161	68.3381	176.6	46.5632	22775.9	0.617134	219.8	44.4796	20944.3	0.58246	280.9	42.1012	17804.8	0.400526	374.1	37.411	11788	0.608186	454.9	33.0019	7243.61	0.453559	527.8	28.698	4339.69	0.435445
200	Concrete confined	506.437	228.6	68.3381	175.7	46.6109	22811.7	0.567234	218.9	44.5127	20982.2	0.538569	279.6	42.1545	17882.1	0.353959	373.2	37.4532	11845.4	0.561407	454.6	33.0176	7257.78	0.407602	527.9	28.6923	4336.38	0.391533
201	Concrete confined	506.437	252.039	68.3381	176.7	46.5579	22771.9	0.517454	220	44.4722	20935.8	0.494335	281.2	42.0889	17786.9	0.306072	375.1	37.364	11724.3	0.51207	456.9	32.8969	7149.75	0.356011	531	28.5125	4234.9	0.336223
202	Concrete confined	506.437	275.478	68.3381	178.6	46.456	22695.2	0.467667	222.1	44.3947	20846.3	0.449848	284.2	41.9654	17606.7	0.257368	378.6	37.199	11502.3	0.460884	460.5	32.7072	6983.25	0.300892	535.6	28.2442	4088.63	0.273677
203	Concrete confined	364.682	295.637	68.3381	179.6	46.4018	22654.2	0.424782	223.3	44.3503	20794.5	0.411664	285.9	41.8951	17503.7	0.215807	380.6	37.1043	11376.3	0.417611	462.7	32.5908	6883.06	0.255038	538.3	28.0859	4005.12	0.223831
204	Concrete confined	506.437	315.796	68.3381	178.9	46.4398	22682.9	0.38187	222.6	44.3762	20824.8	0.373905	284.9	41.9365	17564.3	0.175717	379.8	37.1423	11426.7	0.377339	462.2	32.6173	6905.72	0.215735	537.6	28.127	4026.61	0.188437
205	Concrete confined	506.437	339.235	68.3381	177.5	46.5152	22739.8	0.332015	221.3	44.4243	20880.6	0.330147	282.9	42.019	17685	0.129642	378	37.2274	11540.3	0.331594	460.8	32.6914	6969.51	0.172244	535.8	28.2325	4082.39	0.151876
206	Concrete confined	506.437	362.674	68.3381	177.3	46.5259	22747.8	0.282164	221.3	44.4243	20880.6	0.286077	282.9	42.019	17685	0.082441	378.3	37.2132	11521.3	0.283474	461.4	32.6596	6942.12	0.123605	536.2	28.2091	4069.93	0.105558
207	Concrete confined	506.437	386.113	68.3381	179.5	46.4072	22658.3	0.232185	224	44.3244	20764.1	0.241222	286.5	41.8703	17467.2	0.0329097	382.4	37.0189	11263.4	0.230471	465.7	32.4314	6748.34	0.0643906	540.8	27.9387	3929.3	0.0387538
208	Concrete confined	506.437	409.552	68.3381	183.2	46.2027	22503.2	0.181997	228.3	44.1642	20574	0.195733	292.5	41.6205	17098.5	0	389	36.7036	10853.6	0.173293	472.3	32.0784	6459.7	0	548	27.5118	3718.85	0
209	Concrete confined	364.682	429.711	68.3381	186.5	46.015	22359.9	0.138698	232.3	44.014	20391.9	0.15634	297.8	41.3979	16767.2	0	394.9	36.419	10493.4	0.122731	478.4	31.749	6202.34	0	555.5	27.0621	3511.63	0
210	Concrete unconfined	2426	494.291	68.3381	188.7	30.777	22261.7	0.246118	235.4	29.1217	20247.5	0.311452	301.7	26.9311	16520.5	0.0338423	399.7	23.3023	10205.1	0.399236	484.1	19.8155	5969.97	0.367603	561.3	16.3369	3359.37	0.655897
211	Concrete unconfined	162.081	554.182	68.3381	189.5	30.7377	22225.4	0.108767	236.4	29.0903	20200.3	0.14803	303.2	26.8791	16425	0	401.9	23.2156	10074.3	0.230877	486.7	19.7028	5866.55	0.210905	563.8	16.2196	3295.82	0.522815
212	Concrete unconfined	4028.79	651.164	68.3381	188.3	30.7966	22279.7	0.00193658	234.9	29.1374	20271	0.0377417	301.3	26.945	16546	0	399.9	23.2944	10193.1	0	484.4	19.8025	5957.95	0	561.8	16.3134	3346.56	0.312708
213	Concrete unconfined	162.081	748.145	68.3381	187.2	30.8501	22328.9	0	233.6	29.1781	20331.7	0	299.6	27.0039	16653.7	0	398	23.3691	10306.7	0	482.3	19.8933	6042.51	0	560	16.3977	3392.91	0.102764
214	Concrete unconfined	4028.79	845.127	68.3381	187.4	30.8404	22320	0	233.7	29.1749	20327.1	0	299.7	27.0004	16647.4	0	398	23.3691	10306.7	0	482.3	19.8933	6042.51	0	559.9	16.4024	3395.5	0
215	Concrete unconfined	162.081	942.109	68.3381	187.5	30.8356	22315.5	0	233.8	29.1718	20322.4	0	299.9	26.9935	16634.8	0	398.1	23.3652	10300.7	0	482.4	19.889	6038.46	0	559.8	16.4071	3398.1	0
216	Concrete unconfined	4028.79	1039.09	68.3381	187.5	30.8356	22315.5	0	233.8	29.1718	20322.4	0	299.9	26.9935	16634.8	0	398.1	23.3652	10300.7	0	482.4	19.889	6038.46	0	559.9	16.4024	3395.5	0
217	Concrete unconfined	162.081	1136.07	68.3381	187.4	30.8404	22320	0	233.8	29.1718	20322.4	0	299.9	26.9935	16634.8	0	398.1	23.3652	10300.7	0	482.4	19.889	6038.46	0	559.9	16.4024	3395.5	0
218	Concrete unconfined	4028.79	1233.05	68.3381	187.4	30.8404	22320	0	233.7	29.1749	20327.1	0	299.8	26.9969	16641.1	0	398	23.3691	10306.7	0	482.3	19.8933	6042.51	0	559.8	16.4071	3398.1	0
219	Concrete unconfined	162.081	1330.04	68.3381	187.4	30.8404	22320	0	233.7	29.1749	20327.1	0	299.7	27.0004	16647.4	0	397.9	23.373	10312.7	0	482.2	19.8976	6046.56	0	559.6	16.4164	3403.3	0
220	Concrete unconfined	4028.79	1427.02	68.3381	187	30.8598	22337.8	0	233.2	29.1906	20350.3	0	299.1	27.0211	16685.3	0	397.2	23.4005	10354.7	0	481.4	19.9322	6079.07	0	558.8	16.4538	3424.17	0
221	Concrete unconfined	162.081	1524	68.3381	186.6	30.8791	22355.5	0	232.7	29.2062	20373.5	0	298.4	27.0453	16729.5	0	396.4	23.4319	10402.9	0	480.6	19.9667	6111.73	0	557.9	16.4959	3447.8	0
222	Concrete unconfined	4028.79	1620.98	68.3381	187	30.8598	22337.8	0	233.2	29.1906	20350.3	0	299.1	27.0211	16685.3	0	397.2	23.4005	10354.7	0	481.4	19.9322	6079.07	0	558.8	16.4538	3424.17	0
223	Concrete unconfined	162.081	1717.96	68.3381	187.4	30.8404	22320	0	233.7	29.1749	20327.1	0	299.7	27.0004	16647.4	0	397.9	23.373	10312.7	0	482.2	19.8976	6046.56	0	559.6	16.4164	3403.3	0
224	Concrete unconfined	4028.79	1814.95	68.3381	187.4	30.8404	22320	0	233.7	29.1749	20327.1	0	299.8	26.9969	16641.1	0	398	23.3691	10306.7	0	482.3	19.8933	6042.51	0	559.8	16.4071	3398.1	0
225	Concrete unconfined	162.081	1911.93	68.3381	187.4	30.8404	22320	0	233.8	29.1718	20322.4	0	299.9	26.9935	16634.8	0	398.1	23.3652	10300.7	0	482.4	19.889	6038.46	0	559.9	16.4024	3395.5	0
226	Concrete unconfined	4028.79	2008.91	68.3381	187.5	30.8356	22315.5	0	233.8	29.1718	20322.4	0	299.9	26.9935	16634.8	0	398.1	23.3652	10300.7	0	482.4	19.889	6038.46	0	559.9	16.4024	3395.5	0
227	Concrete unconfined	162.081	2105.89	68.3381	187.5	30.8356	22315.5	0	233.8	29.1718	20322.4	0	299.9	26.9935	16634.8	0	398.1	23.3652	10300.7	0	482.4	19.889	6038.46	0	559.8	16.4071	3398.1	0
228	Concrete unconfined	4028.79	2202.87	68.3381	187.4	30.8404	22320	0	233.7	29.1749	20327.1	0	299.7	27.0004	16647.4	0	398	23.3691	10306.7	0	482.3	19.8933	6042.51	0	559.9	16.4024	3395.5	0
229	Concrete unconfined	162.081	2299.85	68.3381	187.2	30.8501	22328.9	0	233.6	29.1781	20331.7	0	299.6	27.0039	16653.7	0	398	23.3691	10306.7	0	482.3	19.8933	6042.51	0	560	16.3977	3392.91	0
230	Concrete unconfined	4028.79	2396.84	68.3381	188.3	30.7966	22279.7	0	234.9	29.1374	20271	0	301.3	26.945	16546	0	399.9	23.2944	10193.1	0	484.4	19.8025	5957.95	0	561.8	16.3134	3346.56	0
231	Concrete unconfined	162.081	2493.82	68.3381	189.5	30.7377	22225.4	0	236.4	29.0903	20200.3	0	303.2	26.8791	16425	0	401.9	23.2156	10074.3	0	486.7	19.7028	5866.55	0.00895801	563.8	16.2196	3295.82	0.00960438
232	Concrete unconfined	2426	2553.71	68.3381	188.7	30.777	22261.7	0.0127176	235.4	29.1217	20247.5	0.0170541	301.7	26.9311	16520.5	0.0253773	399.7	23.3023	10205.1	0.0296225	484.1	19.8155	5969.97	0.0571337	561.3	16.3369	3359.37	0.0723181
233	Concrete confined	364.682	2618.29	68.3381	186.5	46.015	22359.9	0	232.3	44.014	20391.9	0	297.8	41.3979	16767.2	0	394.9	36.419	10493.4	0	478.4	31.749	6202.34	0	555.5	27.0621	3511.63	0
234	Concrete confined	506.437	2638.45	68.3381	183.2	46.2027	22503.2	0	228.3	44.1642	20574	0	292.5	41.6205	17098.5	0	389	36.7036	10853.6	0	472.3	32.0784	6459.7	0	548	27.5118	3718.85	0
235	Concrete confined	506.437	2661.89	68.3381	179.5	46.4072	22658.3	0.0393617	224	44.3244	20764.1	0.0278128	286.5	41.8703	17467.2	0	382.4	37.0189	11263.4	0	465.7	32.4314	6748.34	0	540.8	27.9387	3929.3	0
236	Concrete confined	506.437	2685.33	68.3381	177.3	46.5259	22747.8	0.0901414	221.3	44.4243	20880.6	0.0773184	282.9	42.019	17685	0	378.3	37.2132	11521.3	0	461.4	32.6596	6942.12	0	536.2	28.2091	4069.93	0
237	Concrete confined	506.437	2708.77	68.3381	177.5	46.5152	22739.8	0.140621	221.3	44.4243	20880.6	0.125818	282.9	42.019	17685	0	378	37.2274	11540.3	0	460.8	32.6914	6969.51	0	535.8	28.2325	4082.39	0
238	Concrete confined	506.437	2732.2	68.3381	178.9	46.4398	22682.9	0.191016	222.6	44.3762	20824.8	0.173904	284.9	41.9365	17564.3	0	379.8	37.1423	11426.7	0	462.2	32.6173	6905.72	0	537.6	28.127	4026.61	0
239	Concrete confined	364.682	2752.36	68.3381	179.6	46.4018	22654.2	0.234431	223.3	44.3503	20794.5	0.215425	285.9	41.8951	17503.7	0	380.6	37.1043	11376.3	0	462.7	32.5908	6883.06	0	538.3	28.0859	4005.12	0
240	Concrete confined	506.437	2772.52	68.3381	178.6	46.456	22695.2	0.277936	222.1	44.3947	20846.3	0.257512	284.2	41.9654	17606.7	0	378.6	37.199	11502.3	0	460.5	32.7072	6983.25	0	535.6	28.2442	4088.63	0
241	Concrete confined	506.437	2795.96	68.3381	176.7	46.5579	22771.9	0.3285	220	44.4722	20935.8	0.306576	281.2	42.0889	17786.9	0.018649	375.1	37.364	11724.3	0	456.9	32.8969	7149.75	0	531	28.5125	4234.9	0
242	Concrete confined	506.437	2819.4	68.3381	175.7	46.6109	22811.7	0.378987	218.9	44.5127	20982.2	0.355316	279.6	42.1545	17882.1	0.0450101	373.2	37.4532	11845.4	0	454.6	33.0176	7257.78	0	527.9	28.6923	4336.38	0
243	Concrete confined	506.437	2842.84	68.3381	176.6	46.5632	22775.9	0.429469	219.8	44.4796	20944.3	0.403572	280.9	42.1012	17804.8	0.0695831	374.1	37.411	11788	0.011826	454.9	33.0019	7243.61	0	527.8	28.698	4339.69	0
244	Concrete confined	506.437	2866.28	68.3381	178.3	46.4722	22707.4	0.480007	221.6	44.4132	20867.7	0.451671	283.4	41.9984	17654.9	0.0934543	376.2	37.3123	11654.3	0.0320308	456.1	32.9389	7187.17	0	529.2	28.617	4293.53	0
245	Concrete confined	364.682	2886.44	68.3381	179	46.4344	22678.8	0.523487	222.3	44.3873	20837.7	0.493249	284.2	41.9654	17606.7	0.114827	376.3	37.3076	11648	0.051842	455.1	32.9914	7234.18	0	528.4	28.6633	4319.85	0
246	Concrete confined	506.437	2906.6	68.3381	177.6	46.5099	22735.7	0.566852	220.4	44.4575	20918.9	0.535314	281.6	42.0724	17763	0.138926	372.2	37.5001	11909.4	0.0773417	449.6	33.2785	7497.08	0.0039185	521	29.0894	4570.86	0
247	Concrete confined	506.437	2930.03	68.3381	174.7	46.6634	22851.1	0.617114	216.5	44.6007	21082.1	0.58439	276.1	42.2973	18088.5	0.168841	364.2	37.8723	12425.1	0.110475	438.9	33.8305	8029.56	0.0541483	507.3	29.8661	5073.44	0
248	Concrete confined	506.437	2953.47	68.3381	171.4	46.8336	22978.3	0.667242	211.9	44.7682	21268.7	0.633385	269.6	42.5604	18463.9	0.198927	353.9	38.345	13098	0.144995	425.5	34.5097	8734.77	0.106524	490	30.8246	5737.6	0
249	Concrete confined	506.437	2976.91	68.3381	168	47.004	23105.2	0.717253	206.7	44.9559	21472	0.682239	262.2	42.8564	18878.1	0.229028	341.4	38.9086	13923.1	0.180046	409.2	35.318	9647.41	0.159452	468.6	31.9772	6620.21	0.040123
250	Concrete confined	506.437	3000.35	68.3381	163.1	47.2408	23280.7	0.76698	200.9	45.1629	21689.2	0.730914	251.7	43.27	19439.8	0.259894	326	39.5881	14942	0.216237	386.9	36.3926	10983.2	0.215191	440.7	33.4268	7938.06	0.130649
251	Concrete confined	364.682	3020.51	68.3381	155.9	47.5701	23524.1	0.809273	191.5	45.7212	22133.4	0.770955	238.5	43.779	20100.2	0.287268	305.1	40.4841	16303.7	0.250956	359.1	37.6829	12757.2	0.265735	407.2	35.0907	9763.31	0.20907
252	Concrete unconfined	411.604	3038.47	68.3381	144.8	32.5809	23868.3	1	177	31.325	22759.9	1	218.9	29.6322	20982.2	0.709916	277.1	27.7695	18029.8	0.686733	324.3	26.135	15054.1	0.752003	365.3	24.628	12353.7	0.737124
253	Concrete unconfined	411.604	9.525	89.9446	112.2	33.4991	24828.4	1	135.2	32.8868	24139.3	1	167.9	31.7168	23108.9	1	220.8	29.5742	20901.9	1	266.8	28.1116	18622.4	1	305.6	26.7955	16271.6	1
254	Concrete confined	364.682	27.4892	89.9446	121	48.8682	24543	0.985739	146.8	47.9554	23808.9	0.906835	183.8	46.1689	22477.5	0.766301	244.2	42.9255	19821.4	0.996844	296.9	40.3769	16823.8	0.910611	341.5	38.1226	13916.5	0.980254
255	Concrete confined	506.437	47.6479	89.9446	127.6	48.6592	24338.3	0.944272	156	47.5657	23520.8	0.871166	197.5	45.3531	21846.1	0.729291	265.3	42.1081	18706.4	0.957815	323.5	39.257	15106.8	0.869653	374.3	36.6464	11775.2	0.938629
256	Concrete confined	506.437	71.087	89.9446	133.1	48.4724	24195.6	0.895734	163.6	47.2171	23263.2	0.829165	209.6	44.8515	21359.7	0.683228	284.5	41.3381	17588.5	0.911082	348.2	38.1741	13473.5	0.819397	404.7	35.2116	9909.32	0.885006
257	Concrete confined	506.437	94.5261	89.9446	137.2	48.3255	24084.8	0.846963	169.3	46.9395	23057.2	0.786777	218.2	44.5384	21011.5	0.636438	298.7	40.7525	16710.5	0.863541	367.4	37.3033	12217.9	0.767429	427.6	34.0872	8621.49	0.828635
258	Concrete confined	506.437	117.965	89.9446	139.9	48.2251	24009.5	0.797971	173.4	46.731	22901.7	0.74407	224.4	44.3095	20746.7	0.589605	309.4	40.3022	16027.1	0.815596	381.4	36.6522	11326.1	0.715416	445.6	33.1765	7692.9	0.770615
259	Concrete confined	506.437	141.404	89.9446	141.7	48.1566	23958.4	0.74884	175.9	46.6003	22803.8	0.701075	228.9	44.1417	20547	0.542797	316.9	39.9819	15539.7	0.767741	391.2	36.1882	10718.6	0.664422	458.3	32.5193	7084.62	0.714635
260	Concrete confined	364.682	161.563	89.9446	142.5	48.1257	23935.4	0.706491	177.3	46.5259	22747.8	0.663967	231.4	44.0479	20433.3	0.502666	321.3	39.7922	15251.4	0.726859	396.8	35.9199	10378.8	0.622001	465.8	32.1254	6743.89	0.669315
261	Concrete confined	506.437	181.722	89.9446	142.8	48.1141	23926.7	0.664093	177.8	46.4991	22727.7	0.626741	232.6	44.0027	20378.1	0.462748	323.8	39.6838	15087	0.686502	400.2	35.756	10175.3	0.58122	470.2	31.8923	6550.39	0.628163
262	Concrete confined	506.437	205.161	89.9446	142.9	48.1102	23923.8	0.614769	178	46.4884	22719.6	0.583417	233.5	43.9687	20336.4	0.416403	325.7	39.6011	14961.8	0.639861	403.2	35.6106	9997.52	0.534411	473.5	31.7165	6408.36	0.582964
263	Concrete confined	506.437	228.6	89.9446	143	48.1063	23920.9	0.565443	178.2	46.4776	22711.5	0.540084	234	43.9498	20313.1	0.370132	326.9	39.5488	14882.6	0.59345	405.2	35.5134	9880.01	0.488457	475.9	31.5881	6306.73	0.539043
264	Concrete confined	506.437	252.039	89.9446	143.2	48.0985	23915.1	0.516117	178.5	46.4614	22699.3	0.496752	234.6	43.9271	20285.1	0.323812	328	39.5007	14810	0.54701	406.8	35.4353	9786.58	0.442783	478.2	31.4647	6210.64	0.494891
265	Concrete confined	506.437	275.478	89.9446	143.5	48.0868	23906.4	0.466792	179	46.4344	22678.8	0.453412	235.3	43.9006	20252.2	0.27744	329.1	39.4526	14737.3	0.500494	408.3	35.362	9699.45	0.397055	480.1	31.3623	6132.22	0.451259
266	Concrete confined	364.682	295.637	89.9446	143.7	48.0789	23900.6	0.424361	179.3	46.4181	22666.6	0.416125	235.8	43.8817	20228.7	0.237568	330	39.4131	14677.8	0.460455	409.4	35.3082	9635.87	0.357856	481.6	31.2814	6070.93	0.413779
267	Concrete confined	506.437	315.796	89.9446	143.9	48.0711	23894.7	0.381925	179.6	46.4018	22654.2	0.37883	236.4	43.8589	20200.3	0.197643	330.8	39.378	14624.9	0.420428	410.5	35.2542	9572.52	0.318543	482.8	31.2165	6022.28	0.376834
268	Concrete confined	506.437	339.235	89.9446	144.2	48.0593	23886	0.332578	180	46.3799	22637.7	0.335452	237.2	43.8285	20162.3	0.151156	332	39.3253	14545.6	0.373634	411.9	35.1854	9492.27	0.272496	484.4	31.1298	5957.95	0.333081
269	Concrete confined	506.437	362.674	89.9446	144.7	48.0395	23871.3	0.283218	180.8	46.3361	22604.5	0.292047	238.4	43.7829	20105	0.104482	333.6	39.2548	14439.7	0.326452	413.8	35.0918	9384.02	0.22544	486.4	31.0211	5878.4	0.287883
270	Concrete confined	506.437	386.113	89.9446	145.7	47.9997	23841.7	0.233828	182.2	46.2586	22545.7	0.248585	240.2	43.7142	20018.1	0.0575001	335.8	39.1576	14294	0.278664	416.1	34.9782	9254.01	0.17742	489	30.8793	5776.4	0.240473
271	Concrete confined	506.437	409.552	89.9446	147	47.9473	23802.9	0.184393	184	46.1576	22468.9	0.205044	242.4	43.6299	19910.5	0.0102565	338.3	39.0467	14128.4	0.230431	418.7	34.8493	9108.43	0.128503	492.3	30.6986	5649.24	0.190246
272	Concrete confined	364.682	429.711	89.9446	148.2	47.8983	23766.6	0.141843	185.5	46.0724	22403.8	0.167552	244.2	43.5607	19821.4	0	340.5	38.9488	13982.7	0.188724	421	34.7348	8980.88	0.0859784	495.4	30.528	5532.11	0.14548
273	Concrete unconfined	2426	494.291	89.9446	149.8	32.4093	23717.6	0.246118	187.8	30.821	22302.1	0.314796	247.3	28.7448	19665.7	0.0437571	344.5	25.4025	13718	0.419035	425.7	22.2635	8723.94	0.405202	500.4	19.104	5346.17	0.702889
274	Concrete unconfined	162.081	554.182	89.9446	151	32.3669	23680.4	0.108767	189.4	30.7426	22229.9	0.151745	249.7	28.6679	19543.3	0.00636505	347.7	25.2847	13506.5	0.252321	429.5	22.109	8519.88	0.251168	504.2	18.9364	5194.3	0.572565
275	Concrete unconfined	4028.79	651.164	89.9446	150.3	32.3917	23702.2	0.00193658	188.6	30.7819	22266.2	0.0414423	248.8	28.6967	19589.4	0	346.8	25.3179	13566	0	428.5	22.1497	8573.26	0.00576492	503.3	18.9761	5229.89	0.366547
276	Concrete unconfined	162.081	748.145	89.9446	149.7	32.4129	23720.7	0	187.7	30.8258	22306.6	0	247.8	28.7288	19640.4	0	345.8	25.3547	13632	0	427.3	22.1985	8637.61	0	502.3	19.0203	5269.72	0.160762
277	Concrete unconfined	4028.79	845.127	89.9446	149.7	32.4129	23720.7	0	187.7	30.8258	22306.6	0	247.7	28.732	19645.5	0	345.6	25.3621	13645.3	0	427.1	22.2066	8648.37	0	502	19.0335	5281.72	0
278	Concrete unconfined	162.081	942.109	89.9446	149.7	32.4129	23720.7	0	187.7	30.8258	22306.6	0	247.6	28.7352	19650.5	0	345.4	25.3694	13658.5	0	426.9	22.2148	8659.14	0	501.8	19.0423	5289.74	0
279	Concrete unconfined	4028.79	1039.09	89.9446	149.7	32.4129	23720.7	0	187.7	30.8258	22306.6	0	247.7	28.732	19645.5	0	345.5	25.3658	13651.9	0	427	22.2107	8653.75	0	501.8	19.0423	5289.74	0
280	Concrete unconfined	162.081	1136.07	89.9446	149.8	32.4093	23717.6	0	187.7	30.8258	22306.6	0	247.7	28.732	19645.5	0	345.6	25.3621	13645.3	0	427	22.2107	8653.75	0	501.9	19.0379	5285.73	0
281	Concrete unconfined	4028.79	1233.05	89.9446	149.7	32.4129	23720.7	0	187.7	30.8258	22306.6	0	247.6	28.7352	19650.5	0	345.4	25.3694	13658.5	0	426.9	22.2148	8659.14	0	501.7	19.0467	5293.75	0
282	Concrete unconfined	162.081	1330.04	89.9446	149.7	32.4129	23720.7	0	187.6	30.8307	22311.1	0	247.5	28.7384	19655.6	0	345.3	25.3731	13665.1	0	426.7	22.2229	8669.92	0	501.6	19.0512	5297.76	0
283	Concrete unconfined	4028.79	1427.02	89.9446	149.5	32.4199	23726.9	0	187.3	30.8453	22324.4	0	247.1	28.7512	19675.9	0	344.9	25.3878	13691.5	0	426.2	22.2432	8696.9	0	501	19.0776	5321.92	0
284	Concrete unconfined	162.081	1524	89.9446	149.3	32.4269	23733	0	187.1	30.8549	22333.3	0	246.8	28.7608	19691	0	344.4	25.4062	13724.6	0	425.8	22.2594	8718.53	0	500.5	19.0996	5342.12	0
285	Concrete unconfined	4028.79	1620.98	89.9446	149.5	32.4199	23726.9	0	187.3	30.8453	22324.4	0	247.1	28.7512	19675.9	0	344.9	25.3878	13691.5	0	426.2	22.2432	8696.9	0	501	19.0776	5321.92	0
286	Concrete unconfined	162.081	1717.96	89.9446	149.7	32.4129	23720.7	0	187.6	30.8307	22311.1	0	247.5	28.7384	19655.6	0	345.3	25.3731	13665.1	0	426.7	22.2229	8669.92	0	501.6	19.0512	5297.76	0
287	Concrete unconfined	4028.79	1814.95	89.9446	149.7	32.4129	23720.7	0	187.7	30.8258	22306.6	0	247.6	28.7352	19650.5	0	345.4	25.3694	13658.5	0	426.9	22.2148	8659.14	0	501.7	19.0467	5293.75	0
288	Concrete unconfined	162.081	1911.93	89.9446	149.8	32.4093	23717.6	0	187.7	30.8258	22306.6	0	247.7	28.732	19645.5	0	345.6	25.3621	13645.3	0	427	22.2107	8653.75	0	501.9	19.0379	5285.73	0
289	Concrete unconfined	4028.79	2008.91	89.9446	149.7	32.4129	23720.7	0	187.7	30.8258	22306.6	0	247.7	28.732	19645.5	0	345.5	25.3658	13651.9	0	427	22.2107	8653.75	0	501.8	19.0423	5289.74	0
290	Concrete unconfined	162.081	2105.89	89.9446	149.7	32.4129	23720.7	0	187.7	30.8258	22306.6	0	247.6	28.7352	19650.5	0	345.4	25.3694	13658.5	0	426.9	22.2148	8659.14	0	501.8	19.0423	5289.74	0
291	Concrete unconfined	4028.79	2202.87	89.9446	149.7	32.4129	23720.7	0	187.7	30.8258	22306.6	0	247.7	28.732	19645.5	0	345.6	25.3621	13645.3	0	427.1	22.2066	8648.37	0	502	19.0335	5281.72	0
292	Concrete unconfined	162.081	2299.85	89.9446	149.7	32.4129	23720.7	0	187.7	30.8258	22306.6	0	247.8	28.7288	19640.4	0	345.8	25.3547	13632	0	427.3	22.1985	8637.61	0	502.3	19.0203	5269.72	0
293	Concrete unconfined	4028.79	2396.84	89.9446	150.3	32.3917	23702.2	0	188.6	30.7819	22266.2	0	248.8	28.6967	19589.4	0	346.8	25.3179	13566	0	428.5	22.1497	8573.26	0	503.3	18.9761	5229.89	0
294	Concrete unconfined	162.081	2493.82	89.9446	151	32.3669	23680.4	0	189.4	30.7426	22229.9	0	249.7	28.6679	19543.3	0	347.7	25.2847	13506.5	0.0146972	429.5	22.109	8519.88	0.0527733	504.2	18.9364	5194.3	0.0722685
295	Concrete unconfined	2426	2553.71	89.9446	149.8	32.4093	23717.6	0.0127176	187.8	30.821	22302.1	0.0208488	247.3	28.7448	19665.7	0.0353261	344.5	25.4025	13718	0.0529045	425.7	22.2635	8723.94	0.100206	500.4	19.104	5346.17	0.134181
296	Concrete confined	364.682	2618.29	89.9446	148.2	47.8983	23766.6	0	185.5	46.0724	22403.8	0	244.2	43.5607	19821.4	0	340.5	38.9488	13982.7	0	421	34.7348	8980.88	0	495.4	30.528	5532.11	0
297	Concrete confined	506.437	2638.45	89.9446	147	47.9473	23802.9	0	184	46.1576	22468.9	0	242.4	43.6299	19910.5	0	338.3	39.0467	14128.4	0	418.7	34.8493	9108.43	0	492.3	30.6986	5649.24	0
298	Concrete confined	506.437	2661.89	89.9446	145.7	47.9997	23841.7	0.0430496	182.2	46.2586	22545.7	0.0385758	240.2	43.7142	20018.1	0	335.8	39.1576	14294	0	416.1	34.9782	9254.01	0	489	30.8793	5776.4	0
299	Concrete confined	506.437	2685.33	89.9446	144.7	48.0395	23871.3	0.0931262	180.8	46.3361	22604.5	0.0865125	238.4	43.7829	20105	0	333.6	39.2548	14439.7	0	413.8	35.0918	9384.02	0	486.4	31.0211	5878.4	0
300	Concrete confined	506.437	2708.77	89.9446	144.2	48.0593	23886	0.143147	180	46.3799	22637.7	0.13434	237.2	43.8285	20162.3	0	332	39.3253	14545.6	0	411.9	35.1854	9492.27	0	484.4	31.1298	5957.95	0
301	Concrete confined	506.437	2732.2	89.9446	143.9	48.0711	23894.7	0.193142	179.6	46.4018	22654.2	0.182104	236.4	43.8589	20200.3	0	330.8	39.378	14624.9	0	410.5	35.2542	9572.52	0	482.8	31.2165	6022.28	0
302	Concrete confined	364.682	2752.36	89.9446	143.7	48.0789	23900.6	0.236133	179.3	46.4181	22666.6	0.223172	235.8	43.8817	20228.7	0	330	39.4131	14677.8	0	409.4	35.3082	9635.87	0	481.6	31.2814	6070.93	0
303	Concrete confined	506.437	2772.52	89.9446	143.5	48.0868	23906.4	0.279118	179	46.4344	22678.8	0.264231	235.3	43.9006	20252.2	0.0174002	329.1	39.4526	14737.3	0	408.3	35.362	9699.45	0	480.1	31.3623	6132.22	0
304	Concrete confined	506.437	2795.96	89.9446	143.2	48.0985	23915.1	0.329096	178.5	46.4614	22699.3	0.311961	234.6	43.9271	20285.1	0.0425275	328	39.5007	14810	0.0193524	406.8	35.4353	9786.58	0	478.2	31.4647	6210.64	0
305	Concrete confined	506.437	2819.4	89.9446	143	48.1063	23920.9	0.379063	178.2	46.4776	22711.5	0.359673	234	43.9498	20313.1	0.0675997	326.9	39.5488	14882.6	0.042658	405.2	35.5134	9880.01	0.0144944	475.9	31.5881	6306.73	0
306	Concrete confined	506.437	2842.84	89.9446	142.9	48.1102	23923.8	0.42903	178	46.4884	22719.6	0.407376	233.5	43.9687	20336.4	0.0926207	325.7	39.6011	14961.8	0.0660056	403.2	35.6106	9997.52	0.0399933	473.5	31.7165	6408.36	0
307	Concrete confined	506.437	2866.28	89.9446	142.8	48.1141	23926.7	0.478991	177.8	46.4991	22727.7	0.455072	232.6	44.0027	20378.1	0.117777	323.8	39.6838	15087	0.0898956	400.2	35.756	10175.3	0.0676076	470.2	31.8923	6550.39	0
308	Concrete confined	364.682	2886.44	89.9446	142.5	48.1257	23935.4	0.521953	177.3	46.5259	22747.8	0.496072	231.4	44.0479	20433.3	0.139552	321.3	39.7922	15251.4	0.111077	396.8	35.9199	10378.8	0.0924172	465.8	32.1254	6743.89	0
309	Concrete confined	506.437	2906.6	89.9446	141.7	48.1566	23958.4	0.564885	175.9	46.6003	22803.8	0.537012	228.9	44.1417	20547	0.162459	316.9	39.9819	15539.7	0.133606	391.2	36.1882	10718.6	0.120169	458.3	32.5193	7084.62	0.00967152
310	Concrete confined	506.437	2930.03	89.9446	139.9	48.2251	24009.5	0.61473	173.4	46.731	22901.7	0.584499	224.4	44.3095	20746.7	0.190203	309.4	40.3022	16027.1	0.161151	381.4	36.6522	11326.1	0.155969	445.6	33.1765	7692.9	0.0612624
311	Concrete confined	506.437	2953.47	89.9446	137.2	48.3255	24084.8	0.664476	169.3	46.9395	23057.2	0.631778	218.2	44.5384	21011.5	0.218283	298.7	40.7525	16710.5	0.190084	367.4	37.3033	12217.9	0.194884	427.6	34.0872	8621.49	0.119067
312	Concrete confined	506.437	2976.91	89.9446	133.1	48.4724	24195.6	0.714055	163.6	47.2171	23263.2	0.678789	209.6	44.8515	21359.7	0.246754	284.5	41.3381	17588.5	0.219886	348.2	38.1741	13473.5	0.235859	404.7	35.2116	9909.32	0.177456
313	Concrete confined	506.437	3000.35	89.9446	127.6	48.6592	24338.3	0.763442	156	47.5657	23520.8	0.725468	197.5	45.3531	21846.1	0.275216	265.3	42.1081	18706.4	0.251155	323.5	39.257	15106.8	0.276649	374.3	36.6464	11775.2	0.23625
314	Concrete confined	364.682	3020.51	89.9446	121	48.8682	24543	0.805695	146.8	47.9554	23808.9	0.765217	183.8	46.1689	22477.5	0.298099	244.2	42.9255	19821.4	0.278587	296.9	40.3769	16823.8	0.310445	341.5	38.1226	13916.5	0.282847
315	Concrete unconfined	411.604	3038.47	89.9446	112.2	33.4991	24828.4	1	135.2	32.8868	24139.3	1	167.9	31.7168	23108.9	0.711259	220.8	29.5742	20901.9	0.692697	266.8	28.1116	18622.4	0.760995	305.6	26.7955	16271.6	0.750456
316	Concrete unconfined	411.604	9.525	111.551	97.9	33.7979	25234.1	1	116.2	33.4045	24702.1	1	145.6	32.554	23844.7	1	198.4	30.2842	21801.5	1	241.9	28.9167	19935.1	1	278.4	27.7259	17953.2	1
317	Concrete confined	364.682	27.4892	111.551	105.4	49.2982	25030.2	0.98409	126	48.7114	24378.6	0.904275	159.3	47.4173	23411.2	0.763121	219.2	43.8547	20969.6	0.997066	268.5	41.5201	18526.4	0.914536	310.6	39.4463	15949.5	0.987191
318	Concrete confined	506.437	47.6479	111.551	111.7	49.1352	24843.8	0.942565	134.7	48.4158	24152.8	0.868465	172.1	46.7979	22951.7	0.725929	238.9	43.126	20081	0.959336	293.6	40.5125	17030.2	0.876864	341.4	38.1269	13923.1	0.951648
319	Concrete confined	506.437	71.087	111.551	117.5	48.9724	24659.8	0.894089	143.1	48.1024	23918	0.826577	184.8	46.1123	22434.3	0.682236	258.3	42.3826	19090.4	0.914234	319	39.4499	15402.3	0.830463	371.7	36.7661	11941.4	0.905797
320	Concrete confined	506.437	94.5261	111.551	121.8	48.8437	24515.6	0.845415	149.5	47.8446	23726.9	0.784372	195.2	45.4962	21958.3	0.638014	274.1	41.7583	18205.2	0.868098	339.6	38.5559	14042.4	0.782057	397	35.5812	10366.7	0.855722
321	Concrete confined	506.437	117.965	111.551	124.8	48.7499	24411	0.796567	154.3	47.6403	23575.9	0.741903	202.9	45.0918	21615.4	0.592639	286.2	41.2687	17485.5	0.821374	354.9	37.8732	13032.3	0.733096	416.3	34.6468	9242.76	0.804092
322	Concrete confined	506.437	141.404	111.551	126.9	48.6822	24356	0.747598	157.7	47.4898	23464.8	0.699206	208.2	44.9019	21414.2	0.546278	294.7	40.9188	16961.6	0.774563	366	37.3677	12308.4	0.684436	430	33.9672	8493.28	0.753494
323	Concrete confined	364.682	161.563	111.551	128.1	48.6427	24325.6	0.70541	159.6	47.4036	23401.1	0.662339	211.8	44.7719	21272.7	0.506387	299.9	40.7024	16634.8	0.734397	373	37.0445	11858.2	0.643163	438.4	33.5436	8055.11	0.7116
324	Concrete confined	506.437	181.722	111.551	128.9	48.6161	24305.2	0.663181	161	47.3391	23353.4	0.625392	214.3	44.681	21172.1	0.466578	303.5	40.5515	16405.9	0.694442	377.9	36.8163	11546.6	0.602812	444.8	33.2174	7732.54	0.670932
325	Concrete confined	506.437	205.161	111.551	129.5	48.596	24289.8	0.614041	162.3	47.2784	23308.6	0.582378	216.4	44.6044	21086.2	0.420348	306.6	40.4208	16207.4	0.648123	382.2	36.6146	11275.9	0.556504	450.4	32.9295	7458.39	0.625108
326	Concrete confined	506.437	228.6	111.551	130	48.5791	24276.9	0.564885	163.1	47.2408	23280.7	0.539303	218	44.5457	21019.9	0.374152	309.1	40.3149	16046.4	0.601846	385.3	36.4683	11082.5	0.510876	454.4	32.7224	7267.23	0.580935
327	Concrete confined	506.437	252.039	111.551	130.4	48.5655	24266.5	0.515716	163.7	47.2123	23259.7	0.496203	219	44.509	20978	0.328045	310.8	40.2427	15936.5	0.555768	387.4	36.3689	10952.3	0.465965	457.2	32.5767	7135.75	0.538247
328	Concrete confined	506.437	275.478	111.551	130.7	48.5553	24258.7	0.466539	164.2	47.1885	23242	0.453081	219.7	44.4833	20948.5	0.281985	312	40.1916	15858.7	0.509828	388.9	36.2977	10859.8	0.421509	459.2	32.4722	7043	0.496649
329	Concrete confined	364.682	295.637	111.551	130.9	48.5485	24253.5	0.424237	164.6	47.1694	23227.9	0.415985	220.4	44.4575	20918.9	0.242321	312.9	40.1532	15800.3	0.470326	390.1	36.2406	10786	0.383257	460.7	32.3937	6974.09	0.461063
330	Concrete confined	506.437	315.796	111.551	131.2	48.5382	24245.7	0.38193	165.1	47.1454	23210.1	0.378879	221.3	44.4243	20880.6	0.202573	314.1	40.1019	15722.3	0.430609	391.5	36.1738	10700.2	0.344649	462.4	32.3045	6896.65	0.424848
331	Concrete confined	506.437	339.235	111.551	131.7	48.521	24232.6	0.332731	165.9	47.1067	23181.4	0.335714	222.5	44.3799	20829.1	0.156272	315.7	40.0334	15618	0.384223	393.3	36.0878	10590.5	0.299368	464.5	32.194	6801.96	0.382157
332	Concrete confined	506.437	362.674	111.551	132.2	48.5037	24219.4	0.28352	166.7	47.0678	23152.6	0.292526	223.8	44.3318	20772.8	0.109892	317.3	39.9647	15513.5	0.337728	395.3	35.992	10469.3	0.253608	466.7	32.0778	6703.93	0.338869
333	Concrete confined	506.437	386.113	111.551	132.8	48.4829	24203.6	0.234298	167.6	47.0237	23119.8	0.249314	225.1	44.2835	20716.1	0.0634581	318.9	39.8958	15408.8	0.291122	397.2	35.9007	10354.7	0.207756	468.8	31.9666	6611.45	0.29543
334	Concrete confined	506.437	409.552	111.551	133.4	48.4618	24187.6	0.18506	168.4	46.9842	23090.5	0.206079	226.2	44.2426	20667.6	0.0170513	320.2	39.8397	15323.6	0.244619	399	35.8139	10246.8	0.161829	470.8	31.8604	6524.37	0.251869
335	Concrete confined	364.682	429.711	111.551	133.9	48.4442	24174.3	0.142702	169.1	46.9494	23064.6	0.168877	227.1	44.209	20627.7	0	321.3	39.7922	15251.4	0.204565	400.4	35.7463	10163.4	0.122391	472.3	31.7805	6459.7	0.214698
336	Concrete unconfined	2426	494.291	111.551	135	32.8928	24144.7	0.246118	170.9	31.5909	22997.3	0.314796	229.9	29.2934	20501.7	0.0460038	325	26.1099	15007.9	0.424118	404.6	23.1089	9915.18	0.415595	476.8	20.1301	6268.98	0.718241
337	Concrete unconfined	162.081	554.182	111.551	136.1	32.8594	24114.9	0.108767	172.4	31.5267	22940.2	0.151745	232.3	29.2187	20391.9	0.00869797	328.4	25.9879	14783.6	0.257909	408.5	22.9542	9687.87	0.262573	480.9	19.9537	6099.46	0.589116
338	Concrete unconfined	4028.79	651.164	111.551	135.8	32.8686	24123.1	0.00193658	172.1	31.5396	22951.7	0.0414423	232	29.228	20405.8	0	328	26.0023	14810	0	408.2	22.9661	9705.25	0.017939	480.8	19.958	6103.55	0.384202
339	Concrete unconfined	162.081	748.145	111.551	135.5	32.8777	24131.2	0	171.7	31.5568	22966.9	0	231.5	29.2436	20428.7	0	327.4	26.0238	14849.6	0	407.7	22.986	9734.25	0	480.5	19.971	6115.82	0.179466
340	Concrete unconfined	4028.79	845.127	111.551	135.4	32.8807	24133.9	0	171.5	31.5653	22974.5	0	231.3	29.2499	20437.9	0	327.1	26.0346	14869.4	0	407.4	22.9979	9751.68	0	480.1	19.9882	6132.22	0
341	Concrete unconfined	162.081	942.109	111.551	135.4	32.8807	24133.9	0	171.4	31.5696	22978.3	0	231.1	29.2561	20447.1	0	326.9	26.0418	14882.6	0	407.1	23.0098	9769.12	0	479.7	20.0054	6148.66	0
342	Concrete unconfined	4028.79	1039.09	111.551	135.4	32.8807	24133.9	0	171.5	31.5653	22974.5	0	231.2	29.253	20442.5	0	327	26.0382	14876	0	407.2	23.0059	9763.31	0	479.8	20.0011	6144.55	0
343	Concrete unconfined	162.081	1136.07	111.551	135.4	32.8807	24133.9	0	171.5	31.5653	22974.5	0	231.2	29.253	20442.5	0	327	26.0382	14876	0	407.2	23.0059	9763.31	0	479.9	19.9968	6140.44	0
344	Concrete unconfined	4028.79	1233.05	111.551	135.4	32.8807	24133.9	0	171.4	31.5696	22978.3	0	231.1	29.2561	20447.1	0	326.9	26.0418	14882.6	0	407.1	23.0098	9769.12	0	479.7	20.0054	6148.66	0
345	Concrete unconfined	162.081	1330.04	111.551	135.3	32.8838	24136.6	0	171.4	31.5696	22978.3	0	231	29.2592	20451.6	0	326.7	26.049	14895.8	0	406.9	23.0178	9780.76	0	479.5	20.0141	6156.89	0
346	Concrete unconfined	4028.79	1427.02	111.551	135.2	32.8868	24139.3	0	171.2	31.5781	22985.9	0	230.7	29.2686	20465.3	0	326.4	26.0597	14915.6	0	406.6	23.0297	9798.23	0	479.1	20.0313	6173.39	0
347	Concrete unconfined	162.081	1524	111.551	135.1	32.8898	24142	0	171	31.5866	22993.5	0	230.5	29.2748	20474.5	0	326.1	26.0705	14935.4	0	406.2	23.0455	9821.55	0	478.8	20.0442	6185.78	0
348	Concrete unconfined	4028.79	1620.98	111.551	135.2	32.8868	24139.3	0	171.2	31.5781	22985.9	0	230.7	29.2686	20465.3	0	326.4	26.0597	14915.6	0	406.6	23.0297	9798.23	0	479.1	20.0313	6173.39	0
349	Concrete unconfined	162.081	1717.96	111.551	135.3	32.8838	24136.6	0	171.4	31.5696	22978.3	0	231	29.2592	20451.6	0	326.7	26.049	14895.8	0	406.9	23.0178	9780.76	0	479.5	20.0141	6156.89	0
350	Concrete unconfined	4028.79	1814.95	111.551	135.4	32.8807	24133.9	0	171.4	31.5696	22978.3	0	231.1	29.2561	20447.1	0	326.9	26.0418	14882.6	0	407.1	23.0098	9769.12	0	479.7	20.0054	6148.66	0
351	Concrete unconfined	162.081	1911.93	111.551	135.4	32.8807	24133.9	0	171.5	31.5653	22974.5	0	231.2	29.253	20442.5	0	327	26.0382	14876	0	407.2	23.0059	9763.31	0	479.9	19.9968	6140.44	0
352	Concrete unconfined	4028.79	2008.91	111.551	135.4	32.8807	24133.9	0	171.5	31.5653	22974.5	0	231.2	29.253	20442.5	0	327	26.0382	14876	0	407.2	23.0059	9763.31	0	479.8	20.0011	6144.55	0
353	Concrete unconfined	162.081	2105.89	111.551	135.4	32.8807	24133.9	0	171.4	31.5696	22978.3	0	231.1	29.2561	20447.1	0	326.9	26.0418	14882.6	0	407.1	23.0098	9769.12	0	479.7	20.0054	6148.66	0
354	Concrete unconfined	4028.79	2202.87	111.551	135.4	32.8807	24133.9	0	171.5	31.5653	22974.5	0	231.3	29.2499	20437.9	0	327.1	26.0346	14869.4	0	407.4	22.9979	9751.68	0	480.1	19.9882	6132.22	0
355	Concrete unconfined	162.081	2299.85	111.551	135.5	32.8777	24131.2	0	171.7	31.5568	22966.9	0	231.5	29.2436	20428.7	0	327.4	26.0238	14849.6	0	407.7	22.986	9734.25	0	480.5	19.971	6115.82	0
356	Concrete unconfined	4028.79	2396.84	111.551	135.8	32.8686	24123.1	0	172.1	31.5396	22951.7	0	232	29.228	20405.8	0	328	26.0023	14810	0	408.2	22.9661	9705.25	0.000236208	480.8	19.958	6103.55	0.0150088
357	Concrete unconfined	162.081	2493.82	111.551	136.1	32.8594	24114.9	0	172.4	31.5267	22940.2	0	232.3	29.2187	20391.9	0	328.4	25.9879	14783.6	0.0208767	408.5	22.9542	9687.87	0.0651846	480.9	19.9537	6099.46	0.0931156
358	Concrete unconfined	2426	2553.71	111.551	135	32.8928	24144.7	0.0127176	170.9	31.5909	22997.3	0.0208488	229.9	29.2934	20501.7	0.0375805	325	26.1099	15007.9	0.058882	404.6	23.1089	9915.18	0.112113	476.8	20.1301	6268.98	0.154392
359	Concrete confined	364.682	2618.29	111.551	133.9	48.4442	24174.3	0	169.1	46.9494	23064.6	0	227.1	44.209	20627.7	0	321.3	39.7922	15251.4	0	400.4	35.7463	10163.4	0	472.3	31.7805	6459.7	0
360	Concrete confined	506.437	2638.45	111.551	133.4	48.4618	24187.6	0	168.4	46.9842	23090.5	0	226.2	44.2426	20667.6	0	320.2	39.8397	15323.6	0	399	35.8139	10246.8	0	470.8	31.8604	6524.37	0
361	Concrete confined	506.437	2661.89	111.551	132.8	48.4829	24203.6	0.0441179	167.6	47.0237	23119.8	0.0403951	225.1	44.2835	20716.1	0	318.9	39.8958	15408.8	0	397.2	35.9007	10354.7	0	468.8	31.9666	6611.45	0
362	Concrete confined	506.437	2685.33	111.551	132.2	48.5037	24219.4	0.0940008	166.7	47.0678	23152.6	0.0880109	223.8	44.3318	20772.8	0	317.3	39.9647	15513.5	0	395.3	35.992	10469.3	0	466.7	32.0778	6703.93	0
363	Concrete confined	506.437	2708.77	111.551	131.7	48.521	24232.6	0.143867	165.9	47.1067	23181.4	0.135591	222.5	44.3799	20829.1	0	315.7	40.0334	15618	0	393.3	36.0878	10590.5	0	464.5	32.194	6801.96	0
364	Concrete confined	506.437	2732.2	111.551	131.2	48.5382	24245.7	0.193718	165.1	47.1454	23210.1	0.183142	221.3	44.4243	20880.6	0	314.1	40.1019	15722.3	0	391.5	36.1738	10700.2	0	462.4	32.3045	6896.65	0
365	Concrete confined	364.682	2752.36	111.551	130.9	48.5485	24253.5	0.236582	164.6	47.1694	23227.9	0.224011	220.4	44.4575	20918.9	0.002027	312.9	40.1532	15800.3	0	390.1	36.2406	10786	0	460.7	32.3937	6974.09	0
366	Concrete confined	506.437	2772.52	111.551	130.7	48.5553	24258.7	0.279434	164.2	47.1885	23242	0.264864	219.7	44.4833	20948.5	0.0235235	312	40.1916	15858.7	0.0109412	388.9	36.2977	10859.8	0	459.2	32.4722	7043	0
367	Concrete confined	506.437	2795.96	111.551	130.4	48.5655	24266.5	0.32926	163.7	47.2123	23259.7	0.312348	219	44.509	20978	0.0484617	310.8	40.2427	15936.5	0.0339635	387.4	36.3689	10952.3	0.0222743	457.2	32.5767	7135.75	0
368	Concrete confined	506.437	2819.4	111.551	130	48.5791	24276.9	0.379076	163.1	47.2408	23280.7	0.359821	218	44.5457	21019.9	0.0734882	309.1	40.3149	16046.4	0.0573208	385.3	36.4683	11082.5	0.0467006	454.4	32.7224	7267.23	0
369	Concrete confined	506.437	2842.84	111.551	129.5	48.596	24289.8	0.428886	162.3	47.2784	23308.6	0.407275	216.4	44.6044	21086.2	0.0986909	306.6	40.4208	16207.4	0.0811901	382.2	36.6146	11275.9	0.0726687	450.4	32.9295	7458.39	0
370	Concrete confined	506.437	2866.28	111.551	128.9	48.6161	24305.2	0.47868	161	47.3391	23353.4	0.454694	214.3	44.681	21172.1	0.12401	303.5	40.5515	16405.9	0.105363	377.9	36.8163	11546.6	0.100579	444.8	33.2174	7732.54	0.0109205
371	Concrete confined	364.682	2886.44	111.551	128.1	48.6427	24325.6	0.521489	159.6	47.4036	23401.1	0.495434	211.8	44.7719	21272.7	0.145956	299.9	40.7024	16634.8	0.126651	373	37.0445	11858.2	0.125746	438.4	33.5436	8055.11	0.042322
372	Concrete confined	506.437	2906.6	111.551	126.9	48.6822	24356	0.564268	157.7	47.4898	23464.8	0.536121	208.2	44.9019	21414.2	0.16886	294.7	40.9188	16961.6	0.148759	366	37.3677	12308.4	0.152863	430	33.9672	8493.28	0.0766824
373	Concrete confined	506.437	2930.03	111.551	124.8	48.7499	24411	0.613946	154.3	47.6403	23575.9	0.583301	202.9	45.0918	21615.4	0.196341	286.2	41.2687	17485.5	0.175484	354.9	37.8732	13032.3	0.186419	416.3	34.6468	9242.76	0.121519
374	Concrete confined	506.437	2953.47	111.551	121.8	48.8437	24515.6	0.663537	149.5	47.8446	23726.9	0.630304	195.2	45.4962	21958.3	0.223429	274.1	41.7583	18205.2	0.203356	339.6	38.5559	14042.4	0.221949	397	35.5812	10366.7	0.170764
375	Concrete confined	506.437	2976.91	111.551	117.5	48.9724	24659.8	0.712992	143.1	48.1024	23918	0.677079	184.8	46.1123	22434.3	0.249993	258.3	42.3826	19090.4	0.231761	319	39.4499	15402.3	0.258622	371.7	36.7661	11941.4	0.220698
376	Concrete confined	506.437	3000.35	111.551	111.7	49.1352	24843.8	0.762284	134.7	48.4158	24152.8	0.723575	172.1	46.7979	22951.7	0.276367	238.9	43.126	20081	0.260734	293.6	40.5125	17030.2	0.294263	341.4	38.1269	13923.1	0.267426
377	Concrete confined	364.682	3020.51	111.551	105.4	49.2982	25030.2	0.804537	126	48.7114	24378.6	0.76335	159.3	47.4173	23411.2	0.298861	219.2	43.8547	20969.6	0.285753	268.5	41.5201	18526.4	0.322938	310.6	39.4463	15949.5	0.303596
378	Concrete unconfined	411.604	3038.47	111.551	97.9	33.7979	25234.1	1	116.2	33.4045	24702.1	1	145.6	32.554	23844.7	0.711259	198.4	30.2842	21801.5	0.694204	241.9	28.9167	19935.1	0.763635	278.4	27.7259	17953.2	0.754554
379	Concrete unconfined	411.604	9.525	133.158	94	33.869	25332.3	1	111.6	33.5129	24846.9	1	140.9	32.7088	23981.2	1	193.6	30.5325	22034.8	1	236.3	29.0934	20205.1	1	272.4	27.9262	18303.5	1
380	Concrete confined	364.682	27.4892	133.158	100.2	49.4221	25173.7	0.983618	119.5	48.9134	24593.6	0.9036	152	47.7394	23649.1	0.762317	210.2	44.1787	21336.1	0.996954	257.9	41.9329	19112	0.915487	298.3	39.9554	16735.8	0.989015
381	Concrete confined	506.437	47.6479	133.158	105.7	49.2907	25021.7	0.942012	127.2	48.6723	24348.5	0.867663	163	47.2455	23284.2	0.724912	226.8	43.5767	20641	0.959635	279.4	41.0877	17894	0.879217	324.1	38.8759	15067.3	0.956312
382	Concrete confined	506.437	71.087	133.158	112.2	49.1216	24828.4	0.893602	136.8	48.3401	24095.7	0.825893	177.1	46.5366	22755.9	0.681387	248.4	42.7652	19609.8	0.915012	306.9	39.9615	16188.1	0.833868	357.8	37.3982	12842.2	0.912218
383	Concrete confined	506.437	94.5261	133.158	117.3	48.9782	24666.3	0.845017	144	48.0671	23891.8	0.78379	188.3	45.9106	22279.7	0.637304	265.3	42.1081	18706.4	0.8693	328.4	39.0455	14783.6	0.786624	384.4	36.1769	11138.5	0.864308
384	Concrete confined	506.437	117.965	133.158	120.8	48.8743	24549.8	0.796237	149.6	47.8405	23723.8	0.741433	197.1	45.3782	21865.8	0.592709	278.2	41.5935	17965	0.822931	345.4	38.299	13658.5	0.738173	404.8	35.2068	9903.46	0.814493
385	Concrete confined	506.437	141.404	133.158	123.6	48.7878	24453.2	0.747351	153.8	47.662	23591.9	0.698849	203.7	45.0632	21585.6	0.546917	287.7	41.2073	17394.1	0.776304	358.1	37.7283	12822.6	0.689594	420.9	34.4201	8986.4	0.763655
386	Concrete confined	364.682	161.563	133.158	125.1	48.7403	24401.1	0.705208	156	47.5657	23520.8	0.662042	207.2	44.9379	21452.8	0.507136	293.3	40.9768	17048.8	0.736316	365	37.4136	12373.2	0.649085	429.6	33.9872	8514.55	0.722765
387	Concrete confined	506.437	181.722	133.158	126	48.7114	24378.6	0.663009	157.5	47.4988	23471.4	0.625138	209.7	44.8478	21355.7	0.467416	297.1	40.8192	16811.3	0.696542	369.8	37.1927	12063.3	0.609417	435.6	33.6854	8199.32	0.683818
388	Concrete confined	506.437	205.161	133.158	127.1	48.6756	24351	0.613923	159.4	47.4127	23407.9	0.582203	212.7	44.7392	21236.7	0.421105	301.5	40.6354	16533.2	0.650017	375.7	36.919	11686.1	0.562375	442.7	33.3248	7837.3	0.637061
389	Concrete confined	506.437	228.6	133.158	127.9	48.6493	24330.7	0.564803	160.7	47.353	23363.7	0.539189	214.9	44.6591	21147.7	0.374852	304.6	40.5052	16335.6	0.603698	379.8	36.7273	11426.7	0.516269	447.8	33.0635	7584.72	0.592051
390	Concrete confined	506.437	252.039	133.158	128.4	48.6328	24318	0.515658	161.6	47.3112	23332.8	0.496131	216.4	44.6044	21086.2	0.328685	306.6	40.4208	16207.4	0.557652	382.6	36.5957	11250.9	0.470999	451.4	32.8778	7410.23	0.548679
391	Concrete confined	506.437	275.478	133.158	128.9	48.6161	24305.2	0.466506	162.3	47.2784	23308.6	0.453041	217.6	44.5604	21036.5	0.282543	308.1	40.3573	16110.9	0.511713	384.6	36.5014	11126	0.426286	454	32.7432	7286.17	0.506532
392	Concrete confined	364.682	295.637	133.158	129.2	48.6061	24297.5	0.424221	162.7	47.2596	23294.7	0.415968	218.3	44.5347	21007.3	0.242913	309.1	40.3149	16046.4	0.472274	385.8	36.4447	11051.4	0.388252	455.5	32.6652	7215.35	0.471365
393	Concrete confined	506.437	315.796	133.158	129.5	48.596	24289.8	0.38193	163.3	47.2313	23273.7	0.378884	219.2	44.5017	20969.6	0.203203	310.2	40.2682	15975.4	0.432729	387.2	36.3784	10964.7	0.349877	457.2	32.5767	7135.75	0.435601
394	Concrete confined	506.437	339.235	133.158	130	48.5791	24276.9	0.332749	164.1	47.1933	23245.6	0.335744	220.4	44.4575	20918.9	0.156945	311.9	40.1958	15865.2	0.386434	389.3	36.2787	10835.1	0.304507	459.6	32.4513	7024.57	0.392825
395	Concrete confined	506.437	362.674	133.158	130.5	48.5621	24263.9	0.283557	164.9	47.155	23217.2	0.292582	221.7	44.4095	20863.5	0.110611	313.6	40.1233	15754.8	0.340027	391.2	36.1882	10718.6	0.259164	461.8	32.336	6923.9	0.350083
396	Concrete confined	506.437	386.113	133.158	131	48.5451	24250.9	0.234358	165.7	47.1164	23188.6	0.2494	222.8	44.3688	20816.2	0.0642944	315.1	40.0591	15657.2	0.293633	393	36.1022	10608.8	0.213745	463.8	32.2309	6833.41	0.307429
397	Concrete confined	506.437	409.552	133.158	131.6	48.5245	24235.2	0.18514	166.5	47.0776	23159.8	0.206193	223.9	44.3281	20768.5	0.0179369	316.5	39.9991	15565.8	0.247207	394.6	36.0256	10511.6	0.168414	465.6	32.136	6752.8	0.264925
398	Concrete confined	364.682	429.711	133.158	132	48.5107	24224.7	0.142805	167	47.0532	23141.7	0.16903	224.6	44.3021	20738	0	317.4	39.9604	15507	0.207421	395.6	35.9776	10451.1	0.129853	466.7	32.0778	6703.93	0.229257
399	Concrete unconfined	2426	494.291	133.158	133	32.9526	24198.3	0.246118	168.6	31.6877	23083.1	0.314796	227	29.3834	20632.1	0.0463435	320.8	26.2599	15284.2	0.425104	399.4	23.3141	10222.9	0.417918	470.9	20.3826	6520.04	0.721793
400	Concrete unconfined	162.081	554.182	133.158	133.9	32.9259	24174.3	0.108767	170.1	31.6248	23027.3	0.151745	229.3	29.3121	20528.9	0.00906274	324.1	26.1421	15067.3	0.259032	403.2	23.1643	9997.52	0.265186	475.3	20.1945	6332.01	0.592812
401	Concrete unconfined	4028.79	651.164	133.158	133.8	32.9289	24177	0.00193658	170	31.629	23031.1	0.0414423	229.2	29.3152	20533.4	0	324	26.1457	15073.8	0	403.2	23.1643	9997.52	0.0206713	475.3	20.1945	6332.01	0.388219
402	Concrete unconfined	162.081	748.145	133.158	133.7	32.9319	24179.6	0	169.7	31.6416	23042.3	0	229	29.3214	20542.5	0	323.8	26.1528	15087	0	403.1	23.1682	10003.4	0	475.1	20.2031	6340.45	0.183786
403	Concrete unconfined	4028.79	845.127	133.158	133.6	32.9348	24182.3	0	169.6	31.6458	23046	0	228.8	29.3276	20551.5	0	323.5	26.1636	15106.8	0	402.7	23.184	10027	0	474.7	20.2202	6357.37	0
404	Concrete unconfined	162.081	942.109	133.158	133.5	32.9378	24185	0	169.4	31.6542	23053.5	0	228.5	29.3369	20565	0	323.2	26.1743	15126.5	0	402.4	23.1959	10044.8	0	474.3	20.2373	6374.33	0
405	Concrete unconfined	4028.79	1039.09	133.158	133.5	32.9378	24185	0	169.5	31.65	23049.7	0	228.6	29.3338	20560.5	0	323.2	26.1743	15126.5	0	402.4	23.1959	10044.8	0	474.4	20.2331	6370.09	0
406	Concrete unconfined	162.081	1136.07	133.158	133.5	32.9378	24185	0	169.5	31.65	23049.7	0	228.6	29.3338	20560.5	0	323.3	26.1707	15119.9	0	402.5	23.1919	10038.8	0	474.5	20.2288	6365.85	0
407	Concrete unconfined	4028.79	1233.05	133.158	133.5	32.9378	24185	0	169.4	31.6542	23053.5	0	228.5	29.3369	20565	0	323.2	26.1743	15126.5	0	402.3	23.1998	10050.7	0	474.3	20.2373	6374.33	0
408	Concrete unconfined	162.081	1330.04	133.158	133.4	32.9408	24187.6	0	169.3	31.6584	23057.2	0	228.4	29.34	20569.5	0	323	26.1814	15139.6	0	402.2	23.2038	10056.6	0	474.1	20.2459	6382.82	0
409	Concrete unconfined	4028.79	1427.02	133.158	133.3	32.9438	24190.3	0	169.2	31.6626	23060.9	0	228.2	29.3462	20578.5	0	322.7	26.1921	15159.4	0	401.9	23.2156	10074.3	0	473.7	20.263	6399.84	0
410	Concrete unconfined	162.081	1524	133.158	133.2	32.9467	24193	0	169	31.671	23068.3	0	228	29.3524	20587.4	0	322.5	26.1993	15172.5	0	401.6	23.2274	10092.1	0	473.4	20.2759	6412.63	0
411	Concrete unconfined	4028.79	1620.98	133.158	133.3	32.9438	24190.3	0	169.2	31.6626	23060.9	0	228.2	29.3462	20578.5	0	322.7	26.1921	15159.4	0	401.9	23.2156	10074.3	0	473.7	20.263	6399.84	0
412	Concrete unconfined	162.081	1717.96	133.158	133.4	32.9408	24187.6	0	169.3	31.6584	23057.2	0	228.4	29.34	20569.5	0	323	26.1814	15139.6	0	402.2	23.2038	10056.6	0	474.1	20.2459	6382.82	0
413	Concrete unconfined	4028.79	1814.95	133.158	133.5	32.9378	24185	0	169.4	31.6542	23053.5	0	228.5	29.3369	20565	0	323.2	26.1743	15126.5	0	402.3	23.1998	10050.7	0	474.3	20.2373	6374.33	0
414	Concrete unconfined	162.081	1911.93	133.158	133.5	32.9378	24185	0	169.5	31.65	23049.7	0	228.6	29.3338	20560.5	0	323.3	26.1707	15119.9	0	402.5	23.1919	10038.8	0	474.5	20.2288	6365.85	0
415	Concrete unconfined	4028.79	2008.91	133.158	133.5	32.9378	24185	0	169.5	31.65	23049.7	0	228.6	29.3338	20560.5	0	323.2	26.1743	15126.5	0	402.4	23.1959	10044.8	0	474.4	20.2331	6370.09	0
416	Concrete unconfined	162.081	2105.89	133.158	133.5	32.9378	24185	0	169.4	31.6542	23053.5	0	228.5	29.3369	20565	0	323.2	26.1743	15126.5	0	402.4	23.1959	10044.8	0	474.3	20.2373	6374.33	0
417	Concrete unconfined	4028.79	2202.87	133.158	133.6	32.9348	24182.3	0	169.6	31.6458	23046	0	228.8	29.3276	20551.5	0	323.5	26.1636	15106.8	0	402.7	23.184	10027	0	474.7	20.2202	6357.37	0
418	Concrete unconfined	162.081	2299.85	133.158	133.7	32.9319	24179.6	0	169.7	31.6416	23042.3	0	229	29.3214	20542.5	0	323.8	26.1528	15087	0	403.1	23.1682	10003.4	0	475.1	20.2031	6340.45	0
419	Concrete unconfined	4028.79	2396.84	133.158	133.8	32.9289	24177	0	170	31.629	23031.1	0	229.2	29.3152	20533.4	0	324	26.1457	15073.8	0	403.2	23.1643	9997.52	0.00298797	475.3	20.1945	6332.01	0.0197274
420	Concrete unconfined	162.081	2493.82	133.158	133.9	32.9259	24174.3	0	170.1	31.6248	23027.3	0	229.3	29.3121	20528.9	0	324.1	26.1421	15067.3	0.0221181	403.2	23.1643	9997.52	0.0680287	475.3	20.1945	6332.01	0.09777
421	Concrete unconfined	2426	2553.71	133.158	133	32.9526	24198.3	0.0127176	168.6	31.6877	23083.1	0.0208488	227	29.3834	20632.1	0.0379214	320.8	26.2599	15284.2	0.0600418	399.4	23.3141	10222.9	0.114774	470.9	20.3826	6520.04	0.159068
422	Concrete confined	364.682	2618.29	133.158	132	48.5107	24224.7	0	167	47.0532	23141.7	0	224.6	44.3021	20738	0	317.4	39.9604	15507	0	395.6	35.9776	10451.1	0	466.7	32.0778	6703.93	0
423	Concrete confined	506.437	2638.45	133.158	131.6	48.5245	24235.2	0	166.5	47.0776	23159.8	0	223.9	44.3281	20768.5	0	316.5	39.9991	15565.8	0	394.6	36.0256	10511.6	0	465.6	32.136	6752.8	0
424	Concrete confined	506.437	2661.89	133.158	131	48.5451	24250.9	0.0442538	165.7	47.1164	23188.6	0.0406113	222.8	44.3688	20816.2	0	315.1	40.0591	15657.2	0	393	36.1022	10608.8	0	463.8	32.2309	6833.41	0
425	Concrete confined	506.437	2685.33	133.158	130.5	48.5621	24263.9	0.0941095	164.9	47.155	23217.2	0.088186	221.7	44.4095	20863.5	0	313.6	40.1233	15754.8	0	391.2	36.1882	10718.6	0	461.8	32.336	6923.9	0
426	Concrete confined	506.437	2708.77	133.158	130	48.5791	24276.9	0.143956	164.1	47.1933	23245.6	0.135737	220.4	44.4575	20918.9	0	311.9	40.1958	15865.2	0	389.3	36.2787	10835.1	0	459.6	32.4513	7024.57	0
427	Concrete confined	506.437	2732.2	133.158	129.5	48.596	24289.8	0.193788	163.3	47.2313	23273.7	0.183259	219.2	44.5017	20969.6	0	310.2	40.2682	15975.4	0	387.2	36.3784	10964.7	0	457.2	32.5767	7135.75	0
428	Concrete confined	364.682	2752.36	133.158	129.2	48.6061	24297.5	0.236636	162.7	47.2596	23294.7	0.22411	218.3	44.5347	21007.3	0.00280832	309.1	40.3149	16046.4	0	385.8	36.4447	11051.4	0	455.5	32.6652	7215.35	0
429	Concrete confined	506.437	2772.52	133.158	128.9	48.6161	24305.2	0.279474	162.3	47.2784	23308.6	0.264937	217.6	44.5604	21036.5	0.0242833	308.1	40.3573	16110.9	0.014014	384.6	36.5014	11126	0.00519719	454	32.7432	7286.17	0
430	Concrete confined	506.437	2795.96	133.158	128.4	48.6328	24318	0.329283	161.6	47.3112	23332.8	0.312397	216.4	44.6044	21086.2	0.0493706	306.6	40.4208	16207.4	0.0371735	382.6	36.5957	11250.9	0.0293819	451.4	32.8778	7410.23	0
431	Concrete confined	506.437	2819.4	133.158	127.9	48.6493	24330.7	0.379078	160.7	47.353	23363.7	0.359841	214.9	44.6591	21147.7	0.0745315	304.6	40.5052	16335.6	0.0606394	379.8	36.7273	11426.7	0.0545379	447.8	33.0635	7584.72	0
432	Concrete confined	506.437	2842.84	133.158	127.1	48.6756	24351	0.428863	159.4	47.4127	23407.9	0.407256	212.7	44.7392	21236.7	0.0998813	301.5	40.6354	16533.2	0.0847835	375.7	36.919	11686.1	0.0814757	442.7	33.3248	7837.3	0
433	Concrete confined	506.437	2866.28	133.158	126	48.7114	24378.6	0.478621	157.5	47.4988	23471.4	0.454621	209.7	44.8478	21355.7	0.125415	297.1	40.8192	16811.3	0.109629	369.8	37.1927	12063.3	0.11085	435.6	33.6854	8199.32	0.0322462
434	Concrete confined	364.682	2886.44	133.158	125.1	48.7403	24401.1	0.521402	156	47.5657	23520.8	0.495317	207.2	44.9379	21452.8	0.147293	293.3	40.9768	17048.8	0.130822	365	37.4136	12373.2	0.135278	429.6	33.9872	8514.55	0.0613298
435	Concrete confined	506.437	2906.6	133.158	123.6	48.7878	24453.2	0.564145	153.8	47.662	23591.9	0.53595	203.7	45.0632	21585.6	0.170091	287.7	41.2073	17394.1	0.152881	358.1	37.7283	12822.6	0.161517	420.9	34.4201	8986.4	0.0945716
436	Concrete confined	506.437	2930.03	133.158	120.8	48.8743	24549.8	0.613761	149.6	47.8405	23723.8	0.58304	197.1	45.3782	21865.8	0.197313	278.2	41.5935	17965	0.1797	345.4	38.299	13658.5	0.195488	404.8	35.2068	9903.46	0.140792
437	Concrete confined	506.437	2953.47	133.158	117.3	48.9782	24666.3	0.663295	144	48.0671	23891.8	0.629946	188.3	45.9106	22279.7	0.223917	265.3	42.1081	18706.4	0.207357	328.4	39.0455	14783.6	0.230854	384.4	36.1769	11138.5	0.187858
438	Concrete confined	506.437	2976.91	133.158	112.2	49.1216	24828.4	0.712677	136.8	48.3401	24095.7	0.676626	177.1	46.5366	22755.9	0.2504	248.4	42.7652	19609.8	0.235486	306.9	39.9615	16188.1	0.266215	357.8	37.3982	12842.2	0.234996
439	Concrete confined	506.437	3000.35	133.158	105.7	49.2907	25021.7	0.761908	127.2	48.6723	24348.5	0.723012	163	47.2455	23284.2	0.276702	226.8	43.5767	20641	0.264328	279.4	41.0877	17894	0.300879	324.1	38.8759	15067.3	0.280029
440	Concrete confined	364.682	3020.51	133.158	100.2	49.4221	25173.7	0.804205	119.5	48.9134	24593.6	0.762857	152	47.7394	23649.1	0.299046	210.2	44.1787	21336.1	0.28791	257.9	41.9329	19112	0.326715	298.3	39.9554	16735.8	0.310154
441	Concrete unconfined	411.604	3038.47	133.158	94	33.869	25332.3	1	111.6	33.5129	24846.9	1	140.9	32.7088	23981.2	0.711259	193.6	30.5325	22034.8	0.694204	236.3	29.0934	20205.1	0.764148	272.4	27.9262	18303.5	0.755329
442	Concrete unconfined	321.532	9.525	152.4	94	33.869	25332.3	1	111.9	33.506	24837.6	1	141.4	32.6927	23967	1	194.7	30.4763	21982.4	1	237.6	29.0526	20143.3	1	273.9	27.8763	18216.8	1
443	Steel	284.878	27.4892	152.4	99.2	413.686	199948	0	118.5	413.686	199948	0	150.6	413.686	199948	0	208.5	413.686	199948	1	255.5	413.686	199948	0	295.5	413.686	199948	0
444	Concrete confined	395.613	47.6479	152.4	103.7	49.3397	25078.2	0.941838	124.9	48.7467	24407.5	0.867431	160	47.3852	23387.6	0.724597	222.7	43.7272	20820.5	0.95969	273.6	41.3188	18234.2	0.880014	317.6	39.1521	15493.9	0.957748
445	Concrete confined	395.613	71.087	152.4	111.2	49.1486	24859.1	0.893515	135.4	48.3908	24133.9	0.825748	175.5	46.6214	22819.6	0.681218	246	42.8569	19731.4	0.915172	303.6	40.0994	16399.5	0.834695	354	37.5687	13091.5	0.913771
446	Concrete confined	395.613	94.5261	152.4	116.3	49.0071	24698.8	0.844932	143	48.1063	23920.9	0.783688	187	45.9861	22337.8	0.637175	263	42.1987	18834	0.869581	326	39.1493	14942	0.787517	381.1	36.3311	11344.9	0.866344
447	Concrete confined	395.613	117.965	152.4	120.2	48.8924	24570.1	0.796189	148.7	47.8778	23751.4	0.741346	195.9	45.4529	21924.4	0.592604	276.3	41.67	18076.8	0.823271	343.1	38.4011	13810.6	0.739315	402.5	35.3176	10038.8	0.816411
448	Concrete confined	395.613	141.404	152.4	123.1	48.8035	24470.7	0.747314	153.2	47.688	23611.1	0.698795	202.9	45.0918	21615.4	0.547027	287	41.236	17436.8	0.776468	356.8	37.7872	12907.7	0.690398	419.2	34.504	9080.6	0.765442
449	Steel	284.878	161.563	152.4	124.6	413.686	199948	0	155.4	413.686	199948	0	206.4	413.686	199948	0	292	413.686	199948	0	363.5	413.686	199948	0	427.5	413.686	199948	0
450	Concrete confined	395.613	181.722	152.4	125.4	48.7307	24393.6	0.662974	156.8	47.5301	23494.5	0.625088	208.7	44.8839	21394.8	0.467592	295.3	40.894	16924.1	0.697102	367.9	37.2803	12185.7	0.610881	433	33.8165	8334.88	0.687236
451	Concrete confined	395.613	205.161	152.4	126.8	48.6854	24358.6	0.613908	158.9	47.4355	23424.7	0.582173	212.2	44.7574	21256.7	0.421205	300.3	40.6857	16609.4	0.650445	374.5	36.9748	11762.5	0.563414	441.4	33.3911	7902.68	0.638986
452	Concrete confined	395.613	228.6	152.4	127.5	48.6625	24340.9	0.564788	160.2	47.376	23380.8	0.539166	214.4	44.6774	21168.1	0.374963	303.6	40.5473	16399.5	0.604096	378.7	36.7788	11496	0.51731	446.8	33.1149	7633.75	0.59367
453	Concrete confined	395.613	252.039	152.4	128.1	48.6427	24325.6	0.51565	161.2	47.3298	23346.6	0.496117	216	44.619	21102.7	0.328781	306	40.4461	16245.9	0.557913	381.5	36.6475	11319.8	0.472116	450.4	32.9295	7458.39	0.550416
454	Concrete confined	395.613	275.478	152.4	128.7	48.6228	24310.3	0.466503	162.1	47.2878	23315.5	0.453037	217.2	44.5751	21053.1	0.282648	307.9	40.3658	16123.8	0.511807	384.1	36.525	11157.2	0.426827	453.2	32.7846	7324.17	0.508007
455	Steel	284.878	295.637	152.4	129	413.686	199948	0	162.6	413.686	199948	0	218	413.686	199948	0	308.9	413.686	199948	0	385.3	413.686	199948	0	454.7	413.686	199948	0
456	Concrete confined	395.613	315.796	152.4	129.3	48.6027	24294.9	0.38193	163.1	47.2408	23280.7	0.378885	218.7	44.52	20990.6	0.203351	309.9	40.281	15994.8	0.432888	386.5	36.4116	11008	0.350706	456.2	32.6288	7182.49	0.437605
457	Concrete confined	395.613	339.235	152.4	129.8	48.5859	24282.1	0.332751	163.9	47.2028	23252.6	0.335747	220	44.4722	20935.8	0.157072	311.7	40.2044	15878.2	0.386548	388.7	36.3072	10872.1	0.305259	458.7	32.4984	7066.1	0.394728
458	Concrete confined	395.613	362.674	152.4	130.3	48.5689	24269.1	0.283562	164.7	47.1646	23224.3	0.292588	221.2	44.428	20884.8	0.11078	313.3	40.1361	15774.3	0.340209	390.5	36.2215	10761.5	0.260089	461	32.378	6960.37	0.351862
459	Concrete confined	395.613	386.113	152.4	130.8	48.5519	24256.1	0.234364	165.5	47.1261	23195.8	0.249409	222.4	44.3836	20833.4	0.064438	314.8	40.072	15676.7	0.293827	392.3	36.1356	10651.4	0.214719	463.1	32.2677	6864.97	0.309062
460	Concrete confined	395.613	409.552	152.4	131.4	48.5314	24240.4	0.185148	166.3	47.0873	23167	0.206205	223.7	44.3355	20777.2	0.018013	316.3	40.0076	15578.9	0.247344	394	36.0543	10548	0.16929	465.1	32.1623	6775.11	0.266145
461	Steel	284.878	429.711	152.4	131.7	413.686	199948	0	166.8	413.686	199948	0	224.3	413.686	199948	0	317.1	413.686	199948	0	394.9	413.686	199948	0	466.1	413.686	199948	0
462	Concrete unconfined	1895.12	494.291	152.4	132.7	32.9615	24206.2	0.246118	168.2	31.7043	23097.8	0.314796	226.7	29.3926	20645.4	0.0463781	320.1	26.2848	15330.2	0.425265	398.7	23.3416	10264.8	0.418224	470.4	20.404	6541.71	0.722089
463	Concrete unconfined	126.613	554.182	152.4	133.7	32.9319	24179.6	0.108767	169.8	31.6374	23038.6	0.151745	229.1	29.3183	20538	0.00908669	323.4	26.1671	15113.3	0.259211	402.7	23.184	10027	0.265428	474.7	20.2202	6357.37	0.593201
464	Concrete unconfined	3147.17	651.164	152.4	133.6	32.9348	24182.3	0.00193658	169.7	31.6416	23042.3	0.0414423	229	29.3214	20542.5	0	323.3	26.1707	15119.9	0	402.7	23.184	10027	0.0209389	474.9	20.2116	6348.91	0.388507
465	Concrete unconfined	126.613	748.145	152.4	133.4	32.9408	24187.6	0	169.4	31.6542	23053.5	0	228.9	29.3245	20547	0	323.2	26.1743	15126.5	0	402.6	23.188	10032.9	0	474.8	20.2159	6353.14	0.184023
466	Concrete unconfined	3147.17	845.127	152.4	133.3	32.9438	24190.3	0	169.2	31.6626	23060.9	0	228.6	29.3338	20560.5	0	322.8	26.1886	15152.8	0	402.2	23.2038	10056.6	0	474.4	20.2331	6370.09	0
467	Concrete unconfined	126.613	942.109	152.4	133.2	32.9467	24193	0	169.1	31.6668	23064.6	0	228.3	29.3431	20574	0	322.5	26.1993	15172.5	0	401.9	23.2156	10074.3	0	474	20.2502	6387.07	0
468	Concrete unconfined	3147.17	1039.09	152.4	133.3	32.9438	24190.3	0	169.1	31.6668	23064.6	0	228.4	29.34	20569.5	0	322.6	26.1957	15165.9	0	401.9	23.2156	10074.3	0	474.1	20.2459	6382.82	0
469	Concrete unconfined	126.613	1136.07	152.4	133.3	32.9438	24190.3	0	169.2	31.6626	23060.9	0	228.4	29.34	20569.5	0	322.6	26.1957	15165.9	0	402	23.2117	10068.4	0	474.1	20.2459	6382.82	0
470	Concrete unconfined	3147.17	1233.05	152.4	133.2	32.9467	24193	0	169.1	31.6668	23064.6	0	228.3	29.3431	20574	0	322.5	26.1993	15172.5	0	401.8	23.2195	10080.2	0	474	20.2502	6387.07	0
471	Concrete unconfined	126.613	1330.04	152.4	133.2	32.9467	24193	0	169	31.671	23068.3	0	228.2	29.3462	20578.5	0	322.3	26.2064	15185.7	0	401.7	23.2235	10086.2	0	473.8	20.2587	6395.58	0
472	Concrete unconfined	3147.17	1427.02	152.4	133.1	32.9497	24195.6	0	168.9	31.6752	23072	0	228	29.3524	20587.4	0	322.1	26.2135	15198.8	0	401.4	23.2353	10104	0	473.4	20.2759	6412.63	0
473	Concrete unconfined	126.613	1524	152.4	133	32.9526	24198.3	0	168.7	31.6835	23079.4	0	227.8	29.3586	20596.4	0	321.9	26.2207	15212	0	401.1	23.2471	10121.8	0	473.1	20.2887	6425.44	0
474	Concrete unconfined	3147.17	1620.98	152.4	133.1	32.9497	24195.6	0	168.9	31.6752	23072	0	228	29.3524	20587.4	0	322.1	26.2135	15198.8	0	401.4	23.2353	10104	0	473.4	20.2759	6412.63	0
475	Concrete unconfined	126.613	1717.96	152.4	133.2	32.9467	24193	0	169	31.671	23068.3	0	228.2	29.3462	20578.5	0	322.3	26.2064	15185.7	0	401.7	23.2235	10086.2	0	473.8	20.2587	6395.58	0
476	Concrete unconfined	3147.17	1814.95	152.4	133.2	32.9467	24193	0	169.1	31.6668	23064.6	0	228.3	29.3431	20574	0	322.5	26.1993	15172.5	0	401.8	23.2195	10080.2	0	474	20.2502	6387.07	0
477	Concrete unconfined	126.613	1911.93	152.4	133.3	32.9438	24190.3	0	169.2	31.6626	23060.9	0	228.4	29.34	20569.5	0	322.6	26.1957	15165.9	0	402	23.2117	10068.4	0	474.1	20.2459	6382.82	0
478	Concrete unconfined	3147.17	2008.91	152.4	133.3	32.9438	24190.3	0	169.1	31.6668	23064.6	0	228.4	29.34	20569.5	0	322.6	26.1957	15165.9	0	401.9	23.2156	10074.3	0	474.1	20.2459	6382.82	0
479	Concrete unconfined	126.613	2105.89	152.4	133.2	32.9467	24193	0	169.1	31.6668	23064.6	0	228.3	29.3431	20574	0	322.5	26.1993	15172.5	0	401.9	23.2156	10074.3	0	474	20.2502	6387.07	0
480	Concrete unconfined	3147.17	2202.87	152.4	133.3	32.9438	24190.3	0	169.2	31.6626	23060.9	0	228.6	29.3338	20560.5	0	322.8	26.1886	15152.8	0	402.2	23.2038	10056.6	0	474.4	20.2331	6370.09	0
481	Concrete unconfined	126.613	2299.85	152.4	133.4	32.9408	24187.6	0	169.4	31.6542	23053.5	0	228.9	29.3245	20547	0	323.2	26.1743	15126.5	0	402.6	23.188	10032.9	0	474.8	20.2159	6353.14	0
482	Concrete unconfined	3147.17	2396.84	152.4	133.6	32.9348	24182.3	0	169.7	31.6416	23042.3	0	229	29.3214	20542.5	0	323.3	26.1707	15119.9	0	402.7	23.184	10027	0.00325752	474.9	20.2116	6348.91	0.0200651
483	Concrete unconfined	126.613	2493.82	152.4	133.7	32.9319	24179.6	0	169.8	31.6374	23038.6	0	229.1	29.3183	20538	0	323.4	26.1671	15113.3	0.0223158	402.7	23.184	10027	0.0682912	474.7	20.2202	6357.37	0.0982604
484	Concrete unconfined	1895.12	2553.71	152.4	132.7	32.9615	24206.2	0.0127176	168.2	31.7043	23097.8	0.0208488	226.7	29.3926	20645.4	0.0379561	320.1	26.2848	15330.2	0.0602309	398.7	23.3416	10264.8	0.115124	470.4	20.404	6541.71	0.159457
485	Steel	284.878	2618.29	152.4	131.7	413.686	199948	0	166.8	413.686	199948	0	224.3	413.686	199948	0	317.1	413.686	199948	0	394.9	413.686	199948	0	466.1	413.686	199948	0
486	Concrete confined	395.613	2638.45	152.4	131.4	48.5314	24240.4	0	166.3	47.0873	23167	0	223.7	44.3355	20777.2	0	316.3	40.0076	15578.9	0	394	36.0543	10548	0	465.1	32.1623	6775.11	0
487	Concrete confined	395.613	2661.89	152.4	130.8	48.5519	24256.1	0.0442687	165.5	47.1261	23195.8	0.0406337	222.4	44.3836	20833.4	0	314.8	40.072	15676.7	0	392.3	36.1356	10651.4	0	463.1	32.2677	6864.97	0
488	Concrete confined	395.613	2685.33	152.4	130.3	48.5689	24269.1	0.0941221	164.7	47.1646	23224.3	0.0882053	221.2	44.428	20884.8	0	313.3	40.1361	15774.3	0	390.5	36.2215	10761.5	0	461	32.378	6960.37	0
489	Concrete confined	395.613	2708.77	152.4	129.8	48.5859	24282.1	0.143966	163.9	47.2028	23252.6	0.135753	220	44.4722	20935.8	0	311.7	40.2044	15878.2	0	388.7	36.3072	10872.1	0	458.7	32.4984	7066.1	0
490	Concrete confined	395.613	2732.2	152.4	129.3	48.6027	24294.9	0.193796	163.1	47.2408	23280.7	0.183272	218.7	44.52	20990.6	0	309.9	40.281	15994.8	0	386.5	36.4116	11008	0	456.2	32.6288	7182.49	0
491	Steel	284.878	2752.36	152.4	129	413.686	199948	0	162.6	413.686	199948	0	218	413.686	199948	0	308.9	413.686	199948	0	385.3	413.686	199948	0	454.7	413.686	199948	0
492	Concrete confined	395.613	2772.52	152.4	128.7	48.6228	24310.3	0.279479	162.1	47.2878	23315.5	0.264945	217.2	44.5751	21053.1	0.0244264	307.9	40.3658	16123.8	0.0141685	384.1	36.525	11157.2	0.00594308	453.2	32.7846	7324.17	0
493	Concrete confined	395.613	2795.96	152.4	128.1	48.6427	24325.6	0.329287	161.2	47.3298	23346.6	0.312406	216	44.619	21102.7	0.0495085	306	40.4461	16245.9	0.0376215	381.5	36.6475	11319.8	0.0309637	450.4	32.9295	7458.39	0
494	Concrete confined	395.613	2819.4	152.4	127.5	48.6625	24340.9	0.379078	160.2	47.376	23380.8	0.359845	214.4	44.6774	21168.1	0.074697	303.6	40.5473	16399.5	0.0613572	378.7	36.7788	11496	0.0560547	446.8	33.1149	7633.75	0
495	Concrete confined	395.613	2842.84	152.4	126.8	48.6854	24358.6	0.42886	158.9	47.4355	23424.7	0.407253	212.2	44.7574	21256.7	0.100039	300.3	40.6857	16609.4	0.0856031	374.5	36.9748	11762.5	0.0830402	441.4	33.3911	7902.68	0
496	Concrete confined	395.613	2866.28	152.4	125.4	48.7307	24393.6	0.478609	156.8	47.5301	23494.5	0.454607	208.7	44.8839	21394.8	0.125712	295.3	40.894	16924.1	0.11078	367.9	37.2803	12185.7	0.113141	433	33.8165	8334.88	0.037934
497	Steel	284.878	2886.44	152.4	124.6	413.686	199948	0	155.4	413.686	199948	0	206.4	413.686	199948	0	292	413.686	199948	0	363.5	413.686	199948	0	427.5	413.686	199948	0
498	Concrete confined	395.613	2906.6	152.4	123.1	48.8035	24470.7	0.564126	153.2	47.688	23611.1	0.535924	202.9	45.0918	21615.4	0.170304	287	41.236	17436.8	0.153277	356.8	37.7872	12907.7	0.162876	419.2	34.504	9080.6	0.0977391
499	Concrete confined	395.613	2930.03	152.4	120.2	48.8924	24570.1	0.613734	148.7	47.8778	23751.4	0.582992	195.9	45.4529	21924.4	0.197416	276.3	41.67	18076.8	0.180653	343.1	38.4011	13810.6	0.197555	402.5	35.3176	10038.8	0.144389
500	Concrete confined	395.613	2953.47	152.4	116.3	49.0071	24698.8	0.663243	143	48.1063	23920.9	0.629883	187	45.9861	22337.8	0.224005	263	42.1987	18834	0.208345	326	39.1493	14942	0.232633	381.1	36.3311	11344.9	0.191988
501	Concrete confined	395.613	2976.91	152.4	111.2	49.1486	24859.1	0.71262	135.4	48.3908	24133.9	0.67653	175.5	46.6214	22819.6	0.250481	246	42.8569	19731.4	0.236333	303.6	40.0994	16399.5	0.268125	354	37.5687	13091.5	0.238564
502	Concrete confined	395.613	3000.35	152.4	103.7	49.3397	25078.2	0.76179	124.9	48.7467	24407.5	0.72285	160	47.3852	23387.6	0.276805	222.7	43.7272	20820.5	0.265448	273.6	41.3188	18234.2	0.303309	317.6	39.1521	15493.9	0.284208
503	Steel	284.878	3020.51	152.4	99.2	413.686	199948	0	118.5	413.686	199948	0	150.6	413.686	199948	0	208.5	413.686	199948	0	255.5	413.686	199948	0	295.5	413.686	199948	0
504	Concrete unconfined	321.532	3038.47	152.4	94	33.869	25332.3	1	111.9	33.506	24837.6	1	141.4	32.6927	23967	0.711259	194.7	30.4763	21982.4	0.694204	237.6	29.0526	20143.3	0.764032	273.9	27.8763	18216.8	0.755139
505	Concrete unconfined	411.604	9.525	171.642	94	33.869	25332.3	1	111.6	33.5129	24846.9	1	140.9	32.7088	23981.2	1	193.6	30.5325	22034.8	1	236.3	29.0934	20205.1	1	272.4	27.9262	18303.5	1
506	Concrete confined	364.682	27.4892	171.642	100.2	49.4221	25173.7	0.983618	119.5	48.9134	24593.6	0.9036	152	47.7394	23649.1	0.762317	210.2	44.1787	21336.1	0.996954	257.9	41.9329	19112	0.915487	298.3	39.9554	16735.8	0.989015
507	Concrete confined	506.437	47.6479	171.642	105.7	49.2907	25021.7	0.942012	127.2	48.6723	24348.5	0.867663	163	47.2455	23284.2	0.724912	226.8	43.5767	20641	0.959635	279.4	41.0877	17894	0.879217	324.1	38.8759	15067.3	0.956312
508	Concrete confined	506.437	71.087	171.642	112.2	49.1216	24828.4	0.893602	136.8	48.3401	24095.7	0.825893	177.1	46.5366	22755.9	0.681387	248.4	42.7652	19609.8	0.915012	306.9	39.9615	16188.1	0.833868	357.8	37.3982	12842.2	0.912218
509	Concrete confined	506.437	94.5261	171.642	117.3	48.9782	24666.3	0.845017	144	48.0671	23891.8	0.78379	188.3	45.9106	22279.7	0.637304	265.3	42.1081	18706.4	0.8693	328.4	39.0455	14783.6	0.786624	384.4	36.1769	11138.5	0.864308
510	Concrete confined	506.437	117.965	171.642	120.8	48.8743	24549.8	0.796237	149.6	47.8405	23723.8	0.741433	197.1	45.3782	21865.8	0.592709	278.2	41.5935	17965	0.822931	345.4	38.299	13658.5	0.738173	404.8	35.2068	9903.46	0.814493
511	Concrete confined	506.437	141.404	171.642	123.6	48.7878	24453.2	0.747351	153.8	47.662	23591.9	0.698849	203.7	45.0632	21585.6	0.546917	287.7	41.2073	17394.1	0.776304	358.1	37.7283	12822.6	0.689594	420.9	34.4201	8986.4	0.763655
512	Concrete confined	364.682	161.563	171.642	125.1	48.7403	24401.1	0.705208	156	47.5657	23520.8	0.662042	207.2	44.9379	21452.8	0.507136	293.3	40.9768	17048.8	0.736316	365	37.4136	12373.2	0.649085	429.6	33.9872	8514.55	0.722765
513	Concrete confined	506.437	181.722	171.642	126	48.7114	24378.6	0.663009	157.5	47.4988	23471.4	0.625138	209.7	44.8478	21355.7	0.467416	297.1	40.8192	16811.3	0.696542	369.8	37.1927	12063.3	0.609417	435.6	33.6854	8199.32	0.683818
514	Concrete confined	506.437	205.161	171.642	127.1	48.6756	24351	0.613923	159.4	47.4127	23407.9	0.582203	212.7	44.7392	21236.7	0.421105	301.5	40.6354	16533.2	0.650017	375.7	36.919	11686.1	0.562375	442.7	33.3248	7837.3	0.637061
515	Concrete confined	506.437	228.6	171.642	127.9	48.6493	24330.7	0.564803	160.7	47.353	23363.7	0.539189	214.9	44.6591	21147.7	0.374852	304.6	40.5052	16335.6	0.603698	379.8	36.7273	11426.7	0.516269	447.8	33.0635	7584.72	0.592051
516	Concrete confined	506.437	252.039	171.642	128.4	48.6328	24318	0.515658	161.6	47.3112	23332.8	0.496131	216.4	44.6044	21086.2	0.328685	306.6	40.4208	16207.4	0.557652	382.6	36.5957	11250.9	0.470999	451.4	32.8778	7410.23	0.548679
517	Concrete confined	506.437	275.478	171.642	128.9	48.6161	24305.2	0.466506	162.3	47.2784	23308.6	0.453041	217.6	44.5604	21036.5	0.282543	308.1	40.3573	16110.9	0.511713	384.6	36.5014	11126	0.426286	454	32.7432	7286.17	0.506532
518	Concrete confined	364.682	295.637	171.642	129.2	48.6061	24297.5	0.424221	162.7	47.2596	23294.7	0.415968	218.3	44.5347	21007.3	0.242913	309.1	40.3149	16046.4	0.472274	385.8	36.4447	11051.4	0.388252	455.5	32.6652	7215.35	0.471365
519	Concrete confined	506.437	315.796	171.642	129.5	48.596	24289.8	0.38193	163.3	47.2313	23273.7	0.378884	219.2	44.5017	20969.6	0.203203	310.2	40.2682	15975.4	0.432729	387.2	36.3784	10964.7	0.349877	457.2	32.5767	7135.75	0.435601
520	Concrete confined	506.437	339.235	171.642	130	48.5791	24276.9	0.332749	164.1	47.1933	23245.6	0.335744	220.4	44.4575	20918.9	0.156945	311.9	40.1958	15865.2	0.386434	389.3	36.2787	10835.1	0.304507	459.6	32.4513	7024.57	0.392825
521	Concrete confined	506.437	362.674	171.642	130.5	48.5621	24263.9	0.283557	164.9	47.155	23217.2	0.292582	221.7	44.4095	20863.5	0.110611	313.6	40.1233	15754.8	0.340027	391.2	36.1882	10718.6	0.259164	461.8	32.336	6923.9	0.350083
522	Concrete confined	506.437	386.113	171.642	131	48.5451	24250.9	0.234358	165.7	47.1164	23188.6	0.2494	222.8	44.3688	20816.2	0.0642944	315.1	40.0591	15657.2	0.293633	393	36.1022	10608.8	0.213745	463.8	32.2309	6833.41	0.307429
523	Concrete confined	506.437	409.552	171.642	131.6	48.5245	24235.2	0.18514	166.5	47.0776	23159.8	0.206193	223.9	44.3281	20768.5	0.0179369	316.5	39.9991	15565.8	0.247207	394.6	36.0256	10511.6	0.168414	465.6	32.136	6752.8	0.264925
524	Concrete confined	364.682	429.711	171.642	132	48.5107	24224.7	0.142805	167	47.0532	23141.7	0.16903	224.6	44.3021	20738	0	317.4	39.9604	15507	0.207421	395.6	35.9776	10451.1	0.129853	466.7	32.0778	6703.93	0.229257
525	Concrete unconfined	2426	494.291	171.642	133	32.9526	24198.3	0.246118	168.6	31.6877	23083.1	0.314796	227	29.3834	20632.1	0.0463435	320.8	26.2599	15284.2	0.425104	399.4	23.3141	10222.9	0.417918	470.9	20.3826	6520.04	0.721793
526	Concrete unconfined	162.081	554.182	171.642	133.9	32.9259	24174.3	0.108767	170.1	31.6248	23027.3	0.151745	229.3	29.3121	20528.9	0.00906274	324.1	26.1421	15067.3	0.259032	403.2	23.1643	9997.52	0.265186	475.3	20.1945	6332.01	0.592812
527	Concrete unconfined	4028.79	651.164	171.642	133.8	32.9289	24177	0.00193658	170	31.629	23031.1	0.0414423	229.2	29.3152	20533.4	0	324	26.1457	15073.8	0	403.2	23.1643	9997.52	0.0206713	475.3	20.1945	6332.01	0.388219
528	Concrete unconfined	162.081	748.145	171.642	133.7	32.9319	24179.6	0	169.7	31.6416	23042.3	0	229	29.3214	20542.5	0	323.8	26.1528	15087	0	403.1	23.1682	10003.4	0	475.1	20.2031	6340.45	0.183786
529	Concrete unconfined	4028.79	845.127	171.642	133.6	32.9348	24182.3	0	169.6	31.6458	23046	0	228.8	29.3276	20551.5	0	323.5	26.1636	15106.8	0	402.7	23.184	10027	0	474.7	20.2202	6357.37	0
530	Concrete unconfined	162.081	942.109	171.642	133.5	32.9378	24185	0	169.4	31.6542	23053.5	0	228.5	29.3369	20565	0	323.2	26.1743	15126.5	0	402.4	23.1959	10044.8	0	474.3	20.2373	6374.33	0
531	Concrete unconfined	4028.79	1039.09	171.642	133.5	32.9378	24185	0	169.5	31.65	23049.7	0	228.6	29.3338	20560.5	0	323.2	26.1743	15126.5	0	402.4	23.1959	10044.8	0	474.4	20.2331	6370.09	0
532	Concrete unconfined	162.081	1136.07	171.642	133.5	32.9378	24185	0	169.5	31.65	23049.7	0	228.6	29.3338	20560.5	0	323.3	26.1707	15119.9	0	402.5	23.1919	10038.8	0	474.5	20.2288	6365.85	0
533	Concrete unconfined	4028.79	1233.05	171.642	133.5	32.9378	24185	0	169.4	31.6542	23053.5	0	228.5	29.3369	20565	0	323.2	26.1743	15126.5	0	402.3	23.1998	10050.7	0	474.3	20.2373	6374.33	0
534	Concrete unconfined	162.081	1330.04	171.642	133.4	32.9408	24187.6	0	169.3	31.6584	23057.2	0	228.4	29.34	20569.5	0	323	26.1814	15139.6	0	402.2	23.2038	10056.6	0	474.1	20.2459	6382.82	0
535	Concrete unconfined	4028.79	1427.02	171.642	133.3	32.9438	24190.3	0	169.2	31.6626	23060.9	0	228.2	29.3462	20578.5	0	322.7	26.1921	15159.4	0	401.9	23.2156	10074.3	0	473.7	20.263	6399.84	0
536	Concrete unconfined	162.081	1524	171.642	133.2	32.9467	24193	0	169	31.671	23068.3	0	228	29.3524	20587.4	0	322.5	26.1993	15172.5	0	401.6	23.2274	10092.1	0	473.4	20.2759	6412.63	0
537	Concrete unconfined	4028.79	1620.98	171.642	133.3	32.9438	24190.3	0	169.2	31.6626	23060.9	0	228.2	29.3462	20578.5	0	322.7	26.1921	15159.4	0	401.9	23.2156	10074.3	0	473.7	20.263	6399.84	0
538	Concrete unconfined	162.081	1717.96	171.642	133.4	32.9408	24187.6	0	169.3	31.6584	23057.2	0	228.4	29.34	20569.5	0	323	26.1814	15139.6	0	402.2	23.2038	10056.6	0	474.1	20.2459	6382.82	0
539	Concrete unconfined	4028.79	1814.95	171.642	133.5	32.9378	24185	0	169.4	31.6542	23053.5	0	228.5	29.3369	20565	0	323.2	26.1743	15126.5	0	402.3	23.1998	10050.7	0	474.3	20.2373	6374.33	0
540	Concrete unconfined	162.081	1911.93	171.642	133.5	32.9378	24185	0	169.5	31.65	23049.7	0	228.6	29.3338	20560.5	0	323.3	26.1707	15119.9	0	402.5	23.1919	10038.8	0	474.5	20.2288	6365.85	0
541	Concrete unconfined	4028.79	2008.91	171.642	133.5	32.9378	24185	0	169.5	31.65	23049.7	0	228.6	29.3338	20560.5	0	323.2	26.1743	15126.5	0	402.4	23.1959	10044.8	0	474.4	20.2331	6370.09	0
542	Concrete unconfined	162.081	2105.89	171.642	133.5	32.9378	24185	0	169.4	31.6542	23053.5	0	228.5	29.3369	20565	0	323.2	26.1743	15126.5	0	402.4	23.1959	10044.8	0	474.3	20.2373	6374.33	0
543	Concrete unconfined	4028.79	2202.87	171.642	133.6	32.9348	24182.3	0	169.6	31.6458	23046	0	228.8	29.3276	20551.5	0	323.5	26.1636	15106.8	0	402.7	23.184	10027	0	474.7	20.2202	6357.37	0
544	Concrete unconfined	162.081	2299.85	171.642	133.7	32.9319	24179.6	0	169.7	31.6416	23042.3	0	229	29.3214	20542.5	0	323.8	26.1528	15087	0	403.1	23.1682	10003.4	0	475.1	20.2031	6340.45	0
545	Concrete unconfined	4028.79	2396.84	171.642	133.8	32.9289	24177	0	170	31.629	23031.1	0	229.2	29.3152	20533.4	0	324	26.1457	15073.8	0	403.2	23.1643	9997.52	0.00298797	475.3	20.1945	6332.01	0.0197274
546	Concrete unconfined	162.081	2493.82	171.642	133.9	32.9259	24174.3	0	170.1	31.6248	23027.3	0	229.3	29.3121	20528.9	0	324.1	26.1421	15067.3	0.0221181	403.2	23.1643	9997.52	0.0680287	475.3	20.1945	6332.01	0.09777
547	Concrete unconfined	2426	2553.71	171.642	133	32.9526	24198.3	0.0127176	168.6	31.6877	23083.1	0.0208488	227	29.3834	20632.1	0.0379214	320.8	26.2599	15284.2	0.0600418	399.4	23.3141	10222.9	0.114774	470.9	20.3826	6520.04	0.159068
548	Concrete confined	364.682	2618.29	171.642	132	48.5107	24224.7	0	167	47.0532	23141.7	0	224.6	44.3021	20738	0	317.4	39.9604	15507	0	395.6	35.9776	10451.1	0	466.7	32.0778	6703.93	0
549	Concrete confined	506.437	2638.45	171.642	131.6	48.5245	24235.2	0	166.5	47.0776	23159.8	0	223.9	44.3281	20768.5	0	316.5	39.9991	15565.8	0	394.6	36.0256	10511.6	0	465.6	32.136	6752.8	0
550	Concrete confined	506.437	2661.89	171.642	131	48.5451	24250.9	0.0442538	165.7	47.1164	23188.6	0.0406113	222.8	44.3688	20816.2	0	315.1	40.0591	15657.2	0	393	36.1022	10608.8	0	463.8	32.2309	6833.41	0
551	Concrete confined	506.437	2685.33	171.642	130.5	48.5621	24263.9	0.0941095	164.9	47.155	23217.2	0.088186	221.7	44.4095	20863.5	0	313.6	40.1233	15754.8	0	391.2	36.1882	10718.6	0	461.8	32.336	6923.9	0
552	Concrete confined	506.437	2708.77	171.642	130	48.5791	24276.9	0.143956	164.1	47.1933	23245.6	0.135737	220.4	44.4575	20918.9	0	311.9	40.1958	15865.2	0	389.3	36.2787	10835.1	0	459.6	32.4513	7024.57	0
553	Concrete confined	506.437	2732.2	171.642	129.5	48.596	24289.8	0.193788	163.3	47.2313	23273.7	0.183259	219.2	44.5017	20969.6	0	310.2	40.2682	15975.4	0	387.2	36.3784	10964.7	0	457.2	32.5767	7135.75	0
554	Concrete confined	364.682	2752.36	171.642	129.2	48.6061	24297.5	0.236636	162.7	47.2596	23294.7	0.22411	218.3	44.5347	21007.3	0.00280832	309.1	40.3149	16046.4	0	385.8	36.4447	11051.4	0	455.5	32.6652	7215.35	0
555	Concrete confined	506.437	2772.52	171.642	128.9	48.6161	24305.2	0.279474	162.3	47.2784	23308.6	0.264937	217.6	44.5604	21036.5	0.0242833	308.1	40.3573	16110.9	0.014014	384.6	36.5014	11126	0.00519719	454	32.7432	7286.17	0
556	Concrete confined	506.437	2795.96	171.642	128.4	48.6328	24318	0.329283	161.6	47.3112	23332.8	0.312397	216.4	44.6044	21086.2	0.0493706	306.6	40.4208	16207.4	0.0371735	382.6	36.5957	11250.9	0.0293819	451.4	32.8778	7410.23	0
557	Concrete confined	506.437	2819.4	171.642	127.9	48.6493	24330.7	0.379078	160.7	47.353	23363.7	0.359841	214.9	44.6591	21147.7	0.0745315	304.6	40.5052	16335.6	0.0606394	379.8	36.7273	11426.7	0.0545379	447.8	33.0635	7584.72	0
558	Concrete confined	506.437	2842.84	171.642	127.1	48.6756	24351	0.428863	159.4	47.4127	23407.9	0.407256	212.7	44.7392	21236.7	0.0998813	301.5	40.6354	16533.2	0.0847835	375.7	36.919	11686.1	0.0814757	442.7	33.3248	7837.3	0
559	Concrete confined	506.437	2866.28	171.642	126	48.7114	24378.6	0.478621	157.5	47.4988	23471.4	0.454621	209.7	44.8478	21355.7	0.125415	297.1	40.8192	16811.3	0.109629	369.8	37.1927	12063.3	0.11085	435.6	33.6854	8199.32	0.0322462
560	Concrete confined	364.682	2886.44	171.642	125.1	48.7403	24401.1	0.521402	156	47.5657	23520.8	0.495317	207.2	44.9379	21452.8	0.147293	293.3	40.9768	17048.8	0.130822	365	37.4136	12373.2	0.135278	429.6	33.9872	8514.55	0.0613298
561	Concrete confined	506.437	2906.6	171.642	123.6	48.7878	24453.2	0.564145	153.8	47.662	23591.9	0.53595	203.7	45.0632	21585.6	0.170091	287.7	41.2073	17394.1	0.152881	358.1	37.7283	12822.6	0.161517	420.9	34.4201	8986.4	0.0945716
562	Concrete confined	506.437	2930.03	171.642	120.8	48.8743	24549.8	0.613761	149.6	47.8405	23723.8	0.58304	197.1	45.3782	21865.8	0.197313	278.2	41.5935	17965	0.1797	345.4	38.299	13658.5	0.195488	404.8	35.2068	9903.46	0.140792
563	Concrete confined	506.437	2953.47	171.642	117.3	48.9782	24666.3	0.663295	144	48.0671	23891.8	0.629946	188.3	45.9106	22279.7	0.223917	265.3	42.1081	18706.4	0.207357	328.4	39.0455	14783.6	0.230854	384.4	36.1769	11138.5	0.187858
564	Concrete confined	506.437	2976.91	171.642	112.2	49.1216	24828.4	0.712677	136.8	48.3401	24095.7	0.676626	177.1	46.5366	22755.9	0.2504	248.4	42.7652	19609.8	0.235486	306.9	39.9615	16188.1	0.266215	357.8	37.3982	12842.2	0.234996
565	Concrete confined	506.437	3000.35	171.642	105.7	49.2907	25021.7	0.761908	127.2	48.6723	24348.5	0.723012	163	47.2455	23284.2	0.276702	226.8	43.5767	20641	0.264328	279.4	41.0877	17894	0.300879	324.1	38.8759	15067.3	0.280029
566	Concrete confined	364.682	3020.51	171.642	100.2	49.4221	25173.7	0.804205	119.5	48.9134	24593.6	0.762857	152	47.7394	23649.1	0.299046	210.2	44.1787	21336.1	0.28791	257.9	41.9329	19112	0.326715	298.3	39.9554	16735.8	0.310154
567	Concrete unconfined	411.604	3038.47	171.642	94	33.869	25332.3	1	111.6	33.5129	24846.9	1	140.9	32.7088	23981.2	0.711259	193.6	30.5325	22034.8	0.694204	236.3	29.0934	20205.1	0.764148	272.4	27.9262	18303.5	0.755329
568	Concrete unconfined	411.604	9.525	193.249	97.9	33.7979	25234.1	1	116.2	33.4045	24702.1	1	145.6	32.554	23844.7	1	198.4	30.2842	21801.5	1	241.9	28.9167	19935.1	1	278.4	27.7259	17953.2	1
569	Concrete confined	364.682	27.4892	193.249	105.4	49.2982	25030.2	0.98409	126	48.7114	24378.6	0.904275	159.3	47.4173	23411.2	0.763121	219.2	43.8547	20969.6	0.997066	268.5	41.5201	18526.4	0.914536	310.6	39.4463	15949.5	0.987191
570	Concrete confined	506.437	47.6479	193.249	111.7	49.1352	24843.8	0.942565	134.7	48.4158	24152.8	0.868465	172.1	46.7979	22951.7	0.725929	238.9	43.126	20081	0.959336	293.6	40.5125	17030.2	0.876864	341.4	38.1269	13923.1	0.951648
571	Concrete confined	506.437	71.087	193.249	117.5	48.9724	24659.8	0.894089	143.1	48.1024	23918	0.826577	184.8	46.1123	22434.3	0.682236	258.3	42.3826	19090.4	0.914234	319	39.4499	15402.3	0.830463	371.7	36.7661	11941.4	0.905797
572	Concrete confined	506.437	94.5261	193.249	121.8	48.8437	24515.6	0.845415	149.5	47.8446	23726.9	0.784372	195.2	45.4962	21958.3	0.638014	274.1	41.7583	18205.2	0.868098	339.6	38.5559	14042.4	0.782057	397	35.5812	10366.7	0.855722
573	Concrete confined	506.437	117.965	193.249	124.8	48.7499	24411	0.796567	154.3	47.6403	23575.9	0.741903	202.9	45.0918	21615.4	0.592639	286.2	41.2687	17485.5	0.821374	354.9	37.8732	13032.3	0.733096	416.3	34.6468	9242.76	0.804092
574	Concrete confined	506.437	141.404	193.249	126.9	48.6822	24356	0.747598	157.7	47.4898	23464.8	0.699206	208.2	44.9019	21414.2	0.546278	294.7	40.9188	16961.6	0.774563	366	37.3677	12308.4	0.684436	430	33.9672	8493.28	0.753494
575	Concrete confined	364.682	161.563	193.249	128.1	48.6427	24325.6	0.70541	159.6	47.4036	23401.1	0.662339	211.8	44.7719	21272.7	0.506387	299.9	40.7024	16634.8	0.734397	373	37.0445	11858.2	0.643163	438.4	33.5436	8055.11	0.7116
576	Concrete confined	506.437	181.722	193.249	128.9	48.6161	24305.2	0.663181	161	47.3391	23353.4	0.625392	214.3	44.681	21172.1	0.466578	303.5	40.5515	16405.9	0.694442	377.9	36.8163	11546.6	0.602812	444.8	33.2174	7732.54	0.670932
577	Concrete confined	506.437	205.161	193.249	129.5	48.596	24289.8	0.614041	162.3	47.2784	23308.6	0.582378	216.4	44.6044	21086.2	0.420348	306.6	40.4208	16207.4	0.648123	382.2	36.6146	11275.9	0.556504	450.4	32.9295	7458.39	0.625108
578	Concrete confined	506.437	228.6	193.249	130	48.5791	24276.9	0.564885	163.1	47.2408	23280.7	0.539303	218	44.5457	21019.9	0.374152	309.1	40.3149	16046.4	0.601846	385.3	36.4683	11082.5	0.510876	454.4	32.7224	7267.23	0.580935
579	Concrete confined	506.437	252.039	193.249	130.4	48.5655	24266.5	0.515716	163.7	47.2123	23259.7	0.496203	219	44.509	20978	0.328045	310.8	40.2427	15936.5	0.555768	387.4	36.3689	10952.3	0.465965	457.2	32.5767	7135.75	0.538247
580	Concrete confined	506.437	275.478	193.249	130.7	48.5553	24258.7	0.466539	164.2	47.1885	23242	0.453081	219.7	44.4833	20948.5	0.281985	312	40.1916	15858.7	0.509828	388.9	36.2977	10859.8	0.421509	459.2	32.4722	7043	0.496649
581	Concrete confined	364.682	295.637	193.249	130.9	48.5485	24253.5	0.424237	164.6	47.1694	23227.9	0.415985	220.4	44.4575	20918.9	0.242321	312.9	40.1532	15800.3	0.470326	390.1	36.2406	10786	0.383257	460.7	32.3937	6974.09	0.461063
582	Concrete confined	506.437	315.796	193.249	131.2	48.5382	24245.7	0.38193	165.1	47.1454	23210.1	0.378879	221.3	44.4243	20880.6	0.202573	314.1	40.1019	15722.3	0.430609	391.5	36.1738	10700.2	0.344649	462.4	32.3045	6896.65	0.424848
583	Concrete confined	506.437	339.235	193.249	131.7	48.521	24232.6	0.332731	165.9	47.1067	23181.4	0.335714	222.5	44.3799	20829.1	0.156272	315.7	40.0334	15618	0.384223	393.3	36.0878	10590.5	0.299368	464.5	32.194	6801.96	0.382157
584	Concrete confined	506.437	362.674	193.249	132.2	48.5037	24219.4	0.28352	166.7	47.0678	23152.6	0.292526	223.8	44.3318	20772.8	0.109892	317.3	39.9647	15513.5	0.337728	395.3	35.992	10469.3	0.253608	466.7	32.0778	6703.93	0.338869
585	Concrete confined	506.437	386.113	193.249	132.8	48.4829	24203.6	0.234298	167.6	47.0237	23119.8	0.249314	225.1	44.2835	20716.1	0.0634581	318.9	39.8958	15408.8	0.291122	397.2	35.9007	10354.7	0.207756	468.8	31.9666	6611.45	0.29543
586	Concrete confined	506.437	409.552	193.249	133.4	48.4618	24187.6	0.18506	168.4	46.9842	23090.5	0.206079	226.2	44.2426	20667.6	0.0170513	320.2	39.8397	15323.6	0.244619	399	35.8139	10246.8	0.161829	470.8	31.8604	6524.37	0.251869
587	Concrete confined	364.682	429.711	193.249	133.9	48.4442	24174.3	0.142702	169.1	46.9494	23064.6	0.168877	227.1	44.209	20627.7	0	321.3	39.7922	15251.4	0.204565	400.4	35.7463	10163.4	0.122391	472.3	31.7805	6459.7	0.214698
588	Concrete unconfined	2426	494.291	193.249	135	32.8928	24144.7	0.246118	170.9	31.5909	22997.3	0.314796	229.9	29.2934	20501.7	0.0460038	325	26.1099	15007.9	0.424118	404.6	23.1089	9915.18	0.415595	476.8	20.1301	6268.98	0.718241
589	Concrete unconfined	162.081	554.182	193.249	136.1	32.8594	24114.9	0.108767	172.4	31.5267	22940.2	0.151745	232.3	29.2187	20391.9	0.00869797	328.4	25.9879	14783.6	0.257909	408.5	22.9542	9687.87	0.262573	480.9	19.9537	6099.46	0.589116
590	Concrete unconfined	4028.79	651.164	193.249	135.8	32.8686	24123.1	0.00193658	172.1	31.5396	22951.7	0.0414423	232	29.228	20405.8	0	328	26.0023	14810	0	408.2	22.9661	9705.25	0.017939	480.8	19.958	6103.55	0.384202
591	Concrete unconfined	162.081	748.145	193.249	135.5	32.8777	24131.2	0	171.7	31.5568	22966.9	0	231.5	29.2436	20428.7	0	327.4	26.0238	14849.6	0	407.7	22.986	9734.25	0	480.5	19.971	6115.82	0.179466
592	Concrete unconfined	4028.79	845.127	193.249	135.4	32.8807	24133.9	0	171.5	31.5653	22974.5	0	231.3	29.2499	20437.9	0	327.1	26.0346	14869.4	0	407.4	22.9979	9751.68	0	480.1	19.9882	6132.22	0
593	Concrete unconfined	162.081	942.109	193.249	135.4	32.8807	24133.9	0	171.4	31.5696	22978.3	0	231.1	29.2561	20447.1	0	326.9	26.0418	14882.6	0	407.1	23.0098	9769.12	0	479.7	20.0054	6148.66	0
594	Concrete unconfined	4028.79	1039.09	193.249	135.4	32.8807	24133.9	0	171.5	31.5653	22974.5	0	231.2	29.253	20442.5	0	327	26.0382	14876	0	407.2	23.0059	9763.31	0	479.8	20.0011	6144.55	0
595	Concrete unconfined	162.081	1136.07	193.249	135.4	32.8807	24133.9	0	171.5	31.5653	22974.5	0	231.2	29.253	20442.5	0	327	26.0382	14876	0	407.2	23.0059	9763.31	0	479.9	19.9968	6140.44	0
596	Concrete unconfined	4028.79	1233.05	193.249	135.4	32.8807	24133.9	0	171.4	31.5696	22978.3	0	231.1	29.2561	20447.1	0	326.9	26.0418	14882.6	0	407.1	23.0098	9769.12	0	479.7	20.0054	6148.66	0
597	Concrete unconfined	162.081	1330.04	193.249	135.3	32.8838	24136.6	0	171.4	31.5696	22978.3	0	231	29.2592	20451.6	0	326.7	26.049	14895.8	0	406.9	23.0178	9780.76	0	479.5	20.0141	6156.89	0
598	Concrete unconfined	4028.79	1427.02	193.249	135.2	32.8868	24139.3	0	171.2	31.5781	22985.9	0	230.7	29.2686	20465.3	0	326.4	26.0597	14915.6	0	406.6	23.0297	9798.23	0	479.1	20.0313	6173.39	0
599	Concrete unconfined	162.081	1524	193.249	135.1	32.8898	24142	0	171	31.5866	22993.5	0	230.5	29.2748	20474.5	0	326.1	26.0705	14935.4	0	406.2	23.0455	9821.55	0	478.8	20.0442	6185.78	0
600	Concrete unconfined	4028.79	1620.98	193.249	135.2	32.8868	24139.3	0	171.2	31.5781	22985.9	0	230.7	29.2686	20465.3	0	326.4	26.0597	14915.6	0	406.6	23.0297	9798.23	0	479.1	20.0313	6173.39	0
601	Concrete unconfined	162.081	1717.96	193.249	135.3	32.8838	24136.6	0	171.4	31.5696	22978.3	0	231	29.2592	20451.6	0	326.7	26.049	14895.8	0	406.9	23.0178	9780.76	0	479.5	20.0141	6156.89	0
602	Concrete unconfined	4028.79	1814.95	193.249	135.4	32.8807	24133.9	0	171.4	31.5696	22978.3	0	231.1	29.2561	20447.1	0	326.9	26.0418	14882.6	0	407.1	23.0098	9769.12	0	479.7	20.0054	6148.66	0
603	Concrete unconfined	162.081	1911.93	193.249	135.4	32.8807	24133.9	0	171.5	31.5653	22974.5	0	231.2	29.253	20442.5	0	327	26.0382	14876	0	407.2	23.0059	9763.31	0	479.9	19.9968	6140.44	0
604	Concrete unconfined	4028.79	2008.91	193.249	135.4	32.8807	24133.9	0	171.5	31.5653	22974.5	0	231.2	29.253	20442.5	0	327	26.0382	14876	0	407.2	23.0059	9763.31	0	479.8	20.0011	6144.55	0
605	Concrete unconfined	162.081	2105.89	193.249	135.4	32.8807	24133.9	0	171.4	31.5696	22978.3	0	231.1	29.2561	20447.1	0	326.9	26.0418	14882.6	0	407.1	23.0098	9769.12	0	479.7	20.0054	6148.66	0
606	Concrete unconfined	4028.79	2202.87	193.249	135.4	32.8807	24133.9	0	171.5	31.5653	22974.5	0	231.3	29.2499	20437.9	0	327.1	26.0346	14869.4	0	407.4	22.9979	9751.68	0	480.1	19.9882	6132.22	0
607	Concrete unconfined	162.081	2299.85	193.249	135.5	32.8777	24131.2	0	171.7	31.5568	22966.9	0	231.5	29.2436	20428.7	0	327.4	26.0238	14849.6	0	407.7	22.986	9734.25	0	480.5	19.971	6115.82	0
608	Concrete unconfined	4028.79	2396.84	193.249	135.8	32.8686	24123.1	0	172.1	31.5396	22951.7	0	232	29.228	20405.8	0	328	26.0023	14810	0	408.2	22.9661	9705.25	0.000236208	480.8	19.958	6103.55	0.0150088
609	Concrete unconfined	162.081	2493.82	193.249	136.1	32.8594	24114.9	0	172.4	31.5267	22940.2	0	232.3	29.2187	20391.9	0	328.4	25.9879	14783.6	0.0208767	408.5	22.9542	9687.87	0.0651846	480.9	19.9537	6099.46	0.0931156
610	Concrete unconfined	2426	2553.71	193.249	135	32.8928	24144.7	0.0127176	170.9	31.5909	22997.3	0.0208488	229.9	29.2934	20501.7	0.0375805	325	26.1099	15007.9	0.058882	404.6	23.1089	9915.18	0.112113	476.8	20.1301	6268.98	0.154392
611	Concrete confined	364.682	2618.29	193.249	133.9	48.4442	24174.3	0	169.1	46.9494	23064.6	0	227.1	44.209	20627.7	0	321.3	39.7922	15251.4	0	400.4	35.7463	10163.4	0	472.3	31.7805	6459.7	0
612	Concrete confined	506.437	2638.45	193.249	133.4	48.4618	24187.6	0	168.4	46.9842	23090.5	0	226.2	44.2426	20667.6	0	320.2	39.8397	15323.6	0	399	35.8139	10246.8	0	470.8	31.8604	6524.37	0
613	Concrete confined	506.437	2661.89	193.249	132.8	48.4829	24203.6	0.0441179	167.6	47.0237	23119.8	0.0403951	225.1	44.2835	20716.1	0	318.9	39.8958	15408.8	0	397.2	35.9007	10354.7	0	468.8	31.9666	6611.45	0
614	Concrete confined	506.437	2685.33	193.249	132.2	48.5037	24219.4	0.0940008	166.7	47.0678	23152.6	0.0880109	223.8	44.3318	20772.8	0	317.3	39.9647	15513.5	0	395.3	35.992	10469.3	0	466.7	32.0778	6703.93	0
615	Concrete confined	506.437	2708.77	193.249	131.7	48.521	24232.6	0.143867	165.9	47.1067	23181.4	0.135591	222.5	44.3799	20829.1	0	315.7	40.0334	15618	0	393.3	36.0878	10590.5	0	464.5	32.194	6801.96	0
616	Concrete confined	506.437	2732.2	193.249	131.2	48.5382	24245.7	0.193718	165.1	47.1454	23210.1	0.183142	221.3	44.4243	20880.6	0	314.1	40.1019	15722.3	0	391.5	36.1738	10700.2	0	462.4	32.3045	6896.65	0
617	Concrete confined	364.682	2752.36	193.249	130.9	48.5485	24253.5	0.236582	164.6	47.1694	23227.9	0.224011	220.4	44.4575	20918.9	0.002027	312.9	40.1532	15800.3	0	390.1	36.2406	10786	0	460.7	32.3937	6974.09	0
618	Concrete confined	506.437	2772.52	193.249	130.7	48.5553	24258.7	0.279434	164.2	47.1885	23242	0.264864	219.7	44.4833	20948.5	0.0235235	312	40.1916	15858.7	0.0109412	388.9	36.2977	10859.8	0	459.2	32.4722	7043	0
619	Concrete confined	506.437	2795.96	193.249	130.4	48.5655	24266.5	0.32926	163.7	47.2123	23259.7	0.312348	219	44.509	20978	0.0484617	310.8	40.2427	15936.5	0.0339635	387.4	36.3689	10952.3	0.0222743	457.2	32.5767	7135.75	0
620	Concrete confined	506.437	2819.4	193.249	130	48.5791	24276.9	0.379076	163.1	47.2408	23280.7	0.359821	218	44.5457	21019.9	0.0734882	309.1	40.3149	16046.4	0.0573208	385.3	36.4683	11082.5	0.0467006	454.4	32.7224	7267.23	0
621	Concrete confined	506.437	2842.84	193.249	129.5	48.596	24289.8	0.428886	162.3	47.2784	23308.6	0.407275	216.4	44.6044	21086.2	0.0986909	306.6	40.4208	16207.4	0.0811901	382.2	36.6146	11275.9	0.0726687	450.4	32.9295	7458.39	0
622	Concrete confined	506.437	2866.28	193.249	128.9	48.6161	24305.2	0.47868	161	47.3391	23353.4	0.454694	214.3	44.681	21172.1	0.12401	303.5	40.5515	16405.9	0.105363	377.9	36.8163	11546.6	0.100579	444.8	33.2174	7732.54	0.0109205
623	Concrete confined	364.682	2886.44	193.249	128.1	48.6427	24325.6	0.521489	159.6	47.4036	23401.1	0.495434	211.8	44.7719	21272.7	0.145956	299.9	40.7024	16634.8	0.126651	373	37.0445	11858.2	0.125746	438.4	33.5436	8055.11	0.042322
624	Concrete confined	506.437	2906.6	193.249	126.9	48.6822	24356	0.564268	157.7	47.4898	23464.8	0.536121	208.2	44.9019	21414.2	0.16886	294.7	40.9188	16961.6	0.148759	366	37.3677	12308.4	0.152863	430	33.9672	8493.28	0.0766824
625	Concrete confined	506.437	2930.03	193.249	124.8	48.7499	24411	0.613946	154.3	47.6403	23575.9	0.583301	202.9	45.0918	21615.4	0.196341	286.2	41.2687	17485.5	0.175484	354.9	37.8732	13032.3	0.186419	416.3	34.6468	9242.76	0.121519
626	Concrete confined	506.437	2953.47	193.249	121.8	48.8437	24515.6	0.663537	149.5	47.8446	23726.9	0.630304	195.2	45.4962	21958.3	0.223429	274.1	41.7583	18205.2	0.203356	339.6	38.5559	14042.4	0.221949	397	35.5812	10366.7	0.170764
627	Concrete confined	506.437	2976.91	193.249	117.5	48.9724	24659.8	0.712992	143.1	48.1024	23918	0.677079	184.8	46.1123	22434.3	0.249993	258.3	42.3826	19090.4	0.231761	319	39.4499	15402.3	0.258622	371.7	36.7661	11941.4	0.220698
628	Concrete confined	506.437	3000.35	193.249	111.7	49.1352	24843.8	0.762284	134.7	48.4158	24152.8	0.723575	172.1	46.7979	22951.7	0.276367	238.9	43.126	20081	0.260734	293.6	40.5125	17030.2	0.294263	341.4	38.1269	13923.1	0.267426
629	Concrete confined	364.682	3020.51	193.249	105.4	49.2982	25030.2	0.804537	126	48.7114	24378.6	0.76335	159.3	47.4173	23411.2	0.298861	219.2	43.8547	20969.6	0.285753	268.5	41.5201	18526.4	0.322938	310.6	39.4463	15949.5	0.303596
630	Concrete unconfined	411.604	3038.47	193.249	97.9	33.7979	25234.1	1	116.2	33.4045	24702.1	1	145.6	32.554	23844.7	0.711259	198.4	30.2842	21801.5	0.694204	241.9	28.9167	19935.1	0.763635	278.4	27.7259	17953.2	0.754554
631	Concrete unconfined	411.604	9.525	214.855	112.2	33.4991	24828.4	1	135.2	32.8868	24139.3	1	167.9	31.7168	23108.9	1	220.8	29.5742	20901.9	1	266.8	28.1116	18622.4	1	305.6	26.7955	16271.6	1
632	Concrete confined	364.682	27.4892	214.855	121	48.8682	24543	0.985739	146.8	47.9554	23808.9	0.906835	183.8	46.1689	22477.5	0.766301	244.2	42.9255	19821.4	0.996844	296.9	40.3769	16823.8	0.910611	341.5	38.1226	13916.5	0.980254
633	Concrete confined	506.437	47.6479	214.855	127.6	48.6592	24338.3	0.944272	156	47.5657	23520.8	0.871166	197.5	45.3531	21846.1	0.729291	265.3	42.1081	18706.4	0.957815	323.5	39.257	15106.8	0.869653	374.3	36.6464	11775.2	0.938629
634	Concrete confined	506.437	71.087	214.855	133.1	48.4724	24195.6	0.895734	163.6	47.2171	23263.2	0.829165	209.6	44.8515	21359.7	0.683228	284.5	41.3381	17588.5	0.911082	348.2	38.1741	13473.5	0.819397	404.7	35.2116	9909.32	0.885006
635	Concrete confined	506.437	94.5261	214.855	137.2	48.3255	24084.8	0.846963	169.3	46.9395	23057.2	0.786777	218.2	44.5384	21011.5	0.636438	298.7	40.7525	16710.5	0.863541	367.4	37.3033	12217.9	0.767429	427.6	34.0872	8621.49	0.828635
636	Concrete confined	506.437	117.965	214.855	139.9	48.2251	24009.5	0.797971	173.4	46.731	22901.7	0.74407	224.4	44.3095	20746.7	0.589605	309.4	40.3022	16027.1	0.815596	381.4	36.6522	11326.1	0.715416	445.6	33.1765	7692.9	0.770615
637	Concrete confined	506.437	141.404	214.855	141.7	48.1566	23958.4	0.74884	175.9	46.6003	22803.8	0.701075	228.9	44.1417	20547	0.542797	316.9	39.9819	15539.7	0.767741	391.2	36.1882	10718.6	0.664422	458.3	32.5193	7084.62	0.714635
638	Concrete confined	364.682	161.563	214.855	142.5	48.1257	23935.4	0.706491	177.3	46.5259	22747.8	0.663967	231.4	44.0479	20433.3	0.502666	321.3	39.7922	15251.4	0.726859	396.8	35.9199	10378.8	0.622001	465.8	32.1254	6743.89	0.669315
639	Concrete confined	506.437	181.722	214.855	142.8	48.1141	23926.7	0.664093	177.8	46.4991	22727.7	0.626741	232.6	44.0027	20378.1	0.462748	323.8	39.6838	15087	0.686502	400.2	35.756	10175.3	0.58122	470.2	31.8923	6550.39	0.628163
640	Concrete confined	506.437	205.161	214.855	142.9	48.1102	23923.8	0.614769	178	46.4884	22719.6	0.583417	233.5	43.9687	20336.4	0.416403	325.7	39.6011	14961.8	0.639861	403.2	35.6106	9997.52	0.534411	473.5	31.7165	6408.36	0.582964
641	Concrete confined	506.437	228.6	214.855	143	48.1063	23920.9	0.565443	178.2	46.4776	22711.5	0.540084	234	43.9498	20313.1	0.370132	326.9	39.5488	14882.6	0.59345	405.2	35.5134	9880.01	0.488457	475.9	31.5881	6306.73	0.539043
642	Concrete confined	506.437	252.039	214.855	143.2	48.0985	23915.1	0.516117	178.5	46.4614	22699.3	0.496752	234.6	43.9271	20285.1	0.323812	328	39.5007	14810	0.54701	406.8	35.4353	9786.58	0.442783	478.2	31.4647	6210.64	0.494891
643	Concrete confined	506.437	275.478	214.855	143.5	48.0868	23906.4	0.466792	179	46.4344	22678.8	0.453412	235.3	43.9006	20252.2	0.27744	329.1	39.4526	14737.3	0.500494	408.3	35.362	9699.45	0.397055	480.1	31.3623	6132.22	0.451259
644	Concrete confined	364.682	295.637	214.855	143.7	48.0789	23900.6	0.424361	179.3	46.4181	22666.6	0.416125	235.8	43.8817	20228.7	0.237568	330	39.4131	14677.8	0.460455	409.4	35.3082	9635.87	0.357856	481.6	31.2814	6070.93	0.413779
645	Concrete confined	506.437	315.796	214.855	143.9	48.0711	23894.7	0.381925	179.6	46.4018	22654.2	0.37883	236.4	43.8589	20200.3	0.197643	330.8	39.378	14624.9	0.420428	410.5	35.2542	9572.52	0.318543	482.8	31.2165	6022.28	0.376834
646	Concrete confined	506.437	339.235	214.855	144.2	48.0593	23886	0.332578	180	46.3799	22637.7	0.335452	237.2	43.8285	20162.3	0.151156	332	39.3253	14545.6	0.373634	411.9	35.1854	9492.27	0.272496	484.4	31.1298	5957.95	0.333081
647	Concrete confined	506.437	362.674	214.855	144.7	48.0395	23871.3	0.283218	180.8	46.3361	22604.5	0.292047	238.4	43.7829	20105	0.104482	333.6	39.2548	14439.7	0.326452	413.8	35.0918	9384.02	0.22544	486.4	31.0211	5878.4	0.287883
648	Concrete confined	506.437	386.113	214.855	145.7	47.9997	23841.7	0.233828	182.2	46.2586	22545.7	0.248585	240.2	43.7142	20018.1	0.0575001	335.8	39.1576	14294	0.278664	416.1	34.9782	9254.01	0.17742	489	30.8793	5776.4	0.240473
649	Concrete confined	506.437	409.552	214.855	147	47.9473	23802.9	0.184393	184	46.1576	22468.9	0.205044	242.4	43.6299	19910.5	0.0102565	338.3	39.0467	14128.4	0.230431	418.7	34.8493	9108.43	0.128503	492.3	30.6986	5649.24	0.190246
650	Concrete confined	364.682	429.711	214.855	148.2	47.8983	23766.6	0.141843	185.5	46.0724	22403.8	0.167552	244.2	43.5607	19821.4	0	340.5	38.9488	13982.7	0.188724	421	34.7348	8980.88	0.0859784	495.4	30.528	5532.11	0.14548
651	Concrete unconfined	2426	494.291	214.855	149.8	32.4093	23717.6	0.246118	187.8	30.821	22302.1	0.314796	247.3	28.7448	19665.7	0.0437571	344.5	25.4025	13718	0.419035	425.7	22.2635	8723.94	0.405202	500.4	19.104	5346.17	0.702889
652	Concrete unconfined	162.081	554.182	214.855	151	32.3669	23680.4	0.108767	189.4	30.7426	22229.9	0.151745	249.7	28.6679	19543.3	0.00636505	347.7	25.2847	13506.5	0.252321	429.5	22.109	8519.88	0.251168	504.2	18.9364	5194.3	0.572565
653	Concrete unconfined	4028.79	651.164	214.855	150.3	32.3917	23702.2	0.00193658	188.6	30.7819	22266.2	0.0414423	248.8	28.6967	19589.4	0	346.8	25.3179	13566	0	428.5	22.1497	8573.26	0.00576492	503.3	18.9761	5229.89	0.366547
654	Concrete unconfined	162.081	748.145	214.855	149.7	32.4129	23720.7	0	187.7	30.8258	22306.6	0	247.8	28.7288	19640.4	0	345.8	25.3547	13632	0	427.3	22.1985	8637.61	0	502.3	19.0203	5269.72	0.160762
655	Concrete unconfined	4028.79	845.127	214.855	149.7	32.4129	23720.7	0	187.7	30.8258	22306.6	0	247.7	28.732	19645.5	0	345.6	25.3621	13645.3	0	427.1	22.2066	8648.37	0	502	19.0335	5281.72	0
656	Concrete unconfined	162.081	942.109	214.855	149.7	32.4129	23720.7	0	187.7	30.8258	22306.6	0	247.6	28.7352	19650.5	0	345.4	25.3694	13658.5	0	426.9	22.2148	8659.14	0	501.8	19.0423	5289.74	0
657	Concrete unconfined	4028.79	1039.09	214.855	149.7	32.4129	23720.7	0	187.7	30.8258	22306.6	0	247.7	28.732	19645.5	0	345.5	25.3658	13651.9	0	427	22.2107	8653.75	0	501.8	19.0423	5289.74	0
658	Concrete unconfined	162.081	1136.07	214.855	149.8	32.4093	23717.6	0	187.7	30.8258	22306.6	0	247.7	28.732	19645.5	0	345.6	25.3621	13645.3	0	427	22.2107	8653.75	0	501.9	19.0379	5285.73	0
659	Concrete unconfined	4028.79	1233.05	214.855	149.7	32.4129	23720.7	0	187.7	30.8258	22306.6	0	247.6	28.7352	19650.5	0	345.4	25.3694	13658.5	0	426.9	22.2148	8659.14	0	501.7	19.0467	5293.75	0
660	Concrete unconfined	162.081	1330.04	214.855	149.7	32.4129	23720.7	0	187.6	30.8307	22311.1	0	247.5	28.7384	19655.6	0	345.3	25.3731	13665.1	0	426.7	22.2229	8669.92	0	501.6	19.0512	5297.76	0
661	Concrete unconfined	4028.79	1427.02	214.855	149.5	32.4199	23726.9	0	187.3	30.8453	22324.4	0	247.1	28.7512	19675.9	0	344.9	25.3878	13691.5	0	426.2	22.2432	8696.9	0	501	19.0776	5321.92	0
662	Concrete unconfined	162.081	1524	214.855	149.3	32.4269	23733	0	187.1	30.8549	22333.3	0	246.8	28.7608	19691	0	344.4	25.4062	13724.6	0	425.8	22.2594	8718.53	0	500.5	19.0996	5342.12	0
663	Concrete unconfined	4028.79	1620.98	214.855	149.5	32.4199	23726.9	0	187.3	30.8453	22324.4	0	247.1	28.7512	19675.9	0	344.9	25.3878	13691.5	0	426.2	22.2432	8696.9	0	501	19.0776	5321.92	0
664	Concrete unconfined	162.081	1717.96	214.855	149.7	32.4129	23720.7	0	187.6	30.8307	22311.1	0	247.5	28.7384	19655.6	0	345.3	25.3731	13665.1	0	426.7	22.2229	8669.92	0	501.6	19.0512	5297.76	0
665	Concrete unconfined	4028.79	1814.95	214.855	149.7	32.4129	23720.7	0	187.7	30.8258	22306.6	0	247.6	28.7352	19650.5	0	345.4	25.3694	13658.5	0	426.9	22.2148	8659.14	0	501.7	19.0467	5293.75	0
666	Concrete unconfined	162.081	1911.93	214.855	149.8	32.4093	23717.6	0	187.7	30.8258	22306.6	0	247.7	28.732	19645.5	0	345.6	25.3621	13645.3	0	427	22.2107	8653.75	0	501.9	19.0379	5285.73	0
667	Concrete unconfined	4028.79	2008.91	214.855	149.7	32.4129	23720.7	0	187.7	30.8258	22306.6	0	247.7	28.732	19645.5	0	345.5	25.3658	13651.9	0	427	22.2107	8653.75	0	501.8	19.0423	5289.74	0
668	Concrete unconfined	162.081	2105.89	214.855	149.7	32.4129	23720.7	0	187.7	30.8258	22306.6	0	247.6	28.7352	19650.5	0	345.4	25.3694	13658.5	0	426.9	22.2148	8659.14	0	501.8	19.0423	5289.74	0
669	Concrete unconfined	4028.79	2202.87	214.855	149.7	32.4129	23720.7	0	187.7	30.8258	22306.6	0	247.7	28.732	19645.5	0	345.6	25.3621	13645.3	0	427.1	22.2066	8648.37	0	502	19.0335	5281.72	0
670	Concrete unconfined	162.081	2299.85	214.855	149.7	32.4129	23720.7	0	187.7	30.8258	22306.6	0	247.8	28.7288	19640.4	0	345.8	25.3547	13632	0	427.3	22.1985	8637.61	0	502.3	19.0203	5269.72	0
671	Concrete unconfined	4028.79	2396.84	214.855	150.3	32.3917	23702.2	0	188.6	30.7819	22266.2	0	248.8	28.6967	19589.4	0	346.8	25.3179	13566	0	428.5	22.1497	8573.26	0	503.3	18.9761	5229.89	0
672	Concrete unconfined	162.081	2493.82	214.855	151	32.3669	23680.4	0	189.4	30.7426	22229.9	0	249.7	28.6679	19543.3	0	347.7	25.2847	13506.5	0.0146972	429.5	22.109	8519.88	0.0527733	504.2	18.9364	5194.3	0.0722685
673	Concrete unconfined	2426	2553.71	214.855	149.8	32.4093	23717.6	0.0127176	187.8	30.821	22302.1	0.0208488	247.3	28.7448	19665.7	0.0353261	344.5	25.4025	13718	0.0529045	425.7	22.2635	8723.94	0.100206	500.4	19.104	5346.17	0.134181
674	Concrete confined	364.682	2618.29	214.855	148.2	47.8983	23766.6	0	185.5	46.0724	22403.8	0	244.2	43.5607	19821.4	0	340.5	38.9488	13982.7	0	421	34.7348	8980.88	0	495.4	30.528	5532.11	0
675	Concrete confined	506.437	2638.45	214.855	147	47.9473	23802.9	0	184	46.1576	22468.9	0	242.4	43.6299	19910.5	0	338.3	39.0467	14128.4	0	418.7	34.8493	9108.43	0	492.3	30.6986	5649.24	0
676	Concrete confined	506.437	2661.89	214.855	145.7	47.9997	23841.7	0.0430496	182.2	46.2586	22545.7	0.0385758	240.2	43.7142	20018.1	0	335.8	39.1576	14294	0	416.1	34.9782	9254.01	0	489	30.8793	5776.4	0
677	Concrete confined	506.437	2685.33	214.855	144.7	48.0395	23871.3	0.0931262	180.8	46.3361	22604.5	0.0865125	238.4	43.7829	20105	0	333.6	39.2548	14439.7	0	413.8	35.0918	9384.02	0	486.4	31.0211	5878.4	0
678	Concrete confined	506.437	2708.77	214.855	144.2	48.0593	23886	0.143147	180	46.3799	22637.7	0.13434	237.2	43.8285	20162.3	0	332	39.3253	14545.6	0	411.9	35.1854	9492.27	0	484.4	31.1298	5957.95	0
679	Concrete confined	506.437	2732.2	214.855	143.9	48.0711	23894.7	0.193142	179.6	46.4018	22654.2	0.182104	236.4	43.8589	20200.3	0	330.8	39.378	14624.9	0	410.5	35.2542	9572.52	0	482.8	31.2165	6022.28	0
680	Concrete confined	364.682	2752.36	214.855	143.7	48.0789	23900.6	0.236133	179.3	46.4181	22666.6	0.223172	235.8	43.8817	20228.7	0	330	39.4131	14677.8	0	409.4	35.3082	9635.87	0	481.6	31.2814	6070.93	0
681	Concrete confined	506.437	2772.52	214.855	143.5	48.0868	23906.4	0.279118	179	46.4344	22678.8	0.264231	235.3	43.9006	20252.2	0.0174002	329.1	39.4526	14737.3	0	408.3	35.362	9699.45	0	480.1	31.3623	6132.22	0
682	Concrete confined	506.437	2795.96	214.855	143.2	48.0985	23915.1	0.329096	178.5	46.4614	22699.3	0.311961	234.6	43.9271	20285.1	0.0425275	328	39.5007	14810	0.0193524	406.8	35.4353	9786.58	0	478.2	31.4647	6210.64	0
683	Concrete confined	506.437	2819.4	214.855	143	48.1063	23920.9	0.379063	178.2	46.4776	22711.5	0.359673	234	43.9498	20313.1	0.0675997	326.9	39.5488	14882.6	0.042658	405.2	35.5134	9880.01	0.0144944	475.9	31.5881	6306.73	0
684	Concrete confined	506.437	2842.84	214.855	142.9	48.1102	23923.8	0.42903	178	46.4884	22719.6	0.407376	233.5	43.9687	20336.4	0.0926207	325.7	39.6011	14961.8	0.0660056	403.2	35.6106	9997.52	0.0399933	473.5	31.7165	6408.36	0
685	Concrete confined	506.437	2866.28	214.855	142.8	48.1141	23926.7	0.478991	177.8	46.4991	22727.7	0.455072	232.6	44.0027	20378.1	0.117777	323.8	39.6838	15087	0.0898956	400.2	35.756	10175.3	0.0676076	470.2	31.8923	6550.39	0
686	Concrete confined	364.682	2886.44	214.855	142.5	48.1257	23935.4	0.521953	177.3	46.5259	22747.8	0.496072	231.4	44.0479	20433.3	0.139552	321.3	39.7922	15251.4	0.111077	396.8	35.9199	10378.8	0.0924172	465.8	32.1254	6743.89	0
687	Concrete confined	506.437	2906.6	214.855	141.7	48.1566	23958.4	0.564885	175.9	46.6003	22803.8	0.537012	228.9	44.1417	20547	0.162459	316.9	39.9819	15539.7	0.133606	391.2	36.1882	10718.6	0.120169	458.3	32.5193	7084.62	0.00967152
688	Concrete confined	506.437	2930.03	214.855	139.9	48.2251	24009.5	0.61473	173.4	46.731	22901.7	0.584499	224.4	44.3095	20746.7	0.190203	309.4	40.3022	16027.1	0.161151	381.4	36.6522	11326.1	0.155969	445.6	33.1765	7692.9	0.0612624
689	Concrete confined	506.437	2953.47	214.855	137.2	48.3255	24084.8	0.664476	169.3	46.9395	23057.2	0.631778	218.2	44.5384	21011.5	0.218283	298.7	40.7525	16710.5	0.190084	367.4	37.3033	12217.9	0.194884	427.6	34.0872	8621.49	0.119067
690	Concrete confined	506.437	2976.91	214.855	133.1	48.4724	24195.6	0.714055	163.6	47.2171	23263.2	0.678789	209.6	44.8515	21359.7	0.246754	284.5	41.3381	17588.5	0.219886	348.2	38.1741	13473.5	0.235859	404.7	35.2116	9909.32	0.177456
691	Concrete confined	506.437	3000.35	214.855	127.6	48.6592	24338.3	0.763442	156	47.5657	23520.8	0.725468	197.5	45.3531	21846.1	0.275216	265.3	42.1081	18706.4	0.251155	323.5	39.257	15106.8	0.276649	374.3	36.6464	11775.2	0.23625
692	Concrete confined	364.682	3020.51	214.855	121	48.8682	24543	0.805695	146.8	47.9554	23808.9	0.765217	183.8	46.1689	22477.5	0.298099	244.2	42.9255	19821.4	0.278587	296.9	40.3769	16823.8	0.310445	341.5	38.1226	13916.5	0.282847
693	Concrete unconfined	411.604	3038.47	214.855	112.2	33.4991	24828.4	1	135.2	32.8868	24139.3	1	167.9	31.7168	23108.9	0.711259	220.8	29.5742	20901.9	0.692697	266.8	28.1116	18622.4	0.760995	305.6	26.7955	16271.6	0.750456
694	Concrete unconfined	411.604	9.525	236.462	144.8	32.5809	23868.3	1	177	31.325	22759.9	1	218.9	29.6322	20982.2	1	277.1	27.7695	18029.8	1	324.3	26.135	15054.1	1	365.3	24.628	12353.7	1
695	Concrete confined	364.682	27.4892	236.462	155.9	47.5701	23524.1	0.990844	191.5	45.7212	22133.4	0.91473	238.5	43.779	20100.2	0.76551	305.1	40.4841	16303.7	0.99128	359.1	37.6829	12757.2	0.891569	407.2	35.0907	9763.31	0.948738
696	Concrete confined	506.437	47.6479	236.462	163.1	47.2408	23280.7	0.949499	200.9	45.1629	21689.2	0.879044	251.7	43.27	19439.8	0.723696	326	39.5881	14942	0.947479	386.9	36.3926	10983.2	0.839233	440.7	33.4268	7938.06	0.887459
697	Concrete confined	506.437	71.087	236.462	168	47.004	23105.2	0.900699	206.7	44.9559	21472	0.835074	262.2	42.8564	18878.1	0.675022	341.4	38.9086	13923.1	0.896328	409.2	35.318	9647.41	0.777522	468.6	31.9772	6620.21	0.812688
698	Concrete confined	506.437	94.5261	236.462	171.4	46.8336	22978.3	0.851541	211.9	44.7682	21268.7	0.790917	269.6	42.5604	18463.9	0.626394	353.9	38.345	13098	0.844283	425.5	34.5097	8734.77	0.715586	490	30.8246	5737.6	0.734959
699	Concrete confined	506.437	117.965	236.462	174.7	46.6634	22851.1	0.802267	216.5	44.6007	21082.1	0.746611	276.1	42.2973	18088.5	0.577519	364.2	37.8723	12425.1	0.791628	438.9	33.8305	8029.56	0.652541	507.3	29.8661	5073.44	0.654845
700	Concrete confined	506.437	141.404	236.462	177.6	46.5099	22735.7	0.752839	220.4	44.4575	20918.9	0.702195	281.6	42.0724	17763	0.528532	372.2	37.5001	11909.4	0.738996	449.6	33.2785	7497.08	0.58965	521	29.0894	4570.86	0.574975
701	Concrete confined	364.682	161.563	236.462	179	46.4344	22678.8	0.710122	222.3	44.3873	20837.7	0.664063	284.2	41.9654	17606.7	0.486939	376.3	37.3076	11648	0.694974	455.1	32.9914	7234.18	0.539833	528.4	28.6633	4319.85	0.514463
702	Concrete confined	506.437	181.722	236.462	178.3	46.4722	22707.4	0.667148	221.6	44.4132	20867.7	0.626247	283.4	41.9984	17654.9	0.446651	376.2	37.3123	11654.3	0.654049	456.1	32.9389	7187.17	0.497795	529.2	28.617	4293.53	0.474204
703	Concrete confined	506.437	205.161	236.462	176.6	46.5632	22775.9	0.617134	219.8	44.4796	20944.3	0.58246	280.9	42.1012	17804.8	0.400526	374.1	37.411	11788	0.608186	454.9	33.0019	7243.61	0.453559	527.8	28.698	4339.69	0.435445
704	Concrete confined	506.437	228.6	236.462	175.7	46.6109	22811.7	0.567234	218.9	44.5127	20982.2	0.538569	279.6	42.1545	17882.1	0.353959	373.2	37.4532	11845.4	0.561407	454.6	33.0176	7257.78	0.407602	527.9	28.6923	4336.38	0.391533
705	Concrete confined	506.437	252.039	236.462	176.7	46.5579	22771.9	0.517454	220	44.4722	20935.8	0.494335	281.2	42.0889	17786.9	0.306072	375.1	37.364	11724.3	0.51207	456.9	32.8969	7149.75	0.356011	531	28.5125	4234.9	0.336223
706	Concrete confined	506.437	275.478	236.462	178.6	46.456	22695.2	0.467667	222.1	44.3947	20846.3	0.449848	284.2	41.9654	17606.7	0.257368	378.6	37.199	11502.3	0.460884	460.5	32.7072	6983.25	0.300892	535.6	28.2442	4088.63	0.273677
707	Concrete confined	364.682	295.637	236.462	179.6	46.4018	22654.2	0.424782	223.3	44.3503	20794.5	0.411664	285.9	41.8951	17503.7	0.215807	380.6	37.1043	11376.3	0.417611	462.7	32.5908	6883.06	0.255038	538.3	28.0859	4005.12	0.223831
708	Concrete confined	506.437	315.796	236.462	178.9	46.4398	22682.9	0.38187	222.6	44.3762	20824.8	0.373905	284.9	41.9365	17564.3	0.175717	379.8	37.1423	11426.7	0.377339	462.2	32.6173	6905.72	0.215735	537.6	28.127	4026.61	0.188437
709	Concrete confined	506.437	339.235	236.462	177.5	46.5152	22739.8	0.332015	221.3	44.4243	20880.6	0.330147	282.9	42.019	17685	0.129642	378	37.2274	11540.3	0.331594	460.8	32.6914	6969.51	0.172244	535.8	28.2325	4082.39	0.151876
710	Concrete confined	506.437	362.674	236.462	177.3	46.5259	22747.8	0.282164	221.3	44.4243	20880.6	0.286077	282.9	42.019	17685	0.082441	378.3	37.2132	11521.3	0.283474	461.4	32.6596	6942.12	0.123605	536.2	28.2091	4069.93	0.105558
711	Concrete confined	506.437	386.113	236.462	179.5	46.4072	22658.3	0.232185	224	44.3244	20764.1	0.241222	286.5	41.8703	17467.2	0.0329097	382.4	37.0189	11263.4	0.230471	465.7	32.4314	6748.34	0.0643906	540.8	27.9387	3929.3	0.0387538
712	Concrete confined	506.437	409.552	236.462	183.2	46.2027	22503.2	0.181997	228.3	44.1642	20574	0.195733	292.5	41.6205	17098.5	0	389	36.7036	10853.6	0.173293	472.3	32.0784	6459.7	0	548	27.5118	3718.85	0
713	Concrete confined	364.682	429.711	236.462	186.5	46.015	22359.9	0.138698	232.3	44.014	20391.9	0.15634	297.8	41.3979	16767.2	0	394.9	36.419	10493.4	0.122731	478.4	31.749	6202.34	0	555.5	27.0621	3511.63	0
714	Concrete unconfined	2426	494.291	236.462	188.7	30.777	22261.7	0.246118	235.4	29.1217	20247.5	0.311452	301.7	26.9311	16520.5	0.0338423	399.7	23.3023	10205.1	0.399236	484.1	19.8155	5969.97	0.367603	561.3	16.3369	3359.37	0.655897
715	Concrete unconfined	162.081	554.182	236.462	189.5	30.7377	22225.4	0.108767	236.4	29.0903	20200.3	0.14803	303.2	26.8791	16425	0	401.9	23.2156	10074.3	0.230877	486.7	19.7028	5866.55	0.210905	563.8	16.2196	3295.82	0.522815
716	Concrete unconfined	4028.79	651.164	236.462	188.3	30.7966	22279.7	0.00193658	234.9	29.1374	20271	0.0377417	301.3	26.945	16546	0	399.9	23.2944	10193.1	0	484.4	19.8025	5957.95	0	561.8	16.3134	3346.56	0.312708
717	Concrete unconfined	162.081	748.145	236.462	187.2	30.8501	22328.9	0	233.6	29.1781	20331.7	0	299.6	27.0039	16653.7	0	398	23.3691	10306.7	0	482.3	19.8933	6042.51	0	560	16.3977	3392.91	0.102764
718	Concrete unconfined	4028.79	845.127	236.462	187.4	30.8404	22320	0	233.7	29.1749	20327.1	0	299.7	27.0004	16647.4	0	398	23.3691	10306.7	0	482.3	19.8933	6042.51	0	559.9	16.4024	3395.5	0
719	Concrete unconfined	162.081	942.109	236.462	187.5	30.8356	22315.5	0	233.8	29.1718	20322.4	0	299.9	26.9935	16634.8	0	398.1	23.3652	10300.7	0	482.4	19.889	6038.46	0	559.8	16.4071	3398.1	0
720	Concrete unconfined	4028.79	1039.09	236.462	187.5	30.8356	22315.5	0	233.8	29.1718	20322.4	0	299.9	26.9935	16634.8	0	398.1	23.3652	10300.7	0	482.4	19.889	6038.46	0	559.9	16.4024	3395.5	0
721	Concrete unconfined	162.081	1136.07	236.462	187.4	30.8404	22320	0	233.8	29.1718	20322.4	0	299.9	26.9935	16634.8	0	398.1	23.3652	10300.7	0	482.4	19.889	6038.46	0	559.9	16.4024	3395.5	0
722	Concrete unconfined	4028.79	1233.05	236.462	187.4	30.8404	22320	0	233.7	29.1749	20327.1	0	299.8	26.9969	16641.1	0	398	23.3691	10306.7	0	482.3	19.8933	6042.51	0	559.8	16.4071	3398.1	0
723	Concrete unconfined	162.081	1330.04	236.462	187.4	30.8404	22320	0	233.7	29.1749	20327.1	0	299.7	27.0004	16647.4	0	397.9	23.373	10312.7	0	482.2	19.8976	6046.56	0	559.6	16.4164	3403.3	0
724	Concrete unconfined	4028.79	1427.02	236.462	187	30.8598	22337.8	0	233.2	29.1906	20350.3	0	299.1	27.0211	16685.3	0	397.2	23.4005	10354.7	0	481.4	19.9322	6079.07	0	558.8	16.4538	3424.17	0
725	Concrete unconfined	162.081	1524	236.462	186.6	30.8791	22355.5	0	232.7	29.2062	20373.5	0	298.4	27.0453	16729.5	0	396.4	23.4319	10402.9	0	480.6	19.9667	6111.73	0	557.9	16.4959	3447.8	0
726	Concrete unconfined	4028.79	1620.98	236.462	187	30.8598	22337.8	0	233.2	29.1906	20350.3	0	299.1	27.0211	16685.3	0	397.2	23.4005	10354.7	0	481.4	19.9322	6079.07	0	558.8	16.4538	3424.17	0
727	Concrete unconfined	162.081	1717.96	236.462	187.4	30.8404	22320	0	233.7	29.1749	20327.1	0	299.7	27.0004	16647.4	0	397.9	23.373	10312.7	0	482.2	19.8976	6046.56	0	559.6	16.4164	3403.3	0
728	Concrete unconfined	4028.79	1814.95	236.462	187.4	30.8404	22320	0	233.7	29.1749	20327.1	0	299.8	26.9969	16641.1	0	398	23.3691	10306.7	0	482.3	19.8933	6042.51	0	559.8	16.4071	3398.1	0
729	Concrete unconfined	162.081	1911.93	236.462	187.4	30.8404	22320	0	233.8	29.1718	20322.4	0	299.9	26.9935	16634.8	0	398.1	23.3652	10300.7	0	482.4	19.889	6038.46	0	559.9	16.4024	3395.5	0
730	Concrete unconfined	4028.79	2008.91	236.462	187.5	30.8356	22315.5	0	233.8	29.1718	20322.4	0	299.9	26.9935	16634.8	0	398.1	23.3652	10300.7	0	482.4	19.889	6038.46	0	559.9	16.4024	3395.5	0
731	Concrete unconfined	162.081	2105.89	236.462	187.5	30.8356	22315.5	0	233.8	29.1718	20322.4	0	299.9	26.9935	16634.8	0	398.1	23.3652	10300.7	0	482.4	19.889	6038.46	0	559.8	16.4071	3398.1	0
732	Concrete unconfined	4028.79	2202.87	236.462	187.4	30.8404	22320	0	233.7	29.1749	20327.1	0	299.7	27.0004	16647.4	0	398	23.3691	10306.7	0	482.3	19.8933	6042.51	0	559.9	16.4024	3395.5	0
733	Concrete unconfined	162.081	2299.85	236.462	187.2	30.8501	22328.9	0	233.6	29.1781	20331.7	0	299.6	27.0039	16653.7	0	398	23.3691	10306.7	0	482.3	19.8933	6042.51	0	560	16.3977	3392.91	0
734	Concrete unconfined	4028.79	2396.84	236.462	188.3	30.7966	22279.7	0	234.9	29.1374	20271	0	301.3	26.945	16546	0	399.9	23.2944	10193.1	0	484.4	19.8025	5957.95	0	561.8	16.3134	3346.56	0
735	Concrete unconfined	162.081	2493.82	236.462	189.5	30.7377	22225.4	0	236.4	29.0903	20200.3	0	303.2	26.8791	16425	0	401.9	23.2156	10074.3	0	486.7	19.7028	5866.55	0.00895801	563.8	16.2196	3295.82	0.00960438
736	Concrete unconfined	2426	2553.71	236.462	188.7	30.777	22261.7	0.0127176	235.4	29.1217	20247.5	0.0170541	301.7	26.9311	16520.5	0.0253773	399.7	23.3023	10205.1	0.0296225	484.1	19.8155	5969.97	0.0571337	561.3	16.3369	3359.37	0.0723181
737	Concrete confined	364.682	2618.29	236.462	186.5	46.015	22359.9	0	232.3	44.014	20391.9	0	297.8	41.3979	16767.2	0	394.9	36.419	10493.4	0	478.4	31.749	6202.34	0	555.5	27.0621	3511.63	0
738	Concrete confined	506.437	2638.45	236.462	183.2	46.2027	22503.2	0	228.3	44.1642	20574	0	292.5	41.6205	17098.5	0	389	36.7036	10853.6	0	472.3	32.0784	6459.7	0	548	27.5118	3718.85	0
739	Concrete confined	506.437	2661.89	236.462	179.5	46.4072	22658.3	0.0393617	224	44.3244	20764.1	0.0278128	286.5	41.8703	17467.2	0	382.4	37.0189	11263.4	0	465.7	32.4314	6748.34	0	540.8	27.9387	3929.3	0
740	Concrete confined	506.437	2685.33	236.462	177.3	46.5259	22747.8	0.0901414	221.3	44.4243	20880.6	0.0773184	282.9	42.019	17685	0	378.3	37.2132	11521.3	0	461.4	32.6596	6942.12	0	536.2	28.2091	4069.93	0
741	Concrete confined	506.437	2708.77	236.462	177.5	46.5152	22739.8	0.140621	221.3	44.4243	20880.6	0.125818	282.9	42.019	17685	0	378	37.2274	11540.3	0	460.8	32.6914	6969.51	0	535.8	28.2325	4082.39	0
742	Concrete confined	506.437	2732.2	236.462	178.9	46.4398	22682.9	0.191016	222.6	44.3762	20824.8	0.173904	284.9	41.9365	17564.3	0	379.8	37.1423	11426.7	0	462.2	32.6173	6905.72	0	537.6	28.127	4026.61	0
743	Concrete confined	364.682	2752.36	236.462	179.6	46.4018	22654.2	0.234431	223.3	44.3503	20794.5	0.215425	285.9	41.8951	17503.7	0	380.6	37.1043	11376.3	0	462.7	32.5908	6883.06	0	538.3	28.0859	4005.12	0
744	Concrete confined	506.437	2772.52	236.462	178.6	46.456	22695.2	0.277936	222.1	44.3947	20846.3	0.257512	284.2	41.9654	17606.7	0	378.6	37.199	11502.3	0	460.5	32.7072	6983.25	0	535.6	28.2442	4088.63	0
745	Concrete confined	506.437	2795.96	236.462	176.7	46.5579	22771.9	0.3285	220	44.4722	20935.8	0.306576	281.2	42.0889	17786.9	0.018649	375.1	37.364	11724.3	0	456.9	32.8969	7149.75	0	531	28.5125	4234.9	0
746	Concrete confined	506.437	2819.4	236.462	175.7	46.6109	22811.7	0.378987	218.9	44.5127	20982.2	0.355316	279.6	42.1545	17882.1	0.0450101	373.2	37.4532	11845.4	0	454.6	33.0176	7257.78	0	527.9	28.6923	4336.38	0
747	Concrete confined	506.437	2842.84	236.462	176.6	46.5632	22775.9	0.429469	219.8	44.4796	20944.3	0.403572	280.9	42.1012	17804.8	0.0695831	374.1	37.411	11788	0.011826	454.9	33.0019	7243.61	0	527.8	28.698	4339.69	0
748	Concrete confined	506.437	2866.28	236.462	178.3	46.4722	22707.4	0.480007	221.6	44.4132	20867.7	0.451671	283.4	41.9984	17654.9	0.0934543	376.2	37.3123	11654.3	0.0320308	456.1	32.9389	7187.17	0	529.2	28.617	4293.53	0
749	Concrete confined	364.682	2886.44	236.462	179	46.4344	22678.8	0.523487	222.3	44.3873	20837.7	0.493249	284.2	41.9654	17606.7	0.114827	376.3	37.3076	11648	0.051842	455.1	32.9914	7234.18	0	528.4	28.6633	4319.85	0
750	Concrete confined	506.437	2906.6	236.462	177.6	46.5099	22735.7	0.566852	220.4	44.4575	20918.9	0.535314	281.6	42.0724	17763	0.138926	372.2	37.5001	11909.4	0.0773417	449.6	33.2785	7497.08	0.0039185	521	29.0894	4570.86	0
751	Concrete confined	506.437	2930.03	236.462	174.7	46.6634	22851.1	0.617114	216.5	44.6007	21082.1	0.58439	276.1	42.2973	18088.5	0.168841	364.2	37.8723	12425.1	0.110475	438.9	33.8305	8029.56	0.0541483	507.3	29.8661	5073.44	0
752	Concrete confined	506.437	2953.47	236.462	171.4	46.8336	22978.3	0.667242	211.9	44.7682	21268.7	0.633385	269.6	42.5604	18463.9	0.198927	353.9	38.345	13098	0.144995	425.5	34.5097	8734.77	0.106524	490	30.8246	5737.6	0
753	Concrete confined	506.437	2976.91	236.462	168	47.004	23105.2	0.717253	206.7	44.9559	21472	0.682239	262.2	42.8564	18878.1	0.229028	341.4	38.9086	13923.1	0.180046	409.2	35.318	9647.41	0.159452	468.6	31.9772	6620.21	0.040123
754	Concrete confined	506.437	3000.35	236.462	163.1	47.2408	23280.7	0.76698	200.9	45.1629	21689.2	0.730914	251.7	43.27	19439.8	0.259894	326	39.5881	14942	0.216237	386.9	36.3926	10983.2	0.215191	440.7	33.4268	7938.06	0.130649
755	Concrete confined	364.682	3020.51	236.462	155.9	47.5701	23524.1	0.809273	191.5	45.7212	22133.4	0.770955	238.5	43.779	20100.2	0.287268	305.1	40.4841	16303.7	0.250956	359.1	37.6829	12757.2	0.265735	407.2	35.0907	9763.31	0.20907
756	Concrete unconfined	411.604	3038.47	236.462	144.8	32.5809	23868.3	1	177	31.325	22759.9	1	218.9	29.6322	20982.2	0.709916	277.1	27.7695	18029.8	0.686733	324.3	26.135	15054.1	0.752003	365.3	24.628	12353.7	0.737124
757	Concrete unconfined	411.604	9.525	258.068	205.3	30.0423	21525.3	1	251.7	28.6036	19439.8	1	312.4	26.5573	15832.8	1	383.3	23.9413	11207.1	1	433.8	21.9334	8293.01	1	475.1	20.2031	6340.45	1
758	Concrete confined	364.682	27.4892	258.068	226.3	44.2388	20663.2	1	279.2	42.1708	17905.9	0.911185	349.1	39.1414	13414.1	0.730783	431.7	34.5867	8403.27	0.924797	492.3	30.9874	5649.24	0.7398	540.9	27.9328	3926.3	0.728303
759	Concrete confined	506.437	47.6479	258.068	225	44.2872	20720.5	0.957269	278.6	42.1954	17941.4	0.872399	350.5	39.0772	13321.8	0.687474	438	34.2629	8075.6	0.873737	502.4	30.4241	5265.72	0.673014	557.5	26.9413	3458.36	0.63286
760	Concrete confined	506.437	71.087	258.068	224.1	44.3207	20759.8	0.906532	278.8	42.1872	17929.5	0.827157	352.4	38.9899	13196.7	0.63679	443.6	33.9725	7792.27	0.815037	516.5	29.6236	4730.39	0.582647	577.4	25.7194	2970.8	0.500696
761	Concrete confined	506.437	94.5261	258.068	227.4	44.1978	20614.3	0.855569	283.5	41.9943	17648.9	0.780863	359.1	38.6799	12757.2	0.582186	454.4	33.4058	7267.23	0.746784	532.3	28.7066	4193.05	0.476518	597.9	24.4208	2541.09	0.338285
762	Concrete confined	506.437	117.965	258.068	230.6	44.078	20469.9	0.804463	287.8	41.8164	17388	0.734378	364.8	38.4137	12386.1	0.527496	463.5	32.9212	6846.92	0.67786	543.7	28.0313	3843.14	0.375724	611.9	23.5097	2284.17	0.188014
763	Concrete confined	506.437	141.404	258.068	240.8	43.6912	19988.9	0.752324	300.6	41.2794	16590.4	0.684706	382.1	37.5915	11282.2	0.45957	484.7	31.7668	5945.96	0.577636	567.7	26.5714	3199.09	0.198773	636.7	21.8447	1890.52	0
764	Concrete confined	364.682	161.563	258.068	250	43.3362	19527.9	0.706871	312	40.7916	15858.7	0.640654	396.5	36.8905	10396.8	0.397466	503.4	30.7183	5225.93	0.477211	586.6	25.3835	2769.53	0.0242145	655.8	20.5153	1632.39	0
765	Concrete confined	506.437	181.722	258.068	241.1	43.6797	19974.2	0.664383	301	41.2625	16565	0.605829	382.8	37.5578	11238.4	0.371284	486.2	31.6838	5886.31	0.477989	570.8	26.3789	3124.26	0.0746344	641.6	21.5077	1820.89	0
766	Concrete confined	506.437	205.161	258.068	231.8	44.0328	20415	0.614964	289.5	41.7457	17283.8	0.564747	367.1	38.3057	12237.3	0.339057	469.5	32.5981	6580.86	0.465334	552.6	27.4961	3590.34	0.119566	625.5	22.605	2059.34	0
767	Concrete confined	506.437	228.6	258.068	230.6	44.078	20469.9	0.564281	288.1	41.8039	17369.7	0.519839	365.2	38.395	12360.2	0.291104	467.6	32.7007	6664.16	0.415978	550.8	27.6049	3640.09	0.0712286	624.5	22.6722	2075.1	0
768	Concrete confined	506.437	252.039	258.068	231.8	44.0328	20415	0.513144	289.6	41.7416	17277.6	0.473766	367.2	38.3009	12230.8	0.238751	469.9	32.5765	6563.44	0.356309	553.4	27.4476	3568.45	0	627	22.504	2035.91	0
769	Concrete confined	506.437	275.478	258.068	241.2	43.6759	19969.4	0.459943	301.1	41.2582	16558.7	0.422693	383	37.5481	11225.9	0.16754	486.9	31.645	5858.66	0.252689	572.6	26.2667	3081.63	0	644.9	21.2792	1775.37	0
770	Concrete confined	364.682	295.637	258.068	250.2	43.3284	19517.6	0.413373	312.2	40.783	15845.8	0.376932	397	36.8659	10366.7	0.101339	504.7	30.6443	5174.62	0.140962	589.7	25.1853	2704.87	0	660.9	20.153	1569.15	0
771	Concrete confined	506.437	315.796	258.068	241.3	43.6721	19964.5	0.372006	301.4	41.2455	16539.6	0.34379	383.4	37.5288	11200.9	0.0794148	487.5	31.6117	5835.05	0.15459	573.6	26.2042	3058.2	0	646.2	21.1888	1757.73	0
772	Concrete confined	506.437	339.235	258.068	232.3	44.014	20391.9	0.323614	290.4	41.7082	17228.3	0.304184	368.4	38.2444	12153.4	0.050747	471.9	32.4681	6476.89	0.149336	555.9	27.2958	3500.91	0	630.3	22.2809	1985.28	0
773	Concrete confined	506.437	362.674	258.068	231.9	44.0291	20410.4	0.272816	290	41.7249	17253	0.258912	367.8	38.2727	12192.1	0.00144605	471.5	32.4898	6494.13	0.0963376	555.7	27.308	3506.26	0	630.8	22.247	1977.71	0
774	Concrete confined	506.437	386.113	258.068	234.4	43.9347	20294.4	0.221079	293.3	41.5871	17048.8	0.211491	372.2	38.0647	11909.4	0	476.6	32.2121	6277.35	0.0254476	561.2	26.972	3361.94	0	636.3	21.8721	1896.31	0
775	Concrete confined	506.437	409.552	258.068	245.9	43.4951	19736.4	0.165782	307.8	40.9724	16130.2	0.156183	392	37.1112	10669.7	0	498.3	31.0071	5424.55	0	585.3	25.4663	2797.11	0	658.7	20.3097	1596.16	0
776	Concrete confined	364.682	429.711	258.068	256.7	43.074	19176.2	0.116986	321.2	40.3914	15257.9	0.105951	409	36.2696	9658.96	0	519.5	29.7921	4623.45	0	605.6	24.1536	2396.4	0	677.7	18.9369	1375.68	0
777	Concrete unconfined	2426	494.291	258.068	256.5	28.4484	19186.9	0.239982	321.2	26.2456	15257.9	0.296809	409.1	22.9304	9653.19	0	519.8	18.2412	4612.89	0.318828	606.6	14.1668	2378.22	0.252121	679.8	10.4572	1352.98	0.55704
778	Concrete unconfined	162.081	554.182	258.068	255.4	28.4841	19245.5	0.102419	320.1	26.2848	15330.2	0.132705	408	22.9741	9716.84	0	518.6	18.2951	4655.29	0.146288	606.1	14.1913	2387.29	0.0897376	680.6	10.4152	1344.42	0.418563
779	Concrete unconfined	4028.79	651.164	258.068	253.5	28.5455	19345.8	0	317.6	26.3736	15493.9	0.0221844	404.8	23.101	9903.46	0	514.7	18.4697	4795.71	0	602.2	14.3818	2459.24	0	677	10.6037	1383.32	0.198446
780	Concrete unconfined	162.081	748.145	258.068	252.1	28.5907	19419	0	315.8	26.4373	15611.5	0	402.4	23.1959	10044.8	0	511.8	18.5991	4902.76	0	599.3	14.523	2514.14	0	674.3	10.7447	1413.1	0
781	Concrete unconfined	4028.79	845.127	258.068	252.3	28.5842	19408.6	0	316	26.4302	15598.5	0	402.7	23.184	10027	0	512.2	18.5813	4887.86	0	599.6	14.5084	2508.41	0	674.5	10.7343	1410.88	0
782	Concrete unconfined	162.081	942.109	258.068	252.4	28.581	19403.4	0	316.2	26.4231	15585.4	0	403	23.1722	10009.3	0	512.4	18.5724	4880.43	0	599.8	14.4986	2504.59	0	674.6	10.729	1409.77	0
783	Concrete unconfined	4028.79	1039.09	258.068	252.4	28.581	19403.4	0	316.2	26.4231	15585.4	0	403	23.1722	10009.3	0	512.4	18.5724	4880.43	0	599.8	14.4986	2504.59	0	674.6	10.729	1409.77	0
784	Concrete unconfined	162.081	1136.07	258.068	252.4	28.581	19403.4	0	316.2	26.4231	15585.4	0	402.9	23.1761	10015.2	0	512.4	18.5724	4880.43	0	599.8	14.4986	2504.59	0	674.6	10.729	1409.77	0
785	Concrete unconfined	4028.79	1233.05	258.068	252.4	28.581	19403.4	0	316.2	26.4231	15585.4	0	402.9	23.1761	10015.2	0	512.4	18.5724	4880.43	0	599.8	14.4986	2504.59	0	674.5	10.7343	1410.88	0
786	Concrete unconfined	162.081	1330.04	258.068	252.4	28.581	19403.4	0	316.2	26.4231	15585.4	0	402.9	23.1761	10015.2	0	512.4	18.5724	4880.43	0	599.7	14.5035	2506.5	0	674.5	10.7343	1410.88	0
787	Concrete unconfined	4028.79	1427.02	258.068	251.7	28.6036	19439.8	0	315.2	26.4585	15650.7	0	401.7	23.2235	10086.2	0	510.9	18.6392	4936.45	0	598.2	14.5764	2535.29	0	673	10.8124	1427.64	0
788	Concrete unconfined	162.081	1524	258.068	251.5	28.61	19450.2	0	315	26.4656	15663.7	0	401.4	23.2353	10104	0	510.5	18.657	4951.49	0	597.8	14.5958	2543.03	0	672.6	10.8333	1432.13	0
789	Concrete unconfined	4028.79	1620.98	258.068	251.7	28.6036	19439.8	0	315.2	26.4585	15650.7	0	401.7	23.2235	10086.2	0	510.9	18.6392	4936.45	0	598.2	14.5764	2535.29	0	673	10.8124	1427.64	0
790	Concrete unconfined	162.081	1717.96	258.068	252.4	28.581	19403.4	0	316.2	26.4231	15585.4	0	402.9	23.1761	10015.2	0	512.4	18.5724	4880.43	0	599.7	14.5035	2506.5	0	674.5	10.7343	1410.88	0
791	Concrete unconfined	4028.79	1814.95	258.068	252.4	28.581	19403.4	0	316.2	26.4231	15585.4	0	402.9	23.1761	10015.2	0	512.4	18.5724	4880.43	0	599.8	14.4986	2504.59	0	674.5	10.7343	1410.88	0
792	Concrete unconfined	162.081	1911.93	258.068	252.4	28.581	19403.4	0	316.2	26.4231	15585.4	0	402.9	23.1761	10015.2	0	512.4	18.5724	4880.43	0	599.8	14.4986	2504.59	0	674.6	10.729	1409.77	0
793	Concrete unconfined	4028.79	2008.91	258.068	252.4	28.581	19403.4	0	316.2	26.4231	15585.4	0	403	23.1722	10009.3	0	512.4	18.5724	4880.43	0	599.8	14.4986	2504.59	0	674.6	10.729	1409.77	0
794	Concrete unconfined	162.081	2105.89	258.068	252.4	28.581	19403.4	0	316.2	26.4231	15585.4	0	403	23.1722	10009.3	0	512.4	18.5724	4880.43	0	599.8	14.4986	2504.59	0	674.6	10.729	1409.77	0
795	Concrete unconfined	4028.79	2202.87	258.068	252.3	28.5842	19408.6	0	316	26.4302	15598.5	0	402.7	23.184	10027	0	512.2	18.5813	4887.86	0	599.6	14.5084	2508.41	0	674.5	10.7343	1410.88	0
796	Concrete unconfined	162.081	2299.85	258.068	252.1	28.5907	19419	0	315.8	26.4373	15611.5	0	402.4	23.1959	10044.8	0	511.8	18.5991	4902.76	0	599.3	14.523	2514.14	0	674.3	10.7447	1413.1	0
797	Concrete unconfined	4028.79	2396.84	258.068	253.5	28.5455	19345.8	0	317.6	26.3736	15493.9	0	404.8	23.101	9903.46	0	514.7	18.4697	4795.71	0	602.2	14.3818	2459.24	0	677	10.6037	1383.32	0
798	Concrete unconfined	162.081	2493.82	258.068	255.4	28.4841	19245.5	0	320.1	26.2848	15330.2	0	408	22.9741	9716.84	0	518.6	18.2951	4655.29	0	606.1	14.1913	2387.29	0	680.6	10.4152	1344.42	0
799	Concrete unconfined	2426	2553.71	258.068	256.5	28.4484	19186.9	0.00594537	321.2	26.2456	15257.9	0.000442276	409.1	22.9304	9653.19	0	519.8	18.2412	4612.89	0	606.6	14.1668	2378.22	0	679.8	10.4572	1352.98	0
800	Concrete confined	364.682	2618.29	258.068	256.7	43.074	19176.2	0	321.2	40.3914	15257.9	0	409	36.2696	9658.96	0	519.5	29.7921	4623.45	0	605.6	24.1536	2396.4	0	677.7	18.9369	1375.68	0
801	Concrete confined	506.437	2638.45	258.068	245.9	43.4951	19736.4	0	307.8	40.9724	16130.2	0	392	37.1112	10669.7	0	498.3	31.0071	5424.55	0	585.3	25.4663	2797.11	0	658.7	20.3097	1596.16	0
802	Concrete confined	506.437	2661.89	258.068	234.4	43.9347	20294.4	0.0241296	293.3	41.5871	17048.8	0	372.2	38.0647	11909.4	0	476.6	32.2121	6277.35	0	561.2	26.972	3361.94	0	636.3	21.8721	1896.31	0
803	Concrete confined	506.437	2685.33	258.068	231.9	44.0291	20410.4	0.0767219	290	41.7249	17253	0.0434578	367.8	38.2727	12192.1	0	471.5	32.4898	6494.13	0	555.7	27.308	3506.26	0	630.8	22.247	1977.71	0
804	Concrete confined	506.437	2708.77	258.068	232.3	44.014	20391.9	0.128144	290.4	41.7082	17228.3	0.0932544	368.4	38.2444	12153.4	0	471.9	32.4681	6476.89	0	555.9	27.2958	3500.91	0	630.3	22.2809	1985.28	0
805	Concrete confined	506.437	2732.2	258.068	241.3	43.6721	19964.5	0.176468	301.4	41.2455	16539.6	0.136114	383.4	37.5288	11200.9	0	487.5	31.6117	5835.05	0	573.6	26.2042	3058.2	0	646.2	21.1888	1757.73	0
806	Concrete confined	364.682	2752.36	258.068	250.2	43.3284	19517.6	0.217652	312.2	40.783	15845.8	0.171851	397	36.8659	10366.7	0	504.7	30.6443	5174.62	0	589.7	25.1853	2704.87	0	660.9	20.153	1569.15	0
807	Concrete confined	506.437	2772.52	258.068	241.2	43.6759	19969.4	0.265543	301.1	41.2582	16558.7	0.222974	383	37.5481	11225.9	0	486.9	31.645	5858.66	0	572.6	26.2667	3081.63	0	644.9	21.2792	1775.37	0
808	Concrete confined	506.437	2795.96	258.068	231.8	44.0328	20415	0.32015	289.6	41.7416	17277.6	0.279933	367.2	38.3009	12230.8	0	469.9	32.5765	6563.44	0	553.4	27.4476	3568.45	0	627	22.504	2035.91	0
809	Concrete confined	506.437	2819.4	258.068	230.6	44.078	20469.9	0.372031	288.1	41.8039	17369.7	0.330737	365.2	38.395	12360.2	0	467.6	32.7007	6664.16	0	550.8	27.6049	3640.09	0	624.5	22.6722	2075.1	0
810	Concrete confined	506.437	2842.84	258.068	231.8	44.0328	20415	0.423279	289.5	41.7457	17283.8	0.380069	367.1	38.3057	12237.3	0	469.5	32.5981	6580.86	0	552.6	27.4961	3590.34	0	625.5	22.605	2059.34	0
811	Concrete confined	506.437	2866.28	258.068	241.1	43.6797	19974.2	0.472622	301	41.2625	16565	0.424529	382.8	37.5578	11238.4	0	486.2	31.6838	5886.31	0	570.8	26.3789	3124.26	0	641.6	21.5077	1820.89	0
812	Concrete confined	364.682	2886.44	258.068	250	43.3362	19527.9	0.514945	312	40.7916	15858.7	0.462098	396.5	36.8905	10396.8	0	503.4	30.7183	5225.93	0	586.6	25.3835	2769.53	0	655.8	20.5153	1632.39	0
813	Concrete confined	506.437	2906.6	258.068	240.8	43.6912	19988.9	0.561722	300.6	41.2794	16590.4	0.511359	382.1	37.5915	11282.2	0.0397695	484.7	31.7668	5945.96	0	567.7	26.5714	3199.09	0	636.7	21.8447	1890.52	0
814	Concrete confined	506.437	2930.03	258.068	230.6	44.078	20469.9	0.615305	287.8	41.8164	17388	0.566859	364.8	38.4137	12386.1	0.0931754	463.5	32.9212	6846.92	0	543.7	28.0313	3843.14	0	611.9	23.5097	2284.17	0
815	Concrete confined	506.437	2953.47	258.068	227.4	44.1978	20614.3	0.667304	283.5	41.9943	17648.9	0.618294	359.1	38.6799	12757.2	0.128712	454.4	33.4058	7267.23	0	532.3	28.7066	4193.05	0	597.9	24.4208	2541.09	0
816	Concrete confined	506.437	2976.91	258.068	224.1	44.3207	20759.8	0.719161	278.8	42.1872	17929.5	0.669535	352.4	38.9899	13196.7	0.16467	443.6	33.9725	7792.27	0.0149556	516.5	29.6236	4730.39	0	577.4	25.7194	2970.8	0
817	Concrete confined	506.437	3000.35	258.068	225	44.2872	20720.5	0.770484	278.6	42.1954	17941.4	0.71934	350.5	39.0772	13321.8	0.194906	438	34.2629	8075.6	0.0548034	502.4	30.4241	5265.72	0	557.5	26.9413	3458.36	0
818	Concrete confined	364.682	3020.51	258.068	226.3	44.2388	20663.2	0.814612	279.2	42.1708	17905.9	0.761983	349.1	39.1414	13414.1	0.220576	431.7	34.5867	8403.27	0.0921619	492.3	30.9874	5649.24	0	540.9	27.9328	3926.3	0
819	Concrete unconfined	411.604	3038.47	258.068	205.3	30.0423	21525.3	1	251.7	28.6036	19439.8	1	312.4	26.5573	15832.8	0.698238	383.3	23.9413	11207.1	0.662711	433.8	21.9334	8293.01	0.716461	475.1	20.2031	6340.45	0.688769
820	Concrete unconfined	321.532	9.525	277.311	263.2	28.2299	18823	1	320.1	26.2848	15330.2	1	390.4	23.6662	10767.6	1	466	20.5911	6734.99	1	512.3	18.5768	4884.14	1	547.4	16.9836	3735.95	1
821	Steel	284.878	27.4892	277.311	285	413.686	199948	1	351.1	413.686	199948	0	436.2	413.686	199948	0	532.5	405.861	199103	0	592.2	391.487	197551	0	639.9	380.003	196312	0
822	Concrete confined	395.613	47.6479	277.311	295.3	41.5031	16924.1	0.95078	365	38.4043	12373.2	0.841211	455.6	33.8507	7210.65	0.557514	560.3	27.3431	3385.14	0.570325	626	22.7914	2051.5	0.0507333	679.7	18.7897	1354.06	0
823	Concrete confined	395.613	71.087	277.311	307.3	40.9938	16162.4	0.895455	380.9	37.6492	11357.5	0.781689	477.9	32.6331	6223.1	0.44694	593.1	25.2615	2635.7	0.321046	667.5	19.8758	1490.53	0	728.6	15.0188	985.814	0
824	Concrete confined	395.613	94.5261	277.311	310.3	40.8649	15968.9	0.841696	384.8	37.4612	11113.6	0.729584	483.6	32.3154	5990.04	0.371697	602.8	24.6254	2448.03	0.172638	681.8	18.8226	1331.65	0	745.4	13.6394	894.597	0
825	Concrete confined	395.613	117.965	277.311	311.7	40.8046	15878.2	0.788253	386.9	37.3595	10983.2	0.678675	486.8	32.1359	5862.6	0.302266	608.3	24.2604	2347.64	0.0456027	689.9	18.2141	1247.99	0	754.5	12.8723	846.501	0
826	Concrete confined	395.613	141.404	277.311	311.1	40.8305	15917.1	0.735469	386.6	37.374	11001.8	0.629949	486.9	32.1303	5858.66	0.24234	608.7	24.2337	2340.5	0	692.6	18.0094	1221.04	0	756.4	12.7103	836.568	0
827	Steel	284.878	161.563	277.311	310.1	413.686	199948	0	385.4	413.686	199948	0	485.5	413.686	199948	0	606.8	387.972	197172	0	692	367.459	194957	0	754.8	352.339	193325	0
828	Concrete confined	395.613	181.722	277.311	311.2	40.8261	15910.6	0.64428	386.7	37.3692	10995.6	0.545532	487.1	32.119	5850.78	0.139106	609.5	24.1803	2326.29	0	694.3	17.8799	1204.3	0	759.1	12.4789	822.516	0
829	Concrete confined	395.613	205.161	277.311	312	40.7916	15858.7	0.590909	387.5	37.3304	10946.1	0.495593	487.9	32.074	5819.36	0.0764723	611	24.08	2299.87	0	695.5	17.7883	1192.59	0	763.3	12.1164	800.802	0
830	Concrete confined	395.613	228.6	277.311	311.7	40.8046	15878.2	0.53804	386.8	37.3643	10989.4	0.447378	486.9	32.1303	5858.66	0.0206299	609.9	24.1536	2319.22	0	694.5	17.8647	1202.35	0	763.4	12.1077	800.287	0
831	Concrete confined	395.613	252.039	277.311	312	40.7916	15858.7	0.484867	387.5	37.3304	10946.1	0.397476	487.9	32.074	5819.36	0	611.1	24.0733	2298.12	0	695.9	17.7577	1188.71	0	764.1	12.0469	796.686	0
832	Concrete confined	395.613	275.478	277.311	311.2	40.8261	15910.6	0.432308	386.7	37.3692	10995.6	0.349465	487.2	32.1134	5846.85	0	609.9	24.1536	2319.22	0	695.5	17.7883	1192.59	0	761.5	12.2721	810.087	0
833	Steel	284.878	295.637	277.311	310.1	413.686	199948	0	385.4	413.686	199948	0	485.7	413.686	199948	0	607.4	387.827	197156	0	693.8	367.025	194911	0	758.4	351.472	193231	0
834	Concrete confined	395.613	315.796	277.311	311.2	40.8261	15910.6	0.341154	386.8	37.3643	10989.4	0.265014	487.4	32.1021	5838.98	0	610.2	24.1335	2313.92	0	696	17.7501	1187.74	0	762.2	12.2116	806.472	0
835	Concrete confined	395.613	339.235	277.311	312.2	40.783	15845.8	0.287495	387.8	37.3158	10927.6	0.214535	488.5	32.0402	5795.89	0	612.2	23.9996	2278.96	0	697.6	17.6275	1172.31	0	766.4	11.8467	784.887	0
836	Concrete confined	395.613	362.674	277.311	312.4	40.7743	15832.8	0.234326	387.9	37.311	10921.4	0.165307	488.4	32.0458	5799.8	0	612.4	23.9862	2275.49	0	698	17.5968	1168.47	0	767.8	11.7243	777.73	0
837	Concrete confined	395.613	386.113	277.311	313.8	40.7138	15741.8	0.180255	390.1	37.2039	10786	0.112741	491.6	31.865	5676	0	616.3	23.7238	2208.9	0	702.1	17.2808	1137.02	0	771.5	11.399	758.908	0
838	Concrete confined	395.613	409.552	277.311	315.4	40.6444	15637.6	0.12591	392.9	37.0671	10614.9	0.0588386	495.7	31.6321	5520.89	0	621	23.4053	2131.21	0	707.5	16.8611	1105.41	0	775.9	11.0087	736.695	0
839	Steel	284.878	429.711	277.311	316	413.686	199948	0	394.1	413.686	199948	0	497.6	413.686	199948	0	622.9	384.096	196753	0	709.9	363.149	194492	0	777.8	346.801	192727	0
840	Concrete unconfined	1895.12	494.291	277.311	318	26.3594	15467.7	0.228365	396.7	23.4201	10384.8	0.270836	501.1	19.0732	5317.88	0	627.9	13.1133	2021.98	0.21004	714.9	8.58854	1062.78	0.151872	784.6	4.70269	693.32	0.497067
841	Steel	126.613	554.182	277.311	319.9	413.686	199948	0	399.3	413.686	199948	0	504.5	412.602	199831	0	632.6	381.76	196501	0	719.6	360.814	194240	0	791.2	343.575	192379	0
842	Concrete unconfined	3147.17	651.164	277.311	319	26.3239	15402.3	0	397.9	23.373	10312.7	0	502.6	19.007	5257.74	0	630.3	12.9933	1985.28	0	717.4	8.45321	1048.55	0	788.7	4.46678	673.132	0.122922
843	Steel	126.613	748.145	277.311	318.1	413.686	199948	0	396.6	413.686	199948	0	500.7	413.517	199930	0	627.9	382.892	196623	0	715.1	361.897	194357	0	786.2	344.779	192509	0
844	Concrete unconfined	3147.17	845.127	277.311	318.2	26.3523	15454.7	0	396.8	23.4162	10378.8	0	501	19.0776	5321.92	0	628.2	13.0983	2017.36	0	715.4	8.5615	1059.92	0	786.4	4.59922	684.437	0
845	Steel	126.613	942.109	277.311	318.4	413.686	199948	0	397	413.686	199948	0	501.3	413.373	199914	0	628.6	382.723	196605	0	715.6	361.777	194344	0	786.7	344.658	192496	0
846	Concrete unconfined	3147.17	1039.09	277.311	318.3	26.3487	15448.1	0	397	23.4083	10366.7	0	501.2	19.0688	5313.85	0	628.5	13.0833	2012.74	0	715.6	8.55068	1058.78	0	786.7	4.58196	682.959	0
847	Steel	126.613	1136.07	277.311	318.3	413.686	199948	0	396.9	413.686	199948	0	501.2	413.397	199917	0	628.5	382.747	196608	0	715.6	361.777	194344	0	786.6	344.682	192498	0
848	Concrete unconfined	3147.17	1233.05	277.311	318.3	26.3487	15448.1	0	396.9	23.4123	10372.8	0	501.2	19.0688	5313.85	0	628.5	13.0833	2012.74	0	715.5	8.55609	1059.35	0	786.6	4.58772	683.452	0
849	Steel	126.613	1330.04	277.311	318.3	413.686	199948	0	396.9	413.686	199948	0	501.2	413.397	199917	0	628.4	382.771	196610	0	715.5	361.801	194346	0	786.5	344.706	192501	0
850	Concrete unconfined	3147.17	1427.02	277.311	318	26.3594	15467.7	0	396.5	23.4279	10396.8	0	500.6	19.0952	5338.07	0	627.7	13.1233	2025.07	0	714.8	8.59395	1063.35	0	785.8	4.63373	687.394	0
851	Steel	126.613	1524	277.311	317.7	413.686	199948	0	396.1	413.686	199948	0	500	413.686	199948	0	627	383.108	196647	0	714	362.162	194385	0	785	345.068	192540	0
852	Concrete unconfined	3147.17	1620.98	277.311	318	26.3594	15467.7	0	396.5	23.4279	10396.8	0	500.6	19.0952	5338.07	0	627.7	13.1233	2025.07	0	714.8	8.59395	1063.35	0	785.8	4.63373	687.394	0
853	Steel	126.613	1717.96	277.311	318.3	413.686	199948	0	396.9	413.686	199948	0	501.2	413.397	199917	0	628.4	382.771	196610	0	715.5	361.801	194346	0	786.5	344.706	192501	0
854	Concrete unconfined	3147.17	1814.95	277.311	318.3	26.3487	15448.1	0	396.9	23.4123	10372.8	0	501.2	19.0688	5313.85	0	628.5	13.0833	2012.74	0	715.5	8.55609	1059.35	0	786.6	4.58772	683.452	0
855	Steel	126.613	1911.93	277.311	318.3	413.686	199948	0	396.9	413.686	199948	0	501.2	413.397	199917	0	628.5	382.747	196608	0	715.6	361.777	194344	0	786.6	344.682	192498	0
856	Concrete unconfined	3147.17	2008.91	277.311	318.3	26.3487	15448.1	0	397	23.4083	10366.7	0	501.2	19.0688	5313.85	0	628.5	13.0833	2012.74	0	715.6	8.55068	1058.78	0	786.7	4.58196	682.959	0
857	Steel	126.613	2105.89	277.311	318.4	413.686	199948	0	397	413.686	199948	0	501.3	413.373	199914	0	628.6	382.723	196605	0	715.6	361.777	194344	0	786.7	344.658	192496	0
858	Concrete unconfined	3147.17	2202.87	277.311	318.2	26.3523	15454.7	0	396.8	23.4162	10378.8	0	501	19.0776	5321.92	0	628.2	13.0983	2017.36	0	715.4	8.5615	1059.92	0	786.4	4.59922	684.437	0
859	Steel	126.613	2299.85	277.311	318.1	413.686	199948	0	396.6	413.686	199948	0	500.7	413.517	199930	0	627.9	382.892	196623	0	715.1	361.897	194357	0	786.2	344.779	192509	0
860	Concrete unconfined	3147.17	2396.84	277.311	319	26.3239	15402.3	0	397.9	23.373	10312.7	0	502.6	19.007	5257.74	0	630.3	12.9933	1985.28	0	717.4	8.45321	1048.55	0	788.7	4.46678	673.132	0
861	Steel	126.613	2493.82	277.311	319.9	413.686	199948	0	399.3	413.686	199948	0	504.5	412.602	199831	0	632.6	381.76	196501	0	719.6	360.814	194240	0	791.2	343.575	192379	0
862	Concrete unconfined	1895.12	2553.71	277.311	318	26.3594	15467.7	0	396.7	23.4201	10384.8	0	501.1	19.0732	5317.88	0	627.9	13.1133	2021.98	0	714.9	8.58854	1062.78	0	784.6	4.70269	693.32	0
863	Steel	284.878	2618.29	277.311	316	413.686	199948	0	394.1	413.686	199948	0	497.6	413.686	199948	0	622.9	384.096	196753	0	709.9	363.149	194492	0	777.8	346.801	192727	0
864	Concrete confined	395.613	2638.45	277.311	315.4	40.6444	15637.6	0	392.9	37.0671	10614.9	0	495.7	31.6321	5520.89	0	621	23.4053	2131.21	0	707.5	16.8611	1105.41	0	775.9	11.0087	736.695	0
865	Concrete confined	395.613	2661.89	277.311	313.8	40.7138	15741.8	0	390.1	37.2039	10786	0	491.6	31.865	5676	0	616.3	23.7238	2208.9	0	702.1	17.2808	1137.02	0	771.5	11.399	758.908	0
866	Concrete confined	395.613	2685.33	277.311	312.4	40.7743	15832.8	0.0300571	387.9	37.311	10921.4	0	488.4	32.0458	5799.8	0	612.4	23.9862	2275.49	0	698	17.5968	1168.47	0	767.8	11.7243	777.73	0
867	Concrete confined	395.613	2708.77	277.311	312.2	40.783	15845.8	0.083935	387.8	37.3158	10927.6	0	488.5	32.0402	5795.89	0	612.2	23.9996	2278.96	0	697.6	17.6275	1172.31	0	766.4	11.8467	784.887	0
868	Concrete confined	395.613	2732.2	277.311	311.2	40.8261	15910.6	0.138403	386.8	37.3643	10989.4	0.0426401	487.4	32.1021	5838.98	0	610.2	24.1335	2313.92	0	696	17.7501	1187.74	0	762.2	12.2116	806.472	0
869	Steel	284.878	2752.36	277.311	310.1	413.686	199948	0	385.4	413.686	199948	0	485.7	413.686	199948	0	607.4	387.827	197156	0	693.8	367.025	194911	0	758.4	351.472	193231	0
870	Concrete confined	395.613	2772.52	277.311	311.2	40.8261	15910.6	0.230728	386.7	37.3692	10995.6	0.135596	487.2	32.1134	5846.85	0	609.9	24.1536	2319.22	0	695.5	17.7883	1192.59	0	761.5	12.2721	810.087	0
871	Concrete confined	395.613	2795.96	277.311	312	40.7916	15858.7	0.283872	387.5	37.3304	10946.1	0.188354	487.9	32.074	5819.36	0	611.1	24.0733	2298.12	0	695.9	17.7577	1188.71	0	764.1	12.0469	796.686	0
872	Concrete confined	395.613	2819.4	277.311	311.7	40.8046	15878.2	0.337763	386.8	37.3643	10989.4	0.243342	486.9	32.1303	5858.66	0	609.9	24.1536	2319.22	0	694.5	17.8647	1202.35	0	763.4	12.1077	800.287	0
873	Concrete confined	395.613	2842.84	277.311	312	40.7916	15858.7	0.391277	387.5	37.3304	10946.1	0.296337	487.9	32.074	5819.36	0	611	24.08	2299.87	0	695.5	17.7883	1192.59	0	763.3	12.1164	800.802	0
874	Concrete confined	395.613	2866.28	277.311	311.2	40.8261	15910.6	0.445429	386.7	37.3692	10995.6	0.351375	487.1	32.119	5850.78	0	609.5	24.1803	2326.29	0	694.3	17.8799	1204.3	0	759.1	12.4789	822.516	0
875	Steel	284.878	2886.44	277.311	310.1	413.686	199948	0	385.4	413.686	199948	0	485.5	413.686	199948	0	606.8	387.972	197172	0	692	367.459	194957	0	754.8	352.339	193325	0
876	Concrete confined	395.613	2906.6	277.311	311.1	40.8305	15917.1	0.537807	386.6	37.374	11001.8	0.444284	486.9	32.1303	5858.66	0	608.7	24.2337	2340.5	0	692.6	18.0094	1221.04	0	756.4	12.7103	836.568	0
877	Concrete confined	395.613	2930.03	277.311	311.7	40.8046	15878.2	0.591195	386.9	37.3595	10983.2	0.497876	486.8	32.1359	5862.6	0	608.3	24.2604	2347.64	0	689.9	18.2141	1247.99	0	754.5	12.8723	846.501	0
878	Concrete confined	395.613	2953.47	277.311	310.3	40.8649	15968.9	0.645496	384.8	37.4612	11113.6	0.554104	483.6	32.3154	5990.04	0	602.8	24.6254	2448.03	0	681.8	18.8226	1331.65	0	745.4	13.6394	894.597	0
879	Concrete confined	395.613	2976.91	277.311	307.3	40.9938	16162.4	0.700305	380.9	37.6492	11357.5	0.611808	477.9	32.6331	6223.1	0	593.1	25.2615	2635.7	0	667.5	19.8758	1490.53	0	728.6	15.0188	985.814	0
880	Concrete confined	395.613	3000.35	277.311	295.3	41.5031	16924.1	0.757697	365	38.4043	12373.2	0.678729	455.6	33.8507	7210.65	0	560.3	27.3431	3385.14	0	626	22.7914	2051.5	0	679.7	18.7897	1354.06	0
881	Steel	284.878	3020.51	277.311	285	413.686	199948	0	351.1	413.686	199948	0	436.2	413.686	199948	0	532.5	405.861	199103	0	592.2	391.487	197551	0	639.9	380.003	196312	0
882	Concrete unconfined	321.532	3038.47	277.311	263.2	28.2299	18823	1	320.1	26.2848	15330.2	1	390.4	23.6662	10767.6	0.677588	466	20.5911	6734.99	0.62389	512.3	18.5768	4884.14	0.668791	547.4	16.9836	3735.95	0.635992
883	Concrete unconfined	362.903	9.525	295.275	386.8	23.8059	10989.4	1	479.7	20.0054	6148.66	1	584.5	15.2374	2814.22	1	681	10.3943	1340.15	1	726.1	7.97991	999.677	1	763	5.93203	802.347	1
884	Concrete unconfined	321.532	27.4892	295.275	404.9	23.097	9897.59	1	508.1	18.7636	5042.68	1	631.1	12.9532	1973.19	1	752.6	6.51586	856.471	1	811.5	3.70273	587.116	1	859.2	3.24811	475.844	1
885	Concrete unconfined	446.515	47.6479	295.275	432.1	22.0029	8382.18	1	538.9	17.3747	3986.79	1	663.9	11.2844	1532.97	1	787.5	4.53591	679.024	1	847.8	3.35676	500.081	1	897	2.88784	403.94	1
886	Concrete unconfined	446.515	71.087	295.275	460.7	20.8154	6974.09	1	572	15.8329	3095.77	1	700.9	9.3409	1144.11	1	829.5	3.53117	541.93	1	893.1	2.92501	410.823	1	945.5	2.4256	326.662	1
887	Concrete unconfined	446.515	94.5261	295.275	462.2	20.752	6905.72	1	572.8	15.795	3076.93	1	701.9	9.28747	1138.2	0.986879	832.7	3.50067	534.332	1	898.5	2.87354	401.322	1	952.5	2.35888	316.614	1
888	Concrete unconfined	446.515	117.965	295.275	461.4	20.7858	6942.12	1	573.1	15.7808	3069.89	1	703.4	9.20724	1129.37	0.90986	835.7	3.47208	527.319	1	902.7	2.83351	394.077	1	957.2	2.31408	310.004	1
889	Concrete unconfined	446.515	141.404	295.275	436.8	21.8104	8137.29	1	545.2	17.0851	3799.32	1	675.1	10.703	1404.22	0.850726	810.8	3.7094	588.962	1	880.8	3.04224	433.296	1	935	2.52567	342.21	1
890	Concrete unconfined	321.532	161.563	295.275	413.7	22.7468	9389.7	1	517.7	18.3354	4687.33	1	645.8	12.2116	1763.14	0.806257	784.1	4.73141	695.793	1	856.8	3.27098	480.838	1	910.7	2.75727	380.615	1
891	Concrete unconfined	446.515	181.722	295.275	436.8	21.8104	8137.29	1	545.2	17.0851	3799.32	1	675.1	10.703	1404.22	0.720932	811	3.70749	588.434	1	881.4	3.03652	432.172	0.993185	936	2.51614	340.704	1
892	Concrete unconfined	446.515	205.161	295.275	461.4	20.7858	6942.12	1	573.1	15.7808	3069.89	0.983075	703.5	9.20188	1128.79	0.62617	836.5	3.46446	525.467	1	904.7	2.81445	390.671	0.921446	960.5	2.28263	305.425	1
893	Concrete unconfined	446.515	228.6	295.275	462.2	20.752	6905.72	1	573	15.7855	3072.23	0.913909	702.5	9.25539	1134.67	0.55059	835.2	3.47685	528.481	0.92671	903.4	2.82684	392.882	0.85272	959.7	2.29026	306.531	1
894	Concrete unconfined	446.515	252.039	295.275	461.4	20.7858	6942.12	0.948987	573.1	15.7808	3069.89	0.844601	703.5	9.20188	1128.79	0.473679	836.5	3.46446	525.467	0.850603	904.8	2.8135	390.501	0.783667	960.8	2.27977	305.012	1
895	Concrete unconfined	446.515	275.478	295.275	436.8	21.8104	8137.29	0.884563	545.2	17.0851	3799.32	0.797005	675.1	10.703	1404.22	0.419096	811.1	3.70654	588.17	0.781263	881.8	3.03271	431.424	0.718108	936.9	2.50756	339.353	0.990045
896	Concrete unconfined	321.532	295.637	295.275	413.7	22.7468	9389.7	0.82931	517.7	18.3354	4687.33	0.758751	645.8	12.2116	1763.14	0.379772	784.3	4.71992	694.803	0.725013	857.5	3.26431	479.375	0.663453	912	2.74488	378.468	0.943732
897	Concrete unconfined	446.515	315.796	295.275	436.8	21.8104	8137.29	0.754496	545.2	17.0851	3799.32	0.679407	675.1	10.703	1404.22	0.289298	811.2	3.70559	587.906	0.651284	882	3.0308	431.05	0.599806	937.2	2.5047	338.903	0.892672
898	Concrete unconfined	446.515	339.235	295.275	461.4	20.7858	6942.12	0.665649	573.1	15.7808	3069.89	0.587029	703.6	9.19653	1128.2	0.189964	836.9	3.46064	524.544	0.568395	905.4	2.80778	389.485	0.527323	961.6	2.27215	303.911	0.834117
899	Concrete unconfined	446.515	362.674	295.275	462.3	20.7478	6901.18	0.588939	573.1	15.7808	3069.89	0.517789	702.8	9.23934	1132.9	0.114372	836.2	3.46731	526.161	0.492745	904.8	2.8135	390.501	0.458526	961.4	2.27406	304.186	0.777468
900	Concrete unconfined	446.515	386.113	295.275	461.8	20.7689	6923.9	0.513072	573.7	15.7523	3055.86	0.447987	704.7	9.13761	1121.75	0.0365535	838.8	3.44253	520.184	0.416199	907.5	2.78777	385.948	0.389232	963.7	2.25213	301.034	0.72063
901	Concrete unconfined	446.515	409.552	295.275	438.6	21.7364	8044.88	0.451026	547.8	16.9651	3724.54	0.403515	678.9	10.5043	1362.67	0	816.6	3.65412	573.873	0.347221	887.8	2.97552	420.361	0.323676	944.2	2.43799	328.555	0.665616
902	Concrete unconfined	321.532	429.711	295.275	418.3	22.5623	9130.73	0.397009	524.3	18.0385	4457.21	0.366419	654.8	11.7525	1645.05	0	795.5	4.0737	640.017	0.290189	868.9	3.15566	456.22	0.268424	925.9	2.6124	356.178	0.618821
903	Concrete unconfined	2138.95	494.291	295.275	426	22.2513	8707.71	0.185257	534	17.5986	4138.93	0.170169	665.7	11.1914	1511.62	0	806.1	3.75419	601.542	0.0780356	878.9	3.06035	436.875	0.0768857	937.3	2.50375	338.754	0.461663
904	Concrete unconfined	142.903	554.182	295.275	433.3	21.9539	8319.16	0.0395284	542.5	17.2094	3878.57	0	674.6	10.729	1409.77	0	814.7	3.67223	578.764	0	887	2.98315	421.82	0	946.8	2.41321	324.777	0.315982
905	Concrete unconfined	3552.1	651.164	295.275	434.6	21.9006	8251.27	0	543.9	17.145	3837.27	0	675.8	10.6664	1396.49	0	815.3	3.66651	577.215	0	887.5	2.97838	420.908	0	946.8	2.41321	324.777	0.0816929
906	Concrete unconfined	142.903	748.145	295.275	434.8	21.8924	8240.86	0	544	17.1404	3834.34	0	675.5	10.6821	1399.8	0	814.6	3.67318	579.023	0	886.7	2.98601	422.368	0	945.8	2.42274	326.226	0
907	Concrete unconfined	3552.1	845.127	295.275	434.8	21.8924	8240.86	0	544	17.1404	3834.34	0	675.6	10.6769	1398.7	0	814.7	3.67223	578.764	0	886.8	2.98506	422.185	0	945.9	2.42178	326.081	0
908	Concrete unconfined	142.903	942.109	295.275	434.8	21.8924	8240.86	0	544.1	17.1358	3831.41	0	675.7	10.6716	1397.59	0	814.9	3.67032	578.247	0	887	2.98315	421.82	0	946.1	2.41988	325.791	0
909	Concrete unconfined	3552.1	1039.09	295.275	434.8	21.8924	8240.86	0	544.1	17.1358	3831.41	0	675.7	10.6716	1397.59	0	814.9	3.67032	578.247	0	886.9	2.9841	422.003	0	946.1	2.41988	325.791	0
910	Concrete unconfined	142.903	1136.07	295.275	434.8	21.8924	8240.86	0	544.1	17.1358	3831.41	0	675.7	10.6716	1397.59	0	814.8	3.67127	578.506	0	886.9	2.9841	422.003	0	946.1	2.41988	325.791	0
911	Concrete unconfined	3552.1	1233.05	295.275	434.8	21.8924	8240.86	0	544	17.1404	3834.34	0	675.7	10.6716	1397.59	0	814.8	3.67127	578.506	0	886.9	2.9841	422.003	0	946	2.42083	325.936	0
912	Concrete unconfined	142.903	1330.04	295.275	434.7	21.8965	8246.06	0	543.9	17.145	3837.27	0	675.6	10.6769	1398.7	0	814.7	3.67223	578.764	0	886.8	2.98506	422.185	0	945.9	2.42178	326.081	0
913	Concrete unconfined	3552.1	1427.02	295.275	435.5	21.8637	8204.51	0	544.8	17.1036	3810.96	0	676.3	10.6403	1390.99	0	815.3	3.66651	577.215	0	887.2	2.98124	421.455	0	946.3	2.41797	325.501	0
914	Concrete unconfined	142.903	1524	295.275	435.2	21.876	8220.07	0	544.3	17.1266	3825.55	0	675.5	10.6821	1399.8	0	814.2	3.67699	580.06	0	886.2	2.99077	423.283	0	945.2	2.42845	327.098	0
915	Concrete unconfined	3552.1	1620.98	295.275	435.5	21.8637	8204.51	0	544.8	17.1036	3810.96	0	676.3	10.6403	1390.99	0	815.3	3.66651	577.215	0	887.2	2.98124	421.455	0	946.3	2.41797	325.501	0
916	Concrete unconfined	142.903	1717.96	295.275	434.7	21.8965	8246.06	0	543.9	17.145	3837.27	0	675.6	10.6769	1398.7	0	814.7	3.67223	578.764	0	886.8	2.98506	422.185	0	945.9	2.42178	326.081	0
917	Concrete unconfined	3552.1	1814.95	295.275	434.8	21.8924	8240.86	0	544	17.1404	3834.34	0	675.7	10.6716	1397.59	0	814.8	3.67127	578.506	0	886.9	2.9841	422.003	0	946	2.42083	325.936	0
918	Concrete unconfined	142.903	1911.93	295.275	434.8	21.8924	8240.86	0	544.1	17.1358	3831.41	0	675.7	10.6716	1397.59	0	814.8	3.67127	578.506	0	886.9	2.9841	422.003	0	946.1	2.41988	325.791	0
919	Concrete unconfined	3552.1	2008.91	295.275	434.8	21.8924	8240.86	0	544.1	17.1358	3831.41	0	675.7	10.6716	1397.59	0	814.9	3.67032	578.247	0	886.9	2.9841	422.003	0	946.1	2.41988	325.791	0
920	Concrete unconfined	142.903	2105.89	295.275	434.8	21.8924	8240.86	0	544.1	17.1358	3831.41	0	675.7	10.6716	1397.59	0	814.9	3.67032	578.247	0	887	2.98315	421.82	0	946.1	2.41988	325.791	0
921	Concrete unconfined	3552.1	2202.87	295.275	434.8	21.8924	8240.86	0	544	17.1404	3834.34	0	675.6	10.6769	1398.7	0	814.7	3.67223	578.764	0	886.8	2.98506	422.185	0	945.9	2.42178	326.081	0
922	Concrete unconfined	142.903	2299.85	295.275	434.8	21.8924	8240.86	0	544	17.1404	3834.34	0	675.5	10.6821	1399.8	0	814.6	3.67318	579.023	0	886.7	2.98601	422.368	0	945.8	2.42274	326.226	0
923	Concrete unconfined	3552.1	2396.84	295.275	434.6	21.9006	8251.27	0	543.9	17.145	3837.27	0	675.8	10.6664	1396.49	0	815.3	3.66651	577.215	0	887.5	2.97838	420.908	0	946.8	2.41321	324.777	0
924	Concrete unconfined	142.903	2493.82	295.275	433.3	21.9539	8319.16	0	542.5	17.2094	3878.57	0	674.6	10.729	1409.77	0	814.7	3.67223	578.764	0	887	2.98315	421.82	0	946.8	2.41321	324.777	0
925	Concrete unconfined	2138.95	2553.71	295.275	426	22.2513	8707.71	0	534	17.5986	4138.93	0	665.7	11.1914	1511.62	0	806.1	3.75419	601.542	0	878.9	3.06035	436.875	0	937.3	2.50375	338.754	0
926	Concrete unconfined	321.532	2618.29	295.275	418.3	22.5623	9130.73	0.104373	524.3	18.0385	4457.21	0.0259659	654.8	11.7525	1645.05	0	795.5	4.0737	640.017	0	868.9	3.15566	456.22	0	925.9	2.6124	356.178	0
927	Concrete unconfined	446.515	2638.45	295.275	438.6	21.7364	8044.88	0.157689	547.8	16.9651	3724.54	0.0655073	678.9	10.5043	1362.67	0	816.6	3.65412	573.873	0	887.8	2.97552	420.361	0	944.2	2.43799	328.555	0
928	Concrete unconfined	446.515	2661.89	295.275	461.8	20.7689	6923.9	0.21869	573.7	15.7523	3055.86	0.112944	704.7	9.13761	1121.75	0	838.8	3.44253	520.184	0	907.5	2.78777	385.948	0	963.7	2.25213	301.034	0
929	Concrete unconfined	446.515	2685.33	295.275	462.3	20.7478	6901.18	0.295494	573.1	15.7808	3069.89	0.189801	702.8	9.23934	1132.9	0	836.2	3.46731	526.161	0	904.8	2.8135	390.501	0	961.4	2.27406	304.186	0
930	Concrete unconfined	446.515	2708.77	295.275	461.4	20.7858	6942.12	0.37327	573.1	15.7808	3069.89	0.266001	703.6	9.19653	1128.2	0	836.9	3.46064	524.544	0	905.4	2.80778	389.485	0	961.6	2.27215	303.911	0.00778468
931	Concrete unconfined	446.515	2732.2	295.275	436.8	21.8104	8137.29	0.465196	545.2	17.0851	3799.32	0.369275	675.1	10.703	1404.22	0	811.2	3.70559	587.906	0	882	3.0308	431.05	0	937.2	2.5047	338.903	0.0400511
932	Concrete unconfined	321.532	2752.36	295.275	413.7	22.7468	9389.7	0.542525	517.7	18.3354	4687.33	0.458081	645.8	12.2116	1763.14	0	784.3	4.71992	694.803	0	857.5	3.26431	479.375	0.0158145	912	2.74488	378.468	0.0690119
933	Concrete unconfined	446.515	2772.52	295.275	436.8	21.8104	8137.29	0.596932	545.2	17.0851	3799.32	0.498702	675.1	10.703	1404.22	0	811.1	3.70654	588.17	0	881.8	3.03271	431.424	0.0392359	936.9	2.50756	339.353	0.0905569
934	Concrete unconfined	446.515	2795.96	295.275	461.4	20.7858	6942.12	0.660253	573.1	15.7808	3069.89	0.549461	703.5	9.20188	1128.79	0.00900953	836.5	3.46446	525.467	0	904.8	2.8135	390.501	0.0689891	960.8	2.27977	305.012	0.117141
935	Concrete unconfined	446.515	2819.4	295.275	462.2	20.752	6905.72	0.736948	573	15.7855	3072.23	0.625747	702.5	9.25539	1134.67	0.0508697	835.2	3.47685	528.481	0.0154061	903.4	2.82684	392.882	0.103575	959.7	2.29026	306.531	0.146626
936	Concrete unconfined	446.515	2842.84	295.275	461.4	20.7858	6942.12	0.814542	573.1	15.7808	3069.89	0.70186	703.5	9.20188	1128.79	0.0910592	836.5	3.46446	525.467	0.0518664	904.7	2.81445	390.671	0.138151	960.5	2.28263	305.425	0.175912
937	Concrete unconfined	446.515	2866.28	295.275	436.8	21.8104	8137.29	0.903285	545.2	17.0851	3799.32	0.799669	675.1	10.703	1404.22	0.156471	811	3.70749	588.434	0.0978732	881.4	3.03652	432.172	0.178345	936	2.51614	340.704	0.20802
938	Concrete unconfined	321.532	2886.44	295.275	413.7	22.7468	9389.7	0.978065	517.7	18.3354	4687.33	0.883451	645.8	12.2116	1763.14	0.218908	784.1	4.73141	695.793	0.141139	856.8	3.27098	480.838	0.214741	910.7	2.75727	380.615	0.236777
939	Concrete unconfined	446.515	2906.6	295.275	436.8	21.8104	8137.29	1	545.2	17.0851	3799.32	0.92909	675.1	10.703	1404.22	0.22748	810.8	3.7094	588.962	0.161176	880.8	3.04224	433.296	0.239916	935	2.52567	342.21	0.258606
940	Concrete unconfined	446.515	2930.03	295.275	461.4	20.7858	6942.12	1	573.1	15.7808	3069.89	0.98532	703.4	9.20724	1129.37	0.247428	835.7	3.47208	527.319	0.189366	902.7	2.83351	394.077	0.271632	957.2	2.31408	310.004	0.285502
941	Concrete unconfined	446.515	2953.47	295.275	462.2	20.752	6905.72	1	572.8	15.795	3076.93	1	701.9	9.28747	1138.2	0.292077	832.7	3.50067	534.332	0.227183	898.5	2.87354	401.322	0.308119	952.5	2.35888	316.614	0.315334
942	Concrete unconfined	446.515	2976.91	295.275	460.7	20.8154	6974.09	1	572	15.8329	3095.77	1	700.9	9.3409	1144.11	0.336316	829.5	3.53117	541.93	0.265061	893.1	2.92501	410.823	0.344818	945.5	2.4256	326.662	0.345424
943	Concrete unconfined	446.515	3000.35	295.275	432.1	22.0029	8382.18	1	538.9	17.3747	3986.79	1	663.9	11.2844	1532.97	0.409071	787.5	4.53591	679.024	0.318653	847.8	3.35676	500.081	0.390148	897	2.88784	403.94	0.382496
944	Concrete unconfined	321.532	3020.51	295.275	404.9	23.097	9897.59	1	508.1	18.7636	5042.68	1	631.1	12.9532	1973.19	0.474447	752.6	6.51586	856.471	0.369041	811.5	3.70273	587.116	0.431429	859.2	3.24811	475.844	0.416132
945	Concrete unconfined	362.903	3038.47	295.275	386.8	23.8059	10989.4	1	479.7	20.0054	6148.66	1	584.5	15.2374	2814.22	0.54892	681	10.3943	1340.15	0.445827	726.1	7.97991	999.677	0.49804	763	5.93203	802.347	0.472363

## Sheet: 2
Fiber Number	Fiber Types	Area (mm^2)	x (mm)	y (mm)	15min				30min				60min				120min				180min				240min
					Max temp ( °C)	fc' or fy (MPa)	Ec or Es (MPa)	damage ratio	Max temp ( °C)	fc' or fy (MPa)	Ec or Es (MPa)	damage ratio	Max temp ( °C)	fc' or fy (MPa)	Ec or Es (MPa)	damage ratio	Max temp ( °C)	fc' or fy (MPa)	Ec or Es (MPa)	damage ratio	Max temp ( °C)	fc' or fy (MPa)	Ec or Es (MPa)	damage ratio	Max temp ( °C)	fc' or fy (MPa)	Ec or Es (MPa)	damage ratio
1	Concrete unconfined	362.902	9.525	9.525	389.7	23.6934	10810.6	1	482.4	19.889	6038.46	1	587.1	15.1126	2759	0.95865	685.8	10.1419	1289.8	1	736.1	7.43141	944.686	1	776.5	5.16636	733.68	1
2	Concrete unconfined	302.348	26.9856	9.525	408.8	22.9423	9670.52	1	512	18.5902	4895.31	1	635.4	12.7373	1909.41	0.889051	760.6	6.06723	814.741	1	827.2	3.55309	547.469	1	880.6	3.04415	433.671	1
3	Concrete unconfined	442.301	46.5302	9.525	434.8	21.8924	8240.86	1	541.4	17.26	3911.32	1	666.4	11.1551	1503.39	0.827847	793.4	4.19534	650.194	1	861.4	3.22714	471.316	1	916.3	2.7039	371.444	1
4	Concrete unconfined	442.301	69.7481	9.525	461.9	20.7647	6919.35	1	573	15.7855	3072.23	1	701.5	9.30885	1140.56	0.757645	833.4	3.494	532.686	1	905.1	2.81064	389.993	1	963.7	2.25213	301.034	1
5	Concrete unconfined	442.301	92.966	9.525	463.2	20.7098	6860.45	1	573.6	15.7571	3058.2	0.998625	702.1	9.27678	1137.02	0.709123	836.3	3.46636	525.93	1	910.8	2.75632	380.45	1	971.9	2.17398	289.993	1
6	Concrete unconfined	442.301	116.184	9.525	463.3	20.7055	6855.94	1	573.5	15.7618	3060.53	0.943595	702.2	9.27143	1136.43	0.660903	837.4	3.45588	523.393	1	913.5	2.73058	376.004	1	976	2.13491	284.582	1
7	Concrete unconfined	442.301	139.402	9.525	463.3	20.7055	6855.94	1	573.6	15.7571	3058.2	0.888427	702.3	9.26609	1135.84	0.612679	838.1	3.44921	521.786	1	914.9	2.71724	373.718	1	978.1	2.11489	281.838	1
8	Concrete unconfined	442.301	162.62	9.525	463.3	20.7055	6855.94	1	573.7	15.7523	3055.86	0.833249	702.7	9.24469	1133.49	0.564254	838.9	3.44158	519.956	0.968168	916	2.70675	371.93	0.970834	979.4	2.1025	280.148	1
9	Concrete unconfined	442.301	185.838	9.525	462.7	20.7309	6883.06	1	574	15.7381	3048.88	0.777907	704.2	9.1644	1124.68	0.515073	840.9	3.42252	515.413	0.920248	917.9	2.68865	368.86	0.936177	980.9	2.0882	278.207	1
10	Concrete unconfined	442.301	209.055	9.525	439.5	21.6993	7998.97	0.962574	547.8	16.9651	3724.54	0.74381	678	10.5514	1372.42	0.486051	818.3	3.63792	569.539	0.877919	898.1	2.87736	402.018	0.903956	963.7	2.25213	301.034	1
11	Concrete unconfined	302.348	228.6	9.525	417.5	22.5945	9175.44	0.923411	521.9	18.1467	4539.59	0.717953	650.7	11.9621	1697.92	0.468384	794.2	4.14902	646.312	0.844881	877.1	3.0775	440.294	0.877895	945.6	2.42464	326.517	0.993386
12	Concrete unconfined	442.301	248.145	9.525	439.5	21.6993	7998.97	0.866285	547.8	16.9651	3724.54	0.652124	678	10.5514	1372.42	0.405676	818.3	3.63792	569.539	0.798169	898.2	2.8764	401.844	0.845996	963.9	2.25023	300.761	0.972055
13	Concrete unconfined	442.301	271.362	9.525	462.7	20.7309	6883.06	0.79737	574	15.7381	3048.88	0.574912	704.2	9.1644	1124.68	0.337549	841	3.42157	515.187	0.745175	918.2	2.68579	368.377	0.809192	981.6	2.08153	277.305	0.947157
14	Concrete unconfined	442.301	294.58	9.525	463.3	20.7055	6855.94	0.739445	573.7	15.7523	3055.86	0.520074	702.7	9.24469	1133.49	0.290486	839.1	3.43968	519.5	0.698095	916.9	2.69818	370.473	0.77487	981	2.08725	278.078	0.923334
15	Concrete unconfined	442.301	317.798	9.525	463.3	20.7055	6855.94	0.681841	573.6	15.7571	3058.2	0.465069	702.4	9.26074	1135.26	0.24255	838.6	3.44444	520.641	0.650709	916.7	2.70008	370.796	0.740428	981.1	2.0863	277.949	0.899472
16	Concrete unconfined	442.301	341.016	9.525	463.3	20.7055	6855.94	0.624242	573.6	15.7571	3058.2	0.409968	702.4	9.26074	1135.26	0.194388	838.9	3.44158	519.956	0.603126	917.1	2.69627	370.15	0.705922	981.7	2.08058	277.176	0.875582
17	Concrete unconfined	442.301	364.234	9.525	463.4	20.7013	6851.43	0.566581	573.8	15.7476	3053.53	0.354674	703.1	9.22329	1131.14	0.145662	840.2	3.42919	516.998	0.555288	918.4	2.68388	368.056	0.671303	982.9	2.06914	275.634	0.851656
18	Concrete unconfined	442.301	387.452	9.525	463.2	20.7098	6860.45	0.509107	574.8	15.7001	3030.32	0.298553	705.5	9.09473	1117.07	0.0955277	843.6	3.39679	509.352	0.506906	921.5	2.65434	363.105	0.636474	985.7	2.04246	272.058	0.827637
19	Concrete unconfined	442.301	410.67	9.525	441.3	21.6251	7907.73	0.464918	550.5	16.8401	3648.45	0.268237	682	10.3418	1329.53	0.0678144	824.7	3.57692	553.565	0.464615	904.9	2.81255	390.332	0.604125	972.7	2.16636	288.931	0.804575
20	Concrete unconfined	302.348	430.214	9.525	424.1	22.3283	8810.85	0.426238	530.8	17.7442	4241.38	0.241868	662.1	11.3773	1554.59	0.0468032	808.3	3.73322	595.614	0.430048	890.5	2.94979	415.476	0.577294	961.5	2.2731	304.048	0.785279
21	Concrete unconfined	3184.96	521.745	9.525	430.9	22.0519	8445.54	0.19806	539.4	17.3517	3971.58	0.023011	671.8	10.8749	1441.16	0	817.5	3.64554	571.574	0.24024	899.7	2.86211	399.239	0.440184	969.2	2.19971	293.595	0.690733
22	Concrete unconfined	162.324	609.6	9.525	431.9	22.0111	8392.72	0.0432764	540.5	17.3013	3938.32	0	673	10.8124	1427.64	0	819.1	3.63029	567.512	0.0604163	902.2	2.83828	394.933	0.309524	971.3	2.1797	290.79	0.600347
23	Concrete unconfined	2822.06	687.93	9.525	454.7	21.0677	7253.05	0	564.7	16.1773	3273.24	0	694.8	9.66579	1199.41	0	834	3.48828	531.28	0	913.6	2.72963	375.84	0.191513	979.4	2.1025	280.148	0.51929
24	Concrete unconfined	2822.06	836.07	9.525	453.5	21.1179	7309.9	0	563.3	16.2431	3308.43	0	693.2	9.75072	1215.11	0	831.8	3.50925	536.456	0	910.7	2.75727	380.615	0	976.6	2.12919	283.796	0.367307
25	Concrete unconfined	162.324	914.4	9.525	427.2	22.2026	8642.99	0	535	17.553	4107.43	0	666.8	11.1344	1498.7	0	812	3.69796	585.802	0	894.1	2.91548	409.048	0	963.7	2.25213	301.034	0.287963
26	Concrete unconfined	2822.06	992.73	9.525	453.8	21.1054	7295.66	0	563.7	16.2243	3298.34	0	693.6	9.7295	1211.17	0	832.3	3.50449	535.275	0	911.3	2.75155	379.623	0	977.1	2.12442	283.142	0.206323
27	Concrete unconfined	2822.06	1140.87	9.525	453.8	21.1054	7295.66	0	563.6	16.229	3300.86	0	693.5	9.7348	1212.16	0	832.2	3.50544	535.511	0	911.2	2.7525	379.788	0	977	2.12537	283.273	0.0541432
28	Concrete unconfined	162.324	1219.2	9.525	427.1	22.2066	8648.37	0	534.9	17.5575	4110.57	0	666.7	11.1396	1499.87	0	811.8	3.69987	586.327	0	894	2.91643	409.225	0	963.6	2.25309	301.171	0
29	Concrete unconfined	2822.06	1297.53	9.525	453.6	21.1137	7305.15	0	563.5	16.2337	3303.38	0	693.4	9.74011	1213.14	0	832.1	3.50639	535.747	0	911.1	2.75346	379.953	0	976.9	2.12633	283.403	0
30	Concrete unconfined	2822.06	1445.67	9.525	454.2	21.0886	7276.7	0	564.1	16.2055	3288.28	0	694	9.70827	1207.24	0	832.4	3.50353	535.039	0	911.4	2.7506	379.457	0	977.1	2.12442	283.142	0
31	Concrete unconfined	162.324	1524	9.525	427.4	22.1945	8632.24	0	535.1	17.5484	4104.29	0	666.6	11.1448	1501.04	0	811.4	3.70368	587.379	0	893.5	2.9212	410.112	0	963.1	2.25785	301.854	0
32	Concrete unconfined	2822.06	1602.33	9.525	454.2	21.0886	7276.7	0	564.1	16.2055	3288.28	0	694	9.70827	1207.24	0	832.4	3.50353	535.039	0	911.4	2.7506	379.457	0	977.1	2.12442	283.142	0
33	Concrete unconfined	2822.06	1750.47	9.525	453.6	21.1137	7305.15	0	563.5	16.2337	3303.38	0	693.4	9.74011	1213.14	0	832.1	3.50639	535.747	0	911.1	2.75346	379.953	0	976.9	2.12633	283.403	0
34	Concrete unconfined	162.324	1828.8	9.525	427.1	22.2066	8648.37	0	534.9	17.5575	4110.57	0	666.7	11.1396	1499.87	0	811.8	3.69987	586.327	0	894	2.91643	409.225	0	963.6	2.25309	301.171	0
35	Concrete unconfined	2822.06	1907.13	9.525	453.8	21.1054	7295.66	0	563.6	16.229	3300.86	0	693.5	9.7348	1212.16	0	832.2	3.50544	535.511	0	911.2	2.7525	379.788	0	977	2.12537	283.273	0
36	Concrete unconfined	2822.06	2055.27	9.525	453.8	21.1054	7295.66	0	563.7	16.2243	3298.34	0	693.6	9.7295	1211.17	0	832.3	3.50449	535.275	0	911.3	2.75155	379.623	0	977.1	2.12442	283.142	0
37	Concrete unconfined	162.324	2133.6	9.525	427.2	22.2026	8642.99	0	535	17.553	4107.43	0	666.8	11.1344	1498.7	0	812	3.69796	585.802	0	894.1	2.91548	409.048	0	963.7	2.25213	301.034	0
38	Concrete unconfined	2822.06	2211.93	9.525	453.5	21.1179	7309.9	0	563.3	16.2431	3308.43	0	693.2	9.75072	1215.11	0	831.8	3.50925	536.456	0	910.7	2.75727	380.615	0	976.6	2.12919	283.796	0
39	Concrete unconfined	2822.06	2360.07	9.525	454.7	21.0677	7253.05	0	564.7	16.1773	3273.24	0	694.8	9.66579	1199.41	0	834	3.48828	531.28	0	913.6	2.72963	375.84	0.00356025	979.4	2.1025	280.148	0.0190563
40	Concrete unconfined	162.324	2438.4	9.525	431.9	22.0111	8392.72	0	540.5	17.3013	3938.32	0	673	10.8124	1427.64	0	819.1	3.63029	567.512	0	902.2	2.83828	394.933	0.0964036	971.3	2.1797	290.79	0.0591375
41	Concrete unconfined	3184.96	2526.26	9.525	430.9	22.0519	8445.54	0	539.4	17.3517	3971.58	0	671.8	10.8749	1441.16	0	817.5	3.64554	571.574	0	899.7	2.86211	399.239	0.198718	969.2	2.19971	293.595	0.10344
42	Concrete unconfined	302.348	2617.79	9.525	424.1	22.3283	8810.85	0.164099	530.8	17.7442	4241.38	0.0713601	662.1	11.3773	1554.59	0	808.3	3.73322	595.614	0	890.5	2.94979	415.476	0.306441	961.5	2.2731	304.048	0.150134
43	Concrete unconfined	442.301	2637.33	9.525	441.3	21.6251	7907.73	0.208192	550.5	16.8401	3648.45	0.102091	682	10.3418	1329.53	0	824.7	3.57692	553.565	0	904.9	2.81255	390.332	0.326651	972.7	2.16636	288.931	0.158876
44	Concrete unconfined	442.301	2660.55	9.525	463.2	20.7098	6860.45	0.258599	574.8	15.7001	3030.32	0.137568	705.5	9.09473	1117.07	0	843.6	3.39679	509.352	0	921.5	2.65434	363.105	0.351176	985.7	2.04246	272.058	0.169437
45	Concrete unconfined	442.301	2683.77	9.525	463.4	20.7013	6851.43	0.323966	573.8	15.7476	3053.53	0.200766	703.1	9.22329	1131.14	0	840.2	3.42919	516.998	0.0182426	918.4	2.68388	368.056	0.378548	982.9	2.06914	275.634	0.181323
46	Concrete unconfined	442.301	2706.98	9.525	463.3	20.7055	6855.94	0.389546	573.6	15.7571	3058.2	0.263087	702.4	9.26074	1135.26	0	838.9	3.44158	519.956	0.0458612	917.1	2.69627	370.15	0.40568	981.7	2.08058	277.176	0.193082
47	Concrete unconfined	442.301	2730.2	9.525	463.3	20.7055	6855.94	0.455052	573.6	15.7571	3058.2	0.32519	702.4	9.26074	1135.26	0.029905	838.6	3.44444	520.641	0.0731559	916.7	2.70008	370.796	0.432682	981.1	2.0863	277.949	0.204792
48	Concrete unconfined	442.301	2753.42	9.525	463.3	20.7055	6855.94	0.520563	573.7	15.7523	3055.86	0.387197	702.7	9.24469	1133.49	0.0671039	839.1	3.43968	519.5	0.100197	916.9	2.69818	370.473	0.459609	981	2.08725	278.078	0.216461
49	Concrete unconfined	442.301	2776.64	9.525	462.7	20.7309	6883.06	0.586441	574	15.7381	3048.88	0.44902	704.2	9.1644	1124.68	0.103325	841	3.42157	515.187	0.126814	918.2	2.68579	368.377	0.486393	981.6	2.08153	277.305	0.228073
50	Concrete unconfined	442.301	2799.86	9.525	439.5	21.6993	7998.97	0.664659	547.8	16.9651	3724.54	0.534651	678	10.5514	1372.42	0.163039	818.3	3.63792	569.539	0.161538	898.2	2.8764	401.844	0.51615	963.9	2.25023	300.761	0.241275
51	Concrete unconfined	302.348	2819.4	9.525	417.5	22.5945	9175.44	0.729501	521.9	18.1467	4539.59	0.607543	650.7	11.9621	1697.92	0.219558	794.2	4.14902	646.312	0.193894	877.1	3.0775	440.294	0.542335	945.6	2.42464	326.517	0.252964
52	Concrete unconfined	442.301	2838.94	9.525	439.5	21.6993	7998.97	0.774171	547.8	16.9651	3724.54	0.637991	678	10.5514	1372.42	0.225526	818.3	3.63792	569.539	0.207199	898.1	2.87736	402.018	0.561481	963.7	2.25213	301.034	0.260909
53	Concrete unconfined	442.301	2862.16	9.525	462.7	20.7309	6883.06	0.827698	574	15.7381	3048.88	0.677831	704.2	9.1644	1124.68	0.241345	840.9	3.42252	515.413	0.227065	917.9	2.68865	368.86	0.585715	980.9	2.0882	278.207	0.271079
54	Concrete unconfined	442.301	2885.38	9.525	463.3	20.7055	6855.94	0.892889	573.7	15.7523	3055.86	0.740195	702.7	9.24469	1133.49	0.279948	838.9	3.44158	519.956	0.25591	916	2.70675	371.93	0.612898	979.4	2.1025	280.148	0.282859
55	Concrete unconfined	442.301	2908.6	9.525	463.3	20.7055	6855.94	0.958395	573.6	15.7571	3058.2	0.80238	702.3	9.26609	1135.84	0.317697	838.1	3.44921	521.786	0.284456	914.9	2.71724	373.718	0.639985	978.1	2.11489	281.838	0.294623
56	Concrete unconfined	442.301	2931.82	9.525	463.3	20.7055	6855.94	1	573.5	15.7618	3060.53	0.864559	702.2	9.27143	1136.43	0.355216	837.4	3.45588	523.393	0.312967	913.5	2.73058	376.004	0.6671	976	2.13491	284.582	0.306453
57	Concrete unconfined	442.301	2955.03	9.525	463.2	20.7098	6860.45	1	573.6	15.7571	3058.2	0.926587	702.1	9.27678	1137.02	0.392732	836.3	3.46636	525.93	0.34159	910.8	2.75632	380.45	0.69438	971.9	2.17398	289.993	0.318446
58	Concrete unconfined	442.301	2978.25	9.525	461.9	20.7647	6919.35	1	573	15.7855	3072.23	0.989114	701.5	9.30885	1140.56	0.430601	833.4	3.494	532.686	0.370728	905.1	2.81064	389.993	0.722034	963.7	2.25213	301.034	0.330821
59	Concrete unconfined	442.301	3001.47	9.525	434.8	21.8924	8240.86	1	541.4	17.26	3911.32	1	666.4	11.1551	1503.39	0.494487	793.4	4.19534	650.194	0.41258	861.4	3.22714	471.316	0.755773	916.3	2.7039	371.444	0.34788
60	Concrete unconfined	302.348	3021.01	9.525	408.8	22.9423	9670.52	1	512	18.5902	4895.31	1	635.4	12.7373	1909.41	0.551236	760.6	6.06723	814.741	0.450682	827.2	3.55309	547.469	0.785707	880.6	3.04415	433.671	0.363585
61	Concrete unconfined	362.903	3038.47	9.525	389.7	23.6934	10810.6	1	482.4	19.889	6038.46	1	587.1	15.1126	2759	0.62052	685.8	10.1419	1289.8	0.517485	736.1	7.43141	944.686	0.837718	776.5	5.16636	733.68	0.404383
62	Concrete unconfined	302.348	9.525	26.9856	266	28.1379	18667.2	1	323.6	26.16	15100.2	1	396	23.4475	10427	1	479.8	20.0011	6144.55	1	537.1	17.457	4042.03	1	579.2	15.4908	2930.28	1
63	Steel	251.897	26.9856	26.9856	289.2	413.686	199948	0	356.6	413.686	199948	0	444.6	413.686	199948	0	551.7	401.238	198604	0	625.4	383.494	196688	0	681.2	370.059	195238	0
64	Concrete confined	368.497	46.5302	26.9856	299.1	38.3201	16685.3	0.739212	370.1	35.2998	12044	0.592412	463.7	30.7666	6837.91	0.343852	580.2	23.8675	2908.02	0.342011	662	18.4049	1555.8	0	724.7	13.7718	1007.47	0
65	Concrete confined	368.497	69.7481	26.9856	310.9	37.8408	15930.1	0.700237	385.7	34.5917	11057.6	0.546729	485.9	29.6092	5898.2	0.264937	614.6	21.7545	2237.69	0.144071	707.9	15.1947	1103.09	0	780.7	9.35727	712.674	0
66	Concrete confined	368.497	92.966	26.9856	313.6	37.7299	15754.8	0.663284	389.1	34.4352	10847.4	0.509157	491	29.3381	5699.03	0.219958	624.2	21.1448	2079.85	0.0471347	723.7	14.0272	1013.06	0	802.2	7.67178	612.23	0
67	Concrete confined	368.497	116.184	26.9856	314.1	37.7093	15722.3	0.626936	389.7	34.4075	10810.6	0.473796	492.2	29.274	5653.06	0.184246	627.6	20.9266	2026.61	0	730.6	13.5063	974.78	0	812.3	7.52636	585.015	0
68	Concrete confined	368.497	139.402	26.9856	314.4	37.697	15702.8	0.590635	390.1	34.3891	10786	0.438584	493	29.2312	5622.59	0.149449	629.6	20.7977	1995.92	0	734.5	13.2088	953.403	0	818.1	7.44267	570.046	0
69	Concrete confined	368.497	162.62	26.9856	315.1	37.6681	15657.2	0.554177	391.3	34.3336	10712.5	0.402576	494.6	29.1455	5562.12	0.11232	631.9	20.6491	1961.17	0	737.5	12.9784	937.082	0	821.9	7.38777	560.487	0
70	Concrete confined	368.497	185.838	26.9856	315.8	37.6392	15611.5	0.51769	392.7	34.2687	10627	0.366281	496.8	29.0273	5479.94	0.0732068	634.3	20.4933	1925.53	0	739.7	12.8086	925.18	0	824.4	7.35162	554.302	0
71	Concrete confined	368.497	209.055	26.9856	315.7	37.6433	15618	0.481505	392.8	34.2641	10620.9	0.331242	497.4	28.9951	5457.72	0.0385193	633.9	20.5193	1931.43	0	737.2	13.0015	938.71	0	824.8	7.34583	553.32	0
72	Steel	251.897	228.6	26.9856	315.3	413.686	199948	0	392.4	413.686	199948	0	497.2	413.686	199948	0	632.8	381.712	196496	0	733.9	357.371	193868	0	824.3	335.605	191518	0
73	Concrete confined	368.497	248.145	26.9856	315.7	37.6433	15618	0.420518	392.8	34.2641	10620.9	0.272415	497.4	28.9951	5457.72	0	634	20.5128	1929.95	0	737.5	12.9784	937.082	0	825.4	7.33715	551.85	0
74	Concrete confined	368.497	271.362	26.9856	315.9	37.6351	15605	0.384201	392.7	34.2687	10627	0.237589	496.8	29.0273	5479.94	0	634.7	20.4673	1919.65	0	740.8	12.7234	919.25	0	826.5	7.32123	549.168	0
75	Concrete confined	368.497	294.58	26.9856	315.1	37.6681	15657.2	0.348361	391.3	34.3336	10712.5	0.204248	494.9	29.1294	5550.85	0	632.8	20.5907	1947.73	0	740	12.7854	923.561	0	826.3	7.32412	549.654	0
76	Concrete confined	368.497	317.798	26.9856	314.6	37.6887	15689.8	0.312395	390.4	34.3752	10767.6	0.170397	493.7	29.1937	5596.06	0	631.8	20.6555	1962.67	0	739.6	12.8163	925.72	0	826.4	7.32268	549.411	0
77	Concrete confined	368.497	341.016	26.9856	314.7	37.6846	15683.3	0.276141	390.7	34.3613	10749.2	0.135172	494.2	29.167	5577.18	0	632.6	20.6037	1950.71	0	740.7	12.7312	919.788	0	827.8	7.30241	546.018	0
78	Concrete confined	368.497	364.234	26.9856	315.9	37.6351	15605	0.239289	392.4	34.2826	10645.3	0.0982123	496.6	29.0381	5487.37	0	635.7	20.4022	1905.03	0	743.8	12.4901	903.145	0	830.9	7.2575	538.591	0
79	Concrete confined	368.497	387.452	26.9856	317.7	37.5606	15487.4	0.202039	395.5	34.1385	10457.2	0.0592957	501	28.8007	5321.92	0	641.1	20.0488	1827.88	0	748.5	12.1217	878.113	0	835.6	7.18934	527.552	0
80	Concrete confined	368.497	410.67	26.9856	320.2	37.4568	15323.6	0.164278	399.4	33.9564	10222.9	0.0189604	506.9	28.4801	5088.88	0	647.6	19.6194	1738.92	0	752.9	11.7737	854.894	0	842	7.09638	512.934	0
81	Steel	251.897	430.214	26.9856	321.6	413.686	199948	0	401.7	413.686	199948	0	510.3	411.206	199680	0	651.3	377.258	196015	0	755.1	352.266	193317	0	845.8	330.429	190960	0
82	Concrete unconfined	2653.51	521.745	26.9856	322.9	26.185	15146.2	0.24256	403.4	23.1564	9985.73	0.132222	512.5	18.5679	4876.71	0.0291698	654.9	11.7474	1643.78	0.342298	760.7	6.0616	814.223	0.481723	849.7	3.33865	495.949	0.706455
83	Steel	135.238	609.6	26.9856	324	413.686	199948	0	404.9	413.686	199948	0	514.5	410.194	199571	0	658.1	375.621	195838	0	765.9	349.666	193036	0	853.3	328.623	190765	0
84	Concrete unconfined	2351.16	687.93	26.9856	317.7	26.37	15487.4	0.0205164	395.2	23.4789	10475.3	0	500.5	19.0996	5342.12	0	640.6	12.4751	1834.9	0.0336715	748.8	6.72788	876.524	0.247037	836	3.46922	526.624	0.540656
85	Concrete unconfined	2351.16	836.07	26.9856	316.8	26.4019	15546.2	0	393.9	23.5297	10554.1	0	498.5	19.1876	5417.2	0	637.2	12.6467	1883.3	0	743.9	7.00024	902.61	0.0356813	831.6	3.51116	536.93	0.391363
86	Steel	135.238	914.4	26.9856	322.2	413.686	199948	0	402.2	413.686	199948	0	510.3	411.206	199680	0	651.3	377.258	196015	0	756.1	352.026	193291	0	844.4	330.766	190996	0
87	Concrete unconfined	2351.16	992.73	26.9856	317	26.3948	15533.1	0	394.2	23.518	10535.8	0	498.9	19.17	5402.54	0	637.9	12.6114	1873.24	0	744.7	6.95585	898.333	0	832.1	3.50639	535.747	0.232079
88	Concrete unconfined	2351.16	1140.87	26.9856	317	26.3948	15533.1	0	394.1	23.5219	10541.9	0	498.8	19.1744	5406.2	0	637.8	12.6164	1874.67	0	744.6	6.9614	898.867	0	832	3.50734	535.983	0.0816326
89	Steel	135.238	1219.2	26.9856	322.1	413.686	199948	0	402	413.686	199948	0	510.2	411.23	199683	0	651.1	377.306	196020	0	755.8	352.098	193299	0	844.3	330.79	190999	0
90	Concrete unconfined	2351.16	1297.53	26.9856	317	26.3948	15533.1	0	394.2	23.518	10535.8	0	498.9	19.17	5402.54	0	637.8	12.6164	1874.67	0	744.7	6.95585	898.333	0	832.1	3.50639	535.747	0
91	Concrete unconfined	2351.16	1445.67	26.9856	316.8	26.4019	15546.2	0	393.9	23.5297	10554.1	0	498.5	19.1876	5417.2	0	637.3	12.6417	1881.86	0	744.1	6.98915	901.54	0	831.5	3.51211	537.166	0
92	Steel	135.238	1524	26.9856	321.7	413.686	199948	0	401.4	413.686	199948	0	509.3	411.446	199706	0	650	377.571	196049	0	754.6	352.387	193330	0	843.2	331.055	191027	0
93	Concrete unconfined	2351.16	1602.33	26.9856	316.8	26.4019	15546.2	0	393.9	23.5297	10554.1	0	498.5	19.1876	5417.2	0	637.3	12.6417	1881.86	0	744.1	6.98915	901.54	0	831.5	3.51211	537.166	0
94	Concrete unconfined	2351.16	1750.47	26.9856	317	26.3948	15533.1	0	394.2	23.518	10535.8	0	498.9	19.17	5402.54	0	637.8	12.6164	1874.67	0	744.7	6.95585	898.333	0	832.1	3.50639	535.747	0
95	Steel	135.238	1828.8	26.9856	322.1	413.686	199948	0	402	413.686	199948	0	510.2	411.23	199683	0	651.1	377.306	196020	0	755.8	352.098	193299	0	844.3	330.79	190999	0
96	Concrete unconfined	2351.16	1907.13	26.9856	317	26.3948	15533.1	0	394.1	23.5219	10541.9	0	498.8	19.1744	5406.2	0	637.8	12.6164	1874.67	0	744.6	6.9614	898.867	0	832	3.50734	535.983	0
97	Concrete unconfined	2351.16	2055.27	26.9856	317	26.3948	15533.1	0	394.2	23.518	10535.8	0	498.9	19.17	5402.54	0	637.9	12.6114	1873.24	0	744.7	6.95585	898.333	0	832.1	3.50639	535.747	0
98	Steel	135.238	2133.6	26.9856	322.2	413.686	199948	0	402.2	413.686	199948	0	510.3	411.206	199680	0	651.3	377.258	196015	0	756.1	352.026	193291	0	844.4	330.766	190996	0
99	Concrete unconfined	2351.16	2211.93	26.9856	316.8	26.4019	15546.2	0	393.9	23.5297	10554.1	0	498.5	19.1876	5417.2	0	637.2	12.6467	1883.3	0	743.9	7.00024	902.61	0	831.6	3.51116	536.93	0
100	Concrete unconfined	2351.16	2360.07	26.9856	317.7	26.37	15487.4	0	395.2	23.4789	10475.3	0	500.5	19.0996	5342.12	0	640.6	12.4751	1834.9	0	748.8	6.72788	876.524	0.0636042	836	3.46922	526.624	0.0458187
101	Steel	135.238	2438.4	26.9856	324	413.686	199948	0	404.9	413.686	199948	0	514.5	410.194	199571	0	658.1	375.621	195838	0	765.9	349.666	193036	0	853.3	328.623	190765	0
102	Concrete unconfined	2653.51	2526.26	26.9856	322.9	26.185	15146.2	0	403.4	23.1564	9985.73	0	512.5	18.5679	4876.71	0	654.9	11.7474	1643.78	0	760.7	6.0616	814.223	0.245127	849.7	3.33865	495.949	0.124265
103	Steel	251.897	2617.79	26.9856	321.6	413.686	199948	0	401.7	413.686	199948	0	510.3	411.206	199680	0	651.3	377.258	196015	0	755.1	352.266	193317	0	845.8	330.429	190960	0
104	Concrete confined	368.497	2637.33	26.9856	320.2	37.4568	15323.6	0.0013619	399.4	33.9564	10222.9	0	506.9	28.4801	5088.88	0	647.6	19.6194	1738.92	0	752.9	11.7737	854.894	0	842	7.09638	512.934	0
105	Concrete confined	368.497	2660.55	26.9856	317.7	37.5606	15487.4	0.0443236	395.5	34.1385	10457.2	0	501	28.8007	5321.92	0	641.1	20.0488	1827.88	0	748.5	12.1217	878.113	0	835.6	7.18934	527.552	0
106	Concrete confined	368.497	2683.77	26.9856	315.9	37.6351	15605	0.0866987	392.4	34.2826	10645.3	0.000656159	496.6	29.0381	5487.37	0	635.7	20.4022	1905.03	0	743.8	12.4901	903.145	0	830.9	7.2575	538.591	0
107	Concrete confined	368.497	2706.98	26.9856	314.7	37.6846	15683.3	0.128621	390.7	34.3613	10749.2	0.0421986	494.2	29.167	5577.18	0	632.6	20.6037	1950.71	0	740.7	12.7312	919.788	0	827.8	7.30241	546.018	0
108	Concrete confined	368.497	2730.2	26.9856	314.6	37.6887	15689.8	0.169853	390.4	34.3752	10767.6	0.0818786	493.7	29.1937	5596.06	0	631.8	20.6555	1962.67	0	739.6	12.8163	925.72	0	826.4	7.32268	549.411	0
109	Concrete confined	368.497	2753.42	26.9856	315.1	37.6681	15657.2	0.210752	391.3	34.3336	10712.5	0.120099	494.9	29.1294	5550.85	0	632.8	20.5907	1947.73	0	740	12.7854	923.561	0	826.3	7.32412	549.654	0
110	Concrete confined	368.497	2776.64	26.9856	315.9	37.6351	15605	0.25151	392.7	34.2687	10627	0.157778	496.8	29.0273	5479.94	0	634.7	20.4673	1919.65	0	740.8	12.7234	919.25	0	826.5	7.32123	549.168	0
111	Concrete confined	368.497	2799.86	26.9856	315.7	37.6433	15618	0.292814	392.8	34.2641	10620.9	0.197044	497.4	28.9951	5457.72	0	634	20.5128	1929.95	0	737.5	12.9784	937.082	0	825.4	7.33715	551.85	0
112	Steel	251.897	2819.4	26.9856	315.3	413.686	199948	0	392.4	413.686	199948	0	497.2	413.686	199948	0	632.8	381.712	196496	0	733.9	357.371	193868	0	824.3	335.605	191518	0
113	Concrete confined	368.497	2838.94	26.9856	315.7	37.6433	15618	0.362176	392.8	34.2641	10620.9	0.263348	497.4	28.9951	5457.72	0	633.9	20.5193	1931.43	0	737.2	13.0015	938.71	0	824.8	7.34583	553.32	0
114	Concrete confined	368.497	2862.16	26.9856	315.8	37.6392	15611.5	0.403326	392.7	34.2687	10627	0.302836	496.8	29.0273	5479.94	0	634.3	20.4933	1925.53	0	739.7	12.8086	925.18	0	824.4	7.35162	554.302	0
115	Concrete confined	368.497	2885.38	26.9856	315.1	37.6681	15657.2	0.44483	391.3	34.3336	10712.5	0.343646	494.6	29.1455	5562.12	0	631.9	20.6491	1961.17	0	737.5	12.9784	937.082	0	821.9	7.38777	560.487	0
116	Concrete confined	368.497	2908.6	26.9856	314.4	37.697	15702.8	0.486298	390.1	34.3891	10786	0.384145	493	29.2312	5622.59	0	629.6	20.7977	1995.92	0	734.5	13.2088	953.403	0	818.1	7.44267	570.046	0
117	Concrete confined	368.497	2931.82	26.9856	314.1	37.7093	15722.3	0.527584	389.7	34.4075	10810.6	0.423808	492.2	29.274	5653.06	0	627.6	20.9266	2026.61	0	730.6	13.5063	974.78	0	812.3	7.52636	585.015	0
118	Concrete confined	368.497	2955.03	26.9856	313.6	37.7299	15754.8	0.568928	389.1	34.4352	10847.4	0.463621	491	29.3381	5699.03	0.00591493	624.2	21.1448	2079.85	0	723.7	14.0272	1013.06	0	802.2	7.67178	612.23	0
119	Concrete confined	368.497	2978.25	26.9856	310.9	37.8408	15930.1	0.610973	385.7	34.5917	11057.6	0.505743	485.9	29.6092	5898.2	0.0454945	614.6	21.7545	2237.69	0	707.9	15.1947	1103.09	0	780.7	9.35727	712.674	0
120	Concrete confined	368.497	3001.47	26.9856	299.1	38.3201	16685.3	0.655406	370.1	35.2998	12044	0.556288	463.7	30.7666	6837.91	0.124686	580.2	23.8675	2908.02	0	662	18.4049	1555.8	0	724.7	13.7718	1007.47	0
121	Steel	251.897	3021.01	26.9856	289.2	413.686	199948	0	356.6	413.686	199948	0	444.6	413.686	199948	0	551.7	401.238	198604	0	625.4	383.494	196688	0	681.2	370.059	195238	0
122	Concrete unconfined	302.348	3038.47	26.9856	266	28.1379	18667.2	1	323.6	26.16	15100.2	1	396	23.4475	10427	0.744608	479.8	20.0011	6144.55	0.684177	537.1	17.457	4042.03	0.968115	579.2	15.4908	2930.28	0.551353
123	Concrete unconfined	223.811	9.525	40.7956	227.8	29.3586	20596.4	1	279.9	27.6755	17864.3	1	349.6	25.2145	13381.1	1	437.7	21.7734	8090.99	1	500	19.1216	5362.4	1	549.9	16.8679	3665.22	1
124	Concrete confined	186.465	26.9856	40.7956	252.9	40.1103	19377.2	0.776212	312.6	37.7711	15819.8	0.64734	392.8	34.2266	10620.9	0.465015	495.7	28.626	5520.89	0.603405	571.2	24.091	3114.74	0.373135	630.2	20.2408	1986.8	0.165467
125	Concrete confined	272.778	46.5302	40.7956	250.7	40.1922	19491.7	0.746786	311.3	37.8244	15904.1	0.61991	395.3	34.1105	10469.3	0.438337	505.7	28.0925	5135.48	0.55798	588.8	23.0497	2723.48	0.285841	655.9	18.5829	1631.13	0
126	Concrete confined	272.778	69.7481	40.7956	249.9	40.2218	19533	0.711677	312.1	37.7916	15852.2	0.586569	399.5	33.9145	10217	0.405163	518.8	27.382	4648.19	0.497511	612.7	21.591	2270.3	0.15041	688.4	16.383	1263.16	0
127	Concrete confined	272.778	92.966	40.7956	253	40.1066	19372	0.676087	316.9	37.5937	15539.7	0.55171	406.4	33.59	9809.89	0.368558	533	26.5968	4170.68	0.428849	632.2	20.3605	1956.68	0.0122197	714.9	14.4942	1062.78	0
128	Concrete confined	272.778	116.184	40.7956	254.2	40.0618	19308.9	0.640682	318.9	37.5108	15408.8	0.517737	409.6	33.4383	9624.33	0.335551	540	26.2037	3953.41	0.375733	642.2	19.7147	1812.54	0	729.2	13.4356	982.499	0
129	Concrete confined	272.778	139.402	40.7956	255.1	40.0282	19261.4	0.605288	320.4	37.4485	15310.5	0.483894	412.3	33.3099	9469.41	0.302871	544.3	25.9603	3825.55	0.329057	648.1	19.3288	1732.24	0	737.7	12.7922	935.998	0
130	Concrete confined	272.778	162.62	40.7956	256.4	39.9795	19192.3	0.5698	322.3	37.3693	15185.7	0.449798	414.9	33.1857	9321.69	0.270076	547.9	25.7554	3721.7	0.283593	652.5	19.0386	1674.52	0	743.4	12.3547	905.287	0
131	Concrete confined	272.778	185.838	40.7956	258.4	39.9044	19085	0.534135	325.1	37.2522	15001.3	0.415171	418.3	33.0226	9130.73	0.235923	552	25.5206	3606.85	0.235426	657.4	18.713	1612.31	0	748.2	11.9822	879.704	0
132	Concrete confined	272.778	209.055	40.7956	269.1	39.4982	18492.4	0.496422	337.3	36.736	14194.7	0.37517	434	32.2589	8282.56	0.182118	567.8	24.6028	3196.65	0.139725	674	17.59	1416.45	0	763.9	10.7375	797.715	0
133	Concrete confined	186.465	228.6	40.7956	279.7	39.0886	17876.2	0.463731	349.8	36.197	13368	0.338892	449	31.5131	7526.21	0.12954	583	23.6995	2846.59	0.0410373	689.5	16.5125	1252.02	0	777.4	9.63254	729.165	0
134	Concrete confined	272.778	248.145	40.7956	269.1	39.4982	18492.4	0.436738	337.3	36.736	14194.7	0.318681	434.1	32.254	8277.34	0.131291	568.2	24.5793	3186.9	0.0782575	674.6	17.5488	1409.77	0	765.1	10.6406	791.55	0
135	Concrete confined	272.778	271.362	40.7956	258.5	39.9007	19079.7	0.404076	325.2	37.248	14994.7	0.292402	418.8	32.9985	9102.86	0.126218	553.2	25.4517	3573.91	0.105036	659.8	18.5526	1582.6	0	751.7	11.7083	861.206	0
136	Concrete confined	272.778	294.58	40.7956	256.6	39.972	19181.6	0.369264	322.8	37.3484	15152.8	0.260468	416.2	33.1234	9248.38	0.100606	550.5	25.6067	3648.45	0.0814162	657.6	18.6997	1609.81	0	750.3	11.8181	868.59	0
137	Concrete confined	272.778	317.798	40.7956	255.8	40.002	19224.2	0.334199	321.9	37.386	15212	0.227724	415.3	33.1665	9299.1	0.0724752	549.8	25.6468	3668.02	0.0501701	657.4	18.713	1612.31	0	750.5	11.8024	867.534	0
138	Concrete confined	272.778	341.016	40.7956	256.2	39.987	19202.9	0.298821	322.6	37.3568	15165.9	0.194047	416.4	33.1138	9237.13	0.0412669	551.2	25.5665	3628.97	0.0105478	659	18.6061	1592.45	0	752.5	11.6454	856.996	0
139	Concrete confined	272.778	364.234	40.7956	258	39.9195	19106.6	0.263015	325.2	37.248	14994.7	0.159141	419.7	32.9552	9052.83	0.00637003	555.1	25.3422	3522.38	0	662.9	18.3444	1544.95	0	756.4	11.3373	836.568	0
140	Concrete confined	272.778	387.452	40.7956	261.4	39.7913	18922	0.226636	330	37.046	14677.8	0.12259	425.6	32.6696	8729.36	0	561.9	24.948	3344.01	0	669.5	17.8975	1467.39	0	763	10.81	802.347	0
141	Concrete confined	272.778	410.67	40.7956	274.3	39.2982	18193.6	0.186643	345.1	36.4008	13678.3	0.0776447	445.2	31.7036	7712.7	0	582.2	23.7476	2864	0	690.3	16.4561	1243.97	0	782.4	9.21463	704.22	0
142	Concrete confined	186.465	430.214	40.7956	285.6	38.8574	17521.9	0.151997	358.7	35.807	12783.3	0.0370605	462.1	30.8486	6910.26	0	600.1	22.6586	2498.88	0	707.3	15.2384	1106.57	0	798.2	7.86096	626.999	0
143	Concrete unconfined	1964.25	521.745	40.7956	284.7	27.5136	17576.5	0.250826	357.9	24.9059	12835.7	0.151865	461.8	20.7689	6923.9	0.0739296	599.9	14.4938	2502.68	0.394441	708.7	8.92288	1098.44	0.511432	799.1	3.86468	622.676	0.719864
144	Concrete unconfined	100.109	609.6	40.7956	285.4	27.4899	17534.1	0.100086	358.8	24.8723	12776.8	0.0472939	463.2	20.7098	6860.45	0	602.3	14.3769	2457.37	0.224931	712	8.74516	1079.39	0.383399	802.9	3.78469	610.295	0.629823
145	Concrete unconfined	1740.44	687.93	40.7956	264	28.2037	18778.7	0.0319247	332.1	25.8545	14539	0	427.7	22.1823	8616.13	0	565.2	16.1538	3260.76	0.117072	673.7	10.776	1419.8	0.301558	767.2	5.69477	780.795	0.564603
146	Concrete unconfined	1740.44	836.07	40.7956	263.3	28.2266	18817.4	0	330.7	25.905	14631.6	0	425.7	22.2635	8723.94	0	561.9	16.3087	3344.01	0	669.6	10.9892	1466.24	0.0960777	762.9	5.93767	802.863	0.417969
147	Concrete unconfined	100.109	914.4	40.7956	285.1	27.5001	17552.2	0	357.5	24.9209	12861.9	0	460.2	20.8365	6997	0	597.6	14.6055	2546.9	0	704.8	9.13226	1121.16	0	795.4	4.0795	640.5	0.324566
148	Concrete unconfined	1740.44	992.73	40.7956	263.4	28.2234	18811.9	0	330.9	25.8978	14618.3	0	426	22.2513	8707.71	0	562.3	16.29	3333.8	0	670	10.9685	1461.65	0	763.1	5.92639	801.832	0.260745
149	Concrete unconfined	1740.44	1140.87	40.7956	263.4	28.2234	18811.9	0	330.9	25.8978	14618.3	0	426	22.2513	8707.71	0	562.3	16.29	3333.8	0	670	10.9685	1461.65	0	763.1	5.92639	801.832	0.112167
150	Concrete unconfined	100.109	1219.2	40.7956	285	27.5035	17558.3	0	357.4	24.9246	12868.4	0	460.1	20.8407	7001.59	0	597.5	14.6104	2548.84	0	704.8	9.13226	1121.16	0	795.4	4.0795	640.5	0.0167771
151	Concrete unconfined	1740.44	1297.53	40.7956	263.5	28.2201	18806.4	0	331	25.8942	14611.7	0	426.1	22.2472	8702.31	0	562.4	16.2853	3331.26	0	670.1	10.9633	1460.51	0	763.2	5.92075	801.317	0
152	Concrete unconfined	1740.44	1445.67	40.7956	262.9	28.2398	18839.5	0	330.3	25.9194	14658	0	425.2	22.2837	8751.04	0	561.5	16.3275	3354.24	0	669	11.0204	1473.14	0	762.2	5.97713	806.472	0
153	Concrete unconfined	100.109	1524	40.7956	284.3	27.5272	17600.6	0	356.5	24.9582	12927.4	0	458.8	20.8954	7061.48	0	596	14.6831	2578.13	0	703.3	9.21259	1129.96	0	793.8	4.17218	648.252	0
154	Concrete unconfined	1740.44	1602.33	40.7956	262.9	28.2398	18839.5	0	330.3	25.9194	14658	0	425.2	22.2837	8751.04	0	561.5	16.3275	3354.24	0	669	11.0204	1473.14	0	762.2	5.97713	806.472	0
155	Concrete unconfined	1740.44	1750.47	40.7956	263.5	28.2201	18806.4	0	331	25.8942	14611.7	0	426.1	22.2472	8702.31	0	562.4	16.2853	3331.26	0	670.1	10.9633	1460.51	0	763.2	5.92075	801.317	0
156	Concrete unconfined	100.109	1828.8	40.7956	285	27.5035	17558.3	0	357.4	24.9246	12868.4	0	460.1	20.8407	7001.59	0	597.5	14.6104	2548.84	0	704.8	9.13226	1121.16	0	795.4	4.0795	640.5	0
157	Concrete unconfined	1740.44	1907.13	40.7956	263.4	28.2234	18811.9	0	330.9	25.8978	14618.3	0	426	22.2513	8707.71	0	562.3	16.29	3333.8	0	670	10.9685	1461.65	0	763.1	5.92639	801.832	0
158	Concrete unconfined	1740.44	2055.27	40.7956	263.4	28.2234	18811.9	0	330.9	25.8978	14618.3	0	426	22.2513	8707.71	0	562.3	16.29	3333.8	0	670	10.9685	1461.65	0	763.1	5.92639	801.832	0
159	Concrete unconfined	100.109	2133.6	40.7956	285.1	27.5001	17552.2	0	357.5	24.9209	12861.9	0	460.2	20.8365	6997	0	597.6	14.6055	2546.9	0	704.8	9.13226	1121.16	0	795.4	4.0795	640.5	0
160	Concrete unconfined	1740.44	2211.93	40.7956	263.3	28.2266	18817.4	0	330.7	25.905	14631.6	0	425.7	22.2635	8723.94	0	561.9	16.3087	3344.01	0	669.6	10.9892	1466.24	0	762.9	5.93767	802.863	0.00562348
161	Concrete unconfined	1740.44	2360.07	40.7956	264	28.2037	18778.7	0	332.1	25.8545	14539	0	427.7	22.1823	8616.13	0	565.2	16.1538	3260.76	0	673.7	10.776	1419.8	0.122565	767.2	5.69477	780.795	0.0758125
162	Concrete unconfined	100.109	2438.4	40.7956	285.4	27.4899	17534.1	0	358.8	24.8723	12776.8	0	463.2	20.7098	6860.45	0	602.3	14.3769	2457.37	0	712	8.74516	1079.39	0.177467	802.9	3.78469	610.295	0.0970111
163	Concrete unconfined	1964.25	2526.26	40.7956	284.7	27.5136	17576.5	0	357.9	24.9059	12835.7	0	461.8	20.7689	6923.9	0.00375051	599.9	14.4938	2502.68	0.023638	708.7	8.92288	1098.44	0.278319	799.1	3.86468	622.676	0.142027
164	Concrete confined	186.465	2617.79	40.7956	285.6	38.8574	17521.9	0	358.7	35.807	12783.3	0	462.1	30.8486	6910.26	0	600.1	22.6586	2498.88	0	707.3	15.2384	1106.57	0	798.2	7.86096	626.999	0
165	Concrete confined	272.778	2637.33	40.7956	274.3	39.2982	18193.6	0.0272563	345.1	36.4008	13678.3	0	445.2	31.7036	7712.7	0	582.2	23.7476	2864	0	690.3	16.4561	1243.97	0	782.4	9.21463	704.22	0
166	Concrete confined	272.778	2660.55	40.7956	261.4	39.7913	18922	0.0729253	330	37.046	14677.8	0.0250362	425.6	32.6696	8729.36	0	561.9	24.948	3344.01	0	669.5	17.8975	1467.39	0	763	10.81	802.347	0
167	Concrete confined	272.778	2683.77	40.7956	258	39.9195	19106.6	0.114351	325.2	37.248	14994.7	0.0660882	419.7	32.9552	9052.83	0	555.1	25.3422	3522.38	0	662.9	18.3444	1544.95	0	756.4	11.3373	836.568	0
168	Concrete confined	272.778	2706.98	40.7956	256.2	39.987	19202.9	0.155103	322.6	37.3568	15165.9	0.105364	416.4	33.1138	9237.13	0	551.2	25.5665	3628.97	0	659	18.6061	1592.45	0	752.5	11.6454	856.996	0
169	Concrete confined	272.778	2730.2	40.7956	255.8	40.002	19224.2	0.195344	321.9	37.386	15212	0.143302	415.3	33.1665	9299.1	0	549.8	25.6468	3668.02	0	657.4	18.713	1612.31	0	750.5	11.8024	867.534	0
170	Concrete confined	272.778	2753.42	40.7956	256.6	39.972	19181.6	0.23521	322.8	37.3484	15152.8	0.180234	416.2	33.1234	9248.38	0	550.5	25.6067	3648.45	0	657.6	18.6997	1609.81	0	750.3	11.8181	868.59	0
171	Concrete confined	272.778	2776.64	40.7956	258.5	39.9007	19079.7	0.274774	325.2	37.248	14994.7	0.216296	418.8	32.9985	9102.86	0	553.2	25.4517	3573.91	0	659.8	18.5526	1582.6	0	751.7	11.7083	861.206	0
172	Concrete confined	272.778	2799.86	40.7956	269.1	39.4982	18492.4	0.311764	337.3	36.736	14194.7	0.246304	434.1	32.254	8277.34	0	568.2	24.5793	3186.9	0	674.6	17.5488	1409.77	0	765.1	10.6406	791.55	0
173	Concrete confined	186.465	2819.4	40.7956	279.7	39.0886	17876.2	0.342319	349.8	36.197	13368	0.269558	449	31.5131	7526.21	0	583	23.6995	2846.59	0	689.5	16.5125	1252.02	0	777.4	9.63254	729.165	0
174	Concrete confined	272.778	2838.94	40.7956	269.1	39.4982	18492.4	0.379643	337.3	36.736	14194.7	0.309974	434	32.2589	8282.56	0.017927	567.8	24.6028	3196.65	0	674	17.59	1416.45	0	763.9	10.7375	797.715	0
175	Concrete confined	272.778	2862.16	40.7956	258.4	39.9044	19085	0.422692	325.1	37.2522	15001.3	0.354674	418.3	33.0226	9130.73	0.0679344	552	25.5206	3606.85	0	657.4	18.713	1612.31	0	748.2	11.9822	879.704	0
176	Concrete confined	272.778	2885.38	40.7956	256.4	39.9795	19192.3	0.463286	322.3	37.3693	15185.7	0.393626	414.9	33.1857	9321.69	0.096111	547.9	25.7554	3721.7	0	652.5	19.0386	1674.52	0	743.4	12.3547	905.287	0
177	Concrete confined	272.778	2908.6	40.7956	255.1	40.0282	19261.4	0.503666	320.4	37.4485	15310.5	0.432004	412.3	33.3099	9469.41	0.122817	544.3	25.9603	3825.55	0	648.1	19.3288	1732.24	0	737.7	12.7922	935.998	0
178	Concrete confined	272.778	2931.82	40.7956	254.2	40.0618	19308.9	0.543932	318.9	37.5108	15408.8	0.470112	409.6	33.4383	9624.33	0.149451	540	26.2037	3953.41	0	642.2	19.7147	1812.54	0	729.2	13.4356	982.499	0
179	Concrete confined	272.778	2955.03	40.7956	253	40.1066	19372	0.58422	316.9	37.5937	15539.7	0.508351	406.4	33.59	9809.89	0.176527	533	26.5968	4170.68	0	632.2	20.3605	1956.68	0	714.9	14.4942	1062.78	0
180	Concrete confined	272.778	2978.25	40.7956	249.9	40.2218	19533	0.624745	312.1	37.7916	15852.2	0.547529	399.5	33.9145	10217	0.207897	518.8	27.382	4648.19	0	612.7	21.591	2270.3	0	688.4	16.383	1263.16	0
181	Concrete confined	272.778	3001.47	40.7956	250.7	40.1922	19491.7	0.664663	311.3	37.8244	15904.1	0.585089	395.3	34.1105	10469.3	0.235375	505.7	28.0925	5135.48	0.029463	588.8	23.0497	2723.48	0	655.9	18.5829	1631.13	0
182	Concrete confined	186.465	3021.01	40.7956	252.9	40.1103	19377.2	0.698095	312.6	37.7711	15819.8	0.616038	392.8	34.2266	10620.9	0.25709	495.7	28.626	5520.89	0.0734147	571.2	24.091	3114.74	0.0808233	630.2	20.2408	1986.8	0
183	Concrete unconfined	223.811	3038.47	40.7956	227.8	29.3586	20596.4	1	279.9	27.6755	17864.3	1	349.6	25.2145	13381.1	0.758578	437.7	21.7734	8090.99	0.707827	500	19.1216	5362.4	0.991214	549.9	16.8679	3665.22	0.57721
184	Concrete unconfined	223.811	9.525	52.5442	191.3	30.6484	22142.7	1	237.6	29.0526	20143.3	1	300.8	26.9623	16577.7	1	384.8	23.8833	11113.6	1	445.9	21.4347	7678.08	1	495.6	19.3148	5524.63	1
185	Concrete confined	186.465	26.9856	52.5442	206.9	41.7558	21464.3	0.778954	258.8	39.8894	19063.5	0.659418	330.2	36.9975	14664.6	0.506904	426.9	32.0981	8659.14	0.696242	498.9	28.0998	5402.54	0.559616	558.2	24.5497	3439.9	0.446945
186	Concrete confined	272.778	46.5302	52.5442	214.2	41.5039	21176.2	0.749432	270.3	39.4522	18424	0.630214	346.6	36.2965	13579.2	0.475045	452	30.8704	7381.46	0.645225	534.6	26.1723	4120	0.462255	600.9	22.0509	2483.7	0.285333
187	Concrete confined	272.778	69.7481	52.5442	219.2	41.3293	20969.6	0.714354	278	39.1548	17976.8	0.596121	358.8	35.7637	12776.8	0.439439	474.3	29.7425	6374.33	0.584707	564	24.5092	3290.79	0.35181	638.8	19.6936	1860.37	0.0805374
188	Concrete confined	272.778	92.966	52.5442	223.1	41.192	20803.2	0.679223	283.3	38.9478	17661	0.562265	368.8	35.3196	12127.7	0.403996	489.5	28.9529	5756.97	0.528567	584.9	23.2828	2805.65	0.24939	666.8	17.8585	1498.7	0
189	Concrete confined	272.778	116.184	52.5442	225.5	41.1071	20698.5	0.644129	287.5	38.7825	17406.3	0.528478	374.8	35.0499	11743.4	0.370772	498.7	28.4667	5409.87	0.479877	599.1	22.4275	2517.98	0.161158	684.3	16.6673	1305.37	0
190	Concrete confined	272.778	139.402	52.5442	227.2	41.0466	20623.2	0.609046	290.3	38.6717	17234.5	0.494944	378.5	34.8824	11508.7	0.339063	504.9	28.1354	5166.77	0.435531	607.9	21.8882	2354.8	0.090817	695.1	15.914	1196.49	0
191	Concrete confined	272.778	162.62	52.5442	228.9	40.986	20547	0.573922	292.7	38.5763	17086.1	0.461428	381.6	34.7414	11313.5	0.307634	509.8	27.8716	4977.93	0.392899	614.1	21.5039	2246.22	0.0298969	702.3	15.4036	1135.84	0
192	Concrete confined	272.778	185.838	52.5442	231.3	40.9001	20437.9	0.538658	295.5	38.4645	16911.6	0.427675	385.4	34.5677	11076.3	0.275264	514.5	27.6167	4803.02	0.349718	620.2	21.1221	2144.24	0	708.8	14.9371	1097.86	0
193	Concrete confined	272.778	209.055	52.5442	234.9	40.7706	20271	0.503141	299.3	38.3121	16672.7	0.393421	390.5	34.333	10761.5	0.24116	521.2	27.2504	4563.89	0.29994	627.7	20.6478	2025.07	0	716.8	14.3552	1051.95	0
194	Concrete confined	186.465	228.6	52.5442	237.2	40.6874	20162.3	0.473282	302.7	38.1749	16456.9	0.364362	393.5	34.1941	10578.4	0.213528	525.5	27.0135	4416.57	0.260544	632	20.3733	1959.67	0	721.6	14.0018	1024.83	0
195	Concrete confined	272.778	248.145	52.5442	234.9	40.7706	20271	0.444205	299.3	38.3121	16672.7	0.338081	390.9	34.3145	10737	0.192197	521.9	27.212	4539.59	0.244084	629	20.565	2005.08	0	718.6	14.223	1041.75	0
196	Concrete confined	272.778	271.362	52.5442	231.6	40.8894	20424.1	0.409812	296.1	38.4405	16874	0.306569	386.4	34.5218	11014.2	0.168481	516.9	27.4859	4716	0.226665	623.7	20.9015	2087.8	0	713.4	14.6035	1071.36	0
197	Concrete confined	272.778	294.58	52.5442	229.7	40.9574	20510.8	0.375209	294.2	38.5165	16992.9	0.274561	383.9	34.6364	11169.6	0.142569	514.9	27.5949	4788.41	0.200739	621.2	21.0592	2127.96	0	711.9	14.7126	1079.97	0
198	Concrete confined	272.778	317.798	52.5442	229.1	40.9789	20538	0.340381	293.8	38.5325	17017.8	0.241948	383.5	34.6547	11194.6	0.114367	514.8	27.6004	4792.05	0.169447	621.2	21.0592	2127.96	0	712.5	14.669	1076.52	0
199	Concrete confined	272.778	341.016	52.5442	229.8	40.9539	20506.3	0.305294	294.8	38.4925	16955.4	0.208708	384.8	34.5952	11113.6	0.0842203	516.5	27.5077	4730.39	0.13276	623.1	20.9394	2097.37	0	714.7	14.5088	1063.92	0
200	Concrete confined	272.778	364.234	52.5442	231.9	40.8786	20410.4	0.269873	297.6	38.3804	16779.8	0.174569	388.2	34.439	10902.9	0.0514438	520.3	27.2998	4595.33	0.0891632	627.3	20.6732	2031.26	0	718.7	14.2157	1041.18	0
201	Concrete confined	272.778	387.452	52.5442	235.9	40.7345	20224	0.233921	302.3	38.191	16482.4	0.139313	394.2	34.1616	10535.8	0.0149614	526.6	26.9527	4379.64	0.0362235	634.6	20.2065	1921.12	0	725.8	13.6899	1001.35	0
202	Concrete confined	272.778	410.67	52.5442	241.7	40.5236	19944.9	0.197339	308.8	37.9268	16065.8	0.102762	402.9	33.755	10015.2	0	536.9	26.3783	4048.21	0	645.2	19.519	1771.29	0	736.8	12.8609	940.881	0
203	Concrete confined	186.465	430.214	52.5442	246.7	40.3401	19696.1	0.166326	316	37.6309	15598.5	0.0705581	409.8	33.4288	9612.8	0	545.9	25.8694	3779.04	0	653.7	18.9591	1659.09	0	745.6	12.1844	893.53	0
204	Concrete unconfined	1964.25	521.745	52.5442	248.9	28.6935	19584.3	0.256345	319.2	26.3168	15389.2	0.163639	413.5	22.7548	9401.06	0.105861	550.6	16.8355	3645.66	0.441566	659.1	11.5318	1591.21	0.547883	751.4	6.58289	862.787	0.738203
205	Concrete unconfined	100.109	609.6	52.5442	249.2	28.6839	19569	0.106069	319.9	26.2919	15343.3	0.0597398	414.4	22.7188	9349.99	0.0144417	552	16.7706	3606.85	0.276922	661	11.434	1567.93	0.422828	754	6.43757	849.121	0.649121
206	Concrete unconfined	1740.44	687.93	52.5442	234.9	29.1374	20271	0.0361108	301	26.9554	16565	0.00420869	393	23.5648	10608.8	0	525.1	18.0024	4430.08	0.158805	633.7	12.8228	1934.38	0.337995	726.3	7.96899	998.565	0.585396
207	Concrete unconfined	1740.44	836.07	52.5442	233.2	29.1906	20350.3	0	298.3	27.0488	16735.8	0	389.7	23.6934	10810.6	0	520.8	18.1962	4577.84	0	629.1	13.0533	2003.55	0.136934	721.1	8.25237	1027.64	0.441536
208	Concrete unconfined	100.109	914.4	52.5442	245.9	28.7895	19736.4	0	315.1	26.462	15657.2	0	407.8	22.982	9728.45	0	543	17.1864	3863.77	0	651.3	11.9315	1690.09	0.00432517	742.7	7.06676	909.038	0.350446
209	Concrete unconfined	1740.44	992.73	52.5442	233.5	29.1812	20336.4	0	298.7	27.035	16710.5	0	390.1	23.6778	10786	0	521.2	18.1782	4563.89	0	629.4	13.0383	1998.97	0	721.3	8.24149	1026.52	0.286059
210	Concrete unconfined	1740.44	1140.87	52.5442	233.5	29.1812	20336.4	0	298.7	27.035	16710.5	0	390.1	23.6778	10786	0	521.2	18.1782	4563.89	0	629.4	13.0383	1998.97	0	721.4	8.23605	1025.95	0.139088
211	Concrete unconfined	100.109	1219.2	52.5442	245.9	28.7895	19736.4	0	315	26.4656	15663.7	0	407.7	22.986	9734.25	0	543	17.1864	3863.77	0	651.3	11.9315	1690.09	0	742.8	7.06122	908.502	0.0462521
212	Concrete unconfined	1740.44	1297.53	52.5442	233.5	29.1812	20336.4	0	298.7	27.035	16710.5	0	390.1	23.6778	10786	0	521.2	18.1782	4563.89	0	629.4	13.0383	1998.97	0	721.4	8.23605	1025.95	0
213	Concrete unconfined	1740.44	1445.67	52.5442	233.1	29.1937	20354.9	0	298.3	27.0488	16735.8	0	389.5	23.7012	10822.8	0	520.6	18.2052	4584.83	0	628.7	13.0733	2009.67	0	720.6	8.27954	1030.46	0
214	Concrete unconfined	100.109	1524	52.5442	245.1	28.815	19776.5	0	313.9	26.5044	15735.3	0	406.3	23.0416	9815.72	0	541.6	17.2508	3905.34	0	649.6	12.0182	1712.36	0	741.3	7.14429	916.559	0
215	Concrete unconfined	1740.44	1602.33	52.5442	233.1	29.1937	20354.9	0	298.3	27.0488	16735.8	0	389.5	23.7012	10822.8	0	520.6	18.2052	4584.83	0	628.7	13.0733	2009.67	0	720.6	8.27954	1030.46	0
216	Concrete unconfined	1740.44	1750.47	52.5442	233.5	29.1812	20336.4	0	298.7	27.035	16710.5	0	390.1	23.6778	10786	0	521.2	18.1782	4563.89	0	629.4	13.0383	1998.97	0	721.4	8.23605	1025.95	0
217	Concrete unconfined	100.109	1828.8	52.5442	245.9	28.7895	19736.4	0	315	26.4656	15663.7	0	407.7	22.986	9734.25	0	543	17.1864	3863.77	0	651.3	11.9315	1690.09	0	742.8	7.06122	908.502	0
218	Concrete unconfined	1740.44	1907.13	52.5442	233.5	29.1812	20336.4	0	298.7	27.035	16710.5	0	390.1	23.6778	10786	0	521.2	18.1782	4563.89	0	629.4	13.0383	1998.97	0	721.4	8.23605	1025.95	0
219	Concrete unconfined	1740.44	2055.27	52.5442	233.5	29.1812	20336.4	0	298.7	27.035	16710.5	0	390.1	23.6778	10786	0	521.2	18.1782	4563.89	0	629.4	13.0383	1998.97	0	721.3	8.24149	1026.52	0
220	Concrete unconfined	100.109	2133.6	52.5442	245.9	28.7895	19736.4	0	315.1	26.462	15657.2	0	407.8	22.982	9728.45	0	543	17.1864	3863.77	0	651.3	11.9315	1690.09	0	742.7	7.06676	909.038	0
221	Concrete unconfined	1740.44	2211.93	52.5442	233.2	29.1906	20350.3	0	298.3	27.0488	16735.8	0	389.7	23.6934	10810.6	0	520.8	18.1962	4577.84	0	629.1	13.0533	2003.55	0.00605081	721.1	8.25237	1027.64	0.0338578
222	Concrete unconfined	1740.44	2360.07	52.5442	234.9	29.1374	20271	0	301	26.9554	16565	0	393	23.5648	10608.8	0	525.1	18.0024	4430.08	0	633.7	12.8228	1934.38	0.161969	726.3	7.96899	998.565	0.101858
223	Concrete unconfined	100.109	2438.4	52.5442	249.2	28.6839	19569	0	319.9	26.2919	15343.3	0	414.4	22.7188	9349.99	0	552	16.7706	3606.85	0	661	11.434	1567.93	0.220732	754	6.43757	849.121	0.121808
224	Concrete unconfined	1964.25	2526.26	52.5442	248.9	28.6935	19584.3	0	319.2	26.3168	15389.2	0	413.5	22.7548	9401.06	0.0366052	550.6	16.8355	3645.66	0.0790618	659.1	11.5318	1591.21	0.319042	751.4	6.58289	862.787	0.166319
225	Concrete confined	186.465	2617.79	52.5442	246.7	40.3401	19696.1	0.004565	316	37.6309	15598.5	0	409.8	33.4288	9612.8	0	545.9	25.8694	3779.04	0	653.7	18.9591	1659.09	0	745.6	12.1844	893.53	0
226	Concrete confined	272.778	2637.33	52.5442	241.7	40.5236	19944.9	0.0399175	308.8	37.9268	16065.8	0.0021289	402.9	33.755	10015.2	0	536.9	26.3783	4048.21	0	645.2	19.519	1771.29	0	736.8	12.8609	940.881	0
227	Concrete confined	272.778	2660.55	52.5442	235.9	40.7345	20224	0.0816214	302.3	38.191	16482.4	0.04319	394.2	34.1616	10535.8	0	526.6	26.9527	4379.64	0	634.6	20.2065	1921.12	0	725.8	13.6899	1001.35	0
228	Concrete confined	272.778	2683.77	52.5442	231.9	40.8786	20410.4	0.122578	297.6	38.3804	16779.8	0.0828373	388.2	34.439	10902.9	0	520.3	27.2998	4595.33	0	627.3	20.6732	2031.26	0	718.7	14.2157	1041.18	0
229	Concrete confined	272.778	2706.98	52.5442	229.8	40.9539	20506.3	0.162902	294.8	38.4925	16955.4	0.121272	384.8	34.5952	11113.6	0	516.5	27.5077	4730.39	0	623.1	20.9394	2097.37	0	714.7	14.5088	1063.92	0
230	Concrete confined	272.778	2730.2	52.5442	229.1	40.9789	20538	0.202817	293.8	38.5325	17017.8	0.158719	383.5	34.6547	11194.6	0	514.8	27.6004	4792.05	0	621.2	21.0592	2127.96	0	712.5	14.669	1076.52	0
231	Concrete confined	272.778	2753.42	52.5442	229.7	40.9574	20510.8	0.242415	294.2	38.5165	16992.9	0.195487	383.9	34.6364	11169.6	0.00968747	514.9	27.5949	4788.41	0	621.2	21.0592	2127.96	0	711.9	14.7126	1079.97	0
232	Concrete confined	272.778	2776.64	52.5442	231.6	40.8894	20424.1	0.281738	296.1	38.4405	16874	0.231596	386.4	34.5218	11014.2	0.0289333	516.9	27.4859	4716	0	623.7	20.9015	2087.8	0	713.4	14.6035	1071.36	0
233	Concrete confined	272.778	2799.86	52.5442	234.9	40.7706	20271	0.320795	299.3	38.3121	16672.7	0.267177	390.9	34.3145	10737	0.0457046	521.9	27.212	4539.59	0	629	20.565	2005.08	0	718.6	14.223	1041.75	0
234	Concrete confined	186.465	2819.4	52.5442	237.2	40.6874	20162.3	0.353826	302.7	38.1749	16456.9	0.296862	393.5	34.1941	10578.4	0.0612913	525.5	27.0135	4416.57	0	632	20.3733	1959.67	0	721.6	14.0018	1024.83	0
235	Concrete confined	272.778	2838.94	52.5442	234.9	40.7706	20271	0.387824	299.3	38.3121	16672.7	0.329551	390.5	34.333	10761.5	0.0839215	521.2	27.2504	4563.89	0	627.7	20.6478	2025.07	0	716.8	14.3552	1051.95	0
236	Concrete confined	272.778	2862.16	52.5442	231.3	40.9001	20437.9	0.42828	295.5	38.4645	16911.6	0.368093	385.4	34.5677	11076.3	0.112316	514.5	27.6167	4803.02	0	620.2	21.1221	2144.24	0	708.8	14.9371	1097.86	0
237	Concrete confined	272.778	2885.38	52.5442	228.9	40.986	20547	0.468429	292.7	38.5763	17086.1	0.406091	381.6	34.7414	11313.5	0.138828	509.8	27.8716	4977.93	0	614.1	21.5039	2246.22	0	702.3	15.4036	1135.84	0
238	Concrete confined	272.778	2908.6	52.5442	227.2	41.0466	20623.2	0.508404	290.3	38.6717	17234.5	0.443828	378.5	34.8824	11508.7	0.164328	504.9	28.1354	5166.77	0	607.9	21.8882	2354.8	0	695.1	15.914	1196.49	0
239	Concrete confined	272.778	2931.82	52.5442	225.5	41.1071	20698.5	0.548333	287.5	38.7825	17406.3	0.481584	374.8	35.0499	11743.4	0.190212	498.7	28.4667	5409.87	0	599.1	22.4275	2517.98	0	684.3	16.6673	1305.37	0
240	Concrete confined	272.778	2955.03	52.5442	223.1	41.192	20803.2	0.58829	283.3	38.9478	17661	0.519605	368.8	35.3196	12127.7	0.217952	489.5	28.9529	5756.97	0.038577	584.9	23.2828	2805.65	0	666.8	17.8585	1498.7	0
241	Concrete confined	272.778	2978.25	52.5442	219.2	41.3293	20969.6	0.628312	278	39.1548	17976.8	0.557702	358.8	35.7637	12776.8	0.248468	474.3	29.7425	6374.33	0.0938749	564	24.5092	3290.79	0.0745137	638.8	19.6936	1860.37	0
242	Concrete confined	272.778	3001.47	52.5442	214.2	41.5039	21176.2	0.668299	270.3	39.4522	18424	0.596042	346.6	36.2965	13579.2	0.27942	452	30.8704	7381.46	0.15719	534.6	26.1723	4120	0.197353	600.9	22.0509	2483.7	0
243	Concrete confined	186.465	3021.01	52.5442	206.9	41.7558	21464.3	0.702007	258.8	39.8894	19063.5	0.628859	330.2	36.9975	14664.6	0.308056	426.9	32.0981	8659.14	0.212502	498.9	28.0998	5402.54	0.307336	558.2	24.5497	3439.9	0
244	Concrete unconfined	223.811	3038.47	52.5442	191.3	30.6484	22142.7	1	237.6	29.0526	20143.3	1	300.8	26.9623	16577.7	0.76842	384.8	23.8833	11113.6	0.729491	445.9	21.4347	7678.08	1	495.6	19.3148	5524.63	0.619981
245	Concrete unconfined	223.811	9.525	64.2928	170.2	31.6206	23023.6	1	213.7	29.7902	21196.4	1	273.6	27.8863	18234.2	1	353.2	25.0811	13144	1	412.6	22.7908	9452.29	1	460.6	20.8196	6978.67	1
246	Concrete confined	186.465	26.9856	64.2928	184.1	42.9047	22464.6	0.776663	232.8	40.8463	20368.8	0.662655	300.1	38.2387	16622.1	0.518768	391.1	33.7745	10724.7	0.724086	461.1	30.0372	6955.8	0.618983	517.6	26.7862	4690.91	0.545829
247	Concrete confined	272.778	46.5302	64.2928	193.6	42.372	22034.8	0.749006	246.8	40.3364	19691	0.634003	319.3	37.4537	15382.6	0.488581	420.9	32.3851	8986.4	0.67837	499.4	28.0734	5384.26	0.540454	563.1	24.2709	3313.49	0.418689
248	Concrete confined	272.778	69.7481	64.2928	200.7	41.967	21696.5	0.715322	258	39.9195	19106.6	0.60006	336.8	36.7175	14227.8	0.452665	447.1	31.1136	7619.02	0.62265	533.2	26.2498	4164.31	0.442824	606.2	21.7294	2385.48	0.244569
249	Concrete confined	272.778	92.966	64.2928	206.2	41.7798	21491.1	0.680384	266.3	39.6052	18650.4	0.566155	349	36.1925	13420.7	0.417786	464.9	30.2223	6784.05	0.569793	558.2	24.8429	3439.9	0.346483	637.1	19.8023	1884.74	0.0698593
250	Concrete confined	272.778	116.184	64.2928	210	41.6493	21344	0.645424	272	39.3869	18326.5	0.532468	356.6	35.8605	12920.8	0.384759	477.3	29.588	6248.09	0.520516	574.9	23.8743	3028.01	0.262988	657.3	18.4906	1613.56	0
251	Concrete confined	272.778	139.402	64.2928	212.4	41.5664	21248.7	0.610486	275.6	39.2479	18117.8	0.499088	361.4	35.6488	12607.1	0.353158	485.5	29.1623	5914.08	0.475832	585.5	23.247	2792.85	0.194898	670.7	17.5961	1453.65	0
252	Concrete confined	272.778	162.62	64.2928	214.5	41.4935	21164	0.575523	278.3	39.1431	17959.1	0.46582	365	35.4891	12373.2	0.322154	491.1	28.8688	5695.19	0.4346	592.8	22.8092	2641.74	0.136576	680	16.9634	1350.84	0
253	Concrete confined	272.778	185.838	64.2928	216.3	41.4308	21090.3	0.540544	280.6	39.0535	17822.7	0.432574	368.1	35.3509	12172.8	0.291323	495.4	28.6418	5532.11	0.395091	598.5	22.464	2529.51	0.0829227	686.7	16.5012	1280.53	0
254	Concrete confined	272.778	209.055	64.2928	217.8	41.3784	21028.2	0.505559	282.2	38.9909	17727.1	0.399475	370.6	35.2389	12011.9	0.260817	498.4	28.4827	5420.88	0.357783	602.8	22.2016	2448.03	0.034237	691.7	16.1527	1229.97	0
255	Concrete confined	186.465	228.6	64.2928	218.4	41.3574	21003.1	0.476171	282.9	38.9635	17685	0.371788	371.7	35.1895	11941.4	0.235941	499.8	28.4081	5369.68	0.32867	605	22.0667	2407.37	0	694.2	15.9773	1205.28	0
256	Concrete confined	272.778	248.145	64.2928	218	41.3714	21019.9	0.446917	282.6	38.9752	17703.1	0.344428	371.2	35.212	11973.4	0.212517	499.7	28.4135	5373.32	0.303024	604.6	22.0913	2414.71	0	694.4	15.9632	1203.32	0
257	Concrete confined	272.778	271.362	64.2928	217	41.4064	21061.4	0.412256	281.8	39.0066	17751.1	0.312099	369.7	35.2793	12069.7	0.185571	498.7	28.4667	5409.87	0.274721	603.1	22.1833	2442.44	0	693.5	16.0265	1212.16	0
258	Concrete confined	272.778	294.58	64.2928	216.1	41.4378	21098.6	0.377598	281	39.0378	17798.8	0.279787	368.9	35.3151	12121.2	0.158001	498	28.5039	5435.59	0.245759	602	22.2506	2462.99	0	693.1	16.0546	1216.1	0
259	Concrete confined	272.778	317.798	64.2928	215.8	41.4482	21110.9	0.342851	281	39.0378	17798.8	0.247192	369.2	35.3017	12101.9	0.129389	498.4	28.4827	5420.88	0.214092	602.4	22.2261	2455.5	0	694	15.9914	1207.24	0
260	Concrete confined	272.778	341.016	64.2928	216.8	41.4133	21069.7	0.307875	282.2	38.9909	17727.1	0.214115	370.8	35.2299	11999.1	0.0994506	500.3	28.3815	5350.22	0.178463	604.5	22.0974	2416.55	0	696.3	15.8294	1184.83	0
261	Concrete confined	272.778	364.234	64.2928	219	41.3364	20978	0.272637	284.8	38.8889	17570.4	0.180406	373.7	35.0995	11813.5	0.0680413	504	28.1837	5202.19	0.137612	608.7	21.8388	2340.5	0	700.4	15.5389	1147.07	0
262	Concrete confined	272.778	387.452	64.2928	222.3	41.2203	20837.7	0.237102	288.6	38.739	17339	0.146043	378.3	34.8915	11521.3	0.0344978	509.3	27.8986	4996.89	0.0913375	614.9	21.454	2232.58	0	705.9	15.1459	1114.73	0
263	Concrete confined	272.778	410.67	64.2928	226.1	41.0858	20672	0.201353	292.9	38.5683	17073.7	0.111256	384.1	34.6272	11157.2	0	515.1	27.5841	4781.12	0.0421719	622.2	20.9962	2111.81	0	712.1	14.6981	1078.82	0
264	Concrete confined	186.465	430.214	64.2928	229	40.9825	20542.5	0.171242	296.2	38.4365	16867.8	0.081972	388.7	34.416	10872.1	0	520.1	27.3108	4602.34	0	628	20.6287	2020.44	0	717.8	14.2818	1046.28	0
265	Concrete unconfined	1964.25	521.745	64.2928	231.2	29.253	20442.5	0.258462	299.1	27.0211	16685.3	0.168349	392.4	23.5883	10645.3	0.116749	525.1	18.0024	4430.08	0.464217	632.9	12.863	1946.24	0.569646	724.2	8.08359	1010.27	0.751549
266	Concrete unconfined	100.109	609.6	64.2928	231.9	29.2312	20410.4	0.108286	300.1	26.9866	16622.1	0.0646221	393.7	23.5375	10566.2	0.0256209	526.9	17.921	4369.61	0.301098	634.7	12.7725	1919.65	0.445954	727.4	7.90888	992.459	0.662585
267	Concrete unconfined	1740.44	687.93	64.2928	220.8	29.5742	20901.9	0.0377603	287	27.4357	17436.8	0.00726918	376.6	24.1987	11628.9	0	507.5	18.7903	5065.73	0.175515	613.6	13.8229	2254.79	0.35746	705.5	9.09473	1117.07	0.598033
268	Concrete unconfined	1740.44	836.07	64.2928	218.4	29.6475	21003.1	0	283.7	27.5475	17636.8	0	372.6	24.3513	11883.8	0	502.4	19.0159	5265.72	0	608.1	14.0933	2351.22	0.159332	699.7	9.40495	1152.28	0.45594
269	Concrete unconfined	100.109	914.4	64.2928	226.7	29.3926	20645.4	0	293.4	27.2173	17042.6	0	384.9	23.8795	11107.3	0	516	18.4116	4748.45	0	622.7	13.3725	2103.77	0.0353713	714.1	8.63179	1067.35	0.368577
270	Concrete unconfined	1740.44	992.73	64.2928	218.7	29.6383	20990.6	0	284.1	27.5339	17612.7	0	373	24.3361	11858.2	0	502.8	18.9982	5249.77	0	608.4	14.0786	2345.85	0	699.8	9.39962	1151.33	0.301611
271	Concrete unconfined	1740.44	1140.87	64.2928	218.7	29.6383	20990.6	0	284.1	27.5339	17612.7	0	373	24.3361	11858.2	0	502.9	18.9938	5245.79	0	608.4	14.0786	2345.85	0	699.9	9.39428	1150.38	0.155663
272	Concrete unconfined	100.109	1219.2	64.2928	226.6	29.3957	20649.9	0	293.4	27.2173	17042.6	0	384.8	23.8833	11113.6	0	516	18.4116	4748.45	0	622.8	13.3675	2102.17	0	714.2	8.62638	1066.78	0.0669357
273	Concrete unconfined	1740.44	1297.53	64.2928	218.7	29.6383	20990.6	0	284.1	27.5339	17612.7	0	373	24.3361	11858.2	0	502.8	18.9982	5249.77	0	608.4	14.0786	2345.85	0	699.8	9.39962	1151.33	0.00148894
274	Concrete unconfined	1740.44	1445.67	64.2928	218.4	29.6475	21003.1	0	283.7	27.5475	17636.8	0	372.5	24.3551	11890.2	0	502.3	19.0203	5269.72	0	607.7	14.1129	2358.39	0	699.2	9.43162	1157.02	0
275	Concrete unconfined	100.109	1524	64.2928	225.9	29.4174	20680.9	0	292.5	27.2481	17098.5	0	383.9	23.9181	11169.6	0	514.8	18.4652	4792.05	0	621.5	13.4321	2123.1	0	712.9	8.6966	1074.22	0
276	Concrete unconfined	1740.44	1602.33	64.2928	218.4	29.6475	21003.1	0	283.7	27.5475	17636.8	0	372.5	24.3551	11890.2	0	502.3	19.0203	5269.72	0	607.7	14.1129	2358.39	0	699.2	9.43162	1157.02	0
277	Concrete unconfined	1740.44	1750.47	64.2928	218.7	29.6383	20990.6	0	284.1	27.5339	17612.7	0	373	24.3361	11858.2	0	502.8	18.9982	5249.77	0	608.4	14.0786	2345.85	0	699.8	9.39962	1151.33	0
278	Concrete unconfined	100.109	1828.8	64.2928	226.6	29.3957	20649.9	0	293.4	27.2173	17042.6	0	384.8	23.8833	11113.6	0	516	18.4116	4748.45	0	622.8	13.3675	2102.17	0	714.2	8.62638	1066.78	0
279	Concrete unconfined	1740.44	1907.13	64.2928	218.7	29.6383	20990.6	0	284.1	27.5339	17612.7	0	373	24.3361	11858.2	0	502.9	18.9938	5245.79	0	608.4	14.0786	2345.85	0	699.9	9.39428	1150.38	0
280	Concrete unconfined	1740.44	2055.27	64.2928	218.7	29.6383	20990.6	0	284.1	27.5339	17612.7	0	373	24.3361	11858.2	0	502.8	18.9982	5249.77	0	608.4	14.0786	2345.85	0	699.8	9.39962	1151.33	0
281	Concrete unconfined	100.109	2133.6	64.2928	226.7	29.3926	20645.4	0	293.4	27.2173	17042.6	0	384.9	23.8795	11107.3	0	516	18.4116	4748.45	0	622.7	13.3725	2103.77	0	714.1	8.63179	1067.35	0.00141665
282	Concrete unconfined	1740.44	2211.93	64.2928	218.4	29.6475	21003.1	0	283.7	27.5475	17636.8	0	372.6	24.3513	11883.8	0	502.4	19.0159	5265.72	0	608.1	14.0933	2351.22	0.029689	699.7	9.40495	1152.28	0.0511145
283	Concrete unconfined	1740.44	2360.07	64.2928	220.8	29.5742	20901.9	0	287	27.4357	17436.8	0	376.6	24.1987	11628.9	0	507.5	18.7903	5065.73	0	613.6	13.8229	2254.79	0.183018	705.5	9.09473	1117.07	0.117686
284	Concrete unconfined	100.109	2438.4	64.2928	231.9	29.2312	20410.4	0	300.1	26.9866	16622.1	0	393.7	23.5375	10566.2	0	526.9	17.921	4369.61	0.012928	634.7	12.7725	1919.65	0.246108	727.4	7.90888	992.459	0.139107
285	Concrete unconfined	1964.25	2526.26	64.2928	231.2	29.253	20442.5	0	299.1	27.0211	16685.3	0	392.4	23.5883	10645.3	0.0478086	525.1	18.0024	4430.08	0.105701	632.9	12.863	1946.24	0.343357	724.2	8.08359	1010.27	0.183997
286	Concrete confined	186.465	2617.79	64.2928	229	40.9825	20542.5	0.0104551	296.2	38.4365	16867.8	0	388.7	34.416	10872.1	0	520.1	27.3108	4602.34	0	628	20.6287	2020.44	0	717.8	14.2818	1046.28	0
287	Concrete confined	272.778	2637.33	64.2928	226.1	41.0858	20672	0.0447502	292.9	38.5683	17073.7	0.0113963	384.1	34.6272	11157.2	0	515.1	27.5841	4781.12	0	622.2	20.9962	2111.81	0	712.1	14.6981	1078.82	0
288	Concrete confined	272.778	2660.55	64.2928	222.3	41.2203	20837.7	0.0854762	288.6	38.739	17339	0.0505369	378.3	34.8915	11521.3	0	509.3	27.8986	4996.89	0	614.9	21.454	2232.58	0	705.9	15.1459	1114.73	0
289	Concrete confined	272.778	2683.77	64.2928	219	41.3364	20978	0.125949	284.8	38.8889	17570.4	0.0892112	373.7	35.0995	11813.5	0	504	28.1837	5202.19	0	608.7	21.8388	2340.5	0	700.4	15.5389	1147.07	0
290	Concrete confined	272.778	2706.98	64.2928	216.8	41.4133	21069.7	0.166067	282.2	38.9909	17727.1	0.127175	370.8	35.2299	11999.1	0	500.3	28.3815	5350.22	0	604.5	22.0974	2416.55	0	696.3	15.8294	1184.83	0
291	Concrete confined	272.778	2730.2	64.2928	215.8	41.4482	21110.9	0.205862	281	39.0378	17798.8	0.16444	369.2	35.3017	12101.9	0.00432571	498.4	28.4827	5420.88	0	602.4	22.2261	2455.5	0	694	15.9914	1207.24	0
292	Concrete confined	272.778	2753.42	64.2928	216.1	41.4378	21098.6	0.245373	281	39.0378	17798.8	0.201181	368.9	35.3151	12121.2	0.0266665	498	28.5039	5435.59	0	602	22.2506	2462.99	0	693.1	16.0546	1216.1	0
293	Concrete confined	272.778	2776.64	64.2928	217	41.4064	21061.4	0.284775	281.8	39.0066	17751.1	0.23761	369.7	35.2793	12069.7	0.0478497	498.7	28.4667	5409.87	0	603.1	22.1833	2442.44	0	693.5	16.0265	1212.16	0
294	Concrete confined	272.778	2799.86	64.2928	218	41.3714	21019.9	0.324176	282.6	38.9752	17703.1	0.274065	371.2	35.212	11973.4	0.0683285	499.7	28.4135	5373.32	0	604.6	22.0913	2414.71	0	694.4	15.9632	1203.32	0
295	Concrete confined	186.465	2819.4	64.2928	218.4	41.3574	21003.1	0.35744	282.9	38.9635	17685	0.304904	371.7	35.1895	11941.4	0.0863794	499.8	28.4081	5369.68	0	605	22.0667	2407.37	0	694.2	15.9773	1205.28	0
296	Concrete confined	272.778	2838.94	64.2928	217.8	41.3784	21028.2	0.390874	282.2	38.9909	17727.1	0.336103	370.6	35.2389	12011.9	0.106069	498.4	28.4827	5420.88	0	602.8	22.2016	2448.03	0	691.7	16.1527	1229.97	0
297	Concrete confined	272.778	2862.16	64.2928	216.3	41.4308	21090.3	0.430689	280.6	39.0535	17822.7	0.373391	368.1	35.3509	12172.8	0.130565	495.4	28.6418	5532.11	0	598.5	22.464	2529.51	0	686.7	16.5012	1280.53	0
298	Concrete confined	272.778	2885.38	64.2928	214.5	41.4935	21164	0.470505	278.3	39.1431	17959.1	0.410836	365	35.4891	12373.2	0.155477	491.1	28.8688	5695.19	0	592.8	22.8092	2641.74	0	680	16.9634	1350.84	0
299	Concrete confined	272.778	2908.6	64.2928	212.4	41.5664	21248.7	0.510306	275.6	39.2479	18117.8	0.4483	361.4	35.6488	12607.1	0.180642	485.5	29.1623	5914.08	0.013177	585.5	23.247	2792.85	0	670.7	17.5961	1453.65	0
300	Concrete confined	272.778	2931.82	64.2928	210	41.6493	21344	0.550083	272	39.3869	18326.5	0.485886	356.6	35.8605	12920.8	0.206573	477.3	29.588	6248.09	0.051535	574.9	23.8743	3028.01	0	657.3	18.4906	1613.56	0
301	Concrete confined	272.778	2955.03	64.2928	206.2	41.7798	21491.1	0.589914	266.3	39.6052	18650.4	0.523797	349	36.1925	13420.7	0.234289	464.9	30.2223	6784.05	0.0971241	558.2	24.8429	3439.9	0.0782629	637.1	19.8023	1884.74	0
302	Concrete confined	272.778	2978.25	64.2928	200.7	41.967	21696.5	0.62975	258	39.9195	19106.6	0.561948	336.8	36.7175	14227.8	0.264397	447.1	31.1136	7619.02	0.149044	533.2	26.2498	4164.31	0.183678	606.2	21.7294	2385.48	0
303	Concrete confined	272.778	3001.47	64.2928	193.6	42.372	22034.8	0.668401	246.8	40.3364	19691	0.600137	319.3	37.4537	15382.6	0.296082	420.9	32.3851	8986.4	0.207024	499.4	28.0734	5384.26	0.291945	563.1	24.2709	3313.49	0
304	Concrete confined	186.465	3021.01	64.2928	184.1	42.9047	22464.6	0.700305	232.8	40.8463	20368.8	0.632377	300.1	38.2387	16622.1	0.323059	391.1	33.7745	10724.7	0.256224	461.1	30.0372	6955.8	0.380046	517.6	26.7862	4690.91	0.00949014
305	Concrete unconfined	223.811	3038.47	64.2928	170.2	31.6206	23023.6	1	213.7	29.7902	21196.4	1	273.6	27.8863	18234.2	0.772304	353.2	25.0811	13144	0.738795	412.6	22.7908	9452.29	1	460.6	20.8196	6978.67	0.642575
306	Concrete unconfined	223.811	9.525	76.0414	159.3	32.06	23411.2	1	202.6	30.1225	21626.6	1	260.7	28.3117	18960.3	1	337.7	25.6513	14168.2	1	395.4	23.471	10463.2	1	442.2	21.5879	7862.4	1
307	Concrete confined	186.465	26.9856	76.0414	172.2	43.5169	22947.9	0.775051	220.4	41.2872	20918.9	0.663779	285.3	38.8276	17540.1	0.52324	372.8	34.5984	11871	0.73454	440	31.0745	7973.55	0.643906	494.7	27.9918	5558.36	0.588276
308	Concrete confined	272.778	46.5302	76.0414	182.4	42.9958	22537.3	0.747449	234.9	40.7706	20271	0.63548	305.2	38.0325	16297.3	0.494106	402.5	33.25	10038.8	0.693456	478.1	29.1786	6214.79	0.577196	539.8	25.5794	3959.46	0.482648
309	Concrete confined	272.778	69.7481	76.0414	191.7	42.4817	22124.1	0.714205	248.6	40.27	19599.6	0.601573	324.3	37.2454	15054.1	0.458883	431.8	31.8618	8397.99	0.639913	515.4	27.2211	4770.2	0.4856	586	22.9408	2782.22	0.325344
310	Concrete confined	272.778	92.966	76.0414	197.8	42.1239	21831.3	0.680428	257.9	39.9232	19112	0.567786	338.8	36.6321	14095.3	0.423835	452.6	30.8406	7352.77	0.587058	543.1	25.6987	3860.81	0.392587	620.5	20.8491	2139.34	0.159093
311	Concrete confined	272.778	116.184	76.0414	202.5	41.906	21630.3	0.645933	264	39.6928	18778.7	0.534249	348.1	36.2315	13480.1	0.390433	466.2	30.1563	6726.1	0.538623	562.1	24.6188	3338.9	0.309086	643.2	19.4107	1798.69	0.012428
312	Concrete confined	272.778	139.402	76.0414	205.7	41.7969	21510.1	0.611033	268.5	39.5212	18526.4	0.500844	354	35.9745	13091.5	0.358526	475.8	29.6653	6310.94	0.49346	574.5	23.8978	3037.26	0.239227	658.4	18.4179	1599.87	0
313	Concrete confined	272.778	162.62	76.0414	208	41.7181	21421.9	0.576141	271.5	39.4061	18355.3	0.467653	358	35.7989	12829.1	0.327576	482.1	29.3394	6050.62	0.452296	582.7	23.4137	2853.11	0.18074	668.9	17.7175	1474.3	0
314	Concrete confined	272.778	185.838	76.0414	209.5	41.6665	21363.6	0.541277	273.5	39.3291	18239.9	0.434634	360.7	35.6798	12652.8	0.297379	486.2	29.1258	5886.31	0.414331	588.1	23.0916	2738.05	0.13138	675.9	17.2436	1395.39	0
315	Concrete confined	272.778	209.055	76.0414	210.4	41.6355	21328.2	0.506448	274.6	39.2866	18176.1	0.40182	362.4	35.6045	12542	0.267842	488.6	29.0001	5791.99	0.379269	591.4	22.8935	2670.06	0.090011	680.2	16.9496	1348.69	0
316	Concrete confined	186.465	228.6	76.0414	210.7	41.6251	21316.4	0.47717	275	39.2711	18152.8	0.374333	363	35.5779	12503	0.243611	489.6	28.9477	5753.09	0.351704	592.9	22.8032	2639.72	0.0606133	682.3	16.8053	1326.36	0
317	Concrete confined	272.778	248.145	76.0414	210.8	41.6217	21312.4	0.447913	275.3	39.2595	18135.3	0.346865	363.2	35.5691	12490	0.219699	490.2	28.9162	5729.87	0.324924	593.6	22.7609	2625.69	0.0348407	683.3	16.7364	1315.83	0
318	Concrete confined	272.778	271.362	76.0414	210.7	41.6251	21316.4	0.413188	275.4	39.2556	18129.5	0.314316	363.1	35.5735	12496.5	0.191585	490.6	28.8951	5714.43	0.293747	593.9	22.7428	2619.69	0.00673236	684.1	16.6812	1307.45	0
319	Concrete confined	272.778	294.58	76.0414	210.6	41.6286	21320.3	0.378464	275.4	39.2556	18129.5	0.281796	363	35.5779	12503	0.163475	490.9	28.8793	5702.88	0.26276	594.1	22.7307	2615.7	0	684.7	16.6397	1301.2	0
320	Concrete confined	272.778	317.798	76.0414	210.8	41.6217	21312.4	0.343691	275.9	39.2363	18100.2	0.249098	363.5	35.5558	12470.5	0.134815	491.7	28.8372	5672.17	0.230555	594.9	22.6824	2599.81	0	685.9	16.5566	1288.77	0
321	Concrete confined	272.778	341.016	76.0414	211.8	41.5871	21272.7	0.308777	277.2	39.1858	18023.9	0.216077	365.1	35.4846	12366.7	0.105082	493.8	28.7265	5592.28	0.195051	597.2	22.543	2554.67	0	688.4	16.383	1263.16	0
322	Concrete confined	272.778	364.234	76.0414	213.8	41.5178	21192.4	0.273651	279.5	39.0964	17888.1	0.182613	368.1	35.3509	12172.8	0.0738543	497.2	28.5464	5465.12	0.155874	601.1	22.3056	2479.92	0	692.2	16.1177	1225	0
323	Concrete confined	272.778	387.452	76.0414	216.4	41.4273	21086.2	0.238352	282.5	38.9792	17709.1	0.148759	372.2	35.1671	11909.4	0.0412365	501.6	28.3121	5297.76	0.113334	606.4	21.9806	2381.85	0	697.1	15.7729	1177.11	0
324	Concrete confined	272.778	410.67	76.0414	219.2	41.3293	20969.6	0.20294	285.7	38.8535	17515.9	0.11469	376.6	34.9686	11628.9	0.007931	506.2	28.0656	5116.01	0.0692802	612.1	21.6282	2280.69	0	702.1	15.4179	1137.02	0
325	Concrete confined	186.465	430.214	76.0414	221.4	41.252	20876.3	0.173106	288.4	38.747	17351.3	0.0859017	379.8	34.8234	11426.7	0	509.6	27.8824	4985.5	0.0328334	616.2	21.3728	2210.58	0	705.7	15.1603	1115.9	0
326	Concrete unconfined	1964.25	521.745	76.0414	224	29.4759	20764.1	0.259226	291.5	27.2823	17160.4	0.169919	383.1	23.949	11219.6	0.121017	514.1	18.4965	4817.67	0.473415	621	13.4569	2131.21	0.579899	711.7	8.76134	1081.12	0.758414
327	Concrete unconfined	100.109	609.6	76.0414	224.9	29.4482	20724.8	0.109085	292.7	27.2413	17086.1	0.0662348	384.6	23.8911	11126	0.0300035	516.4	18.3937	4734	0.310648	623.4	13.3377	2092.58	0.456274	715.4	8.5615	1059.92	0.669377
328	Concrete unconfined	1740.44	687.93	76.0414	214.9	29.7538	21147.7	0.0383874	280.9	27.6419	17804.8	0.00848513	370.5	24.4312	12018.3	0	500	19.1216	5362.4	0.182275	605.2	14.2353	2403.71	0.365705	696.7	9.56479	1180.97	0.603791
329	Concrete unconfined	1740.44	836.07	76.0414	212.1	29.8385	21260.7	0	277.3	27.7628	18018.1	0	366	24.6016	12308.4	0	494.5	19.363	5565.88	0	599.1	14.5327	2517.98	0.169028	690.4	9.89904	1242.97	0.462678
330	Concrete unconfined	100.109	914.4	76.0414	219	29.6292	20978	0	285	27.5035	17558.3	0	374.9	24.2636	11737	0	504.3	18.932	5190.35	0	610.2	13.9902	2313.92	0.0493526	701.2	9.32488	1142.34	0.377713
331	Concrete unconfined	1740.44	992.73	76.0414	212.4	29.8294	21248.7	0	277.7	27.7494	17994.5	0	366.4	24.5865	12282.6	0	494.8	19.3498	5554.6	0	599.4	14.5181	2512.23	0	690.6	9.88846	1240.96	0.308774
332	Concrete unconfined	1740.44	1140.87	76.0414	212.4	29.8294	21248.7	0	277.7	27.7494	17994.5	0	366.4	24.5865	12282.6	0	494.8	19.3498	5554.6	0	599.5	14.5132	2510.32	0	690.6	9.88846	1240.96	0.163383
333	Concrete unconfined	100.109	1219.2	76.0414	219	29.6292	20978	0	285	27.5035	17558.3	0	374.9	24.2636	11737	0	504.3	18.932	5190.35	0	610.3	13.9853	2312.16	0	701.3	9.31953	1141.74	0.0773602
334	Concrete unconfined	1740.44	1297.53	76.0414	212.4	29.8294	21248.7	0	277.6	27.7527	18000.4	0	366.4	24.5865	12282.6	0	494.8	19.3498	5554.6	0	599.4	14.5181	2512.23	0	690.5	9.89375	1241.96	0.00972027
335	Concrete unconfined	1740.44	1445.67	76.0414	212.1	29.8385	21260.7	0	277.3	27.7628	18018.1	0	366	24.6016	12308.4	0	494.3	19.3717	5573.41	0	598.8	14.5473	2523.73	0	690	9.9202	1246.98	0
336	Concrete unconfined	100.109	1524	76.0414	218.3	29.6505	21007.3	0	284.2	27.5306	17606.7	0	374.1	24.2942	11788	0	503.3	18.9761	5229.89	0	609.2	14.0393	2331.61	0	700.1	9.38361	1148.84	0
337	Concrete unconfined	1740.44	1602.33	76.0414	212.1	29.8385	21260.7	0	277.3	27.7628	18018.1	0	366	24.6016	12308.4	0	494.3	19.3717	5573.41	0	598.8	14.5473	2523.73	0	690	9.9202	1246.98	0
338	Concrete unconfined	1740.44	1750.47	76.0414	212.4	29.8294	21248.7	0	277.6	27.7527	18000.4	0	366.4	24.5865	12282.6	0	494.8	19.3498	5554.6	0	599.4	14.5181	2512.23	0	690.5	9.89375	1241.96	0
339	Concrete unconfined	100.109	1828.8	76.0414	219	29.6292	20978	0	285	27.5035	17558.3	0	374.9	24.2636	11737	0	504.3	18.932	5190.35	0	610.3	13.9853	2312.16	0	701.3	9.31953	1141.74	0
340	Concrete unconfined	1740.44	1907.13	76.0414	212.4	29.8294	21248.7	0	277.7	27.7494	17994.5	0	366.4	24.5865	12282.6	0	494.8	19.3498	5554.6	0	599.5	14.5132	2510.32	0	690.6	9.88846	1240.96	0
341	Concrete unconfined	1740.44	2055.27	76.0414	212.4	29.8294	21248.7	0	277.7	27.7494	17994.5	0	366.4	24.5865	12282.6	0	494.8	19.3498	5554.6	0	599.4	14.5181	2512.23	0	690.6	9.88846	1240.96	0
342	Concrete unconfined	100.109	2133.6	76.0414	219	29.6292	20978	0	285	27.5035	17558.3	0	374.9	24.2636	11737	0	504.3	18.932	5190.35	0	610.2	13.9902	2313.92	0	701.2	9.32488	1142.34	0.0121275
343	Concrete unconfined	1740.44	2211.93	76.0414	212.1	29.8385	21260.7	0	277.3	27.7628	18018.1	0	366	24.6016	12308.4	0	494.5	19.363	5565.88	0	599.1	14.5327	2517.98	0.0399226	690.4	9.89904	1242.97	0.0591863
344	Concrete unconfined	1740.44	2360.07	76.0414	214.9	29.7538	21147.7	0	280.9	27.6419	17804.8	0	370.5	24.4312	12018.3	0	500	19.1216	5362.4	0	605.2	14.2353	2403.71	0.191934	696.7	9.56479	1180.97	0.124898
345	Concrete unconfined	100.109	2438.4	76.0414	224.9	29.4482	20724.8	0	292.7	27.2413	17086.1	0	384.6	23.8911	11126	0	516.4	18.3937	4734	0.0237286	623.4	13.3377	2092.58	0.257432	715.4	8.5615	1059.92	0.147834
346	Concrete unconfined	1964.25	2526.26	76.0414	224	29.4759	20764.1	0	291.5	27.2823	17160.4	0	383.1	23.949	11219.6	0.0522002	514.1	18.4965	4817.67	0.11652	621	13.4569	2131.21	0.354812	711.7	8.76134	1081.12	0.193091
347	Concrete confined	186.465	2617.79	76.0414	221.4	41.252	20876.3	0.012709	288.4	38.747	17351.3	0	379.8	34.8234	11426.7	0	509.6	27.8824	4985.5	0	616.2	21.3728	2210.58	0	705.7	15.1603	1115.9	0
348	Concrete confined	272.778	2637.33	76.0414	219.2	41.3293	20969.6	0.0466775	285.7	38.8535	17515.9	0.0151557	376.6	34.9686	11628.9	0	506.2	28.0656	5116.01	0	612.1	21.6282	2280.69	0	702.1	15.4179	1137.02	0
349	Concrete confined	272.778	2660.55	76.0414	216.4	41.4273	21086.2	0.087003	282.5	38.9792	17709.1	0.0535114	372.2	35.1671	11909.4	0	501.6	28.3121	5297.76	0	606.4	21.9806	2381.85	0	697.1	15.7729	1177.11	0
350	Concrete confined	272.778	2683.77	76.0414	213.8	41.5178	21192.4	0.127195	279.5	39.0964	17888.1	0.0916284	368.1	35.3509	12172.8	0	497.2	28.5464	5465.12	0	601.1	22.3056	2479.92	0	692.2	16.1177	1225	0
351	Concrete confined	272.778	2706.98	76.0414	211.8	41.5871	21272.7	0.167182	277.2	39.1858	18023.9	0.129323	365.1	35.4846	12366.7	0	493.8	28.7265	5592.28	0	597.2	22.543	2554.67	0	688.4	16.383	1263.16	0
352	Concrete confined	272.778	2730.2	76.0414	210.8	41.6217	21312.4	0.206908	275.9	39.2363	18100.2	0.166525	363.5	35.5558	12470.5	0.0102713	491.7	28.8372	5672.17	0	594.9	22.6824	2599.81	0	685.9	16.5566	1288.77	0
353	Concrete confined	272.778	2753.42	76.0414	210.6	41.6286	21320.3	0.246458	275.4	39.2556	18129.5	0.203377	363	35.5779	12503	0.0327028	490.9	28.8793	5702.88	0	594.1	22.7307	2615.7	0	684.7	16.6397	1301.2	0
354	Concrete confined	272.778	2776.64	76.0414	210.7	41.6251	21316.4	0.285949	275.4	39.2556	18129.5	0.24003	363.1	35.5735	12496.5	0.0545257	490.6	28.8951	5714.43	0	593.9	22.7428	2619.69	0	684.1	16.6812	1307.45	0
355	Concrete confined	272.778	2799.86	76.0414	210.8	41.6217	21312.4	0.32544	275.3	39.2595	18135.3	0.276721	363.2	35.5691	12490	0.0763549	490.2	28.9162	5729.87	0	593.6	22.7609	2625.69	0	683.3	16.7364	1315.83	0
356	Concrete confined	186.465	2819.4	76.0414	210.7	41.6251	21316.4	0.358716	275	39.2711	18152.8	0.307675	363	35.5779	12503	0.0950028	489.6	28.9477	5753.09	0	592.9	22.8032	2639.72	0	682.3	16.8053	1326.36	0
357	Concrete confined	272.778	2838.94	76.0414	210.4	41.6355	21328.2	0.39202	274.6	39.2866	18176.1	0.338653	362.4	35.6045	12542	0.114018	488.6	29.0001	5791.99	0	591.4	22.8935	2670.06	0	680.2	16.9496	1348.69	0
358	Concrete confined	272.778	2862.16	76.0414	209.5	41.6665	21363.6	0.431646	273.5	39.3291	18239.9	0.375629	360.7	35.6798	12652.8	0.137476	486.2	29.1258	5886.31	0	588.1	23.0916	2738.05	0	675.9	17.2436	1395.39	0
359	Concrete confined	272.778	2885.38	76.0414	208	41.7181	21421.9	0.471326	271.5	39.4061	18355.3	0.412825	358	35.7989	12829.1	0.161723	482.1	29.3394	6050.62	0.00411479	582.7	23.4137	2853.11	0	668.9	17.7175	1474.3	0
360	Concrete confined	272.778	2908.6	76.0414	205.7	41.7969	21510.1	0.511051	268.5	39.5212	18526.4	0.450204	354	35.9745	13091.5	0.18689	475.8	29.6653	6310.94	0.0374661	574.5	23.8978	3037.26	0	658.4	18.4179	1599.87	0
361	Concrete confined	272.778	2931.82	76.0414	202.5	41.906	21630.3	0.5508	264	39.6928	18778.7	0.487816	348.1	36.2315	13480.1	0.213254	466.2	30.1563	6726.1	0.0769295	562.1	24.6188	3338.9	0.043739	643.2	19.4107	1798.69	0
362	Concrete confined	272.778	2955.03	76.0414	197.8	42.1239	21831.3	0.590195	257.9	39.9232	19112	0.525566	338.8	36.6321	14095.3	0.241516	452.6	30.8406	7352.77	0.121861	543.1	25.6987	3860.81	0.133221	620.5	20.8491	2139.34	0
363	Concrete confined	272.778	2978.25	76.0414	191.7	42.4817	22124.1	0.628913	248.6	40.27	19599.6	0.563595	324.3	37.2454	15054.1	0.271977	431.8	31.8618	8397.99	0.174495	515.4	27.2211	4770.2	0.235055	586	22.9408	2782.22	0
364	Concrete confined	272.778	3001.47	76.0414	182.4	42.9958	22537.3	0.667156	234.9	40.7706	20271	0.601752	305.2	38.0325	16297.3	0.30301	402.5	33.25	10038.8	0.230256	478.1	29.1786	6214.79	0.336595	539.8	25.5794	3959.46	0
365	Concrete confined	186.465	3021.01	76.0414	172.2	43.5169	22947.9	0.698978	220.4	41.2872	20918.9	0.633621	285.3	38.8276	17540.1	0.328864	372.8	34.5984	11871	0.273292	440	31.0745	7973.55	0.41087	494.7	27.9918	5558.36	0.0716539
366	Concrete unconfined	223.811	3038.47	76.0414	159.3	32.06	23411.2	1	202.6	30.1225	21626.6	1	260.7	28.3117	18960.3	0.773832	337.7	25.6513	14168.2	0.742538	395.4	23.471	10463.2	1	442.2	21.5879	7862.4	0.652743
367	Concrete unconfined	223.811	9.525	87.7901	155.5	32.2035	23537.1	1	199.4	30.2313	21751.4	1	256.8	28.4387	19170.9	1	334	25.7857	14413.2	1	391.2	23.635	10718.6	1	437.9	21.7652	8080.73	1
368	Concrete confined	186.465	26.9856	87.7901	166.6	43.7844	23156.2	0.774357	214.5	41.4935	21164	0.664233	278.2	39.1051	17965	0.52512	364.5	34.9649	12405.6	0.738587	429.3	31.5889	8530.53	0.654668	483.1	28.5879	6010.17	0.606694
369	Concrete confined	272.778	46.5302	87.7901	176	43.3279	22799.8	0.746633	227.2	41.0466	20623.2	0.6363	296.5	38.3832	16848.9	0.497095	390.6	33.7973	10755.3	0.701715	463	29.9422	6869.49	0.599181	523.5	26.4692	4484.51	0.520613
370	Concrete confined	272.778	69.7481	87.7901	187.7	42.7075	22306.6	0.713689	243.6	40.4541	19851.2	0.602301	319.2	37.4579	15389.2	0.461184	423.5	32.261	8843.59	0.648209	506.5	27.6976	5104.37	0.504644	575.3	23.5679	3018.78	0.363004
371	Concrete confined	272.778	92.966	87.7901	195.3	42.2725	21953.5	0.680116	254.5	40.0506	19293.1	0.568397	333.9	36.8409	14419.8	0.426513	446.8	31.1284	7633.75	0.594508	536.1	26.0891	4073.04	0.412065	611.9	21.3808	2284.17	0.200344
372	Concrete confined	272.778	116.184	87.7901	200.2	41.9839	21714.8	0.646076	261.6	39.7837	18911	0.53475	343.4	36.4347	13790.8	0.393359	461.9	30.3741	6919.35	0.545142	555.6	24.9916	3508.94	0.330689	636.9	19.8151	1887.63	0.0505361
373	Concrete confined	272.778	139.402	87.7901	203.5	41.872	21593	0.6112	266.2	39.609	18656	0.501382	350.3	36.136	13335	0.361059	471.8	29.8707	6481.2	0.500279	569.3	24.2018	3160.25	0.258811	653.4	18.7472	1662.94	0
374	Concrete confined	272.778	162.62	87.7901	205.8	41.7935	21506.3	0.576337	269.2	39.4944	18486.7	0.468241	354.8	35.9395	13038.9	0.329928	478.2	29.5415	6210.64	0.459523	578.4	23.6683	2948.22	0.198435	664.2	18.0325	1529.4	0
375	Concrete confined	272.778	185.838	87.7901	207.4	41.7387	21445.1	0.54149	271.2	39.4176	18372.5	0.435267	357.7	35.8121	12848.8	0.299707	482.3	29.329	6042.51	0.422014	584.1	23.3304	2822.81	0.148911	671.1	17.5691	1449.1	0
376	Concrete confined	272.778	209.055	87.7901	208.2	41.7112	21414.2	0.506696	272.3	39.3753	18309.2	0.402491	359.2	35.746	12750.7	0.270429	484.6	29.2093	5949.95	0.387507	587.4	23.1335	2752.69	0.108331	675.1	17.298	1404.22	0
377	Concrete confined	186.465	228.6	87.7901	208.5	41.7009	21402.6	0.477438	272.7	39.3599	18286.2	0.375033	359.9	35.7151	12705	0.246186	485.4	29.1676	5918.06	0.360591	588.7	23.0557	2725.56	0.0803418	677	17.1686	1383.32	0
378	Concrete confined	272.778	248.145	87.7901	208.6	41.6975	21398.7	0.448201	272.9	39.3522	18274.6	0.347625	360.3	35.6975	12678.9	0.222163	486.1	29.131	5890.27	0.333814	589.8	22.9897	2702.81	0.0530674	678.5	17.0661	1367	0
379	Concrete confined	272.778	271.362	87.7901	208.6	41.6975	21398.7	0.413483	273.2	39.3406	18257.3	0.315044	360.9	35.6709	12639.7	0.193503	487	29.084	5854.72	0.30177	591.1	22.9116	2676.17	0.0204658	680.2	16.9496	1348.69	0
380	Concrete confined	272.778	294.58	87.7901	208.5	41.7009	21402.6	0.378781	273.2	39.3406	18257.3	0.282554	361.4	35.6488	12607.1	0.164905	487.9	29.0368	5819.36	0.269625	591.9	22.8634	2659.91	0	681.4	16.8672	1335.89	0
381	Concrete confined	272.778	317.798	87.7901	208.8	41.6906	21390.9	0.344014	273.8	39.3175	18222.6	0.249854	362.2	35.6134	12555	0.136011	489.1	28.9739	5772.51	0.236684	593.2	22.7851	2633.7	0	682.9	16.764	1320.03	0
382	Concrete confined	272.778	341.016	87.7901	209.9	41.6527	21347.9	0.309107	275.1	39.2672	18147	0.216871	363.9	35.538	12444.5	0.106228	491.2	28.8636	5691.34	0.201424	595.6	22.64	2585.99	0	685.4	16.5913	1293.94	0
383	Concrete confined	272.778	364.234	87.7901	211.8	41.5871	21272.7	0.274026	277.5	39.1742	18006.3	0.183416	366.6	35.4178	12269.6	0.0753585	494.2	28.7053	5577.18	0.163589	599.2	22.4214	2516.06	0	688.9	16.3482	1258.09	0
384	Concrete confined	272.778	387.452	87.7901	214.6	41.49	21159.9	0.238719	280.7	39.0496	17816.7	0.14953	370	35.2658	12050.4	0.0435713	498.4	28.4827	5420.88	0.122049	603.7	22.1465	2431.31	0	693.4	16.0335	1213.14	0
385	Concrete confined	272.778	410.67	87.7901	217.8	41.3784	21028.2	0.203249	284.2	38.9125	17606.7	0.115375	373.8	35.095	11807.1	0.011084	503.6	28.2051	5218	0.0768118	608.8	21.8326	2338.72	0	698.7	15.6596	1161.78	0
386	Concrete confined	186.465	430.214	87.7901	219.8	41.3083	20944.3	0.173482	286.5	38.822	17467.2	0.086815	376.1	34.9912	11660.7	0	506.8	28.0333	5092.75	0.041312	611.8	21.6469	2285.91	0	701.9	15.4321	1138.2	0
387	Concrete unconfined	1964.25	521.745	87.7901	221.6	29.5497	20867.7	0.259469	288.8	27.3744	17326.8	0.170451	379.1	24.1029	11470.8	0.122759	510.6	18.6525	4947.73	0.476261	615.8	13.7144	2217.33	0.584427	707.5	8.98738	1105.41	0.760823
388	Concrete unconfined	100.109	609.6	87.7901	222.6	29.519	20824.8	0.109336	290.1	27.3301	17246.8	0.0667762	381.1	24.026	11344.9	0.0316075	513.1	18.5411	4854.49	0.313571	619.1	13.5511	2162.29	0.460243	711.4	8.77751	1082.84	0.671739
389	Concrete unconfined	1740.44	687.93	87.7901	213.1	29.8083	21220.6	0.0385717	279.1	27.7024	17911.8	0.00883111	368.4	24.5108	12153.4	0	497	19.2534	5472.52	0.184916	602.6	14.3623	2451.76	0.368262	693.5	9.7348	1212.16	0.605944
390	Concrete unconfined	1740.44	836.07	87.7901	210.2	29.8957	21336.1	0	275.4	27.8263	18129.5	0	363.7	24.6883	12457.5	0	491.2	19.5071	5691.34	0	596.3	14.6686	2572.24	0.172047	686.7	10.0945	1280.53	0.465435
391	Concrete unconfined	100.109	914.4	87.7901	216.2	29.7144	21094.4	0	281.9	27.6082	17745.1	0	370.9	24.416	11992.7	0	500.5	19.0996	5342.12	0	605	14.2451	2407.37	0.055205	696.8	9.55947	1180	0.380962
392	Concrete unconfined	1740.44	992.73	87.7901	210.5	29.8867	21324.3	0	275.7	27.8163	18111.9	0	364	24.677	12438	0	491.6	19.4897	5676	0	596.5	14.6589	2568.33	0	686.9	10.0839	1278.48	0.311737
393	Concrete unconfined	1740.44	1140.87	87.7901	210.5	29.8867	21324.3	0	275.7	27.8163	18111.9	0	364.1	24.6733	12431.6	0	491.6	19.4897	5676	0	596.6	14.6541	2566.37	0	687	10.0786	1277.45	0.166457
394	Concrete unconfined	100.109	1219.2	87.7901	216.2	29.7144	21094.4	0	282	27.6049	17739.1	0	370.9	24.416	11992.7	0	500.6	19.0952	5338.07	0	605.1	14.2402	2405.54	0	696.9	9.55414	1179.04	0.0810671
395	Concrete unconfined	1740.44	1297.53	87.7901	210.5	29.8867	21324.3	0	275.7	27.8163	18111.9	0	364	24.677	12438	0	491.5	19.494	5679.83	0	596.5	14.6589	2568.33	0	686.9	10.0839	1278.48	0.0129976
396	Concrete unconfined	1740.44	1445.67	87.7901	210.2	29.8957	21336.1	0	275.3	27.8296	18135.3	0	363.6	24.6921	12464	0	491	19.5158	5699.03	0	596	14.6831	2578.13	0	686.3	10.1156	1284.64	0
397	Concrete unconfined	100.109	1524	87.7901	215.7	29.7296	21115	0	281.3	27.6284	17780.9	0	370	24.4502	12050.4	0	499.6	19.1392	5376.96	0	604	14.2939	2425.77	0	695.9	9.60734	1188.71	0
398	Concrete unconfined	1740.44	1602.33	87.7901	210.2	29.8957	21336.1	0	275.3	27.8296	18135.3	0	363.6	24.6921	12464	0	491	19.5158	5699.03	0	596	14.6831	2578.13	0	686.3	10.1156	1284.64	0
399	Concrete unconfined	1740.44	1750.47	87.7901	210.5	29.8867	21324.3	0	275.7	27.8163	18111.9	0	364	24.677	12438	0	491.5	19.494	5679.83	0	596.5	14.6589	2568.33	0	686.9	10.0839	1278.48	0
400	Concrete unconfined	100.109	1828.8	87.7901	216.2	29.7144	21094.4	0	282	27.6049	17739.1	0	370.9	24.416	11992.7	0	500.6	19.0952	5338.07	0	605.1	14.2402	2405.54	0	696.9	9.55414	1179.04	0
401	Concrete unconfined	1740.44	1907.13	87.7901	210.5	29.8867	21324.3	0	275.7	27.8163	18111.9	0	364.1	24.6733	12431.6	0	491.6	19.4897	5676	0	596.6	14.6541	2566.37	0	687	10.0786	1277.45	0
402	Concrete unconfined	1740.44	2055.27	87.7901	210.5	29.8867	21324.3	0	275.7	27.8163	18111.9	0	364	24.677	12438	0	491.6	19.4897	5676	0	596.5	14.6589	2568.33	0	686.9	10.0839	1278.48	0
403	Concrete unconfined	100.109	2133.6	87.7901	216.2	29.7144	21094.4	0	281.9	27.6082	17745.1	0	370.9	24.416	11992.7	0	500.5	19.0996	5342.12	0	605	14.2451	2407.37	0	696.8	9.55947	1180	0.0159361
404	Concrete unconfined	1740.44	2211.93	87.7901	210.2	29.8957	21336.1	0	275.4	27.8263	18129.5	0	363.7	24.6883	12457.5	0	491.2	19.5071	5691.34	0	596.3	14.6686	2572.24	0.0431088	686.7	10.0945	1280.53	0.0624899
405	Concrete unconfined	1740.44	2360.07	87.7901	213.1	29.8083	21220.6	0	279.1	27.7024	17911.8	0	368.4	24.5108	12153.4	0	497	19.2534	5472.52	0	602.6	14.3623	2451.76	0.1947	693.5	9.7348	1212.16	0.127594
406	Concrete unconfined	100.109	2438.4	87.7901	222.6	29.519	20824.8	0	290.1	27.3301	17246.8	0	381.1	24.026	11344.9	0	513.1	18.5411	4854.49	0.0270353	619.1	13.5511	2162.29	0.261787	711.4	8.77751	1082.84	0.15087
407	Concrete unconfined	1964.25	2526.26	87.7901	221.6	29.5497	20867.7	0	288.8	27.3744	17326.8	0	379.1	24.1029	11470.8	0.0539923	510.6	18.6525	4947.73	0.119866	615.8	13.7144	2217.33	0.35987	707.5	8.98738	1105.41	0.196282
408	Concrete confined	186.465	2617.79	87.7901	219.8	41.3083	20944.3	0.0131642	286.5	38.822	17467.2	0	376.1	34.9912	11660.7	0	506.8	28.0333	5092.75	0	611.8	21.6469	2285.91	0	701.9	15.4321	1138.2	0
409	Concrete confined	272.778	2637.33	87.7901	217.8	41.3784	21028.2	0.047054	284.2	38.9125	17606.7	0.0159073	373.8	35.095	11807.1	0	503.6	28.2051	5218	0	608.8	21.8326	2338.72	0	698.7	15.6596	1161.78	0
410	Concrete confined	272.778	2660.55	87.7901	214.6	41.49	21159.9	0.0874525	280.7	39.0496	17816.7	0.0543566	370	35.2658	12050.4	0	498.4	28.4827	5420.88	0	603.7	22.1465	2431.31	0	693.4	16.0335	1213.14	0
411	Concrete confined	272.778	2683.77	87.7901	211.8	41.5871	21272.7	0.127659	277.5	39.1742	18006.3	0.0925089	366.6	35.4178	12269.6	0	494.2	28.7053	5577.18	0	599.2	22.4214	2516.06	0	688.9	16.3482	1258.09	0
412	Concrete confined	272.778	2706.98	87.7901	209.9	41.6527	21347.9	0.167592	275.1	39.2672	18147	0.130195	363.9	35.538	12444.5	0	491.2	28.8636	5691.34	0	595.6	22.64	2585.99	0	685.4	16.5913	1293.94	0
413	Concrete confined	272.778	2730.2	87.7901	208.8	41.6906	21390.9	0.207312	273.8	39.3175	18222.6	0.167354	362.2	35.6134	12555	0.0115824	489.1	28.9739	5772.51	0	593.2	22.7851	2633.7	0	682.9	16.764	1320.03	0
414	Concrete confined	272.778	2753.42	87.7901	208.5	41.7009	21402.6	0.246856	273.2	39.3406	18257.3	0.204207	361.4	35.6488	12607.1	0.0342815	487.9	29.0368	5819.36	0	591.9	22.8634	2659.91	0	681.4	16.8672	1335.89	0
415	Concrete confined	272.778	2776.64	87.7901	208.6	41.6975	21398.7	0.286324	273.2	39.3406	18257.3	0.240826	360.9	35.6709	12639.7	0.0566581	487	29.084	5854.72	0	591.1	22.9116	2676.17	0	680.2	16.9496	1348.69	0
416	Concrete confined	272.778	2799.86	87.7901	208.6	41.6975	21398.7	0.325807	272.9	39.3522	18274.6	0.277551	360.3	35.6975	12678.9	0.079114	486.1	29.131	5890.27	0	589.8	22.9897	2702.81	0	678.5	17.0661	1367	0
417	Concrete confined	186.465	2819.4	87.7901	208.5	41.7009	21402.6	0.359061	272.7	39.3599	18286.2	0.308439	359.9	35.7151	12705	0.0979032	485.4	29.1676	5918.06	0	588.7	23.0557	2725.56	0	677	17.1686	1383.32	0
418	Concrete confined	272.778	2838.94	87.7901	208.2	41.7112	21414.2	0.392342	272.3	39.3753	18309.2	0.339384	359.2	35.746	12750.7	0.116952	484.6	29.2093	5949.95	0	587.4	23.1335	2752.69	0	675.1	17.298	1404.22	0
419	Concrete confined	272.778	2862.16	87.7901	207.4	41.7387	21445.1	0.431927	271.2	39.4176	18372.5	0.376317	357.7	35.8121	12848.8	0.140138	482.3	29.329	6042.51	0	584.1	23.3304	2822.81	0	671.1	17.5691	1449.1	0
420	Concrete confined	272.778	2885.38	87.7901	205.8	41.7935	21506.3	0.471589	269.2	39.4944	18486.7	0.413464	354.8	35.9395	13038.9	0.164437	478.2	29.5415	6210.64	0.0139381	578.4	23.6683	2948.22	0	664.2	18.0325	1529.4	0
421	Concrete confined	272.778	2908.6	87.7901	203.5	41.872	21593	0.511281	266.2	39.609	18656	0.450788	350.3	36.136	13335	0.189845	471.8	29.8707	6481.2	0.0468853	569.3	24.2018	3160.25	0	653.4	18.7472	1662.94	0
422	Concrete confined	272.778	2931.82	87.7901	200.2	41.9839	21714.8	0.551004	261.6	39.7837	18911	0.48836	343.4	36.4347	13790.8	0.216711	461.9	30.3741	6919.35	0.0861025	555.6	24.9916	3508.94	0.0693366	636.9	19.8151	1887.63	0
423	Concrete confined	272.778	2955.03	87.7901	195.3	42.2725	21953.5	0.589967	254.5	40.0506	19293.1	0.526231	333.9	36.8409	14419.8	0.244731	446.8	31.1284	7633.75	0.13259	536.1	26.0891	4073.04	0.156449	611.9	21.3808	2284.17	0
424	Concrete confined	272.778	2978.25	87.7901	187.7	42.7075	22306.6	0.628516	243.6	40.4541	19851.2	0.56439	319.2	37.4579	15389.2	0.274801	423.5	32.261	8843.59	0.186842	506.5	27.6976	5104.37	0.257961	575.3	23.5679	3018.78	0
425	Concrete confined	272.778	3001.47	87.7901	176	43.3279	22799.8	0.666502	227.2	41.0466	20623.2	0.602658	296.5	38.3832	16848.9	0.306803	390.6	33.7973	10755.3	0.243211	463	29.9422	6869.49	0.363435	523.5	26.4692	4484.51	0
426	Concrete confined	186.465	3021.01	87.7901	166.6	43.7844	23156.2	0.698405	214.5	41.4935	21164	0.634131	278.2	39.1051	17965	0.331341	364.5	34.9649	12405.6	0.28006	429.3	31.5889	8530.53	0.424276	483.1	28.5879	6010.17	0.0987906
427	Concrete unconfined	223.811	3038.47	87.7901	155.5	32.2035	23537.1	1	199.4	30.2313	21751.4	1	256.8	28.4387	19170.9	0.774259	334	25.7857	14413.2	0.743361	391.2	23.635	10718.6	1	437.9	21.7652	8080.73	0.654951
428	Concrete unconfined	302.348	9.525	101.6	155.8	32.1923	23527.3	1	199.1	30.2472	21766.5	1	257.3	28.4225	19144.1	1	334.4	25.7712	14386.7	1	392.1	23.6	10663.6	1	439.3	21.7075	8009.16	1
429	Steel	251.897	26.9856	101.6	165.8	413.686	199948	0	212.9	413.686	199948	0	276.5	413.686	199948	0	361.6	413.686	199948	0	426.4	413.686	199948	0	479.6	413.686	199948	0
430	Concrete confined	368.497	46.5302	101.6	174.2	43.4182	22870.6	0.746412	224.7	41.1354	20733.6	0.636545	292.7	38.5349	17086.1	0.498308	384.8	34.0606	11113.6	0.705357	456.8	30.2511	7154.42	0.60733	515.6	26.893	4762.94	0.537217
431	Concrete confined	368.497	69.7481	101.6	186.8	42.7573	22346.6	0.713575	242.6	40.4907	19900.6	0.602441	317.3	37.5366	15513.5	0.462008	421.8	32.3422	8936.8	0.649821	503.8	27.841	5210.09	0.510134	572.1	23.7535	3093.41	0.373646
432	Concrete confined	368.497	92.966	101.6	194.4	42.3254	21996.7	0.680006	253.5	40.088	19345.8	0.568571	332.1	36.9172	14539	0.427461	445	31.2172	7722.61	0.596734	533.5	26.2332	4154.78	0.419013	609.5	21.528	2326.29	0.211317
433	Concrete confined	368.497	116.184	101.6	199.3	42.0333	21756.4	0.645996	260.6	39.8215	18965.7	0.534954	342.8	36.4605	13830.5	0.393722	460.3	30.4548	6992.41	0.547499	554.3	25.0658	3543.99	0.334871	634.8	19.949	1918.19	0.062731
434	Concrete confined	368.497	139.402	101.6	202.6	41.9026	21626.6	0.611267	265.2	39.6471	18711.9	0.501611	349.8	36.1577	13368	0.361394	470.2	29.9525	6550.39	0.502936	568.3	24.2599	3184.47	0.262481	651.5	18.8717	1687.48	0
435	Concrete confined	368.497	162.62	101.6	204.9	41.8242	21540.4	0.576415	268.3	39.5289	18537.8	0.468466	354.3	35.9614	13071.7	0.330288	477	29.6035	6260.61	0.461694	577.4	23.7272	2970.8	0.20246	662.7	18.1326	1547.35	0
436	Concrete confined	368.497	185.838	101.6	206.5	41.7695	21479.6	0.541579	270.3	39.4522	18424	0.43551	357.2	35.8341	12881.5	0.300088	481.4	29.3758	6079.07	0.423749	583.2	23.384	2842.25	0.152774	670.2	17.6299	1459.36	0
437	Concrete confined	368.497	209.055	101.6	207.3	41.7421	21448.9	0.506796	271.3	39.4138	18366.7	0.402778	358.8	35.7637	12776.8	0.270747	484	29.2406	5973.98	0.388717	586.4	23.1933	2773.75	0.112815	674.7	17.3252	1408.66	0
438	Steel	251.897	228.6	101.6	207.6	413.686	199948	0	271.6	413.686	199948	0	359.3	413.686	199948	0	485.1	413.686	199948	0	587.6	392.595	197671	0	676.4	371.215	195363	0
439	Concrete confined	368.497	248.145	101.6	207.8	41.725	21429.7	0.448303	271.9	39.3907	18332.3	0.347936	359.8	35.7195	12711.5	0.222581	485.8	29.1467	5902.17	0.334452	588.7	23.0557	2725.56	0.0582348	677.8	17.114	1374.6	0
440	Concrete confined	368.497	271.362	101.6	208.1	41.7147	21418.1	0.413553	272.4	39.3715	18303.5	0.315305	360.5	35.6886	12665.8	0.193848	486.9	29.0892	5858.66	0.301989	590.3	22.9597	2692.53	0.0243299	679.9	16.9702	1351.91	0
441	Concrete confined	368.497	294.58	101.6	208.3	41.7078	21410.3	0.378811	272.9	39.3522	18274.6	0.282656	360.9	35.6709	12639.7	0.165347	487.8	29.0421	5823.28	0.269851	591.2	22.9056	2674.13	0	681.2	16.881	1338.02	0
442	Concrete confined	368.497	317.798	101.6	208.9	41.6872	21387	0.343998	273.7	39.3213	18228.4	0.249889	361.8	35.6311	12581.1	0.136375	489	28.9792	5776.4	0.236917	592.5	22.8273	2647.78	0	682.8	16.7709	1321.09	0
443	Concrete confined	368.497	341.016	101.6	210	41.6493	21344	0.309089	275	39.2711	18152.8	0.216909	363.5	35.5558	12470.5	0.106607	491.1	28.8688	5695.19	0.201666	594.9	22.6824	2599.81	0	685.3	16.5982	1294.97	0
444	Concrete confined	368.497	364.234	101.6	211.6	41.594	21280.7	0.274063	277.1	39.1897	18029.8	0.183574	366.2	35.4357	12295.5	0.0757559	494.2	28.7053	5577.18	0.163589	598.5	22.464	2529.51	0	688.9	16.3482	1258.09	0
445	Concrete confined	368.497	387.452	101.6	213.9	41.5143	21188.3	0.23886	279.9	39.0808	17864.3	0.149868	369.7	35.2793	12069.7	0.0438859	498.1	28.4986	5431.91	0.122853	603.1	22.1833	2442.44	0	693.2	16.0476	1215.11	0
446	Concrete confined	368.497	410.67	101.6	217.3	41.3959	21049	0.203358	283.7	38.9321	17636.8	0.115601	373.7	35.0995	11813.5	0.011195	502.6	28.2587	5257.74	0.0796634	608.5	21.8512	2344.07	0	698.2	15.695	1166.56	0
447	Steel	251.897	430.214	101.6	219.2	413.686	199948	0	285.9	413.686	199948	0	376	413.686	199948	0	505.7	412.313	199800	0	611.5	386.84	197050	0	700.9	365.316	194726	0
448	Concrete unconfined	2653.51	521.745	101.6	221	29.568	20893.4	0.259529	288.1	27.3983	17369.7	0.170587	378.4	24.1297	11515	0.123058	509.5	18.7015	4989.3	0.477146	615.3	13.7391	2225.79	0.584863	706	9.06791	1114.15	0.761696
449	Concrete unconfined	135.238	609.6	101.6	222.2	29.5313	20842	0.109379	289.6	27.3472	17277.6	0.0668789	380	24.0683	11414.1	0.0321024	512.2	18.5813	4887.86	0.314362	618.1	13.6007	2178.82	0.461169	710.5	8.82601	1088.03	0.672278
450	Concrete unconfined	2351.16	687.93	101.6	212.4	29.8294	21248.7	0.0386426	278.4	27.7259	17953.2	0.00896411	368.1	24.5222	12172.8	0	496.6	19.271	5487.37	0.185266	602.1	14.3866	2461.11	0.368754	693.1	9.75602	1216.1	0.606215
451	Concrete unconfined	2351.16	836.07	101.6	209.4	29.9197	21367.5	0	274.5	27.8563	18181.9	0	363.3	24.7034	12483.5	0	490.9	19.5202	5702.88	0	595.7	14.6977	2584.02	0.172694	686.5	10.105	1282.58	0.465585
452	Concrete unconfined	135.238	914.4	101.6	215.6	29.7326	21119.1	0	281.3	27.6284	17780.9	0	369.9	24.454	12056.9	0	499.3	19.1524	5387.91	0	604.3	14.2793	2420.23	0.0559938	695.4	9.63391	1193.57	0.38201
453	Concrete unconfined	2351.16	992.73	101.6	209.7	29.9107	21355.7	0	274.9	27.843	18158.7	0	363.7	24.6883	12457.5	0	491.1	19.5115	5695.19	0	595.9	14.688	2580.09	0	686.5	10.105	1282.58	0.31206
454	Concrete unconfined	2351.16	1140.87	101.6	209.7	29.9107	21355.7	0	274.9	27.843	18158.7	0	363.7	24.6883	12457.5	0	491.2	19.5071	5691.34	0	596	14.6831	2578.13	0	686.6	10.0997	1281.56	0.166801
455	Concrete unconfined	135.238	1219.2	101.6	215.6	29.7326	21119.1	0	281.3	27.6284	17780.9	0	369.9	24.454	12056.9	0	499.4	19.148	5384.26	0	604.4	14.2744	2418.39	0	695.6	9.62328	1191.62	0.0821768
456	Concrete unconfined	2351.16	1297.53	101.6	209.7	29.9107	21355.7	0	274.9	27.843	18158.7	0	363.6	24.6921	12464	0	491.1	19.5115	5695.19	0	595.9	14.688	2580.09	0	686.5	10.105	1282.58	0.0133648
457	Concrete unconfined	2351.16	1445.67	101.6	209.4	29.9197	21367.5	0	274.5	27.8563	18181.9	0	363.3	24.7034	12483.5	0	490.7	19.5289	5710.58	0	595.3	14.7171	2591.91	0	686	10.1314	1287.73	0
458	Concrete unconfined	135.238	1524	101.6	215	29.7508	21143.6	0	280.6	27.652	17822.7	0	369.2	24.4805	12101.9	0	498.4	19.192	5420.88	0	603.4	14.3232	2436.87	0	694.5	9.68172	1202.35	0
459	Concrete unconfined	2351.16	1602.33	101.6	209.4	29.9197	21367.5	0	274.5	27.8563	18181.9	0	363.3	24.7034	12483.5	0	490.7	19.5289	5710.58	0	595.3	14.7171	2591.91	0	686	10.1314	1287.73	0
460	Concrete unconfined	2351.16	1750.47	101.6	209.7	29.9107	21355.7	0	274.9	27.843	18158.7	0	363.6	24.6921	12464	0	491.1	19.5115	5695.19	0	595.9	14.688	2580.09	0	686.5	10.105	1282.58	0
461	Concrete unconfined	135.238	1828.8	101.6	215.6	29.7326	21119.1	0	281.3	27.6284	17780.9	0	369.9	24.454	12056.9	0	499.4	19.148	5384.26	0	604.4	14.2744	2418.39	0	695.6	9.62328	1191.62	0
462	Concrete unconfined	2351.16	1907.13	101.6	209.7	29.9107	21355.7	0	274.9	27.843	18158.7	0	363.7	24.6883	12457.5	0	491.2	19.5071	5691.34	0	596	14.6831	2578.13	0	686.6	10.0997	1281.56	0
463	Concrete unconfined	2351.16	2055.27	101.6	209.7	29.9107	21355.7	0	274.9	27.843	18158.7	0	363.7	24.6883	12457.5	0	491.1	19.5115	5695.19	0	595.9	14.688	2580.09	0	686.5	10.105	1282.58	0
464	Concrete unconfined	135.238	2133.6	101.6	215.6	29.7326	21119.1	0	281.3	27.6284	17780.9	0	369.9	24.454	12056.9	0	499.3	19.1524	5387.91	0	604.3	14.2793	2420.23	0	695.4	9.63391	1193.57	0.0171642
465	Concrete unconfined	2351.16	2211.93	101.6	209.4	29.9197	21367.5	0	274.5	27.8563	18181.9	0	363.3	24.7034	12483.5	0	490.9	19.5202	5702.88	0	595.7	14.6977	2584.02	0.0437915	686.5	10.105	1282.58	0.0626699
466	Concrete unconfined	2351.16	2360.07	101.6	212.4	29.8294	21248.7	0	278.4	27.7259	17953.2	0	368.1	24.5222	12172.8	0	496.6	19.271	5487.37	0	602.1	14.3866	2461.11	0.195232	693.1	9.75602	1216.1	0.127934
467	Concrete unconfined	135.238	2438.4	101.6	222.2	29.5313	20842	0	289.6	27.3472	17277.6	0	380	24.0683	11414.1	0	512.2	18.5813	4887.86	0.0279296	618.1	13.6007	2178.82	0.262803	710.5	8.82601	1088.03	0.151561
468	Concrete unconfined	2653.51	2526.26	101.6	221	29.568	20893.4	0	288.1	27.3983	17369.7	0	378.4	24.1297	11515	0.0543001	509.5	18.7015	4989.3	0.120908	615.3	13.7391	2225.79	0.360358	706	9.06791	1114.15	0.197438
469	Steel	251.897	2617.79	101.6	219.2	413.686	199948	0	285.9	413.686	199948	0	376	413.686	199948	0	505.7	412.313	199800	0	611.5	386.84	197050	0	700.9	365.316	194726	0
470	Concrete confined	368.497	2637.33	101.6	217.3	41.3959	21049	0.0471874	283.7	38.9321	17636.8	0.0161554	373.7	35.0995	11813.5	0	502.6	28.2587	5257.74	0	608.5	21.8512	2344.07	0	698.2	15.695	1166.56	0
471	Concrete confined	368.497	2660.55	101.6	213.9	41.5143	21188.3	0.0876253	279.9	39.0808	17864.3	0.0547277	369.7	35.2793	12069.7	0	498.1	28.4986	5431.91	0	603.1	22.1833	2442.44	0	693.2	16.0476	1215.11	0
472	Concrete confined	368.497	2683.77	101.6	211.6	41.594	21280.7	0.127705	277.1	39.1897	18029.8	0.092683	366.2	35.4357	12295.5	0	494.2	28.7053	5577.18	0	598.5	22.464	2529.51	0	688.9	16.3482	1258.09	0
473	Concrete confined	368.497	2706.98	101.6	210	41.6493	21344	0.167571	275	39.2711	18152.8	0.130236	363.5	35.5558	12470.5	0	491.1	28.8688	5695.19	0	594.9	22.6824	2599.81	0	685.3	16.5982	1294.97	0
474	Concrete confined	368.497	2730.2	101.6	208.9	41.6872	21387	0.207291	273.7	39.3213	18228.4	0.167393	361.8	35.6311	12581.1	0.0119825	489	28.9792	5776.4	0	592.5	22.8273	2647.78	0	682.8	16.7709	1321.09	0
475	Concrete confined	368.497	2753.42	101.6	208.3	41.7078	21410.3	0.246894	272.9	39.3522	18274.6	0.204318	360.9	35.6709	12639.7	0.0347699	487.8	29.0421	5823.28	0	591.2	22.9056	2674.13	0	681.2	16.881	1338.02	0
476	Concrete confined	368.497	2776.64	101.6	208.1	41.7147	21418.1	0.286412	272.4	39.3715	18303.5	0.241111	360.5	35.6886	12665.8	0.057041	486.9	29.0892	5858.66	0	590.3	22.9597	2692.53	0	679.9	16.9702	1351.91	0
477	Concrete confined	368.497	2799.86	101.6	207.8	41.725	21429.7	0.325938	271.9	39.3907	18332.3	0.277891	359.8	35.7195	12711.5	0.0795819	485.8	29.1467	5902.17	0	588.7	23.0557	2725.56	0	677.8	17.114	1374.6	0
478	Steel	251.897	2819.4	101.6	207.6	413.686	199948	0	271.6	413.686	199948	0	359.3	413.686	199948	0	485.1	413.686	199948	0	587.6	392.595	197671	0	676.4	371.215	195363	0
479	Concrete confined	368.497	2838.94	101.6	207.3	41.7421	21448.9	0.392472	271.3	39.4138	18366.7	0.339696	358.8	35.7637	12776.8	0.117312	484	29.2406	5973.98	0	586.4	23.1933	2773.75	0	674.7	17.3252	1408.66	0
480	Concrete confined	368.497	2862.16	101.6	206.5	41.7695	21479.6	0.432044	270.3	39.4522	18424	0.376581	357.2	35.8341	12881.5	0.140574	481.4	29.3758	6079.07	0	583.2	23.384	2842.25	0	670.2	17.6299	1459.36	0
481	Concrete confined	368.497	2885.38	101.6	204.9	41.8242	21540.4	0.471695	268.3	39.5289	18537.8	0.413709	354.3	35.9614	13071.7	0.164853	477	29.6035	6260.61	0.0168927	577.4	23.7272	2970.8	0	662.7	18.1326	1547.35	0
482	Concrete confined	368.497	2908.6	101.6	202.6	41.9026	21626.6	0.511373	265.2	39.6471	18711.9	0.451037	349.8	36.1577	13368	0.190236	470.2	29.9525	6550.39	0.0505592	568.3	24.2599	3184.47	0	651.5	18.8717	1687.48	0
483	Concrete confined	368.497	2931.82	101.6	199.3	42.0333	21756.4	0.550955	260.6	39.8215	18965.7	0.488582	342.8	36.4605	13830.5	0.217141	460.3	30.4548	6992.41	0.0894251	554.3	25.0658	3543.99	0.0742927	634.8	19.949	1918.19	0
484	Concrete confined	368.497	2955.03	101.6	194.4	42.3254	21996.7	0.589887	253.5	40.088	19345.8	0.526421	332.1	36.9172	14539	0.245872	445	31.2172	7722.61	0.135804	533.5	26.2332	4154.78	0.164736	609.5	21.528	2326.29	0
485	Concrete confined	368.497	2978.25	101.6	186.8	42.7573	22346.6	0.628429	242.6	40.4907	19900.6	0.564543	317.3	37.5366	15513.5	0.275816	421.8	32.3422	8936.8	0.189252	503.8	27.841	5210.09	0.264568	572.1	23.7535	3093.41	0
486	Concrete confined	368.497	3001.47	101.6	174.2	43.4182	22870.6	0.666325	224.7	41.1354	20733.6	0.60293	292.7	38.5349	17086.1	0.308354	384.8	34.0606	11113.6	0.248995	456.8	30.2511	7154.42	0.373417	515.6	26.893	4762.94	0.00922094
487	Steel	251.897	3021.01	101.6	165.8	413.686	199948	0	212.9	413.686	199948	0	276.5	413.686	199948	0	361.6	413.686	199948	0	426.4	413.686	199948	0	479.6	413.686	199948	0
488	Concrete unconfined	302.348	3038.47	101.6	155.8	32.1923	23527.3	1	199.1	30.2472	21766.5	1	257.3	28.4225	19144.1	0.774205	334.4	25.7712	14386.7	0.743273	392.1	23.6	10663.6	1	439.3	21.7075	8009.16	0.654239
489	Concrete unconfined	223.811	9.525	115.41	155.5	32.2035	23537.1	1	199.4	30.2313	21751.4	1	256.8	28.4387	19170.9	1	334	25.7857	14413.2	1	391.2	23.635	10718.6	1	437.9	21.7652	8080.73	1
490	Concrete confined	186.465	26.9856	115.41	166.6	43.7844	23156.2	0.774357	214.5	41.4935	21164	0.664233	278.2	39.1051	17965	0.52512	364.5	34.9649	12405.6	0.738587	429.3	31.5889	8530.53	0.654668	483.1	28.5879	6010.17	0.606694
491	Concrete confined	272.778	46.5302	115.41	176	43.3279	22799.8	0.746633	227.2	41.0466	20623.2	0.6363	296.5	38.3832	16848.9	0.497095	390.6	33.7973	10755.3	0.701715	463	29.9422	6869.49	0.599181	523.5	26.4692	4484.51	0.520613
492	Concrete confined	272.778	69.7481	115.41	187.7	42.7075	22306.6	0.713689	243.6	40.4541	19851.2	0.602301	319.2	37.4579	15389.2	0.461184	423.5	32.261	8843.59	0.648209	506.5	27.6976	5104.37	0.504644	575.3	23.5679	3018.78	0.363004
493	Concrete confined	272.778	92.966	115.41	195.3	42.2725	21953.5	0.680116	254.5	40.0506	19293.1	0.568397	333.9	36.8409	14419.8	0.426513	446.8	31.1284	7633.75	0.594508	536.1	26.0891	4073.04	0.412065	611.9	21.3808	2284.17	0.200344
494	Concrete confined	272.778	116.184	115.41	200.2	41.9839	21714.8	0.646076	261.6	39.7837	18911	0.53475	343.4	36.4347	13790.8	0.393359	461.9	30.3741	6919.35	0.545142	555.6	24.9916	3508.94	0.330689	636.9	19.8151	1887.63	0.0505361
495	Concrete confined	272.778	139.402	115.41	203.5	41.872	21593	0.6112	266.2	39.609	18656	0.501382	350.3	36.136	13335	0.361059	471.8	29.8707	6481.2	0.500279	569.3	24.2018	3160.25	0.258811	653.4	18.7472	1662.94	0
496	Concrete confined	272.778	162.62	115.41	205.8	41.7935	21506.3	0.576337	269.2	39.4944	18486.7	0.468241	354.8	35.9395	13038.9	0.329928	478.2	29.5415	6210.64	0.459523	578.4	23.6683	2948.22	0.198435	664.2	18.0325	1529.4	0
497	Concrete confined	272.778	185.838	115.41	207.4	41.7387	21445.1	0.54149	271.2	39.4176	18372.5	0.435267	357.7	35.8121	12848.8	0.299707	482.3	29.329	6042.51	0.422014	584.1	23.3304	2822.81	0.148911	671.1	17.5691	1449.1	0
498	Concrete confined	272.778	209.055	115.41	208.2	41.7112	21414.2	0.506696	272.3	39.3753	18309.2	0.402491	359.2	35.746	12750.7	0.270429	484.6	29.2093	5949.95	0.387507	587.4	23.1335	2752.69	0.108331	675.1	17.298	1404.22	0
499	Concrete confined	186.465	228.6	115.41	208.5	41.7009	21402.6	0.477438	272.7	39.3599	18286.2	0.375033	359.9	35.7151	12705	0.246186	485.4	29.1676	5918.06	0.360591	588.7	23.0557	2725.56	0.0803418	677	17.1686	1383.32	0
500	Concrete confined	272.778	248.145	115.41	208.6	41.6975	21398.7	0.448201	272.9	39.3522	18274.6	0.347625	360.3	35.6975	12678.9	0.222163	486.1	29.131	5890.27	0.333814	589.8	22.9897	2702.81	0.0530674	678.5	17.0661	1367	0
501	Concrete confined	272.778	271.362	115.41	208.6	41.6975	21398.7	0.413483	273.2	39.3406	18257.3	0.315044	360.9	35.6709	12639.7	0.193503	487	29.084	5854.72	0.30177	591.1	22.9116	2676.17	0.0204658	680.2	16.9496	1348.69	0
502	Concrete confined	272.778	294.58	115.41	208.5	41.7009	21402.6	0.378781	273.2	39.3406	18257.3	0.282554	361.4	35.6488	12607.1	0.164905	487.9	29.0368	5819.36	0.269625	591.9	22.8634	2659.91	0	681.4	16.8672	1335.89	0
503	Concrete confined	272.778	317.798	115.41	208.8	41.6906	21390.9	0.344014	273.8	39.3175	18222.6	0.249854	362.2	35.6134	12555	0.136011	489.1	28.9739	5772.51	0.236684	593.2	22.7851	2633.7	0	682.9	16.764	1320.03	0
504	Concrete confined	272.778	341.016	115.41	209.9	41.6527	21347.9	0.309107	275.1	39.2672	18147	0.216871	363.9	35.538	12444.5	0.106228	491.2	28.8636	5691.34	0.201424	595.6	22.64	2585.99	0	685.4	16.5913	1293.94	0
505	Concrete confined	272.778	364.234	115.41	211.8	41.5871	21272.7	0.274026	277.5	39.1742	18006.3	0.183416	366.6	35.4178	12269.6	0.0753585	494.2	28.7053	5577.18	0.163589	599.2	22.4214	2516.06	0	688.9	16.3482	1258.09	0
506	Concrete confined	272.778	387.452	115.41	214.6	41.49	21159.9	0.238719	280.7	39.0496	17816.7	0.14953	370	35.2658	12050.4	0.0435713	498.4	28.4827	5420.88	0.122049	603.7	22.1465	2431.31	0	693.4	16.0335	1213.14	0
507	Concrete confined	272.778	410.67	115.41	217.8	41.3784	21028.2	0.203249	284.2	38.9125	17606.7	0.115375	373.8	35.095	11807.1	0.011084	503.6	28.2051	5218	0.0768118	608.8	21.8326	2338.72	0	698.7	15.6596	1161.78	0
508	Concrete confined	186.465	430.214	115.41	219.8	41.3083	20944.3	0.173482	286.5	38.822	17467.2	0.086815	376.1	34.9912	11660.7	0	506.8	28.0333	5092.75	0.041312	611.8	21.6469	2285.91	0	701.9	15.4321	1138.2	0
509	Concrete unconfined	1964.25	521.745	115.41	221.6	29.5497	20867.7	0.259469	288.8	27.3744	17326.8	0.170451	379.1	24.1029	11470.8	0.122759	510.6	18.6525	4947.73	0.476261	615.8	13.7144	2217.33	0.584427	707.5	8.98738	1105.41	0.760823
510	Concrete unconfined	100.109	609.6	115.41	222.6	29.519	20824.8	0.109336	290.1	27.3301	17246.8	0.0667762	381.1	24.026	11344.9	0.0316075	513.1	18.5411	4854.49	0.313571	619.1	13.5511	2162.29	0.460243	711.4	8.77751	1082.84	0.671739
511	Concrete unconfined	1740.44	687.93	115.41	213.1	29.8083	21220.6	0.0385717	279.1	27.7024	17911.8	0.00883111	368.4	24.5108	12153.4	0	497	19.2534	5472.52	0.184916	602.6	14.3623	2451.76	0.368262	693.5	9.7348	1212.16	0.605944
512	Concrete unconfined	1740.44	836.07	115.41	210.2	29.8957	21336.1	0	275.4	27.8263	18129.5	0	363.7	24.6883	12457.5	0	491.2	19.5071	5691.34	0	596.3	14.6686	2572.24	0.172047	686.7	10.0945	1280.53	0.465435
513	Concrete unconfined	100.109	914.4	115.41	216.2	29.7144	21094.4	0	281.9	27.6082	17745.1	0	370.9	24.416	11992.7	0	500.5	19.0996	5342.12	0	605	14.2451	2407.37	0.055205	696.8	9.55947	1180	0.380962
514	Concrete unconfined	1740.44	992.73	115.41	210.5	29.8867	21324.3	0	275.7	27.8163	18111.9	0	364	24.677	12438	0	491.6	19.4897	5676	0	596.5	14.6589	2568.33	0	686.9	10.0839	1278.48	0.311737
515	Concrete unconfined	1740.44	1140.87	115.41	210.5	29.8867	21324.3	0	275.7	27.8163	18111.9	0	364.1	24.6733	12431.6	0	491.6	19.4897	5676	0	596.6	14.6541	2566.37	0	687	10.0786	1277.45	0.166457
516	Concrete unconfined	100.109	1219.2	115.41	216.2	29.7144	21094.4	0	282	27.6049	17739.1	0	370.9	24.416	11992.7	0	500.6	19.0952	5338.07	0	605.1	14.2402	2405.54	0	696.9	9.55414	1179.04	0.0810671
517	Concrete unconfined	1740.44	1297.53	115.41	210.5	29.8867	21324.3	0	275.7	27.8163	18111.9	0	364	24.677	12438	0	491.5	19.494	5679.83	0	596.5	14.6589	2568.33	0	686.9	10.0839	1278.48	0.0129976
518	Concrete unconfined	1740.44	1445.67	115.41	210.2	29.8957	21336.1	0	275.3	27.8296	18135.3	0	363.6	24.6921	12464	0	491	19.5158	5699.03	0	596	14.6831	2578.13	0	686.3	10.1156	1284.64	0
519	Concrete unconfined	100.109	1524	115.41	215.7	29.7296	21115	0	281.3	27.6284	17780.9	0	370	24.4502	12050.4	0	499.6	19.1392	5376.96	0	604	14.2939	2425.77	0	695.9	9.60734	1188.71	0
520	Concrete unconfined	1740.44	1602.33	115.41	210.2	29.8957	21336.1	0	275.3	27.8296	18135.3	0	363.6	24.6921	12464	0	491	19.5158	5699.03	0	596	14.6831	2578.13	0	686.3	10.1156	1284.64	0
521	Concrete unconfined	1740.44	1750.47	115.41	210.5	29.8867	21324.3	0	275.7	27.8163	18111.9	0	364	24.677	12438	0	491.5	19.494	5679.83	0	596.5	14.6589	2568.33	0	686.9	10.0839	1278.48	0
522	Concrete unconfined	100.109	1828.8	115.41	216.2	29.7144	21094.4	0	282	27.6049	17739.1	0	370.9	24.416	11992.7	0	500.6	19.0952	5338.07	0	605.1	14.2402	2405.54	0	696.9	9.55414	1179.04	0
523	Concrete unconfined	1740.44	1907.13	115.41	210.5	29.8867	21324.3	0	275.7	27.8163	18111.9	0	364.1	24.6733	12431.6	0	491.6	19.4897	5676	0	596.6	14.6541	2566.37	0	687	10.0786	1277.45	0
524	Concrete unconfined	1740.44	2055.27	115.41	210.5	29.8867	21324.3	0	275.7	27.8163	18111.9	0	364	24.677	12438	0	491.6	19.4897	5676	0	596.5	14.6589	2568.33	0	686.9	10.0839	1278.48	0
525	Concrete unconfined	100.109	2133.6	115.41	216.2	29.7144	21094.4	0	281.9	27.6082	17745.1	0	370.9	24.416	11992.7	0	500.5	19.0996	5342.12	0	605	14.2451	2407.37	0	696.8	9.55947	1180	0.0159361
526	Concrete unconfined	1740.44	2211.93	115.41	210.2	29.8957	21336.1	0	275.4	27.8263	18129.5	0	363.7	24.6883	12457.5	0	491.2	19.5071	5691.34	0	596.3	14.6686	2572.24	0.0431088	686.7	10.0945	1280.53	0.0624899
527	Concrete unconfined	1740.44	2360.07	115.41	213.1	29.8083	21220.6	0	279.1	27.7024	17911.8	0	368.4	24.5108	12153.4	0	497	19.2534	5472.52	0	602.6	14.3623	2451.76	0.1947	693.5	9.7348	1212.16	0.127594
528	Concrete unconfined	100.109	2438.4	115.41	222.6	29.519	20824.8	0	290.1	27.3301	17246.8	0	381.1	24.026	11344.9	0	513.1	18.5411	4854.49	0.0270353	619.1	13.5511	2162.29	0.261787	711.4	8.77751	1082.84	0.15087
529	Concrete unconfined	1964.25	2526.26	115.41	221.6	29.5497	20867.7	0	288.8	27.3744	17326.8	0	379.1	24.1029	11470.8	0.0539923	510.6	18.6525	4947.73	0.119866	615.8	13.7144	2217.33	0.35987	707.5	8.98738	1105.41	0.196282
530	Concrete confined	186.465	2617.79	115.41	219.8	41.3083	20944.3	0.0131642	286.5	38.822	17467.2	0	376.1	34.9912	11660.7	0	506.8	28.0333	5092.75	0	611.8	21.6469	2285.91	0	701.9	15.4321	1138.2	0
531	Concrete confined	272.778	2637.33	115.41	217.8	41.3784	21028.2	0.047054	284.2	38.9125	17606.7	0.0159073	373.8	35.095	11807.1	0	503.6	28.2051	5218	0	608.8	21.8326	2338.72	0	698.7	15.6596	1161.78	0
532	Concrete confined	272.778	2660.55	115.41	214.6	41.49	21159.9	0.0874525	280.7	39.0496	17816.7	0.0543566	370	35.2658	12050.4	0	498.4	28.4827	5420.88	0	603.7	22.1465	2431.31	0	693.4	16.0335	1213.14	0
533	Concrete confined	272.778	2683.77	115.41	211.8	41.5871	21272.7	0.127659	277.5	39.1742	18006.3	0.0925089	366.6	35.4178	12269.6	0	494.2	28.7053	5577.18	0	599.2	22.4214	2516.06	0	688.9	16.3482	1258.09	0
534	Concrete confined	272.778	2706.98	115.41	209.9	41.6527	21347.9	0.167592	275.1	39.2672	18147	0.130195	363.9	35.538	12444.5	0	491.2	28.8636	5691.34	0	595.6	22.64	2585.99	0	685.4	16.5913	1293.94	0
535	Concrete confined	272.778	2730.2	115.41	208.8	41.6906	21390.9	0.207312	273.8	39.3175	18222.6	0.167354	362.2	35.6134	12555	0.0115824	489.1	28.9739	5772.51	0	593.2	22.7851	2633.7	0	682.9	16.764	1320.03	0
536	Concrete confined	272.778	2753.42	115.41	208.5	41.7009	21402.6	0.246856	273.2	39.3406	18257.3	0.204207	361.4	35.6488	12607.1	0.0342815	487.9	29.0368	5819.36	0	591.9	22.8634	2659.91	0	681.4	16.8672	1335.89	0
537	Concrete confined	272.778	2776.64	115.41	208.6	41.6975	21398.7	0.286324	273.2	39.3406	18257.3	0.240826	360.9	35.6709	12639.7	0.0566581	487	29.084	5854.72	0	591.1	22.9116	2676.17	0	680.2	16.9496	1348.69	0
538	Concrete confined	272.778	2799.86	115.41	208.6	41.6975	21398.7	0.325807	272.9	39.3522	18274.6	0.277551	360.3	35.6975	12678.9	0.079114	486.1	29.131	5890.27	0	589.8	22.9897	2702.81	0	678.5	17.0661	1367	0
539	Concrete confined	186.465	2819.4	115.41	208.5	41.7009	21402.6	0.359061	272.7	39.3599	18286.2	0.308439	359.9	35.7151	12705	0.0979032	485.4	29.1676	5918.06	0	588.7	23.0557	2725.56	0	677	17.1686	1383.32	0
540	Concrete confined	272.778	2838.94	115.41	208.2	41.7112	21414.2	0.392342	272.3	39.3753	18309.2	0.339384	359.2	35.746	12750.7	0.116952	484.6	29.2093	5949.95	0	587.4	23.1335	2752.69	0	675.1	17.298	1404.22	0
541	Concrete confined	272.778	2862.16	115.41	207.4	41.7387	21445.1	0.431927	271.2	39.4176	18372.5	0.376317	357.7	35.8121	12848.8	0.140138	482.3	29.329	6042.51	0	584.1	23.3304	2822.81	0	671.1	17.5691	1449.1	0
542	Concrete confined	272.778	2885.38	115.41	205.8	41.7935	21506.3	0.471589	269.2	39.4944	18486.7	0.413464	354.8	35.9395	13038.9	0.164437	478.2	29.5415	6210.64	0.0139381	578.4	23.6683	2948.22	0	664.2	18.0325	1529.4	0
543	Concrete confined	272.778	2908.6	115.41	203.5	41.872	21593	0.511281	266.2	39.609	18656	0.450788	350.3	36.136	13335	0.189845	471.8	29.8707	6481.2	0.0468853	569.3	24.2018	3160.25	0	653.4	18.7472	1662.94	0
544	Concrete confined	272.778	2931.82	115.41	200.2	41.9839	21714.8	0.551004	261.6	39.7837	18911	0.48836	343.4	36.4347	13790.8	0.216711	461.9	30.3741	6919.35	0.0861025	555.6	24.9916	3508.94	0.0693366	636.9	19.8151	1887.63	0
545	Concrete confined	272.778	2955.03	115.41	195.3	42.2725	21953.5	0.589967	254.5	40.0506	19293.1	0.526231	333.9	36.8409	14419.8	0.244731	446.8	31.1284	7633.75	0.13259	536.1	26.0891	4073.04	0.156449	611.9	21.3808	2284.17	0
546	Concrete confined	272.778	2978.25	115.41	187.7	42.7075	22306.6	0.628516	243.6	40.4541	19851.2	0.56439	319.2	37.4579	15389.2	0.274801	423.5	32.261	8843.59	0.186842	506.5	27.6976	5104.37	0.257961	575.3	23.5679	3018.78	0
547	Concrete confined	272.778	3001.47	115.41	176	43.3279	22799.8	0.666502	227.2	41.0466	20623.2	0.602658	296.5	38.3832	16848.9	0.306803	390.6	33.7973	10755.3	0.243211	463	29.9422	6869.49	0.363435	523.5	26.4692	4484.51	0
548	Concrete confined	186.465	3021.01	115.41	166.6	43.7844	23156.2	0.698405	214.5	41.4935	21164	0.634131	278.2	39.1051	17965	0.331341	364.5	34.9649	12405.6	0.28006	429.3	31.5889	8530.53	0.424276	483.1	28.5879	6010.17	0.0987906
549	Concrete unconfined	223.811	3038.47	115.41	155.5	32.2035	23537.1	1	199.4	30.2313	21751.4	1	256.8	28.4387	19170.9	0.774259	334	25.7857	14413.2	0.743361	391.2	23.635	10718.6	1	437.9	21.7652	8080.73	0.654951
550	Concrete unconfined	223.811	9.525	127.159	159.3	32.06	23411.2	1	202.6	30.1225	21626.6	1	260.7	28.3117	18960.3	1	337.7	25.6513	14168.2	1	395.4	23.471	10463.2	1	442.2	21.5879	7862.4	1
551	Concrete confined	186.465	26.9856	127.159	172.2	43.5169	22947.9	0.775051	220.4	41.2872	20918.9	0.663779	285.3	38.8276	17540.1	0.52324	372.8	34.5984	11871	0.73454	440	31.0745	7973.55	0.643906	494.7	27.9918	5558.36	0.588276
552	Concrete confined	272.778	46.5302	127.159	182.4	42.9958	22537.3	0.747449	234.9	40.7706	20271	0.63548	305.2	38.0325	16297.3	0.494106	402.5	33.25	10038.8	0.693456	478.1	29.1786	6214.79	0.577196	539.8	25.5794	3959.46	0.482648
553	Concrete confined	272.778	69.7481	127.159	191.7	42.4817	22124.1	0.714205	248.6	40.27	19599.6	0.601573	324.3	37.2454	15054.1	0.458883	431.8	31.8618	8397.99	0.639913	515.4	27.2211	4770.2	0.4856	586	22.9408	2782.22	0.325344
554	Concrete confined	272.778	92.966	127.159	197.8	42.1239	21831.3	0.680428	257.9	39.9232	19112	0.567786	338.8	36.6321	14095.3	0.423835	452.6	30.8406	7352.77	0.587058	543.1	25.6987	3860.81	0.392587	620.5	20.8491	2139.34	0.159093
555	Concrete confined	272.778	116.184	127.159	202.5	41.906	21630.3	0.645933	264	39.6928	18778.7	0.534249	348.1	36.2315	13480.1	0.390433	466.2	30.1563	6726.1	0.538623	562.1	24.6188	3338.9	0.309086	643.2	19.4107	1798.69	0.012428
556	Concrete confined	272.778	139.402	127.159	205.7	41.7969	21510.1	0.611033	268.5	39.5212	18526.4	0.500844	354	35.9745	13091.5	0.358526	475.8	29.6653	6310.94	0.49346	574.5	23.8978	3037.26	0.239227	658.4	18.4179	1599.87	0
557	Concrete confined	272.778	162.62	127.159	208	41.7181	21421.9	0.576141	271.5	39.4061	18355.3	0.467653	358	35.7989	12829.1	0.327576	482.1	29.3394	6050.62	0.452296	582.7	23.4137	2853.11	0.18074	668.9	17.7175	1474.3	0
558	Concrete confined	272.778	185.838	127.159	209.5	41.6665	21363.6	0.541277	273.5	39.3291	18239.9	0.434634	360.7	35.6798	12652.8	0.297379	486.2	29.1258	5886.31	0.414331	588.1	23.0916	2738.05	0.13138	675.9	17.2436	1395.39	0
559	Concrete confined	272.778	209.055	127.159	210.4	41.6355	21328.2	0.506448	274.6	39.2866	18176.1	0.40182	362.4	35.6045	12542	0.267842	488.6	29.0001	5791.99	0.379269	591.4	22.8935	2670.06	0.090011	680.2	16.9496	1348.69	0
560	Concrete confined	186.465	228.6	127.159	210.7	41.6251	21316.4	0.47717	275	39.2711	18152.8	0.374333	363	35.5779	12503	0.243611	489.6	28.9477	5753.09	0.351704	592.9	22.8032	2639.72	0.0606133	682.3	16.8053	1326.36	0
561	Concrete confined	272.778	248.145	127.159	210.8	41.6217	21312.4	0.447913	275.3	39.2595	18135.3	0.346865	363.2	35.5691	12490	0.219699	490.2	28.9162	5729.87	0.324924	593.6	22.7609	2625.69	0.0348407	683.3	16.7364	1315.83	0
562	Concrete confined	272.778	271.362	127.159	210.7	41.6251	21316.4	0.413188	275.4	39.2556	18129.5	0.314316	363.1	35.5735	12496.5	0.191585	490.6	28.8951	5714.43	0.293747	593.9	22.7428	2619.69	0.00673236	684.1	16.6812	1307.45	0
563	Concrete confined	272.778	294.58	127.159	210.6	41.6286	21320.3	0.378464	275.4	39.2556	18129.5	0.281796	363	35.5779	12503	0.163475	490.9	28.8793	5702.88	0.26276	594.1	22.7307	2615.7	0	684.7	16.6397	1301.2	0
564	Concrete confined	272.778	317.798	127.159	210.8	41.6217	21312.4	0.343691	275.9	39.2363	18100.2	0.249098	363.5	35.5558	12470.5	0.134815	491.7	28.8372	5672.17	0.230555	594.9	22.6824	2599.81	0	685.9	16.5566	1288.77	0
565	Concrete confined	272.778	341.016	127.159	211.8	41.5871	21272.7	0.308777	277.2	39.1858	18023.9	0.216077	365.1	35.4846	12366.7	0.105082	493.8	28.7265	5592.28	0.195051	597.2	22.543	2554.67	0	688.4	16.383	1263.16	0
566	Concrete confined	272.778	364.234	127.159	213.8	41.5178	21192.4	0.273651	279.5	39.0964	17888.1	0.182613	368.1	35.3509	12172.8	0.0738543	497.2	28.5464	5465.12	0.155874	601.1	22.3056	2479.92	0	692.2	16.1177	1225	0
567	Concrete confined	272.778	387.452	127.159	216.4	41.4273	21086.2	0.238352	282.5	38.9792	17709.1	0.148759	372.2	35.1671	11909.4	0.0412365	501.6	28.3121	5297.76	0.113334	606.4	21.9806	2381.85	0	697.1	15.7729	1177.11	0
568	Concrete confined	272.778	410.67	127.159	219.2	41.3293	20969.6	0.20294	285.7	38.8535	17515.9	0.11469	376.6	34.9686	11628.9	0.007931	506.2	28.0656	5116.01	0.0692802	612.1	21.6282	2280.69	0	702.1	15.4179	1137.02	0
569	Concrete confined	186.465	430.214	127.159	221.4	41.252	20876.3	0.173106	288.4	38.747	17351.3	0.0859017	379.8	34.8234	11426.7	0	509.6	27.8824	4985.5	0.0328334	616.2	21.3728	2210.58	0	705.7	15.1603	1115.9	0
570	Concrete unconfined	1964.25	521.745	127.159	224	29.4759	20764.1	0.259226	291.5	27.2823	17160.4	0.169919	383.1	23.949	11219.6	0.121017	514.1	18.4965	4817.67	0.473415	621	13.4569	2131.21	0.579899	711.7	8.76134	1081.12	0.758414
571	Concrete unconfined	100.109	609.6	127.159	224.9	29.4482	20724.8	0.109085	292.7	27.2413	17086.1	0.0662348	384.6	23.8911	11126	0.0300035	516.4	18.3937	4734	0.310648	623.4	13.3377	2092.58	0.456274	715.4	8.5615	1059.92	0.669377
572	Concrete unconfined	1740.44	687.93	127.159	214.9	29.7538	21147.7	0.0383874	280.9	27.6419	17804.8	0.00848513	370.5	24.4312	12018.3	0	500	19.1216	5362.4	0.182275	605.2	14.2353	2403.71	0.365705	696.7	9.56479	1180.97	0.603791
573	Concrete unconfined	1740.44	836.07	127.159	212.1	29.8385	21260.7	0	277.3	27.7628	18018.1	0	366	24.6016	12308.4	0	494.5	19.363	5565.88	0	599.1	14.5327	2517.98	0.169028	690.4	9.89904	1242.97	0.462678
574	Concrete unconfined	100.109	914.4	127.159	219	29.6292	20978	0	285	27.5035	17558.3	0	374.9	24.2636	11737	0	504.3	18.932	5190.35	0	610.2	13.9902	2313.92	0.0493526	701.2	9.32488	1142.34	0.377713
575	Concrete unconfined	1740.44	992.73	127.159	212.4	29.8294	21248.7	0	277.7	27.7494	17994.5	0	366.4	24.5865	12282.6	0	494.8	19.3498	5554.6	0	599.4	14.5181	2512.23	0	690.6	9.88846	1240.96	0.308774
576	Concrete unconfined	1740.44	1140.87	127.159	212.4	29.8294	21248.7	0	277.7	27.7494	17994.5	0	366.4	24.5865	12282.6	0	494.8	19.3498	5554.6	0	599.5	14.5132	2510.32	0	690.6	9.88846	1240.96	0.163383
577	Concrete unconfined	100.109	1219.2	127.159	219	29.6292	20978	0	285	27.5035	17558.3	0	374.9	24.2636	11737	0	504.3	18.932	5190.35	0	610.3	13.9853	2312.16	0	701.3	9.31953	1141.74	0.0773602
578	Concrete unconfined	1740.44	1297.53	127.159	212.4	29.8294	21248.7	0	277.6	27.7527	18000.4	0	366.4	24.5865	12282.6	0	494.8	19.3498	5554.6	0	599.4	14.5181	2512.23	0	690.5	9.89375	1241.96	0.00972027
579	Concrete unconfined	1740.44	1445.67	127.159	212.1	29.8385	21260.7	0	277.3	27.7628	18018.1	0	366	24.6016	12308.4	0	494.3	19.3717	5573.41	0	598.8	14.5473	2523.73	0	690	9.9202	1246.98	0
580	Concrete unconfined	100.109	1524	127.159	218.3	29.6505	21007.3	0	284.2	27.5306	17606.7	0	374.1	24.2942	11788	0	503.3	18.9761	5229.89	0	609.2	14.0393	2331.61	0	700.1	9.38361	1148.84	0
581	Concrete unconfined	1740.44	1602.33	127.159	212.1	29.8385	21260.7	0	277.3	27.7628	18018.1	0	366	24.6016	12308.4	0	494.3	19.3717	5573.41	0	598.8	14.5473	2523.73	0	690	9.9202	1246.98	0
582	Concrete unconfined	1740.44	1750.47	127.159	212.4	29.8294	21248.7	0	277.6	27.7527	18000.4	0	366.4	24.5865	12282.6	0	494.8	19.3498	5554.6	0	599.4	14.5181	2512.23	0	690.5	9.89375	1241.96	0
583	Concrete unconfined	100.109	1828.8	127.159	219	29.6292	20978	0	285	27.5035	17558.3	0	374.9	24.2636	11737	0	504.3	18.932	5190.35	0	610.3	13.9853	2312.16	0	701.3	9.31953	1141.74	0
584	Concrete unconfined	1740.44	1907.13	127.159	212.4	29.8294	21248.7	0	277.7	27.7494	17994.5	0	366.4	24.5865	12282.6	0	494.8	19.3498	5554.6	0	599.5	14.5132	2510.32	0	690.6	9.88846	1240.96	0
585	Concrete unconfined	1740.44	2055.27	127.159	212.4	29.8294	21248.7	0	277.7	27.7494	17994.5	0	366.4	24.5865	12282.6	0	494.8	19.3498	5554.6	0	599.4	14.5181	2512.23	0	690.6	9.88846	1240.96	0
586	Concrete unconfined	100.109	2133.6	127.159	219	29.6292	20978	0	285	27.5035	17558.3	0	374.9	24.2636	11737	0	504.3	18.932	5190.35	0	610.2	13.9902	2313.92	0	701.2	9.32488	1142.34	0.0121275
587	Concrete unconfined	1740.44	2211.93	127.159	212.1	29.8385	21260.7	0	277.3	27.7628	18018.1	0	366	24.6016	12308.4	0	494.5	19.363	5565.88	0	599.1	14.5327	2517.98	0.0399226	690.4	9.89904	1242.97	0.0591863
588	Concrete unconfined	1740.44	2360.07	127.159	214.9	29.7538	21147.7	0	280.9	27.6419	17804.8	0	370.5	24.4312	12018.3	0	500	19.1216	5362.4	0	605.2	14.2353	2403.71	0.191934	696.7	9.56479	1180.97	0.124898
589	Concrete unconfined	100.109	2438.4	127.159	224.9	29.4482	20724.8	0	292.7	27.2413	17086.1	0	384.6	23.8911	11126	0	516.4	18.3937	4734	0.0237286	623.4	13.3377	2092.58	0.257432	715.4	8.5615	1059.92	0.147834
590	Concrete unconfined	1964.25	2526.26	127.159	224	29.4759	20764.1	0	291.5	27.2823	17160.4	0	383.1	23.949	11219.6	0.0522002	514.1	18.4965	4817.67	0.11652	621	13.4569	2131.21	0.354812	711.7	8.76134	1081.12	0.193091
591	Concrete confined	186.465	2617.79	127.159	221.4	41.252	20876.3	0.012709	288.4	38.747	17351.3	0	379.8	34.8234	11426.7	0	509.6	27.8824	4985.5	0	616.2	21.3728	2210.58	0	705.7	15.1603	1115.9	0
592	Concrete confined	272.778	2637.33	127.159	219.2	41.3293	20969.6	0.0466775	285.7	38.8535	17515.9	0.0151557	376.6	34.9686	11628.9	0	506.2	28.0656	5116.01	0	612.1	21.6282	2280.69	0	702.1	15.4179	1137.02	0
593	Concrete confined	272.778	2660.55	127.159	216.4	41.4273	21086.2	0.087003	282.5	38.9792	17709.1	0.0535114	372.2	35.1671	11909.4	0	501.6	28.3121	5297.76	0	606.4	21.9806	2381.85	0	697.1	15.7729	1177.11	0
594	Concrete confined	272.778	2683.77	127.159	213.8	41.5178	21192.4	0.127195	279.5	39.0964	17888.1	0.0916284	368.1	35.3509	12172.8	0	497.2	28.5464	5465.12	0	601.1	22.3056	2479.92	0	692.2	16.1177	1225	0
595	Concrete confined	272.778	2706.98	127.159	211.8	41.5871	21272.7	0.167182	277.2	39.1858	18023.9	0.129323	365.1	35.4846	12366.7	0	493.8	28.7265	5592.28	0	597.2	22.543	2554.67	0	688.4	16.383	1263.16	0
596	Concrete confined	272.778	2730.2	127.159	210.8	41.6217	21312.4	0.206908	275.9	39.2363	18100.2	0.166525	363.5	35.5558	12470.5	0.0102713	491.7	28.8372	5672.17	0	594.9	22.6824	2599.81	0	685.9	16.5566	1288.77	0
597	Concrete confined	272.778	2753.42	127.159	210.6	41.6286	21320.3	0.246458	275.4	39.2556	18129.5	0.203377	363	35.5779	12503	0.0327028	490.9	28.8793	5702.88	0	594.1	22.7307	2615.7	0	684.7	16.6397	1301.2	0
598	Concrete confined	272.778	2776.64	127.159	210.7	41.6251	21316.4	0.285949	275.4	39.2556	18129.5	0.24003	363.1	35.5735	12496.5	0.0545257	490.6	28.8951	5714.43	0	593.9	22.7428	2619.69	0	684.1	16.6812	1307.45	0
599	Concrete confined	272.778	2799.86	127.159	210.8	41.6217	21312.4	0.32544	275.3	39.2595	18135.3	0.276721	363.2	35.5691	12490	0.0763549	490.2	28.9162	5729.87	0	593.6	22.7609	2625.69	0	683.3	16.7364	1315.83	0
600	Concrete confined	186.465	2819.4	127.159	210.7	41.6251	21316.4	0.358716	275	39.2711	18152.8	0.307675	363	35.5779	12503	0.0950028	489.6	28.9477	5753.09	0	592.9	22.8032	2639.72	0	682.3	16.8053	1326.36	0
601	Concrete confined	272.778	2838.94	127.159	210.4	41.6355	21328.2	0.39202	274.6	39.2866	18176.1	0.338653	362.4	35.6045	12542	0.114018	488.6	29.0001	5791.99	0	591.4	22.8935	2670.06	0	680.2	16.9496	1348.69	0
602	Concrete confined	272.778	2862.16	127.159	209.5	41.6665	21363.6	0.431646	273.5	39.3291	18239.9	0.375629	360.7	35.6798	12652.8	0.137476	486.2	29.1258	5886.31	0	588.1	23.0916	2738.05	0	675.9	17.2436	1395.39	0
603	Concrete confined	272.778	2885.38	127.159	208	41.7181	21421.9	0.471326	271.5	39.4061	18355.3	0.412825	358	35.7989	12829.1	0.161723	482.1	29.3394	6050.62	0.00411479	582.7	23.4137	2853.11	0	668.9	17.7175	1474.3	0
604	Concrete confined	272.778	2908.6	127.159	205.7	41.7969	21510.1	0.511051	268.5	39.5212	18526.4	0.450204	354	35.9745	13091.5	0.18689	475.8	29.6653	6310.94	0.0374661	574.5	23.8978	3037.26	0	658.4	18.4179	1599.87	0
605	Concrete confined	272.778	2931.82	127.159	202.5	41.906	21630.3	0.5508	264	39.6928	18778.7	0.487816	348.1	36.2315	13480.1	0.213254	466.2	30.1563	6726.1	0.0769295	562.1	24.6188	3338.9	0.043739	643.2	19.4107	1798.69	0
606	Concrete confined	272.778	2955.03	127.159	197.8	42.1239	21831.3	0.590195	257.9	39.9232	19112	0.525566	338.8	36.6321	14095.3	0.241516	452.6	30.8406	7352.77	0.121861	543.1	25.6987	3860.81	0.133221	620.5	20.8491	2139.34	0
607	Concrete confined	272.778	2978.25	127.159	191.7	42.4817	22124.1	0.628913	248.6	40.27	19599.6	0.563595	324.3	37.2454	15054.1	0.271977	431.8	31.8618	8397.99	0.174495	515.4	27.2211	4770.2	0.235055	586	22.9408	2782.22	0
608	Concrete confined	272.778	3001.47	127.159	182.4	42.9958	22537.3	0.667156	234.9	40.7706	20271	0.601752	305.2	38.0325	16297.3	0.30301	402.5	33.25	10038.8	0.230256	478.1	29.1786	6214.79	0.336595	539.8	25.5794	3959.46	0
609	Concrete confined	186.465	3021.01	127.159	172.2	43.5169	22947.9	0.698978	220.4	41.2872	20918.9	0.633621	285.3	38.8276	17540.1	0.328864	372.8	34.5984	11871	0.273292	440	31.0745	7973.55	0.41087	494.7	27.9918	5558.36	0.0716539
610	Concrete unconfined	223.811	3038.47	127.159	159.3	32.06	23411.2	1	202.6	30.1225	21626.6	1	260.7	28.3117	18960.3	0.773832	337.7	25.6513	14168.2	0.742538	395.4	23.471	10463.2	1	442.2	21.5879	7862.4	0.652743
611	Concrete unconfined	223.811	9.525	138.907	170.2	31.6206	23023.6	1	213.7	29.7902	21196.4	1	273.6	27.8863	18234.2	1	353.2	25.0811	13144	1	412.6	22.7908	9452.29	1	460.6	20.8196	6978.67	1
612	Concrete confined	186.465	26.9856	138.907	184.1	42.9047	22464.6	0.776663	232.8	40.8463	20368.8	0.662655	300.1	38.2387	16622.1	0.518768	391.1	33.7745	10724.7	0.724086	461.1	30.0372	6955.8	0.618983	517.6	26.7862	4690.91	0.545829
613	Concrete confined	272.778	46.5302	138.907	193.6	42.372	22034.8	0.749006	246.8	40.3364	19691	0.634003	319.3	37.4537	15382.6	0.488581	420.9	32.3851	8986.4	0.67837	499.4	28.0734	5384.26	0.540454	563.1	24.2709	3313.49	0.418689
614	Concrete confined	272.778	69.7481	138.907	200.7	41.967	21696.5	0.715322	258	39.9195	19106.6	0.60006	336.8	36.7175	14227.8	0.452665	447.1	31.1136	7619.02	0.62265	533.2	26.2498	4164.31	0.442824	606.2	21.7294	2385.48	0.244569
615	Concrete confined	272.778	92.966	138.907	206.2	41.7798	21491.1	0.680384	266.3	39.6052	18650.4	0.566155	349	36.1925	13420.7	0.417786	464.9	30.2223	6784.05	0.569793	558.2	24.8429	3439.9	0.346483	637.1	19.8023	1884.74	0.0698593
616	Concrete confined	272.778	116.184	138.907	210	41.6493	21344	0.645424	272	39.3869	18326.5	0.532468	356.6	35.8605	12920.8	0.384759	477.3	29.588	6248.09	0.520516	574.9	23.8743	3028.01	0.262988	657.3	18.4906	1613.56	0
617	Concrete confined	272.778	139.402	138.907	212.4	41.5664	21248.7	0.610486	275.6	39.2479	18117.8	0.499088	361.4	35.6488	12607.1	0.353158	485.5	29.1623	5914.08	0.475832	585.5	23.247	2792.85	0.194898	670.7	17.5961	1453.65	0
618	Concrete confined	272.778	162.62	138.907	214.5	41.4935	21164	0.575523	278.3	39.1431	17959.1	0.46582	365	35.4891	12373.2	0.322154	491.1	28.8688	5695.19	0.4346	592.8	22.8092	2641.74	0.136576	680	16.9634	1350.84	0
619	Concrete confined	272.778	185.838	138.907	216.3	41.4308	21090.3	0.540544	280.6	39.0535	17822.7	0.432574	368.1	35.3509	12172.8	0.291323	495.4	28.6418	5532.11	0.395091	598.5	22.464	2529.51	0.0829227	686.7	16.5012	1280.53	0
620	Concrete confined	272.778	209.055	138.907	217.8	41.3784	21028.2	0.505559	282.2	38.9909	17727.1	0.399475	370.6	35.2389	12011.9	0.260817	498.4	28.4827	5420.88	0.357783	602.8	22.2016	2448.03	0.034237	691.7	16.1527	1229.97	0
621	Concrete confined	186.465	228.6	138.907	218.4	41.3574	21003.1	0.476171	282.9	38.9635	17685	0.371788	371.7	35.1895	11941.4	0.235941	499.8	28.4081	5369.68	0.32867	605	22.0667	2407.37	0	694.2	15.9773	1205.28	0
622	Concrete confined	272.778	248.145	138.907	218	41.3714	21019.9	0.446917	282.6	38.9752	17703.1	0.344428	371.2	35.212	11973.4	0.212517	499.7	28.4135	5373.32	0.303024	604.6	22.0913	2414.71	0	694.4	15.9632	1203.32	0
623	Concrete confined	272.778	271.362	138.907	217	41.4064	21061.4	0.412256	281.8	39.0066	17751.1	0.312099	369.7	35.2793	12069.7	0.185571	498.7	28.4667	5409.87	0.274721	603.1	22.1833	2442.44	0	693.5	16.0265	1212.16	0
624	Concrete confined	272.778	294.58	138.907	216.1	41.4378	21098.6	0.377598	281	39.0378	17798.8	0.279787	368.9	35.3151	12121.2	0.158001	498	28.5039	5435.59	0.245759	602	22.2506	2462.99	0	693.1	16.0546	1216.1	0
625	Concrete confined	272.778	317.798	138.907	215.8	41.4482	21110.9	0.342851	281	39.0378	17798.8	0.247192	369.2	35.3017	12101.9	0.129389	498.4	28.4827	5420.88	0.214092	602.4	22.2261	2455.5	0	694	15.9914	1207.24	0
626	Concrete confined	272.778	341.016	138.907	216.8	41.4133	21069.7	0.307875	282.2	38.9909	17727.1	0.214115	370.8	35.2299	11999.1	0.0994506	500.3	28.3815	5350.22	0.178463	604.5	22.0974	2416.55	0	696.3	15.8294	1184.83	0
627	Concrete confined	272.778	364.234	138.907	219	41.3364	20978	0.272637	284.8	38.8889	17570.4	0.180406	373.7	35.0995	11813.5	0.0680413	504	28.1837	5202.19	0.137612	608.7	21.8388	2340.5	0	700.4	15.5389	1147.07	0
628	Concrete confined	272.778	387.452	138.907	222.3	41.2203	20837.7	0.237102	288.6	38.739	17339	0.146043	378.3	34.8915	11521.3	0.0344978	509.3	27.8986	4996.89	0.0913375	614.9	21.454	2232.58	0	705.9	15.1459	1114.73	0
629	Concrete confined	272.778	410.67	138.907	226.1	41.0858	20672	0.201353	292.9	38.5683	17073.7	0.111256	384.1	34.6272	11157.2	0	515.1	27.5841	4781.12	0.0421719	622.2	20.9962	2111.81	0	712.1	14.6981	1078.82	0
630	Concrete confined	186.465	430.214	138.907	229	40.9825	20542.5	0.171242	296.2	38.4365	16867.8	0.081972	388.7	34.416	10872.1	0	520.1	27.3108	4602.34	0	628	20.6287	2020.44	0	717.8	14.2818	1046.28	0
631	Concrete unconfined	1964.25	521.745	138.907	231.2	29.253	20442.5	0.258462	299.1	27.0211	16685.3	0.168349	392.4	23.5883	10645.3	0.116749	525.1	18.0024	4430.08	0.464217	632.9	12.863	1946.24	0.569646	724.2	8.08359	1010.27	0.751549
632	Concrete unconfined	100.109	609.6	138.907	231.9	29.2312	20410.4	0.108286	300.1	26.9866	16622.1	0.0646221	393.7	23.5375	10566.2	0.0256209	526.9	17.921	4369.61	0.301098	634.7	12.7725	1919.65	0.445954	727.4	7.90888	992.459	0.662585
633	Concrete unconfined	1740.44	687.93	138.907	220.8	29.5742	20901.9	0.0377603	287	27.4357	17436.8	0.00726918	376.6	24.1987	11628.9	0	507.5	18.7903	5065.73	0.175515	613.6	13.8229	2254.79	0.35746	705.5	9.09473	1117.07	0.598033
634	Concrete unconfined	1740.44	836.07	138.907	218.4	29.6475	21003.1	0	283.7	27.5475	17636.8	0	372.6	24.3513	11883.8	0	502.4	19.0159	5265.72	0	608.1	14.0933	2351.22	0.159332	699.7	9.40495	1152.28	0.45594
635	Concrete unconfined	100.109	914.4	138.907	226.7	29.3926	20645.4	0	293.4	27.2173	17042.6	0	384.9	23.8795	11107.3	0	516	18.4116	4748.45	0	622.7	13.3725	2103.77	0.0353713	714.1	8.63179	1067.35	0.368577
636	Concrete unconfined	1740.44	992.73	138.907	218.7	29.6383	20990.6	0	284.1	27.5339	17612.7	0	373	24.3361	11858.2	0	502.8	18.9982	5249.77	0	608.4	14.0786	2345.85	0	699.8	9.39962	1151.33	0.301611
637	Concrete unconfined	1740.44	1140.87	138.907	218.7	29.6383	20990.6	0	284.1	27.5339	17612.7	0	373	24.3361	11858.2	0	502.9	18.9938	5245.79	0	608.4	14.0786	2345.85	0	699.9	9.39428	1150.38	0.155663
638	Concrete unconfined	100.109	1219.2	138.907	226.6	29.3957	20649.9	0	293.4	27.2173	17042.6	0	384.8	23.8833	11113.6	0	516	18.4116	4748.45	0	622.8	13.3675	2102.17	0	714.2	8.62638	1066.78	0.0669357
639	Concrete unconfined	1740.44	1297.53	138.907	218.7	29.6383	20990.6	0	284.1	27.5339	17612.7	0	373	24.3361	11858.2	0	502.8	18.9982	5249.77	0	608.4	14.0786	2345.85	0	699.8	9.39962	1151.33	0.00148894
640	Concrete unconfined	1740.44	1445.67	138.907	218.4	29.6475	21003.1	0	283.7	27.5475	17636.8	0	372.5	24.3551	11890.2	0	502.3	19.0203	5269.72	0	607.7	14.1129	2358.39	0	699.2	9.43162	1157.02	0
641	Concrete unconfined	100.109	1524	138.907	225.9	29.4174	20680.9	0	292.5	27.2481	17098.5	0	383.9	23.9181	11169.6	0	514.8	18.4652	4792.05	0	621.5	13.4321	2123.1	0	712.9	8.6966	1074.22	0
642	Concrete unconfined	1740.44	1602.33	138.907	218.4	29.6475	21003.1	0	283.7	27.5475	17636.8	0	372.5	24.3551	11890.2	0	502.3	19.0203	5269.72	0	607.7	14.1129	2358.39	0	699.2	9.43162	1157.02	0
643	Concrete unconfined	1740.44	1750.47	138.907	218.7	29.6383	20990.6	0	284.1	27.5339	17612.7	0	373	24.3361	11858.2	0	502.8	18.9982	5249.77	0	608.4	14.0786	2345.85	0	699.8	9.39962	1151.33	0
644	Concrete unconfined	100.109	1828.8	138.907	226.6	29.3957	20649.9	0	293.4	27.2173	17042.6	0	384.8	23.8833	11113.6	0	516	18.4116	4748.45	0	622.8	13.3675	2102.17	0	714.2	8.62638	1066.78	0
645	Concrete unconfined	1740.44	1907.13	138.907	218.7	29.6383	20990.6	0	284.1	27.5339	17612.7	0	373	24.3361	11858.2	0	502.9	18.9938	5245.79	0	608.4	14.0786	2345.85	0	699.9	9.39428	1150.38	0
646	Concrete unconfined	1740.44	2055.27	138.907	218.7	29.6383	20990.6	0	284.1	27.5339	17612.7	0	373	24.3361	11858.2	0	502.8	18.9982	5249.77	0	608.4	14.0786	2345.85	0	699.8	9.39962	1151.33	0
647	Concrete unconfined	100.109	2133.6	138.907	226.7	29.3926	20645.4	0	293.4	27.2173	17042.6	0	384.9	23.8795	11107.3	0	516	18.4116	4748.45	0	622.7	13.3725	2103.77	0	714.1	8.63179	1067.35	0.00141665
648	Concrete unconfined	1740.44	2211.93	138.907	218.4	29.6475	21003.1	0	283.7	27.5475	17636.8	0	372.6	24.3513	11883.8	0	502.4	19.0159	5265.72	0	608.1	14.0933	2351.22	0.029689	699.7	9.40495	1152.28	0.0511145
649	Concrete unconfined	1740.44	2360.07	138.907	220.8	29.5742	20901.9	0	287	27.4357	17436.8	0	376.6	24.1987	11628.9	0	507.5	18.7903	5065.73	0	613.6	13.8229	2254.79	0.183018	705.5	9.09473	1117.07	0.117686
650	Concrete unconfined	100.109	2438.4	138.907	231.9	29.2312	20410.4	0	300.1	26.9866	16622.1	0	393.7	23.5375	10566.2	0	526.9	17.921	4369.61	0.012928	634.7	12.7725	1919.65	0.246108	727.4	7.90888	992.459	0.139107
651	Concrete unconfined	1964.25	2526.26	138.907	231.2	29.253	20442.5	0	299.1	27.0211	16685.3	0	392.4	23.5883	10645.3	0.0478086	525.1	18.0024	4430.08	0.105701	632.9	12.863	1946.24	0.343357	724.2	8.08359	1010.27	0.183997
652	Concrete confined	186.465	2617.79	138.907	229	40.9825	20542.5	0.0104551	296.2	38.4365	16867.8	0	388.7	34.416	10872.1	0	520.1	27.3108	4602.34	0	628	20.6287	2020.44	0	717.8	14.2818	1046.28	0
653	Concrete confined	272.778	2637.33	138.907	226.1	41.0858	20672	0.0447502	292.9	38.5683	17073.7	0.0113963	384.1	34.6272	11157.2	0	515.1	27.5841	4781.12	0	622.2	20.9962	2111.81	0	712.1	14.6981	1078.82	0
654	Concrete confined	272.778	2660.55	138.907	222.3	41.2203	20837.7	0.0854762	288.6	38.739	17339	0.0505369	378.3	34.8915	11521.3	0	509.3	27.8986	4996.89	0	614.9	21.454	2232.58	0	705.9	15.1459	1114.73	0
655	Concrete confined	272.778	2683.77	138.907	219	41.3364	20978	0.125949	284.8	38.8889	17570.4	0.0892112	373.7	35.0995	11813.5	0	504	28.1837	5202.19	0	608.7	21.8388	2340.5	0	700.4	15.5389	1147.07	0
656	Concrete confined	272.778	2706.98	138.907	216.8	41.4133	21069.7	0.166067	282.2	38.9909	17727.1	0.127175	370.8	35.2299	11999.1	0	500.3	28.3815	5350.22	0	604.5	22.0974	2416.55	0	696.3	15.8294	1184.83	0
657	Concrete confined	272.778	2730.2	138.907	215.8	41.4482	21110.9	0.205862	281	39.0378	17798.8	0.16444	369.2	35.3017	12101.9	0.00432571	498.4	28.4827	5420.88	0	602.4	22.2261	2455.5	0	694	15.9914	1207.24	0
658	Concrete confined	272.778	2753.42	138.907	216.1	41.4378	21098.6	0.245373	281	39.0378	17798.8	0.201181	368.9	35.3151	12121.2	0.0266665	498	28.5039	5435.59	0	602	22.2506	2462.99	0	693.1	16.0546	1216.1	0
659	Concrete confined	272.778	2776.64	138.907	217	41.4064	21061.4	0.284775	281.8	39.0066	17751.1	0.23761	369.7	35.2793	12069.7	0.0478497	498.7	28.4667	5409.87	0	603.1	22.1833	2442.44	0	693.5	16.0265	1212.16	0
660	Concrete confined	272.778	2799.86	138.907	218	41.3714	21019.9	0.324176	282.6	38.9752	17703.1	0.274065	371.2	35.212	11973.4	0.0683285	499.7	28.4135	5373.32	0	604.6	22.0913	2414.71	0	694.4	15.9632	1203.32	0
661	Concrete confined	186.465	2819.4	138.907	218.4	41.3574	21003.1	0.35744	282.9	38.9635	17685	0.304904	371.7	35.1895	11941.4	0.0863794	499.8	28.4081	5369.68	0	605	22.0667	2407.37	0	694.2	15.9773	1205.28	0
662	Concrete confined	272.778	2838.94	138.907	217.8	41.3784	21028.2	0.390874	282.2	38.9909	17727.1	0.336103	370.6	35.2389	12011.9	0.106069	498.4	28.4827	5420.88	0	602.8	22.2016	2448.03	0	691.7	16.1527	1229.97	0
663	Concrete confined	272.778	2862.16	138.907	216.3	41.4308	21090.3	0.430689	280.6	39.0535	17822.7	0.373391	368.1	35.3509	12172.8	0.130565	495.4	28.6418	5532.11	0	598.5	22.464	2529.51	0	686.7	16.5012	1280.53	0
664	Concrete confined	272.778	2885.38	138.907	214.5	41.4935	21164	0.470505	278.3	39.1431	17959.1	0.410836	365	35.4891	12373.2	0.155477	491.1	28.8688	5695.19	0	592.8	22.8092	2641.74	0	680	16.9634	1350.84	0
665	Concrete confined	272.778	2908.6	138.907	212.4	41.5664	21248.7	0.510306	275.6	39.2479	18117.8	0.4483	361.4	35.6488	12607.1	0.180642	485.5	29.1623	5914.08	0.013177	585.5	23.247	2792.85	0	670.7	17.5961	1453.65	0
666	Concrete confined	272.778	2931.82	138.907	210	41.6493	21344	0.550083	272	39.3869	18326.5	0.485886	356.6	35.8605	12920.8	0.206573	477.3	29.588	6248.09	0.051535	574.9	23.8743	3028.01	0	657.3	18.4906	1613.56	0
667	Concrete confined	272.778	2955.03	138.907	206.2	41.7798	21491.1	0.589914	266.3	39.6052	18650.4	0.523797	349	36.1925	13420.7	0.234289	464.9	30.2223	6784.05	0.0971241	558.2	24.8429	3439.9	0.0782629	637.1	19.8023	1884.74	0
668	Concrete confined	272.778	2978.25	138.907	200.7	41.967	21696.5	0.62975	258	39.9195	19106.6	0.561948	336.8	36.7175	14227.8	0.264397	447.1	31.1136	7619.02	0.149044	533.2	26.2498	4164.31	0.183678	606.2	21.7294	2385.48	0
669	Concrete confined	272.778	3001.47	138.907	193.6	42.372	22034.8	0.668401	246.8	40.3364	19691	0.600137	319.3	37.4537	15382.6	0.296082	420.9	32.3851	8986.4	0.207024	499.4	28.0734	5384.26	0.291945	563.1	24.2709	3313.49	0
670	Concrete confined	186.465	3021.01	138.907	184.1	42.9047	22464.6	0.700305	232.8	40.8463	20368.8	0.632377	300.1	38.2387	16622.1	0.323059	391.1	33.7745	10724.7	0.256224	461.1	30.0372	6955.8	0.380046	517.6	26.7862	4690.91	0.00949014
671	Concrete unconfined	223.811	3038.47	138.907	170.2	31.6206	23023.6	1	213.7	29.7902	21196.4	1	273.6	27.8863	18234.2	0.772304	353.2	25.0811	13144	0.738795	412.6	22.7908	9452.29	1	460.6	20.8196	6978.67	0.642575
672	Concrete unconfined	223.811	9.525	150.656	191.3	30.6484	22142.7	1	237.6	29.0526	20143.3	1	300.8	26.9623	16577.7	1	384.8	23.8833	11113.6	1	445.9	21.4347	7678.08	1	495.6	19.3148	5524.63	1
673	Concrete confined	186.465	26.9856	150.656	206.9	41.7558	21464.3	0.778954	258.8	39.8894	19063.5	0.659418	330.2	36.9975	14664.6	0.506904	426.9	32.0981	8659.14	0.696242	498.9	28.0998	5402.54	0.559616	558.2	24.5497	3439.9	0.446945
674	Concrete confined	272.778	46.5302	150.656	214.2	41.5039	21176.2	0.749432	270.3	39.4522	18424	0.630214	346.6	36.2965	13579.2	0.475045	452	30.8704	7381.46	0.645225	534.6	26.1723	4120	0.462255	600.9	22.0509	2483.7	0.285333
675	Concrete confined	272.778	69.7481	150.656	219.2	41.3293	20969.6	0.714354	278	39.1548	17976.8	0.596121	358.8	35.7637	12776.8	0.439439	474.3	29.7425	6374.33	0.584707	564	24.5092	3290.79	0.35181	638.8	19.6936	1860.37	0.0805374
676	Concrete confined	272.778	92.966	150.656	223.1	41.192	20803.2	0.679223	283.3	38.9478	17661	0.562265	368.8	35.3196	12127.7	0.403996	489.5	28.9529	5756.97	0.528567	584.9	23.2828	2805.65	0.24939	666.8	17.8585	1498.7	0
677	Concrete confined	272.778	116.184	150.656	225.5	41.1071	20698.5	0.644129	287.5	38.7825	17406.3	0.528478	374.8	35.0499	11743.4	0.370772	498.7	28.4667	5409.87	0.479877	599.1	22.4275	2517.98	0.161158	684.3	16.6673	1305.37	0
678	Concrete confined	272.778	139.402	150.656	227.2	41.0466	20623.2	0.609046	290.3	38.6717	17234.5	0.494944	378.5	34.8824	11508.7	0.339063	504.9	28.1354	5166.77	0.435531	607.9	21.8882	2354.8	0.090817	695.1	15.914	1196.49	0
679	Concrete confined	272.778	162.62	150.656	228.9	40.986	20547	0.573922	292.7	38.5763	17086.1	0.461428	381.6	34.7414	11313.5	0.307634	509.8	27.8716	4977.93	0.392899	614.1	21.5039	2246.22	0.0298969	702.3	15.4036	1135.84	0
680	Concrete confined	272.778	185.838	150.656	231.3	40.9001	20437.9	0.538658	295.5	38.4645	16911.6	0.427675	385.4	34.5677	11076.3	0.275264	514.5	27.6167	4803.02	0.349718	620.2	21.1221	2144.24	0	708.8	14.9371	1097.86	0
681	Concrete confined	272.778	209.055	150.656	234.9	40.7706	20271	0.503141	299.3	38.3121	16672.7	0.393421	390.5	34.333	10761.5	0.24116	521.2	27.2504	4563.89	0.29994	627.7	20.6478	2025.07	0	716.8	14.3552	1051.95	0
682	Concrete confined	186.465	228.6	150.656	237.2	40.6874	20162.3	0.473282	302.7	38.1749	16456.9	0.364362	393.5	34.1941	10578.4	0.213528	525.5	27.0135	4416.57	0.260544	632	20.3733	1959.67	0	721.6	14.0018	1024.83	0
683	Concrete confined	272.778	248.145	150.656	234.9	40.7706	20271	0.444205	299.3	38.3121	16672.7	0.338081	390.9	34.3145	10737	0.192197	521.9	27.212	4539.59	0.244084	629	20.565	2005.08	0	718.6	14.223	1041.75	0
684	Concrete confined	272.778	271.362	150.656	231.6	40.8894	20424.1	0.409812	296.1	38.4405	16874	0.306569	386.4	34.5218	11014.2	0.168481	516.9	27.4859	4716	0.226665	623.7	20.9015	2087.8	0	713.4	14.6035	1071.36	0
685	Concrete confined	272.778	294.58	150.656	229.7	40.9574	20510.8	0.375209	294.2	38.5165	16992.9	0.274561	383.9	34.6364	11169.6	0.142569	514.9	27.5949	4788.41	0.200739	621.2	21.0592	2127.96	0	711.9	14.7126	1079.97	0
686	Concrete confined	272.778	317.798	150.656	229.1	40.9789	20538	0.340381	293.8	38.5325	17017.8	0.241948	383.5	34.6547	11194.6	0.114367	514.8	27.6004	4792.05	0.169447	621.2	21.0592	2127.96	0	712.5	14.669	1076.52	0
687	Concrete confined	272.778	341.016	150.656	229.8	40.9539	20506.3	0.305294	294.8	38.4925	16955.4	0.208708	384.8	34.5952	11113.6	0.0842203	516.5	27.5077	4730.39	0.13276	623.1	20.9394	2097.37	0	714.7	14.5088	1063.92	0
688	Concrete confined	272.778	364.234	150.656	231.9	40.8786	20410.4	0.269873	297.6	38.3804	16779.8	0.174569	388.2	34.439	10902.9	0.0514438	520.3	27.2998	4595.33	0.0891632	627.3	20.6732	2031.26	0	718.7	14.2157	1041.18	0
689	Concrete confined	272.778	387.452	150.656	235.9	40.7345	20224	0.233921	302.3	38.191	16482.4	0.139313	394.2	34.1616	10535.8	0.0149614	526.6	26.9527	4379.64	0.0362235	634.6	20.2065	1921.12	0	725.8	13.6899	1001.35	0
690	Concrete confined	272.778	410.67	150.656	241.7	40.5236	19944.9	0.197339	308.8	37.9268	16065.8	0.102762	402.9	33.755	10015.2	0	536.9	26.3783	4048.21	0	645.2	19.519	1771.29	0	736.8	12.8609	940.881	0
691	Concrete confined	186.465	430.214	150.656	246.7	40.3401	19696.1	0.166326	316	37.6309	15598.5	0.0705581	409.8	33.4288	9612.8	0	545.9	25.8694	3779.04	0	653.7	18.9591	1659.09	0	745.6	12.1844	893.53	0
692	Concrete unconfined	1964.25	521.745	150.656	248.9	28.6935	19584.3	0.256345	319.2	26.3168	15389.2	0.163639	413.5	22.7548	9401.06	0.105861	550.6	16.8355	3645.66	0.441566	659.1	11.5318	1591.21	0.547883	751.4	6.58289	862.787	0.738203
693	Concrete unconfined	100.109	609.6	150.656	249.2	28.6839	19569	0.106069	319.9	26.2919	15343.3	0.0597398	414.4	22.7188	9349.99	0.0144417	552	16.7706	3606.85	0.276922	661	11.434	1567.93	0.422828	754	6.43757	849.121	0.649121
694	Concrete unconfined	1740.44	687.93	150.656	234.9	29.1374	20271	0.0361108	301	26.9554	16565	0.00420869	393	23.5648	10608.8	0	525.1	18.0024	4430.08	0.158805	633.7	12.8228	1934.38	0.337995	726.3	7.96899	998.565	0.585396
695	Concrete unconfined	1740.44	836.07	150.656	233.2	29.1906	20350.3	0	298.3	27.0488	16735.8	0	389.7	23.6934	10810.6	0	520.8	18.1962	4577.84	0	629.1	13.0533	2003.55	0.136934	721.1	8.25237	1027.64	0.441536
696	Concrete unconfined	100.109	914.4	150.656	245.9	28.7895	19736.4	0	315.1	26.462	15657.2	0	407.8	22.982	9728.45	0	543	17.1864	3863.77	0	651.3	11.9315	1690.09	0.00432517	742.7	7.06676	909.038	0.350446
697	Concrete unconfined	1740.44	992.73	150.656	233.5	29.1812	20336.4	0	298.7	27.035	16710.5	0	390.1	23.6778	10786	0	521.2	18.1782	4563.89	0	629.4	13.0383	1998.97	0	721.3	8.24149	1026.52	0.286059
698	Concrete unconfined	1740.44	1140.87	150.656	233.5	29.1812	20336.4	0	298.7	27.035	16710.5	0	390.1	23.6778	10786	0	521.2	18.1782	4563.89	0	629.4	13.0383	1998.97	0	721.4	8.23605	1025.95	0.139088
699	Concrete unconfined	100.109	1219.2	150.656	245.9	28.7895	19736.4	0	315	26.4656	15663.7	0	407.7	22.986	9734.25	0	543	17.1864	3863.77	0	651.3	11.9315	1690.09	0	742.8	7.06122	908.502	0.0462521
700	Concrete unconfined	1740.44	1297.53	150.656	233.5	29.1812	20336.4	0	298.7	27.035	16710.5	0	390.1	23.6778	10786	0	521.2	18.1782	4563.89	0	629.4	13.0383	1998.97	0	721.4	8.23605	1025.95	0
701	Concrete unconfined	1740.44	1445.67	150.656	233.1	29.1937	20354.9	0	298.3	27.0488	16735.8	0	389.5	23.7012	10822.8	0	520.6	18.2052	4584.83	0	628.7	13.0733	2009.67	0	720.6	8.27954	1030.46	0
702	Concrete unconfined	100.109	1524	150.656	245.1	28.815	19776.5	0	313.9	26.5044	15735.3	0	406.3	23.0416	9815.72	0	541.6	17.2508	3905.34	0	649.6	12.0182	1712.36	0	741.3	7.14429	916.559	0
703	Concrete unconfined	1740.44	1602.33	150.656	233.1	29.1937	20354.9	0	298.3	27.0488	16735.8	0	389.5	23.7012	10822.8	0	520.6	18.2052	4584.83	0	628.7	13.0733	2009.67	0	720.6	8.27954	1030.46	0
704	Concrete unconfined	1740.44	1750.47	150.656	233.5	29.1812	20336.4	0	298.7	27.035	16710.5	0	390.1	23.6778	10786	0	521.2	18.1782	4563.89	0	629.4	13.0383	1998.97	0	721.4	8.23605	1025.95	0
705	Concrete unconfined	100.109	1828.8	150.656	245.9	28.7895	19736.4	0	315	26.4656	15663.7	0	407.7	22.986	9734.25	0	543	17.1864	3863.77	0	651.3	11.9315	1690.09	0	742.8	7.06122	908.502	0
706	Concrete unconfined	1740.44	1907.13	150.656	233.5	29.1812	20336.4	0	298.7	27.035	16710.5	0	390.1	23.6778	10786	0	521.2	18.1782	4563.89	0	629.4	13.0383	1998.97	0	721.4	8.23605	1025.95	0
707	Concrete unconfined	1740.44	2055.27	150.656	233.5	29.1812	20336.4	0	298.7	27.035	16710.5	0	390.1	23.6778	10786	0	521.2	18.1782	4563.89	0	629.4	13.0383	1998.97	0	721.3	8.24149	1026.52	0
708	Concrete unconfined	100.109	2133.6	150.656	245.9	28.7895	19736.4	0	315.1	26.462	15657.2	0	407.8	22.982	9728.45	0	543	17.1864	3863.77	0	651.3	11.9315	1690.09	0	742.7	7.06676	909.038	0
709	Concrete unconfined	1740.44	2211.93	150.656	233.2	29.1906	20350.3	0	298.3	27.0488	16735.8	0	389.7	23.6934	10810.6	0	520.8	18.1962	4577.84	0	629.1	13.0533	2003.55	0.00605081	721.1	8.25237	1027.64	0.0338578
710	Concrete unconfined	1740.44	2360.07	150.656	234.9	29.1374	20271	0	301	26.9554	16565	0	393	23.5648	10608.8	0	525.1	18.0024	4430.08	0	633.7	12.8228	1934.38	0.161969	726.3	7.96899	998.565	0.101858
711	Concrete unconfined	100.109	2438.4	150.656	249.2	28.6839	19569	0	319.9	26.2919	15343.3	0	414.4	22.7188	9349.99	0	552	16.7706	3606.85	0	661	11.434	1567.93	0.220732	754	6.43757	849.121	0.121808
712	Concrete unconfined	1964.25	2526.26	150.656	248.9	28.6935	19584.3	0	319.2	26.3168	15389.2	0	413.5	22.7548	9401.06	0.0366052	550.6	16.8355	3645.66	0.0790618	659.1	11.5318	1591.21	0.319042	751.4	6.58289	862.787	0.166319
713	Concrete confined	186.465	2617.79	150.656	246.7	40.3401	19696.1	0.004565	316	37.6309	15598.5	0	409.8	33.4288	9612.8	0	545.9	25.8694	3779.04	0	653.7	18.9591	1659.09	0	745.6	12.1844	893.53	0
714	Concrete confined	272.778	2637.33	150.656	241.7	40.5236	19944.9	0.0399175	308.8	37.9268	16065.8	0.0021289	402.9	33.755	10015.2	0	536.9	26.3783	4048.21	0	645.2	19.519	1771.29	0	736.8	12.8609	940.881	0
715	Concrete confined	272.778	2660.55	150.656	235.9	40.7345	20224	0.0816214	302.3	38.191	16482.4	0.04319	394.2	34.1616	10535.8	0	526.6	26.9527	4379.64	0	634.6	20.2065	1921.12	0	725.8	13.6899	1001.35	0
716	Concrete confined	272.778	2683.77	150.656	231.9	40.8786	20410.4	0.122578	297.6	38.3804	16779.8	0.0828373	388.2	34.439	10902.9	0	520.3	27.2998	4595.33	0	627.3	20.6732	2031.26	0	718.7	14.2157	1041.18	0
717	Concrete confined	272.778	2706.98	150.656	229.8	40.9539	20506.3	0.162902	294.8	38.4925	16955.4	0.121272	384.8	34.5952	11113.6	0	516.5	27.5077	4730.39	0	623.1	20.9394	2097.37	0	714.7	14.5088	1063.92	0
718	Concrete confined	272.778	2730.2	150.656	229.1	40.9789	20538	0.202817	293.8	38.5325	17017.8	0.158719	383.5	34.6547	11194.6	0	514.8	27.6004	4792.05	0	621.2	21.0592	2127.96	0	712.5	14.669	1076.52	0
719	Concrete confined	272.778	2753.42	150.656	229.7	40.9574	20510.8	0.242415	294.2	38.5165	16992.9	0.195487	383.9	34.6364	11169.6	0.00968747	514.9	27.5949	4788.41	0	621.2	21.0592	2127.96	0	711.9	14.7126	1079.97	0
720	Concrete confined	272.778	2776.64	150.656	231.6	40.8894	20424.1	0.281738	296.1	38.4405	16874	0.231596	386.4	34.5218	11014.2	0.0289333	516.9	27.4859	4716	0	623.7	20.9015	2087.8	0	713.4	14.6035	1071.36	0
721	Concrete confined	272.778	2799.86	150.656	234.9	40.7706	20271	0.320795	299.3	38.3121	16672.7	0.267177	390.9	34.3145	10737	0.0457046	521.9	27.212	4539.59	0	629	20.565	2005.08	0	718.6	14.223	1041.75	0
722	Concrete confined	186.465	2819.4	150.656	237.2	40.6874	20162.3	0.353826	302.7	38.1749	16456.9	0.296862	393.5	34.1941	10578.4	0.0612913	525.5	27.0135	4416.57	0	632	20.3733	1959.67	0	721.6	14.0018	1024.83	0
723	Concrete confined	272.778	2838.94	150.656	234.9	40.7706	20271	0.387824	299.3	38.3121	16672.7	0.329551	390.5	34.333	10761.5	0.0839215	521.2	27.2504	4563.89	0	627.7	20.6478	2025.07	0	716.8	14.3552	1051.95	0
724	Concrete confined	272.778	2862.16	150.656	231.3	40.9001	20437.9	0.42828	295.5	38.4645	16911.6	0.368093	385.4	34.5677	11076.3	0.112316	514.5	27.6167	4803.02	0	620.2	21.1221	2144.24	0	708.8	14.9371	1097.86	0
725	Concrete confined	272.778	2885.38	150.656	228.9	40.986	20547	0.468429	292.7	38.5763	17086.1	0.406091	381.6	34.7414	11313.5	0.138828	509.8	27.8716	4977.93	0	614.1	21.5039	2246.22	0	702.3	15.4036	1135.84	0
726	Concrete confined	272.778	2908.6	150.656	227.2	41.0466	20623.2	0.508404	290.3	38.6717	17234.5	0.443828	378.5	34.8824	11508.7	0.164328	504.9	28.1354	5166.77	0	607.9	21.8882	2354.8	0	695.1	15.914	1196.49	0
727	Concrete confined	272.778	2931.82	150.656	225.5	41.1071	20698.5	0.548333	287.5	38.7825	17406.3	0.481584	374.8	35.0499	11743.4	0.190212	498.7	28.4667	5409.87	0	599.1	22.4275	2517.98	0	684.3	16.6673	1305.37	0
728	Concrete confined	272.778	2955.03	150.656	223.1	41.192	20803.2	0.58829	283.3	38.9478	17661	0.519605	368.8	35.3196	12127.7	0.217952	489.5	28.9529	5756.97	0.038577	584.9	23.2828	2805.65	0	666.8	17.8585	1498.7	0
729	Concrete confined	272.778	2978.25	150.656	219.2	41.3293	20969.6	0.628312	278	39.1548	17976.8	0.557702	358.8	35.7637	12776.8	0.248468	474.3	29.7425	6374.33	0.0938749	564	24.5092	3290.79	0.0745137	638.8	19.6936	1860.37	0
730	Concrete confined	272.778	3001.47	150.656	214.2	41.5039	21176.2	0.668299	270.3	39.4522	18424	0.596042	346.6	36.2965	13579.2	0.27942	452	30.8704	7381.46	0.15719	534.6	26.1723	4120	0.197353	600.9	22.0509	2483.7	0
731	Concrete confined	186.465	3021.01	150.656	206.9	41.7558	21464.3	0.702007	258.8	39.8894	19063.5	0.628859	330.2	36.9975	14664.6	0.308056	426.9	32.0981	8659.14	0.212502	498.9	28.0998	5402.54	0.307336	558.2	24.5497	3439.9	0
732	Concrete unconfined	223.811	3038.47	150.656	191.3	30.6484	22142.7	1	237.6	29.0526	20143.3	1	300.8	26.9623	16577.7	0.76842	384.8	23.8833	11113.6	0.729491	445.9	21.4347	7678.08	1	495.6	19.3148	5524.63	0.619981
733	Concrete unconfined	223.811	9.525	162.404	227.8	29.3586	20596.4	1	279.9	27.6755	17864.3	1	349.6	25.2145	13381.1	1	437.7	21.7734	8090.99	1	500	19.1216	5362.4	1	549.9	16.8679	3665.22	1
734	Concrete confined	186.465	26.9856	162.404	252.9	40.1103	19377.2	0.776212	312.6	37.7711	15819.8	0.64734	392.8	34.2266	10620.9	0.465015	495.7	28.626	5520.89	0.603405	571.2	24.091	3114.74	0.373135	630.2	20.2408	1986.8	0.165467
735	Concrete confined	272.778	46.5302	162.404	250.7	40.1922	19491.7	0.746786	311.3	37.8244	15904.1	0.61991	395.3	34.1105	10469.3	0.438337	505.7	28.0925	5135.48	0.55798	588.8	23.0497	2723.48	0.285841	655.9	18.5829	1631.13	0
736	Concrete confined	272.778	69.7481	162.404	249.9	40.2218	19533	0.711677	312.1	37.7916	15852.2	0.586569	399.5	33.9145	10217	0.405163	518.8	27.382	4648.19	0.497511	612.7	21.591	2270.3	0.15041	688.4	16.383	1263.16	0
737	Concrete confined	272.778	92.966	162.404	253	40.1066	19372	0.676087	316.9	37.5937	15539.7	0.55171	406.4	33.59	9809.89	0.368558	533	26.5968	4170.68	0.428849	632.2	20.3605	1956.68	0.0122197	714.9	14.4942	1062.78	0
738	Concrete confined	272.778	116.184	162.404	254.2	40.0618	19308.9	0.640682	318.9	37.5108	15408.8	0.517737	409.6	33.4383	9624.33	0.335551	540	26.2037	3953.41	0.375733	642.2	19.7147	1812.54	0	729.2	13.4356	982.499	0
739	Concrete confined	272.778	139.402	162.404	255.1	40.0282	19261.4	0.605288	320.4	37.4485	15310.5	0.483894	412.3	33.3099	9469.41	0.302871	544.3	25.9603	3825.55	0.329057	648.1	19.3288	1732.24	0	737.7	12.7922	935.998	0
740	Concrete confined	272.778	162.62	162.404	256.4	39.9795	19192.3	0.5698	322.3	37.3693	15185.7	0.449798	414.9	33.1857	9321.69	0.270076	547.9	25.7554	3721.7	0.283593	652.5	19.0386	1674.52	0	743.4	12.3547	905.287	0
741	Concrete confined	272.778	185.838	162.404	258.4	39.9044	19085	0.534135	325.1	37.2522	15001.3	0.415171	418.3	33.0226	9130.73	0.235923	552	25.5206	3606.85	0.235426	657.4	18.713	1612.31	0	748.2	11.9822	879.704	0
742	Concrete confined	272.778	209.055	162.404	269.1	39.4982	18492.4	0.496422	337.3	36.736	14194.7	0.37517	434	32.2589	8282.56	0.182118	567.8	24.6028	3196.65	0.139725	674	17.59	1416.45	0	763.9	10.7375	797.715	0
743	Concrete confined	186.465	228.6	162.404	279.7	39.0886	17876.2	0.463731	349.8	36.197	13368	0.338892	449	31.5131	7526.21	0.12954	583	23.6995	2846.59	0.0410373	689.5	16.5125	1252.02	0	777.4	9.63254	729.165	0
744	Concrete confined	272.778	248.145	162.404	269.1	39.4982	18492.4	0.436738	337.3	36.736	14194.7	0.318681	434.1	32.254	8277.34	0.131291	568.2	24.5793	3186.9	0.0782575	674.6	17.5488	1409.77	0	765.1	10.6406	791.55	0
745	Concrete confined	272.778	271.362	162.404	258.5	39.9007	19079.7	0.404076	325.2	37.248	14994.7	0.292402	418.8	32.9985	9102.86	0.126218	553.2	25.4517	3573.91	0.105036	659.8	18.5526	1582.6	0	751.7	11.7083	861.206	0
746	Concrete confined	272.778	294.58	162.404	256.6	39.972	19181.6	0.369264	322.8	37.3484	15152.8	0.260468	416.2	33.1234	9248.38	0.100606	550.5	25.6067	3648.45	0.0814162	657.6	18.6997	1609.81	0	750.3	11.8181	868.59	0
747	Concrete confined	272.778	317.798	162.404	255.8	40.002	19224.2	0.334199	321.9	37.386	15212	0.227724	415.3	33.1665	9299.1	0.0724752	549.8	25.6468	3668.02	0.0501701	657.4	18.713	1612.31	0	750.5	11.8024	867.534	0
748	Concrete confined	272.778	341.016	162.404	256.2	39.987	19202.9	0.298821	322.6	37.3568	15165.9	0.194047	416.4	33.1138	9237.13	0.0412669	551.2	25.5665	3628.97	0.0105478	659	18.6061	1592.45	0	752.5	11.6454	856.996	0
749	Concrete confined	272.778	364.234	162.404	258	39.9195	19106.6	0.263015	325.2	37.248	14994.7	0.159141	419.7	32.9552	9052.83	0.00637003	555.1	25.3422	3522.38	0	662.9	18.3444	1544.95	0	756.4	11.3373	836.568	0
750	Concrete confined	272.778	387.452	162.404	261.4	39.7913	18922	0.226636	330	37.046	14677.8	0.12259	425.6	32.6696	8729.36	0	561.9	24.948	3344.01	0	669.5	17.8975	1467.39	0	763	10.81	802.347	0
751	Concrete confined	272.778	410.67	162.404	274.3	39.2982	18193.6	0.186643	345.1	36.4008	13678.3	0.0776447	445.2	31.7036	7712.7	0	582.2	23.7476	2864	0	690.3	16.4561	1243.97	0	782.4	9.21463	704.22	0
752	Concrete confined	186.465	430.214	162.404	285.6	38.8574	17521.9	0.151997	358.7	35.807	12783.3	0.0370605	462.1	30.8486	6910.26	0	600.1	22.6586	2498.88	0	707.3	15.2384	1106.57	0	798.2	7.86096	626.999	0
753	Concrete unconfined	1964.25	521.745	162.404	284.7	27.5136	17576.5	0.250826	357.9	24.9059	12835.7	0.151865	461.8	20.7689	6923.9	0.0739296	599.9	14.4938	2502.68	0.394441	708.7	8.92288	1098.44	0.511432	799.1	3.86468	622.676	0.719864
754	Concrete unconfined	100.109	609.6	162.404	285.4	27.4899	17534.1	0.100086	358.8	24.8723	12776.8	0.0472939	463.2	20.7098	6860.45	0	602.3	14.3769	2457.37	0.224931	712	8.74516	1079.39	0.383399	802.9	3.78469	610.295	0.629823
755	Concrete unconfined	1740.44	687.93	162.404	264	28.2037	18778.7	0.0319247	332.1	25.8545	14539	0	427.7	22.1823	8616.13	0	565.2	16.1538	3260.76	0.117072	673.7	10.776	1419.8	0.301558	767.2	5.69477	780.795	0.564603
756	Concrete unconfined	1740.44	836.07	162.404	263.3	28.2266	18817.4	0	330.7	25.905	14631.6	0	425.7	22.2635	8723.94	0	561.9	16.3087	3344.01	0	669.6	10.9892	1466.24	0.0960777	762.9	5.93767	802.863	0.417969
757	Concrete unconfined	100.109	914.4	162.404	285.1	27.5001	17552.2	0	357.5	24.9209	12861.9	0	460.2	20.8365	6997	0	597.6	14.6055	2546.9	0	704.8	9.13226	1121.16	0	795.4	4.0795	640.5	0.324566
758	Concrete unconfined	1740.44	992.73	162.404	263.4	28.2234	18811.9	0	330.9	25.8978	14618.3	0	426	22.2513	8707.71	0	562.3	16.29	3333.8	0	670	10.9685	1461.65	0	763.1	5.92639	801.832	0.260745
759	Concrete unconfined	1740.44	1140.87	162.404	263.4	28.2234	18811.9	0	330.9	25.8978	14618.3	0	426	22.2513	8707.71	0	562.3	16.29	3333.8	0	670	10.9685	1461.65	0	763.1	5.92639	801.832	0.112167
760	Concrete unconfined	100.109	1219.2	162.404	285	27.5035	17558.3	0	357.4	24.9246	12868.4	0	460.1	20.8407	7001.59	0	597.5	14.6104	2548.84	0	704.8	9.13226	1121.16	0	795.4	4.0795	640.5	0.0167771
761	Concrete unconfined	1740.44	1297.53	162.404	263.5	28.2201	18806.4	0	331	25.8942	14611.7	0	426.1	22.2472	8702.31	0	562.4	16.2853	3331.26	0	670.1	10.9633	1460.51	0	763.2	5.92075	801.317	0
762	Concrete unconfined	1740.44	1445.67	162.404	262.9	28.2398	18839.5	0	330.3	25.9194	14658	0	425.2	22.2837	8751.04	0	561.5	16.3275	3354.24	0	669	11.0204	1473.14	0	762.2	5.97713	806.472	0
763	Concrete unconfined	100.109	1524	162.404	284.3	27.5272	17600.6	0	356.5	24.9582	12927.4	0	458.8	20.8954	7061.48	0	596	14.6831	2578.13	0	703.3	9.21259	1129.96	0	793.8	4.17218	648.252	0
764	Concrete unconfined	1740.44	1602.33	162.404	262.9	28.2398	18839.5	0	330.3	25.9194	14658	0	425.2	22.2837	8751.04	0	561.5	16.3275	3354.24	0	669	11.0204	1473.14	0	762.2	5.97713	806.472	0
765	Concrete unconfined	1740.44	1750.47	162.404	263.5	28.2201	18806.4	0	331	25.8942	14611.7	0	426.1	22.2472	8702.31	0	562.4	16.2853	3331.26	0	670.1	10.9633	1460.51	0	763.2	5.92075	801.317	0
766	Concrete unconfined	100.109	1828.8	162.404	285	27.5035	17558.3	0	357.4	24.9246	12868.4	0	460.1	20.8407	7001.59	0	597.5	14.6104	2548.84	0	704.8	9.13226	1121.16	0	795.4	4.0795	640.5	0
767	Concrete unconfined	1740.44	1907.13	162.404	263.4	28.2234	18811.9	0	330.9	25.8978	14618.3	0	426	22.2513	8707.71	0	562.3	16.29	3333.8	0	670	10.9685	1461.65	0	763.1	5.92639	801.832	0
768	Concrete unconfined	1740.44	2055.27	162.404	263.4	28.2234	18811.9	0	330.9	25.8978	14618.3	0	426	22.2513	8707.71	0	562.3	16.29	3333.8	0	670	10.9685	1461.65	0	763.1	5.92639	801.832	0
769	Concrete unconfined	100.109	2133.6	162.404	285.1	27.5001	17552.2	0	357.5	24.9209	12861.9	0	460.2	20.8365	6997	0	597.6	14.6055	2546.9	0	704.8	9.13226	1121.16	0	795.4	4.0795	640.5	0
770	Concrete unconfined	1740.44	2211.93	162.404	263.3	28.2266	18817.4	0	330.7	25.905	14631.6	0	425.7	22.2635	8723.94	0	561.9	16.3087	3344.01	0	669.6	10.9892	1466.24	0	762.9	5.93767	802.863	0.00562348
771	Concrete unconfined	1740.44	2360.07	162.404	264	28.2037	18778.7	0	332.1	25.8545	14539	0	427.7	22.1823	8616.13	0	565.2	16.1538	3260.76	0	673.7	10.776	1419.8	0.122565	767.2	5.69477	780.795	0.0758125
772	Concrete unconfined	100.109	2438.4	162.404	285.4	27.4899	17534.1	0	358.8	24.8723	12776.8	0	463.2	20.7098	6860.45	0	602.3	14.3769	2457.37	0	712	8.74516	1079.39	0.177467	802.9	3.78469	610.295	0.0970111
773	Concrete unconfined	1964.25	2526.26	162.404	284.7	27.5136	17576.5	0	357.9	24.9059	12835.7	0	461.8	20.7689	6923.9	0.00375051	599.9	14.4938	2502.68	0.023638	708.7	8.92288	1098.44	0.278319	799.1	3.86468	622.676	0.142027
774	Concrete confined	186.465	2617.79	162.404	285.6	38.8574	17521.9	0	358.7	35.807	12783.3	0	462.1	30.8486	6910.26	0	600.1	22.6586	2498.88	0	707.3	15.2384	1106.57	0	798.2	7.86096	626.999	0
775	Concrete confined	272.778	2637.33	162.404	274.3	39.2982	18193.6	0.0272563	345.1	36.4008	13678.3	0	445.2	31.7036	7712.7	0	582.2	23.7476	2864	0	690.3	16.4561	1243.97	0	782.4	9.21463	704.22	0
776	Concrete confined	272.778	2660.55	162.404	261.4	39.7913	18922	0.0729253	330	37.046	14677.8	0.0250362	425.6	32.6696	8729.36	0	561.9	24.948	3344.01	0	669.5	17.8975	1467.39	0	763	10.81	802.347	0
777	Concrete confined	272.778	2683.77	162.404	258	39.9195	19106.6	0.114351	325.2	37.248	14994.7	0.0660882	419.7	32.9552	9052.83	0	555.1	25.3422	3522.38	0	662.9	18.3444	1544.95	0	756.4	11.3373	836.568	0
778	Concrete confined	272.778	2706.98	162.404	256.2	39.987	19202.9	0.155103	322.6	37.3568	15165.9	0.105364	416.4	33.1138	9237.13	0	551.2	25.5665	3628.97	0	659	18.6061	1592.45	0	752.5	11.6454	856.996	0
779	Concrete confined	272.778	2730.2	162.404	255.8	40.002	19224.2	0.195344	321.9	37.386	15212	0.143302	415.3	33.1665	9299.1	0	549.8	25.6468	3668.02	0	657.4	18.713	1612.31	0	750.5	11.8024	867.534	0
780	Concrete confined	272.778	2753.42	162.404	256.6	39.972	19181.6	0.23521	322.8	37.3484	15152.8	0.180234	416.2	33.1234	9248.38	0	550.5	25.6067	3648.45	0	657.6	18.6997	1609.81	0	750.3	11.8181	868.59	0
781	Concrete confined	272.778	2776.64	162.404	258.5	39.9007	19079.7	0.274774	325.2	37.248	14994.7	0.216296	418.8	32.9985	9102.86	0	553.2	25.4517	3573.91	0	659.8	18.5526	1582.6	0	751.7	11.7083	861.206	0
782	Concrete confined	272.778	2799.86	162.404	269.1	39.4982	18492.4	0.311764	337.3	36.736	14194.7	0.246304	434.1	32.254	8277.34	0	568.2	24.5793	3186.9	0	674.6	17.5488	1409.77	0	765.1	10.6406	791.55	0
783	Concrete confined	186.465	2819.4	162.404	279.7	39.0886	17876.2	0.342319	349.8	36.197	13368	0.269558	449	31.5131	7526.21	0	583	23.6995	2846.59	0	689.5	16.5125	1252.02	0	777.4	9.63254	729.165	0
784	Concrete confined	272.778	2838.94	162.404	269.1	39.4982	18492.4	0.379643	337.3	36.736	14194.7	0.309974	434	32.2589	8282.56	0.017927	567.8	24.6028	3196.65	0	674	17.59	1416.45	0	763.9	10.7375	797.715	0
785	Concrete confined	272.778	2862.16	162.404	258.4	39.9044	19085	0.422692	325.1	37.2522	15001.3	0.354674	418.3	33.0226	9130.73	0.0679344	552	25.5206	3606.85	0	657.4	18.713	1612.31	0	748.2	11.9822	879.704	0
786	Concrete confined	272.778	2885.38	162.404	256.4	39.9795	19192.3	0.463286	322.3	37.3693	15185.7	0.393626	414.9	33.1857	9321.69	0.096111	547.9	25.7554	3721.7	0	652.5	19.0386	1674.52	0	743.4	12.3547	905.287	0
787	Concrete confined	272.778	2908.6	162.404	255.1	40.0282	19261.4	0.503666	320.4	37.4485	15310.5	0.432004	412.3	33.3099	9469.41	0.122817	544.3	25.9603	3825.55	0	648.1	19.3288	1732.24	0	737.7	12.7922	935.998	0
788	Concrete confined	272.778	2931.82	162.404	254.2	40.0618	19308.9	0.543932	318.9	37.5108	15408.8	0.470112	409.6	33.4383	9624.33	0.149451	540	26.2037	3953.41	0	642.2	19.7147	1812.54	0	729.2	13.4356	982.499	0
789	Concrete confined	272.778	2955.03	162.404	253	40.1066	19372	0.58422	316.9	37.5937	15539.7	0.508351	406.4	33.59	9809.89	0.176527	533	26.5968	4170.68	0	632.2	20.3605	1956.68	0	714.9	14.4942	1062.78	0
790	Concrete confined	272.778	2978.25	162.404	249.9	40.2218	19533	0.624745	312.1	37.7916	15852.2	0.547529	399.5	33.9145	10217	0.207897	518.8	27.382	4648.19	0	612.7	21.591	2270.3	0	688.4	16.383	1263.16	0
791	Concrete confined	272.778	3001.47	162.404	250.7	40.1922	19491.7	0.664663	311.3	37.8244	15904.1	0.585089	395.3	34.1105	10469.3	0.235375	505.7	28.0925	5135.48	0.029463	588.8	23.0497	2723.48	0	655.9	18.5829	1631.13	0
792	Concrete confined	186.465	3021.01	162.404	252.9	40.1103	19377.2	0.698095	312.6	37.7711	15819.8	0.616038	392.8	34.2266	10620.9	0.25709	495.7	28.626	5520.89	0.0734147	571.2	24.091	3114.74	0.0808233	630.2	20.2408	1986.8	0
793	Concrete unconfined	223.811	3038.47	162.404	227.8	29.3586	20596.4	1	279.9	27.6755	17864.3	1	349.6	25.2145	13381.1	0.758578	437.7	21.7734	8090.99	0.707827	500	19.1216	5362.4	0.991214	549.9	16.8679	3665.22	0.57721
794	Concrete unconfined	302.348	9.525	176.214	266	28.1379	18667.2	1	323.6	26.16	15100.2	1	396	23.4475	10427	1	479.8	20.0011	6144.55	1	537.1	17.457	4042.03	1	579.2	15.4908	2930.28	1
795	Steel	251.897	26.9856	176.214	289.2	413.686	199948	0	356.6	413.686	199948	0	444.6	413.686	199948	0	551.7	401.238	198604	0	625.4	383.494	196688	0	681.2	370.059	195238	0
796	Concrete confined	368.497	46.5302	176.214	299.1	38.3201	16685.3	0.739212	370.1	35.2998	12044	0.592412	463.7	30.7666	6837.91	0.343852	580.2	23.8675	2908.02	0.342011	662	18.4049	1555.8	0	724.7	13.7718	1007.47	0
797	Concrete confined	368.497	69.7481	176.214	310.9	37.8408	15930.1	0.700237	385.7	34.5917	11057.6	0.546729	485.9	29.6092	5898.2	0.264937	614.6	21.7545	2237.69	0.144071	707.9	15.1947	1103.09	0	780.7	9.35727	712.674	0
798	Concrete confined	368.497	92.966	176.214	313.6	37.7299	15754.8	0.663284	389.1	34.4352	10847.4	0.509157	491	29.3381	5699.03	0.219958	624.2	21.1448	2079.85	0.0471347	723.7	14.0272	1013.06	0	802.2	7.67178	612.23	0
799	Concrete confined	368.497	116.184	176.214	314.1	37.7093	15722.3	0.626936	389.7	34.4075	10810.6	0.473796	492.2	29.274	5653.06	0.184246	627.6	20.9266	2026.61	0	730.6	13.5063	974.78	0	812.3	7.52636	585.015	0
800	Concrete confined	368.497	139.402	176.214	314.4	37.697	15702.8	0.590635	390.1	34.3891	10786	0.438584	493	29.2312	5622.59	0.149449	629.6	20.7977	1995.92	0	734.5	13.2088	953.403	0	818.1	7.44267	570.046	0
801	Concrete confined	368.497	162.62	176.214	315.1	37.6681	15657.2	0.554177	391.3	34.3336	10712.5	0.402576	494.6	29.1455	5562.12	0.11232	631.9	20.6491	1961.17	0	737.5	12.9784	937.082	0	821.9	7.38777	560.487	0
802	Concrete confined	368.497	185.838	176.214	315.8	37.6392	15611.5	0.51769	392.7	34.2687	10627	0.366281	496.8	29.0273	5479.94	0.0732068	634.3	20.4933	1925.53	0	739.7	12.8086	925.18	0	824.4	7.35162	554.302	0
803	Concrete confined	368.497	209.055	176.214	315.7	37.6433	15618	0.481505	392.8	34.2641	10620.9	0.331242	497.4	28.9951	5457.72	0.0385193	633.9	20.5193	1931.43	0	737.2	13.0015	938.71	0	824.8	7.34583	553.32	0
804	Steel	251.897	228.6	176.214	315.3	413.686	199948	0	392.4	413.686	199948	0	497.2	413.686	199948	0	632.8	381.712	196496	0	733.9	357.371	193868	0	824.3	335.605	191518	0
805	Concrete confined	368.497	248.145	176.214	315.7	37.6433	15618	0.420518	392.8	34.2641	10620.9	0.272415	497.4	28.9951	5457.72	0	634	20.5128	1929.95	0	737.5	12.9784	937.082	0	825.4	7.33715	551.85	0
806	Concrete confined	368.497	271.362	176.214	315.9	37.6351	15605	0.384201	392.7	34.2687	10627	0.237589	496.8	29.0273	5479.94	0	634.7	20.4673	1919.65	0	740.8	12.7234	919.25	0	826.5	7.32123	549.168	0
807	Concrete confined	368.497	294.58	176.214	315.1	37.6681	15657.2	0.348361	391.3	34.3336	10712.5	0.204248	494.9	29.1294	5550.85	0	632.8	20.5907	1947.73	0	740	12.7854	923.561	0	826.3	7.32412	549.654	0
808	Concrete confined	368.497	317.798	176.214	314.6	37.6887	15689.8	0.312395	390.4	34.3752	10767.6	0.170397	493.7	29.1937	5596.06	0	631.8	20.6555	1962.67	0	739.6	12.8163	925.72	0	826.4	7.32268	549.411	0
809	Concrete confined	368.497	341.016	176.214	314.7	37.6846	15683.3	0.276141	390.7	34.3613	10749.2	0.135172	494.2	29.167	5577.18	0	632.6	20.6037	1950.71	0	740.7	12.7312	919.788	0	827.8	7.30241	546.018	0
810	Concrete confined	368.497	364.234	176.214	315.9	37.6351	15605	0.239289	392.4	34.2826	10645.3	0.0982123	496.6	29.0381	5487.37	0	635.7	20.4022	1905.03	0	743.8	12.4901	903.145	0	830.9	7.2575	538.591	0
811	Concrete confined	368.497	387.452	176.214	317.7	37.5606	15487.4	0.202039	395.5	34.1385	10457.2	0.0592957	501	28.8007	5321.92	0	641.1	20.0488	1827.88	0	748.5	12.1217	878.113	0	835.6	7.18934	527.552	0
812	Concrete confined	368.497	410.67	176.214	320.2	37.4568	15323.6	0.164278	399.4	33.9564	10222.9	0.0189604	506.9	28.4801	5088.88	0	647.6	19.6194	1738.92	0	752.9	11.7737	854.894	0	842	7.09638	512.934	0
813	Steel	251.897	430.214	176.214	321.6	413.686	199948	0	401.7	413.686	199948	0	510.3	411.206	199680	0	651.3	377.258	196015	0	755.1	352.266	193317	0	845.8	330.429	190960	0
814	Concrete unconfined	2653.51	521.745	176.214	322.9	26.185	15146.2	0.24256	403.4	23.1564	9985.73	0.132222	512.5	18.5679	4876.71	0.0291698	654.9	11.7474	1643.78	0.342298	760.7	6.0616	814.223	0.481723	849.7	3.33865	495.949	0.706455
815	Steel	135.238	609.6	176.214	324	413.686	199948	0	404.9	413.686	199948	0	514.5	410.194	199571	0	658.1	375.621	195838	0	765.9	349.666	193036	0	853.3	328.623	190765	0
816	Concrete unconfined	2351.16	687.93	176.214	317.7	26.37	15487.4	0.0205164	395.2	23.4789	10475.3	0	500.5	19.0996	5342.12	0	640.6	12.4751	1834.9	0.0336715	748.8	6.72788	876.524	0.247037	836	3.46922	526.624	0.540656
817	Concrete unconfined	2351.16	836.07	176.214	316.8	26.4019	15546.2	0	393.9	23.5297	10554.1	0	498.5	19.1876	5417.2	0	637.2	12.6467	1883.3	0	743.9	7.00024	902.61	0.0356813	831.6	3.51116	536.93	0.391363
818	Steel	135.238	914.4	176.214	322.2	413.686	199948	0	402.2	413.686	199948	0	510.3	411.206	199680	0	651.3	377.258	196015	0	756.1	352.026	193291	0	844.4	330.766	190996	0
819	Concrete unconfined	2351.16	992.73	176.214	317	26.3948	15533.1	0	394.2	23.518	10535.8	0	498.9	19.17	5402.54	0	637.9	12.6114	1873.24	0	744.7	6.95585	898.333	0	832.1	3.50639	535.747	0.232079
820	Concrete unconfined	2351.16	1140.87	176.214	317	26.3948	15533.1	0	394.1	23.5219	10541.9	0	498.8	19.1744	5406.2	0	637.8	12.6164	1874.67	0	744.6	6.9614	898.867	0	832	3.50734	535.983	0.0816326
821	Steel	135.238	1219.2	176.214	322.1	413.686	199948	0	402	413.686	199948	0	510.2	411.23	199683	0	651.1	377.306	196020	0	755.8	352.098	193299	0	844.3	330.79	190999	0
822	Concrete unconfined	2351.16	1297.53	176.214	317	26.3948	15533.1	0	394.2	23.518	10535.8	0	498.9	19.17	5402.54	0	637.8	12.6164	1874.67	0	744.7	6.95585	898.333	0	832.1	3.50639	535.747	0
823	Concrete unconfined	2351.16	1445.67	176.214	316.8	26.4019	15546.2	0	393.9	23.5297	10554.1	0	498.5	19.1876	5417.2	0	637.3	12.6417	1881.86	0	744.1	6.98915	901.54	0	831.5	3.51211	537.166	0
824	Steel	135.238	1524	176.214	321.7	413.686	199948	0	401.4	413.686	199948	0	509.3	411.446	199706	0	650	377.571	196049	0	754.6	352.387	193330	0	843.2	331.055	191027	0
825	Concrete unconfined	2351.16	1602.33	176.214	316.8	26.4019	15546.2	0	393.9	23.5297	10554.1	0	498.5	19.1876	5417.2	0	637.3	12.6417	1881.86	0	744.1	6.98915	901.54	0	831.5	3.51211	537.166	0
826	Concrete unconfined	2351.16	1750.47	176.214	317	26.3948	15533.1	0	394.2	23.518	10535.8	0	498.9	19.17	5402.54	0	637.8	12.6164	1874.67	0	744.7	6.95585	898.333	0	832.1	3.50639	535.747	0
827	Steel	135.238	1828.8	176.214	322.1	413.686	199948	0	402	413.686	199948	0	510.2	411.23	199683	0	651.1	377.306	196020	0	755.8	352.098	193299	0	844.3	330.79	190999	0
828	Concrete unconfined	2351.16	1907.13	176.214	317	26.3948	15533.1	0	394.1	23.5219	10541.9	0	498.8	19.1744	5406.2	0	637.8	12.6164	1874.67	0	744.6	6.9614	898.867	0	832	3.50734	535.983	0
829	Concrete unconfined	2351.16	2055.27	176.214	317	26.3948	15533.1	0	394.2	23.518	10535.8	0	498.9	19.17	5402.54	0	637.9	12.6114	1873.24	0	744.7	6.95585	898.333	0	832.1	3.50639	535.747	0
830	Steel	135.238	2133.6	176.214	322.2	413.686	199948	0	402.2	413.686	199948	0	510.3	411.206	199680	0	651.3	377.258	196015	0	756.1	352.026	193291	0	844.4	330.766	190996	0
831	Concrete unconfined	2351.16	2211.93	176.214	316.8	26.4019	15546.2	0	393.9	23.5297	10554.1	0	498.5	19.1876	5417.2	0	637.2	12.6467	1883.3	0	743.9	7.00024	902.61	0	831.6	3.51116	536.93	0
832	Concrete unconfined	2351.16	2360.07	176.214	317.7	26.37	15487.4	0	395.2	23.4789	10475.3	0	500.5	19.0996	5342.12	0	640.6	12.4751	1834.9	0	748.8	6.72788	876.524	0.0636042	836	3.46922	526.624	0.0458187
833	Steel	135.238	2438.4	176.214	324	413.686	199948	0	404.9	413.686	199948	0	514.5	410.194	199571	0	658.1	375.621	195838	0	765.9	349.666	193036	0	853.3	328.623	190765	0
834	Concrete unconfined	2653.51	2526.26	176.214	322.9	26.185	15146.2	0	403.4	23.1564	9985.73	0	512.5	18.5679	4876.71	0	654.9	11.7474	1643.78	0	760.7	6.0616	814.223	0.245127	849.7	3.33865	495.949	0.124265
835	Steel	251.897	2617.79	176.214	321.6	413.686	199948	0	401.7	413.686	199948	0	510.3	411.206	199680	0	651.3	377.258	196015	0	755.1	352.266	193317	0	845.8	330.429	190960	0
836	Concrete confined	368.497	2637.33	176.214	320.2	37.4568	15323.6	0.0013619	399.4	33.9564	10222.9	0	506.9	28.4801	5088.88	0	647.6	19.6194	1738.92	0	752.9	11.7737	854.894	0	842	7.09638	512.934	0
837	Concrete confined	368.497	2660.55	176.214	317.7	37.5606	15487.4	0.0443236	395.5	34.1385	10457.2	0	501	28.8007	5321.92	0	641.1	20.0488	1827.88	0	748.5	12.1217	878.113	0	835.6	7.18934	527.552	0
838	Concrete confined	368.497	2683.77	176.214	315.9	37.6351	15605	0.0866987	392.4	34.2826	10645.3	0.000656159	496.6	29.0381	5487.37	0	635.7	20.4022	1905.03	0	743.8	12.4901	903.145	0	830.9	7.2575	538.591	0
839	Concrete confined	368.497	2706.98	176.214	314.7	37.6846	15683.3	0.128621	390.7	34.3613	10749.2	0.0421986	494.2	29.167	5577.18	0	632.6	20.6037	1950.71	0	740.7	12.7312	919.788	0	827.8	7.30241	546.018	0
840	Concrete confined	368.497	2730.2	176.214	314.6	37.6887	15689.8	0.169853	390.4	34.3752	10767.6	0.0818786	493.7	29.1937	5596.06	0	631.8	20.6555	1962.67	0	739.6	12.8163	925.72	0	826.4	7.32268	549.411	0
841	Concrete confined	368.497	2753.42	176.214	315.1	37.6681	15657.2	0.210752	391.3	34.3336	10712.5	0.120099	494.9	29.1294	5550.85	0	632.8	20.5907	1947.73	0	740	12.7854	923.561	0	826.3	7.32412	549.654	0
842	Concrete confined	368.497	2776.64	176.214	315.9	37.6351	15605	0.25151	392.7	34.2687	10627	0.157778	496.8	29.0273	5479.94	0	634.7	20.4673	1919.65	0	740.8	12.7234	919.25	0	826.5	7.32123	549.168	0
843	Concrete confined	368.497	2799.86	176.214	315.7	37.6433	15618	0.292814	392.8	34.2641	10620.9	0.197044	497.4	28.9951	5457.72	0	634	20.5128	1929.95	0	737.5	12.9784	937.082	0	825.4	7.33715	551.85	0
844	Steel	251.897	2819.4	176.214	315.3	413.686	199948	0	392.4	413.686	199948	0	497.2	413.686	199948	0	632.8	381.712	196496	0	733.9	357.371	193868	0	824.3	335.605	191518	0
845	Concrete confined	368.497	2838.94	176.214	315.7	37.6433	15618	0.362176	392.8	34.2641	10620.9	0.263348	497.4	28.9951	5457.72	0	633.9	20.5193	1931.43	0	737.2	13.0015	938.71	0	824.8	7.34583	553.32	0
846	Concrete confined	368.497	2862.16	176.214	315.8	37.6392	15611.5	0.403326	392.7	34.2687	10627	0.302836	496.8	29.0273	5479.94	0	634.3	20.4933	1925.53	0	739.7	12.8086	925.18	0	824.4	7.35162	554.302	0
847	Concrete confined	368.497	2885.38	176.214	315.1	37.6681	15657.2	0.44483	391.3	34.3336	10712.5	0.343646	494.6	29.1455	5562.12	0	631.9	20.6491	1961.17	0	737.5	12.9784	937.082	0	821.9	7.38777	560.487	0
848	Concrete confined	368.497	2908.6	176.214	314.4	37.697	15702.8	0.486298	390.1	34.3891	10786	0.384145	493	29.2312	5622.59	0	629.6	20.7977	1995.92	0	734.5	13.2088	953.403	0	818.1	7.44267	570.046	0
849	Concrete confined	368.497	2931.82	176.214	314.1	37.7093	15722.3	0.527584	389.7	34.4075	10810.6	0.423808	492.2	29.274	5653.06	0	627.6	20.9266	2026.61	0	730.6	13.5063	974.78	0	812.3	7.52636	585.015	0
850	Concrete confined	368.497	2955.03	176.214	313.6	37.7299	15754.8	0.568928	389.1	34.4352	10847.4	0.463621	491	29.3381	5699.03	0.00591493	624.2	21.1448	2079.85	0	723.7	14.0272	1013.06	0	802.2	7.67178	612.23	0
851	Concrete confined	368.497	2978.25	176.214	310.9	37.8408	15930.1	0.610973	385.7	34.5917	11057.6	0.505743	485.9	29.6092	5898.2	0.0454945	614.6	21.7545	2237.69	0	707.9	15.1947	1103.09	0	780.7	9.35727	712.674	0
852	Concrete confined	368.497	3001.47	176.214	299.1	38.3201	16685.3	0.655406	370.1	35.2998	12044	0.556288	463.7	30.7666	6837.91	0.124686	580.2	23.8675	2908.02	0	662	18.4049	1555.8	0	724.7	13.7718	1007.47	0
853	Steel	251.897	3021.01	176.214	289.2	413.686	199948	0	356.6	413.686	199948	0	444.6	413.686	199948	0	551.7	401.238	198604	0	625.4	383.494	196688	0	681.2	370.059	195238	0
854	Concrete unconfined	302.348	3038.47	176.214	266	28.1379	18667.2	1	323.6	26.16	15100.2	1	396	23.4475	10427	0.744608	479.8	20.0011	6144.55	0.684177	537.1	17.457	4042.03	0.968115	579.2	15.4908	2930.28	0.551353
855	Concrete unconfined	362.903	9.525	193.675	389.7	23.6934	10810.6	1	482.4	19.889	6038.46	1	587.1	15.1126	2759	0.95865	685.8	10.1419	1289.8	1	736.1	7.43141	944.686	1	776.5	5.16636	733.68	1
856	Concrete unconfined	302.348	26.9856	193.675	408.8	22.9423	9670.52	1	512	18.5902	4895.31	1	635.4	12.7373	1909.41	0.889051	760.6	6.06723	814.741	1	827.2	3.55309	547.469	1	880.6	3.04415	433.671	1
857	Concrete unconfined	442.301	46.5302	193.675	434.8	21.8924	8240.86	1	541.4	17.26	3911.32	1	666.4	11.1551	1503.39	0.827847	793.4	4.19534	650.194	1	861.4	3.22714	471.316	1	916.3	2.7039	371.444	1
858	Concrete unconfined	442.301	69.7481	193.675	461.9	20.7647	6919.35	1	573	15.7855	3072.23	1	701.5	9.30885	1140.56	0.757645	833.4	3.494	532.686	1	905.1	2.81064	389.993	1	963.7	2.25213	301.034	1
859	Concrete unconfined	442.301	92.966	193.675	463.2	20.7098	6860.45	1	573.6	15.7571	3058.2	0.998625	702.1	9.27678	1137.02	0.709123	836.3	3.46636	525.93	1	910.8	2.75632	380.45	1	971.9	2.17398	289.993	1
860	Concrete unconfined	442.301	116.184	193.675	463.3	20.7055	6855.94	1	573.5	15.7618	3060.53	0.943595	702.2	9.27143	1136.43	0.660903	837.4	3.45588	523.393	1	913.5	2.73058	376.004	1	976	2.13491	284.582	1
861	Concrete unconfined	442.301	139.402	193.675	463.3	20.7055	6855.94	1	573.6	15.7571	3058.2	0.888427	702.3	9.26609	1135.84	0.612679	838.1	3.44921	521.786	1	914.9	2.71724	373.718	1	978.1	2.11489	281.838	1
862	Concrete unconfined	442.301	162.62	193.675	463.3	20.7055	6855.94	1	573.7	15.7523	3055.86	0.833249	702.7	9.24469	1133.49	0.564254	838.9	3.44158	519.956	0.968168	916	2.70675	371.93	0.970834	979.4	2.1025	280.148	1
863	Concrete unconfined	442.301	185.838	193.675	462.7	20.7309	6883.06	1	574	15.7381	3048.88	0.777907	704.2	9.1644	1124.68	0.515073	840.9	3.42252	515.413	0.920248	917.9	2.68865	368.86	0.936177	980.9	2.0882	278.207	1
864	Concrete unconfined	442.301	209.055	193.675	439.5	21.6993	7998.97	0.962574	547.8	16.9651	3724.54	0.74381	678	10.5514	1372.42	0.486051	818.3	3.63792	569.539	0.877919	898.1	2.87736	402.018	0.903956	963.7	2.25213	301.034	1
865	Concrete unconfined	302.348	228.6	193.675	417.5	22.5945	9175.44	0.923411	521.9	18.1467	4539.59	0.717953	650.7	11.9621	1697.92	0.468384	794.2	4.14902	646.312	0.844881	877.1	3.0775	440.294	0.877895	945.6	2.42464	326.517	0.993386
866	Concrete unconfined	442.301	248.145	193.675	439.5	21.6993	7998.97	0.866285	547.8	16.9651	3724.54	0.652124	678	10.5514	1372.42	0.405676	818.3	3.63792	569.539	0.798169	898.2	2.8764	401.844	0.845996	963.9	2.25023	300.761	0.972055
867	Concrete unconfined	442.301	271.362	193.675	462.7	20.7309	6883.06	0.79737	574	15.7381	3048.88	0.574912	704.2	9.1644	1124.68	0.337549	841	3.42157	515.187	0.745175	918.2	2.68579	368.377	0.809192	981.6	2.08153	277.305	0.947157
868	Concrete unconfined	442.301	294.58	193.675	463.3	20.7055	6855.94	0.739445	573.7	15.7523	3055.86	0.520074	702.7	9.24469	1133.49	0.290486	839.1	3.43968	519.5	0.698095	916.9	2.69818	370.473	0.77487	981	2.08725	278.078	0.923334
869	Concrete unconfined	442.301	317.798	193.675	463.3	20.7055	6855.94	0.681841	573.6	15.7571	3058.2	0.465069	702.4	9.26074	1135.26	0.24255	838.6	3.44444	520.641	0.650709	916.7	2.70008	370.796	0.740428	981.1	2.0863	277.949	0.899472
870	Concrete unconfined	442.301	341.016	193.675	463.3	20.7055	6855.94	0.624242	573.6	15.7571	3058.2	0.409968	702.4	9.26074	1135.26	0.194388	838.9	3.44158	519.956	0.603126	917.1	2.69627	370.15	0.705922	981.7	2.08058	277.176	0.875582
871	Concrete unconfined	442.301	364.234	193.675	463.4	20.7013	6851.43	0.566581	573.8	15.7476	3053.53	0.354674	703.1	9.22329	1131.14	0.145662	840.2	3.42919	516.998	0.555288	918.4	2.68388	368.056	0.671303	982.9	2.06914	275.634	0.851656
872	Concrete unconfined	442.301	387.452	193.675	463.2	20.7098	6860.45	0.509107	574.8	15.7001	3030.32	0.298553	705.5	9.09473	1117.07	0.0955277	843.6	3.39679	509.352	0.506906	921.5	2.65434	363.105	0.636474	985.7	2.04246	272.058	0.827637
873	Concrete unconfined	442.301	410.67	193.675	441.3	21.6251	7907.73	0.464918	550.5	16.8401	3648.45	0.268237	682	10.3418	1329.53	0.0678144	824.7	3.57692	553.565	0.464615	904.9	2.81255	390.332	0.604125	972.7	2.16636	288.931	0.804575
874	Concrete unconfined	302.348	430.214	193.675	424.1	22.3283	8810.85	0.426238	530.8	17.7442	4241.38	0.241868	662.1	11.3773	1554.59	0.0468032	808.3	3.73322	595.614	0.430048	890.5	2.94979	415.476	0.577294	961.5	2.2731	304.048	0.785279
875	Concrete unconfined	3184.96	521.745	193.675	430.9	22.0519	8445.54	0.19806	539.4	17.3517	3971.58	0.023011	671.8	10.8749	1441.16	0	817.5	3.64554	571.574	0.24024	899.7	2.86211	399.239	0.440184	969.2	2.19971	293.595	0.690733
876	Concrete unconfined	162.324	609.6	193.675	431.9	22.0111	8392.72	0.0432764	540.5	17.3013	3938.32	0	673	10.8124	1427.64	0	819.1	3.63029	567.512	0.0604163	902.2	2.83828	394.933	0.309524	971.3	2.1797	290.79	0.600347
877	Concrete unconfined	2822.06	687.93	193.675	454.7	21.0677	7253.05	0	564.7	16.1773	3273.24	0	694.8	9.66579	1199.41	0	834	3.48828	531.28	0	913.6	2.72963	375.84	0.191513	979.4	2.1025	280.148	0.51929
878	Concrete unconfined	2822.06	836.07	193.675	453.5	21.1179	7309.9	0	563.3	16.2431	3308.43	0	693.2	9.75072	1215.11	0	831.8	3.50925	536.456	0	910.7	2.75727	380.615	0	976.6	2.12919	283.796	0.367307
879	Concrete unconfined	162.324	914.4	193.675	427.2	22.2026	8642.99	0	535	17.553	4107.43	0	666.8	11.1344	1498.7	0	812	3.69796	585.802	0	894.1	2.91548	409.048	0	963.7	2.25213	301.034	0.287963
880	Concrete unconfined	2822.06	992.73	193.675	453.8	21.1054	7295.66	0	563.7	16.2243	3298.34	0	693.6	9.7295	1211.17	0	832.3	3.50449	535.275	0	911.3	2.75155	379.623	0	977.1	2.12442	283.142	0.206323
881	Concrete unconfined	2822.06	1140.87	193.675	453.8	21.1054	7295.66	0	563.6	16.229	3300.86	0	693.5	9.7348	1212.16	0	832.2	3.50544	535.511	0	911.2	2.7525	379.788	0	977	2.12537	283.273	0.0541432
882	Concrete unconfined	162.324	1219.2	193.675	427.1	22.2066	8648.37	0	534.9	17.5575	4110.57	0	666.7	11.1396	1499.87	0	811.8	3.69987	586.327	0	894	2.91643	409.225	0	963.6	2.25309	301.171	0
883	Concrete unconfined	2822.06	1297.53	193.675	453.6	21.1137	7305.15	0	563.5	16.2337	3303.38	0	693.4	9.74011	1213.14	0	832.1	3.50639	535.747	0	911.1	2.75346	379.953	0	976.9	2.12633	283.403	0
884	Concrete unconfined	2822.06	1445.67	193.675	454.2	21.0886	7276.7	0	564.1	16.2055	3288.28	0	694	9.70827	1207.24	0	832.4	3.50353	535.039	0	911.4	2.7506	379.457	0	977.1	2.12442	283.142	0
885	Concrete unconfined	162.324	1524	193.675	427.4	22.1945	8632.24	0	535.1	17.5484	4104.29	0	666.6	11.1448	1501.04	0	811.4	3.70368	587.379	0	893.5	2.9212	410.112	0	963.1	2.25785	301.854	0
886	Concrete unconfined	2822.06	1602.33	193.675	454.2	21.0886	7276.7	0	564.1	16.2055	3288.28	0	694	9.70827	1207.24	0	832.4	3.50353	535.039	0	911.4	2.7506	379.457	0	977.1	2.12442	283.142	0
887	Concrete unconfined	2822.06	1750.47	193.675	453.6	21.1137	7305.15	0	563.5	16.2337	3303.38	0	693.4	9.74011	1213.14	0	832.1	3.50639	535.747	0	911.1	2.75346	379.953	0	976.9	2.12633	283.403	0
888	Concrete unconfined	162.324	1828.8	193.675	427.1	22.2066	8648.37	0	534.9	17.5575	4110.57	0	666.7	11.1396	1499.87	0	811.8	3.69987	586.327	0	894	2.91643	409.225	0	963.6	2.25309	301.171	0
889	Concrete unconfined	2822.06	1907.13	193.675	453.8	21.1054	7295.66	0	563.6	16.229	3300.86	0	693.5	9.7348	1212.16	0	832.2	3.50544	535.511	0	911.2	2.7525	379.788	0	977	2.12537	283.273	0
890	Concrete unconfined	2822.06	2055.27	193.675	453.8	21.1054	7295.66	0	563.7	16.2243	3298.34	0	693.6	9.7295	1211.17	0	832.3	3.50449	535.275	0	911.3	2.75155	379.623	0	977.1	2.12442	283.142	0
891	Concrete unconfined	162.324	2133.6	193.675	427.2	22.2026	8642.99	0	535	17.553	4107.43	0	666.8	11.1344	1498.7	0	812	3.69796	585.802	0	894.1	2.91548	409.048	0	963.7	2.25213	301.034	0
892	Concrete unconfined	2822.06	2211.93	193.675	453.5	21.1179	7309.9	0	563.3	16.2431	3308.43	0	693.2	9.75072	1215.11	0	831.8	3.50925	536.456	0	910.7	2.75727	380.615	0	976.6	2.12919	283.796	0
893	Concrete unconfined	2822.06	2360.07	193.675	454.7	21.0677	7253.05	0	564.7	16.1773	3273.24	0	694.8	9.66579	1199.41	0	834	3.48828	531.28	0	913.6	2.72963	375.84	0.00356025	979.4	2.1025	280.148	0.0190563
894	Concrete unconfined	162.324	2438.4	193.675	431.9	22.0111	8392.72	0	540.5	17.3013	3938.32	0	673	10.8124	1427.64	0	819.1	3.63029	567.512	0	902.2	2.83828	394.933	0.0964036	971.3	2.1797	290.79	0.0591375
895	Concrete unconfined	3184.96	2526.26	193.675	430.9	22.0519	8445.54	0	539.4	17.3517	3971.58	0	671.8	10.8749	1441.16	0	817.5	3.64554	571.574	0	899.7	2.86211	399.239	0.198718	969.2	2.19971	293.595	0.10344
896	Concrete unconfined	302.348	2617.79	193.675	424.1	22.3283	8810.85	0.164099	530.8	17.7442	4241.38	0.0713601	662.1	11.3773	1554.59	0	808.3	3.73322	595.614	0	890.5	2.94979	415.476	0.306441	961.5	2.2731	304.048	0.150134
897	Concrete unconfined	442.301	2637.33	193.675	441.3	21.6251	7907.73	0.208192	550.5	16.8401	3648.45	0.102091	682	10.3418	1329.53	0	824.7	3.57692	553.565	0	904.9	2.81255	390.332	0.326651	972.7	2.16636	288.931	0.158876
898	Concrete unconfined	442.301	2660.55	193.675	463.2	20.7098	6860.45	0.258599	574.8	15.7001	3030.32	0.137568	705.5	9.09473	1117.07	0	843.6	3.39679	509.352	0	921.5	2.65434	363.105	0.351176	985.7	2.04246	272.058	0.169437
899	Concrete unconfined	442.301	2683.77	193.675	463.4	20.7013	6851.43	0.323966	573.8	15.7476	3053.53	0.200766	703.1	9.22329	1131.14	0	840.2	3.42919	516.998	0.0182426	918.4	2.68388	368.056	0.378548	982.9	2.06914	275.634	0.181323
900	Concrete unconfined	442.301	2706.98	193.675	463.3	20.7055	6855.94	0.389546	573.6	15.7571	3058.2	0.263087	702.4	9.26074	1135.26	0	838.9	3.44158	519.956	0.0458612	917.1	2.69627	370.15	0.40568	981.7	2.08058	277.176	0.193082
901	Concrete unconfined	442.301	2730.2	193.675	463.3	20.7055	6855.94	0.455052	573.6	15.7571	3058.2	0.32519	702.4	9.26074	1135.26	0.029905	838.6	3.44444	520.641	0.0731559	916.7	2.70008	370.796	0.432682	981.1	2.0863	277.949	0.204792
902	Concrete unconfined	442.301	2753.42	193.675	463.3	20.7055	6855.94	0.520563	573.7	15.7523	3055.86	0.387197	702.7	9.24469	1133.49	0.0671039	839.1	3.43968	519.5	0.100197	916.9	2.69818	370.473	0.459609	981	2.08725	278.078	0.216461
903	Concrete unconfined	442.301	2776.64	193.675	462.7	20.7309	6883.06	0.586441	574	15.7381	3048.88	0.44902	704.2	9.1644	1124.68	0.103325	841	3.42157	515.187	0.126814	918.2	2.68579	368.377	0.486393	981.6	2.08153	277.305	0.228073
904	Concrete unconfined	442.301	2799.86	193.675	439.5	21.6993	7998.97	0.664659	547.8	16.9651	3724.54	0.534651	678	10.5514	1372.42	0.163039	818.3	3.63792	569.539	0.161538	898.2	2.8764	401.844	0.51615	963.9	2.25023	300.761	0.241275
905	Concrete unconfined	302.348	2819.4	193.675	417.5	22.5945	9175.44	0.729501	521.9	18.1467	4539.59	0.607543	650.7	11.9621	1697.92	0.219558	794.2	4.14902	646.312	0.193894	877.1	3.0775	440.294	0.542335	945.6	2.42464	326.517	0.252964
906	Concrete unconfined	442.301	2838.94	193.675	439.5	21.6993	7998.97	0.774171	547.8	16.9651	3724.54	0.637991	678	10.5514	1372.42	0.225526	818.3	3.63792	569.539	0.207199	898.1	2.87736	402.018	0.561481	963.7	2.25213	301.034	0.260909
907	Concrete unconfined	442.301	2862.16	193.675	462.7	20.7309	6883.06	0.827698	574	15.7381	3048.88	0.677831	704.2	9.1644	1124.68	0.241345	840.9	3.42252	515.413	0.227065	917.9	2.68865	368.86	0.585715	980.9	2.0882	278.207	0.271079
908	Concrete unconfined	442.301	2885.38	193.675	463.3	20.7055	6855.94	0.892889	573.7	15.7523	3055.86	0.740195	702.7	9.24469	1133.49	0.279948	838.9	3.44158	519.956	0.25591	916	2.70675	371.93	0.612898	979.4	2.1025	280.148	0.282859
909	Concrete unconfined	442.301	2908.6	193.675	463.3	20.7055	6855.94	0.958395	573.6	15.7571	3058.2	0.80238	702.3	9.26609	1135.84	0.317697	838.1	3.44921	521.786	0.284456	914.9	2.71724	373.718	0.639985	978.1	2.11489	281.838	0.294623
910	Concrete unconfined	442.301	2931.82	193.675	463.3	20.7055	6855.94	1	573.5	15.7618	3060.53	0.864559	702.2	9.27143	1136.43	0.355216	837.4	3.45588	523.393	0.312967	913.5	2.73058	376.004	0.6671	976	2.13491	284.582	0.306453
911	Concrete unconfined	442.301	2955.03	193.675	463.2	20.7098	6860.45	1	573.6	15.7571	3058.2	0.926587	702.1	9.27678	1137.02	0.392732	836.3	3.46636	525.93	0.34159	910.8	2.75632	380.45	0.69438	971.9	2.17398	289.993	0.318446
912	Concrete unconfined	442.301	2978.25	193.675	461.9	20.7647	6919.35	1	573	15.7855	3072.23	0.989114	701.5	9.30885	1140.56	0.430601	833.4	3.494	532.686	0.370728	905.1	2.81064	389.993	0.722034	963.7	2.25213	301.034	0.330821
913	Concrete unconfined	442.301	3001.47	193.675	434.8	21.8924	8240.86	1	541.4	17.26	3911.32	1	666.4	11.1551	1503.39	0.494487	793.4	4.19534	650.194	0.41258	861.4	3.22714	471.316	0.755773	916.3	2.7039	371.444	0.34788
914	Concrete unconfined	302.348	3021.01	193.675	408.8	22.9423	9670.52	1	512	18.5902	4895.31	1	635.4	12.7373	1909.41	0.551236	760.6	6.06723	814.741	0.450682	827.2	3.55309	547.469	0.785707	880.6	3.04415	433.671	0.363585
915	Concrete unconfined	362.903	3038.47	193.675	389.7	23.6934	10810.6	1	482.4	19.889	6038.46	1	587.1	15.1126	2759	0.62052	685.8	10.1419	1289.8	0.517485	736.1	7.43141	944.686	0.837718	776.5	5.16636	733.68	0.404383

## Sheet: 3
Fiber Number	Fiber Types	Area (mm^2)	x (mm)	y (mm)	15min				30min				60min				120min				180min				240min
					Max temp ( °C)	fc' or fy (MPa)	Ec or Es (MPa)	damage ratio	Max temp ( °C)	fc' or fy (MPa)	Ec or Es (MPa)	damage ratio	Max temp ( °C)	fc' or fy (MPa)	Ec or Es (MPa)	damage ratio	Max temp ( °C)	fc' or fy (MPa)	Ec or Es (MPa)	damage ratio	Max temp ( °C)	fc' or fy (MPa)	Ec or Es (MPa)	damage ratio	Max temp ( °C)	fc' or fy (MPa)	Ec or Es (MPa)	damage ratio
1	Concrete unconfined	362.902	9.525	9.525	383.9	23.9181	11169.6	1	477.3	20.1087	6248.09	1	583.2	15.2997	2842.25	1	680.4	10.4257	1346.55	1	725.5	8.01267	1003.02	1	761.6	6.01093	809.57	1
2	Concrete unconfined	332.25	27.7705	9.525	401.2	23.2432	10115.8	1	504.6	18.9187	5178.55	1	628.8	13.0683	2008.14	1	751.4	6.58289	862.787	1	810.1	3.71607	590.816	1	856.7	3.27193	481.047	1
3	Concrete unconfined	526.884	50.3199	9.525	431	22.0478	8440.24	1	538.2	17.4067	4008.18	1	664.9	11.2327	1521.08	1	790	4.39181	666.765	0.956769	850.3	3.33293	494.652	1	898.6	2.87259	401.148	1
4	Concrete unconfined	526.884	77.9779	9.525	461.7	20.7732	6928.45	1	574.2	15.7286	3044.23	1	705.9	9.07328	1114.73	1	836.4	3.46541	525.699	0.860176	900.3	2.85639	398.202	1	951.6	2.36746	317.892	1
5	Concrete unconfined	526.884	105.636	9.525	435.4	21.8678	8209.69	1	544.2	17.1312	3828.48	1	675.1	10.703	1404.22	1	810.9	3.70844	588.698	0.781773	879.3	3.05654	436.119	1	931.6	2.55807	347.374	0.969243
6	Concrete unconfined	332.25	128.185	9.525	410	22.8945	9601.28	1	514.1	18.4965	4817.67	1	643.1	12.3486	1800.07	1	782.4	4.82894	704.22	0.722169	854.1	3.29671	486.524	1	906.5	2.7973	387.629	0.915347
7	Concrete unconfined	526.884	150.735	9.525	435.4	21.8678	8209.69	1	544.2	17.1312	3828.48	1	675.4	10.6873	1400.91	1	812	3.69796	585.802	0.64348	881.5	3.03557	431.984	1	934.7	2.52853	342.663	0.856069
8	Concrete unconfined	526.884	178.393	9.525	462.1	20.7563	6910.26	1	574.9	15.6954	3028.01	1	707.6	8.98201	1104.83	0.883048	841.7	3.4149	513.609	0.550497	909	2.77347	383.44	1	963.1	2.25785	301.854	0.78447
9	Concrete unconfined	526.884	206.051	9.525	435.4	21.8678	8209.69	1	544.2	17.1312	3828.48	1	675.4	10.6873	1400.91	0.802364	812.4	3.69415	584.753	0.474111	882.4	3.02699	430.304	0.974529	936	2.51614	340.704	0.717458
10	Concrete unconfined	332.25	228.6	9.525	410	22.8945	9601.28	0.966927	514.1	18.4965	4817.67	0.945296	643.1	12.3486	1800.07	0.744795	783	4.79454	701.242	0.416354	855.7	3.28146	483.146	0.900763	908.7	2.77633	383.94	0.664116
11	Concrete unconfined	526.884	251.149	9.525	435.4	21.8678	8209.69	0.877677	544.2	17.1312	3828.48	0.84412	675.4	10.6873	1400.91	0.640339	812.4	3.69415	584.753	0.336119	882.5	3.02604	430.118	0.818368	936.2	2.51423	340.403	0.604522
12	Concrete unconfined	526.884	278.807	9.525	462.1	20.7563	6910.26	0.766572	574.9	15.6954	3028.01	0.719921	707.6	8.98201	1104.83	0.518083	841.8	3.41394	513.384	0.241918	909.4	2.76966	382.773	0.718811	963.7	2.25213	301.034	0.532682
13	Concrete unconfined	526.884	306.465	9.525	435.4	21.8678	8209.69	0.682538	544.2	17.1312	3828.48	0.644867	675.4	10.6873	1400.91	0.441614	812.5	3.6932	584.491	0.166827	882.8	3.02318	429.56	0.62679	936.5	2.51137	339.953	0.465993
14	Concrete unconfined	332.25	329.015	9.525	410	22.8945	9601.28	0.614921	514.1	18.4965	4817.67	0.588179	643.2	12.3435	1798.69	0.388709	783.3	4.77732	699.755	0.110616	856.2	3.2767	482.095	0.553916	909.3	2.77061	382.94	0.413044
15	Concrete unconfined	526.884	351.564	9.525	435.5	21.8637	8204.51	0.52339	544.3	17.1266	3825.55	0.48233	675.6	10.6769	1398.7	0.279418	813	3.68843	583.183	0.0286326	883.4	3.01746	428.446	0.47053	937.1	2.50565	339.053	0.353004
16	Concrete unconfined	526.884	379.222	9.525	462.3	20.7478	6901.18	0.409417	575.3	15.6764	3018.78	0.352766	708.5	8.93364	1099.6	0.152416	843.4	3.39869	509.798	0	911.3	2.75155	379.623	0.370114	965.6	2.23403	298.449	0.280763
17	Concrete unconfined	526.884	406.88	9.525	437.1	21.7981	8121.84	0.327307	546.6	17.0205	3758.87	0.280818	678.8	10.5096	1363.75	0.0776972	817.2	3.6484	572.339	0	887.7	2.97648	420.543	0.278158	942	2.45895	331.78	0.213911
18	Concrete unconfined	332.25	429.43	9.525	414.1	22.7308	9366.99	0.260802	520.1	18.2277	4602.34	0.225502	651.1	11.9417	1692.7	0.0243632	792.9	4.22426	652.623	0	865.9	3.18425	462.196	0.204762	920.1	2.66768	365.334	0.160369
19	Concrete unconfined	1740.8	483.84	9.525	421.2	22.4455	8969.85	0.0657432	529.1	17.8214	4296.82	0.0222084	661.4	11.4134	1563.07	0	803	3.78374	610.019	0	875.3	3.09466	443.74	0.0143522	931.1	2.56284	348.139	0.022627
20	Concrete unconfined	147.429	533.4	9.525	428	22.1701	8600.04	0	537.3	17.4479	4035.85	0	670.2	10.9581	1459.36	0	811.5	3.70273	587.116	0	883.2	3.01937	428.817	0	940.6	2.4723	333.845	0
21	Concrete unconfined	2755.79	609.6	9.525	429.1	22.1253	8541.2	0	538.4	17.3976	4002.06	0	671.2	10.9061	1447.96	0	812.1	3.69701	585.539	0	883.7	3.0146	427.89	0	940.9	2.46944	333.401	0
22	Concrete unconfined	147.429	685.8	9.525	429.2	22.1212	8535.87	0	538.4	17.3976	4002.06	0	671	10.9165	1450.24	0	811.5	3.70273	587.116	0	883.2	3.01937	428.817	0	940.1	2.47706	334.585	0
23	Concrete unconfined	2755.79	762	9.525	429.2	22.1212	8535.87	0	538.4	17.3976	4002.06	0	671	10.9165	1450.24	0	811.6	3.70177	586.853	0	883.2	3.01937	428.817	0	940.2	2.47611	334.437	0
24	Concrete unconfined	147.429	838.2	9.525	429.2	22.1212	8535.87	0	538.5	17.393	3999	0	671.1	10.9113	1449.1	0	811.7	3.70082	586.59	0	883.3	3.01841	428.631	0	940.3	2.47516	334.288	0
25	Concrete unconfined	2755.79	914.4	9.525	429.2	22.1212	8535.87	0	538.5	17.393	3999	0	671.1	10.9113	1449.1	0	811.7	3.70082	586.59	0	883.3	3.01841	428.631	0	940.3	2.47516	334.288	0
26	Concrete unconfined	147.429	990.6	9.525	429.2	22.1212	8535.87	0	538.5	17.393	3999	0	671.1	10.9113	1449.1	0	811.7	3.70082	586.59	0	883.3	3.01841	428.631	0	940.3	2.47516	334.288	0
27	Concrete unconfined	2755.79	1066.8	9.525	429.2	22.1212	8535.87	0	538.4	17.3976	4002.06	0	671	10.9165	1450.24	0	811.6	3.70177	586.853	0	883.2	3.01937	428.817	0	940.2	2.47611	334.437	0
28	Concrete unconfined	147.429	1143	9.525	429.1	22.1253	8541.2	0	538.4	17.3976	4002.06	0	671	10.9165	1450.24	0	811.5	3.70273	587.116	0	883.2	3.01937	428.817	0	940.1	2.47706	334.585	0
29	Concrete unconfined	2755.79	1219.2	9.525	429.4	22.1131	8525.21	0	538.7	17.3838	3992.89	0	671.4	10.8957	1445.69	0	812.1	3.69701	585.539	0	883.7	3.0146	427.89	0	940.7	2.47134	333.697	0
30	Concrete unconfined	147.429	1295.4	9.525	429.7	22.1009	8509.23	0	539.1	17.3655	3980.7	0	671.9	10.8697	1440.03	0	812.8	3.69034	583.706	0	884.3	3.00888	426.779	0	941.5	2.46372	332.516	0
31	Concrete unconfined	2755.79	1371.6	9.525	427.8	22.1782	8610.76	0	536.7	17.4753	4054.4	0	669	11.0204	1473.14	0	809.1	3.7256	593.475	0	880.6	3.04415	433.671	0	937.3	2.50375	338.754	0
32	Concrete unconfined	147.429	1447.8	9.525	423.9	22.3364	8821.76	0	531.8	17.6987	4209.1	0	663.2	11.3206	1541.35	0	802.7	3.7866	610.847	0	874.3	3.10419	445.666	0	930.5	2.56856	349.058	0
33	Concrete unconfined	2755.79	1524	9.525	449.4	21.2891	7506.78	0	559.7	16.4118	3400.7	0	691.3	9.8514	1233.96	0	826.9	3.55595	548.197	0	895.9	2.89832	405.87	0	951.4	2.36936	318.177	0
34	Concrete unconfined	147.429	1600.2	9.525	423.9	22.3364	8821.76	0	531.8	17.6987	4209.1	0	663.2	11.3206	1541.35	0	802.7	3.7866	610.847	0	874.3	3.10419	445.666	0	930.5	2.56856	349.058	0
35	Concrete unconfined	2755.79	1676.4	9.525	427.8	22.1782	8610.76	0	536.7	17.4753	4054.4	0	669	11.0204	1473.14	0	809.1	3.7256	593.475	0	880.6	3.04415	433.671	0	937.3	2.50375	338.754	0
36	Concrete unconfined	147.429	1752.6	9.525	429.7	22.1009	8509.23	0	539.1	17.3655	3980.7	0	671.9	10.8697	1440.03	0	812.8	3.69034	583.706	0	884.3	3.00888	426.779	0	941.5	2.46372	332.516	0
37	Concrete unconfined	2755.79	1828.8	9.525	429.4	22.1131	8525.21	0	538.7	17.3838	3992.89	0	671.4	10.8957	1445.69	0	812.1	3.69701	585.539	0	883.7	3.0146	427.89	0	940.7	2.47134	333.697	0
38	Concrete unconfined	147.429	1905	9.525	429.1	22.1253	8541.2	0	538.4	17.3976	4002.06	0	671	10.9165	1450.24	0	811.5	3.70273	587.116	0	883.2	3.01937	428.817	0	940.1	2.47706	334.585	0
39	Concrete unconfined	2755.79	1981.2	9.525	429.2	22.1212	8535.87	0	538.4	17.3976	4002.06	0	671	10.9165	1450.24	0	811.6	3.70177	586.853	0	883.2	3.01937	428.817	0	940.2	2.47611	334.437	0
40	Concrete unconfined	147.429	2057.4	9.525	429.2	22.1212	8535.87	0	538.5	17.393	3999	0	671.1	10.9113	1449.1	0	811.7	3.70082	586.59	0	883.3	3.01841	428.631	0	940.3	2.47516	334.288	0
41	Concrete unconfined	2755.79	2133.6	9.525	429.2	22.1212	8535.87	0	538.5	17.393	3999	0	671.1	10.9113	1449.1	0	811.7	3.70082	586.59	0	883.3	3.01841	428.631	0	940.3	2.47516	334.288	0
42	Concrete unconfined	147.429	2209.8	9.525	429.2	22.1212	8535.87	0	538.5	17.393	3999	0	671.1	10.9113	1449.1	0	811.7	3.70082	586.59	0	883.3	3.01841	428.631	0	940.3	2.47516	334.288	0
43	Concrete unconfined	2755.79	2286	9.525	429.2	22.1212	8535.87	0	538.4	17.3976	4002.06	0	671	10.9165	1450.24	0	811.6	3.70177	586.853	0	883.2	3.01937	428.817	0	940.2	2.47611	334.437	0
44	Concrete unconfined	147.429	2362.2	9.525	429.2	22.1212	8535.87	0	538.4	17.3976	4002.06	0	671	10.9165	1450.24	0	811.5	3.70273	587.116	0	883.2	3.01937	428.817	0	940.1	2.47706	334.585	0
45	Concrete unconfined	2755.79	2438.4	9.525	429.1	22.1253	8541.2	0	538.4	17.3976	4002.06	0	671.2	10.9061	1447.96	0	812.1	3.69701	585.539	0	883.7	3.0146	427.89	0	940.9	2.46944	333.401	0
46	Concrete unconfined	147.429	2514.6	9.525	428	22.1701	8600.04	0	537.3	17.4479	4035.85	0	670.2	10.9581	1459.36	0	811.5	3.70273	587.116	0	883.2	3.01937	428.817	0	940.6	2.4723	333.845	0
47	Concrete unconfined	1740.8	2564.16	9.525	421.2	22.4455	8969.85	0	529.1	17.8214	4296.82	0	661.4	11.4134	1563.07	0	803	3.78374	610.019	0	875.3	3.09466	443.74	0	931.1	2.56284	348.139	0
48	Concrete unconfined	332.25	2618.57	9.525	414.1	22.7308	9366.99	0.0403166	520.1	18.2277	4602.34	0	651.1	11.9417	1692.7	0.00692899	792.9	4.22426	652.623	0	865.9	3.18425	462.196	0	920.1	2.66768	365.334	0.119058
49	Concrete unconfined	526.884	2641.12	9.525	437.1	21.7981	8121.84	0.099627	546.6	17.0205	3758.87	0	678.8	10.5096	1363.75	0.0513427	817.2	3.6484	572.339	0	887.7	2.97648	420.543	0	942	2.45895	331.78	0.175414
50	Concrete unconfined	526.884	2668.78	9.525	462.3	20.7478	6901.18	0.172743	575.3	15.6764	3018.78	0.0558796	708.5	8.93364	1099.6	0.114964	843.4	3.39869	509.798	0	911.3	2.75155	379.623	0	965.6	2.23403	298.449	0.245738
51	Concrete unconfined	526.884	2696.44	9.525	435.5	21.8637	8204.51	0.281335	544.3	17.1266	3825.55	0.179411	675.6	10.6769	1398.7	0.231724	813	3.68843	583.183	0	883.4	3.01746	428.446	0	937.1	2.50565	339.053	0.321538
52	Concrete unconfined	332.25	2718.99	9.525	410	22.8945	9601.28	0.368532	514.1	18.4965	4817.67	0.28092	643.2	12.3435	1798.69	0.333044	783.3	4.77732	699.755	0	856.2	3.2767	482.095	0	909.3	2.77061	382.94	0.384491
[truncated: 923 more rows]

## Sheet: 4
Fiber Number	Fiber Types	Area (mm^2)	x (mm)	y (mm)	15min				30min				60min				120min				180min				240min
[truncated: 902 more rows]

## Sheet: 5
Fiber Number	Fiber Types	Area (mm^2)	x (mm)	y (mm)	15min				30min				60min				120min				180min				240min
[truncated: 950 more rows]

[truncated: 16 more sheets: 6, 7, 8, 9, 10, 11, 12, 13, 14, 15, 16, 17, 18, 19, 20, 21]
