# Supplementary material for: Local and global response data from post-fire earthquake simulations of RC structural walls
Source: Data Brief. 2018 Jun 13;19:1650–7. doi: 10.1016/j.dib.2018.06.011 (PMC6141138; doi:10.1016/j.dib.2018.06.011)
Supplement: Supplementary file 12 — Supplementary material [file mmc12.xlsx]

## Sheet: 1
Fiber Number	Fiber Types	Area (mm^2)	x (mm)	y (mm)	15min				30min				60min				120min				180min				240min
					Max temp ( °C)	fc' or fy (MPa)	Ec or Es (MPa)	damage ratio	Max temp ( °C)	fc' or fy (MPa)	Ec or Es (MPa)	damage ratio	Max temp ( °C)	fc' or fy (MPa)	Ec or Es (MPa)	damage ratio	Max temp ( °C)	fc' or fy (MPa)	Ec or Es (MPa)	damage ratio	Max temp ( °C)	fc' or fy (MPa)	Ec or Es (MPa)	damage ratio	Max temp ( °C)	fc' or fy (MPa)	Ec or Es (MPa)	damage ratio
1	Concrete unconfined	362.902	9.525	9.525	581.7	15.3714	2874.94	1	706.2	9.05718	1112.98	1	838.1	3.44921	521.786	1	956.6	2.3198	310.842	1	1015.9	1.75463	235.354	1	1063.8	1.2981	183.101	1
2	Concrete unconfined	321.532	27.4892	9.525	513.9	18.5054	4825.01	1	628.7	13.0733	2009.67	1	766.7	5.72306	783.352	1	908.6	2.77728	384.107	1	982.9	2.06914	275.634	1	1036.9	1.55448	211.633	1
3	Concrete unconfined	446.515	47.6479	9.525	499.3	19.1524	5387.91	1	614.8	13.7637	2234.28	1	754.6	6.40399	845.977	1	898.8	2.87069	400.8	1	973.2	2.16159	288.269	1	1028.5	1.63454	220.959	1
4	Concrete unconfined	446.515	71.087	9.525	479	20.0356	6177.52	1	593.4	14.809	2629.69	1	732.7	7.61844	963.247	1	878.4	3.06511	437.822	1	952.8	2.35602	316.189	1	1010.3	1.808	241.917	1
5	Concrete unconfined	446.515	94.5261	9.525	465.4	20.6166	6761.71	1	577.8	15.5575	2961.74	1	713.5	8.6642	1070.78	1	858.7	3.25287	476.88	1	933.6	2.53901	344.329	1	992.5	1.97765	263.502	1
6	Concrete unconfined	446.515	117.965	9.525	461.6	20.7774	6933	1	573.9	15.7429	3051.2	1	707.1	9.00887	1107.74	1	848.8	3.34723	497.901	1	922.6	2.64385	361.362	1	980.9	2.0882	278.207	1
7	Concrete unconfined	446.515	141.404	9.525	436.8	21.8104	8137.29	1	545.3	17.0805	3796.42	1	676.1	10.6507	1393.19	1	816.8	3.65221	573.361	0.975283	891.5	2.94026	413.68	1	948.8	2.39414	321.894	1
8	Concrete unconfined	321.532	161.563	9.525	413.6	22.7508	9395.38	1	517.7	18.3354	4687.33	1	646.1	12.1963	1759.08	1	787.6	4.53016	678.532	0.913562	864	3.20236	466.023	1	921.1	2.65815	363.74	1
9	Concrete unconfined	446.515	181.722	9.525	436.8	21.8104	8137.29	1	545.2	17.0851	3799.32	1	675.3	10.6925	1402.01	1	813.1	3.68748	582.922	0.836415	886	2.99268	423.65	1	942.3	2.45609	331.338	1
10	Concrete unconfined	446.515	205.161	9.525	461.4	20.7858	6942.12	1	573.1	15.7808	3069.89	1	703.5	9.20188	1128.79	1	837	3.45969	524.314	0.74902	905.9	2.80302	388.64	1	961.6	2.27215	303.911	1
11	Concrete unconfined	446.515	228.6	9.525	462.2	20.752	6905.72	1	573	15.7855	3072.23	0.921306	702.5	9.25539	1134.67	1	835.3	3.47589	528.248	0.667898	903.3	2.8278	393.052	1	958.9	2.29788	307.639	1
12	Concrete unconfined	446.515	252.039	9.525	461.4	20.7858	6942.12	1	573.1	15.7808	3069.89	0.835758	703.5	9.20188	1128.79	1	836.5	3.46446	525.467	0.586065	904.1	2.82017	391.69	1	958.9	2.29788	307.639	1
13	Concrete unconfined	446.515	275.478	9.525	436.8	21.8104	8137.29	1	545.2	17.0851	3799.32	0.772236	675.1	10.703	1404.22	1	810.9	3.70844	588.698	0.512101	880.6	3.04415	433.671	1	934.1	2.53425	343.571	0.933819
14	Concrete unconfined	321.532	295.637	9.525	413.7	22.7468	9389.7	1	517.7	18.3354	4687.33	0.720642	645.8	12.2116	1763.14	1	784.1	4.73141	695.793	0.452327	855.9	3.27956	482.725	1	908.5	2.77824	384.274	0.874556
15	Concrete unconfined	446.515	315.796	9.525	436.8	21.8104	8137.29	1	545.2	17.0851	3799.32	0.627058	675.1	10.703	1404.22	0.950012	811	3.70749	588.434	0.372439	880.6	3.04415	433.671	1	933.9	2.53615	343.874	0.810091
16	Concrete unconfined	446.515	339.235	9.525	461.4	20.7858	6942.12	1	573.1	15.7808	3069.89	0.517774	703.6	9.19653	1128.2	0.849595	836.8	3.4616	524.775	0.282891	904.1	2.82017	391.69	1	958.3	2.3036	308.472	0.736016
17	Concrete unconfined	446.515	362.674	9.525	462.3	20.7478	6901.18	1	573.1	15.7808	3069.89	0.432298	702.8	9.23934	1132.9	0.765831	836	3.46922	526.624	0.201741	903.4	2.82684	392.882	0.98002	957.8	2.30837	309.168	0.664031
18	Concrete unconfined	446.515	386.113	9.525	461.8	20.7689	6923.9	0.913784	573.7	15.7523	3055.86	0.346227	704.7	9.13761	1121.75	0.680448	838.6	3.44444	520.641	0.119534	906.1	2.80111	388.303	0.911951	960.2	2.28549	305.84	0.5918
19	Concrete unconfined	446.515	409.552	9.525	438.6	21.7364	8044.88	0.834923	547.8	16.9651	3724.54	0.286894	678.9	10.5043	1362.67	0.6138	816.3	3.65698	574.642	0.0460164	886.1	2.99173	423.467	0.84679	939.9	2.47897	334.881	0.521691
20	Concrete unconfined	321.532	429.711	9.525	418.3	22.5623	9130.73	0.766861	524.3	18.0385	4457.21	0.237306	654.8	11.7525	1645.05	0.56079	795.2	4.09109	641.468	0	867	3.17377	459.995	0.791671	920.8	2.66101	364.218	0.46204
21	Concrete unconfined	2138.95	494.291	9.525	426	22.2513	8707.71	0.517165	534	17.5986	4138.93	0	665.7	11.1914	1511.62	0.323274	805.8	3.75705	602.356	0	877.2	3.07655	440.103	0.603673	932.5	2.5495	346.001	0.262428
22	Concrete unconfined	142.903	554.182	9.525	433.3	21.9539	8319.16	0.284464	542.5	17.2094	3878.57	0	674.6	10.729	1409.77	0.102626	814.5	3.67413	579.282	0	885.4	2.9984	424.752	0.429382	942.2	2.45705	331.485	0.0773569
23	Concrete unconfined	3552.1	651.164	9.525	434.6	21.9006	8251.27	0	543.9	17.145	3837.27	0	675.8	10.6664	1396.49	0	815.1	3.66842	577.731	0	885.8	2.99459	424.017	0.149337	942.3	2.45609	331.338	0
24	Concrete unconfined	142.903	748.145	9.525	434.8	21.8924	8240.86	0	544	17.1404	3834.34	0	675.5	10.6821	1399.8	0	814.3	3.67604	579.801	0	885.1	3.00126	425.304	0	941.3	2.46562	332.811	0
25	Concrete unconfined	3552.1	845.127	9.525	434.8	21.8924	8240.86	0	544	17.1404	3834.34	0	675.6	10.6769	1398.7	0	814.5	3.67413	579.282	0	885.2	3.0003	425.12	0	941.5	2.46372	332.516	0
26	Concrete unconfined	142.903	942.109	9.525	434.8	21.8924	8240.86	0	544.1	17.1358	3831.41	0	675.7	10.6716	1397.59	0	814.7	3.67223	578.764	0	885.3	2.99935	424.936	0	941.7	2.46181	332.221	0
27	Concrete unconfined	3552.1	1039.09	9.525	434.8	21.8924	8240.86	0	544.1	17.1358	3831.41	0	675.7	10.6716	1397.59	0	814.6	3.67318	579.023	0	885.3	2.99935	424.936	0	941.7	2.46181	332.221	0
28	Concrete unconfined	142.903	1136.07	9.525	434.8	21.8924	8240.86	0	544.1	17.1358	3831.41	0	675.7	10.6716	1397.59	0	814.6	3.67318	579.023	0	885.3	2.99935	424.936	0	941.6	2.46277	332.368	0
29	Concrete unconfined	3552.1	1233.05	9.525	434.8	21.8924	8240.86	0	544	17.1404	3834.34	0	675.7	10.6716	1397.59	0	814.6	3.67318	579.023	0	885.3	2.99935	424.936	0	941.6	2.46277	332.368	0
30	Concrete unconfined	142.903	1330.04	9.525	434.7	21.8965	8246.06	0	543.9	17.145	3837.27	0	675.6	10.6769	1398.7	0	814.5	3.67413	579.282	0	885.1	3.00126	425.304	0	941.5	2.46372	332.516	0
31	Concrete unconfined	3552.1	1427.02	9.525	435.5	21.8637	8204.51	0	544.8	17.1036	3810.96	0	676.3	10.6403	1390.99	0	815	3.66937	577.989	0	885.6	2.99649	424.384	0	941.9	2.45991	331.927	0
32	Concrete unconfined	142.903	1524	9.525	435.2	21.876	8220.07	0	544.3	17.1266	3825.55	0	675.5	10.6821	1399.8	0	814	3.6789	580.579	0	884.6	3.00602	426.226	0	940.8	2.47039	333.549	0
33	Concrete unconfined	3552.1	1620.98	9.525	435.5	21.8637	8204.51	0	544.8	17.1036	3810.96	0	676.3	10.6403	1390.99	0	815	3.66937	577.989	0	885.6	2.99649	424.384	0	941.9	2.45991	331.927	0
34	Concrete unconfined	142.903	1717.96	9.525	434.7	21.8965	8246.06	0	543.9	17.145	3837.27	0	675.6	10.6769	1398.7	0	814.5	3.67413	579.282	0	885.1	3.00126	425.304	0	941.5	2.46372	332.516	0
35	Concrete unconfined	3552.1	1814.95	9.525	434.8	21.8924	8240.86	0	544	17.1404	3834.34	0	675.7	10.6716	1397.59	0	814.6	3.67318	579.023	0	885.3	2.99935	424.936	0	941.6	2.46277	332.368	0
36	Concrete unconfined	142.903	1911.93	9.525	434.8	21.8924	8240.86	0	544.1	17.1358	3831.41	0	675.7	10.6716	1397.59	0	814.6	3.67318	579.023	0	885.3	2.99935	424.936	0	941.6	2.46277	332.368	0
37	Concrete unconfined	3552.1	2008.91	9.525	434.8	21.8924	8240.86	0	544.1	17.1358	3831.41	0	675.7	10.6716	1397.59	0	814.6	3.67318	579.023	0	885.3	2.99935	424.936	0	941.7	2.46181	332.221	0
38	Concrete unconfined	142.903	2105.89	9.525	434.8	21.8924	8240.86	0	544.1	17.1358	3831.41	0	675.7	10.6716	1397.59	0	814.7	3.67223	578.764	0	885.3	2.99935	424.936	0	941.7	2.46181	332.221	0
39	Concrete unconfined	3552.1	2202.87	9.525	434.8	21.8924	8240.86	0	544	17.1404	3834.34	0	675.6	10.6769	1398.7	0	814.5	3.67413	579.282	0	885.2	3.0003	425.12	0	941.5	2.46372	332.516	0
40	Concrete unconfined	142.903	2299.85	9.525	434.8	21.8924	8240.86	0	544	17.1404	3834.34	0	675.5	10.6821	1399.8	0	814.3	3.67604	579.801	0	885.1	3.00126	425.304	0	941.3	2.46562	332.811	0
41	Concrete unconfined	3552.1	2396.84	9.525	434.6	21.9006	8251.27	0	543.9	17.145	3837.27	0	675.8	10.6664	1396.49	0	815.1	3.66842	577.731	0	885.8	2.99459	424.017	0	942.3	2.45609	331.338	0
42	Concrete unconfined	142.903	2493.82	9.525	433.3	21.9539	8319.16	0	542.5	17.2094	3878.57	0	674.6	10.729	1409.77	0	814.5	3.67413	579.282	0	885.4	2.9984	424.752	0	942.2	2.45705	331.485	0
43	Concrete unconfined	2138.95	2553.71	9.525	426	22.2513	8707.71	0	534	17.5986	4138.93	0	665.7	11.1914	1511.62	0	805.8	3.75705	602.356	0	877.2	3.07655	440.103	0.16297	932.5	2.5495	346.001	0
44	Concrete unconfined	321.532	2618.29	9.525	418.3	22.5623	9130.73	0.0680049	524.3	18.0385	4457.21	0	654.8	11.7525	1645.05	0	795.2	4.09109	641.468	0	867	3.17377	459.995	0.402747	920.8	2.66101	364.218	0.135493
45	Concrete unconfined	446.515	2638.45	9.525	438.6	21.7364	8044.88	0.119783	547.8	16.9651	3724.54	0	678.9	10.5043	1362.67	0.0193773	816.3	3.65698	574.642	0.0124539	886.1	2.99173	423.467	0.473222	939.9	2.47897	334.881	0.193842
46	Concrete unconfined	446.515	2661.89	9.525	461.8	20.7689	6923.9	0.178947	573.7	15.7523	3055.86	0.00756983	704.7	9.13761	1121.75	0.0740297	838.6	3.44444	520.641	0.0758212	906.1	2.80111	388.303	0.556489	960.2	2.28549	305.84	0.262543
47	Concrete unconfined	446.515	2685.33	9.525	462.3	20.7478	6901.18	0.254168	573.1	15.7808	3069.89	0.0795701	702.8	9.23934	1132.9	0.153372	836	3.46922	526.624	0.147998	903.4	2.82684	392.882	0.643327	957.8	2.30837	309.168	0.333707
48	Concrete unconfined	446.515	2708.77	9.525	461.4	20.7858	6942.12	0.330376	573.1	15.7808	3069.89	0.150881	703.6	9.19653	1128.2	0.230534	836.8	3.4616	524.775	0.219097	904.1	2.82017	391.69	0.729692	958.3	2.3036	308.472	0.404594
49	Concrete unconfined	446.515	2732.2	9.525	436.8	21.8104	8137.29	0.421048	545.2	17.0851	3799.32	0.250776	675.1	10.703	1404.22	0.330981	811	3.70749	588.434	0.298886	880.6	3.04415	433.671	0.81939	933.9	2.53615	343.874	0.477977
50	Concrete unconfined	321.532	2752.36	9.525	413.7	22.7468	9389.7	0.497296	517.7	18.3354	4687.33	0.33686	645.8	12.2116	1763.14	0.422259	784.1	4.73141	695.793	0.370531	855.9	3.27956	482.725	0.897628	908.5	2.77824	384.274	0.542031
51	Concrete unconfined	446.515	2772.52	9.525	436.8	21.8104	8137.29	0.550092	545.2	17.0851	3799.32	0.371899	675.1	10.703	1404.22	0.463418	810.9	3.70844	588.698	0.421178	880.6	3.04415	433.671	0.967823	934.1	2.53425	343.571	0.599818
52	Concrete unconfined	446.515	2795.96	9.525	461.4	20.7858	6942.12	0.611494	573.1	15.7808	3069.89	0.416166	703.5	9.20188	1128.79	0.520016	836.5	3.46446	525.467	0.484604	904.1	2.82017	391.69	1	958.9	2.29788	307.639	0.668421
53	Concrete unconfined	446.515	2819.4	9.525	462.2	20.752	6905.72	0.686602	573	15.7855	3072.23	0.487567	702.5	9.25539	1134.67	0.598459	835.3	3.47589	528.248	0.556263	903.3	2.8278	393.052	1	958.9	2.29788	307.639	0.739353
54	Concrete unconfined	446.515	2842.84	9.525	461.4	20.7858	6942.12	0.762631	573.1	15.7808	3069.89	0.558788	703.5	9.20188	1128.79	0.675605	837	3.45969	524.314	0.627173	905.9	2.80302	388.64	1	961.6	2.27215	303.911	0.810092
55	Concrete unconfined	446.515	2866.28	9.525	436.8	21.8104	8137.29	0.850185	545.2	17.0851	3799.32	0.653564	675.3	10.6925	1402.01	0.771262	813.1	3.68748	582.922	0.704838	886	2.99268	423.65	1	942.3	2.45609	331.338	0.882505
56	Concrete unconfined	321.532	2886.44	9.525	413.6	22.7508	9395.38	0.923968	517.7	18.3354	4687.33	0.734951	646.1	12.1963	1759.08	0.857214	787.6	4.53016	678.532	0.773891	864	3.20236	466.023	1	921.1	2.65815	363.74	0.945339
57	Concrete unconfined	446.515	2906.6	9.525	436.8	21.8104	8137.29	0.979229	545.3	17.0805	3796.42	0.77461	676.1	10.6507	1393.19	0.90321	816.8	3.65221	573.361	0.826151	891.5	2.94026	413.68	1	948.8	2.39414	321.894	1
58	Concrete unconfined	446.515	2930.03	9.525	461.6	20.7774	6933	1	573.9	15.7429	3051.2	0.823455	707.1	9.00887	1107.74	0.963151	848.8	3.34723	497.901	0.890209	922.6	2.64385	361.362	1	980.9	2.0882	278.207	1
59	Concrete unconfined	446.515	2953.47	9.525	465.4	20.6166	6761.71	1	577.8	15.5575	2961.74	0.891898	713.5	8.6642	1070.78	1	858.7	3.25287	476.88	0.959914	933.6	2.53901	344.329	1	992.5	1.97765	263.502	1
60	Concrete unconfined	446.515	2976.91	9.525	479	20.0356	6177.52	1	593.4	14.809	2629.69	0.95222	732.7	7.61844	963.247	1	878.4	3.06511	437.822	1	952.8	2.35602	316.189	1	1010.3	1.808	241.917	1
61	Concrete unconfined	446.515	3000.35	9.525	499.3	19.1524	5387.91	1	614.8	13.7637	2234.28	1	754.6	6.40399	845.977	1	898.8	2.87069	400.8	1	973.2	2.16159	288.269	1	1028.5	1.63454	220.959	1
62	Concrete unconfined	321.532	3020.51	9.525	513.9	18.5054	4825.01	1	628.7	13.0733	2009.67	1	766.7	5.72306	783.352	1	908.6	2.77728	384.107	1	982.9	2.06914	275.634	1	1036.9	1.55448	211.633	1
63	Concrete unconfined	362.903	3038.47	9.525	581.7	15.3714	2874.94	1	706.2	9.05718	1112.98	1	838.1	3.44921	521.786	1	956.6	2.3198	310.842	1	1015.9	1.75463	235.354	1	1063.8	1.2981	183.101	1
64	Concrete unconfined	321.532	9.525	27.4892	513.9	18.5054	4825.01	1	628.7	13.0733	2009.67	1	766.7	5.72306	783.352	1	908.5	2.77824	384.274	1	982.9	2.06914	275.634	1	1036.9	1.55448	211.633	1
65	Steel	284.878	27.4892	27.4892	460.6	413.686	199948	1	563.8	398.325	198290	0	693.8	367.025	194911	0	831.5	333.872	191331	0	921	312.323	189005	0	986.1	296.65	187313	0
66	Concrete confined	395.613	47.6479	27.4892	423	35.5603	8870.94	1	520.1	29.9811	4602.34	0.70098	645.5	21.4951	1767.21	0.461333	785.9	10.0033	686.901	0	876.4	7.35658	441.63	0	946.6	6.13822	325.067	0
67	Concrete confined	395.613	71.087	27.4892	370.1	38.1641	12044	1	458	33.4619	7098.53	0.773322	575	26.1743	3025.7	0.772485	714.9	15.9739	1062.78	0	812.8	8.33991	583.706	0	884.9	7.10802	425.672	0
68	Concrete confined	395.613	94.5261	27.4892	338.9	39.6047	14088.7	1	421.6	35.3591	8947.81	0.761511	532.9	28.7339	4173.87	0.835374	671.1	19.2612	1449.1	0	769.9	11.241	767.031	0	844	7.74074	508.46	0
69	Concrete confined	395.613	117.965	27.4892	322.5	40.3343	15172.5	1	402	36.3391	10068.4	0.721894	509.6	30.0827	4985.5	0.825784	645.2	21.0882	1771.29	0	741.7	13.6122	914.408	0	814.7	8.1893	578.764	0
70	Concrete confined	395.613	141.404	27.4892	314.3	40.6921	15709.3	1	391.6	36.8477	10694.1	0.671919	495.9	30.8543	5513.42	0.791143	626	22.3922	2051.5	0	719.3	15.3981	1037.79	0	789.4	9.38216	669.702	0
71	Steel	284.878	161.563	27.4892	311.1	413.686	199948	1	387.2	413.686	199948	0	489.6	413.686	199948	0	616	385.757	196933	0	707.6	363.703	194552	0	776.1	347.21	192771	0
72	Concrete confined	395.613	181.722	27.4892	311.7	40.8046	15878.2	1	387.7	37.0363	10933.8	0.572672	489.4	31.215	5760.85	0.69589	615.5	23.0882	2222.4	0	704.6	16.5278	1122.33	0	772.4	10.8847	754.349	0
73	Concrete confined	395.613	205.161	27.4892	312.1	40.7873	15852.2	0.945937	387.6	37.0411	10939.9	0.512905	488.4	31.2702	5799.8	0.635052	612.7	23.2719	2270.3	0	698.4	16.9948	1164.65	0	765.3	11.4946	790.524	0
74	Concrete confined	395.613	228.6	27.4892	311.7	40.8046	15878.2	0.883165	386.9	37.0749	10983.2	0.453849	487	31.3473	5854.72	0.57541	609.8	23.4612	2320.98	0	693.7	17.3453	1210.19	0	759.7	11.9687	819.403	0
75	Concrete confined	395.613	252.039	27.4892	312	40.7916	15858.7	0.820196	387.5	37.046	10946.1	0.393283	487.8	31.3032	5823.28	0.510499	610.4	23.4221	2310.4	0	693	17.3972	1217.09	0	757.4	12.1617	831.355	0
76	Concrete confined	395.613	275.478	27.4892	311.2	40.8261	15910.6	0.757605	386.7	37.0845	10995.6	0.334445	487.1	31.3418	5850.78	0.449407	608.8	23.5262	2338.72	0	691.6	17.5009	1230.97	0	752.5	12.5696	856.996	0
77	Steel	284.878	295.637	27.4892	310.1	413.686	199948	0	385.4	413.686	199948	0	485.6	413.686	199948	0	606.2	388.116	197188	0	689.6	368.037	195020	0	748.4	353.88	193491	0
78	Concrete confined	395.613	315.796	27.4892	311.2	40.8261	15910.6	0.649497	386.8	37.0797	10989.4	0.231417	487.2	31.3363	5846.85	0.340955	609	23.5132	2335.16	0	691.4	17.5157	1232.96	0	751.7	12.6358	861.206	0
79	Concrete confined	395.613	339.235	27.4892	312.2	40.783	15845.8	0.586171	387.8	37.0315	10927.6	0.170129	488.3	31.2757	5803.71	0.274728	610.9	23.3895	2301.63	0	692.5	17.4343	1222.03	0	755.8	12.2954	839.7	0
80	Concrete confined	395.613	362.674	27.4892	312.4	40.7743	15832.8	0.523177	387.8	37.0315	10927.6	0.110244	488.3	31.2757	5803.71	0.211694	611	23.3829	2299.87	0	692.6	17.4269	1221.04	0	756.4	12.2453	836.568	0
81	Concrete confined	395.613	386.113	27.4892	313.8	40.7138	15741.8	0.459489	390.1	36.9204	10786	0.0466509	491.5	31.0988	5679.83	0.137924	614.9	23.1276	2232.58	0	696.7	17.1219	1180.97	0	759.8	11.9603	818.885	0
82	Concrete confined	395.613	409.552	27.4892	315.4	40.6444	15637.6	0.395551	392.9	36.7845	10614.9	0	495.6	30.871	5524.63	0.0596643	619.6	22.8179	2154.07	0	702.2	16.7092	1136.43	0	763.5	11.6476	799.773	0
83	Steel	284.878	429.711	27.4892	316	413.686	199948	0	394.1	413.686	199948	0	497.4	413.686	199948	0	621.5	384.433	196790	0	704.7	364.401	194627	0	765.4	349.787	193049	0
84	Concrete unconfined	1895.12	494.291	27.4892	318	26.3594	15467.7	0.554093	396.7	23.4201	10384.8	0.104728	500.9	19.082	5325.95	0.475138	626.5	13.1832	2043.69	0	709.8	8.8637	1092.07	0.665108	772.2	5.4112	755.361	0.306474
85	Steel	126.613	554.182	27.4892	319.9	413.686	199948	0	399.3	413.686	199948	0	504.4	412.626	199834	0	631.3	382.073	196535	0	714.6	362.017	194370	0	779.2	346.464	192691	0
86	Concrete unconfined	3147.17	651.164	27.4892	319	26.3239	15402.3	0	397.9	23.373	10312.7	0	502.5	19.0115	5261.73	0	628.9	13.0633	2006.61	0	712.3	8.72898	1077.67	0.225392	776.4	5.17206	734.183	0
87	Steel	126.613	748.145	27.4892	318.1	413.686	199948	0	396.6	413.686	199948	0	500.6	413.541	199932	0	626.6	383.205	196657	0	710	363.125	194489	0	774	347.716	192826	0
88	Concrete unconfined	3147.17	845.127	27.4892	318.2	26.3523	15454.7	0	396.8	23.4162	10378.8	0	500.9	19.082	5325.95	0	626.9	13.1633	2037.47	0	710.3	8.83678	1089.19	0	774.3	5.29174	744.751	0
89	Steel	126.613	942.109	27.4892	318.4	413.686	199948	0	397	413.686	199948	0	501.2	413.397	199917	0	627.2	383.06	196642	0	710.5	363.005	194476	0	774.6	347.571	192810	0
90	Concrete unconfined	3147.17	1039.09	27.4892	318.3	26.3487	15448.1	0	397	23.4083	10366.7	0	501.1	19.0732	5317.88	0	627.2	13.1483	2032.81	0	710.5	8.82601	1088.03	0	774.5	5.28035	743.742	0
91	Steel	126.613	1136.07	27.4892	318.3	413.686	199948	0	396.9	413.686	199948	0	501.1	413.421	199919	0	627.1	383.084	196644	0	710.5	363.005	194476	0	774.5	347.596	192813	0
92	Concrete unconfined	3147.17	1233.05	27.4892	318.3	26.3487	15448.1	0	396.9	23.4123	10372.8	0	501.1	19.0732	5317.88	0	627.1	13.1533	2034.36	0	710.4	8.83139	1088.61	0	774.4	5.28604	744.247	0
93	Steel	126.613	1330.04	27.4892	318.3	413.686	199948	0	396.9	413.686	199948	0	501	413.445	199922	0	627.1	383.084	196644	0	710.4	363.029	194479	0	774.4	347.62	192815	0
94	Concrete unconfined	3147.17	1427.02	27.4892	318	26.3594	15467.7	0	396.5	23.4279	10396.8	0	500.5	19.0996	5342.12	0	626.4	13.1882	2045.25	0	709.7	8.86908	1092.65	0	773.6	5.33158	748.283	0
95	Steel	126.613	1524	27.4892	317.7	413.686	199948	0	396.1	413.686	199948	0	499.9	413.686	199948	0	625.7	383.421	196681	0	708.9	363.39	194518	0	772.8	348.005	192857	0
96	Concrete unconfined	3147.17	1620.98	27.4892	318	26.3594	15467.7	0	396.5	23.4279	10396.8	0	500.5	19.0996	5342.12	0	626.4	13.1882	2045.25	0	709.7	8.86908	1092.65	0	773.6	5.33158	748.283	0
97	Steel	126.613	1717.96	27.4892	318.3	413.686	199948	0	396.9	413.686	199948	0	501	413.445	199922	0	627.1	383.084	196644	0	710.4	363.029	194479	0	774.4	347.62	192815	0
98	Concrete unconfined	3147.17	1814.95	27.4892	318.3	26.3487	15448.1	0	396.9	23.4123	10372.8	0	501.1	19.0732	5317.88	0	627.1	13.1533	2034.36	0	710.4	8.83139	1088.61	0	774.4	5.28604	744.247	0
99	Steel	126.613	1911.93	27.4892	318.3	413.686	199948	0	396.9	413.686	199948	0	501.1	413.421	199919	0	627.1	383.084	196644	0	710.5	363.005	194476	0	774.5	347.596	192813	0
100	Concrete unconfined	3147.17	2008.91	27.4892	318.3	26.3487	15448.1	0	397	23.4083	10366.7	0	501.1	19.0732	5317.88	0	627.2	13.1483	2032.81	0	710.5	8.82601	1088.03	0	774.5	5.28035	743.742	0
101	Steel	126.613	2105.89	27.4892	318.4	413.686	199948	0	397	413.686	199948	0	501.2	413.397	199917	0	627.2	383.06	196642	0	710.5	363.005	194476	0	774.6	347.571	192810	0
102	Concrete unconfined	3147.17	2202.87	27.4892	318.2	26.3523	15454.7	0	396.8	23.4162	10378.8	0	500.9	19.082	5325.95	0	626.9	13.1633	2037.47	0	710.3	8.83678	1089.19	0	774.3	5.29174	744.751	0
103	Steel	126.613	2299.85	27.4892	318.1	413.686	199948	0	396.6	413.686	199948	0	500.6	413.541	199932	0	626.6	383.205	196657	0	710	363.125	194489	0	774	347.716	192826	0
104	Concrete unconfined	3147.17	2396.84	27.4892	319	26.3239	15402.3	0	397.9	23.373	10312.7	0	502.5	19.0115	5261.73	0	628.9	13.0633	2006.61	0	712.3	8.72898	1077.67	0	776.4	5.17206	734.183	0
105	Steel	126.613	2493.82	27.4892	319.9	413.686	199948	0	399.3	413.686	199948	0	504.4	412.626	199834	0	631.3	382.073	196535	0	714.6	362.017	194370	0	779.2	346.464	192691	0
106	Concrete unconfined	1895.12	2553.71	27.4892	318	26.3594	15467.7	0	396.7	23.4201	10384.8	0	500.9	19.082	5325.95	0	626.5	13.1832	2043.69	0	709.8	8.8637	1092.07	0.238683	772.2	5.4112	755.361	0
107	Steel	284.878	2618.29	27.4892	316	413.686	199948	0	394.1	413.686	199948	0	497.4	413.686	199948	0	621.5	384.433	196790	0	704.7	364.401	194627	0	765.4	349.787	193049	0
108	Concrete confined	395.613	2638.45	27.4892	315.4	40.6444	15637.6	0	392.9	36.7845	10614.9	0	495.6	30.871	5524.63	0	619.6	22.8179	2154.07	0	702.2	16.7092	1136.43	0	763.5	11.6476	799.773	0
109	Concrete confined	395.613	2661.89	27.4892	313.8	40.7138	15741.8	0	390.1	36.9204	10786	0	491.5	31.0988	5679.83	0	614.9	23.1276	2232.58	0	696.7	17.1219	1180.97	0	759.8	11.9603	818.885	0
110	Concrete confined	395.613	2685.33	27.4892	312.4	40.7743	15832.8	0.00128915	387.8	37.0315	10927.6	0	488.3	31.2757	5803.71	0	611	23.3829	2299.87	0	692.6	17.4269	1221.04	0	756.4	12.2453	836.568	0
111	Concrete confined	395.613	2708.77	27.4892	312.2	40.783	15845.8	0.0540711	387.8	37.0315	10927.6	0	488.3	31.2757	5803.71	0	610.9	23.3895	2301.63	0	692.5	17.4343	1222.03	0	755.8	12.2954	839.7	0
112	Concrete confined	395.613	2732.2	27.4892	311.2	40.8261	15910.6	0.107464	386.8	37.0797	10989.4	0	487.2	31.3363	5846.85	0	609	23.5132	2335.16	0	691.4	17.5157	1232.96	0	751.7	12.6358	861.206	0
113	Steel	284.878	2752.36	27.4892	310.1	413.686	199948	0	385.4	413.686	199948	0	485.6	413.686	199948	0	606.2	388.116	197188	0	689.6	368.037	195020	0	748.4	353.88	193491	0
114	Concrete confined	395.613	2772.52	27.4892	311.2	40.8261	15910.6	0.197901	386.7	37.0845	10995.6	0.0507239	487.1	31.3418	5850.78	0	608.8	23.5262	2338.72	0	691.6	17.5009	1230.97	0	752.5	12.5696	856.996	0
115	Concrete confined	395.613	2795.96	27.4892	312	40.7916	15858.7	0.249929	387.5	37.046	10946.1	0.0994041	487.8	31.3032	5823.28	0.0298235	610.4	23.4221	2310.4	0	693	17.3972	1217.09	0	757.4	12.1617	831.355	0
116	Concrete confined	395.613	2819.4	27.4892	311.7	40.8046	15878.2	0.302731	386.9	37.0749	10983.2	0.150237	487	31.3473	5854.72	0.0907002	609.8	23.4612	2320.98	0	693.7	17.3453	1210.19	0	759.7	11.9687	819.403	0
117	Concrete confined	395.613	2842.84	27.4892	312.1	40.7873	15852.2	0.355077	387.6	37.0411	10939.9	0.199152	488.4	31.2702	5799.8	0.144154	612.7	23.2719	2270.3	0	698.4	16.9948	1164.65	0	765.3	11.4946	790.524	0
118	Concrete confined	395.613	2866.28	27.4892	311.7	40.8046	15878.2	0.407922	387.7	37.0363	10933.8	0.248963	489.4	31.215	5760.85	0.199172	615.5	23.0882	2222.4	0	704.6	16.5278	1122.33	0	772.4	10.8847	754.349	0
119	Steel	284.878	2886.44	27.4892	311.1	413.686	199948	0	387.2	413.686	199948	0	489.6	413.686	199948	0	616	385.757	196933	0	707.6	363.703	194552	0	776.1	347.21	192771	0
120	Concrete confined	395.613	2906.6	27.4892	314.3	40.6921	15709.3	0.496987	391.6	36.8477	10694.1	0.329733	495.9	30.8543	5513.42	0.279223	626	22.3922	2051.5	0	719.3	15.3981	1037.79	0	789.4	9.38216	669.702	0
121	Concrete confined	395.613	2930.03	27.4892	322.5	40.3343	15172.5	0.54526	402	36.3391	10068.4	0.365653	509.6	30.0827	4985.5	0.292895	645.2	21.0882	1771.29	0	741.7	13.6122	914.408	0	814.7	8.1893	578.764	0
122	Concrete confined	395.613	2953.47	27.4892	338.9	39.6047	14088.7	0.588691	421.6	35.3591	8947.81	0.386206	532.9	28.7339	4173.87	0.264611	671.1	19.2612	1449.1	0	769.9	11.241	767.031	0	844	7.74074	508.46	0
123	Concrete confined	395.613	2976.91	27.4892	370.1	38.1641	12044	0.619762	458	33.4619	7098.53	0.365873	575	26.1743	3025.7	0.113587	714.9	15.9739	1062.78	0	812.8	8.33991	583.706	0	884.9	7.10802	425.672	0
124	Concrete confined	395.613	3000.35	27.4892	423	35.5603	8870.94	0.616256	520.1	29.9811	4602.34	0.222631	645.5	21.4951	1767.21	0	785.9	10.0033	686.901	0	876.4	7.35658	441.63	0	946.6	6.13822	325.067	0
125	Steel	284.878	3020.51	27.4892	460.6	413.686	199948	0	563.8	398.325	198290	0	693.8	367.025	194911	0	831.5	333.872	191331	0	921	312.323	189005	0	986.1	296.65	187313	0
126	Concrete unconfined	321.532	3038.47	27.4892	513.9	18.5054	4825.01	1	628.7	13.0733	2009.67	1	766.7	5.72306	783.352	1	908.5	2.77824	384.274	1	982.9	2.06914	275.634	1	1036.9	1.55448	211.633	1
127	Concrete unconfined	411.604	9.525	46.7316	500.3	19.1084	5350.22	1	615.8	13.7144	2217.33	1	755.7	6.34238	840.223	1	899.8	2.86115	399.066	1	974.1	2.15301	287.08	1	1029.3	1.62691	220.062	1
128	Concrete confined	364.682	27.4892	46.7316	425.3	35.4424	8745.61	1	522.8	29.8224	4508.52	0.757915	648.5	21.284	1726.92	0.534209	788.9	9.73005	672.152	0	879	7.316	436.686	0	949.1	6.09852	321.464	0
129	Concrete confined	506.437	47.6479	46.7316	368	38.2633	12179.2	1	454.8	33.6328	7248.33	0.844105	570.1	26.4806	3141	0.869793	702.6	16.924	1134.08	0	801.2	8.51735	615.008	0	875.9	7.24792	442.588	0
130	Concrete confined	506.437	71.087	46.7316	314.9	40.6661	15670.2	1	392	36.8282	10669.7	0.851981	493.1	31.0101	5618.8	0.988008	619.5	22.8245	2155.71	0	718.3	15.4759	1043.44	0	795.1	8.86419	641.952	0
131	Concrete confined	506.437	94.5261	46.7316	280.6	42.1135	17822.7	1	351.4	38.7399	13262.5	0.819368	442.9	33.6974	7827.28	0.994328	566.2	26.2059	3235.95	0.253177	660.9	19.7098	1569.15	0.29285	739.6	13.6231	925.72	0
132	Concrete confined	506.437	117.965	46.7316	258.3	43.0109	19090.4	1	324.7	39.9336	15027.7	0.774328	411.3	35.2901	9526.61	0.965783	530.1	28.3441	4264.12	0.342932	622.3	22.3264	2110.2	0.493627	699.3	16.7403	1156.07	0
133	Concrete confined	506.437	141.404	46.7316	251.2	43.2895	19465.8	1	315.6	40.3291	15624.6	0.721358	401.9	35.7498	10074.3	0.91736	518.3	29.0184	4665.94	0.323159	609.6	23.1516	2324.52	0.496927	683.4	17.9052	1314.78	0
134	Concrete confined	364.682	161.563	46.7316	253.3	43.2074	19356.3	1	317.3	40.2557	15513.5	0.672096	405.4	35.5794	9868.3	0.866943	518.8	28.99	4648.19	0.269023	608.9	23.1966	2336.94	0.445062	679.8	18.1643	1352.98	0
135	Concrete confined	506.437	181.722	46.7316	243	43.6068	19880.9	1	304.1	40.8208	16367.6	0.629187	387.5	36.4415	10946.1	0.833557	495.6	30.2829	5524.63	0.293435	582.9	24.8332	2848.76	0.518936	653	20.0418	1668.08	0
136	Concrete confined	506.437	205.161	46.7316	232.4	44.0102	20387.3	0.955861	290.5	41.3905	17222.2	0.578549	368.4	37.3363	12153.4	0.792299	472.3	31.5378	6459.7	0.299557	554.8	26.5296	3530.47	0.572311	623.9	21.9854	2084.62	0
137	Concrete confined	506.437	228.6	46.7316	230.6	44.078	20469.9	0.89557	288	41.4938	17375.8	0.523931	364.9	37.4975	12379.7	0.741067	465.9	31.8751	6739.44	0.25985	546.7	27.0053	3756	0.54691	614	22.6257	2247.93	0
138	Concrete confined	506.437	252.039	46.7316	231.6	44.0404	20424.1	0.835139	289.1	41.4484	17308.3	0.467958	366.3	37.4331	12289	0.686775	465.8	31.8804	6743.89	0.205189	545.5	27.0753	3790.62	0.498618	610.9	22.8241	2301.63	0
139	Concrete confined	506.437	275.478	46.7316	241	43.6836	19979.1	0.77368	300.7	40.9644	16584	0.406847	381.9	36.7065	11294.7	0.620804	483.3	30.9507	6002.11	0.101324	563.1	26.0361	3313.49	0.377415	626.8	21.7959	2039.02	0
140	Concrete confined	364.682	295.637	46.7316	250	43.3362	19527.9	0.720131	311.9	40.4883	15865.2	0.352347	395.9	36.0398	10433	0.560232	500.9	29.9914	5325.95	0	579.6	25.0362	2921.36	0.251532	642.4	20.7607	1809.76	0
141	Concrete confined	506.437	315.796	46.7316	241.1	43.6797	19974.2	0.669414	300.9	40.956	16571.4	0.310558	382.1	36.6971	11282.2	0.527445	483.4	30.9453	5998.09	0.00371881	562.3	26.0839	3333.8	0.286473	624.9	21.9201	2068.78	0
142	Concrete confined	506.437	339.235	46.7316	232	44.0253	20405.8	0.610472	289.7	41.4236	17271.5	0.260989	367	37.4009	12243.8	0.487528	465.3	31.9066	6766.18	0.00252329	543.5	27.1917	3849.02	0.311958	606	23.1357	2389.11	0
143	Concrete confined	506.437	362.674	46.7316	231.5	44.0441	20428.7	0.550186	289.2	41.4442	17302.2	0.205704	366.4	37.4285	12282.6	0.434645	464.7	31.938	6793	0	542.9	27.2265	3866.72	0.262358	605.4	23.1737	2400.05	0
144	Concrete confined	506.437	386.113	46.7316	234.1	43.9461	20308.4	0.489235	292.5	41.3075	17098.5	0.148164	370.7	37.2299	12005.5	0.377043	469.6	31.6805	6576.5	0	548.1	26.9235	3716.01	0.188282	610.3	22.8624	2312.16	0
145	Concrete confined	506.437	409.552	46.7316	245.7	43.5029	19746.4	0.425694	307.3	40.6849	16162.4	0.0822542	390.6	36.2938	10755.3	0.300278	493.7	30.3869	5596.06	0	572.6	25.4635	3081.63	0.0112635	634	21.3214	1929.95	0
146	Concrete confined	364.682	429.711	46.7316	256.5	43.0819	19186.9	0.36993	320.8	40.1038	15284.2	0.0228004	407.7	35.4669	9734.25	0.228335	515	29.2048	4784.76	0	593.5	24.174	2627.69	0	656.3	19.8153	1626.09	0
147	Concrete unconfined	2426	494.291	46.7316	256.3	28.4549	19197.6	0.564067	320.8	26.2599	15284.2	0.132742	407.9	22.9781	9722.64	0.531543	515.3	18.4429	4773.84	0.0344656	594.2	14.7703	2613.71	0.750588	658.4	11.5678	1599.87	0.38461
148	Concrete unconfined	162.081	554.182	46.7316	255.2	28.4906	19256.1	0.34112	319.7	26.299	15356.4	0.035499	406.7	23.0257	9792.4	0.340202	514.3	18.4876	4810.34	0	593.7	14.7945	2623.69	0.591655	659.5	11.5112	1586.29	0.209803
149	Concrete unconfined	4028.79	651.164	46.7316	253.3	28.552	19356.3	0	317.2	26.3877	15520.1	0	403.5	23.1524	9979.84	0.0338147	510.4	18.6614	4955.26	0	589.9	14.9779	2700.75	0.337444	655.3	11.7269	1638.71	0
150	Concrete unconfined	162.081	748.145	46.7316	251.9	28.5971	19429.4	0	315.3	26.455	15644.1	0	401.2	23.2432	10115.8	0	507.5	18.7903	5065.73	0	587.1	15.1126	2759	0.083017	652.2	11.8855	1678.4	0
151	Concrete unconfined	4028.79	845.127	46.7316	252.1	28.5907	19419	0	315.6	26.4444	15624.6	0	401.5	23.2314	10098	0	507.9	18.7725	5050.36	0	587.3	15.103	2754.79	0	652.5	11.8702	1674.52	0
152	Concrete unconfined	162.081	942.109	46.7316	252.3	28.5842	19408.6	0	315.8	26.4373	15611.5	0	401.7	23.2235	10086.2	0	508.1	18.7636	5042.68	0	587.6	15.0886	2748.5	0	652.7	11.8599	1671.94	0
153	Concrete unconfined	4028.79	1039.09	46.7316	252.3	28.5842	19408.6	0	315.8	26.4373	15611.5	0	401.7	23.2235	10086.2	0	508.1	18.7636	5042.68	0	587.6	15.0886	2748.5	0	652.7	11.8599	1671.94	0
154	Concrete unconfined	162.081	1136.07	46.7316	252.2	28.5875	19413.8	0	315.7	26.4408	15618	0	401.7	23.2235	10086.2	0	508.1	18.7636	5042.68	0	587.5	15.0934	2750.6	0	652.7	11.8599	1671.94	0
155	Concrete unconfined	4028.79	1233.05	46.7316	252.2	28.5875	19413.8	0	315.7	26.4408	15618	0	401.7	23.2235	10086.2	0	508.1	18.7636	5042.68	0	587.5	15.0934	2750.6	0	652.7	11.8599	1671.94	0
156	Concrete unconfined	162.081	1330.04	46.7316	252.3	28.5842	19408.6	0	315.7	26.4408	15618	0	401.7	23.2235	10086.2	0	508.1	18.7636	5042.68	0	587.5	15.0934	2750.6	0	652.6	11.8651	1673.23	0
157	Concrete unconfined	4028.79	1427.02	46.7316	251.5	28.61	19450.2	0	314.8	26.4726	15676.7	0	400.5	23.2708	10157.4	0	506.6	18.8302	5100.49	0	586	15.1655	2782.22	0	650.9	11.9519	1695.31	0
158	Concrete unconfined	162.081	1524	46.7316	251.4	28.6132	19455.4	0	314.6	26.4797	15689.8	0	400.2	23.2826	10175.3	0	506.2	18.8479	5116.01	0	585.6	15.1847	2790.72	0	650.6	11.9672	1699.23	0
159	Concrete unconfined	4028.79	1620.98	46.7316	251.5	28.61	19450.2	0	314.8	26.4726	15676.7	0	400.5	23.2708	10157.4	0	506.6	18.8302	5100.49	0	586	15.1655	2782.22	0	650.9	11.9519	1695.31	0
160	Concrete unconfined	162.081	1717.96	46.7316	252.3	28.5842	19408.6	0	315.7	26.4408	15618	0	401.7	23.2235	10086.2	0	508.1	18.7636	5042.68	0	587.5	15.0934	2750.6	0	652.6	11.8651	1673.23	0
161	Concrete unconfined	4028.79	1814.95	46.7316	252.2	28.5875	19413.8	0	315.7	26.4408	15618	0	401.7	23.2235	10086.2	0	508.1	18.7636	5042.68	0	587.5	15.0934	2750.6	0	652.7	11.8599	1671.94	0
162	Concrete unconfined	162.081	1911.93	46.7316	252.2	28.5875	19413.8	0	315.7	26.4408	15618	0	401.7	23.2235	10086.2	0	508.1	18.7636	5042.68	0	587.5	15.0934	2750.6	0	652.7	11.8599	1671.94	0
163	Concrete unconfined	4028.79	2008.91	46.7316	252.3	28.5842	19408.6	0	315.8	26.4373	15611.5	0	401.7	23.2235	10086.2	0	508.1	18.7636	5042.68	0	587.6	15.0886	2748.5	0	652.7	11.8599	1671.94	0
164	Concrete unconfined	162.081	2105.89	46.7316	252.3	28.5842	19408.6	0	315.8	26.4373	15611.5	0	401.7	23.2235	10086.2	0	508.1	18.7636	5042.68	0	587.6	15.0886	2748.5	0	652.7	11.8599	1671.94	0
165	Concrete unconfined	4028.79	2202.87	46.7316	252.1	28.5907	19419	0	315.6	26.4444	15624.6	0	401.5	23.2314	10098	0	507.9	18.7725	5050.36	0	587.3	15.103	2754.79	0	652.5	11.8702	1674.52	0
166	Concrete unconfined	162.081	2299.85	46.7316	251.9	28.5971	19429.4	0	315.3	26.455	15644.1	0	401.2	23.2432	10115.8	0	507.5	18.7903	5065.73	0	587.1	15.1126	2759	0	652.2	11.8855	1678.4	0
167	Concrete unconfined	4028.79	2396.84	46.7316	253.3	28.552	19356.3	0	317.2	26.3877	15520.1	0	403.5	23.1524	9979.84	0	510.4	18.6614	4955.26	0	589.9	14.9779	2700.75	0	655.3	11.7269	1638.71	0
168	Concrete unconfined	162.081	2493.82	46.7316	255.2	28.4906	19256.1	0	319.7	26.299	15356.4	0	406.7	23.0257	9792.4	0	514.3	18.4876	4810.34	0	593.7	14.7945	2623.69	0.141221	659.5	11.5112	1586.29	0
169	Concrete unconfined	2426	2553.71	46.7316	256.3	28.4549	19197.6	0	320.8	26.2599	15284.2	0	407.9	22.9781	9722.64	0.0553645	515.3	18.4429	4773.84	0.0369564	594.2	14.7703	2613.71	0.344028	658.4	11.5678	1599.87	0.0785222
170	Concrete confined	364.682	2618.29	46.7316	256.5	43.0819	19186.9	0	320.8	40.1038	15284.2	0	407.7	35.4669	9734.25	0	515	29.2048	4784.76	0	593.5	24.174	2627.69	0	656.3	19.8153	1626.09	0
171	Concrete confined	506.437	2638.45	46.7316	245.7	43.5029	19746.4	0	307.3	40.6849	16162.4	0	390.6	36.2938	10755.3	0	493.7	30.3869	5596.06	0	572.6	25.4635	3081.63	0	634	21.3214	1929.95	0
172	Concrete confined	506.437	2661.89	46.7316	234.1	43.9461	20308.4	0	292.5	41.3075	17098.5	0	370.7	37.2299	12005.5	0	469.6	31.6805	6576.5	0	548.1	26.9235	3716.01	0	610.3	22.8624	2312.16	0
173	Concrete confined	506.437	2685.33	46.7316	231.5	44.0441	20428.7	0.0492634	289.2	41.4442	17302.2	0	366.4	37.4285	12282.6	0.0462625	464.7	31.938	6793	0	542.9	27.2265	3866.72	0.00430256	605.4	23.1737	2400.05	0
174	Concrete confined	506.437	2708.77	46.7316	232	44.0253	20405.8	0.0995801	289.7	41.4236	17271.5	0.0224768	367	37.4009	12243.8	0.094863	465.3	31.9066	6766.18	0	543.5	27.1917	3849.02	0.067844	606	23.1357	2389.11	0
175	Concrete confined	506.437	2732.2	46.7316	241.1	43.6797	19974.2	0.146707	300.9	40.956	16571.4	0.061256	382.1	36.6971	11282.2	0.125185	483.4	30.9453	5998.09	0	562.3	26.0839	3333.8	0.0442376	624.9	21.9201	2068.78	0
176	Concrete confined	364.682	2752.36	46.7316	250	43.3362	19527.9	0.186866	311.9	40.4883	15865.2	0.0933527	395.9	36.0398	10433	0.148718	500.9	29.9914	5325.95	0	579.6	25.0362	2921.36	0.00940523	642.4	20.7607	1809.76	0
177	Concrete confined	506.437	2772.52	46.7316	241	43.6836	19979.1	0.233955	300.7	40.9644	16584	0.141638	381.9	36.7065	11294.7	0.2115	483.3	30.9507	6002.11	0.0379749	563.1	26.0361	3313.49	0.160687	626.8	21.7959	2039.02	0
178	Concrete confined	506.437	2795.96	46.7316	231.6	44.0404	20424.1	0.287619	289.1	41.4484	17308.3	0.195276	366.3	37.4331	12289	0.279169	465.8	31.8804	6743.89	0.136875	545.5	27.0753	3790.62	0.306876	610.9	22.8241	2301.63	0
179	Concrete confined	506.437	2819.4	46.7316	230.6	44.078	20469.9	0.338404	288	41.4938	17375.8	0.242211	364.9	37.4975	12379.7	0.329874	465.9	31.8751	6739.44	0.184662	546.7	27.0053	3756	0.369022	614	22.6257	2247.93	0
180	Concrete confined	506.437	2842.84	46.7316	232.4	44.0102	20387.3	0.388424	290.5	41.3905	17222.2	0.287234	368.4	37.3363	12153.4	0.375768	472.3	31.5378	6459.7	0.216626	554.8	26.5296	3530.47	0.405192	623.9	21.9854	2084.62	0
181	Concrete confined	506.437	2866.28	46.7316	243	43.6068	19880.9	0.436222	304.1	40.8208	16367.6	0.326304	387.5	36.4415	10946.1	0.405359	495.6	30.2829	5524.63	0.199599	582.9	24.8332	2848.76	0.352635	653	20.0418	1668.08	0
182	Concrete confined	364.682	2886.44	46.7316	253.3	43.2074	19356.3	0.477074	317.3	40.2557	15513.5	0.358659	405.4	35.5794	9868.3	0.42687	518.8	28.99	4648.19	0.163787	608.9	23.1966	2336.94	0.277066	679.8	18.1643	1352.98	0
183	Concrete confined	506.437	2906.6	46.7316	251.2	43.2895	19465.8	0.521469	315.6	40.3291	15624.6	0.400221	401.9	35.7498	10074.3	0.475367	518.3	29.0184	4665.94	0.211504	609.6	23.1516	2324.52	0.343815	683.4	17.9052	1314.78	0
184	Concrete confined	506.437	2930.03	46.7316	258.3	43.0109	19090.4	0.570624	324.7	39.9336	15027.7	0.441845	411.3	35.2901	9526.61	0.514762	530.1	28.3441	4264.12	0.220194	622.3	22.3264	2110.2	0.350765	699.3	16.7403	1156.07	0
185	Concrete confined	506.437	2953.47	46.7316	280.6	42.1135	17822.7	0.61558	351.4	38.7399	13262.5	0.470611	442.9	33.6974	7827.28	0.519656	566.2	26.2059	3235.95	0.108409	660.9	19.7098	1569.15	0.140653	739.6	13.6231	925.72	0
186	Concrete confined	506.437	2976.91	46.7316	314.9	40.6661	15670.2	0.654769	392	36.8282	10669.7	0.479746	493.1	31.0101	5618.8	0.464515	619.5	22.8245	2155.71	0	718.3	15.4759	1043.44	0	795.1	8.86419	641.952	0
187	Concrete confined	506.437	3000.35	46.7316	368	38.2633	12179.2	0.676472	454.8	33.6328	7248.33	0.428006	570.1	26.4806	3141	0.216446	702.6	16.924	1134.08	0	801.2	8.51735	615.008	0	875.9	7.24792	442.588	0
188	Concrete confined	364.682	3020.51	46.7316	425.3	35.4424	8745.61	0.663282	522.8	29.8224	4508.52	0.265274	648.5	21.284	1726.92	0	788.9	9.73005	672.152	0	879	7.316	436.686	0	949.1	6.09852	321.464	0
189	Concrete unconfined	411.604	3038.47	46.7316	500.3	19.1084	5350.22	1	615.8	13.7144	2217.33	1	755.7	6.34238	840.223	1	899.8	2.86115	399.066	1	974.1	2.15301	287.08	1	1029.3	1.62691	220.062	1
190	Concrete unconfined	411.604	9.525	68.3381	481	19.9494	6095.38	1	595.6	14.7025	2585.99	1	735.4	7.46996	948.496	1	881	3.04033	432.921	1	955.4	2.33124	312.523	1	1012.6	1.78608	239.209	1
191	Concrete confined	364.682	27.4892	68.3381	374.9	37.9363	11737	1	463.7	33.1555	6837.91	0.88713	581.6	25.7579	2877.14	0.898658	721.6	15.447	1024.83	0	819.1	8.24329	567.512	0	890.5	7.02077	415.476	0
192	Concrete confined	506.437	47.6479	68.3381	317.8	40.54	15480.8	1	395.3	36.6677	10469.3	0.909679	497.4	30.7706	5457.72	1	623.7	22.5457	2087.8	0.0327355	722.6	15.14	1019.22	0	799	8.50547	623.156	0
193	Concrete confined	506.437	71.087	68.3381	273.6	42.3989	18234.2	1	341.1	39.2063	13943	0.881833	427.9	34.4627	8605.4	1	549.6	27.2036	3673.64	0.395947	642.5	20.9782	1808.37	0.513503	719.5	15.209	1036.66	0
194	Concrete confined	506.437	94.5261	68.3381	240.2	43.7142	20018.1	1	299.7	41.0065	16647.4	0.838767	380.3	36.7818	11395.2	1	493.7	30.3869	5596.06	0.513759	583.2	24.8147	2842.25	0.735776	657.6	19.7257	1609.81	0.0500399
195	Concrete confined	506.437	117.965	68.3381	214.3	44.681	21172.1	1	269.7	42.2372	18458.2	0.789828	344.8	38.4067	13698.2	1	452.6	32.566	7352.77	0.543494	537.5	27.5387	4029.69	0.818201	611.5	22.7858	2291.14	0.317686
196	Concrete confined	506.437	141.404	68.3381	197.6	45.3469	21841.2	1	249	43.0506	19579.2	0.738543	319.9	39.4944	15343.3	0.954794	422.7	34.0712	8887.37	0.536041	504.7	29.3822	5174.62	0.839812	577.2	24.9195	2975.33	0.425686
197	Concrete confined	364.682	161.563	68.3381	188.4	45.9047	22275.2	1	236.7	43.52	20186.1	0.69362	303.8	40.1752	16386.8	0.91416	403.1	35.0226	10003.4	0.515981	482.7	30.5698	6026.32	0.837796	553.4	26.3352	3568.45	0.469636
198	Concrete confined	506.437	181.722	68.3381	182.2	46.2586	22545.7	1	228	43.8457	20587.4	0.648328	292.1	40.659	17123.3	0.872646	387.5	35.7604	10946.1	0.489282	464.4	31.5291	6806.45	0.826062	532.8	27.5202	4177.06	0.491256
199	Concrete confined	506.437	205.161	68.3381	177.1	46.5366	22755.9	0.951003	220.7	44.115	20906.1	0.595448	282	41.0692	17739.1	0.823898	373.1	36.4264	11851.8	0.453352	446.9	32.423	7628.84	0.804724	512.4	28.6587	4880.43	0.497691
200	Concrete confined	506.437	228.6	68.3381	174.6	46.6686	22855	0.891427	216.8	44.2574	21069.7	0.542222	276.5	41.2897	18065.1	0.774505	364.2	36.8309	12425.1	0.412156	435.6	32.9881	8199.32	0.774924	498.7	29.4043	5409.87	0.482556
201	Concrete confined	506.437	252.039	68.3381	174.8	46.6582	22847.2	0.832388	216.4	44.2719	21086.2	0.488509	275.7	41.3216	18111.9	0.724326	361.1	36.9705	12626.7	0.36613	431.5	33.1909	8413.82	0.737132	493	29.7102	5622.59	0.447545
202	Concrete confined	506.437	275.478	68.3381	176.3	46.5791	22787.9	0.77352	217.8	44.221	21028.2	0.434451	277.5	41.2498	18006.3	0.673565	362	36.93	12568.1	0.316718	431.7	33.1811	8403.27	0.694678	492.2	29.7529	5653.06	0.401197
203	Concrete confined	364.682	295.637	68.3381	177.2	46.5313	22751.8	0.722795	219.3	44.1663	20965.4	0.387849	278.6	41.2058	17941.4	0.629946	363.1	36.8805	12496.5	0.273854	431.7	33.1811	8403.27	0.658357	491.6	29.7849	5676	0.361216
204	Concrete confined	506.437	315.796	68.3381	176.4	46.5738	22783.9	0.671862	218	44.2137	21019.9	0.341857	277.3	41.2578	18018.1	0.586971	361.1	36.9705	12626.7	0.233983	429.2	33.3042	8535.87	0.625131	487.9	29.9817	5819.36	0.329103
205	Concrete confined	506.437	339.235	68.3381	175	46.6477	22839.3	0.612641	216.4	44.2719	21086.2	0.28845	275.2	41.3415	18141.2	0.537247	357.8	37.1184	12842.2	0.188717	425.5	33.4855	8734.77	0.587649	483	30.2407	6014.2	0.293505
206	Concrete confined	506.437	362.674	68.3381	174.9	46.6529	22843.2	0.553556	216.4	44.2719	21086.2	0.234673	275	41.3495	18152.8	0.486993	357.4	37.1363	12868.4	0.140729	424.8	33.5197	8772.75	0.546624	481.4	30.3249	6079.07	0.250068
207	Concrete confined	506.437	386.113	68.3381	176.9	46.5473	22763.9	0.494555	218.9	44.1809	20982.2	0.180165	278.4	41.2138	17953.2	0.435467	361.6	36.948	12594.1	0.0878994	428.9	33.3189	8551.88	0.49924	485.5	30.1088	5914.08	0.192014
208	Concrete confined	506.437	409.552	68.3381	180.5	46.3525	22617	0.435497	223.9	43.9974	20768.5	0.124721	284	40.9885	17618.7	0.38282	369	36.6134	12114.8	0.0307576	436.2	32.9584	8168.26	0.446367	493.7	29.6728	5596.06	0.12091
209	Concrete confined	364.682	429.711	68.3381	183.9	46.1633	22473.2	0.384576	228.9	43.8123	20547	0.0765548	289.2	40.7775	17302.2	0.33702	375.9	36.298	11673.4	0	443.3	32.604	7807.26	0.39821	501.7	29.2423	5293.75	0.0540066
210	Concrete unconfined	2426	494.291	68.3381	186.2	30.8984	22373.1	0.5693	232.3	29.2187	20391.9	0.148737	293.4	27.2173	17042.6	0.564483	381.4	24.0145	11326.1	0.129542	449.8	21.2725	7487.4	0.849481	508.7	18.737	5019.74	0.52032
211	Concrete unconfined	162.081	554.182	68.3381	187.1	30.8549	22333.3	0.34681	233.5	29.1812	20336.4	0.0517061	295.2	27.1555	16930.4	0.37544	383.9	23.9181	11169.6	0.0361744	452.9	21.143	7338.46	0.697449	512.2	18.5813	4887.86	0.354707
212	Concrete unconfined	4028.79	651.164	68.3381	185.9	30.9128	22386.3	0	231.8	29.2343	20415	0	293.4	27.2173	17042.6	0.0727326	381.6	24.0068	11313.5	0	450.4	21.2474	7458.39	0.455257	510	18.6792	4970.36	0.0931251
213	Concrete unconfined	162.081	748.145	68.3381	184.8	30.9653	22434.3	0	230.2	29.2841	20488.1	0	291.7	27.2755	17148.1	0	379.5	24.0875	11445.6	0	448.1	21.3432	7570.06	0.213272	507.9	18.7725	5050.36	0
214	Concrete unconfined	4028.79	845.127	68.3381	184.9	30.9605	22430	0	230.4	29.2779	20479	0	291.8	27.2721	17141.9	0	379.7	24.0798	11433	0	448.2	21.3391	7565.18	0.0196391	508	18.7681	5046.52	0
215	Concrete unconfined	162.081	942.109	68.3381	185	30.9558	22425.6	0	230.6	29.2717	20469.9	0	292	27.2652	17129.5	0	379.8	24.076	11426.7	0	448.4	21.3308	7555.42	0	508	18.7681	5046.52	0
216	Concrete unconfined	4028.79	1039.09	68.3381	185	30.9558	22425.6	0	230.6	29.2717	20469.9	0	292	27.2652	17129.5	0	379.8	24.076	11426.7	0	448.4	21.3308	7555.42	0	508.1	18.7636	5042.68	0
217	Concrete unconfined	162.081	1136.07	68.3381	185	30.9558	22425.6	0	230.5	29.2748	20474.5	0	292	27.2652	17129.5	0	379.8	24.076	11426.7	0	448.4	21.3308	7555.42	0	508.1	18.7636	5042.68	0
218	Concrete unconfined	4028.79	1233.05	68.3381	185	30.9558	22425.6	0	230.5	29.2748	20474.5	0	291.9	27.2687	17135.7	0	379.8	24.076	11426.7	0	448.3	21.3349	7560.3	0	508	18.7681	5046.52	0
219	Concrete unconfined	162.081	1330.04	68.3381	185	30.9558	22425.6	0	230.5	29.2748	20474.5	0	291.9	27.2687	17135.7	0	379.7	24.0798	11433	0	448.2	21.3391	7565.18	0	507.9	18.7725	5050.36	0
220	Concrete unconfined	4028.79	1427.02	68.3381	184.6	30.9748	22443	0	229.9	29.2934	20501.7	0	291.2	27.2926	17179	0	378.9	24.1105	11483.4	0	447.3	21.3765	7609.21	0	506.9	18.8169	5088.88	0
221	Concrete unconfined	162.081	1524	68.3381	184.2	30.9937	22460.3	0	229.3	29.3121	20528.9	0	290.6	27.3131	17216	0	378	24.1451	11540.3	0	446.4	21.4139	7653.43	0	505.9	18.8612	5127.68	0
222	Concrete unconfined	4028.79	1620.98	68.3381	184.6	30.9748	22443	0	229.9	29.2934	20501.7	0	291.2	27.2926	17179	0	378.9	24.1105	11483.4	0	447.3	21.3765	7609.21	0	506.9	18.8169	5088.88	0
223	Concrete unconfined	162.081	1717.96	68.3381	185	30.9558	22425.6	0	230.5	29.2748	20474.5	0	291.9	27.2687	17135.7	0	379.7	24.0798	11433	0	448.2	21.3391	7565.18	0	507.9	18.7725	5050.36	0
224	Concrete unconfined	4028.79	1814.95	68.3381	185	30.9558	22425.6	0	230.5	29.2748	20474.5	0	291.9	27.2687	17135.7	0	379.8	24.076	11426.7	0	448.3	21.3349	7560.3	0	508	18.7681	5046.52	0
225	Concrete unconfined	162.081	1911.93	68.3381	185	30.9558	22425.6	0	230.5	29.2748	20474.5	0	292	27.2652	17129.5	0	379.8	24.076	11426.7	0	448.4	21.3308	7555.42	0	508.1	18.7636	5042.68	0
226	Concrete unconfined	4028.79	2008.91	68.3381	185	30.9558	22425.6	0	230.6	29.2717	20469.9	0	292	27.2652	17129.5	0	379.8	24.076	11426.7	0	448.4	21.3308	7555.42	0	508.1	18.7636	5042.68	0
227	Concrete unconfined	162.081	2105.89	68.3381	185	30.9558	22425.6	0	230.6	29.2717	20469.9	0	292	27.2652	17129.5	0	379.8	24.076	11426.7	0	448.4	21.3308	7555.42	0	508	18.7681	5046.52	0
228	Concrete unconfined	4028.79	2202.87	68.3381	184.9	30.9605	22430	0	230.4	29.2779	20479	0	291.8	27.2721	17141.9	0	379.7	24.0798	11433	0	448.2	21.3391	7565.18	0	508	18.7681	5046.52	0
229	Concrete unconfined	162.081	2299.85	68.3381	184.8	30.9653	22434.3	0	230.2	29.2841	20488.1	0	291.7	27.2755	17148.1	0	379.5	24.0875	11445.6	0	448.1	21.3432	7570.06	0	507.9	18.7725	5050.36	0
230	Concrete unconfined	4028.79	2396.84	68.3381	185.9	30.9128	22386.3	0	231.8	29.2343	20415	0	293.4	27.2173	17042.6	0	381.6	24.0068	11313.5	0	450.4	21.2474	7458.39	0.067564	510	18.6792	4970.36	0
231	Concrete unconfined	162.081	2493.82	68.3381	187.1	30.8549	22333.3	0	233.5	29.1812	20336.4	0	295.2	27.1555	16930.4	0.0224244	383.9	23.9181	11169.6	0.0384194	452.9	21.143	7338.46	0.271986	512.2	18.5813	4887.86	0.0703317
232	Concrete unconfined	2426	2553.71	68.3381	186.2	30.8984	22373.1	0	232.3	29.2187	20391.9	0	293.4	27.2173	17042.6	0.0962732	381.4	24.0145	11326.1	0.131937	449.8	21.2725	7487.4	0.465903	508.7	18.737	5019.74	0.233869
233	Concrete confined	364.682	2618.29	68.3381	183.9	46.1633	22473.2	0	228.9	43.8123	20547	0	289.2	40.7775	17302.2	0	375.9	36.298	11673.4	0	443.3	32.604	7807.26	0.151358	501.7	29.2423	5293.75	0
234	Concrete confined	506.437	2638.45	68.3381	180.5	46.3525	22617	0	223.9	43.9974	20768.5	0	284	40.9885	17618.7	0.0229816	369	36.6134	12114.8	0.0105632	436.2	32.9584	8168.26	0.211889	493.7	29.6728	5596.06	0
235	Concrete confined	506.437	2661.89	68.3381	176.9	46.5473	22763.9	0.0136891	218.9	44.1809	20982.2	0	278.4	41.2138	17953.2	0.0727884	361.6	36.948	12594.1	0.0618403	428.9	33.3189	8551.88	0.278507	485.5	30.1088	5914.08	0
236	Concrete confined	506.437	2685.33	68.3381	174.9	46.6529	22843.2	0.0633802	216.4	44.2719	21086.2	0.0127549	275	41.3495	18152.8	0.121076	357.4	37.1363	12868.4	0.108785	424.8	33.5197	8772.75	0.338534	481.4	30.3249	6079.07	0.0330547
237	Concrete confined	506.437	2708.77	68.3381	175	46.6477	22839.3	0.112791	216.4	44.2719	21086.2	0.0576202	275.2	41.3415	18141.2	0.16745	357.8	37.1184	12842.2	0.150791	425.5	33.4855	8734.77	0.390949	483	30.2407	6014.2	0.0751807
238	Concrete confined	506.437	2732.2	68.3381	176.4	46.5738	22783.9	0.1621	218	44.2137	21019.9	0.101972	277.3	41.2578	18018.1	0.212947	361.1	36.9705	12626.7	0.189974	429.2	33.3042	8535.87	0.439168	487.9	29.9817	5819.36	0.108177
239	Concrete confined	364.682	2752.36	68.3381	177.2	46.5313	22751.8	0.204575	219.3	44.1663	20965.4	0.140177	278.6	41.2058	17941.4	0.252366	363.1	36.8805	12496.5	0.224593	431.7	33.1811	8403.27	0.481841	491.6	29.7849	5676	0.138188
240	Concrete confined	506.437	2772.52	68.3381	176.3	46.5791	22787.9	0.247158	217.8	44.221	21028.2	0.179248	277.5	41.2498	18006.3	0.29288	362	36.93	12568.1	0.262276	431.7	33.1811	8403.27	0.528182	492.2	29.7529	5653.06	0.177294
241	Concrete confined	506.437	2795.96	68.3381	174.8	46.6582	22847.2	0.296655	216.4	44.2719	21086.2	0.224523	275.7	41.3216	18111.9	0.340133	361.1	36.9705	12626.7	0.305652	431.5	33.1909	8413.82	0.582326	493	29.7102	5622.59	0.222583
242	Concrete confined	506.437	2819.4	68.3381	174.6	46.6686	22855	0.346077	216.8	44.2574	21069.7	0.269284	276.5	41.2897	18065.1	0.386313	364.2	36.8309	12425.1	0.345437	435.6	32.9881	8199.32	0.631024	498.7	29.4043	5409.87	0.254441
243	Concrete confined	506.437	2842.84	68.3381	177.1	46.5366	22755.9	0.395499	220.7	44.115	20906.1	0.313195	282	41.0692	17739.1	0.430781	373.1	36.4264	11851.8	0.380001	446.9	32.423	7628.84	0.670533	512.4	28.6587	4880.43	0.262496
244	Concrete confined	506.437	2866.28	68.3381	182.2	46.2586	22545.7	0.445065	228	43.8457	20587.4	0.356342	292.1	40.659	17123.3	0.473582	387.5	35.7604	10946.1	0.40875	464.4	31.5291	6806.45	0.700573	532.8	27.5202	4177.06	0.244314
245	Concrete confined	364.682	2886.44	68.3381	188.4	45.9047	22275.2	0.487918	236.7	43.52	20186.1	0.392906	303.8	40.1752	16386.8	0.50913	403.1	35.0226	10003.4	0.428748	482.7	30.5698	6026.32	0.71925	553.4	26.3352	3568.45	0.208659
246	Concrete confined	506.437	2906.6	68.3381	197.6	45.3469	21841.2	0.531183	249	43.0506	19579.2	0.428512	319.9	39.4944	15343.3	0.542398	422.7	34.0712	8887.37	0.441295	504.7	29.3822	5174.62	0.727473	577.2	24.9195	2975.33	0.145007
247	Concrete confined	506.437	2930.03	68.3381	214.3	44.681	21172.1	0.579374	269.7	42.2372	18458.2	0.467727	344.8	38.4067	13698.2	0.576515	452.6	32.566	7352.77	0.438131	537.5	27.5387	4029.69	0.711245	611.5	22.7858	2291.14	0
248	Concrete confined	506.437	2953.47	68.3381	240.2	43.7142	20018.1	0.625524	299.7	41.0065	16647.4	0.502219	380.3	36.7818	11395.2	0.599111	493.7	30.3869	5596.06	0.39344	583.2	24.8147	2842.25	0.629489	657.6	19.7257	1609.81	0
249	Concrete confined	506.437	2976.91	68.3381	273.6	42.3989	18234.2	0.669167	341.1	39.2063	13943	0.526368	427.9	34.4627	8605.4	0.596472	549.6	27.2036	3673.64	0.250065	642.5	20.9782	1808.37	0.397458	719.5	15.209	1036.66	0
250	Concrete confined	506.437	3000.35	68.3381	317.8	40.54	15480.8	0.706249	395.3	36.6677	10469.3	0.526098	497.4	30.7706	5457.72	0.511683	623.7	22.5457	2087.8	0	722.6	15.14	1019.22	0	799	8.50547	623.156	0
251	Concrete confined	364.682	3020.51	68.3381	374.9	37.9363	11737	0.718359	463.7	33.1555	6837.91	0.455087	581.6	25.7579	2877.14	0.211519	721.6	15.447	1024.83	0	819.1	8.24329	567.512	0	890.5	7.02077	415.476	0
252	Concrete unconfined	411.604	3038.47	68.3381	481	19.9494	6095.38	1	595.6	14.7025	2585.99	1	735.4	7.46996	948.496	1	881	3.04033	432.921	1	955.4	2.33124	312.523	1	1012.6	1.78608	239.209	1
253	Concrete unconfined	411.604	9.525	89.9446	466.5	20.5699	6712.79	1	579.4	15.4812	2925.82	1	716.1	8.52362	1055.94	1	861.8	3.22333	470.497	1	936.7	2.50947	339.653	1	995.3	1.95096	260.031	1
254	Concrete confined	364.682	27.4892	89.9446	343.8	39.383	13764.3	1	427.5	35.0584	8626.87	0.93381	539.9	28.3195	3956.43	1	678.4	18.7312	1368.08	0	777.1	10.6114	730.669	0	850.7	7.63763	493.789	0
255	Concrete confined	506.437	47.6479	89.9446	284.5	41.953	17588.5	1	356	38.5292	12960.2	0.933159	448.2	33.4229	7565.18	1	572.1	25.8453	3093.41	0.364375	666.8	19.2946	1498.7	0.41184	745.2	13.1693	895.664	0
256	Concrete confined	506.437	71.087	89.9446	241.7	43.6567	19944.9	1	301.5	40.9307	16533.2	0.894244	382.4	36.683	11263.4	1	496.1	30.2555	5505.97	0.565755	585.5	24.6725	2792.85	0.786473	659.9	19.5667	1581.37	0.112362
257	Concrete confined	506.437	94.5261	89.9446	208.2	44.9019	21414.2	1	262.2	42.5353	18878.1	0.845914	335.6	38.8135	14307.3	1	441.3	33.1426	7907.73	0.614742	524.6	28.2744	4447.02	0.897678	596.5	23.733	2568.33	0.461283
258	Concrete confined	506.437	117.965	89.9446	183	46.2139	22511.8	1	231.8	43.7041	20415	0.794906	300.3	40.3209	16609.4	1	398	35.2657	10306.7	0.615005	477.2	30.8608	6252.26	0.930182	545.7	26.7824	3784.82	0.596944
259	Concrete confined	506.437	141.404	89.9446	165.1	47.1454	23210.1	1	209.3	44.5282	21371.4	0.742906	271.6	41.4844	18349.5	0.962271	364.2	36.8309	12425.1	0.593407	438.7	32.834	8039.77	0.929952	505.1	29.0578	5158.93	0.650624
260	Concrete confined	364.682	161.563	89.9446	153.6	47.6707	23598.3	1	194.2	45.2192	22006.3	0.696744	252.9	42.2128	19377.2	0.920704	340.6	37.8773	13976.1	0.566661	412.5	34.1149	9458	0.915549	476.3	30.5919	6289.93	0.665008
261	Concrete confined	506.437	181.722	89.9446	146.1	47.9836	23829.8	1	183.8	45.8266	22477.5	0.649764	239.3	42.7277	20061.7	0.878861	323.2	38.6248	15126.5	0.534782	392.5	35.0602	10639.2	0.893596	454.1	31.7314	7281.43	0.659989
262	Concrete confined	506.437	205.161	89.9446	140.4	48.2062	23995.4	0.944759	175.6	46.271	22815.6	0.596011	227.7	43.157	20600.9	0.830149	307.8	39.2696	16130.2	0.494689	374.3	35.8964	11775.2	0.863501	433.5	32.7565	8308.69	0.64216
263	Concrete confined	506.437	228.6	89.9446	136.9	48.3364	24093	0.885865	170.5	46.5324	23012.3	0.54278	220.3	43.4262	20923.1	0.781378	297	39.7123	16817.6	0.452438	360.7	36.5065	12652.8	0.830439	418.1	33.503	9141.89	0.615817
264	Concrete confined	506.437	252.039	89.9446	134.9	48.4087	24147.4	0.827237	167.6	46.676	23119.8	0.48982	216	43.5809	21102.7	0.73255	289.8	40.0033	17265.3	0.40879	351.1	36.9298	13282.3	0.795435	407.2	34.0214	9763.31	0.583904
265	Concrete confined	506.437	275.478	89.9446	134.1	48.4371	24168.9	0.768773	166.3	46.7392	23167	0.436988	213.8	43.6595	21192.4	0.683657	285.4	40.1793	17534.1	0.364153	345.5	37.1738	13651.9	0.758805	399.9	34.364	10193.1	0.548307
266	Concrete confined	364.682	295.637	89.9446	134	48.4407	24171.6	0.718554	166	46.7537	23177.8	0.391592	212.8	43.6952	21232.7	0.641565	283.1	40.2709	17673	0.325259	342.4	37.308	13857	0.726678	395.6	34.5641	10451.1	0.515883
267	Concrete confined	506.437	315.796	89.9446	134	48.4407	24171.6	0.668344	165.9	46.7585	23181.4	0.346202	212.5	43.7058	21244.7	0.599418	282.2	40.3066	17727.1	0.28589	340.7	37.3813	13969.5	0.694024	393	34.6844	10608.8	0.481958
268	Concrete confined	506.437	339.235	89.9446	134	48.4407	24171.6	0.609963	166	46.7537	23177.8	0.29342	212.6	43.7023	21240.7	0.550366	281.9	40.3185	17745.1	0.239849	339.8	37.4201	14029.1	0.655634	391.2	34.7675	10718.6	0.441463
269	Concrete confined	506.437	362.674	89.9446	134.4	48.4265	24160.9	0.551598	166.7	46.7199	23152.6	0.240609	213.4	43.6738	21208.6	0.5012	282.6	40.2907	17703.1	0.193348	340.1	37.4072	14009.2	0.6167	390.8	34.7859	10743.1	0.39967
270	Concrete confined	506.437	386.113	89.9446	135.5	48.3872	24131.2	0.49324	167.9	46.6614	23108.9	0.187742	214.7	43.6274	21155.9	0.451922	284.2	40.2272	17606.7	0.146365	341.3	37.3555	13929.8	0.577281	391.6	34.7491	10694.1	0.35664
271	Concrete confined	506.437	409.552	89.9446	136.9	48.3364	24093	0.434856	169.7	46.5724	23042.3	0.134783	216.5	43.5629	21082.1	0.402496	286.6	40.1314	17461.2	0.0988709	343.4	37.2648	13790.8	0.537281	394.1	34.6336	10541.9	0.311647
272	Concrete confined	364.682	429.711	89.9446	138.3	48.2849	24054.3	0.384612	171.4	46.4871	22978.3	0.0891658	218.4	43.4947	21003.1	0.359857	288.9	40.0394	17320.6	0.057775	345.6	37.1695	13645.3	0.502529	396.8	34.5084	10378.8	0.27208
273	Concrete unconfined	2426	494.291	89.9446	140.6	32.7185	23989.7	0.5693	174.4	31.44	22862.8	0.151964	222.4	29.5251	20833.4	0.573256	294.1	27.1933	16999.1	0.156479	351.8	25.133	13236.1	0.88391	403.4	23.1564	9985.73	0.583212
274	Concrete unconfined	162.081	554.182	89.9446	142.3	32.6635	23941.2	0.34681	176.7	31.3384	22771.9	0.0552132	225.5	29.4297	20698.5	0.385105	298.4	27.0453	16729.5	0.0643637	357.1	24.9358	12888.1	0.735298	408.9	22.9383	9664.74	0.423234
275	Concrete unconfined	4028.79	651.164	89.9446	141.5	32.6895	23964.1	0	175.7	31.3828	22811.7	0	224.3	29.4667	20751.1	0.0835263	297.1	27.0901	16811.3	0	355.6	24.9918	12986.4	0.497147	407.7	22.986	9734.25	0.168586
276	Concrete unconfined	162.081	748.145	89.9446	140.7	32.7152	23986.9	0	174.6	31.4312	22855	0	223	29.5067	20807.5	0	295.7	27.1383	16899.1	0	354.1	25.0476	13084.9	0.2591	406.2	23.0455	9821.55	0.0211482
277	Concrete unconfined	4028.79	845.127	89.9446	140.7	32.7152	23986.9	0	174.7	31.4268	22851.1	0	223	29.5067	20807.5	0	295.7	27.1383	16899.1	0	354	25.0513	13091.5	0.0694547	406.2	23.0455	9821.55	0
278	Concrete unconfined	162.081	942.109	89.9446	140.8	32.712	23984.1	0	174.8	31.4224	22847.2	0	223.1	29.5036	20803.2	0	295.7	27.1383	16899.1	0	354	25.0513	13091.5	0	406.1	23.0495	9827.39	0
279	Concrete unconfined	4028.79	1039.09	89.9446	140.8	32.712	23984.1	0	174.8	31.4224	22847.2	0	223.1	29.5036	20803.2	0	295.8	27.1349	16892.8	0	354.1	25.0476	13084.9	0	406.2	23.0455	9821.55	0
280	Concrete unconfined	162.081	1136.07	89.9446	140.8	32.712	23984.1	0	174.8	31.4224	22847.2	0	223.1	29.5036	20803.2	0	295.8	27.1349	16892.8	0	354.1	25.0476	13084.9	0	406.2	23.0455	9821.55	0
281	Concrete unconfined	4028.79	1233.05	89.9446	140.8	32.712	23984.1	0	174.7	31.4268	22851.1	0	223	29.5067	20807.5	0	295.7	27.1383	16899.1	0	354	25.0513	13091.5	0	406.1	23.0495	9827.39	0
282	Concrete unconfined	162.081	1330.04	89.9446	140.7	32.7152	23986.9	0	174.7	31.4268	22851.1	0	223	29.5067	20807.5	0	295.6	27.1418	16905.4	0	353.9	25.0551	13098	0	405.9	23.0574	9839.07	0
283	Concrete unconfined	4028.79	1427.02	89.9446	140.5	32.7217	23992.6	0	174.4	31.44	22862.8	0	222.6	29.519	20824.8	0	295.1	27.159	16936.6	0	353.4	25.0736	13130.9	0	405.4	23.0772	9868.3	0
284	Concrete unconfined	162.081	1524	89.9446	140.3	32.7281	23998.2	0	174.1	31.4531	22874.5	0	222.2	29.5313	20842	0	294.7	27.1727	16961.6	0	352.9	25.0922	13163.8	0	404.9	23.097	9897.59	0
285	Concrete unconfined	4028.79	1620.98	89.9446	140.5	32.7217	23992.6	0	174.4	31.44	22862.8	0	222.6	29.519	20824.8	0	295.1	27.159	16936.6	0	353.4	25.0736	13130.9	0	405.4	23.0772	9868.3	0
286	Concrete unconfined	162.081	1717.96	89.9446	140.7	32.7152	23986.9	0	174.7	31.4268	22851.1	0	223	29.5067	20807.5	0	295.6	27.1418	16905.4	0	353.9	25.0551	13098	0	405.9	23.0574	9839.07	0
287	Concrete unconfined	4028.79	1814.95	89.9446	140.8	32.712	23984.1	0	174.7	31.4268	22851.1	0	223	29.5067	20807.5	0	295.7	27.1383	16899.1	0	354	25.0513	13091.5	0	406.1	23.0495	9827.39	0
288	Concrete unconfined	162.081	1911.93	89.9446	140.8	32.712	23984.1	0	174.8	31.4224	22847.2	0	223.1	29.5036	20803.2	0	295.8	27.1349	16892.8	0	354.1	25.0476	13084.9	0	406.2	23.0455	9821.55	0
289	Concrete unconfined	4028.79	2008.91	89.9446	140.8	32.712	23984.1	0	174.8	31.4224	22847.2	0	223.1	29.5036	20803.2	0	295.8	27.1349	16892.8	0	354.1	25.0476	13084.9	0	406.2	23.0455	9821.55	0
290	Concrete unconfined	162.081	2105.89	89.9446	140.8	32.712	23984.1	0	174.8	31.4224	22847.2	0	223.1	29.5036	20803.2	0	295.7	27.1383	16899.1	0	354	25.0513	13091.5	0	406.1	23.0495	9827.39	0
291	Concrete unconfined	4028.79	2202.87	89.9446	140.7	32.7152	23986.9	0	174.7	31.4268	22851.1	0	223	29.5067	20807.5	0	295.7	27.1383	16899.1	0	354	25.0513	13091.5	0	406.2	23.0455	9821.55	0
292	Concrete unconfined	162.081	2299.85	89.9446	140.7	32.7152	23986.9	0	174.6	31.4312	22855	0	223	29.5067	20807.5	0	295.7	27.1383	16899.1	0	354.1	25.0476	13084.9	0.00221185	406.2	23.0455	9821.55	0
293	Concrete unconfined	4028.79	2396.84	89.9446	141.5	32.6895	23964.1	0	175.7	31.3828	22811.7	0	224.3	29.4667	20751.1	0	297.1	27.0901	16811.3	0	355.6	24.9918	12986.4	0.117396	407.7	22.986	9734.25	0.0100211
294	Concrete unconfined	162.081	2493.82	89.9446	142.3	32.6635	23941.2	0	176.7	31.3384	22771.9	0	225.5	29.4297	20698.5	0.033695	298.4	27.0453	16729.5	0.066583	357.1	24.9358	12888.1	0.318768	408.9	22.9383	9664.74	0.147942
295	Concrete unconfined	2426	2553.71	89.9446	140.6	32.7185	23989.7	0	174.4	31.44	22862.8	0	222.4	29.5251	20833.4	0.107169	294.1	27.1933	16999.1	0.158846	351.8	25.133	13236.1	0.508333	403.4	23.1564	9985.73	0.305861
296	Concrete confined	364.682	2618.29	89.9446	138.3	48.2849	24054.3	0	171.4	46.4871	22978.3	0	218.4	43.4947	21003.1	0.0131965	288.9	40.0394	17320.6	0.0435317	345.6	37.1695	13645.3	0.27831	396.8	34.5084	10378.8	0.0793696
297	Concrete confined	506.437	2638.45	89.9446	136.9	48.3364	24093	0	169.7	46.5724	23042.3	0	216.5	43.5629	21082.1	0.052841	286.6	40.1314	17461.2	0.0797317	343.4	37.2648	13790.8	0.322629	394.1	34.6336	10541.9	0.118875
298	Concrete confined	506.437	2661.89	89.9446	135.5	48.3872	24131.2	0.0182165	167.9	46.6614	23108.9	0	214.7	43.6274	21155.9	0.0987358	284.2	40.2272	17606.7	0.121547	341.3	37.3555	13929.8	0.373649	391.6	34.7491	10694.1	0.163676
299	Concrete confined	506.437	2685.33	89.9446	134.4	48.4265	24160.9	0.0671525	166.7	46.7199	23152.6	0.0227617	213.4	43.6738	21208.6	0.144426	282.6	40.2907	17703.1	0.162849	340.1	37.4072	14009.2	0.423938	390.8	34.7859	10743.1	0.206203
300	Concrete confined	506.437	2708.77	89.9446	134	48.4407	24171.6	0.11602	166	46.7537	23177.8	0.0668756	212.6	43.7023	21240.7	0.189945	281.9	40.3185	17745.1	0.203661	339.8	37.4201	14029.1	0.473612	391.2	34.7675	10718.6	0.247287
301	Concrete confined	506.437	2732.2	89.9446	134	48.4407	24171.6	0.164859	165.9	46.7585	23181.4	0.110915	212.5	43.7058	21244.7	0.235263	282.2	40.3066	17727.1	0.244001	340.7	37.3813	13969.5	0.522601	393	34.6844	10608.8	0.286815
302	Concrete confined	364.682	2752.36	89.9446	134	48.4407	24171.6	0.206864	166	46.7537	23177.8	0.148776	212.8	43.6952	21232.7	0.274146	283.1	40.2709	17673	0.278426	342.4	37.308	13857	0.564276	395.6	34.5641	10451.1	0.319708
303	Concrete confined	506.437	2772.52	89.9446	134.1	48.4371	24168.9	0.248862	166.3	46.7392	23167	0.186627	213.8	43.6595	21192.4	0.312887	285.4	40.1793	17534.1	0.31229	345.5	37.1738	13651.9	0.605294	399.9	34.364	10193.1	0.350763
304	Concrete confined	506.437	2795.96	89.9446	134.9	48.4087	24147.4	0.297686	167.6	46.676	23119.8	0.230601	216	43.5809	21102.7	0.357745	289.8	40.0033	17265.3	0.351008	351.1	36.9298	13282.3	0.652097	407.2	34.0214	9763.31	0.384265
305	Concrete confined	506.437	2819.4	89.9446	136.9	48.3364	24093	0.346519	170.5	46.5324	23012.3	0.27455	220.3	43.4262	20923.1	0.40224	297	39.7123	16817.6	0.388613	360.7	36.5065	12652.8	0.696933	418.1	33.503	9141.89	0.413189
306	Concrete confined	506.437	2842.84	89.9446	140.4	48.2062	23995.4	0.395401	175.6	46.271	22815.6	0.318534	227.7	43.157	20600.9	0.446211	307.8	39.2696	16130.2	0.424627	374.3	35.8964	11775.2	0.73951	433.5	32.7565	8308.69	0.435197
307	Concrete confined	506.437	2866.28	89.9446	146.1	47.9836	23829.8	0.444402	183.8	45.8266	22477.5	0.36264	239.3	42.7277	20061.7	0.489423	323.2	38.6248	15126.5	0.458161	392.5	35.0602	10639.2	0.77873	454.1	31.7314	7281.43	0.446651
308	Concrete confined	364.682	2886.44	89.9446	153.6	47.6707	23598.3	0.486737	194.2	45.2192	22006.3	0.400807	252.9	42.2128	19377.2	0.525799	340.6	37.8773	13976.1	0.484011	412.5	34.1149	9458	0.808114	476.3	30.5919	6289.93	0.443721
309	Concrete confined	506.437	2906.6	89.9446	165.1	47.1454	23210.1	0.529452	209.3	44.5282	21371.4	0.437628	271.6	41.4844	18349.5	0.560714	364.2	36.8309	12425.1	0.504038	438.7	32.834	8039.77	0.82921	505.1	29.0578	5158.93	0.416861
310	Concrete confined	506.437	2930.03	89.9446	183	46.2139	22511.8	0.579915	231.8	43.7041	20415	0.478106	300.3	40.3209	16609.4	0.598211	398	35.2657	10306.7	0.516552	477.2	30.8608	6252.26	0.835921	545.7	26.7824	3784.82	0.339715
311	Concrete confined	506.437	2953.47	89.9446	208.2	44.9019	21414.2	0.630295	262.2	42.5353	18878.1	0.515879	335.6	38.8135	14307.3	0.630126	441.3	33.1426	7907.73	0.504463	524.6	28.2744	4447.02	0.807723	596.5	23.733	2568.33	0.159722
312	Concrete confined	506.437	2976.91	89.9446	241.7	43.6567	19944.9	0.675959	301.5	40.9307	16533.2	0.548073	382.4	36.683	11263.4	0.647275	496.1	30.2555	5505.97	0.437607	585.5	24.6725	2792.85	0.695644	659.9	19.5667	1581.37	0
313	Concrete confined	506.437	3000.35	89.9446	284.5	41.953	17588.5	0.717838	356	38.5292	12960.2	0.563807	448.2	33.4229	7565.18	0.61867	572.1	25.8453	3093.41	0.199076	666.8	19.2946	1498.7	0.301869	745.2	13.1693	895.664	0
314	Concrete confined	364.682	3020.51	89.9446	343.8	39.383	13764.3	0.739352	427.5	35.0584	8626.87	0.525724	539.9	28.3195	3956.43	0.42225	678.4	18.7312	1368.08	0	777.1	10.6114	730.669	0	850.7	7.63763	493.789	0
315	Concrete unconfined	411.604	3038.47	89.9446	466.5	20.5699	6712.79	1	579.4	15.4812	2925.82	1	716.1	8.52362	1055.94	1	861.8	3.22333	470.497	1	936.7	2.50947	339.653	1	995.3	1.95096	260.031	1
316	Concrete unconfined	411.604	9.525	111.551	460.9	20.8069	6964.94	1	573.4	15.7666	3062.87	1	707.8	8.97127	1103.67	1	850.6	3.33007	494.005	1	924.7	2.62384	358.056	1	982.8	2.0701	275.762	1
317	Concrete confined	364.682	27.4892	111.551	326	40.1802	14942	1	406.4	36.1216	9809.89	0.953225	515.1	29.7685	4781.12	1	651.3	20.6652	1690.09	0	748.2	13.0784	879.704	0	820.8	8.09623	563.235	0
318	Concrete confined	506.437	47.6479	111.551	261.8	42.8723	18900	1	329	39.7447	14743.9	0.943358	416.3	35.043	9242.76	1	535.6	28.0258	4088.63	0.512735	628.1	21.9439	2018.9	0.669954	704.6	16.3443	1122.33	0
319	Concrete confined	506.437	71.087	111.551	215.7	44.6299	21115	1	271.5	42.1651	18355.3	0.899584	347.4	38.2906	13526.3	1	455.1	32.4372	7234.18	0.647103	540	27.3945	3953.41	0.915065	613.3	22.6706	2259.95	0.442304
320	Concrete confined	506.437	94.5261	111.551	183.8	46.1689	22477.5	1	232.7	43.6704	20373.5	0.848932	301.1	40.2877	16558.7	1	398.9	35.2229	10252.8	0.664429	477.7	30.8345	6231.42	0.974681	546	26.7651	3776.15	0.65028
321	Concrete confined	506.437	117.965	111.551	161	47.3391	23353.4	1	204	44.7173	21574.3	0.79682	265.5	41.7246	18695.2	1	355.7	37.2121	12979.8	0.647457	428.5	33.3385	8573.26	0.981022	493.1	29.7048	5618.8	0.723626
322	Concrete confined	506.437	141.404	111.551	144.4	48.0514	23880.1	1	182.1	45.9212	22549.9	0.740891	237.6	42.7912	20143.3	0.964103	321.3	38.7052	15251.4	0.616982	389.8	35.1857	10804.4	0.964605	450.7	31.9027	7443.91	0.742379
323	Concrete confined	364.682	161.563	111.551	133.8	48.4478	24177	1	168	46.6564	23105.2	0.693693	218.5	43.4911	20999	0.92205	298	39.6717	16754.7	0.585406	363.2	36.3953	12490	0.942114	421.3	33.3493	8964.33	0.736811
324	Concrete confined	506.437	181.722	111.551	126.6	48.6919	24363.6	1	158.1	47.1213	23451.5	0.647449	205.2	43.9638	21529.1	0.88006	280.5	40.374	17828.6	0.550948	343.4	37.2648	13790.8	0.915209	399.6	34.378	10211	0.71874
325	Concrete confined	506.437	205.161	111.551	120.2	48.8924	24570.1	0.942279	149.4	47.496	23729.9	0.594272	193.2	44.5608	22053.8	0.829954	264.4	41.0022	18756.5	0.50929	324.7	38.0621	15027.7	0.881764	378.9	35.3292	11483.4	0.691506
326	Concrete confined	506.437	228.6	111.551	115.4	49.0327	24727.8	0.883618	142.7	47.7635	23929.6	0.54147	183.7	45.106	22481.8	0.779742	251.3	41.5008	19460.6	0.466774	309	38.7137	16052.9	0.847195	361.2	36.1197	12620.2	0.660808
327	Concrete confined	506.437	252.039	111.551	111.9	49.1297	24837.6	0.825185	137.9	47.9441	24065.4	0.488913	176.7	45.4819	22771.9	0.730321	241	41.8849	19979.1	0.423633	296	39.2411	16880.3	0.811923	346.3	36.769	13599	0.62776
328	Concrete confined	506.437	275.478	111.551	109.2	49.2015	24919.5	0.766885	134.6	48.0631	24155.5	0.436499	172	45.7223	22955.5	0.681436	233.2	42.1711	20350.3	0.380021	286	39.6393	17497.6	0.776095	334.5	37.2729	14380.1	0.592835
329	Concrete confined	364.682	295.637	111.551	107.9	49.2352	24957.9	0.716847	132.9	48.1227	24200.9	0.391492	169.6	45.8413	23046	0.639674	229	42.3236	20542.5	0.342039	280.2	39.8673	17846.5	0.744845	327.8	37.555	14823.2	0.561176
330	Concrete confined	506.437	315.796	111.551	107.9	49.2352	24957.9	0.666892	132.6	48.1331	24208.9	0.346509	169.2	45.8609	23060.9	0.598127	227.7	42.3705	20600.9	0.303496	278.2	39.9454	17965	0.712973	325.1	37.6678	15001.3	0.527805
331	Concrete confined	506.437	339.235	111.551	108.5	49.2197	24940.2	0.608829	133.2	48.1122	24193	0.294192	169.8	45.8315	23038.6	0.549898	227.9	42.3633	20591.9	0.258313	278.1	39.9493	17970.9	0.67552	324.1	37.7095	15067.3	0.488107
332	Concrete confined	506.437	362.674	111.551	109	49.2068	24925.4	0.550752	133.9	48.0877	24174.3	0.241861	170.4	45.8019	23016.1	0.501647	228.4	42.3453	20569.5	0.213038	278.1	39.9493	17970.9	0.638048	323.5	37.7344	15106.8	0.448256
333	Concrete confined	506.437	386.113	111.551	109.1	49.2042	24922.4	0.492659	134.1	48.0807	24168.9	0.189534	170.5	45.797	23012.3	0.453367	228.2	42.3525	20578.5	0.16795	277.4	39.9765	18012.2	0.600748	322.2	37.7885	15192.2	0.408785
334	Concrete confined	506.437	409.552	111.551	109	49.2068	24925.4	0.434561	134	48.0842	24171.6	0.137219	170.3	45.8069	23019.8	0.405077	227.7	42.3705	20600.9	0.122963	276.3	40.0193	18076.8	0.563568	320.6	37.8548	15297.3	0.369524
335	Concrete confined	364.682	429.711	111.551	108.9	49.2094	24928.4	0.384597	134	48.0842	24171.6	0.0922212	170.4	45.8019	23016.1	0.36355	227.4	42.3813	20614.3	0.0842406	275.6	40.0465	18117.8	0.531555	319.8	37.8879	15349.9	0.335498
336	Concrete unconfined	2426	494.291	111.551	111.3	33.5197	24856	0.5693	137	32.8317	24090.3	0.151964	174.5	31.4356	22858.9	0.575001	233	29.1968	20359.6	0.166071	281.9	27.6082	17745.1	0.896147	326.7	26.049	14895.8	0.607038
337	Concrete unconfined	162.081	554.182	111.551	113.6	33.4666	24784.8	0.34681	139.9	32.7408	24009.5	0.0552132	178.6	31.253	22695.2	0.387319	238.7	29.0179	20090.6	0.074558	288.6	27.3813	17339	0.749083	333.9	25.7893	14419.8	0.44976
338	Concrete unconfined	4028.79	651.164	111.551	113.1	33.4783	24800.5	0	139.3	32.7599	24026.4	0	177.7	31.2936	22731.7	0.085923	237.8	29.0463	20133.7	0.00583365	287.7	27.4119	17394.1	0.512493	332.9	25.8255	14486	0.19803
339	Concrete unconfined	162.081	748.145	111.551	112.6	33.4899	24816	0	138.6	32.7819	24046	0	176.8	31.3339	22767.9	0	236.8	29.0777	20181.4	0	286.7	27.4458	17455.1	0.275958	331.8	25.8653	14558.8	0.0519689
340	Concrete unconfined	4028.79	845.127	111.551	112.6	33.4899	24816	0	138.6	32.7819	24046	0	176.8	31.3339	22767.9	0	236.8	29.0777	20181.4	0	286.6	27.4492	17461.2	0.0877243	331.8	25.8653	14558.8	0
341	Concrete unconfined	162.081	942.109	111.551	112.6	33.4899	24816	0	138.6	32.7819	24046	0	176.8	31.3339	22767.9	0	236.7	29.0809	20186.1	0	286.5	27.4526	17467.2	0	331.7	25.8689	14565.4	0
342	Concrete unconfined	4028.79	1039.09	111.551	112.6	33.4899	24816	0	138.6	32.7819	24046	0	176.8	31.3339	22767.9	0	236.8	29.0777	20181.4	0	286.5	27.4526	17467.2	0	331.7	25.8689	14565.4	0
343	Concrete unconfined	162.081	1136.07	111.551	112.6	33.4899	24816	0	138.6	32.7819	24046	0	176.9	31.3294	22763.9	0	236.8	29.0777	20181.4	0	286.6	27.4492	17461.2	0	331.7	25.8689	14565.4	0
344	Concrete unconfined	4028.79	1233.05	111.551	112.6	33.4899	24816	0	138.6	32.7819	24046	0	176.8	31.3339	22767.9	0	236.7	29.0809	20186.1	0	286.5	27.4526	17467.2	0	331.6	25.8725	14572.1	0
345	Concrete unconfined	162.081	1330.04	111.551	112.6	33.4899	24816	0	138.5	32.7851	24048.8	0	176.7	31.3384	22771.9	0	236.6	29.084	20190.8	0	286.4	27.456	17473.3	0	331.5	25.8761	14578.7	0
346	Concrete unconfined	4028.79	1427.02	111.551	112.4	33.4945	24822.2	0	138.4	32.7882	24051.5	0	176.5	31.3473	22779.9	0	236.3	29.0934	20205.1	0	286.1	27.4662	17491.6	0	331.2	25.887	14598.5	0
347	Concrete unconfined	162.081	1524	111.551	112.3	33.4968	24825.3	0	138.2	32.7945	24057.1	0	176.2	31.3606	22791.8	0	236.1	29.0997	20214.5	0	285.8	27.4764	17509.8	0	330.8	25.9014	14624.9	0
348	Concrete unconfined	4028.79	1620.98	111.551	112.4	33.4945	24822.2	0	138.4	32.7882	24051.5	0	176.5	31.3473	22779.9	0	236.3	29.0934	20205.1	0	286.1	27.4662	17491.6	0	331.2	25.887	14598.5	0
349	Concrete unconfined	162.081	1717.96	111.551	112.6	33.4899	24816	0	138.5	32.7851	24048.8	0	176.7	31.3384	22771.9	0	236.6	29.084	20190.8	0	286.4	27.456	17473.3	0	331.5	25.8761	14578.7	0
350	Concrete unconfined	4028.79	1814.95	111.551	112.6	33.4899	24816	0	138.6	32.7819	24046	0	176.8	31.3339	22767.9	0	236.7	29.0809	20186.1	0	286.5	27.4526	17467.2	0	331.6	25.8725	14572.1	0
351	Concrete unconfined	162.081	1911.93	111.551	112.6	33.4899	24816	0	138.6	32.7819	24046	0	176.9	31.3294	22763.9	0	236.8	29.0777	20181.4	0	286.6	27.4492	17461.2	0	331.7	25.8689	14565.4	0
352	Concrete unconfined	4028.79	2008.91	111.551	112.6	33.4899	24816	0	138.6	32.7819	24046	0	176.8	31.3339	22767.9	0	236.8	29.0777	20181.4	0	286.5	27.4526	17467.2	0	331.7	25.8689	14565.4	0
353	Concrete unconfined	162.081	2105.89	111.551	112.6	33.4899	24816	0	138.6	32.7819	24046	0	176.8	31.3339	22767.9	0	236.7	29.0809	20186.1	0	286.5	27.4526	17467.2	0	331.7	25.8689	14565.4	0
354	Concrete unconfined	4028.79	2202.87	111.551	112.6	33.4899	24816	0	138.6	32.7819	24046	0	176.8	31.3339	22767.9	0	236.8	29.0777	20181.4	0	286.6	27.4492	17461.2	0	331.8	25.8653	14558.8	0
355	Concrete unconfined	162.081	2299.85	111.551	112.6	33.4899	24816	0	138.6	32.7819	24046	0	176.8	31.3339	22767.9	0	236.8	29.0777	20181.4	0	286.7	27.4458	17455.1	0.021003	331.8	25.8653	14558.8	0
356	Concrete unconfined	4028.79	2396.84	111.551	113.1	33.4783	24800.5	0	139.3	32.7599	24026.4	0	177.7	31.2936	22731.7	0	237.8	29.0463	20133.7	0.0101605	287.7	27.4119	17394.1	0.135652	332.9	25.8255	14486	0.0414679
357	Concrete unconfined	162.081	2493.82	111.551	113.6	33.4666	24784.8	0	139.9	32.7408	24009.5	0	178.6	31.253	22695.2	0.0362777	238.7	29.0179	20090.6	0.076768	288.6	27.3813	17339	0.335807	333.9	25.7893	14419.8	0.177985
358	Concrete unconfined	2426	2553.71	111.551	111.3	33.5197	24856	0	137	32.8317	24090.3	0	174.5	31.4356	22858.9	0.109336	233	29.1968	20359.6	0.168429	281.9	27.6082	17745.1	0.523414	326.7	26.049	14895.8	0.333135
359	Concrete confined	364.682	2618.29	111.551	108.9	49.2094	24928.4	0	134	48.0842	24171.6	0	170.4	45.8019	23016.1	0.0229368	227.4	42.3813	20614.3	0.0703668	275.6	40.0465	18117.8	0.316043	319.8	37.8879	15349.9	0.153584
360	Concrete confined	506.437	2638.45	111.551	109	49.2068	24925.4	0	134	48.0842	24171.6	0	170.3	45.8069	23019.8	0.0613011	227.7	42.3705	20600.9	0.104296	276.3	40.0193	18076.8	0.356872	320.6	37.8548	15297.3	0.187002
361	Concrete confined	506.437	2661.89	111.551	109.1	49.2042	24922.4	0.0201136	134.1	48.0807	24168.9	0	170.5	45.797	23012.3	0.105876	228.2	42.3525	20578.5	0.143712	277.4	39.9765	18012.2	0.40428	322.2	37.7885	15192.2	0.225484
362	Concrete confined	506.437	2685.33	111.551	109	49.2068	24925.4	0.0687194	133.9	48.0877	24174.3	0.0259621	170.4	45.8019	23016.1	0.15048	228.4	42.3453	20569.5	0.183227	278.1	39.9493	17970.9	0.451858	323.5	37.7344	15106.8	0.264202
363	Concrete confined	506.437	2708.77	111.551	108.5	49.2197	24940.2	0.117341	133.2	48.1122	24193	0.0696591	169.8	45.8315	23038.6	0.195113	227.9	42.3633	20591.9	0.222936	278.1	39.9493	17970.9	0.499668	324.1	37.7095	15067.3	0.303379
364	Concrete confined	506.437	2732.2	111.551	107.9	49.2352	24957.9	0.165958	132.6	48.1331	24208.9	0.113334	169.2	45.8609	23060.9	0.239724	227.7	42.3705	20600.9	0.262554	278.2	39.9454	17965	0.547454	325.1	37.6678	15001.3	0.342356
365	Concrete confined	364.682	2752.36	111.551	107.9	49.2352	24957.9	0.20775	132.9	48.1227	24200.9	0.150848	169.6	45.8413	23046	0.278049	229	42.3236	20542.5	0.296262	280.2	39.8673	17846.5	0.588072	327.8	37.555	14823.2	0.374897
366	Concrete confined	506.437	2772.52	111.551	109.2	49.2015	24919.5	0.24951	134.6	48.0631	24155.5	0.188306	172	45.7223	22955.5	0.31635	233.2	42.1711	20350.3	0.329307	286	39.6393	17497.6	0.627812	334.5	37.2729	14380.1	0.40525
367	Concrete confined	506.437	2795.96	111.551	111.9	49.1297	24837.6	0.298075	137.9	47.9441	24065.4	0.23185	176.7	45.4819	22771.9	0.360947	241	41.8849	19979.1	0.367089	296	39.2411	16880.3	0.673328	346.3	36.769	13599	0.438094
368	Concrete confined	506.437	2819.4	111.551	115.4	49.0327	24727.8	0.346678	142.7	47.7635	23929.6	0.275416	183.7	45.106	22481.8	0.405716	251.3	41.5008	19460.6	0.404295	309	38.7137	16052.9	0.718135	361.2	36.1197	12620.2	0.468475
369	Concrete confined	506.437	2842.84	111.551	120.2	48.8924	24570.1	0.395345	149.4	47.496	23729.9	0.319052	193.2	44.5608	22053.8	0.450799	264.4	41.0022	18756.5	0.440731	324.7	38.0621	15027.7	0.762119	378.9	35.3292	11483.4	0.495797
370	Concrete confined	506.437	2866.28	111.551	126.6	48.6919	24363.6	0.444122	158.1	47.1213	23451.5	0.362823	205.2	43.9638	21529.1	0.495422	280.5	40.374	17828.6	0.476102	343.4	37.2648	13790.8	0.80483	399.6	34.378	10211	0.518672
371	Concrete confined	364.682	2886.44	111.551	133.8	48.4478	24177	0.486218	168	46.6564	23105.2	0.400657	218.5	43.4911	20999	0.532415	298	39.6717	16754.7	0.504879	363.2	36.3953	12490	0.839481	421.3	33.3493	8964.33	0.531569
372	Concrete confined	506.437	2906.6	111.551	144.4	48.0514	23880.1	0.528594	182.1	45.9212	22549.9	0.438823	237.6	42.7912	20143.3	0.568415	321.3	38.7052	15251.4	0.530292	389.8	35.1857	10804.4	0.869184	450.7	31.9027	7443.91	0.528872
373	Concrete confined	506.437	2930.03	111.551	161	47.3391	23353.4	0.578462	204	44.7173	21574.3	0.483229	265.5	41.7246	18695.2	0.608615	355.7	37.2121	12979.8	0.552637	428.5	33.3385	8573.26	0.893172	493.1	29.7048	5618.8	0.494422
374	Concrete confined	506.437	2953.47	111.551	183.8	46.1689	22477.5	0.629559	232.7	43.6704	20373.5	0.523051	301.1	40.2877	16558.7	0.645023	398.9	35.2229	10252.8	0.559601	477.7	30.8345	6231.42	0.892802	546	26.7651	3776.15	0.392029
375	Concrete confined	506.437	2976.91	111.551	215.7	44.6299	21115	0.679569	271.5	42.1651	18355.3	0.558956	347.4	38.2906	13526.3	0.671995	455.1	32.4372	7234.18	0.527851	540	27.3945	3953.41	0.83586	613.3	22.6706	2259.95	0.119707
376	Concrete confined	506.437	3000.35	111.551	261.8	42.8723	18900	0.723208	329	39.7447	14743.9	0.581575	416.3	35.043	9242.76	0.663833	535.6	28.0258	4088.63	0.364427	628.1	21.9439	2018.9	0.581371	704.6	16.3443	1122.33	0
377	Concrete confined	364.682	3020.51	111.551	326	40.1802	14942	0.748212	406.4	36.1216	9809.89	0.556033	515.1	29.7685	4781.12	0.511346	651.3	20.6652	1690.09	0	748.2	13.0784	879.704	0	820.8	8.09623	563.235	0
378	Concrete unconfined	411.604	3038.47	111.551	460.9	20.8069	6964.94	1	573.4	15.7666	3062.87	1	707.8	8.97127	1103.67	1	850.6	3.33007	494.005	1	924.7	2.62384	358.056	1	982.8	2.0701	275.762	1
379	Concrete unconfined	411.604	9.525	133.158	435.8	21.8514	8188.96	1	544.3	17.1266	3825.55	1	675.7	10.6716	1397.59	1	817.6	3.64459	571.319	1	892.7	2.92882	411.536	1	950.1	2.38175	320.032	1
380	Concrete confined	364.682	27.4892	133.158	315.8	40.627	15611.5	1	393.7	36.7456	10566.2	0.96271	498.8	30.6923	5406.2	1	629.8	22.1374	1992.87	0.056358	723.4	15.0772	1014.74	0	793.5	9.01034	649.708	0
381	Concrete confined	506.437	47.6479	133.158	252.2	43.2505	19413.8	1	317.2	40.26	15520.1	0.946669	403.2	35.6866	9997.52	1	520.7	28.8822	4581.33	0.559699	611.7	23.0163	2287.65	0.747056	685.4	17.7606	1293.94	0
382	Concrete confined	506.437	71.087	133.158	197.5	45.3531	21846.1	1	249.2	43.0429	19569	0.901955	321	39.4472	15271.1	1	422.9	34.0613	8876.41	0.690776	504.8	29.3767	5170.69	0.9822	575.6	25.0163	3011.88	0.609646
383	Concrete confined	506.437	94.5261	133.158	165.4	47.1309	23199.4	1	209.7	44.5139	21355.7	0.850173	272.2	41.4607	18315	1	363.9	36.8444	12444.5	0.691038	437.9	32.8739	8080.73	1	502.9	29.1773	5245.79	0.753795
384	Concrete confined	506.437	117.965	133.158	144.6	48.0435	23874.2	1	182.3	45.9101	22541.5	0.793999	237.8	42.7837	20133.7	1	321	38.7179	15271.1	0.664364	388.9	35.2274	10859.8	1	449.3	31.973	7511.63	0.789194
385	Concrete confined	506.437	141.404	133.158	128.5	48.6294	24315.4	1	160.6	47.0078	23367.1	0.738281	208.2	43.8582	21414.2	0.964248	284.1	40.2311	17612.7	0.629527	346.5	37.1304	13585.8	0.98126	402.3	34.2518	10050.7	0.789939
386	Concrete confined	364.682	161.563	133.158	119.8	48.9044	24583.5	1	148.7	47.5248	23751.4	0.691901	191.7	44.6496	22124.1	0.920193	262.5	41.0752	18861.6	0.59504	321.4	38.2004	15244.8	0.95388	374.7	35.5187	11749.7	0.771564
387	Concrete confined	506.437	181.722	133.158	115.1	49.0412	24737.4	0.999904	142.4	47.775	23938.3	0.646306	182.9	45.15	22516	0.876615	250.6	41.5272	19496.9	0.558165	308	38.7547	16117.3	0.92349	359.5	36.1945	12731.1	0.743966
388	Concrete confined	506.437	205.161	133.158	109.2	49.2015	24919.5	0.941177	134.3	48.0737	24163.6	0.593466	171.3	45.7572	22982.1	0.826262	234.6	42.1201	20285.1	0.515693	289.5	39.5007	17283.8	0.888466	339.3	37.069	14062.2	0.712162
389	Concrete confined	506.437	228.6	133.158	103.7	49.3397	25078.2	0.882641	127	48.321	24353.5	0.540885	160.9	46.2525	23356.9	0.776629	220	42.6463	20935.8	0.472961	272	40.1859	18326.5	0.853111	319.8	37.8879	15349.9	0.679091
390	Concrete confined	506.437	252.039	133.158	99.3	49.4427	25197.5	0.824306	121.3	48.5	24532.7	0.488518	152.8	46.6071	23623.8	0.727657	208.2	43.0612	21414.2	0.429827	257.7	40.731	19122.7	0.81734	303.6	38.5495	16399.5	0.644322
391	Concrete confined	506.437	275.478	133.158	94.7	49.5431	25315.1	0.766053	115.7	48.6642	24718.2	0.436272	144.9	46.9273	23865.4	0.678987	196.4	43.5634	21900.1	0.386194	243.1	41.2738	19876	0.78162	286.8	39.2177	17449	0.609379
392	Concrete confined	364.682	295.637	133.158	91.8	49.6027	25385.4	0.716069	112.2	48.761	24828.4	0.391433	140.1	47.1097	24003.9	0.637449	189	43.9958	22248.1	0.347781	234	41.6052	20313.1	0.750659	276.1	39.6338	18088.5	0.57822
393	Concrete confined	506.437	315.796	133.158	91.9	49.6007	25383.1	0.666232	112.5	48.7529	24819.1	0.34663	140.6	47.0911	23989.7	0.596303	189.4	43.973	22229.9	0.309467	234.2	41.598	20303.8	0.718992	276.1	39.6338	18088.5	0.544538
394	Concrete confined	506.437	339.235	133.158	92.5	49.5886	25368.7	0.608298	113.2	48.7338	24797.3	0.29452	141.6	47.0537	23961.2	0.54847	190.5	43.9101	22179.6	0.264904	234.7	41.5799	20280.4	0.682136	276	39.6376	18094.4	0.505402
395	Concrete confined	506.437	362.674	133.158	92.2	49.5946	25375.9	0.550336	112.9	48.742	24806.7	0.242425	141.4	47.0612	23967	0.500573	189.7	43.9559	22216.3	0.220406	233	41.6413	20359.6	0.645526	273.8	39.7223	18222.6	0.466859
396	Concrete confined	506.437	386.113	133.158	92	49.5987	25380.7	0.492379	112.7	48.7474	24812.9	0.190331	141.1	47.0724	23975.5	0.452681	188.8	44.0071	22257.1	0.175944	231.7	41.6881	20419.6	0.608908	271.9	39.7951	18332.3	0.428287
397	Concrete confined	506.437	409.552	133.158	90.4	49.6305	25418.3	0.434416	110.8	48.7985	24871.3	0.13831	138.5	47.1685	24048.8	0.404774	185	44.2193	22425.6	0.13177	226.9	41.8599	20636.6	0.572788	266	40.0198	18667.2	0.39094
398	Concrete confined	364.682	429.711	133.158	89.1	49.6557	25448.3	0.384583	109.2	48.8404	24919.5	0.0935912	136.3	47.2478	24109.4	0.363618	181.8	44.3931	22562.6	0.0938595	222.7	42.0091	20820.5	0.541798	261.1	40.2047	18938.4	0.358835
399	Concrete unconfined	2426	494.291	133.158	92.2	33.9004	25375.9	0.5693	112.9	33.4829	24806.7	0.151964	141.4	32.6927	23967	0.575001	189.1	30.7574	22243.6	0.169356	231.1	29.2561	20447.1	0.901243	269.9	28.0092	18446.8	0.616894
400	Concrete unconfined	162.081	554.182	133.158	95.1	33.8494	25305.2	0.34681	116.4	33.3997	24695.6	0.0552132	146.4	32.5269	23820.9	0.387319	195.8	30.4197	21929.3	0.0786786	238.7	29.0179	20090.6	0.75492	278.4	27.7259	17953.2	0.460938
401	Concrete unconfined	4028.79	651.164	133.158	94.4	33.8619	25322.5	0	115.5	33.4214	24724.6	0	145.2	32.5674	23856.5	0.085923	194.4	30.4917	21996.7	0.00995365	237.2	29.0651	20162.3	0.519126	276.5	27.7895	18065.1	0.210625
402	Concrete unconfined	162.081	748.145	133.158	94.1	33.8672	25329.9	0	115	33.4334	24740.6	0	144.5	32.5909	23877.2	0	193.7	30.5274	22030.1	0	236.5	29.0872	20195.6	0.283278	275.7	27.8163	18111.9	0.0651791
403	Concrete unconfined	4028.79	845.127	133.158	94	33.869	25332.3	0	115	33.4334	24740.6	0	144.5	32.5909	23877.2	0	193.7	30.5274	22030.1	0	236.4	29.0903	20200.3	0.0956567	275.7	27.8163	18111.9	0.00497064
404	Concrete unconfined	162.081	942.109	133.158	94	33.869	25332.3	0	115	33.4334	24740.6	0	144.5	32.5909	23877.2	0	193.6	30.5325	22034.8	0	236.3	29.0934	20205.1	0.000922167	275.6	27.8196	18117.8	0
405	Concrete unconfined	4028.79	1039.09	133.158	94	33.869	25332.3	0	115	33.4334	24740.6	0	144.5	32.5909	23877.2	0	193.6	30.5325	22034.8	0	236.3	29.0934	20205.1	0	275.6	27.8196	18117.8	0
406	Concrete unconfined	162.081	1136.07	133.158	94	33.869	25332.3	0	115	33.4334	24740.6	0	144.5	32.5909	23877.2	0	193.6	30.5325	22034.8	0	236.4	29.0903	20200.3	0	275.6	27.8196	18117.8	0
407	Concrete unconfined	4028.79	1233.05	133.158	94	33.869	25332.3	0	115	33.4334	24740.6	0	144.5	32.5909	23877.2	0	193.6	30.5325	22034.8	0	236.3	29.0934	20205.1	0	275.5	27.823	18123.6	0
408	Concrete unconfined	162.081	1330.04	133.158	94	33.869	25332.3	0	114.9	33.4358	24743.7	0	144.4	32.5942	23880.1	0	193.5	30.5376	22039.6	0	236.2	29.0966	20209.8	0	275.4	27.8263	18129.5	0
409	Concrete unconfined	4028.79	1427.02	133.158	93.9	33.8708	25334.8	0	114.8	33.4382	24746.9	0	144.3	32.5975	23883	0	193.3	30.5477	22049.1	0	236	29.1029	20219.2	0	275.2	27.833	18141.2	0
410	Concrete unconfined	162.081	1524	133.158	93.8	33.8725	25337.2	0	114.8	33.4382	24746.9	0	144.1	32.6042	23888.9	0	193.1	30.5578	22058.5	0	235.8	29.1091	20228.7	0	275	27.8396	18152.8	0
411	Concrete unconfined	4028.79	1620.98	133.158	93.9	33.8708	25334.8	0	114.8	33.4382	24746.9	0	144.3	32.5975	23883	0	193.3	30.5477	22049.1	0	236	29.1029	20219.2	0	275.2	27.833	18141.2	0
412	Concrete unconfined	162.081	1717.96	133.158	94	33.869	25332.3	0	114.9	33.4358	24743.7	0	144.4	32.5942	23880.1	0	193.5	30.5376	22039.6	0	236.2	29.0966	20209.8	0	275.4	27.8263	18129.5	0
413	Concrete unconfined	4028.79	1814.95	133.158	94	33.869	25332.3	0	115	33.4334	24740.6	0	144.5	32.5909	23877.2	0	193.6	30.5325	22034.8	0	236.3	29.0934	20205.1	0	275.5	27.823	18123.6	0
414	Concrete unconfined	162.081	1911.93	133.158	94	33.869	25332.3	0	115	33.4334	24740.6	0	144.5	32.5909	23877.2	0	193.6	30.5325	22034.8	0	236.4	29.0903	20200.3	0	275.6	27.8196	18117.8	0
415	Concrete unconfined	4028.79	2008.91	133.158	94	33.869	25332.3	0	115	33.4334	24740.6	0	144.5	32.5909	23877.2	0	193.6	30.5325	22034.8	0	236.3	29.0934	20205.1	0	275.6	27.8196	18117.8	0
416	Concrete unconfined	162.081	2105.89	133.158	94	33.869	25332.3	0	115	33.4334	24740.6	0	144.5	32.5909	23877.2	0	193.6	30.5325	22034.8	0	236.3	29.0934	20205.1	0	275.6	27.8196	18117.8	0
417	Concrete unconfined	4028.79	2202.87	133.158	94	33.869	25332.3	0	115	33.4334	24740.6	0	144.5	32.5909	23877.2	0	193.7	30.5274	22030.1	0	236.4	29.0903	20200.3	0	275.7	27.8163	18111.9	0
418	Concrete unconfined	162.081	2299.85	133.158	94.1	33.8672	25329.9	0	115	33.4334	24740.6	0	144.5	32.5909	23877.2	0	193.7	30.5274	22030.1	0	236.5	29.0872	20195.6	0.0291624	275.7	27.8163	18111.9	0
419	Concrete unconfined	4028.79	2396.84	133.158	94.4	33.8619	25322.5	0	115.5	33.4214	24724.6	0	145.2	32.5674	23856.5	0	194.4	30.4917	21996.7	0.0142734	237.2	29.0651	20162.3	0.143543	276.5	27.7895	18065.1	0.0549193
420	Concrete unconfined	162.081	2493.82	133.158	95.1	33.8494	25305.2	0	116.4	33.3997	24695.6	0	146.4	32.5269	23820.9	0.0362777	195.8	30.4197	21929.3	0.0808848	238.7	29.0179	20090.6	0.343022	278.4	27.7259	17953.2	0.190645
421	Concrete unconfined	2426	2553.71	133.158	92.2	33.9004	25375.9	0	112.9	33.4829	24806.7	0	141.4	32.6927	23967	0.109336	189.1	30.7574	22243.6	0.171711	231.1	29.2561	20447.1	0.529695	269.9	28.0092	18446.8	0.344417
422	Concrete confined	364.682	2618.29	133.158	89.1	49.6557	25448.3	0	109.2	48.8404	24919.5	0	136.3	47.2478	24109.4	0.0262125	181.8	44.3931	22562.6	0.0802112	222.7	42.0091	20820.5	0.330748	261.1	40.2047	18938.4	0.18207
423	Concrete confined	506.437	2638.45	133.158	90.4	49.6305	25418.3	0	110.8	48.7985	24871.3	0	138.5	47.1685	24048.8	0.0640506	185	44.2193	22425.6	0.113387	226.9	41.8599	20636.6	0.370141	266	40.0198	18667.2	0.213303
424	Concrete confined	506.437	2661.89	133.158	92	49.5987	25380.7	0.0210063	112.7	48.7474	24812.9	0	141.1	47.0724	23975.5	0.108087	188.8	44.0071	22257.1	0.152044	231.7	41.6881	20419.6	0.41606	271.9	39.7951	18332.3	0.249608
425	Concrete confined	506.437	2685.33	133.158	92.2	49.5946	25375.9	0.0694786	112.9	48.742	24806.7	0.0274262	141.4	47.0612	23967	0.152295	189.7	43.9559	22216.3	0.191003	233	41.6413	20359.6	0.462739	273.8	39.7223	18222.6	0.287432
426	Concrete confined	506.437	2708.77	133.158	92.5	49.5886	25368.7	0.11795	113.2	48.7338	24797.3	0.0708767	141.6	47.0537	23961.2	0.196517	190.5	43.9101	22179.6	0.229993	234.7	41.5799	20280.4	0.509391	276	39.6376	18094.4	0.325207
427	Concrete confined	506.437	2732.2	133.158	91.9	49.6007	25383.1	0.16645	112.5	48.7529	24819.1	0.114375	140.6	47.0911	23989.7	0.240778	189.4	43.973	22229.9	0.269079	234.2	41.598	20303.8	0.556434	276.1	39.6338	18088.5	0.363739
428	Concrete confined	364.682	2752.36	133.158	91.8	49.6027	25385.4	0.208148	112.2	48.761	24828.4	0.151767	140.1	47.1097	24003.9	0.278818	189	43.9958	22248.1	0.302653	234	41.6052	20313.1	0.596846	276.1	39.6338	18088.5	0.396909
429	Concrete confined	506.437	2772.52	133.158	94.7	49.5431	25315.1	0.249791	115.7	48.6642	24718.2	0.189031	144.9	46.9273	23865.4	0.316785	196.4	43.5634	21900.1	0.336127	243.1	41.2738	19876	0.636047	286.8	39.2177	17449	0.426655
430	Concrete confined	506.437	2795.96	133.158	99.3	49.4427	25197.5	0.298237	121.3	48.5	24532.7	0.23237	152.8	46.6071	23623.8	0.361032	208.2	43.0612	21414.2	0.373938	257.7	40.731	19122.7	0.681168	303.6	38.5495	16399.5	0.459456
431	Concrete confined	506.437	2819.4	133.158	103.7	49.3397	25078.2	0.346744	127	48.321	24353.5	0.275786	160.9	46.2525	23356.9	0.40547	220	42.6463	20935.8	0.411214	272	40.1859	18326.5	0.726409	319.8	37.8879	15349.9	0.491957
432	Concrete confined	506.437	2842.84	133.158	109.2	49.2015	24919.5	0.395317	134.3	48.0737	24163.6	0.319278	171.3	45.7572	22982.1	0.450186	234.6	42.1201	20285.1	0.447958	289.5	39.5007	17283.8	0.771115	339.3	37.069	14062.2	0.52215
433	Concrete confined	506.437	2866.28	133.158	115.1	49.0412	24737.4	0.443983	142.4	47.775	23938.3	0.362898	182.9	45.15	22516	0.495292	250.6	41.5272	19496.9	0.484305	308	38.7547	16117.3	0.815495	359.5	36.1945	12731.1	0.55063
434	Concrete confined	364.682	2886.44	133.158	119.8	48.9044	24583.5	0.485914	148.7	47.5248	23751.4	0.400547	191.7	44.6496	22124.1	0.534357	262.5	41.0752	18861.6	0.515881	321.4	38.2004	15244.8	0.854146	374.7	35.5187	11749.7	0.575367
435	Concrete confined	506.437	2906.6	133.158	128.5	48.6294	24315.4	0.52805	160.6	47.0078	23367.1	0.43842	208.2	43.8582	21414.2	0.572782	284.1	40.2311	17612.7	0.544596	346.5	37.1304	13585.8	0.889136	402.3	34.2518	10050.7	0.588227
436	Concrete confined	506.437	2930.03	133.158	144.6	48.0435	23874.2	0.577567	182.3	45.9101	22541.5	0.483114	237.8	42.7837	20133.7	0.6141	321	38.7179	15271.1	0.571782	388.9	35.2274	10859.8	0.921175	449.3	31.973	7511.63	0.575408
437	Concrete confined	506.437	2953.47	133.158	165.4	47.1309	23199.4	0.627991	209.7	44.5139	21355.7	0.527072	272.2	41.4607	18315	0.653359	363.9	36.8444	12444.5	0.589516	437.9	32.8739	8080.73	0.938679	502.9	29.1773	5245.79	0.519547
438	Concrete confined	506.437	2976.91	133.158	197.5	45.3531	21846.1	0.680783	249.2	43.0429	19569	0.564815	321	39.4472	15271.1	0.684883	422.9	34.0613	8876.41	0.576637	504.8	29.3767	5170.69	0.909171	575.6	25.0163	3011.88	0.327688
439	Concrete confined	506.437	3000.35	133.158	252.2	43.2505	19413.8	0.724996	317.2	40.26	15520.1	0.587755	403.2	35.6866	9997.52	0.6783	520.7	28.8822	4581.33	0.416811	611.7	23.0163	2287.65	0.664698	685.4	17.7606	1293.94	0
440	Concrete confined	364.682	3020.51	133.158	315.8	40.627	15611.5	0.752451	393.7	36.7456	10566.2	0.571212	498.8	30.6923	5406.2	0.558975	629.8	22.1374	1992.87	0	723.4	15.0772	1014.74	0	793.5	9.01034	649.708	0
441	Concrete unconfined	411.604	3038.47	133.158	435.8	21.8514	8188.96	1	544.3	17.1266	3825.55	1	675.7	10.6716	1397.59	1	817.6	3.64459	571.319	1	892.7	2.92882	411.536	1	950.1	2.38175	320.032	1
442	Concrete unconfined	321.532	9.525	152.4	413.4	22.7588	9406.74	1	517.5	18.3444	4694.48	1	646	12.2014	1760.44	1	788.6	4.47255	673.623	1	865.4	3.18901	463.2	1	922.7	2.6429	361.204	1
443	Steel	284.878	27.4892	152.4	311.6	413.686	199948	1	388.1	413.686	199948	0	491.2	413.686	199948	1	618.3	385.203	196873	0	710.2	363.077	194484	0	778.8	346.56	192701	0
444	Concrete confined	395.613	47.6479	152.4	251.6	43.2739	19445	1	315.6	40.3291	15624.6	0.947071	403.5	35.672	9979.84	1	516.6	29.1146	4726.79	0.571474	607	23.3185	2370.99	0.766734	677.4	18.3361	1378.95	0.0180013
445	Concrete confined	395.613	71.087	152.4	185.9	46.0495	22386.3	1	234.3	43.6104	20299.1	0.902958	301.9	40.2544	16507.8	1	399.4	35.1991	10222.9	0.714291	477.8	30.8292	6227.26	1	546.3	26.7477	3767.5	0.703698
446	Concrete confined	395.613	94.5261	152.4	152.3	47.7266	23639.6	1	192.6	45.3159	22082.1	0.848977	251.2	42.2778	19465.8	1	336.8	38.0423	14227.8	0.705278	407.4	34.3586	9751.68	1	469	30.9706	6602.69	0.809667
447	Concrete confined	395.613	117.965	152.4	133.1	48.4724	24195.6	1	166.9	46.7102	23145.3	0.791782	216.9	43.5486	21065.6	1	294.8	39.8016	16955.4	0.67306	358.8	36.5908	12776.8	1	415.2	33.6418	9304.74	0.822876
448	Concrete confined	395.613	141.404	152.4	119.4	48.9164	24596.9	1	148.2	47.5452	23766.6	0.737017	190.9	44.6966	22161.2	0.961858	261.1	41.1289	18938.4	0.634741	319.4	38.2839	15376.1	0.987196	372.1	35.6354	11915.8	0.808694
449	Steel	284.878	161.563	152.4	113.5	413.686	199948	1	140.2	413.686	199948	0	179.6	413.686	199948	0	245.8	413.686	199948	0	301.5	413.686	199948	0	352.2	413.686	199948	0
450	Concrete confined	395.613	181.722	152.4	108.9	49.2094	24928.4	0.999244	134	48.0842	24171.6	0.645771	170.8	45.7821	23001	0.874476	233.3	42.1675	20345.7	0.56123	287.4	39.5839	17412.4	0.926386	336.2	37.2009	14267.5	0.75384
451	Concrete confined	395.613	205.161	152.4	101.7	49.3874	25133.3	0.940519	124.4	48.4042	24425.2	0.59301	157	46.4266	23488	0.824252	213.9	42.8619	21188.3	0.51891	264.4	40.4772	18756.5	0.891133	310.4	38.2739	15962.4	0.721909
452	Concrete confined	395.613	228.6	152.4	96.3	49.509	25275	0.882106	117.4	48.6156	24663.1	0.540577	147.2	46.8366	23796.9	0.775082	199.5	43.3748	21746.4	0.475795	246.9	41.1339	19686	0.855249	290.9	39.0563	17197.5	0.687181
453	Concrete confined	395.613	252.039	152.4	91.9	49.6007	25383.1	0.823865	112	48.7664	24834.6	0.488329	139.4	47.1356	24023.6	0.726434	188	44.0523	22293.2	0.430704	233.1	41.6377	20354.9	0.819158	275	39.6761	18152.8	0.651286
454	Concrete confined	395.613	275.478	152.4	88.2	49.6728	25468.7	0.76574	107.5	48.884	24969.6	0.436189	133.2	47.3563	24193	0.678133	178.7	44.5572	22691.1	0.38605	221.4	42.055	20876.3	0.783047	261.6	40.1859	18911	0.614792
455	Steel	284.878	295.637	152.4	86.3	413.686	199948	0	105.3	413.686	199948	0	130.3	413.686	199948	0	174.2	413.686	199948	0	215.8	413.686	199948	0	255.1	413.686	199948	0
456	Concrete confined	395.613	315.796	152.4	85.2	49.7279	25534.6	0.666004	103.9	48.973	25072.6	0.34667	128.5	47.5138	24315.4	0.595687	171.5	44.9224	22974.5	0.309811	212.2	42.3769	21256.7	0.720621	250.9	40.5847	19481.4	0.54992
457	Concrete confined	395.613	339.235	152.4	83.4	49.7596	25572.6	0.608053	102	49.0181	25125.1	0.294666	125.9	47.5974	24381.1	0.547845	167.6	45.1111	23119.8	0.265693	206.9	42.5597	21464.3	0.684446	244.6	40.8161	19801.5	0.512352
458	Concrete confined	395.613	362.674	152.4	82.4	49.7767	25593.2	0.550141	100.8	49.046	25157.6	0.24268	124.6	47.6382	24418.1	0.500085	165.4	45.2147	23199.4	0.221603	203.9	42.6624	21578.1	0.648199	240.7	40.958	19993.8	0.474436
459	Concrete confined	395.613	386.113	152.4	81.9	49.7851	25603.4	0.492247	100.2	49.0597	25173.7	0.190695	123.9	47.6599	24442.7	0.452364	164.3	45.2658	23238.5	0.17751	202	42.7272	21648.8	0.611925	238.2	41.0485	20114.6	0.436324
460	Concrete confined	395.613	409.552	152.4	81.6	49.7902	25609.5	0.434361	99.9	49.0665	25181.7	0.13871	123.5	47.6723	24456.7	0.404656	163.7	45.2934	23259.7	0.133414	201	42.7611	21685.6	0.575606	236.7	41.1026	20186.1	0.398066
461	Steel	284.878	429.711	152.4	81.5	413.686	199948	0	99.8	413.686	199948	0	123.5	413.686	199948	0	163.6	413.686	199948	0	200.6	413.686	199948	0	236	413.686	199948	0
462	Concrete unconfined	1895.12	494.291	152.4	81.9	34.0622	25603.4	0.5693	100.2	33.7539	25173.7	0.151964	124.1	33.2031	24435.7	0.575001	164.3	31.8636	23238.5	0.169356	201.4	30.1581	21670.9	0.903267	236.4	29.0903	20200.3	0.620703
463	Concrete unconfined	126.613	554.182	152.4	82.3	34.0564	25595.3	0.34681	100.6	33.7461	25163	0.0552132	124.8	33.1843	24411	0.387319	165.4	31.8192	23199.4	0.0786786	202.2	30.1344	21641.4	0.75775	237	29.0714	20171.9	0.466264
464	Concrete unconfined	3147.17	651.164	152.4	82.3	34.0564	25595.3	0	100.5	33.7481	25165.6	0	124.8	33.1843	24411	0.085923	165.3	31.8233	23202.9	0.00995365	202.3	30.1314	21637.7	0.522176	237	29.0714	20171.9	0.216278
465	Concrete unconfined	126.613	748.145	152.4	82.2	34.0579	25597.3	0	100.4	33.7501	25168.3	0	124.7	33.187	24414.6	0	165.3	31.8233	23202.9	0	202.3	30.1314	21637.7	0.286611	236.9	29.0746	20176.6	0.071059
466	Concrete unconfined	3147.17	845.127	152.4	82.2	34.0579	25597.3	0	100.3	33.752	25171	0	124.6	33.1897	24418.1	0	165.1	31.8314	23210.1	0	202.1	30.1374	21645.1	0.0992766	236.7	29.0809	20186.1	0.0110217
467	Concrete unconfined	126.613	942.109	152.4	82.1	34.0593	25599.3	0	100.3	33.752	25171	0	124.5	33.1924	24421.6	0	165	31.8354	23213.7	0	201.9	30.1433	21652.5	0.00469034	236.6	29.084	20190.8	0
468	Concrete unconfined	3147.17	1039.09	152.4	82.1	34.0593	25599.3	0	100.3	33.752	25171	0	124.5	33.1924	24421.6	0	165	31.8354	23213.7	0	201.9	30.1433	21652.5	0	236.6	29.084	20190.8	0
469	Concrete unconfined	126.613	1136.07	152.4	82.1	34.0593	25599.3	0	100.3	33.752	25171	0	124.6	33.1897	24418.1	0	165	31.8354	23213.7	0	202	30.1403	21648.8	0	236.6	29.084	20190.8	0
470	Concrete unconfined	3147.17	1233.05	152.4	82.1	34.0593	25599.3	0	100.3	33.752	25171	0	124.5	33.1924	24421.6	0	164.9	31.8395	23217.2	0	201.9	30.1433	21652.5	0	236.5	29.0872	20195.6	0
471	Concrete unconfined	126.613	1330.04	152.4	82.1	34.0593	25599.3	0	100.2	33.7539	25173.7	0	124.5	33.1924	24421.6	0	164.9	31.8395	23217.2	0	201.8	30.1462	21656.1	0	236.4	29.0903	20200.3	0
472	Concrete unconfined	3147.17	1427.02	152.4	82	34.0607	25601.4	0	100.2	33.7539	25173.7	0	124.4	33.1951	24425.2	0	164.8	31.8435	23220.8	0	201.7	30.1492	21659.8	0	236.3	29.0934	20205.1	0
473	Concrete unconfined	126.613	1524	152.4	82	34.0607	25601.4	0	100.1	33.7559	25176.3	0	124.3	33.1978	24428.7	0	164.7	31.8475	23224.3	0	201.5	30.1551	21667.2	0	236.2	29.0966	20209.8	0
474	Concrete unconfined	3147.17	1620.98	152.4	82	34.0607	25601.4	0	100.2	33.7539	25173.7	0	124.4	33.1951	24425.2	0	164.8	31.8435	23220.8	0	201.7	30.1492	21659.8	0	236.3	29.0934	20205.1	0
475	Concrete unconfined	126.613	1717.96	152.4	82.1	34.0593	25599.3	0	100.2	33.7539	25173.7	0	124.5	33.1924	24421.6	0	164.9	31.8395	23217.2	0	201.8	30.1462	21656.1	0	236.4	29.0903	20200.3	0
476	Concrete unconfined	3147.17	1814.95	152.4	82.1	34.0593	25599.3	0	100.3	33.752	25171	0	124.5	33.1924	24421.6	0	164.9	31.8395	23217.2	0	201.9	30.1433	21652.5	0	236.5	29.0872	20195.6	0
477	Concrete unconfined	126.613	1911.93	152.4	82.1	34.0593	25599.3	0	100.3	33.752	25171	0	124.6	33.1897	24418.1	0	165	31.8354	23213.7	0	202	30.1403	21648.8	0	236.6	29.084	20190.8	0
478	Concrete unconfined	3147.17	2008.91	152.4	82.1	34.0593	25599.3	0	100.3	33.752	25171	0	124.5	33.1924	24421.6	0	165	31.8354	23213.7	0	201.9	30.1433	21652.5	0	236.6	29.084	20190.8	0
479	Concrete unconfined	126.613	2105.89	152.4	82.1	34.0593	25599.3	0	100.3	33.752	25171	0	124.5	33.1924	24421.6	0	165	31.8354	23213.7	0	201.9	30.1433	21652.5	0	236.6	29.084	20190.8	0
480	Concrete unconfined	3147.17	2202.87	152.4	82.2	34.0579	25597.3	0	100.3	33.752	25171	0	124.6	33.1897	24418.1	0	165.1	31.8314	23210.1	0	202.1	30.1374	21645.1	0	236.7	29.0809	20186.1	0
481	Concrete unconfined	126.613	2299.85	152.4	82.2	34.0579	25597.3	0	100.4	33.7501	25168.3	0	124.7	33.187	24414.6	0	165.3	31.8233	23202.9	0	202.3	30.1314	21637.7	0.0328768	236.9	29.0746	20176.6	0
482	Concrete unconfined	3147.17	2396.84	152.4	82.3	34.0564	25595.3	0	100.5	33.7481	25165.6	0	124.8	33.1843	24411	0	165.3	31.8233	23202.9	0.0142734	202.3	30.1314	21637.7	0.147171	237	29.0714	20171.9	0.0609567
483	Concrete unconfined	126.613	2493.82	152.4	82.3	34.0564	25595.3	0	100.6	33.7461	25163	0	124.8	33.1843	24411	0.0362777	165.4	31.8192	23199.4	0.0808848	202.2	30.1344	21641.4	0.346519	237	29.0714	20171.9	0.196677
484	Concrete unconfined	1895.12	2553.71	152.4	81.9	34.0622	25603.4	0	100.2	33.7539	25173.7	0	124.1	33.2031	24435.7	0.109336	164.3	31.8636	23238.5	0.171711	201.4	30.1581	21670.9	0.532189	236.4	29.0903	20200.3	0.348777
485	Steel	284.878	2618.29	152.4	81.5	413.686	199948	0	99.8	413.686	199948	0	123.5	413.686	199948	0	163.6	413.686	199948	0	200.6	413.686	199948	0	236	413.686	199948	0
486	Concrete confined	395.613	2638.45	152.4	81.6	49.7902	25609.5	0	99.9	49.0665	25181.7	0	123.5	47.6723	24456.7	0.0650248	163.7	45.2934	23259.7	0.115163	201	42.7611	21685.6	0.374673	236.7	41.1026	20186.1	0.222452
487	Concrete confined	395.613	2661.89	152.4	81.9	49.7851	25603.4	0.021423	100.2	49.0597	25173.7	0	123.9	47.6599	24442.7	0.10906	164.3	45.2658	23238.5	0.153811	202	42.7272	21648.8	0.420973	238.2	41.0485	20114.6	0.26003
488	Concrete confined	395.613	2685.33	152.4	82.4	49.7767	25593.2	0.0698305	100.8	49.046	25157.6	0.0280924	124.6	47.6382	24418.1	0.153089	165.4	45.2147	23199.4	0.192446	203.9	42.6624	21578.1	0.467188	240.7	40.958	19993.8	0.297391
489	Concrete confined	395.613	2708.77	152.4	83.4	49.7596	25572.6	0.118229	102	49.0181	25125.1	0.0714225	125.9	47.5974	24381.1	0.197113	167.6	45.1111	23119.8	0.231063	206.9	42.5597	21464.3	0.513324	244.6	40.8161	19801.5	0.334464
490	Concrete confined	395.613	2732.2	152.4	85.2	49.7279	25534.6	0.166619	103.9	48.973	25072.6	0.114738	128.5	47.5138	24315.4	0.241122	171.5	44.9224	22974.5	0.26968	212.2	42.3769	21256.7	0.559287	250.9	40.5847	19481.4	0.371013
491	Steel	284.878	2752.36	152.4	86.3	413.686	199948	0	105.3	413.686	199948	0	130.3	413.686	199948	0	174.2	413.686	199948	0	215.8	413.686	199948	0	255.1	413.686	199948	0
492	Concrete confined	395.613	2772.52	152.4	88.2	49.6728	25468.7	0.249896	107.5	48.884	24969.6	0.189291	133.2	47.3563	24193	0.316928	178.7	44.5572	22691.1	0.33632	221.4	42.055	20876.3	0.638607	261.6	40.1859	18911	0.434098
493	Concrete confined	395.613	2795.96	152.4	91.9	49.6007	25383.1	0.298318	112	48.7664	24834.6	0.232614	139.4	47.1356	24023.6	0.361061	188	44.0523	22293.2	0.375233	233.1	41.6377	20354.9	0.684273	275	39.6761	18152.8	0.468959
494	Concrete confined	395.613	2819.4	152.4	96.3	49.509	25275	0.346779	117.4	48.6156	24663.1	0.275976	147.2	46.8366	23796.9	0.405337	199.5	43.3748	21746.4	0.414466	246.9	41.1339	19686	0.729865	290.9	39.0563	17197.5	0.502899
495	Concrete confined	395.613	2842.84	152.4	101.7	49.3874	25133.3	0.395299	124.4	48.4042	24425.2	0.319401	157	46.4266	23488	0.449841	213.9	42.8619	21188.3	0.45167	264.4	40.4772	18756.5	0.775129	310.4	38.2739	15962.4	0.535156
496	Concrete confined	395.613	2866.28	152.4	108.9	49.2094	24928.4	0.443916	134	48.0842	24171.6	0.362929	170.8	45.7821	23001	0.494777	233.3	42.1675	20345.7	0.487865	287.4	39.5839	17412.4	0.819539	336.2	37.2009	14267.5	0.563596
497	Steel	284.878	2886.44	152.4	113.5	413.686	199948	0	140.2	413.686	199948	0	179.6	413.686	199948	0	245.8	413.686	199948	0	301.5	413.686	199948	0	352.2	413.686	199948	0
498	Concrete confined	395.613	2906.6	152.4	119.4	48.9164	24596.9	0.527782	148.2	47.5452	23766.6	0.438217	190.9	44.6966	22161.2	0.572947	261.1	41.1289	18938.4	0.550706	319.4	38.2839	15376.1	0.896667	372.1	35.6354	11915.8	0.612373
499	Concrete confined	395.613	2930.03	152.4	133.1	48.4724	24195.6	0.577027	166.9	46.7102	23145.3	0.482578	216.9	43.5486	21065.6	0.617035	294.8	39.8016	16955.4	0.581846	358.8	36.5908	12776.8	0.934758	415.2	33.6418	9304.74	0.61779
500	Concrete confined	395.613	2953.47	152.4	152.3	47.7266	23639.6	0.627036	192.6	45.3159	22082.1	0.527977	251.2	42.2778	19465.8	0.657672	336.8	38.0423	14227.8	0.605782	407.4	34.3586	9751.68	0.962156	469	30.9706	6602.69	0.588935
501	Concrete confined	395.613	2976.91	152.4	185.9	46.0495	22386.3	0.679382	234.3	43.6104	20299.1	0.567899	301.9	40.2544	16507.8	0.691875	399.4	35.1991	10222.9	0.603119	477.8	30.8292	6227.26	0.950307	546.3	26.7477	3767.5	0.44442
502	Concrete confined	395.613	3000.35	152.4	251.6	43.2739	19445	0.725099	315.6	40.3291	15624.6	0.588528	403.5	35.672	9979.84	0.677992	516.6	29.1146	4726.79	0.429952	607	23.3185	2370.99	0.685952	677.4	18.3361	1378.95	0
503	Steel	284.878	3020.51	152.4	311.6	413.686	199948	0	388.1	413.686	199948	0	491.2	413.686	199948	0	618.3	385.203	196873	0	710.2	363.077	194484	0	778.8	346.56	192701	0
504	Concrete unconfined	321.532	3038.47	152.4	413.4	22.7588	9406.74	1	517.5	18.3444	4694.48	1	646	12.2014	1760.44	1	788.6	4.47255	673.623	1	865.4	3.18901	463.2	1	922.7	2.6429	361.204	1
505	Concrete unconfined	411.604	9.525	171.642	435.7	21.8555	8194.14	1	544.1	17.1358	3831.41	1	674.4	10.7395	1411.99	1	812.9	3.68938	583.444	1	885.9	2.99363	423.834	1	942	2.45895	331.78	1
506	Concrete confined	364.682	27.4892	171.642	311.9	40.7959	15865.2	1	388.1	37.017	10909.1	0.966432	490.3	31.1653	5726	1	616.7	23.0093	2202.18	0.162194	705.5	16.4595	1117.07	0.0469059	772.6	10.8674	753.337	0
507	Concrete confined	506.437	47.6479	171.642	241.1	43.6797	19974.2	1	301.9	40.9138	16507.8	0.950109	384.7	36.5743	11119.8	1	492.6	30.4469	5637.81	0.631678	578.6	25.0976	2943.72	0.867512	647.2	20.4367	1744.28	0.301014
508	Concrete confined	506.437	71.087	171.642	178	46.4884	22719.6	1	223.1	44.0269	20803.2	0.90346	286.5	40.8873	17467.2	1	379.3	36.1414	11458.2	0.729993	453.7	32.0784	7300.4	1	519.3	28.2774	4630.51	0.770213
509	Concrete confined	506.437	94.5261	171.642	142.7	48.118	23929.6	1	179.4	46.0688	22662.4	0.846578	233.7	42.9361	20327.1	1	314.1	39.0077	15722.3	0.714001	380.8	35.6003	11363.7	1	439.1	32.4808	8019.36	0.845078
510	Concrete confined	506.437	117.965	171.642	124	48.7752	24439.2	1	154.6	47.2758	23566.2	0.790244	200.1	44.1419	21718.4	1	272.1	40.7039	18320.8	0.67849	332.2	37.7451	14532.4	1	385.6	35.0245	11063.8	0.843139
511	Concrete confined	506.437	141.404	171.642	113	49.0997	24803.6	1	139.7	47.8775	24015.2	0.736244	179.1	45.3554	22674.8	0.959222	244.6	41.7515	19801.5	0.637579	300	39.08	16628.4	0.98991	349.6	36.6265	13381.1	0.818722
512	Concrete confined	364.682	161.563	171.642	107.8	49.2377	24960.9	1	132.6	48.1331	24208.9	0.690669	168.9	45.8756	23072	0.915671	230.3	42.2765	20483.6	0.600614	283.4	39.7418	17654.9	0.959124	331.2	37.4122	14598.5	0.790274
513	Concrete confined	506.437	181.722	171.642	101.8	49.385	25130.5	0.998558	124.7	48.3947	24414.6	0.645238	157.6	46.4002	23468.1	0.872422	214.3	42.8479	21172.1	0.563861	264.4	40.4772	18756.5	0.928378	309.9	38.2942	15994.8	0.761868
514	Concrete confined	506.437	205.161	171.642	94.9	49.5389	25310.1	0.939986	115.6	48.667	24721.4	0.592648	144.6	46.9389	23874.2	0.82274	195.5	43.6173	21943.8	0.520321	241.6	41.3288	19949.8	0.892453	284.3	39.3155	17600.6	0.727933
515	Concrete confined	506.437	228.6	171.642	89.8	49.6422	25432.2	0.881687	109.4	48.8353	24913.5	0.540349	135.9	47.262	24120.3	0.773971	182.4	44.3609	22537.3	0.475052	225.5	41.9098	20698.5	0.856211	265.9	40.0236	18672.8	0.691973
516	Concrete confined	506.437	252.039	171.642	85.9	49.7153	25519.5	0.823547	104.6	48.9561	25052.9	0.488194	129.1	47.4942	24300.1	0.725614	172.2	44.8879	22947.9	0.430328	212.8	42.356	21232.7	0.819957	251.2	40.5736	19465.8	0.655291
517	Concrete confined	506.437	275.478	171.642	83.2	49.763	25576.7	0.765522	101.3	49.0344	25144.1	0.436131	124.7	47.6351	24414.6	0.677583	165.6	45.2054	23192.2	0.385947	204.5	42.6419	21555.5	0.783701	241.7	40.9217	19944.9	0.617912
518	Concrete confined	364.682	295.637	171.642	81.8	49.7868	25605.4	0.715681	99.7	49.0711	25187	0.391403	122.6	47.6998	24488	0.636437	162.4	45.3528	23305.1	0.347916	200.5	42.7781	21703.8	0.75251	237.1	41.0882	20167.1	0.585354
519	Concrete confined	506.437	315.796	171.642	79.6	49.823	25649.2	0.665834	97.1	49.1287	25254.7	0.346698	119.2	47.8012	24603.6	0.595272	157.3	45.579	23478	0.31003	193.8	43.1654	22025.3	0.720303	229.1	41.3744	20538	0.553333
520	Concrete confined	506.437	339.235	171.642	77.1	49.8622	25696.9	0.607907	94	49.1945	25332.3	0.294754	115.3	47.9123	24731	0.547485	151.4	45.8276	23667.9	0.266133	186	43.6069	22381.9	0.683034	219.9	41.6984	20940.1	0.516169
521	Concrete confined	506.437	362.674	171.642	75.7	49.8833	25722.6	0.550027	92.3	49.2291	25373.5	0.242831	113.3	47.9672	24794.2	0.499809	148.4	45.9487	23760.5	0.22226	182	43.823	22554.2	0.646428	215	41.8688	21143.6	0.478527
522	Concrete confined	506.437	386.113	171.642	74.9	49.895	25737.1	0.492169	91.3	49.2491	25397.3	0.190913	112.2	47.9967	24828.4	0.452183	146.8	46.0118	23808.9	0.178388	179.7	43.9442	22650.1	0.610092	212.2	41.9654	21256.7	0.440666
523	Concrete confined	506.437	409.552	171.642	75.1	49.8921	25733.5	0.434325	91.7	49.2412	25387.8	0.138967	112.8	47.9806	24809.8	0.404582	147.9	45.9685	23775.7	0.134402	181	43.876	22596.2	0.574088	213.4	41.924	21208.6	0.402252
524	Concrete confined	364.682	429.711	171.642	75.7	49.8833	25722.6	0.384575	92.5	49.2251	25368.7	0.0942703	114	47.9481	24772.2	0.363635	149.6	45.9007	23723.8	0.0964986	183.2	43.7589	22503.2	0.54317	215.6	41.848	21119.1	0.368989
525	Concrete unconfined	2426	494.291	171.642	74.3	34.1629	25747.8	0.5693	90.7	33.9258	25411.3	0.151964	111.7	33.5106	24843.8	0.575001	146.2	32.5337	23826.8	0.169356	178.5	31.2575	22699.3	0.903344	209.9	29.9047	21347.9	0.622968
526	Concrete unconfined	162.081	554.182	171.642	73	34.1786	25770.5	0.34681	89.1	33.9522	25448.3	0.0552132	109.8	33.5535	24901.5	0.387319	143.3	32.6307	23912.2	0.0786786	174.6	31.4312	22855	0.757885	205	30.0512	21536.7	0.469167
527	Concrete unconfined	4028.79	651.164	171.642	73.3	34.1751	25765.3	0	89.4	33.9473	25441.4	0	110.3	33.5423	24886.4	0.085923	144.1	32.6042	23888.9	0.00995365	175.6	31.3872	22815.6	0.522337	206.1	30.0184	21494.9	0.219442
528	Concrete unconfined	162.081	748.145	171.642	73.4	34.1739	25763.6	0	89.5	33.9456	25439.1	0	110.4	33.5401	24883.4	0	144.3	32.5975	23883	0	175.9	31.3739	22803.8	0.286791	206.4	30.0095	21483.5	0.0743831
529	Concrete unconfined	4028.79	845.127	171.642	73.3	34.1751	25765.3	0	89.4	33.9473	25441.4	0	110.3	33.5423	24886.4	0	144.1	32.6042	23888.9	0	175.7	31.3828	22811.7	0.0994542	206.2	30.0155	21491.1	0.0144215
530	Concrete unconfined	162.081	942.109	171.642	73.3	34.1751	25765.3	0	89.3	33.9489	25443.7	0	110.2	33.5446	24889.5	0	144	32.6075	23891.8	0	175.5	31.3916	22819.6	0.00485651	206	30.0214	21498.7	0
531	Concrete unconfined	4028.79	1039.09	171.642	73.3	34.1751	25765.3	0	89.3	33.9489	25443.7	0	110.2	33.5446	24889.5	0	144	32.6075	23891.8	0	175.5	31.3916	22819.6	0	206	30.0214	21498.7	0
532	Concrete unconfined	162.081	1136.07	171.642	73.3	34.1751	25765.3	0	89.3	33.9489	25443.7	0	110.2	33.5446	24889.5	0	144	32.6075	23891.8	0	175.5	31.3916	22819.6	0	206	30.0214	21498.7	0
533	Concrete unconfined	4028.79	1233.05	171.642	73.2	34.1762	25767	0	89.3	33.9489	25443.7	0	110.2	33.5446	24889.5	0	144	32.6075	23891.8	0	175.5	31.3916	22819.6	0	205.9	30.0244	21502.5	0
534	Concrete unconfined	162.081	1330.04	171.642	73.2	34.1762	25767	0	89.3	33.9489	25443.7	0	110.2	33.5446	24889.5	0	143.9	32.6108	23894.7	0	175.4	31.396	22823.5	0	205.9	30.0244	21502.5	0
535	Concrete unconfined	4028.79	1427.02	171.642	73.2	34.1762	25767	0	89.3	33.9489	25443.7	0	110.1	33.5468	24892.5	0	143.9	32.6108	23894.7	0	175.3	31.4004	22827.5	0	205.8	30.0274	21506.3	0
536	Concrete unconfined	162.081	1524	171.642	73.2	34.1762	25767	0	89.2	33.9505	25446	0	110.1	33.5468	24892.5	0	143.8	32.6141	23897.7	0	175.2	31.4048	22831.4	0	205.7	30.0304	21510.1	0
537	Concrete unconfined	4028.79	1620.98	171.642	73.2	34.1762	25767	0	89.3	33.9489	25443.7	0	110.1	33.5468	24892.5	0	143.9	32.6108	23894.7	0	175.3	31.4004	22827.5	0	205.8	30.0274	21506.3	0
538	Concrete unconfined	162.081	1717.96	171.642	73.2	34.1762	25767	0	89.3	33.9489	25443.7	0	110.2	33.5446	24889.5	0	143.9	32.6108	23894.7	0	175.4	31.396	22823.5	0	205.9	30.0244	21502.5	0
539	Concrete unconfined	4028.79	1814.95	171.642	73.2	34.1762	25767	0	89.3	33.9489	25443.7	0	110.2	33.5446	24889.5	0	144	32.6075	23891.8	0	175.5	31.3916	22819.6	0	205.9	30.0244	21502.5	0
540	Concrete unconfined	162.081	1911.93	171.642	73.3	34.1751	25765.3	0	89.3	33.9489	25443.7	0	110.2	33.5446	24889.5	0	144	32.6075	23891.8	0	175.5	31.3916	22819.6	0	206	30.0214	21498.7	0
541	Concrete unconfined	4028.79	2008.91	171.642	73.3	34.1751	25765.3	0	89.3	33.9489	25443.7	0	110.2	33.5446	24889.5	0	144	32.6075	23891.8	0	175.5	31.3916	22819.6	0	206	30.0214	21498.7	0
542	Concrete unconfined	162.081	2105.89	171.642	73.3	34.1751	25765.3	0	89.3	33.9489	25443.7	0	110.2	33.5446	24889.5	0	144	32.6075	23891.8	0	175.5	31.3916	22819.6	0	206	30.0214	21498.7	0
543	Concrete unconfined	4028.79	2202.87	171.642	73.3	34.1751	25765.3	0	89.4	33.9473	25441.4	0	110.3	33.5423	24886.4	0	144.1	32.6042	23888.9	0	175.7	31.3828	22811.7	0	206.2	30.0155	21491.1	0
544	Concrete unconfined	162.081	2299.85	171.642	73.4	34.1739	25763.6	0	89.5	33.9456	25439.1	0	110.4	33.5401	24883.4	0	144.3	32.5975	23883	0	175.9	31.3739	22803.8	0.0330777	206.4	30.0095	21483.5	0
545	Concrete unconfined	4028.79	2396.84	171.642	73.3	34.1751	25765.3	0	89.4	33.9473	25441.4	0	110.3	33.5423	24886.4	0	144.1	32.6042	23888.9	0.0142734	175.6	31.3872	22815.6	0.147362	206.1	30.0184	21494.9	0.0643355
546	Concrete unconfined	162.081	2493.82	171.642	73	34.1786	25770.5	0	89.1	33.9522	25448.3	0	109.8	33.5535	24901.5	0.0362777	143.3	32.6307	23912.2	0.0808848	174.6	31.4312	22855	0.346687	205	30.0512	21536.7	0.199965
547	Concrete unconfined	2426	2553.71	171.642	74.3	34.1629	25747.8	0	90.7	33.9258	25411.3	0	111.7	33.5106	24843.8	0.109336	146.2	32.5337	23826.8	0.171711	178.5	31.2575	22699.3	0.532284	209.9	29.9047	21347.9	0.35137
548	Concrete confined	364.682	2618.29	171.642	75.7	49.8833	25722.6	0	92.5	49.2251	25368.7	0	114	47.9481	24772.2	0.0277243	149.6	45.9007	23723.8	0.082985	183.2	43.7589	22503.2	0.335031	215.6	41.848	21119.1	0.195138
549	Concrete confined	506.437	2638.45	171.642	75.1	49.8921	25733.5	0	91.7	49.2412	25387.8	0	112.8	47.9806	24809.8	0.0656101	147.9	45.9685	23775.7	0.11623	181	43.876	22596.2	0.374683	213.4	41.924	21208.6	0.228024
550	Concrete confined	506.437	2661.89	171.642	74.9	49.895	25737.1	0.0216671	91.3	49.2491	25397.3	0	112.2	47.9967	24828.4	0.109606	146.8	46.0118	23808.9	0.154803	179.7	43.9442	22650.1	0.420738	212.2	41.9654	21256.7	0.265926
551	Concrete confined	506.437	2685.33	171.642	75.7	49.8833	25722.6	0.0700351	92.3	49.2291	25373.5	0.0284897	113.3	47.9672	24794.2	0.153532	148.4	45.9487	23760.5	0.193242	182	43.823	22554.2	0.466891	215	41.8688	21143.6	0.303045
552	Concrete confined	506.437	2708.77	171.642	77.1	49.8622	25696.9	0.118395	94	49.1945	25332.3	0.0717576	115.3	47.9123	24731	0.19745	151.4	45.8276	23667.9	0.231664	186	43.6069	22381.9	0.51322	219.9	41.6984	20940.1	0.339826
553	Concrete confined	506.437	2732.2	171.642	79.6	49.823	25649.2	0.166745	97.1	49.1287	25254.7	0.114992	119.2	47.8012	24603.6	0.241351	157.3	45.579	23478	0.270072	193.8	43.1654	22025.3	0.559996	229.1	41.3744	20538	0.375854
554	Concrete confined	364.682	2752.36	171.642	81.8	49.7868	25605.4	0.208344	99.7	49.0711	25187	0.152204	122.6	47.6998	24488	0.279153	162.4	45.3528	23305.1	0.303195	200.5	42.7781	21703.8	0.600406	237.1	41.0882	20167.1	0.406867
555	Concrete confined	506.437	2772.52	171.642	83.2	49.763	25576.7	0.249969	101.3	49.0344	25144.1	0.189467	124.7	47.6351	24414.6	0.317018	165.6	45.2054	23192.2	0.336431	204.5	42.6419	21555.5	0.640055	241.7	40.9217	19944.9	0.438618
556	Concrete confined	506.437	2795.96	171.642	85.9	49.7153	25519.5	0.298376	104.6	48.9561	25052.9	0.232785	129.1	47.4942	24300.1	0.361078	172.2	44.8879	22947.9	0.375167	212.8	42.356	21232.7	0.686008	251.2	40.5736	19465.8	0.474762
557	Concrete confined	506.437	2819.4	171.642	89.8	49.6422	25432.2	0.346806	109.4	48.8353	24913.5	0.276115	135.9	47.262	24120.3	0.405238	182.4	44.3609	22537.3	0.414136	225.5	41.9098	20698.5	0.73181	265.9	40.0236	18672.8	0.50977
558	Concrete confined	506.437	2842.84	171.642	94.9	49.5389	25310.1	0.395284	115.6	48.667	24721.4	0.319497	144.6	46.9389	23874.2	0.449576	195.5	43.6173	21943.8	0.45351	241.6	41.3288	19949.8	0.777508	284.3	39.3155	17600.6	0.543634
559	Concrete confined	506.437	2866.28	171.642	101.8	49.385	25130.5	0.443845	124.7	48.3947	24414.6	0.362959	157.6	46.4002	23468.1	0.494276	214.3	42.8479	21172.1	0.490987	264.4	40.4772	18756.5	0.822648	309.9	38.2942	15994.8	0.574564
560	Concrete confined	364.682	2886.44	171.642	107.8	49.2377	24960.9	0.485692	132.6	48.1331	24208.9	0.400463	168.9	45.8756	23072	0.533035	230.3	42.2765	20483.6	0.522466	283.4	39.7418	17654.9	0.861397	331.2	37.4122	14598.5	0.600103
561	Concrete confined	506.437	2906.6	171.642	113	49.0997	24803.6	0.527611	139.7	47.8775	24015.2	0.43809	179.1	45.3554	22674.8	0.57206	244.6	41.7515	19801.5	0.554114	300	39.08	16628.4	0.900355	349.6	36.6265	13381.1	0.625698
562	Concrete confined	506.437	2930.03	171.642	124	48.7752	24439.2	0.576648	154.6	47.2758	23566.2	0.4822	200.1	44.1419	21718.4	0.618809	272.1	40.7039	18320.8	0.588287	332.2	37.7451	14532.4	0.942737	385.6	35.0245	11063.8	0.643918
563	Concrete confined	506.437	2953.47	171.642	142.7	48.118	23929.6	0.626414	179.4	46.0688	22662.4	0.527242	233.7	42.9361	20327.1	0.660392	314.1	39.0077	15722.3	0.615925	380.8	35.6003	11363.7	0.976463	439.1	32.4808	8019.36	0.633476
564	Concrete confined	506.437	2976.91	171.642	178	46.4884	22719.6	0.678512	223.1	44.0269	20803.2	0.569852	286.5	40.8873	17467.2	0.696364	379.3	36.1414	11458.2	0.620956	453.7	32.0784	7300.4	0.978317	519.3	28.2774	4630.51	0.527107
565	Concrete confined	506.437	3000.35	171.642	241.1	43.6797	19974.2	0.72676	301.9	40.9138	16507.8	0.594579	384.7	36.5743	11119.8	0.695433	492.6	30.4469	5637.81	0.497223	578.6	25.0976	2943.72	0.794725	647.2	20.4367	1744.28	0
566	Concrete confined	364.682	3020.51	171.642	311.9	40.7959	15865.2	0.753927	388.1	37.017	10909.1	0.577263	490.3	31.1653	5726	0.580888	616.7	23.0093	2202.18	0	705.5	16.4595	1117.07	0	772.6	10.8674	753.337	0
567	Concrete unconfined	411.604	3038.47	171.642	435.7	21.8555	8194.14	1	544.1	17.1358	3831.41	1	674.4	10.7395	1411.99	1	812.9	3.68938	583.444	1	885.9	2.99363	423.834	1	942	2.45895	331.78	1
568	Concrete unconfined	411.604	9.525	193.249	460.3	20.8322	6992.41	1	572	15.8329	3095.77	1	702.6	9.25004	1134.08	1	835.9	3.47017	526.856	1	904.1	2.82017	391.69	1	958.7	2.29979	307.916	1
569	Concrete confined	364.682	27.4892	193.249	311.8	40.8003	15871.7	1	387.3	37.0556	10958.5	0.966942	488	31.2922	5815.44	1	611.4	23.3568	2292.88	0.200548	694.9	17.2561	1198.44	0.212247	759.3	12.0023	821.478	0
570	Concrete confined	506.437	47.6479	193.249	229.5	44.1192	20519.9	1	286.9	41.5391	17442.9	0.952682	363.7	37.5526	12457.5	1	465.1	31.9171	6775.11	0.685092	545	27.1044	3805.14	0.955742	610.7	22.8369	2305.13	0.522854
571	Concrete confined	506.437	71.087	193.249	171	46.8539	22993.5	1	213	44.3951	21224.7	0.903754	271.8	41.4765	18338	1	359	37.0647	12763.7	0.742492	428.7	33.3287	8562.56	1	489.9	29.8755	5741.47	0.825509
572	Concrete confined	506.437	94.5261	193.249	134.5	48.4229	24158.2	1	167.6	46.676	23119.8	0.844681	216.9	43.5486	21065.6	1	291.6	39.9308	17154.2	0.720407	353.5	36.8245	13124.3	1	407.7	33.9978	9734.25	0.871584
573	Concrete confined	506.437	117.965	193.249	115.1	49.0412	24737.4	1	142.5	47.7712	23935.4	0.788916	183.2	45.1335	22503.2	1	249.1	41.5835	19574.1	0.682457	304.5	38.8975	16342	1	354	36.4353	13091.5	0.857928
574	Concrete confined	506.437	141.404	193.249	104.5	49.3203	25055.7	1	128.2	48.2817	24323.1	0.735313	162.9	46.1608	23287.7	0.956072	221.6	42.5893	20867.7	0.640536	272.2	40.1781	18315	0.99211	318	37.9623	15467.7	0.828508
575	Concrete confined	364.682	161.563	193.249	98.1	49.4695	25228.9	1	119.9	48.5422	24580.2	0.68985	151	46.6822	23680.4	0.912786	204.4	43.1928	21559.3	0.603554	251.9	40.9483	19429.4	0.960886	294.9	38.8978	16949.1	0.799251
576	Concrete confined	506.437	181.722	193.249	92.9	49.5804	25359.1	0.997798	113.1	48.7365	24800.5	0.644655	141.3	47.0649	23969.8	0.870256	190.4	43.9159	22184.2	0.564625	234.8	41.5763	20275.7	0.929496	275.8	39.6453	18106.1	0.7686
577	Concrete confined	506.437	205.161	193.249	87.7	49.6822	25479.9	0.939483	106.6	48.9067	24995.8	0.592321	132.1	47.3939	24222.1	0.821415	176.5	44.6712	22779.9	0.51921	217.8	42.1816	21028.2	0.892994	256.4	40.3807	19192.3	0.732209
578	Concrete confined	506.437	228.6	193.249	83.3	49.7613	25574.6	0.881313	101.3	49.0344	25144.1	0.540142	124.7	47.6351	24414.6	0.773007	165.4	45.2147	23199.4	0.474414	203.8	42.6658	21581.8	0.856578	240.2	40.9762	20018.1	0.695304
579	Concrete confined	506.437	252.039	193.249	79.8	49.8197	25645.3	0.823257	97	49.1309	25257.2	0.48807	119	47.807	24610.3	0.724904	156.8	45.6006	23494.5	0.430004	192.8	43.2235	22072.7	0.818841	227.3	41.4382	20618.7	0.658078
580	Concrete confined	506.437	275.478	193.249	77.1	49.8622	25696.9	0.765283	93.7	49.2007	25339.7	0.436068	114.7	47.9289	24750.1	0.677008	150.2	45.8764	23705.3	0.385834	184.2	43.705	22460.3	0.781179	217.3	41.789	21049	0.62066
581	Concrete confined	364.682	295.637	193.249	75.1	49.8921	25733.5	0.715461	91.2	49.2511	25399.6	0.391384	111.6	48.0127	24846.9	0.635906	145.5	46.0623	23847.6	0.347969	178.1	44.0271	22715.5	0.749233	210	42.041	21344	0.588437
582	Concrete confined	506.437	315.796	193.249	73.4	49.9166	25763.6	0.665667	89	49.2937	25450.6	0.346727	108.9	48.0828	24928.4	0.594867	141.5	46.2137	23964.1	0.310229	172.7	44.299	22928.7	0.717548	203.6	42.259	21589.3	0.556205
583	Concrete confined	506.437	339.235	193.249	71.5	49.9428	25796	0.607792	86.8	49.3348	25499.8	0.294824	106.1	48.1529	25010.2	0.547212	137.4	46.3625	24079.2	0.266447	167.4	44.554	23127.1	0.680983	197.1	42.5545	21865.8	0.518237
584	Concrete confined	506.437	362.674	193.249	70.1	49.9615	25819.1	0.549944	85	49.3672	25538.8	0.242944	103.9	48.206	25072.6	0.499609	134.2	46.4742	24166.3	0.222713	163.2	44.7478	23277.2	0.644656	191.9	42.8572	22114.8	0.479936
585	Concrete confined	506.437	386.113	193.249	69	49.9757	25836.8	0.492112	83.7	49.3899	25566.3	0.191074	102.5	48.239	25111.4	0.452052	132.2	46.5421	24219.4	0.178992	160.6	44.8641	23367.1	0.608552	188.6	43.0431	22266.2	0.441859
586	Concrete confined	506.437	409.552	193.249	68.4	49.9833	25846.3	0.434294	83	49.4019	25580.9	0.139203	101.7	48.2575	25133.3	0.404515	131.2	46.5754	24245.7	0.135262	159.1	44.93	23418	0.572572	186.8	43.1425	22346.6	0.40391
587	Concrete confined	364.682	429.711	193.249	68	49.9884	25852.5	0.384571	82.6	49.4087	25589.1	0.0945903	101.3	48.2667	25144.1	0.363639	130.7	46.592	24258.7	0.097645	158.5	44.9561	23438.1	0.54169	185.9	43.1917	22386.3	0.371317
588	Concrete unconfined	2426	494.291	193.249	67	34.2454	25867.9	0.5693	81.3	34.0707	25615.5	0.151964	99.8	33.7617	25184.3	0.575001	128.7	33.0768	24310.3	0.169356	155.7	32.196	23530.6	0.903344	182.4	31.0783	22537.3	0.623671
589	Concrete unconfined	162.081	554.182	193.249	66.1	34.2546	25881.5	0.34681	80.2	34.0861	25637.4	0.0552132	98.4	33.7885	25221.1	0.387319	126.8	33.1298	24358.6	0.0786786	153.1	32.2915	23614.3	0.757885	179	31.2349	22678.8	0.46954
590	Concrete unconfined	4028.79	651.164	193.249	66.1	34.2546	25881.5	0	80.2	34.0861	25637.4	0	98.4	33.7885	25221.1	0.085923	126.9	33.1271	24356	0.00995365	153.2	32.2879	23611.1	0.522337	179.1	31.2303	22674.8	0.219956
591	Concrete unconfined	162.081	748.145	193.249	66.1	34.2546	25881.5	0	80.2	34.0861	25637.4	0	98.5	33.7866	25218.5	0	127	33.1243	24353.5	0	153.4	32.2806	23604.7	0.286791	179.3	31.2212	22666.6	0.074958
592	Concrete unconfined	4028.79	845.127	193.249	66.1	34.2546	25881.5	0	80.1	34.0874	25639.4	0	98.4	33.7885	25221.1	0	126.9	33.1271	24356	0	153.3	32.2842	23607.9	0.0994542	179.1	31.2303	22674.8	0.0149914
593	Concrete unconfined	162.081	942.109	193.249	66	34.2556	25883	0	80.1	34.0874	25639.4	0	98.4	33.7885	25221.1	0	126.8	33.1298	24358.6	0	153.2	32.2879	23611.1	0.00485651	179	31.2349	22678.8	0
594	Concrete unconfined	4028.79	1039.09	193.249	66	34.2556	25883	0	80.1	34.0874	25639.4	0	98.4	33.7885	25221.1	0	126.8	33.1298	24358.6	0	153.1	32.2915	23614.3	0	179	31.2349	22678.8	0
595	Concrete unconfined	162.081	1136.07	193.249	66	34.2556	25883	0	80	34.0888	25641.3	0	98.4	33.7885	25221.1	0	126.8	33.1298	24358.6	0	153.1	32.2915	23614.3	0	179	31.2349	22678.8	0
596	Concrete unconfined	4028.79	1233.05	193.249	66	34.2556	25883	0	80	34.0888	25641.3	0	98.3	33.7904	25223.7	0	126.8	33.1298	24358.6	0	153.1	32.2915	23614.3	0	178.9	31.2394	22682.9	0
597	Concrete unconfined	162.081	1330.04	193.249	66	34.2556	25883	0	80	34.0888	25641.3	0	98.3	33.7904	25223.7	0	126.7	33.1326	24361.1	0	153	32.2951	23617.5	0	178.9	31.2394	22682.9	0
598	Concrete unconfined	4028.79	1427.02	193.249	66	34.2556	25883	0	80	34.0888	25641.3	0	98.3	33.7904	25223.7	0	126.7	33.1326	24361.1	0	153	32.2951	23617.5	0	178.8	31.2439	22687	0
599	Concrete unconfined	162.081	1524	193.249	66	34.2556	25883	0	80	34.0888	25641.3	0	98.3	33.7904	25223.7	0	126.7	33.1326	24361.1	0	153	32.2951	23617.5	0	178.8	31.2439	22687	0
600	Concrete unconfined	4028.79	1620.98	193.249	66	34.2556	25883	0	80	34.0888	25641.3	0	98.3	33.7904	25223.7	0	126.7	33.1326	24361.1	0	153	32.2951	23617.5	0	178.8	31.2439	22687	0
601	Concrete unconfined	162.081	1717.96	193.249	66	34.2556	25883	0	80	34.0888	25641.3	0	98.3	33.7904	25223.7	0	126.7	33.1326	24361.1	0	153	32.2951	23617.5	0	178.9	31.2394	22682.9	0
602	Concrete unconfined	4028.79	1814.95	193.249	66	34.2556	25883	0	80	34.0888	25641.3	0	98.3	33.7904	25223.7	0	126.8	33.1298	24358.6	0	153.1	32.2915	23614.3	0	178.9	31.2394	22682.9	0
603	Concrete unconfined	162.081	1911.93	193.249	66	34.2556	25883	0	80	34.0888	25641.3	0	98.4	33.7885	25221.1	0	126.8	33.1298	24358.6	0	153.1	32.2915	23614.3	0	179	31.2349	22678.8	0
604	Concrete unconfined	4028.79	2008.91	193.249	66	34.2556	25883	0	80.1	34.0874	25639.4	0	98.4	33.7885	25221.1	0	126.8	33.1298	24358.6	0	153.1	32.2915	23614.3	0	179	31.2349	22678.8	0
605	Concrete unconfined	162.081	2105.89	193.249	66	34.2556	25883	0	80.1	34.0874	25639.4	0	98.4	33.7885	25221.1	0	126.8	33.1298	24358.6	0	153.2	32.2879	23611.1	0	179	31.2349	22678.8	0
606	Concrete unconfined	4028.79	2202.87	193.249	66.1	34.2546	25881.5	0	80.1	34.0874	25639.4	0	98.4	33.7885	25221.1	0	126.9	33.1271	24356	0	153.3	32.2842	23607.9	0	179.1	31.2303	22674.8	0
607	Concrete unconfined	162.081	2299.85	193.249	66.1	34.2546	25881.5	0	80.2	34.0861	25637.4	0	98.5	33.7866	25218.5	0	127	33.1243	24353.5	0	153.4	32.2806	23604.7	0.0330777	179.3	31.2212	22666.6	0
608	Concrete unconfined	4028.79	2396.84	193.249	66.1	34.2546	25881.5	0	80.2	34.0861	25637.4	0	98.4	33.7885	25221.1	0	126.9	33.1271	24356	0.0142734	153.2	32.2879	23611.1	0.147362	179.1	31.2303	22674.8	0.0648845
609	Concrete unconfined	162.081	2493.82	193.249	66.1	34.2546	25881.5	0	80.2	34.0861	25637.4	0	98.4	33.7885	25221.1	0.0362777	126.8	33.1298	24358.6	0.0808848	153.1	32.2915	23614.3	0.346687	179	31.2349	22678.8	0.200386
610	Concrete unconfined	2426	2553.71	193.249	67	34.2454	25867.9	0	81.3	34.0707	25615.5	0	99.8	33.7617	25184.3	0.109336	128.7	33.0768	24310.3	0.171711	155.7	32.196	23530.6	0.532284	182.4	31.0783	22537.3	0.352175
611	Concrete confined	364.682	2618.29	193.249	68	49.9884	25852.5	0	82.6	49.4087	25589.1	0	101.3	48.2667	25144.1	0.0283966	130.7	46.592	24258.7	0.0841907	158.5	44.9561	23438.1	0.335181	185.9	43.1917	22386.3	0.199255
612	Concrete confined	506.437	2638.45	193.249	68.4	49.9833	25846.3	0	83	49.4019	25580.9	0	101.7	48.2575	25133.3	0.0661287	131.2	46.5754	24245.7	0.11716	159.1	44.93	23418	0.37454	186.8	43.1425	22346.6	0.231296
613	Concrete confined	506.437	2661.89	193.249	69	49.9757	25836.8	0.0218456	83.7	49.3899	25566.3	0	102.5	48.239	25111.4	0.109993	132.2	46.5421	24219.4	0.155486	160.6	44.8641	23367.1	0.420337	188.6	43.0431	22266.2	0.268556
614	Concrete confined	506.437	2685.33	193.249	70.1	49.9615	25819.1	0.0701848	85	49.3672	25538.8	0.0287869	103.9	48.206	25072.6	0.153849	134.2	46.4742	24166.3	0.193792	163.2	44.7478	23277.2	0.466209	191.9	42.8572	22114.8	0.305835
615	Concrete confined	506.437	2708.77	193.249	71.5	49.9428	25796	0.118525	86.8	49.3348	25499.8	0.0720223	106.1	48.1529	25010.2	0.197704	137.4	46.3625	24079.2	0.232096	167.4	44.554	23127.1	0.51223	197.1	42.5545	21865.8	0.343203
616	Concrete confined	506.437	2732.2	193.249	73.4	49.9166	25763.6	0.166868	89	49.2937	25450.6	0.11526	108.9	48.0828	24928.4	0.241572	141.5	46.2137	23964.1	0.270434	172.7	44.299	22928.7	0.558454	203.6	42.259	21589.3	0.380192
617	Concrete confined	364.682	2752.36	193.249	75.1	49.8921	25733.5	0.208455	91.2	49.2511	25399.6	0.152454	111.6	48.0127	24846.9	0.279325	145.5	46.0623	23847.6	0.303453	178.1	44.0271	22715.5	0.598415	210	42.041	21344	0.411575
618	Concrete confined	506.437	2772.52	193.249	77.1	49.8622	25696.9	0.250048	93.7	49.2007	25339.7	0.18966	114.7	47.9289	24750.1	0.31711	150.2	45.8764	23705.3	0.336533	184.2	43.705	22460.3	0.638617	217.3	41.789	21049	0.442883
619	Concrete confined	506.437	2795.96	193.249	79.8	49.8197	25645.3	0.298428	97	49.1309	25257.2	0.232941	119	47.807	24610.3	0.36109	156.8	45.6006	23494.5	0.3751	192.8	43.2235	22072.7	0.685822	227.3	41.4382	20618.7	0.479123
620	Concrete confined	506.437	2819.4	193.249	83.3	49.7613	25574.6	0.34683	101.3	49.0344	25144.1	0.27624	124.7	47.6351	24414.6	0.405149	165.4	45.2147	23199.4	0.413843	203.8	42.6658	21581.8	0.733063	240.2	40.9762	20018.1	0.514938
621	Concrete confined	506.437	2842.84	193.249	87.7	49.6822	25479.9	0.39527	106.6	48.9067	24995.8	0.319583	132.1	47.3939	24222.1	0.44934	176.5	44.6712	22779.9	0.452875	217.8	42.1816	21028.2	0.779017	256.4	40.3807	19192.3	0.550126
622	Concrete confined	506.437	2866.28	193.249	92.9	49.5804	25359.1	0.443766	113.1	48.7365	24800.5	0.362989	141.3	47.0649	23969.8	0.49374	190.4	43.9159	22184.2	0.492373	234.8	41.5763	20275.7	0.824996	275.8	39.6453	18106.1	0.584424
623	Concrete confined	364.682	2886.44	193.249	98.1	49.4695	25228.9	0.485538	119.9	48.5422	24580.2	0.400403	151	46.6822	23680.4	0.532179	204.4	43.1928	21559.3	0.526095	251.9	40.9483	19429.4	0.864494	294.9	38.8978	16949.1	0.61289
624	Concrete confined	506.437	2906.6	193.249	104.5	49.3203	25055.7	0.527406	128.2	48.2817	24323.1	0.437934	162.9	46.1608	23287.7	0.570992	221.6	42.5893	20867.7	0.557781	272.2	40.1781	18315	0.903755	318	37.9623	15467.7	0.63931
625	Concrete confined	506.437	2930.03	193.249	115.1	49.0412	24737.4	0.576317	142.5	47.7712	23935.4	0.48187	183.2	45.1335	22503.2	0.617157	249.1	41.5835	19574.1	0.593144	304.5	38.8975	16342	0.948053	354	36.4353	13091.5	0.663676
626	Concrete confined	506.437	2953.47	193.249	134.5	48.4229	24158.2	0.625934	167.6	46.676	23119.8	0.526655	216.9	43.5486	21065.6	0.662397	291.6	39.9308	17154.2	0.623539	353.5	36.8245	13124.3	0.986579	407.7	33.9978	9734.25	0.667464
627	Concrete confined	506.437	2976.91	193.249	171	46.8539	22993.5	0.677793	213	44.3951	21224.7	0.571378	271.8	41.4765	18338	0.69985	359	37.0647	12763.7	0.635303	428.7	33.3287	8562.56	1	489.9	29.8755	5741.47	0.596176
628	Concrete confined	506.437	3000.35	193.249	229.5	44.1192	20519.9	0.728295	286.9	41.5391	17442.9	0.600146	363.7	37.5526	12457.5	0.710933	465.1	31.9171	6775.11	0.5571	545	27.1044	3805.14	0.889903	610.7	22.8369	2305.13	0.20259
629	Concrete confined	364.682	3020.51	193.249	311.8	40.8003	15871.7	0.753964	387.3	37.0556	10958.5	0.578098	488	31.2922	5815.44	0.586501	611.4	23.3568	2292.88	0	694.9	17.2561	1198.44	0.0765428	759.3	12.0023	821.478	0
630	Concrete unconfined	411.604	3038.47	193.249	460.3	20.8322	6992.41	1	572	15.8329	3095.77	1	702.6	9.25004	1134.08	1	835.9	3.47017	526.856	1	904.1	2.82017	391.69	1	958.7	2.29979	307.916	1
631	Concrete unconfined	411.604	9.525	214.855	461.7	20.7732	6928.45	1	572.6	15.8045	3081.63	1	701.9	9.28747	1138.2	1	832.9	3.49877	533.861	1	898.8	2.87069	400.8	1	952.3	2.36079	316.898	1
632	Concrete confined	364.682	27.4892	214.855	310.2	40.8692	15975.4	1	384.7	37.1807	11119.8	0.968563	483.8	31.523	5982	1	603.2	23.8888	2440.59	0.255531	682.1	18.1974	1328.47	0.365788	744.6	13.2182	898.867	0
633	Concrete confined	506.437	47.6479	214.855	225.1	44.2835	20716.1	1	280.7	41.7931	17816.7	0.953544	355.3	37.9352	13006.1	1	450.2	32.6893	7468.05	0.708328	526.1	28.1896	4396.39	0.994177	587.4	24.2969	2752.69	0.625142
634	Concrete confined	506.437	71.087	214.855	165.6	47.1213	23192.2	1	204.8	44.6888	21544.2	0.903896	260.2	41.9312	18987.5	1	340.6	37.8773	13976.1	0.751421	405.7	34.4395	9850.75	1	461.7	31.3454	6928.45	0.865236
635	Concrete confined	506.437	94.5261	214.855	127.7	48.6559	24335.8	1	158	47.1258	23454.8	0.843297	202.3	44.0653	21637.7	1	271.3	40.7351	18366.7	0.724672	327.7	37.9357	14829.8	1	378.1	35.3654	11533.9	0.888929
636	Concrete confined	506.437	117.965	214.855	106.8	49.2632	24990	1	131.2	48.1812	24245.7	0.78783	167.5	45.9435	23123.5	1	226.7	42.4066	20645.4	0.685168	277.3	39.9804	18018.1	1	322.4	37.7802	15179.1	0.867506
637	Concrete confined	506.437	141.404	214.855	95.8	49.5197	25287.7	1	116.8	48.6329	24682.6	0.734511	147.1	46.8406	23799.9	0.953473	198.8	43.4178	21781.5	0.64232	244	41.2408	19831.4	0.992828	285.6	39.2647	17521.9	0.834675
638	Concrete confined	364.682	161.563	214.855	89.7	49.6441	25434.5	1	109.1	48.843	24922.4	0.689253	136.1	47.2549	24114.9	0.91078	182.5	44.3555	22533	0.602287	224.4	41.9489	20746.7	0.961133	263.3	40.1219	18817.4	0.803769
639	Concrete confined	506.437	181.722	214.855	85.1	49.7297	25536.7	0.997221	103.4	48.985	25086.5	0.644234	127.9	47.5333	24330.7	0.868754	170.3	44.9812	23019.8	0.563189	209.5	42.4703	21363.6	0.929518	246.2	40.7576	19721.3	0.772016
640	Concrete confined	506.437	205.161	214.855	80.7	49.8051	25627.5	0.939053	97.9	49.1112	25234.1	0.592042	120.4	47.7659	24563.3	0.820345	159.1	45.5004	23418	0.51835	195.4	43.0714	21948.7	0.89195	229.8	41.3495	20506.3	0.734744
641	Concrete confined	506.437	228.6	214.855	77.1	49.8622	25696.9	0.880997	93.5	49.2048	25344.6	0.539966	114.5	47.9344	24756.4	0.772241	150	45.8845	23711.5	0.473916	183.7	43.732	22481.8	0.853412	216.2	41.8272	21094.4	0.697314
642	Concrete confined	506.437	252.039	214.855	74.1	49.9066	25751.3	0.823017	89.7	49.2803	25434.5	0.487964	109.7	48.0623	24904.5	0.72433	142.7	46.169	23929.6	0.429744	174.2	44.2247	22870.6	0.815748	204.8	42.2183	21544.2	0.659838
643	Concrete confined	506.437	275.478	214.855	71.5	49.9428	25796	0.765089	86.6	49.3384	25504.2	0.436015	105.7	48.1627	25021.7	0.676553	136.7	46.3873	24098.5	0.385743	166.3	44.6054	23167	0.77865	195.4	42.6547	21948.7	0.621526
644	Concrete confined	364.682	295.637	214.855	69.7	49.9667	25825.6	0.715305	84.3	49.3795	25553.7	0.39137	102.8	48.232	25103.1	0.635536	132.4	46.5353	24214.2	0.347998	160.7	44.8597	23363.7	0.747084	188.7	43.0375	22261.7	0.58822
645	Concrete confined	506.437	315.796	214.855	68.2	49.9859	25849.4	0.665543	82.4	49.4121	25593.2	0.346747	100.4	48.2871	25168.3	0.594575	129	46.6475	24302.6	0.310357	156.1	45.0591	23517.5	0.715753	183	43.3478	22511.8	0.555186
646	Concrete confined	506.437	339.235	214.855	66.7	50.0043	25872.5	0.607704	80.5	49.4436	25631.5	0.294878	98.1	48.3381	25228.9	0.547002	125.6	46.7554	24388.6	0.266671	151.6	45.246	23661.6	0.679519	177.5	43.6339	22739.8	0.517033
647	Concrete confined	506.437	362.674	214.855	65.3	50.0209	25893.3	0.549881	78.8	49.4708	25664.7	0.243029	96.1	48.3811	25280.1	0.499463	122.8	46.841	24481.1	0.223021	147.9	45.3936	23775.7	0.643445	172.9	43.8635	22921	0.479072
648	Concrete confined	506.437	386.113	214.855	64.2	50.0336	25909.2	0.492072	77.5	49.491	25689.4	0.191189	94.4	48.4165	25322.5	0.451956	120.6	46.9063	24556.5	0.179396	144.9	45.5095	23865.4	0.607494	169.2	44.0417	23060.9	0.441253
649	Concrete confined	506.437	409.552	214.855	63.4	50.0425	25920.6	0.434273	76.4	49.5076	25709.8	0.139357	93.1	48.4429	25354.3	0.404469	118.9	46.9556	24613.6	0.135787	142.7	45.5922	23929.6	0.571639	166.3	44.1774	23167	0.403539
650	Concrete confined	364.682	429.711	214.855	62.7	50.0502	25930.3	0.384569	75.6	49.5195	25724.5	0.094782	92.2	48.4609	25375.9	0.363641	117.8	46.9869	24649.9	0.0982829	141.2	45.6475	23972.7	0.540852	164.3	44.269	23238.5	0.371159
651	Concrete unconfined	2426	494.291	214.855	61.6	34.2976	25945.3	0.5693	74.3	34.1629	25747.8	0.151964	90.6	33.9274	25413.7	0.575001	115.8	33.4142	24714.9	0.169356	138.6	32.7819	24046	0.903344	160.9	31.9981	23356.9	0.623671
652	Concrete unconfined	162.081	554.182	214.855	60.7	34.3056	25957.2	0.34681	73.2	34.1762	25767	0.0552132	89.4	33.9473	25441.4	0.387319	114.2	33.4524	24765.9	0.0786786	136.5	32.8471	24104	0.757885	158.2	32.1021	23448.1	0.46954
653	Concrete unconfined	4028.79	651.164	214.855	60.6	34.3064	25958.5	0	73.1	34.1774	25768.8	0	89.3	33.9489	25443.7	0.085923	114.1	33.4548	24769.1	0.00995365	136.3	32.8533	24109.4	0.522337	158	32.1097	23454.8	0.219956
654	Concrete unconfined	162.081	748.145	214.855	60.6	34.3064	25958.5	0	73	34.1786	25770.5	0	89.2	33.9505	25446	0	114.1	33.4548	24769.1	0	136.3	32.8533	24109.4	0.286791	157.9	32.1135	23458.1	0.074958
655	Concrete unconfined	4028.79	845.127	214.855	60.6	34.3064	25958.5	0	73	34.1786	25770.5	0	89.2	33.9505	25446	0	114	33.4571	24772.2	0	136.2	32.8563	24112.2	0.0994542	157.8	32.1172	23461.5	0.0149914
656	Concrete unconfined	162.081	942.109	214.855	60.5	34.3073	25959.8	0	72.9	34.1798	25772.2	0	89.2	33.9505	25446	0	114	33.4571	24772.2	0	136.2	32.8563	24112.2	0.00485651	157.8	32.1172	23461.5	0
657	Concrete unconfined	4028.79	1039.09	214.855	60.5	34.3073	25959.8	0	72.9	34.1798	25772.2	0	89.1	33.9522	25448.3	0	113.9	33.4595	24775.4	0	136.2	32.8563	24112.2	0	157.8	32.1172	23461.5	0
658	Concrete unconfined	162.081	1136.07	214.855	60.5	34.3073	25959.8	0	72.9	34.1798	25772.2	0	89.1	33.9522	25448.3	0	113.9	33.4595	24775.4	0	136.1	32.8594	24114.9	0	157.7	32.121	23464.8	0
659	Concrete unconfined	4028.79	1233.05	214.855	60.5	34.3073	25959.8	0	72.9	34.1798	25772.2	0	89.1	33.9522	25448.3	0	113.9	33.4595	24775.4	0	136.1	32.8594	24114.9	0	157.7	32.121	23464.8	0
660	Concrete unconfined	162.081	1330.04	214.855	60.5	34.3073	25959.8	0	72.9	34.1798	25772.2	0	89.1	33.9522	25448.3	0	113.9	33.4595	24775.4	0	136.1	32.8594	24114.9	0	157.6	32.1248	23468.1	0
661	Concrete unconfined	4028.79	1427.02	214.855	60.5	34.3073	25959.8	0	72.9	34.1798	25772.2	0	89.1	33.9522	25448.3	0	113.9	33.4595	24775.4	0	136.1	32.8594	24114.9	0	157.6	32.1248	23468.1	0
662	Concrete unconfined	162.081	1524	214.855	60.5	34.3073	25959.8	0	72.9	34.1798	25772.2	0	89.1	33.9522	25448.3	0	113.8	33.4619	24778.5	0	136	32.8625	24117.6	0	157.6	32.1248	23468.1	0
663	Concrete unconfined	4028.79	1620.98	214.855	60.5	34.3073	25959.8	0	72.9	34.1798	25772.2	0	89.1	33.9522	25448.3	0	113.9	33.4595	24775.4	0	136.1	32.8594	24114.9	0	157.6	32.1248	23468.1	0
664	Concrete unconfined	162.081	1717.96	214.855	60.5	34.3073	25959.8	0	72.9	34.1798	25772.2	0	89.1	33.9522	25448.3	0	113.9	33.4595	24775.4	0	136.1	32.8594	24114.9	0	157.6	32.1248	23468.1	0
665	Concrete unconfined	4028.79	1814.95	214.855	60.5	34.3073	25959.8	0	72.9	34.1798	25772.2	0	89.1	33.9522	25448.3	0	113.9	33.4595	24775.4	0	136.1	32.8594	24114.9	0	157.7	32.121	23464.8	0
666	Concrete unconfined	162.081	1911.93	214.855	60.5	34.3073	25959.8	0	72.9	34.1798	25772.2	0	89.1	33.9522	25448.3	0	113.9	33.4595	24775.4	0	136.1	32.8594	24114.9	0	157.7	32.121	23464.8	0
667	Concrete unconfined	4028.79	2008.91	214.855	60.5	34.3073	25959.8	0	72.9	34.1798	25772.2	0	89.1	33.9522	25448.3	0	113.9	33.4595	24775.4	0	136.2	32.8563	24112.2	0	157.8	32.1172	23461.5	0
668	Concrete unconfined	162.081	2105.89	214.855	60.5	34.3073	25959.8	0	72.9	34.1798	25772.2	0	89.2	33.9505	25446	0	114	33.4571	24772.2	0	136.2	32.8563	24112.2	0	157.8	32.1172	23461.5	0
669	Concrete unconfined	4028.79	2202.87	214.855	60.6	34.3064	25958.5	0	73	34.1786	25770.5	0	89.2	33.9505	25446	0	114	33.4571	24772.2	0	136.2	32.8563	24112.2	0	157.8	32.1172	23461.5	0
670	Concrete unconfined	162.081	2299.85	214.855	60.6	34.3064	25958.5	0	73	34.1786	25770.5	0	89.2	33.9505	25446	0	114.1	33.4548	24769.1	0	136.3	32.8533	24109.4	0.0330777	157.9	32.1135	23458.1	0
671	Concrete unconfined	4028.79	2396.84	214.855	60.6	34.3064	25958.5	0	73.1	34.1774	25768.8	0	89.3	33.9489	25443.7	0	114.1	33.4548	24769.1	0.0142734	136.3	32.8533	24109.4	0.147362	158	32.1097	23454.8	0.0648845
672	Concrete unconfined	162.081	2493.82	214.855	60.7	34.3056	25957.2	0	73.2	34.1762	25767	0	89.4	33.9473	25441.4	0.0362777	114.2	33.4524	24765.9	0.0808848	136.5	32.8471	24104	0.346687	158.2	32.1021	23448.1	0.200386
673	Concrete unconfined	2426	2553.71	214.855	61.6	34.2976	25945.3	0	74.3	34.1629	25747.8	0	90.6	33.9274	25413.7	0.109336	115.8	33.4142	24714.9	0.171711	138.6	32.7819	24046	0.532284	160.9	31.9981	23356.9	0.352175
674	Concrete confined	364.682	2618.29	214.855	62.7	50.0502	25930.3	0	75.6	49.5195	25724.5	0	92.2	48.4609	25375.9	0.0288019	117.8	46.9869	24649.9	0.0848618	141.2	45.6475	23972.7	0.335252	164.3	44.269	23238.5	0.200309
675	Concrete confined	506.437	2638.45	214.855	63.4	50.0425	25920.6	0	76.4	49.5076	25709.8	0	93.1	48.4429	25354.3	0.0664725	118.9	46.9556	24613.6	0.117728	142.7	45.5922	23929.6	0.374443	166.3	44.1774	23167	0.232095
676	Concrete confined	506.437	2661.89	214.855	64.2	50.0336	25909.2	0.0219732	77.5	49.491	25689.4	0	94.4	48.4165	25322.5	0.110274	120.6	46.9063	24556.5	0.155944	144.9	45.5095	23865.4	0.420053	169.2	44.0417	23060.9	0.269088
677	Concrete confined	506.437	2685.33	214.855	65.3	50.0209	25893.3	0.0702981	78.8	49.4708	25664.7	0.029009	96.1	48.3811	25280.1	0.154078	122.8	46.841	24481.1	0.194166	147.9	45.3936	23775.7	0.465736	172.9	43.8635	22921	0.30613
678	Concrete confined	506.437	2708.77	214.855	66.7	50.0043	25872.5	0.118624	80.5	49.4436	25631.5	0.0722265	98.1	48.3381	25228.9	0.197897	125.6	46.7554	24388.6	0.232404	151.6	45.246	23661.6	0.511518	177.5	43.6339	22739.8	0.343259
679	Concrete confined	506.437	2732.2	214.855	68.2	49.9859	25849.4	0.166959	82.4	49.4121	25593.2	0.11545	100.4	48.2871	25168.3	0.24173	129	46.6475	24302.6	0.270671	156.1	45.0591	23517.5	0.557442	183	43.3478	22511.8	0.380508
680	Concrete confined	364.682	2752.36	214.855	69.7	49.9667	25825.6	0.208534	84.3	49.3795	25553.7	0.152632	102.8	48.232	25103.1	0.279443	132.4	46.5353	24214.2	0.303615	160.7	44.8597	23363.7	0.597086	188.7	43.0375	22261.7	0.412684
681	Concrete confined	506.437	2772.52	214.855	71.5	49.9428	25796	0.250112	86.6	49.3384	25504.2	0.189819	105.7	48.1627	25021.7	0.317181	136.7	46.3873	24098.5	0.336603	166.3	44.6054	23167	0.636933	195.4	42.6547	21948.7	0.445038
682	Concrete confined	506.437	2795.96	214.855	74.1	49.9066	25751.3	0.298471	89.7	49.2803	25434.5	0.233073	109.7	48.0623	24904.5	0.361098	142.7	46.169	23929.6	0.375041	174.2	44.2247	22870.6	0.683619	204.8	42.2183	21544.2	0.482185
683	Concrete confined	506.437	2819.4	214.855	77.1	49.8622	25696.9	0.34685	93.5	49.2048	25344.6	0.276345	114.5	47.9344	24756.4	0.405077	150	45.8845	23711.5	0.413609	183.7	43.732	22481.8	0.730824	216.2	41.8272	21094.4	0.518439
684	Concrete confined	506.437	2842.84	214.855	80.7	49.8051	25627.5	0.395257	97.9	49.1112	25234.1	0.319654	120.4	47.7659	24563.3	0.449147	159.1	45.5004	23418	0.452376	195.4	43.0714	21948.7	0.778835	229.8	41.3495	20506.3	0.554463
685	Concrete confined	506.437	2866.28	214.855	85.1	49.7297	25536.7	0.443706	103.4	48.985	25086.5	0.363009	127.9	47.5333	24330.7	0.493365	170.3	44.9812	23019.8	0.491453	209.5	42.4703	21363.6	0.825918	246.2	40.7576	19721.3	0.590072
686	Concrete confined	364.682	2886.44	214.855	89.7	49.6441	25434.5	0.485422	109.1	48.843	24922.4	0.400357	136.1	47.2549	24114.9	0.531578	182.5	44.3555	22533	0.525469	224.4	41.9489	20746.7	0.865721	263.3	40.1219	18817.4	0.620073
687	Concrete confined	506.437	2906.6	214.855	95.8	49.5197	25287.7	0.527221	116.8	48.6329	24682.6	0.437798	147.1	46.8406	23799.9	0.570103	198.8	43.4178	21781.5	0.560195	244	41.2408	19831.4	0.905498	285.6	39.2647	17521.9	0.648641
688	Concrete confined	506.437	2930.03	214.855	106.8	49.2632	24990	0.576042	131.2	48.1812	24245.7	0.481596	167.5	45.9435	23123.5	0.615834	226.7	42.4066	20645.4	0.596613	277.3	39.9804	18018.1	0.951064	322.4	37.7802	15179.1	0.67721
689	Concrete confined	506.437	2953.47	214.855	127.7	48.6559	24335.8	0.625569	158	47.1258	23454.8	0.526222	202.3	44.0653	21637.7	0.66374	271.3	40.7351	18366.7	0.628753	327.7	37.9357	14829.8	0.992887	378.1	35.3654	11533.9	0.690364
690	Concrete confined	506.437	2976.91	214.855	165.6	47.1213	23192.2	0.677272	204.8	44.6888	21544.2	0.572469	260.2	41.9312	18987.5	0.702126	340.6	37.8773	13976.1	0.645681	405.7	34.4395	9850.75	1	461.7	31.3454	6928.45	0.646247
691	Concrete confined	506.437	3000.35	214.855	225.1	44.2835	20716.1	0.728804	280.7	41.7931	17816.7	0.602162	355.3	37.9352	13006.1	0.716132	450.2	32.6893	7468.05	0.58325	526.1	28.1896	4396.39	0.931389	587.4	24.2969	2752.69	0.331169
692	Concrete confined	364.682	3020.51	214.855	310.2	40.8692	15975.4	0.754547	384.7	37.1807	11119.8	0.580759	483.8	31.523	5982	0.596419	603.2	23.8888	2440.59	0.0613201	682.1	18.1974	1328.47	0.244165	744.6	13.2182	898.867	0
693	Concrete unconfined	411.604	3038.47	214.855	461.7	20.7732	6928.45	1	572.6	15.8045	3081.63	1	701.9	9.28747	1138.2	1	832.9	3.49877	533.861	1	898.8	2.87069	400.8	1	952.3	2.36079	316.898	1
694	Concrete unconfined	411.604	9.525	236.462	459.4	20.8702	7033.78	1	570.7	15.8944	3126.65	1	699.7	9.40495	1152.28	1	828.1	3.54451	545.294	1	891.3	2.94217	414.039	1	942.9	2.45038	330.457	1
695	Concrete confined	364.682	27.4892	236.462	306.8	41.0152	16194.5	1	380.2	37.396	11401.5	0.971242	477.1	31.8882	6256.44	1	591.5	24.636	2668.03	0.325929	664.5	19.4569	1525.83	0.524664	723.9	14.8673	1011.94	0
696	Concrete confined	506.437	47.6479	236.462	221.4	44.4206	20876.3	1	275.2	42.0162	18141.2	0.95422	347.6	38.2817	13513.1	1	436.6	33.3796	8147.6	0.726575	506.6	29.2778	5100.49	1	562.2	25.8177	3336.35	0.712591
697	Concrete confined	506.437	71.087	236.462	161.1	47.3344	23350	1	197.7	45.0035	21836.2	0.903403	250.1	42.3198	19522.7	1	323.9	38.5951	15080.4	0.757886	384	35.4535	11163.4	1	434.3	32.7172	8266.9	0.893955
698	Concrete confined	506.437	94.5261	236.462	121.4	48.856	24529.3	1	149	47.5125	23742.2	0.842121	189.7	44.7664	22216.3	1	251.6	41.4895	19445	0.727719	303	38.9585	16437.8	1	348.4	36.6784	13460.3	0.900736
699	Concrete confined	506.437	117.965	236.462	99	49.4494	25205.4	1	121	48.5091	24543	0.78697	152.8	46.6071	23623.8	1	205.5	43.1548	21517.7	0.686921	250.4	41.0042	19507.2	1	290.9	39.0563	17197.5	0.873318
700	Concrete confined	506.437	141.404	236.462	87.3	49.6896	25488.8	1	106.2	48.9167	25007.3	0.733869	132.4	47.3837	24214.2	0.951434	177.1	44.6403	22755.9	0.640019	217	42.2096	21061.4	0.992509	254.1	40.4662	19314.2	0.838023
701	Concrete confined	364.682	161.563	236.462	81.7	49.7885	25607.4	1	99.1	49.0846	25202.8	0.688777	122.4	47.7059	24494.9	0.909223	162.2	45.3618	23312.1	0.600688	198.9	42.862	21776.5	0.960365	233.2	41.2282	20350.3	0.806098
702	Concrete confined	506.437	181.722	236.462	77.9	49.8498	25681.8	0.996759	94.2	49.1903	25327.4	0.643888	115.7	47.9012	24718.2	0.867589	152.2	45.7947	23642.8	0.562115	186.2	43.5959	22373.1	0.92624	218.6	41.7438	20994.8	0.77377
703	Concrete confined	506.437	205.161	236.462	74.4	49.9023	25746	0.938714	89.8	49.2784	25432.2	0.591815	109.9	48.0571	24898.5	0.819515	143.3	46.1464	23912.2	0.517688	174.9	44.1897	22843.2	0.887941	205.3	42.2013	21525.3	0.7361
704	Concrete confined	506.437	228.6	236.462	71.3	49.9455	25799.3	0.880737	86.1	49.3475	25515.1	0.539819	105	48.1797	25041.6	0.771618	135.9	46.4154	24120.3	0.473524	165.3	44.6518	23202.9	0.850394	193.8	42.748	22025.3	0.697333
705	Concrete confined	506.437	252.039	236.462	68.6	49.9808	25843.1	0.822813	82.7	49.407	25587.1	0.487875	100.7	48.2803	25160.3	0.723842	129.6	46.628	24287.2	0.429534	156.9	45.025	23491.3	0.813344	183.9	43.2997	22473.2	0.658206
706	Concrete confined	506.437	275.478	236.462	66.3	50.0091	25878.5	0.76493	79.8	49.4549	25645.3	0.43597	97.1	48.3598	25254.7	0.676171	124.3	46.7955	24428.7	0.385669	149.9	45.3145	23714.5	0.776707	175.4	43.7398	22823.5	0.619572
707	Concrete confined	364.682	295.637	236.462	64.7	50.0279	25902.1	0.715177	77.8	49.4864	25683.7	0.391359	94.4	48.4165	25322.5	0.635227	120.6	46.9063	24556.5	0.348017	145	45.5057	23862.4	0.745453	169.4	44.0322	23053.5	0.586658
708	Concrete confined	506.437	315.796	236.462	63.4	50.0425	25920.6	0.665442	76.2	49.5106	25713.5	0.346764	92.5	48.4549	25368.7	0.594337	117.8	46.9869	24649.9	0.310454	141.3	45.6439	23969.8	0.714398	164.9	44.2417	23217.2	0.553982
709	Concrete confined	506.437	339.235	236.462	62.2	50.0556	25937.1	0.607631	74.7	49.5326	25740.7	0.294921	90.6	48.4922	25413.7	0.546829	115.2	47.0592	24734.2	0.266839	137.8	45.7698	24068.2	0.678429	160.5	44.4386	23370.5	0.516152
710	Concrete confined	506.437	362.674	236.462	61.1	50.0673	25951.9	0.549831	73.2	49.5539	25767	0.243096	88.8	48.5264	25455.1	0.499342	112.8	47.1239	24809.8	0.223254	134.6	45.8809	24155.5	0.642545	156.5	44.6109	23504.4	0.478439
711	Concrete confined	506.437	386.113	236.462	60	50.0786	25966.3	0.49204	71.9	49.5718	25789.3	0.19128	87.1	48.5577	25493.2	0.45188	110.5	47.1839	24880.4	0.179699	131.6	45.9816	24235.2	0.60673	152.7	44.7687	23627	0.440814
712	Concrete confined	506.437	409.552	236.462	59	50.0885	25979	0.434257	70.7	49.5879	25809.3	0.139473	85.6	48.5846	25526	0.404434	108.5	47.2347	24940.2	0.136166	129	46.0661	24302.6	0.57098	149.3	44.9051	23733	0.403275
713	Concrete confined	364.682	429.711	236.462	58.3	50.0953	25987.7	0.384567	69.8	49.5997	25824	0.0949203	84.5	48.6039	25549.5	0.363641	107.1	47.2693	24981.3	0.0987318	127.1	46.1264	24351	0.54028	146.9	44.9986	23805.9	0.371044
714	Concrete unconfined	2426	494.291	236.462	57.1	34.3355	26002.2	0.5693	68.4	34.2306	25846.3	0.151964	82.9	34.0477	25582.9	0.575001	105.1	33.6551	25038.8	0.169356	124.6	33.1897	24418.1	0.903344	143.5	32.6241	23906.4	0.623671
715	Concrete unconfined	162.081	554.182	236.462	56.3	34.3418	26011.6	0.34681	67.4	34.2412	25861.8	0.0552132	81.7	34.065	25607.4	0.387319	103.7	33.684	25078.2	0.0786786	122.7	33.2402	24484.6	0.757885	140.9	32.7088	23981.2	0.46954
716	Concrete unconfined	4028.79	651.164	236.462	56.2	34.3425	26012.8	0	67.2	34.2433	25864.9	0	81.5	34.0679	25611.5	0.085923	103.5	33.6881	25083.7	0.00995365	122.5	33.2455	24491.5	0.522337	140.6	32.7185	23989.7	0.219956
717	Concrete unconfined	162.081	748.145	236.462	56	34.344	26015.1	0	67	34.2454	25867.9	0	81.4	34.0693	25613.5	0	103.3	33.6922	25089.3	0	122.3	33.2507	24498.4	0.286791	140.4	32.7249	23995.4	0.074958
718	Concrete unconfined	4028.79	845.127	236.462	56	34.344	26015.1	0	67	34.2454	25867.9	0	81.4	34.0693	25613.5	0	103.3	33.6922	25089.3	0	122.3	33.2507	24498.4	0.0994542	140.4	32.7249	23995.4	0.0149914
719	Concrete unconfined	162.081	942.109	236.462	56	34.344	26015.1	0	67	34.2454	25867.9	0	81.3	34.0707	25615.5	0	103.3	33.6922	25089.3	0	122.2	33.2534	24501.8	0.00485651	140.4	32.7249	23995.4	0
720	Concrete unconfined	4028.79	1039.09	236.462	56	34.344	26015.1	0	67	34.2454	25867.9	0	81.3	34.0707	25615.5	0	103.3	33.6922	25089.3	0	122.2	33.2534	24501.8	0	140.3	32.7281	23998.2	0
721	Concrete unconfined	162.081	1136.07	236.462	56	34.344	26015.1	0	67	34.2454	25867.9	0	81.3	34.0707	25615.5	0	103.3	33.6922	25089.3	0	122.2	33.2534	24501.8	0	140.3	32.7281	23998.2	0
722	Concrete unconfined	4028.79	1233.05	236.462	56	34.344	26015.1	0	66.9	34.2464	25869.5	0	81.3	34.0707	25615.5	0	103.2	33.6943	25092.1	0	122.2	33.2534	24501.8	0	140.3	32.7281	23998.2	0
723	Concrete unconfined	162.081	1330.04	236.462	56	34.344	26015.1	0	66.9	34.2464	25869.5	0	81.3	34.0707	25615.5	0	103.2	33.6943	25092.1	0	122.1	33.256	24505.3	0	140.2	32.7313	24001.1	0
724	Concrete unconfined	4028.79	1427.02	236.462	56	34.344	26015.1	0	66.9	34.2464	25869.5	0	81.3	34.0707	25615.5	0	103.2	33.6943	25092.1	0	122.1	33.256	24505.3	0	140.3	32.7281	23998.2	0
725	Concrete unconfined	162.081	1524	236.462	56	34.344	26015.1	0	66.9	34.2464	25869.5	0	81.3	34.0707	25615.5	0	103.2	33.6943	25092.1	0	122.2	33.2534	24501.8	0	140.3	32.7281	23998.2	0
726	Concrete unconfined	4028.79	1620.98	236.462	56	34.344	26015.1	0	66.9	34.2464	25869.5	0	81.3	34.0707	25615.5	0	103.2	33.6943	25092.1	0	122.1	33.256	24505.3	0	140.3	32.7281	23998.2	0
727	Concrete unconfined	162.081	1717.96	236.462	56	34.344	26015.1	0	66.9	34.2464	25869.5	0	81.3	34.0707	25615.5	0	103.2	33.6943	25092.1	0	122.1	33.256	24505.3	0	140.2	32.7313	24001.1	0
728	Concrete unconfined	4028.79	1814.95	236.462	56	34.344	26015.1	0	66.9	34.2464	25869.5	0	81.3	34.0707	25615.5	0	103.2	33.6943	25092.1	0	122.2	33.2534	24501.8	0	140.3	32.7281	23998.2	0
729	Concrete unconfined	162.081	1911.93	236.462	56	34.344	26015.1	0	67	34.2454	25867.9	0	81.3	34.0707	25615.5	0	103.3	33.6922	25089.3	0	122.2	33.2534	24501.8	0	140.3	32.7281	23998.2	0
730	Concrete unconfined	4028.79	2008.91	236.462	56	34.344	26015.1	0	67	34.2454	25867.9	0	81.3	34.0707	25615.5	0	103.3	33.6922	25089.3	0	122.2	33.2534	24501.8	0	140.3	32.7281	23998.2	0
731	Concrete unconfined	162.081	2105.89	236.462	56	34.344	26015.1	0	67	34.2454	25867.9	0	81.3	34.0707	25615.5	0	103.3	33.6922	25089.3	0	122.2	33.2534	24501.8	0	140.4	32.7249	23995.4	0
732	Concrete unconfined	4028.79	2202.87	236.462	56	34.344	26015.1	0	67	34.2454	25867.9	0	81.4	34.0693	25613.5	0	103.3	33.6922	25089.3	0	122.3	33.2507	24498.4	0	140.4	32.7249	23995.4	0
733	Concrete unconfined	162.081	2299.85	236.462	56	34.344	26015.1	0	67	34.2454	25867.9	0	81.4	34.0693	25613.5	0	103.3	33.6922	25089.3	0	122.3	33.2507	24498.4	0.0330777	140.4	32.7249	23995.4	0
734	Concrete unconfined	4028.79	2396.84	236.462	56.2	34.3425	26012.8	0	67.2	34.2433	25864.9	0	81.5	34.0679	25611.5	0	103.5	33.6881	25083.7	0.0142734	122.5	33.2455	24491.5	0.147362	140.6	32.7185	23989.7	0.0648845
735	Concrete unconfined	162.081	2493.82	236.462	56.3	34.3418	26011.6	0	67.4	34.2412	25861.8	0	81.7	34.065	25607.4	0.0362777	103.7	33.684	25078.2	0.0808848	122.7	33.2402	24484.6	0.346687	140.9	32.7088	23981.2	0.200386
736	Concrete unconfined	2426	2553.71	236.462	57.1	34.3355	26002.2	0	68.4	34.2306	25846.3	0	82.9	34.0477	25582.9	0.109336	105.1	33.6551	25038.8	0.171711	124.6	33.1897	24418.1	0.532284	143.5	32.6241	23906.4	0.352175
737	Concrete confined	364.682	2618.29	236.462	58.3	50.0953	25987.7	0	69.8	49.5997	25824	0	84.5	48.6039	25549.5	0.029098	107.1	47.2693	24981.3	0.0853342	127.1	46.1264	24351	0.335294	146.9	44.9986	23805.9	0.200985
738	Concrete confined	506.437	2638.45	236.462	59	50.0885	25979	0	70.7	49.5879	25809.3	0	85.6	48.5846	25526	0.0667333	108.5	47.2347	24940.2	0.118139	129	46.0661	24302.6	0.374369	149.3	44.9051	23733	0.232626
739	Concrete confined	506.437	2661.89	236.462	60	50.0786	25966.3	0.0220722	71.9	49.5718	25789.3	0	87.1	48.5577	25493.2	0.110496	110.5	47.1839	24880.4	0.156287	131.6	45.9816	24235.2	0.419845	152.7	44.7687	23627	0.26945
740	Concrete confined	506.437	2685.33	236.462	61.1	50.0673	25951.9	0.0703864	73.2	49.5539	25767	0.0291864	88.8	48.5264	25455.1	0.154268	112.8	47.1239	24809.8	0.19445	134.6	45.8809	24155.5	0.465381	156.5	44.6109	23504.4	0.306329
741	Concrete confined	506.437	2708.77	236.462	62.2	50.0556	25937.1	0.118707	74.7	49.5326	25740.7	0.0723929	90.6	48.4922	25413.7	0.198056	115.2	47.0592	24734.2	0.232638	137.8	45.7698	24068.2	0.510986	160.5	44.4386	23370.5	0.343284
742	Concrete confined	506.437	2732.2	236.462	63.4	50.0425	25920.6	0.167033	76.2	49.5106	25713.5	0.115608	92.5	48.4549	25368.7	0.241858	117.8	46.9869	24649.9	0.270852	141.3	45.6439	23969.8	0.556676	164.9	44.2417	23217.2	0.380323
743	Concrete confined	364.682	2752.36	236.462	64.7	50.0279	25902.1	0.208598	77.8	49.4864	25683.7	0.152779	94.4	48.4165	25322.5	0.279542	120.6	46.9063	24556.5	0.303737	145	45.5057	23862.4	0.596073	169.4	44.0322	23053.5	0.412271
744	Concrete confined	506.437	2772.52	236.462	66.3	50.0091	25878.5	0.250165	79.8	49.4549	25645.3	0.189952	97.1	48.3598	25254.7	0.31724	124.3	46.7955	24428.7	0.336655	149.9	45.3145	23714.5	0.635636	175.4	43.7398	22823.5	0.444357
745	Concrete confined	506.437	2795.96	236.462	68.6	49.9808	25843.1	0.298508	82.7	49.407	25587.1	0.233184	100.7	48.2803	25160.3	0.361104	129.6	46.628	24287.2	0.37499	156.9	45.025	23491.3	0.681902	183.9	43.2997	22473.2	0.481908
746	Concrete confined	506.437	2819.4	236.462	71.3	49.9455	25799.3	0.346867	86.1	49.3475	25515.1	0.276432	105	48.1797	25041.6	0.405017	135.9	46.4154	24120.3	0.413421	165.3	44.6518	23202.9	0.728548	193.8	42.748	22025.3	0.519804
747	Concrete confined	506.437	2842.84	236.462	74.4	49.9023	25746	0.395247	89.8	49.2784	25432.2	0.319712	109.9	48.0571	24898.5	0.448996	143.3	46.1464	23912.2	0.451989	174.9	44.1897	22843.2	0.775672	205.3	42.2013	21525.3	0.557259
748	Concrete confined	506.437	2866.28	236.462	77.9	49.8498	25681.8	0.443658	94.2	49.1903	25327.4	0.363024	115.7	47.9012	24718.2	0.493072	152.2	45.7947	23642.8	0.490759	186.2	43.5959	22373.1	0.823509	218.6	41.7438	20994.8	0.593592
749	Concrete confined	364.682	2886.44	236.462	81.7	49.7885	25607.4	0.485326	99.1	49.0846	25202.8	0.400319	122.4	47.7059	24494.9	0.531108	162.2	45.3618	23312.1	0.524382	198.9	42.862	21776.5	0.86575	233.2	41.2282	20350.3	0.624516
750	Concrete confined	506.437	2906.6	236.462	87.3	49.6896	25488.8	0.527064	106.2	48.9167	25007.3	0.437687	132.4	47.3837	24214.2	0.569401	177.1	44.6403	22755.9	0.558576	217	42.2096	21061.4	0.906016	254.1	40.4662	19314.2	0.654508
751	Concrete confined	506.437	2930.03	236.462	99	49.4494	25205.4	0.575812	121	48.5091	24543	0.481378	152.8	46.6071	23623.8	0.614768	205.5	43.1548	21517.7	0.599003	250.4	41.0042	19507.2	0.952471	290.9	39.0563	17197.5	0.686208
752	Concrete confined	506.437	2953.47	236.462	121.4	48.856	24529.3	0.625257	149	47.5125	23742.2	0.525852	189.7	44.7664	22216.3	0.662674	251.6	41.4895	19445	0.632615	303	38.9585	16437.8	0.996675	348.4	36.6784	13460.3	0.706633
753	Concrete confined	506.437	2976.91	236.462	161.1	47.3344	23350	0.676858	197.7	45.0035	21836.2	0.57285	250.1	42.3198	19522.7	0.703811	323.9	38.5951	15080.4	0.653307	384	35.4535	11163.4	1	434.3	32.7172	8266.9	0.68295
754	Concrete confined	506.437	3000.35	236.462	221.4	44.4206	20876.3	0.729202	275.2	42.0162	18141.2	0.603823	347.6	38.2817	13513.1	0.720454	436.6	33.3796	8147.6	0.603858	506.6	29.2778	5100.49	0.966868	562.2	25.8177	3336.35	0.440914
755	Concrete confined	364.682	3020.51	236.462	306.8	41.0152	16194.5	0.755745	380.2	37.396	11401.5	0.585187	477.1	31.8882	6256.44	0.61139	591.5	24.636	2668.03	0.140573	664.5	19.4569	1525.83	0.41742	723.9	14.8673	1011.94	0
756	Concrete unconfined	411.604	3038.47	236.462	459.4	20.8702	7033.78	1	570.7	15.8944	3126.65	1	699.7	9.40495	1152.28	1	828.1	3.54451	545.294	1	891.3	2.94217	414.039	1	942.9	2.45038	330.457	1
757	Concrete unconfined	411.604	9.525	258.068	430.9	22.0519	8445.54	1	537.5	17.4387	4029.69	1	662.5	11.3567	1549.76	1	786	4.62223	686.408	1	845.7	3.37677	504.692	1	893.9	2.91739	409.402	1
758	Concrete confined	364.682	27.4892	258.068	294.8	41.5241	16955.4	1	364.3	38.1453	12418.6	0.979509	454.7	33.0834	7253.05	1	558.5	26.6718	3432.03	0.484244	622.5	22.3133	2106.98	0.772156	674.5	18.5426	1410.88	0.131243
759	Concrete confined	506.437	47.6479	258.068	221.8	44.4058	20859.2	1	274.7	42.0364	18170.3	0.954278	345.2	38.3888	13671.7	1	430.2	33.6998	8482.65	0.734282	491.7	30.0886	5672.17	1	542.9	26.9438	3866.72	0.766861
760	Concrete confined	506.437	71.087	258.068	155.9	47.5701	23524.1	1	191.2	45.3995	22147.3	0.901976	238.7	42.7501	20090.6	1	307.1	39.2985	16175.3	0.763078	360.3	36.5243	12678.9	1	406.4	34.0591	9809.89	0.915311
761	Concrete confined	506.437	94.5261	258.068	115.5	49.0299	24724.6	1	140.5	47.8474	23992.6	0.841112	176.6	45.4871	22775.9	1	231.7	42.2257	20419.6	0.729926	277.5	39.9727	18006.3	1	317.5	37.9829	15500.4	0.908615
762	Concrete confined	506.437	117.965	258.068	91.5	49.6087	25392.5	1	111.3	48.7852	24856	0.786252	139.6	47.1282	24018	1	185.2	44.2083	22416.9	0.685356	224.4	41.9489	20746.7	1	260.5	40.2273	18971.2	0.876416
763	Concrete confined	506.437	141.404	258.068	78.5	49.8405	25670.4	1	95.1	49.1715	25305.2	0.733296	117.6	47.8474	24656.5	0.94972	155.1	45.6733	23550.1	0.638131	189.2	43.429	22239	0.989196	221.4	41.646	20876.3	0.839595
764	Concrete confined	364.682	161.563	258.068	73.7	49.9123	25758.3	1	88.8	49.2975	25455.1	0.688359	108.9	48.0828	24928.4	0.907939	142.2	46.1877	23944	0.599404	173.2	44.2744	22909.4	0.954651	202.9	42.2826	21615.4	0.807093
765	Concrete confined	506.437	181.722	258.068	71.3	49.9455	25799.3	0.996391	85.8	49.3529	25521.6	0.643615	104.7	48.1869	25050.1	0.866693	136	46.4119	24117.6	0.561312	165.3	44.6518	23202.9	0.922263	193.6	42.7595	22034.8	0.773281
766	Concrete confined	506.437	205.161	258.068	68.5	49.9821	25844.7	0.938437	82.4	49.4121	25593.2	0.591634	100.2	48.2916	25173.7	0.818852	129.2	46.641	24297.5	0.517186	156.5	45.0421	23504.4	0.884982	183.1	43.3425	22507.5	0.733797
767	Concrete confined	506.437	228.6	258.068	65.9	50.0139	25884.5	0.880524	79	49.4676	25660.8	0.539696	95.9	48.3853	25285.1	0.771098	122.9	46.838	24477.6	0.473214	148.2	45.3819	23766.6	0.84806	173.2	43.8488	22909.4	0.694802
768	Concrete confined	506.437	252.039	258.068	63.5	50.0414	25919.2	0.822646	76.1	49.5121	25715.4	0.487801	92.2	48.4609	25375.9	0.723441	117.6	46.9926	24656.5	0.429366	141.3	45.6439	23969.8	0.811527	164.8	44.2463	23220.8	0.656294
769	Concrete confined	506.437	275.478	258.068	61.1	50.0673	25951.9	0.764791	73	49.5567	25770.5	0.435931	88.3	48.5357	25466.4	0.675833	112.1	47.1424	24831.5	0.385604	134	45.9013	24171.6	0.77513	156	44.632	23520.8	0.618008
770	Concrete confined	364.682	295.637	258.068	59.4	50.0846	25973.9	0.715059	71	49.5839	25804.3	0.391348	85.6	48.5846	25526	0.634946	108.4	47.2372	24943.2	0.348032	129.2	46.0597	24297.5	0.744079	150.2	44.8694	23705.3	0.585375
771	Concrete confined	506.437	315.796	258.068	58.9	50.0895	25980.2	0.665359	70.3	49.5932	25815.8	0.346777	84.8	48.5987	25543.1	0.594133	107.3	47.2644	24975.5	0.310531	127.7	46.1075	24335.8	0.713341	148.2	44.9482	23766.6	0.553048
772	Concrete confined	506.437	339.235	258.068	58.1	50.0972	25990.1	0.607572	69.3	49.6061	25832	0.294957	83.6	48.6193	25568.4	0.546686	105.6	47.3058	25024.5	0.266973	125.4	46.1791	24393.6	0.677589	145.4	45.056	23850.6	0.515486
773	Concrete confined	506.437	362.674	258.068	57	50.1076	26003.4	0.549788	67.9	49.6237	25854.1	0.243152	81.9	48.6478	25603.4	0.499241	103.3	47.3601	25089.3	0.223446	122.5	46.2667	24491.5	0.641841	141.6	45.1974	23961.2	0.477947
774	Concrete confined	506.437	386.113	258.068	56	50.1167	26015.1	0.492013	66.7	49.6383	25872.5	0.191355	80.4	48.6722	25633.5	0.451818	101.3	47.4059	25144.1	0.179938	119.8	46.3456	24583.5	0.606148	138.3	45.3158	24054.3	0.440485
775	Concrete confined	506.437	409.552	258.068	54.8	50.1272	26028.7	0.434243	65.1	49.6572	25896.3	0.139573	78.4	48.7037	25672.3	0.404405	98.7	47.4634	25213.3	0.136473	116.4	46.4412	24695.6	0.570464	134	45.464	24171.6	0.40307
776	Concrete confined	364.682	429.711	258.068	53.9	50.1349	26038.6	0.384565	64	49.6697	25912.1	0.0950405	77	48.7249	25698.7	0.363642	96.9	47.5019	25259.8	0.0990969	114.1	46.5036	24769.1	0.539833	131.1	45.56	24248.3	0.37095
777	Concrete unconfined	2426	494.291	258.068	53	34.3658	26048.3	0.5693	63	34.2847	25926.1	0.151964	75.8	34.1443	25720.8	0.575001	95.4	33.844	25297.7	0.169356	112.1	33.5014	24831.5	0.903344	128.3	33.0881	24320.5	0.623671
778	Concrete unconfined	162.081	554.182	258.068	52.3	34.3706	26055.6	0.34681	62	34.294	25939.9	0.0552132	74.7	34.158	25740.7	0.387319	94.1	33.8672	25329.9	0.0786786	110.5	33.5378	24880.4	0.757885	126.1	33.149	24376.1	0.46954
779	Concrete unconfined	4028.79	651.164	258.068	52.1	34.3719	26057.6	0	61.8	34.2958	25942.6	0	74.5	34.1605	25744.2	0.085923	93.9	33.8708	25334.8	0.00995365	110.2	33.5446	24889.5	0.522337	125.7	33.16	24386.1	0.219956
780	Concrete unconfined	162.081	748.145	258.068	51.9	34.3733	26059.7	0	61.6	34.2976	25945.3	0	74.3	34.1629	25747.8	0	93.6	33.8761	25342.1	0	110	33.5491	24895.5	0.286791	125.3	33.1708	24396.1	0.074958
781	Concrete unconfined	4028.79	845.127	258.068	51.9	34.3733	26059.7	0	61.6	34.2976	25945.3	0	74.3	34.1629	25747.8	0	93.6	33.8761	25342.1	0	110	33.5491	24895.5	0.0994542	125.3	33.1708	24396.1	0.0149914
782	Concrete unconfined	162.081	942.109	258.068	51.9	34.3733	26059.7	0	61.6	34.2976	25945.3	0	74.3	34.1629	25747.8	0	93.6	33.8761	25342.1	0	110	33.5491	24895.5	0.00485651	125.3	33.1708	24396.1	0
783	Concrete unconfined	4028.79	1039.09	258.068	51.9	34.3733	26059.7	0	61.6	34.2976	25945.3	0	74.3	34.1629	25747.8	0	93.6	33.8761	25342.1	0	109.9	33.5513	24898.5	0	125.3	33.1708	24396.1	0
784	Concrete unconfined	162.081	1136.07	258.068	51.9	34.3733	26059.7	0	61.6	34.2976	25945.3	0	74.3	34.1629	25747.8	0	93.6	33.8761	25342.1	0	109.9	33.5513	24898.5	0	125.3	33.1708	24396.1	0
785	Concrete unconfined	4028.79	1233.05	258.068	51.9	34.3733	26059.7	0	61.6	34.2976	25945.3	0	74.2	34.1642	25749.5	0	93.6	33.8761	25342.1	0	109.9	33.5513	24898.5	0	125.2	33.1735	24398.6	0
786	Concrete unconfined	162.081	1330.04	258.068	51.9	34.3733	26059.7	0	61.6	34.2976	25945.3	0	74.2	34.1642	25749.5	0	93.6	33.8761	25342.1	0	109.9	33.5513	24898.5	0	125.2	33.1735	24398.6	0
787	Concrete unconfined	4028.79	1427.02	258.068	51.9	34.3733	26059.7	0	61.6	34.2976	25945.3	0	74.2	34.1642	25749.5	0	93.6	33.8761	25342.1	0	109.9	33.5513	24898.5	0	125.2	33.1735	24398.6	0
788	Concrete unconfined	162.081	1524	258.068	51.9	34.3733	26059.7	0	61.5	34.2985	25946.6	0	74.2	34.1642	25749.5	0	93.5	33.8778	25344.6	0	109.8	33.5535	24901.5	0	125.2	33.1735	24398.6	0
789	Concrete unconfined	4028.79	1620.98	258.068	51.9	34.3733	26059.7	0	61.6	34.2976	25945.3	0	74.2	34.1642	25749.5	0	93.6	33.8761	25342.1	0	109.9	33.5513	24898.5	0	125.2	33.1735	24398.6	0
790	Concrete unconfined	162.081	1717.96	258.068	51.9	34.3733	26059.7	0	61.6	34.2976	25945.3	0	74.2	34.1642	25749.5	0	93.6	33.8761	25342.1	0	109.9	33.5513	24898.5	0	125.2	33.1735	24398.6	0
791	Concrete unconfined	4028.79	1814.95	258.068	51.9	34.3733	26059.7	0	61.6	34.2976	25945.3	0	74.2	34.1642	25749.5	0	93.6	33.8761	25342.1	0	109.9	33.5513	24898.5	0	125.2	33.1735	24398.6	0
792	Concrete unconfined	162.081	1911.93	258.068	51.9	34.3733	26059.7	0	61.6	34.2976	25945.3	0	74.3	34.1629	25747.8	0	93.6	33.8761	25342.1	0	109.9	33.5513	24898.5	0	125.3	33.1708	24396.1	0
793	Concrete unconfined	4028.79	2008.91	258.068	51.9	34.3733	26059.7	0	61.6	34.2976	25945.3	0	74.3	34.1629	25747.8	0	93.6	33.8761	25342.1	0	109.9	33.5513	24898.5	0	125.3	33.1708	24396.1	0
794	Concrete unconfined	162.081	2105.89	258.068	51.9	34.3733	26059.7	0	61.6	34.2976	25945.3	0	74.3	34.1629	25747.8	0	93.6	33.8761	25342.1	0	110	33.5491	24895.5	0	125.3	33.1708	24396.1	0
795	Concrete unconfined	4028.79	2202.87	258.068	51.9	34.3733	26059.7	0	61.6	34.2976	25945.3	0	74.3	34.1629	25747.8	0	93.6	33.8761	25342.1	0	110	33.5491	24895.5	0	125.3	33.1708	24396.1	0
796	Concrete unconfined	162.081	2299.85	258.068	51.9	34.3733	26059.7	0	61.6	34.2976	25945.3	0	74.3	34.1629	25747.8	0	93.6	33.8761	25342.1	0	110	33.5491	24895.5	0.0330777	125.3	33.1708	24396.1	0
797	Concrete unconfined	4028.79	2396.84	258.068	52.1	34.3719	26057.6	0	61.8	34.2958	25942.6	0	74.5	34.1605	25744.2	0	93.9	33.8708	25334.8	0.0142734	110.2	33.5446	24889.5	0.147362	125.7	33.16	24386.1	0.0648845
798	Concrete unconfined	162.081	2493.82	258.068	52.3	34.3706	26055.6	0	62	34.294	25939.9	0	74.7	34.158	25740.7	0.0362777	94.1	33.8672	25329.9	0.0808848	110.5	33.5378	24880.4	0.346687	126.1	33.149	24376.1	0.200386
799	Concrete unconfined	2426	2553.71	258.068	53	34.3658	26048.3	0	63	34.2847	25926.1	0	75.8	34.1443	25720.8	0.109336	95.4	33.844	25297.7	0.171711	112.1	33.5014	24831.5	0.532284	128.3	33.0881	24320.5	0.352175
800	Concrete confined	364.682	2618.29	258.068	53.9	50.1349	26038.6	0	64	49.6697	25912.1	0	77	48.7249	25698.7	0.0293473	96.9	47.5019	25259.8	0.0857184	114.1	46.5036	24769.1	0.335324	131.1	45.56	24248.3	0.201486
801	Concrete confined	506.437	2638.45	258.068	54.8	50.1272	26028.7	0	65.1	49.6572	25896.3	0	78.4	48.7037	25672.3	0.0669511	98.7	47.4634	25213.3	0.118471	116.4	46.4412	24695.6	0.374308	134	45.464	24171.6	0.233016
802	Concrete confined	506.437	2661.89	258.068	56	50.1167	26015.1	0.0221559	66.7	49.6383	25872.5	0	80.4	48.6722	25633.5	0.110675	101.3	47.4059	25144.1	0.156558	119.8	46.3456	24583.5	0.419685	138.3	45.3158	24054.3	0.269709
803	Concrete confined	506.437	2685.33	258.068	57	50.1076	26003.4	0.0704629	67.9	49.6237	25854.1	0.0293349	81.9	48.6478	25603.4	0.154425	103.3	47.3601	25089.3	0.194684	122.5	46.2667	24491.5	0.465102	141.6	45.1974	23961.2	0.306473
804	Concrete confined	506.437	2708.77	258.068	58.1	50.0972	25990.1	0.118773	69.3	49.6061	25832	0.0725297	83.6	48.6193	25568.4	0.198187	105.6	47.3058	25024.5	0.232824	125.4	46.1791	24393.6	0.510573	145.4	45.056	23850.6	0.343294
805	Concrete confined	506.437	2732.2	258.068	58.9	50.0895	25980.2	0.167094	70.3	49.5932	25815.8	0.11574	84.8	48.5987	25543.1	0.241967	107.3	47.2644	24975.5	0.270997	127.7	46.1075	24335.8	0.556075	148.2	44.9482	23766.6	0.38017
806	Concrete confined	364.682	2752.36	258.068	59.4	50.0846	25973.9	0.208658	71	49.5839	25804.3	0.152912	85.6	48.5846	25526	0.27963	108.4	47.2372	24943.2	0.303843	129.2	46.0597	24297.5	0.595218	150.2	44.8694	23705.3	0.41192
807	Concrete confined	506.437	2772.52	258.068	61.1	50.0673	25951.9	0.250211	73	49.5567	25770.5	0.190068	88.3	48.5357	25466.4	0.317292	112.1	47.1424	24831.5	0.336696	134	45.9013	24171.6	0.634581	156	44.632	23520.8	0.443801
808	Concrete confined	506.437	2795.96	258.068	63.5	50.0414	25919.2	0.298538	76.1	49.5121	25715.4	0.233276	92.2	48.4609	25375.9	0.361109	117.6	46.9926	24656.5	0.374946	141.3	45.6439	23969.8	0.680601	164.8	44.2463	23220.8	0.481086
809	Concrete confined	506.437	2819.4	258.068	65.9	50.0139	25884.5	0.34688	79	49.4676	25660.8	0.276505	95.9	48.3853	25285.1	0.404966	122.9	46.838	24477.6	0.41327	148.2	45.3819	23766.6	0.726784	173.2	43.8488	22909.4	0.518568
810	Concrete confined	506.437	2842.84	258.068	68.5	49.9821	25844.7	0.395239	82.4	49.4121	25593.2	0.319757	100.2	48.2916	25173.7	0.448874	129.2	46.641	24297.5	0.451693	156.5	45.0421	23504.4	0.773335	183.1	43.3425	22507.5	0.556398
811	Concrete confined	506.437	2866.28	258.068	71.3	49.9455	25799.3	0.443619	85.8	49.3529	25521.6	0.363036	104.7	48.1869	25050.1	0.492844	136	46.4119	24117.6	0.490237	165.3	44.6518	23202.9	0.820247	193.6	42.7595	22034.8	0.594613
812	Concrete confined	364.682	2886.44	258.068	73.7	49.9123	25758.3	0.485244	88.8	49.2975	25455.1	0.400285	108.9	48.0828	24928.4	0.530718	142.2	46.1877	23944	0.523504	173.2	44.2744	22909.4	0.860931	202.9	42.2826	21615.4	0.627309
813	Concrete confined	506.437	2906.6	258.068	78.5	49.8405	25670.4	0.526924	95.1	49.1715	25305.2	0.437587	117.6	47.8474	24656.5	0.568808	155.1	45.6733	23550.1	0.557239	189.2	43.429	22239	0.903543	221.4	41.646	20876.3	0.658249
814	Concrete confined	506.437	2930.03	258.068	91.5	49.6087	25392.5	0.575616	111.3	48.7852	24856	0.481195	139.6	47.1282	24018	0.613942	185.2	44.2083	22416.9	0.598109	224.4	41.9489	20746.7	0.952758	260.5	40.2273	18971.2	0.691832
815	Concrete confined	506.437	2953.47	258.068	115.5	49.0299	24724.6	0.624986	140.5	47.8474	23992.6	0.525533	176.6	45.4871	22775.9	0.661265	231.7	42.2257	20419.6	0.635553	277.5	39.9727	18006.3	0.998845	317.5	37.9829	15500.4	0.718254
816	Concrete confined	506.437	2976.91	258.068	155.9	47.5701	23524.1	0.676404	191.2	45.3995	22147.3	0.572338	238.7	42.7501	20090.6	0.70542	307.1	39.2985	16175.3	0.659539	360.3	36.5243	12678.9	1	406.4	34.0591	9809.89	0.710811
817	Concrete confined	506.437	3000.35	258.068	221.8	44.4058	20859.2	0.72916	274.7	42.0364	18170.3	0.603969	345.2	38.3888	13671.7	0.72172	430.2	33.6998	8482.65	0.612587	491.7	30.0886	5672.17	0.989655	542.9	26.9438	3866.72	0.509021
818	Concrete confined	364.682	3020.51	258.068	294.8	41.5241	16955.4	0.759557	364.3	38.1453	12418.6	0.599162	454.7	33.0834	7253.05	0.654567	558.5	26.6718	3432.03	0.318694	622.5	22.3133	2106.98	0.686696	674.5	18.5426	1410.88	0
819	Concrete unconfined	411.604	3038.47	258.068	430.9	22.0519	8445.54	1	537.5	17.4387	4029.69	1	662.5	11.3567	1549.76	1	786	4.62223	686.408	1	845.7	3.37677	504.692	1	893.9	2.91739	409.402	1
820	Concrete unconfined	321.532	9.525	277.311	404.6	23.1089	9915.18	1	507.6	18.7858	5061.88	1	630.7	12.9733	1979.22	1	752.1	6.5438	859.1	1	810.3	3.71416	590.285	1	856.9	3.27003	480.629	1
821	Steel	284.878	27.4892	277.311	284.7	413.686	199948	1	350.7	413.686	199948	0	435.7	413.686	199948	1	531.3	406.15	199134	0	589.5	392.137	197622	1	635.7	381.014	196421	0
822	Concrete confined	395.613	47.6479	277.311	222.6	44.3762	20824.8	1	274.7	42.0364	18170.3	0.954278	343.4	38.4689	13790.8	1	423.7	34.0219	8832.67	0.741578	481.9	30.6123	6058.73	1	526.6	27.8698	4379.64	0.805621
823	Concrete confined	395.613	71.087	277.311	148.6	47.8819	23754.4	1	181.9	45.9322	22558.4	0.900082	225.4	43.2411	20702.9	1	286.4	40.1394	17473.3	0.76798	334.2	37.6599	14399.9	1	374.2	35.5412	11781.6	0.932345
824	Concrete confined	395.613	94.5261	277.311	109	49.2068	24925.4	1	131.6	48.1675	24235.2	0.840157	163.7	46.1237	23259.7	1	212.8	42.9006	21232.7	0.731374	252.8	40.9147	19382.5	1	288.4	39.1548	17351.3	0.913041
825	Concrete confined	395.613	117.965	277.311	84.9	49.7333	25541	1	102.9	48.9969	25100.4	0.785704	127.9	47.5333	24330.7	0.99862	167.6	45.1111	23119.8	0.683417	202.2	42.7204	21641.4	1	233.9	41.2032	20317.8	0.877689
826	Concrete confined	395.613	141.404	277.311	72.4	49.9305	25780.8	1	87.3	49.3256	25488.8	0.732951	107.3	48.1232	24975.5	0.948712	139.8	46.2762	24012.4	0.637052	169.9	44.4352	23034.8	0.984967	198.4	42.4769	21801.5	0.839555
827	Steel	284.878	161.563	277.311	69.3	413.686	199948	1	83.3	413.686	199948	0	101.6	413.686	199948	0	131.6	413.686	199948	0	159.7	413.686	199948	0	186.6	413.686	199948	0
828	Concrete confined	395.613	181.722	277.311	66.9	50.0019	25869.5	0.996175	80.2	49.4485	25637.4	0.643455	97.5	48.3512	25244.4	0.866181	125.5	46.7585	24391.1	0.560866	151.8	45.2378	23655.4	0.920115	177.3	43.6441	22747.8	0.770794
829	Concrete confined	395.613	205.161	277.311	63.6	50.0403	25917.8	0.938235	76	49.5136	25717.2	0.591497	92	48.4649	25380.7	0.818364	117.5	46.9954	24659.8	0.516829	141.4	45.6402	23967	0.882953	164.8	44.2463	23220.8	0.731526
830	Concrete confined	395.613	228.6	277.311	61.2	50.0662	25950.6	0.880361	73	49.5567	25770.5	0.539604	88.1	48.5394	25470.9	0.770711	111.9	47.1476	24837.6	0.472987	134.1	45.8979	24168.9	0.846442	156	44.632	23520.8	0.693051
831	Concrete confined	395.613	252.039	277.311	59.2	50.0866	25976.5	0.822522	70.5	49.5906	25812.6	0.487745	84.9	48.5969	25541	0.723139	107.5	47.2595	24969.6	0.429244	128.2	46.0917	24323.1	0.810233	149	44.9169	23742.2	0.654971
832	Concrete confined	395.613	275.478	277.311	57.5	50.1029	25997.4	0.764706	68.3	49.6188	25847.8	0.435907	82.2	48.6429	25597.3	0.675627	103.6	47.3531	25081	0.385563	123.2	46.2459	24467.2	0.774217	142.9	45.1497	23923.8	0.617118
833	Steel	284.878	295.637	277.311	56.6	413.686	199948	0	67.3	413.686	199948	0	80.8	413.686	199948	0	101.8	413.686	199948	0	120.8	413.686	199948	0	139.9	413.686	199948	0
834	Concrete confined	395.613	315.796	277.311	55.8	50.1185	26017.4	0.665307	66.3	49.6431	25878.5	0.346786	79.6	48.685	25649.2	0.594011	100.1	47.4327	25176.3	0.310576	118.5	46.3826	24626.9	0.71272	137.1	45.3579	24087.5	0.552514
835	Concrete confined	395.613	339.235	277.311	54.5	50.1298	26032.1	0.607526	64.6	49.6629	25903.5	0.294985	77.5	48.7174	25689.4	0.546575	97.3	47.4934	25249.6	0.267074	114.9	46.4821	24743.7	0.676974	132.6	45.5107	24208.9	0.515001
836	Concrete confined	395.613	362.674	277.311	53.4	50.139	26044	0.549755	63.3	49.6775	25922	0.243195	75.8	48.7427	25720.8	0.499162	95.1	47.5393	25305.2	0.223589	112	46.5589	24834.6	0.641312	129	45.6276	24302.6	0.477589
837	Concrete confined	395.613	386.113	277.311	52.6	50.1455	26052.5	0.491993	62.2	49.6894	25937.1	0.191412	74.5	48.7614	25744.2	0.45177	93.4	47.5737	25347	0.180117	109.8	46.6152	24901.5	0.60572	126.2	45.7153	24373.6	0.440245
838	Concrete confined	395.613	409.552	277.311	51.9	50.151	26059.7	0.434235	61.4	49.6978	25947.9	0.139632	73.5	48.7754	25761.8	0.404387	92	47.6013	25380.7	0.136657	108	46.6601	24955	0.570165	123.8	45.7882	24446.2	0.40295
839	Steel	284.878	429.711	277.311	51.5	413.686	199948	0	60.9	413.686	199948	0	73	413.686	199948	0	91.3	413.686	199948	0	107.1	413.686	199948	0	122.7	413.686	199948	0
840	Concrete unconfined	1895.12	494.291	277.311	50.7	34.3811	26071.7	0.5693	59.9	34.3125	25967.6	0.151964	71.7	34.1939	25792.6	0.575001	89.7	33.9423	25434.5	0.169356	105.1	33.6551	25038.8	0.903344	120	33.3101	24576.8	0.623671
841	Steel	126.613	554.182	277.311	49.8	413.686	199948	0	58.8	413.686	199948	0	70.4	413.686	199948	0	88.2	413.686	199948	0	103.1	413.686	199948	0	117.3	413.686	199948	0
842	Concrete unconfined	3147.17	651.164	277.311	49.6	34.3879	26082.2	0	58.5	34.3242	25985.2	0	70.1	34.2121	25819.1	0.085923	87.9	33.9715	25475.4	0.00995365	102.7	33.7044	25105.9	0.522337	116.8	33.3899	24682.6	0.219956
843	Steel	126.613	748.145	277.311	49.4	413.686	199948	0	58.3	413.686	199948	0	69.9	413.686	199948	0	87.5	413.686	199948	0	102.4	413.686	199948	0	116.3	413.686	199948	0
844	Concrete unconfined	3147.17	845.127	277.311	49.4	34.3891	26084.1	0	58.3	34.3259	25987.7	0	69.9	34.2143	25822.4	0	87.5	33.9779	25484.4	0	102.4	33.7104	25114.1	0.0994542	116.3	33.4021	24698.8	0.0149914
845	Steel	126.613	942.109	277.311	49.4	413.686	199948	0	58.3	413.686	199948	0	69.9	413.686	199948	0	87.6	413.686	199948	0	102.4	413.686	199948	0	116.3	413.686	199948	0
846	Concrete unconfined	3147.17	1039.09	277.311	49.4	34.3891	26084.1	0	58.2	34.3267	25988.9	0	69.9	34.2143	25822.4	0	87.5	33.9779	25484.4	0	102.4	33.7104	25114.1	0	116.3	33.4021	24698.8	0
847	Steel	126.613	1136.07	277.311	49.4	413.686	199948	0	58.2	413.686	199948	0	69.8	413.686	199948	0	87.5	413.686	199948	0	102.4	413.686	199948	0	116.3	413.686	199948	0
848	Concrete unconfined	3147.17	1233.05	277.311	49.3	34.3897	26085	0	58.2	34.3267	25988.9	0	69.8	34.2154	25824	0	87.5	33.9779	25484.4	0	102.3	33.7124	25116.9	0	116.2	33.4045	24702.1	0
849	Steel	126.613	1330.04	277.311	49.3	413.686	199948	0	58.2	413.686	199948	0	69.8	413.686	199948	0	87.5	413.686	199948	0	102.3	413.686	199948	0	116.2	413.686	199948	0
850	Concrete unconfined	3147.17	1427.02	277.311	49.3	34.3897	26085	0	58.2	34.3267	25988.9	0	69.8	34.2154	25824	0	87.5	33.9779	25484.4	0	102.3	33.7124	25116.9	0	116.2	33.4045	24702.1	0
851	Steel	126.613	1524	277.311	49.3	413.686	199948	0	58.2	413.686	199948	0	69.8	413.686	199948	0	87.4	413.686	199948	0	102.3	413.686	199948	0	116.1	413.686	199948	0
852	Concrete unconfined	3147.17	1620.98	277.311	49.3	34.3897	26085	0	58.2	34.3267	25988.9	0	69.8	34.2154	25824	0	87.5	33.9779	25484.4	0	102.3	33.7124	25116.9	0	116.2	33.4045	24702.1	0
853	Steel	126.613	1717.96	277.311	49.3	413.686	199948	0	58.2	413.686	199948	0	69.8	413.686	199948	0	87.5	413.686	199948	0	102.3	413.686	199948	0	116.2	413.686	199948	0
854	Concrete unconfined	3147.17	1814.95	277.311	49.3	34.3897	26085	0	58.2	34.3267	25988.9	0	69.8	34.2154	25824	0	87.5	33.9779	25484.4	0	102.3	33.7124	25116.9	0	116.2	33.4045	24702.1	0
855	Steel	126.613	1911.93	277.311	49.4	413.686	199948	0	58.2	413.686	199948	0	69.8	413.686	199948	0	87.5	413.686	199948	0	102.4	413.686	199948	0	116.3	413.686	199948	0
856	Concrete unconfined	3147.17	2008.91	277.311	49.4	34.3891	26084.1	0	58.2	34.3267	25988.9	0	69.9	34.2143	25822.4	0	87.5	33.9779	25484.4	0	102.4	33.7104	25114.1	0	116.3	33.4021	24698.8	0
857	Steel	126.613	2105.89	277.311	49.4	413.686	199948	0	58.3	413.686	199948	0	69.9	413.686	199948	0	87.6	413.686	199948	0	102.4	413.686	199948	0	116.3	413.686	199948	0
858	Concrete unconfined	3147.17	2202.87	277.311	49.4	34.3891	26084.1	0	58.3	34.3259	25987.7	0	69.9	34.2143	25822.4	0	87.5	33.9779	25484.4	0	102.4	33.7104	25114.1	0	116.3	33.4021	24698.8	0
859	Steel	126.613	2299.85	277.311	49.4	413.686	199948	0	58.3	413.686	199948	0	69.9	413.686	199948	0	87.5	413.686	199948	0	102.4	413.686	199948	0	116.3	413.686	199948	0
860	Concrete unconfined	3147.17	2396.84	277.311	49.6	34.3879	26082.2	0	58.5	34.3242	25985.2	0	70.1	34.2121	25819.1	0	87.9	33.9715	25475.4	0.0142734	102.7	33.7044	25105.9	0.147362	116.8	33.3899	24682.6	0.0648845
861	Steel	126.613	2493.82	277.311	49.8	413.686	199948	0	58.8	413.686	199948	0	70.4	413.686	199948	0	88.2	413.686	199948	0	103.1	413.686	199948	0	117.3	413.686	199948	0
862	Concrete unconfined	1895.12	2553.71	277.311	50.7	34.3811	26071.7	0	59.9	34.3125	25967.6	0	71.7	34.1939	25792.6	0.109336	89.7	33.9423	25434.5	0.171711	105.1	33.6551	25038.8	0.532284	120	33.3101	24576.8	0.352175
863	Steel	284.878	2618.29	277.311	51.5	413.686	199948	0	60.9	413.686	199948	0	73	413.686	199948	0	91.3	413.686	199948	0	107.1	413.686	199948	0	122.7	413.686	199948	0
864	Concrete confined	395.613	2638.45	277.311	51.9	50.151	26059.7	0	61.4	49.6978	25947.9	0	73.5	48.7754	25761.8	0.0670818	92	47.6013	25380.7	0.11867	108	46.6601	24955	0.374272	123.8	45.7882	24446.2	0.233236
865	Concrete confined	395.613	2661.89	277.311	52.6	50.1455	26052.5	0.0222191	62.2	49.6894	25937.1	0	74.5	48.7614	25744.2	0.110814	93.4	47.5737	25347	0.156761	109.8	46.6152	24901.5	0.419565	126.2	45.7153	24373.6	0.269891
866	Concrete confined	395.613	2685.33	277.311	53.4	50.139	26044	0.0705225	63.3	49.6775	25922	0.0294489	75.8	48.7427	25720.8	0.154547	95.1	47.5393	25305.2	0.194859	112	46.5589	24834.6	0.464891	129	45.6276	24302.6	0.306573
867	Concrete confined	395.613	2708.77	277.311	54.5	50.1298	26032.1	0.118825	64.6	49.6629	25903.5	0.0726351	77.5	48.7174	25689.4	0.198287	97.3	47.4934	25249.6	0.232964	114.9	46.4821	24743.7	0.510269	132.6	45.5107	24208.9	0.343297
868	Concrete confined	395.613	2732.2	277.311	55.8	50.1185	26017.4	0.167132	66.3	49.6431	25878.5	0.115819	79.6	48.685	25649.2	0.242032	100.1	47.4327	25176.3	0.271083	118.5	46.3826	24626.9	0.555722	137.1	45.3579	24087.5	0.380079
869	Steel	284.878	2752.36	277.311	56.6	413.686	199948	0	67.3	413.686	199948	0	80.8	413.686	199948	0	101.8	413.686	199948	0	120.8	413.686	199948	0	139.9	413.686	199948	0
870	Concrete confined	395.613	2772.52	277.311	57.5	50.1029	25997.4	0.250239	68.3	49.6188	25847.8	0.190138	82.2	48.6429	25597.3	0.317323	103.6	47.3531	25081	0.336719	123.2	46.2459	24467.2	0.633969	142.9	45.1497	23923.8	0.443479
871	Concrete confined	395.613	2795.96	277.311	59.2	50.0866	25976.5	0.29856	70.5	49.5906	25812.6	0.233344	84.9	48.5969	25541	0.361112	107.5	47.2595	24969.6	0.374913	128.2	46.0917	24323.1	0.679674	149	44.9169	23742.2	0.480511
872	Concrete confined	395.613	2819.4	277.311	61.2	50.0662	25950.6	0.34689	73	49.5567	25770.5	0.276559	88.1	48.5394	25470.9	0.404928	111.9	47.1476	24837.6	0.413159	134.1	45.8979	24168.9	0.725561	156	44.632	23520.8	0.517705
873	Concrete confined	395.613	2842.84	277.311	63.6	50.0403	25917.8	0.395233	76	49.5136	25717.2	0.319791	92	48.4649	25380.7	0.448784	117.5	46.9954	24659.8	0.451481	141.4	45.6402	23967	0.77173	164.8	44.2463	23220.8	0.555174
874	Concrete confined	395.613	2866.28	277.311	66.9	50.0019	25869.5	0.443596	80.2	49.4485	25637.4	0.363042	97.5	48.3512	25244.4	0.492714	125.5	46.7585	24391.1	0.489946	151.8	45.2378	23655.4	0.818483	177.3	43.6441	22747.8	0.593178
875	Steel	284.878	2886.44	277.311	69.3	413.686	199948	0	83.3	413.686	199948	0	101.6	413.686	199948	0	131.6	413.686	199948	0	159.7	413.686	199948	0	186.6	413.686	199948	0
876	Concrete confined	395.613	2906.6	277.311	72.4	49.9305	25780.8	0.526841	87.3	49.3256	25488.8	0.437527	107.3	48.1232	24975.5	0.568458	139.8	46.2762	24012.4	0.556472	169.9	44.4352	23034.8	0.899885	198.4	42.4769	21801.5	0.65955
877	Concrete confined	395.613	2930.03	277.311	84.9	49.7333	25541	0.575463	102.9	48.9969	25100.4	0.481054	127.9	47.5333	24330.7	0.613307	167.6	45.1111	23119.8	0.596695	202.2	42.7204	21641.4	0.952403	233.9	41.2032	20317.8	0.694972
878	Concrete confined	395.613	2953.47	277.311	109	49.2068	24925.4	0.624713	131.6	48.1675	24235.2	0.52523	163.7	46.1237	23259.7	0.660042	212.8	42.9006	21232.7	0.637625	252.8	40.9147	19382.5	0.999688	288.4	39.1548	17351.3	0.72556
879	Concrete confined	395.613	2976.91	277.311	148.6	47.8819	23754.4	0.675806	181.9	45.9322	22558.4	0.571655	225.4	43.2411	20702.9	0.706951	286.4	40.1394	17473.3	0.665573	334.2	37.6599	14399.9	1	374.2	35.5412	11781.6	0.73379
880	Concrete confined	395.613	3000.35	277.311	222.6	44.3762	20824.8	0.729076	274.7	42.0364	18170.3	0.603969	343.4	38.4689	13790.8	0.722645	423.7	34.0219	8832.67	0.620867	481.9	30.6123	6058.73	1	526.6	27.8698	4379.64	0.557729
881	Steel	284.878	3020.51	277.311	284.7	413.686	199948	0	350.7	413.686	199948	0	435.7	413.686	199948	0	531.3	406.15	199134	0	589.5	392.137	197622	1	635.7	381.014	196421	0
882	Concrete unconfined	321.532	3038.47	277.311	404.6	23.1089	9915.18	1	507.6	18.7858	5061.88	1	630.7	12.9733	1979.22	1	752.1	6.5438	859.1	1	810.3	3.71416	590.285	1	856.9	3.27003	480.629	1
883	Concrete unconfined	362.903	9.525	295.275	386.4	23.8214	11014.2	1	479.4	20.0184	6161.01	1	584.2	15.2518	2820.66	1	680.7	10.41	1343.35	1	725.4	8.01813	1003.57	1	761.5	6.01656	810.087	1
884	Concrete unconfined	321.532	27.4892	295.275	263.2	28.2299	18823	1	320	26.2883	15336.7	1	390.3	23.6701	10773.7	1	465.4	20.6166	6761.71	1	510.4	18.6614	4955.26	1	543.6	17.1588	3846.08	1
885	Concrete unconfined	446.515	47.6479	295.275	202.3	30.1314	21637.7	1	248.1	28.7192	19625.1	1	307.7	26.7222	16136.6	1	376.4	24.2063	11641.6	1	424.8	22.3	8772.75	1	462.7	20.7309	6883.06	1
886	Concrete unconfined	446.515	71.087	295.275	138.1	32.7976	24059.9	1	168.2	31.7043	23097.8	1	207	29.9916	21460.5	1	260.1	28.3313	18993	1	301.9	26.9242	16507.8	1	335.7	25.724	14300.7	1
887	Concrete unconfined	446.515	94.5261	295.275	100.9	33.7403	25154.9	1	121.1	33.2819	24539.5	1	149.6	32.4164	23723.8	1	192.3	30.5982	22096.1	1	227.2	29.3772	20623.2	1	257.8	28.4062	19117.3	1
888	Concrete unconfined	446.515	117.965	295.275	78.4	34.1105	25672.3	1	94.5	33.8601	25320	1	116.6	33.3948	24689.1	1	151.2	32.3598	23674.2	1	181.3	31.1294	22583.6	1	208.9	29.9347	21387	1
889	Concrete unconfined	446.515	141.404	295.275	68	34.2349	25852.5	1	81.7	34.065	25607.4	1	100	33.7578	25179	1	129.4	33.057	24292.4	1	156.5	32.1662	23504.4	1	182.2	31.0877	22545.7	1
890	Concrete unconfined	321.532	161.563	295.275	65.8	34.2576	25886	1	78.7	34.1065	25666.6	1	95.7	33.8386	25290.2	1	123.2	33.2271	24467.2	1	149	32.4374	23742.2	1	173.6	31.4748	22894	1
891	Concrete unconfined	446.515	181.722	295.275	62.8	34.2866	25928.9	1	74.8	34.1568	25738.9	1	90.5	33.9291	25416	1	115.6	33.419	24721.4	1	139.2	32.763	24029.2	1	162	31.9551	23319	1
892	Concrete unconfined	446.515	205.161	295.275	59.2	34.3184	25976.5	1	70.2	34.2109	25817.5	1	84.5	34.0241	25549.5	1	107	33.6148	24984.2	1	128	33.0965	24328.2	1	148.5	32.4547	23757.5	1
893	Concrete unconfined	446.515	228.6	295.275	56.9	34.3371	26004.6	1	67.4	34.2412	25861.8	1	80.8	34.0777	25625.5	1	101.9	33.7204	25127.8	0.950093	121.2	33.2793	24536.1	1	140.5	32.7217	23992.6	1
894	Concrete unconfined	446.515	252.039	295.275	55.2	34.3501	26024.3	1	65.3	34.2626	25893.3	0.966169	78.2	34.1132	25676.1	1	98.2	33.7923	25226.3	0.881125	116.4	33.3997	24695.6	1	134.7	32.9019	24152.8	1
895	Concrete unconfined	446.515	275.478	295.275	54.4	34.3559	26033.2	1	64.3	34.2724	25907.8	0.887387	77	34.1289	25698.7	1	96.5	33.824	25270	0.812156	114.2	33.4524	24765.9	1	132	32.9821	24224.7	1
896	Concrete unconfined	321.532	295.637	295.275	54.1	34.3581	26036.5	1	64	34.2753	25912.1	0.819636	76.6	34.1341	25706.2	1	96	33.8331	25282.6	0.752845	113.5	33.4689	24788	1	131.1	33.0083	24248.3	1
897	Concrete unconfined	446.515	315.796	295.275	52.8	34.3672	26050.4	1	62.3	34.2912	25935.8	0.751884	74.5	34.1605	25744.2	1	93.1	33.8848	25354.3	0.693605	109.8	33.5535	24901.5	1	126.5	33.1381	24366.1	1
898	Concrete unconfined	446.515	339.235	295.275	51.1	34.3785	26067.7	1	60.1	34.3108	25965	0.673102	71.7	34.1939	25792.6	1	89.4	33.9473	25441.4	0.624765	105	33.6572	25041.6	1	120.6	33.2948	24556.5	1
899	Concrete unconfined	446.515	362.674	295.275	50	34.3855	26078.4	1	58.8	34.3218	25981.5	0.594325	70.1	34.2121	25819.1	0.987442	87.2	33.9826	25491	0.55592	102.2	33.7144	25119.6	1	117.2	33.3801	24669.6	0.962389
900	Concrete unconfined	446.515	386.113	295.275	49.3	34.3897	26085	0.971176	58	34.3283	25991.4	0.515547	69	34.2242	25836.8	0.913995	85.8	34.0044	25521.6	0.487075	100.4	33.7501	25168.3	1	114.9	33.4358	24743.7	0.902065
901	Concrete unconfined	446.515	409.552	295.275	49.3	34.3897	26085	0.884101	58	34.3283	25991.4	0.436769	69.1	34.2231	25835.2	0.840542	85.9	34.0028	25519.5	0.418235	100.5	33.7481	25165.6	1	114.9	33.4358	24743.7	0.841745
902	Concrete unconfined	321.532	429.711	295.275	49.4	34.3891	26084.1	0.809213	58.2	34.3267	25988.9	0.369015	69.4	34.2198	25830.4	0.77737	86.4	33.9951	25508.6	0.359026	101.1	33.7363	25149.5	1	115.5	33.4214	24724.6	0.789866
903	Concrete unconfined	2138.95	494.291	295.275	48.5	34.3945	26092.4	0.5693	57	34.3363	26003.4	0.151964	68	34.2349	25852.5	0.575001	84.6	34.0226	25547.3	0.169356	98.8	33.7809	25210.7	0.903344	112.5	33.4922	24819.1	0.623671
904	Concrete unconfined	142.903	554.182	295.275	47.6	34.3997	26100.4	0.34681	55.9	34.3448	26016.3	0.0552132	66.6	34.2495	25874	0.387319	82.9	34.0477	25582.9	0.0786786	96.6	33.8221	25267.4	0.757885	109.6	33.558	24907.5	0.46954
905	Concrete unconfined	3552.1	651.164	295.275	47.3	34.4013	26103.1	0	55.5	34.3478	26020.9	0	66.2	34.2536	25880	0.085923	82.5	34.0535	25591.2	0.00995365	96.1	33.8313	25280.1	0.522337	108.9	33.5735	24928.4	0.219956
906	Concrete unconfined	142.903	748.145	295.275	47.1	34.4025	26104.8	0	55.3	34.3493	26023.1	0	65.9	34.2566	25884.5	0	82.1	34.0593	25599.3	0	95.7	33.8386	25290.2	0.286791	108.4	33.5845	24943.2	0.074958
907	Concrete unconfined	3552.1	845.127	295.275	47.1	34.4025	26104.8	0	55.3	34.3493	26023.1	0	65.9	34.2566	25884.5	0	82.2	34.0579	25597.3	0	95.7	33.8386	25290.2	0.0994542	108.4	33.5845	24943.2	0.0149914
908	Concrete unconfined	142.903	942.109	295.275	47.1	34.4025	26104.8	0	55.3	34.3493	26023.1	0	65.9	34.2566	25884.5	0	82.2	34.0579	25597.3	0	95.8	33.8368	25287.7	0.00485651	108.4	33.5845	24943.2	0
909	Concrete unconfined	3552.1	1039.09	295.275	47.1	34.4025	26104.8	0	55.3	34.3493	26023.1	0	65.9	34.2566	25884.5	0	82.1	34.0593	25599.3	0	95.7	33.8386	25290.2	0	108.4	33.5845	24943.2	0
910	Concrete unconfined	142.903	1136.07	295.275	47.1	34.4025	26104.8	0	55.2	34.3501	26024.3	0	65.9	34.2566	25884.5	0	82.1	34.0593	25599.3	0	95.7	33.8386	25290.2	0	108.4	33.5845	24943.2	0
911	Concrete unconfined	3552.1	1233.05	295.275	47.1	34.4025	26104.8	0	55.2	34.3501	26024.3	0	65.9	34.2566	25884.5	0	82.1	34.0593	25599.3	0	95.7	33.8386	25290.2	0	108.3	33.5867	24946.1	0
912	Concrete unconfined	142.903	1330.04	295.275	47.1	34.4025	26104.8	0	55.2	34.3501	26024.3	0	65.9	34.2566	25884.5	0	82.1	34.0593	25599.3	0	95.7	33.8386	25290.2	0	108.3	33.5867	24946.1	0
913	Concrete unconfined	3552.1	1427.02	295.275	47	34.403	26105.6	0	55.2	34.3501	26024.3	0	65.8	34.2576	25886	0	82	34.0607	25601.4	0	95.6	33.8404	25292.7	0	108.2	33.5888	24949.1	0
914	Concrete unconfined	142.903	1524	295.275	47	34.403	26105.6	0	55.2	34.3501	26024.3	0	65.8	34.2576	25886	0	82	34.0607	25601.4	0	95.6	33.8404	25292.7	0	108.2	33.5888	24949.1	0
915	Concrete unconfined	3552.1	1620.98	295.275	47	34.403	26105.6	0	55.2	34.3501	26024.3	0	65.8	34.2576	25886	0	82	34.0607	25601.4	0	95.6	33.8404	25292.7	0	108.2	33.5888	24949.1	0
916	Concrete unconfined	142.903	1717.96	295.275	47.1	34.4025	26104.8	0	55.2	34.3501	26024.3	0	65.9	34.2566	25884.5	0	82.1	34.0593	25599.3	0	95.7	33.8386	25290.2	0	108.3	33.5867	24946.1	0
917	Concrete unconfined	3552.1	1814.95	295.275	47.1	34.4025	26104.8	0	55.2	34.3501	26024.3	0	65.9	34.2566	25884.5	0	82.1	34.0593	25599.3	0	95.7	33.8386	25290.2	0	108.3	33.5867	24946.1	0
918	Concrete unconfined	142.903	1911.93	295.275	47.1	34.4025	26104.8	0	55.2	34.3501	26024.3	0	65.9	34.2566	25884.5	0	82.1	34.0593	25599.3	0	95.7	33.8386	25290.2	0	108.4	33.5845	24943.2	0
919	Concrete unconfined	3552.1	2008.91	295.275	47.1	34.4025	26104.8	0	55.3	34.3493	26023.1	0	65.9	34.2566	25884.5	0	82.1	34.0593	25599.3	0	95.7	33.8386	25290.2	0	108.4	33.5845	24943.2	0
920	Concrete unconfined	142.903	2105.89	295.275	47.1	34.4025	26104.8	0	55.3	34.3493	26023.1	0	65.9	34.2566	25884.5	0	82.2	34.0579	25597.3	0	95.8	33.8368	25287.7	0	108.4	33.5845	24943.2	0
921	Concrete unconfined	3552.1	2202.87	295.275	47.1	34.4025	26104.8	0	55.3	34.3493	26023.1	0	65.9	34.2566	25884.5	0	82.2	34.0579	25597.3	0	95.7	33.8386	25290.2	0	108.4	33.5845	24943.2	0
922	Concrete unconfined	142.903	2299.85	295.275	47.1	34.4025	26104.8	0	55.3	34.3493	26023.1	0	65.9	34.2566	25884.5	0	82.1	34.0593	25599.3	0	95.7	33.8386	25290.2	0.0330777	108.4	33.5845	24943.2	0
923	Concrete unconfined	3552.1	2396.84	295.275	47.3	34.4013	26103.1	0	55.5	34.3478	26020.9	0	66.2	34.2536	25880	0	82.5	34.0535	25591.2	0.0142734	96.1	33.8313	25280.1	0.147362	108.9	33.5735	24928.4	0.0648845
924	Concrete unconfined	142.903	2493.82	295.275	47.6	34.3997	26100.4	0	55.9	34.3448	26016.3	0	66.6	34.2495	25874	0.0362777	82.9	34.0477	25582.9	0.0808848	96.6	33.8221	25267.4	0.346687	109.6	33.558	24907.5	0.200386
925	Concrete unconfined	2138.95	2553.71	295.275	48.5	34.3945	26092.4	0	57	34.3363	26003.4	0	68	34.2349	25852.5	0.109336	84.6	34.0226	25547.3	0.171711	98.8	33.7809	25210.7	0.532284	112.5	33.4922	24819.1	0.352175
926	Concrete unconfined	321.532	2618.29	295.275	49.4	34.3891	26084.1	0.127435	58.2	34.3267	25988.9	0.0812647	69.4	34.2198	25830.4	0.259232	86.4	33.9951	25508.6	0.337862	101.1	33.7363	25149.5	0.732404	115.5	33.4214	24724.6	0.515847
927	Concrete unconfined	446.515	2638.45	295.275	49.3	34.3897	26085	0.190084	58	34.3283	25991.4	0.13779	69.1	34.2231	25835.2	0.317576	85.9	34.0028	25519.5	0.389763	100.5	33.7481	25165.6	0.794873	114.9	33.4358	24743.7	0.566937
928	Concrete unconfined	446.515	2661.89	295.275	49.3	34.3897	26085	0.262926	58	34.3283	25991.4	0.203513	69	34.2242	25836.8	0.385413	85.8	34.0044	25521.6	0.450111	100.4	33.7501	25168.3	0.867507	114.9	33.4358	24743.7	0.626343
929	Concrete unconfined	446.515	2685.33	295.275	50	34.3855	26078.4	0.335769	58.8	34.3218	25981.5	0.269236	70.1	34.2121	25819.1	0.45325	87.2	33.9826	25491	0.510459	102.2	33.7144	25119.6	0.940141	117.2	33.3801	24669.6	0.685745
930	Concrete unconfined	446.515	2708.77	295.275	51.1	34.3785	26067.7	0.408611	60.1	34.3108	25965	0.33496	71.7	34.1939	25792.6	0.521091	89.4	33.9473	25441.4	0.570807	105	33.6572	25041.6	1	120.6	33.2948	24556.5	0.745152
931	Concrete unconfined	446.515	2732.2	295.275	52.8	34.3672	26050.4	0.481455	62.3	34.2912	25935.8	0.40068	74.5	34.1605	25744.2	0.588928	93.1	33.8848	25354.3	0.631155	109.8	33.5535	24901.5	1	126.5	33.1381	24366.1	0.804553
932	Concrete unconfined	321.532	2752.36	295.275	54.1	34.3581	26036.5	0.544104	64	34.2753	25912.1	0.457206	76.6	34.1341	25706.2	0.647269	96	33.8331	25282.6	0.683054	113.5	33.4689	24788	1	131.1	33.0083	24248.3	0.855644
933	Concrete unconfined	446.515	2772.52	295.275	54.4	34.3559	26033.2	0.606749	64.3	34.2724	25907.8	0.513731	77	34.1289	25698.7	0.705615	96.5	33.824	25270	0.734957	114.2	33.4524	24765.9	1	132	32.9821	24224.7	0.906734
934	Concrete unconfined	446.515	2795.96	295.275	55.2	34.3501	26024.3	0.679592	65.3	34.2626	25893.3	0.579456	78.2	34.1132	25676.1	0.773452	98.2	33.7923	25226.3	0.795305	116.4	33.3997	24695.6	1	134.7	32.9019	24152.8	0.966141
935	Concrete unconfined	446.515	2819.4	295.275	56.9	34.3371	26004.6	0.752436	67.4	34.2412	25861.8	0.645177	80.8	34.0777	25625.5	0.841289	101.9	33.7204	25127.8	0.855653	121.2	33.2793	24536.1	1	140.5	32.7217	23992.6	1
936	Concrete unconfined	446.515	2842.84	295.275	59.2	34.3184	25976.5	0.82528	70.2	34.2109	25817.5	0.710903	84.5	34.0241	25549.5	0.909126	107	33.6148	24984.2	0.916001	128	33.0965	24328.2	1	148.5	32.4547	23757.5	1
937	Concrete unconfined	446.515	2866.28	295.275	62.8	34.2866	25928.9	0.898123	74.8	34.1568	25738.9	0.776624	90.5	33.9291	25416	0.976967	115.6	33.419	24721.4	0.976349	139.2	32.763	24029.2	1	162	31.9551	23319	1
938	Concrete unconfined	321.532	2886.44	295.275	65.8	34.2576	25886	0.960768	78.7	34.1065	25666.6	0.833149	95.7	33.8386	25290.2	1	123.2	33.2271	24467.2	1	149	32.4374	23742.2	1	173.6	31.4748	22894	1
939	Concrete unconfined	446.515	2906.6	295.275	68	34.2349	25852.5	1	81.7	34.065	25607.4	0.889674	100	33.7578	25179	1	129.4	33.057	24292.4	1	156.5	32.1662	23504.4	1	182.2	31.0877	22545.7	1
940	Concrete unconfined	446.515	2930.03	295.275	78.4	34.1105	25672.3	1	94.5	33.8601	25320	0.955399	116.6	33.3948	24689.1	1	151.2	32.3598	23674.2	1	181.3	31.1294	22583.6	1	208.9	29.9347	21387	1
941	Concrete unconfined	446.515	2953.47	295.275	100.9	33.7403	25154.9	1	121.1	33.2819	24539.5	1	149.6	32.4164	23723.8	1	192.3	30.5982	22096.1	1	227.2	29.3772	20623.2	1	257.8	28.4062	19117.3	1
942	Concrete unconfined	446.515	2976.91	295.275	138.1	32.7976	24059.9	1	168.2	31.7043	23097.8	1	207	29.9916	21460.5	1	260.1	28.3313	18993	1	301.9	26.9242	16507.8	1	335.7	25.724	14300.7	1
943	Concrete unconfined	446.515	3000.35	295.275	202.3	30.1314	21637.7	1	248.1	28.7192	19625.1	1	307.7	26.7222	16136.6	1	376.4	24.2063	11641.6	1	424.8	22.3	8772.75	1	462.7	20.7309	6883.06	1
944	Concrete unconfined	321.532	3020.51	295.275	263.2	28.2299	18823	1	320	26.2883	15336.7	1	390.3	23.6701	10773.7	1	465.4	20.6166	6761.71	1	510.4	18.6614	4955.26	1	543.6	17.1588	3846.08	1
945	Concrete unconfined	362.903	3038.47	295.275	386.4	23.8214	11014.2	1	479.4	20.0184	6161.01	1	584.2	15.2518	2820.66	1	680.7	10.41	1343.35	1	725.4	8.01813	1003.57	1	761.5	6.01656	810.087	1

## Sheet: 2
Fiber Number	Fiber Types	Area (mm^2)	x (mm)	y (mm)	15min				30min				60min				120min				180min				240min
					Max temp ( °C)	fc' or fy (MPa)	Ec or Es (MPa)	damage ratio	Max temp ( °C)	fc' or fy (MPa)	Ec or Es (MPa)	damage ratio	Max temp ( °C)	fc' or fy (MPa)	Ec or Es (MPa)	damage ratio	Max temp ( °C)	fc' or fy (MPa)	Ec or Es (MPa)	damage ratio	Max temp ( °C)	fc' or fy (MPa)	Ec or Es (MPa)	damage ratio	Max temp ( °C)	fc' or fy (MPa)	Ec or Es (MPa)	damage ratio
1	Concrete unconfined	362.902	9.525	9.525	584.6	15.2326	2812.07	1	709.1	8.90137	1096.13	1	840.6	3.42538	516.092	1	958.9	2.29788	307.639	0.907924	1017	1.74414	234.077	1	1064.4	1.29238	182.487	1
2	Concrete unconfined	302.348	26.9856	9.525	517.9	18.3265	4680.19	1	633.2	12.8479	1941.79	1	771.1	5.47369	760.936	1	912.9	2.7363	376.988	0.869957	985.1	2.04817	272.822	1	1038	1.54399	210.427	1
3	Concrete unconfined	442.301	46.5302	9.525	502.1	19.0291	5277.71	1	617.8	13.6155	2183.81	1	757.7	6.23021	829.793	1	901.8	2.84209	395.619	0.824287	974.6	2.14825	286.421	1	1029	1.62977	220.398	1
4	Concrete unconfined	442.301	69.7481	9.525	480.4	19.9753	6119.92	1	594.7	14.7461	2603.78	1	734	7.54699	956.134	1	879.5	3.05463	435.741	0.771705	953.3	2.35126	315.482	0.974244	1010.1	1.8099	242.153	0.990978
5	Concrete unconfined	442.301	92.966	9.525	466.6	20.5657	6708.36	1	578.6	15.5194	2943.72	1	714.1	8.63179	1067.35	1	858.7	3.25287	476.88	0.719761	933.2	2.54282	344.936	0.919154	991.8	1.98432	264.375	0.937681
6	Concrete unconfined	442.301	116.184	9.525	463.6	20.6928	6842.41	1	574.4	15.7191	3039.58	1	705.9	9.07328	1114.73	1	846.6	3.36819	502.71	0.666774	920.3	2.66577	365.014	0.863751	979.2	2.10441	280.408	0.884267
7	Concrete unconfined	442.301	139.402	9.525	463.2	20.7098	6860.45	1	573.6	15.7571	3058.2	1	703	9.22864	1131.72	1	839.7	3.43396	518.133	0.612928	911.9	2.74583	378.633	0.808075	970.4	2.18828	291.99	0.830732
8	Concrete unconfined	442.301	162.62	9.525	463.3	20.7055	6855.94	1	573.7	15.7523	3055.86	1	702.5	9.25539	1134.67	1	836.4	3.46541	525.699	0.558332	906.9	2.79349	386.955	0.752107	964.5	2.24451	299.944	0.777077
9	Concrete unconfined	442.301	185.838	9.525	462.7	20.7309	6883.06	1	574	15.7381	3048.88	1	703.7	9.19118	1127.61	1	836.5	3.46446	525.467	0.502896	905.4	2.80778	389.485	0.695743	961.6	2.27215	303.911	0.723236
10	Concrete unconfined	442.301	209.055	9.525	439.4	21.7034	8004.07	1	547.7	16.9697	3727.39	1	677.3	10.588	1380.04	1	811.9	3.69891	586.064	0.454936	881.7	3.03366	431.611	0.642754	935.9	2.51709	340.854	0.671468
11	Concrete unconfined	302.348	228.6	9.525	417.5	22.5945	9175.44	1	521.8	18.1512	4543.05	1	649.8	12.008	1709.73	1	786.3	4.60498	684.929	0.418126	857.6	3.26336	479.167	0.599837	910.7	2.75727	380.615	0.628934
12	Concrete unconfined	442.301	248.145	9.525	439.4	21.7034	8004.07	1	547.7	16.9697	3727.39	0.958311	677.3	10.588	1380.04	1	811.5	3.70273	587.116	0.362121	880.5	3.0451	433.859	0.547934	934.1	2.53425	343.571	0.580776
13	Concrete unconfined	442.301	271.362	9.525	462.7	20.7309	6883.06	1	574	15.7381	3048.88	0.867382	703.6	9.19653	1128.2	1	835.1	3.4778	528.714	0.299184	901.8	2.84209	395.619	0.487957	956.1	2.32457	311.541	0.524624
14	Concrete unconfined	442.301	294.58	9.525	463.3	20.7055	6855.94	1	573.7	15.7523	3055.86	0.795196	702.2	9.27143	1136.43	1	833.2	3.49591	533.156	0.244361	899.8	2.86115	399.066	0.431732	954.5	2.33982	313.788	0.470732
15	Concrete unconfined	442.301	317.798	9.525	463.3	20.7055	6855.94	0.939151	573.5	15.7618	3060.53	0.722953	701.9	9.28747	1138.2	0.925727	832.8	3.49972	534.096	0.189102	899.5	2.86401	399.585	0.375251	954.2	2.34268	314.211	0.416731
16	Concrete unconfined	442.301	341.016	9.525	463.3	20.7055	6855.94	0.875234	573.6	15.7571	3058.2	0.650467	701.9	9.28747	1138.2	0.847774	833.1	3.49686	533.391	0.133617	899.8	2.86115	399.066	0.318673	954.5	2.33982	313.788	0.362673
17	Concrete unconfined	442.301	364.234	9.525	463.4	20.7013	6851.43	0.811259	573.8	15.7476	3053.53	0.577881	702.5	9.25539	1134.67	0.769465	834.1	3.48733	531.046	0.0778953	900.8	2.85162	397.339	0.261968	955.3	2.33219	312.663	0.308558
18	Concrete unconfined	442.301	387.452	9.525	463.2	20.7098	6860.45	0.747452	574.7	15.7049	3032.63	0.504643	704.9	9.1269	1120.58	0.690019	837.3	3.45683	523.623	0.0214328	903.9	2.82208	392.03	0.204904	958	2.30646	308.889	0.254254
19	Concrete unconfined	442.301	410.67	9.525	441.3	21.6251	7907.73	0.695427	550.4	16.8448	3651.24	0.454939	681	10.3943	1340.15	0.628098	816.6	3.65412	573.873	0	885.1	3.00126	425.304	0.151898	939	2.48755	336.218	0.20233
20	Concrete unconfined	302.348	430.214	9.525	424	22.3324	8816.31	0.650487	530.6	17.7533	4247.86	0.412761	660.9	11.4392	1569.15	0.578256	798.8	3.88213	624.116	0	868.8	3.15661	456.418	0.108033	922.8	2.64195	361.046	0.159056
21	Concrete unconfined	3184.96	521.745	9.525	430.9	22.0519	8445.54	0.397595	539.3	17.3563	3974.62	0.123858	670.8	10.9269	1452.52	0.266798	809	3.72655	593.742	0	879.1	3.05844	436.497	0	934.2	2.53329	343.419	0
22	Concrete unconfined	162.324	609.6	9.525	431.9	22.0111	8392.72	0.157389	540.4	17.3059	3941.34	0	672.1	10.8593	1437.77	0	811.1	3.70654	588.17	0	881.6	3.03462	431.797	0	938.1	2.49612	337.558	0
23	Concrete unconfined	2822.06	687.93	9.525	454.7	21.0677	7253.05	0.00301439	564.7	16.1773	3273.24	0	694.2	9.69765	1205.28	0	827.7	3.54833	546.259	0	895.5	2.90214	406.574	0	950.8	2.37508	319.032	0
24	Concrete unconfined	2822.06	836.07	9.525	453.5	21.1179	7309.9	0	563.3	16.2431	3308.43	0	692.6	9.78253	1221.04	0	825.5	3.56929	551.606	0	893.1	2.92501	410.823	0	947.8	2.40367	323.333	0
25	Concrete unconfined	162.324	914.4	9.525	427.1	22.2066	8648.37	0	534.9	17.5575	4110.57	0	665.9	11.181	1509.26	0	803.9	3.77516	607.543	0	874.1	3.1061	446.052	0	929.5	2.57809	350.596	0
26	Concrete unconfined	2822.06	992.73	9.525	453.8	21.1054	7295.66	0	563.6	16.229	3300.86	0	693	9.76132	1217.09	0	826	3.56453	550.385	0	893.6	2.92025	409.935	0	948.3	2.39891	322.613	0
27	Concrete unconfined	2822.06	1140.87	9.525	453.8	21.1054	7295.66	0	563.6	16.229	3300.86	0	693	9.76132	1217.09	0	825.9	3.56548	550.629	0	893.5	2.9212	410.112	0	948.2	2.39986	322.757	0
28	Concrete unconfined	162.324	1219.2	9.525	427.1	22.2066	8648.37	0	534.8	17.5621	4113.71	0	665.8	11.1862	1510.44	0	803.8	3.77611	607.818	0	874	3.10705	446.246	0	929.4	2.57904	350.75	0
29	Concrete unconfined	2822.06	1297.53	9.525	453.6	21.1137	7305.15	0	563.5	16.2337	3303.38	0	692.8	9.77193	1219.06	0	825.8	3.56644	550.873	0	893.4	2.92215	410.29	0	948.2	2.39986	322.757	0
30	Concrete unconfined	2822.06	1445.67	9.525	454.2	21.0886	7276.7	0	564.1	16.2055	3288.28	0	693.4	9.74011	1213.14	0	826.2	3.56262	549.898	0	893.7	2.91929	409.757	0	948.4	2.39796	322.469	0
31	Concrete unconfined	162.324	1524	9.525	427.3	22.1985	8637.61	0	535	17.553	4107.43	0	665.7	11.1914	1511.62	0	803.4	3.77993	608.917	0	873.6	3.11086	447.02	0	928.8	2.58476	351.675	0
32	Concrete unconfined	2822.06	1602.33	9.525	454.2	21.0886	7276.7	0	564.1	16.2055	3288.28	0	693.4	9.74011	1213.14	0	826.2	3.56262	549.898	0	893.7	2.91929	409.757	0	948.4	2.39796	322.469	0
33	Concrete unconfined	2822.06	1750.47	9.525	453.6	21.1137	7305.15	0	563.5	16.2337	3303.38	0	692.8	9.77193	1219.06	0	825.8	3.56644	550.873	0	893.4	2.92215	410.29	0	948.2	2.39986	322.757	0
34	Concrete unconfined	162.324	1828.8	9.525	427.1	22.2066	8648.37	0	534.8	17.5621	4113.71	0	665.8	11.1862	1510.44	0	803.8	3.77611	607.818	0	874	3.10705	446.246	0	929.4	2.57904	350.75	0
35	Concrete unconfined	2822.06	1907.13	9.525	453.8	21.1054	7295.66	0	563.6	16.229	3300.86	0	693	9.76132	1217.09	0	825.9	3.56548	550.629	0	893.5	2.9212	410.112	0	948.2	2.39986	322.757	0
36	Concrete unconfined	2822.06	2055.27	9.525	453.8	21.1054	7295.66	0	563.6	16.229	3300.86	0	693	9.76132	1217.09	0	826	3.56453	550.385	0	893.6	2.92025	409.935	0	948.3	2.39891	322.613	0
37	Concrete unconfined	162.324	2133.6	9.525	427.1	22.2066	8648.37	0	534.9	17.5575	4110.57	0	665.9	11.181	1509.26	0	803.9	3.77516	607.543	0	874.1	3.1061	446.052	0	929.5	2.57809	350.596	0
38	Concrete unconfined	2822.06	2211.93	9.525	453.5	21.1179	7309.9	0	563.3	16.2431	3308.43	0	692.6	9.78253	1221.04	0	825.5	3.56929	551.606	0	893.1	2.92501	410.823	0	947.8	2.40367	323.333	0
39	Concrete unconfined	2822.06	2360.07	9.525	454.7	21.0677	7253.05	0	564.7	16.1773	3273.24	0	694.2	9.69765	1205.28	0	827.7	3.54833	546.259	0	895.5	2.90214	406.574	0	950.8	2.37508	319.032	0
40	Concrete unconfined	162.324	2438.4	9.525	431.9	22.0111	8392.72	0	540.4	17.3059	3941.34	0	672.1	10.8593	1437.77	0	811.1	3.70654	588.17	0	881.6	3.03462	431.797	0	938.1	2.49612	337.558	0
41	Concrete unconfined	3184.96	2526.26	9.525	430.9	22.0519	8445.54	0.0511038	539.3	17.3563	3974.62	0	670.8	10.9269	1452.52	0	809	3.72655	593.742	0	879.1	3.05844	436.497	0	934.2	2.53329	343.419	0
42	Concrete unconfined	302.348	2617.79	9.525	424	22.3324	8816.31	0.324668	530.6	17.7533	4247.86	0.129615	660.9	11.4392	1569.15	0	798.8	3.88213	624.116	0	868.8	3.15661	456.418	0	922.8	2.64195	361.046	0
43	Concrete unconfined	442.301	2637.33	9.525	441.3	21.6251	7907.73	0.375631	550.4	16.8448	3651.24	0.162753	681	10.3943	1340.15	0.00993927	816.6	3.65412	573.873	0	885.1	3.00126	425.304	0	939	2.48755	336.218	0
44	Concrete unconfined	442.301	2660.55	9.525	463.2	20.7098	6860.45	0.434542	574.7	15.7049	3032.63	0.201309	704.9	9.1269	1120.58	0.0499031	837.3	3.45683	523.623	0.0183744	903.9	2.82208	392.03	0	958	2.30646	308.889	0
45	Concrete unconfined	442.301	2683.77	9.525	463.4	20.7013	6851.43	0.507321	573.8	15.7476	3053.53	0.266777	702.5	9.25539	1134.67	0.113243	834.1	3.48733	531.046	0.0749225	900.8	2.85162	397.339	0	955.3	2.33219	312.663	0
46	Concrete unconfined	442.301	2706.98	9.525	463.3	20.7055	6855.94	0.580295	573.6	15.7571	3058.2	0.331491	701.9	9.28747	1138.2	0.17506	833.1	3.49686	533.391	0.130729	899.8	2.86115	399.066	0	954.5	2.33982	313.788	0
47	Concrete unconfined	442.301	2730.2	9.525	463.3	20.7055	6855.94	0.653199	573.5	15.7618	3060.53	0.396096	701.9	9.28747	1138.2	0.236386	832.8	3.49972	534.096	0.186299	899.5	2.86401	399.585	0	954.2	2.34268	314.211	0
48	Concrete unconfined	442.301	2753.42	9.525	463.3	20.7055	6855.94	0.726109	573.7	15.7523	3055.86	0.460414	702.2	9.27143	1136.43	0.297486	833.2	3.49591	533.156	0.241642	899.8	2.86115	399.066	0.0157083	954.5	2.33982	313.788	0
49	Concrete unconfined	442.301	2776.64	9.525	462.7	20.7309	6883.06	0.799344	574	15.7381	3048.88	0.524652	703.6	9.19653	1128.2	0.357795	835.1	3.4778	528.714	0.296548	901.8	2.84209	395.619	0.0590589	956.1	2.32457	311.541	0
50	Concrete unconfined	442.301	2799.86	9.525	439.4	21.7034	8004.07	0.883492	547.7	16.9697	3727.39	0.611845	677.3	10.588	1380.04	0.43891	811.5	3.70273	587.116	0.359579	880.5	3.0451	433.859	0.107007	934.1	2.53425	343.571	0.00380701
51	Concrete unconfined	302.348	2819.4	9.525	417.5	22.5945	9175.44	0.9532	521.8	18.1512	4543.05	0.68585	649.8	12.008	1709.73	0.512332	786.3	4.60498	684.929	0.415667	857.6	3.26336	479.167	0.149178	910.7	2.75727	380.615	0.0326772
52	Concrete unconfined	442.301	2838.94	9.525	439.4	21.7034	8004.07	1	547.7	16.9697	3727.39	0.719179	677.3	10.588	1380.04	0.541241	811.9	3.69891	586.064	0.452533	881.7	3.03366	431.611	0.180242	935.9	2.51709	340.854	0.0541363
53	Concrete unconfined	442.301	2862.16	9.525	462.7	20.7309	6883.06	1	574	15.7381	3048.88	0.762315	703.7	9.19118	1127.61	0.583765	836.5	3.46446	525.467	0.500568	905.4	2.80778	389.485	0.219529	961.6	2.27215	303.911	0.0811605
54	Concrete unconfined	442.301	2885.38	9.525	463.3	20.7055	6855.94	1	573.7	15.7523	3055.86	0.827067	702.5	9.25539	1134.67	0.645888	836.4	3.46541	525.699	0.556095	906.9	2.79349	386.955	0.263025	964.5	2.24451	299.944	0.110946
55	Concrete unconfined	442.301	2908.6	9.525	463.2	20.7098	6860.45	1	573.6	15.7571	3058.2	0.891652	703	9.22864	1131.72	0.70692	839.7	3.43396	518.133	0.610774	911.9	2.74583	378.633	0.306007	970.4	2.18828	291.99	0.140465
56	Concrete unconfined	442.301	2931.82	9.525	463.6	20.6928	6842.41	1	574.4	15.7191	3039.58	0.955591	705.9	9.07328	1114.73	0.766568	846.6	3.36819	502.71	0.664697	920.3	2.66577	365.014	0.348578	979.2	2.10441	280.408	0.16978
57	Concrete unconfined	442.301	2955.03	9.525	466.6	20.5657	6708.36	1	578.6	15.5194	2943.72	1	714.1	8.63179	1067.35	0.823462	858.7	3.25287	476.88	0.717765	933.2	2.54282	344.936	0.390742	991.8	1.98432	264.375	0.198886
58	Concrete unconfined	442.301	2978.25	9.525	480.4	19.9753	6119.92	1	594.7	14.7461	2603.78	1	734	7.54699	956.134	0.875242	879.5	3.05463	435.741	0.769796	953.3	2.35126	315.482	0.432439	1010.1	1.8099	242.153	0.227778
59	Concrete unconfined	442.301	3001.47	9.525	502.1	19.0291	5277.71	1	617.8	13.6155	2183.81	1	757.7	6.23021	829.793	0.927327	901.8	2.84209	395.619	0.822454	974.6	2.14825	286.421	0.474497	1029	1.62977	220.398	0.256867
60	Concrete unconfined	302.348	3021.01	9.525	517.9	18.3265	4680.19	1	633.2	12.8479	1941.79	1	771.1	5.47369	760.936	0.975031	912.9	2.7363	376.988	0.868196	985.1	2.04817	272.822	0.510698	1038	1.54399	210.427	0.281808
61	Concrete unconfined	362.903	3038.47	9.525	584.6	15.2326	2812.07	1	709.1	8.90137	1096.13	1	840.6	3.42538	516.092	1	958.9	2.29788	307.639	0.90622	1017	1.74414	234.077	0.541894	1064.4	1.29238	182.487	0.303438
62	Concrete unconfined	302.348	9.525	26.9856	517.9	18.3265	4680.19	1	633.1	12.8529	1943.27	1	771	5.47937	761.444	1	912.9	2.7363	376.988	0.911945	985	2.04913	272.949	1	1038	1.54399	210.427	1
63	Steel	251.897	26.9856	26.9856	464.8	413.686	199948	0	568.9	397.097	198157	0	699.4	365.677	194765	0	837	332.548	191188	0	925.2	311.312	188896	0	988.2	296.144	187258	0
64	Concrete confined	368.497	46.5302	26.9856	426.9	32.6424	8659.14	0.896115	524.7	27.3172	4443.62	0.703042	650.8	19.2895	1696.61	0.567003	791.5	8.45437	659.44	0	880	6.43383	434.799	0	948.8	5.33586	321.894	0
65	Concrete confined	368.497	69.7481	26.9856	373.7	35.1378	11813.5	0.885488	462.2	30.6457	6905.72	0.756378	579.7	23.7575	2919.13	0.754411	720.1	14.1307	1033.27	0	815.8	7.3631	575.927	0	886.2	6.2574	423.283	0
66	Concrete confined	368.497	92.966	26.9856	341.6	36.5517	13909.9	0.856224	424.3	32.5245	8799.96	0.749074	535.9	26.2816	4079.27	0.797959	674.6	17.3535	1409.77	0	771.8	9.96308	757.387	0	844.9	6.85527	506.462	0
67	Concrete confined	368.497	116.184	26.9856	323.7	37.3108	15093.6	0.820745	402.5	33.5599	10038.8	0.72064	509.7	27.7169	4981.71	0.791738	645.5	19.2856	1767.21	0	741	12.3868	918.173	0	814.6	7.2891	579.023	0
68	Concrete confined	368.497	139.402	26.9856	316.1	37.6268	15591.9	0.78242	392.5	34.024	10639.2	0.682285	496.2	28.4358	5502.24	0.761542	628	20.4042	2020.44	0	720.6	13.9089	1030.46	0	793.1	8.08932	651.651	0
69	Concrete confined	368.497	162.62	26.9856	314.2	37.7052	15715.8	0.742733	389.5	34.162	10822.8	0.639062	491.2	28.6986	5691.34	0.718265	619	20.9676	2163.94	0	708.1	14.8122	1101.92	0	778.6	9.30156	723.156	0
70	Concrete confined	368.497	185.838	26.9856	314.1	37.7093	15722.3	0.702597	389.5	34.162	10822.8	0.593758	490.3	28.7457	5726	0.668894	615.1	21.2093	2229.18	0	701	15.316	1143.52	0	768.6	10.1133	773.649	0
71	Concrete confined	368.497	209.055	26.9856	313.5	37.734	15761.3	0.662621	389	34.1849	10853.6	0.548851	489.5	28.7875	5756.97	0.619485	611.6	21.425	2289.39	0	695.4	15.7088	1193.57	0	758.9	10.8831	823.554	0
72	Steel	251.897	228.6	26.9856	313	413.686	199948	0	388.4	413.686	199948	0	488.6	413.686	199948	0	609.2	387.394	197110	0	692.3	367.386	194950	0	753.5	352.652	193359	0
73	Concrete confined	368.497	248.145	26.9856	313.5	37.734	15761.3	0.595023	388.9	34.1895	10859.8	0.472693	489.1	28.8084	5772.51	0.534851	610.1	21.5171	2315.69	0	692.1	15.9384	1226	0	754	11.2658	849.121	0
74	Concrete confined	368.497	271.362	26.9856	313.9	37.7176	15735.3	0.554726	389.1	34.1803	10847.4	0.427234	489	28.8136	5776.4	0.484373	610.1	21.5171	2315.69	0	690.7	16.0354	1239.96	0	754.9	11.1958	844.406	0
75	Concrete confined	368.497	294.58	26.9856	313.3	37.7423	15774.3	0.5148	387.9	34.2353	10921.4	0.383054	487.3	28.9023	5842.91	0.437035	608.2	21.6334	2349.43	0	688.6	16.1805	1261.13	0	753.4	11.3123	852.268	0
76	Concrete confined	368.497	317.798	26.9856	312.8	37.7628	15806.8	0.474857	387.1	34.2719	10970.8	0.338574	486.3	28.9543	5882.36	0.388514	607.3	21.6884	2365.58	0	687.7	16.2425	1270.29	0	752.5	11.3821	856.996	0
77	Concrete confined	368.497	341.016	26.9856	313	37.7546	15793.8	0.434636	387.4	34.2582	10952.3	0.293063	486.7	28.9335	5866.55	0.337228	607.9	21.6518	2354.8	0	688.3	16.2011	1264.18	0	753.1	11.3356	853.843	0
78	Concrete confined	368.497	364.234	26.9856	314	37.7134	15728.8	0.394044	388.9	34.1895	10859.8	0.246281	488.8	28.8241	5784.19	0.282161	610.3	21.5048	2312.16	0	690.8	16.0285	1238.96	0	755.3	11.1647	842.314	0
79	Concrete confined	368.497	387.452	26.9856	315.6	37.6474	15624.6	0.35312	391.6	34.0655	10694.1	0.198041	492.5	28.6304	5641.62	0.222931	614.6	21.2402	2237.69	0	694.9	15.7437	1198.44	0	758.7	10.8988	824.593	0
80	Concrete confined	368.497	410.67	26.9856	317.6	37.5647	15493.9	0.311909	394.9	33.9133	10493.4	0.148803	497.3	28.3777	5461.42	0.160036	619.9	20.9116	2149.15	0	700.5	15.3512	1146.48	0	762.1	10.631	806.988	0
81	Steel	251.897	430.214	26.9856	318.7	413.686	199948	0	396.8	413.686	199948	0	500.1	413.661	199945	0	623	384.071	196751	0	703.8	364.618	194651	0	764.8	349.931	193065	0
82	Concrete unconfined	2653.51	521.745	26.9856	320.3	26.2777	15317	0.438837	399	23.3298	10246.8	0.230653	503.2	18.9806	5233.86	0.424979	627.9	13.1133	2021.98	0	709.4	8.88523	1094.39	0	771.8	5.43393	757.387	0
83	Steel	135.238	609.6	26.9856	321.8	413.686	199948	0	401.1	413.686	199948	0	506.1	412.217	199789	0	632.4	381.808	196507	0	714.7	361.993	194367	0	779.1	346.488	192693	0
84	Concrete unconfined	2351.16	687.93	26.9856	315.9	26.4338	15605	0.0695977	391.8	23.6117	10681.9	0	493	19.4285	5622.59	0	615.9	13.7094	2215.64	0	697	9.54882	1178.08	0	761.9	5.99403	808.021	0
85	Concrete unconfined	2351.16	836.07	26.9856	315	26.4656	15663.7	0	390.5	23.6623	10761.5	0	491	19.5158	5699.03	0	612.9	13.8574	2266.84	0	693.5	9.7348	1212.16	0	757.1	6.26388	832.917	0
86	Steel	135.238	914.4	26.9856	320	413.686	199948	0	398.4	413.686	199948	0	502.1	413.18	199893	0	626.3	383.277	196665	0	707.5	363.727	194554	0	770	348.679	192930	0
87	Concrete unconfined	2351.16	992.73	26.9856	315.2	26.4585	15650.7	0	390.8	23.6506	10743.1	0	491.4	19.4984	5683.67	0	613.5	13.8279	2256.51	0	694	9.70827	1207.24	0	757.8	6.2246	829.272	0
88	Concrete unconfined	2351.16	1140.87	26.9856	315.1	26.462	15657.2	0	390.7	23.6545	10749.2	0	491.4	19.4984	5683.67	0	613.4	13.8328	2258.23	0	694	9.70827	1207.24	0	757.7	6.23021	829.793	0
89	Steel	135.238	1219.2	26.9856	319.9	413.686	199948	0	398.2	413.686	199948	0	501.9	413.228	199899	0	626.1	383.325	196670	0	707.4	363.751	194557	0	769.8	348.727	192935	0
90	Concrete unconfined	2351.16	1297.53	26.9856	315.2	26.4585	15650.7	0	390.8	23.6506	10743.1	0	491.4	19.4984	5683.67	0	613.4	13.8328	2258.23	0	694	9.70827	1207.24	0	757.8	6.2246	829.272	0
91	Concrete unconfined	2351.16	1445.67	26.9856	315	26.4656	15663.7	0	390.5	23.6623	10761.5	0	491	19.5158	5699.03	0	612.9	13.8574	2266.84	0	693.5	9.7348	1212.16	0	757.2	6.25827	832.396	0
92	Steel	135.238	1524	26.9856	319.5	413.686	199948	0	397.7	413.686	199948	0	501.2	413.397	199917	0	625.1	383.566	196696	0	706.3	364.016	194586	0	768.7	348.992	192964	0
93	Concrete unconfined	2351.16	1602.33	26.9856	315	26.4656	15663.7	0	390.5	23.6623	10761.5	0	491	19.5158	5699.03	0	612.9	13.8574	2266.84	0	693.5	9.7348	1212.16	0	757.2	6.25827	832.396	0
94	Concrete unconfined	2351.16	1750.47	26.9856	315.2	26.4585	15650.7	0	390.8	23.6506	10743.1	0	491.4	19.4984	5683.67	0	613.4	13.8328	2258.23	0	694	9.70827	1207.24	0	757.8	6.2246	829.272	0
95	Steel	135.238	1828.8	26.9856	319.9	413.686	199948	0	398.2	413.686	199948	0	501.9	413.228	199899	0	626.1	383.325	196670	0	707.4	363.751	194557	0	769.8	348.727	192935	0
96	Concrete unconfined	2351.16	1907.13	26.9856	315.1	26.462	15657.2	0	390.7	23.6545	10749.2	0	491.4	19.4984	5683.67	0	613.4	13.8328	2258.23	0	694	9.70827	1207.24	0	757.7	6.23021	829.793	0
97	Concrete unconfined	2351.16	2055.27	26.9856	315.2	26.4585	15650.7	0	390.8	23.6506	10743.1	0	491.4	19.4984	5683.67	0	613.5	13.8279	2256.51	0	694	9.70827	1207.24	0	757.8	6.2246	829.272	0
98	Steel	135.238	2133.6	26.9856	320	413.686	199948	0	398.4	413.686	199948	0	502.1	413.18	199893	0	626.3	383.277	196665	0	707.5	363.727	194554	0	770	348.679	192930	0
99	Concrete unconfined	2351.16	2211.93	26.9856	315	26.4656	15663.7	0	390.5	23.6623	10761.5	0	491	19.5158	5699.03	0	612.9	13.8574	2266.84	0	693.5	9.7348	1212.16	0	757.1	6.26388	832.917	0
100	Concrete unconfined	2351.16	2360.07	26.9856	315.9	26.4338	15605	0	391.8	23.6117	10681.9	0	493	19.4285	5622.59	0	615.9	13.7094	2215.64	0	697	9.54882	1178.08	0	761.9	5.99403	808.021	0
101	Steel	135.238	2438.4	26.9856	321.8	413.686	199948	0	401.1	413.686	199948	0	506.1	412.217	199789	0	632.4	381.808	196507	0	714.7	361.993	194367	0	779.1	346.488	192693	0
102	Concrete unconfined	2653.51	2526.26	26.9856	320.3	26.2777	15317	0.099143	399	23.3298	10246.8	0.0344502	503.2	18.9806	5233.86	0	627.9	13.1133	2021.98	0	709.4	8.88523	1094.39	0	771.8	5.43393	757.387	0
103	Steel	251.897	2617.79	26.9856	318.7	413.686	199948	0	396.8	413.686	199948	0	500.1	413.661	199945	0	623	384.071	196751	0	703.8	364.618	194651	0	764.8	349.931	193065	0
104	Concrete confined	368.497	2637.33	26.9856	317.6	37.5647	15493.9	0.109255	394.9	33.9133	10493.4	0	497.3	28.3777	5461.42	0	619.9	20.9116	2149.15	0	700.5	15.3512	1146.48	0	762.1	10.631	806.988	0
105	Concrete confined	368.497	2660.55	26.9856	315.6	37.6474	15624.6	0.156337	391.6	34.0655	10694.1	0.00800033	492.5	28.6304	5641.62	0	614.6	21.2402	2237.69	0	694.9	15.7437	1198.44	0	758.7	10.8988	824.593	0
106	Concrete confined	368.497	2683.77	26.9856	314	37.7134	15728.8	0.203078	388.9	34.1895	10859.8	0.0517342	488.8	28.8241	5784.19	0	610.3	21.5048	2312.16	0	690.8	16.0285	1238.96	0	755.3	11.1647	842.314	0
107	Concrete confined	368.497	2706.98	26.9856	313	37.7546	15793.8	0.249414	387.4	34.2582	10952.3	0.0938235	486.7	28.9335	5866.55	0	607.9	21.6518	2354.8	0	688.3	16.2011	1264.18	0	753.1	11.3356	853.843	0
108	Concrete confined	368.497	2730.2	26.9856	312.8	37.7628	15806.8	0.295298	387.1	34.2719	10970.8	0.134453	486.3	28.9543	5882.36	0	607.3	21.6884	2365.58	0	687.7	16.2425	1270.29	0	752.5	11.3821	856.996	0
109	Concrete confined	368.497	2753.42	26.9856	313.3	37.7423	15774.3	0.340842	387.9	34.2353	10921.4	0.173864	487.3	28.9023	5842.91	0	608.2	21.6334	2349.43	0	688.6	16.1805	1261.13	0	753.4	11.3123	852.268	0
110	Concrete confined	368.497	2776.64	26.9856	313.9	37.7176	15735.3	0.386364	389.1	34.1803	10847.4	0.212894	489	28.8136	5776.4	0.014746	610.1	21.5171	2315.69	0	690.7	16.0354	1239.96	0	754.9	11.1958	844.406	0
111	Concrete confined	368.497	2799.86	26.9856	313.5	37.734	15761.3	0.432345	388.9	34.1895	10859.8	0.253452	489.1	28.8084	5772.51	0.0543469	610.1	21.5171	2315.69	0	692.1	15.9384	1226	0	754	11.2658	849.121	0
112	Steel	251.897	2819.4	26.9856	313	413.686	199948	0	388.4	413.686	199948	0	488.6	413.686	199948	0	609.2	387.394	197110	0	692.3	367.386	194950	0	753.5	352.652	193359	0
113	Concrete confined	368.497	2838.94	26.9856	313.5	37.734	15761.3	0.509452	389	34.1849	10853.6	0.321274	489.5	28.7875	5756.97	0.120477	611.6	21.425	2289.39	0	695.4	15.7088	1193.57	0	758.9	10.8831	823.554	0
114	Concrete confined	368.497	2862.16	26.9856	314.1	37.7093	15722.3	0.555031	389.5	34.162	10822.8	0.361145	490.3	28.7457	5726	0.158435	615.1	21.2093	2229.18	0	701	15.316	1143.52	0	768.6	10.1133	773.649	0
115	Concrete confined	368.497	2885.38	26.9856	314.2	37.7052	15715.8	0.600807	389.5	34.162	10822.8	0.401509	491.2	28.6986	5691.34	0.196241	619	20.9676	2163.94	0	708.1	14.8122	1101.92	0	778.6	9.30156	723.156	0
116	Concrete confined	368.497	2908.6	26.9856	316.1	37.6268	15591.9	0.646007	392.5	34.024	10639.2	0.439174	496.2	28.4358	5502.24	0.224402	628	20.4042	2020.44	0	720.6	13.9089	1030.46	0	793.1	8.08932	651.651	0
117	Concrete confined	368.497	2931.82	26.9856	323.7	37.3108	15093.6	0.689447	402.5	33.5599	10038.8	0.470376	509.7	27.7169	4981.71	0.230978	645.5	19.2856	1767.21	0	741	12.3868	918.173	0	814.6	7.2891	579.023	0
118	Concrete confined	368.497	2955.03	26.9856	341.6	36.5517	13909.9	0.729273	424.3	32.5245	8799.96	0.488286	535.9	26.2816	4079.27	0.196501	674.6	17.3535	1409.77	0	771.8	9.96308	757.387	0	844.9	6.85527	506.462	0
119	Concrete confined	368.497	2978.25	26.9856	373.7	35.1378	11813.5	0.76155	462.2	30.6457	6905.72	0.478081	579.7	23.7575	2919.13	0.0738301	720.1	14.1307	1033.27	0	815.8	7.3631	575.927	0	886.2	6.2574	423.283	0
120	Concrete confined	368.497	3001.47	26.9856	426.9	32.6424	8659.14	0.772106	524.7	27.3172	4443.62	0.387999	650.8	19.2895	1696.61	0	791.5	8.45437	659.44	0	880	6.43383	434.799	0	948.8	5.33586	321.894	0
121	Steel	251.897	3021.01	26.9856	464.8	413.686	199948	0	568.9	397.097	198157	0	699.4	365.677	194765	0	837	332.548	191188	0	925.2	311.312	188896	0	988.2	296.144	187258	0
122	Concrete unconfined	302.348	3038.47	26.9856	517.9	18.3265	4680.19	1	633.1	12.8529	1943.27	1	771	5.47937	761.444	1	912.9	2.7363	376.988	0.910246	985	2.04913	272.949	0.543737	1038	1.54399	210.427	0.304483
123	Concrete unconfined	223.811	9.525	40.7956	508.6	18.7414	5023.56	1	624.9	13.263	2068.78	1	764.8	5.83045	793.09	1	908.1	2.78205	384.943	0.912472	980.4	2.09297	278.853	1	1034	1.58212	214.829	1
124	Concrete confined	186.465	26.9856	40.7956	442.7	31.8635	7837.3	0.920056	543.3	26.2678	3854.91	0.707143	671.3	17.9049	1446.83	0.528266	811	7.55752	588.434	0	899	6.15533	400.453	0	965.4	5.08821	298.721	0
125	Concrete confined	272.778	46.5302	40.7956	387.1	34.5274	10970.8	0.921192	477.4	29.8632	6243.92	0.785795	596.4	22.7514	2570.28	0.770349	728.6	13.4981	985.814	0	827.1	7.20081	547.712	0	897.4	6.09391	403.24	0
126	Concrete confined	272.778	69.7481	40.7956	331.3	36.991	14591.9	0.899742	411.2	33.1506	9532.34	0.806222	518.3	27.2517	4665.94	0.88343	645.6	19.2791	1765.85	0	742.3	12.2877	911.185	0	817.8	7.24347	570.809	0
127	Concrete confined	272.778	92.966	40.7956	295.6	38.4605	16905.4	0.866531	368.8	35.0974	12127.7	0.786116	465.9	30.0001	6739.44	0.900281	589.6	22.7548	2706.93	0	686.9	16.2975	1278.48	0	762.8	10.5756	803.378	0
128	Concrete confined	272.778	116.184	40.7956	271.6	39.4023	18349.5	0.83007	340	36.3519	14015.9	0.753815	430.9	31.7256	8445.54	0.883245	551.5	24.9573	3620.66	0.0926927	646.3	18.9938	1756.38	0	722.3	13.6483	1020.9	0
129	Concrete confined	272.778	139.402	40.7956	257.7	39.9307	19122.7	0.792251	322.5	37.088	15172.5	0.716048	410.3	32.7017	9584.02	0.851001	526	26.3649	4399.74	0.137883	618.3	20.752	2175.51	0	693	15.723	1217.09	0
130	Concrete confined	272.778	162.62	40.7956	251.7	40.155	19439.8	0.753731	314.3	37.4261	15709.3	0.675301	400	33.1791	10187.2	0.811544	510.6	27.1905	4947.73	0.145107	600.4	21.8366	2493.17	0	672.8	17.0907	1429.88	0
131	Concrete confined	272.778	185.838	40.7956	250.6	40.1959	19496.9	0.714783	312.3	37.5079	15839.3	0.632823	396.6	33.3351	10390.8	0.768054	503.9	27.5442	5206.14	0.127543	590.1	22.4475	2696.64	0	659.7	17.9527	1583.83	0
132	Concrete confined	272.778	209.055	40.7956	261.7	39.7799	18905.5	0.674176	325.6	36.959	14968.4	0.584989	412.2	32.6129	9475.12	0.711382	521	26.6349	4570.86	0.0450027	603.3	21.6629	2438.73	0	670.2	17.2633	1459.36	0
133	Concrete confined	186.465	228.6	40.7956	273.6	39.3252	18234.2	0.639027	340.1	36.3477	14009.2	0.542034	429.8	31.7784	8503.91	0.656764	539.6	25.6206	3965.51	0	622.7	20.4808	2103.77	0	686.8	16.148	1279.5	0
134	Concrete confined	272.778	248.145	40.7956	261.5	39.7875	18916.5	0.608175	325.1	36.9799	15001.3	0.512192	411.1	32.6644	9538.08	0.634644	517.8	26.8068	4683.76	0	597.3	22.0214	2552.73	0	662.7	17.757	1547.35	0
135	Concrete confined	272.778	271.362	40.7956	249.3	40.2441	19563.8	0.571118	310	37.6016	15988.3	0.475095	392.2	33.5359	10657.5	0.603722	494.6	28.0295	5562.12	0.0242562	573.9	23.3896	3051.2	0	638.2	19.3277	1868.94	0
136	Concrete confined	272.778	294.58	40.7956	247.7	40.3032	19645.5	0.532359	307.9	37.6869	16123.8	0.432917	389.6	33.654	10816.7	0.560341	491.9	28.1692	5664.52	0	570.7	23.5731	3126.65	0	635.9	19.472	1902.12	0
137	Concrete confined	272.778	317.798	40.7956	247	40.3291	19680.9	0.493472	307	37.7234	16181.7	0.390324	388.6	33.6993	10878.2	0.515877	490.8	28.226	5706.72	0	569.6	23.6359	3153.02	0	634.8	19.5408	1918.19	0
138	Concrete confined	272.778	341.016	40.7956	247.3	40.318	19665.7	0.454404	307.5	37.7032	16149.5	0.347164	389.2	33.6721	10841.3	0.470193	491.6	28.1847	5676	0	570.3	23.596	3136.21	0	635.4	19.5033	1909.41	0
139	Concrete confined	272.778	364.234	40.7956	248.8	40.2626	19589.4	0.415064	309.5	37.622	16020.6	0.303287	391.8	33.5541	10681.9	0.422742	494.4	28.0399	5569.65	0	573.1	23.4356	3069.89	0	637.9	19.3466	1873.24	0
140	Concrete confined	272.778	387.452	40.7956	251.6	40.1587	19445	0.375368	313.3	37.467	15774.3	0.258405	396.5	33.3397	10396.8	0.373064	499.6	27.7694	5376.96	0	578.2	23.1417	2952.72	0	642.3	19.0692	1811.15	0
141	Concrete confined	272.778	410.67	40.7956	265.9	39.6205	18672.8	0.332362	331.4	36.7161	14585.3	0.204848	419.3	32.2788	9075.04	0.302297	526.7	26.3269	4376.29	0	606.3	21.4823	2383.66	0	670.7	17.2302	1453.65	0
142	Concrete confined	186.465	430.214	40.7956	278.2	39.147	17965	0.295222	346.8	36.0606	13566	0.157337	438.6	31.3533	8044.88	0.236157	548.3	25.1368	3710.33	0	630.6	19.9892	1980.74	0	693.5	15.6885	1212.16	0
143	Concrete unconfined	1964.25	521.745	40.7956	277.5	27.7561	18006.3	0.44694	346.3	25.3363	13599	0.251154	438.4	21.7446	8055.11	0.469193	549.2	16.9003	3684.89	0	631.6	12.9282	1965.67	0.0448285	695.9	9.60734	1188.71	0.0494165
144	Concrete unconfined	100.109	609.6	40.7956	279.1	27.7024	17911.8	0.212695	348.5	25.2552	13453.7	0.087196	441.6	21.6127	7892.6	0.201975	554.3	16.6637	3543.99	0	637.8	12.6164	1874.67	0	703.6	9.19653	1128.2	0
145	Concrete unconfined	1740.44	687.93	40.7956	256.1	28.4614	19208.2	0.0815403	318.9	26.3274	15408.8	0.0239293	403.9	23.1366	9956.3	0	510	18.6792	4970.36	0	588.7	15.0357	2725.56	0	655.5	11.7166	1636.18	0
146	Concrete unconfined	1740.44	836.07	40.7956	255.5	28.4808	19240.1	0	317.8	26.3665	15480.8	0	402.2	23.2038	10056.6	0	507.5	18.7903	5065.73	0	585.6	15.1847	2790.72	0	651.8	11.9059	1683.59	0
147	Concrete unconfined	100.109	914.4	40.7956	279.1	27.7024	17911.8	0	348	25.2736	13486.7	0	440.2	21.6705	7963.4	0	551.1	16.8123	3631.75	0	634.1	12.8027	1928.48	0	698.2	9.48492	1166.56	0
148	Concrete unconfined	1740.44	992.73	40.7956	255.6	28.4776	19234.8	0	318	26.3594	15467.7	0	402.5	23.1919	10038.8	0	507.9	18.7725	5050.36	0	585.9	15.1703	2784.35	0	652.1	11.8906	1679.7	0
149	Concrete unconfined	1740.44	1140.87	40.7956	255.6	28.4776	19234.8	0	318	26.3594	15467.7	0	402.4	23.1959	10044.8	0	507.8	18.7769	5054.2	0	585.8	15.1751	2786.47	0	652	11.8957	1680.99	0
150	Concrete unconfined	100.109	1219.2	40.7956	279	27.7058	17917.7	0	347.9	25.2773	13493.3	0	440.1	21.6746	7968.47	0	551	16.8169	3634.53	0	634	12.8077	1929.95	0	698.1	9.49025	1167.51	0
151	Concrete unconfined	1740.44	1297.53	40.7956	255.7	28.4744	19229.5	0	318.1	26.3558	15461.2	0	402.6	23.188	10032.9	0	508	18.7681	5046.52	0	586	15.1655	2782.22	0	652.2	11.8855	1678.4	0
152	Concrete unconfined	1740.44	1445.67	40.7956	255.1	28.4938	19261.4	0	317.4	26.3807	15507	0	401.7	23.2235	10086.2	0	506.8	18.8213	5092.75	0	584.9	15.2182	2805.65	0	650.9	11.9519	1695.31	0
153	Concrete unconfined	100.109	1524	40.7956	278.3	27.7293	17959.1	0	347	25.3105	13552.8	0	438.9	21.724	8029.56	0	549.6	16.8818	3673.64	0	632.5	12.883	1952.2	0	696.5	9.57543	1182.9	0
154	Concrete unconfined	1740.44	1602.33	40.7956	255.1	28.4938	19261.4	0	317.4	26.3807	15507	0	401.7	23.2235	10086.2	0	506.8	18.8213	5092.75	0	584.9	15.2182	2805.65	0	650.9	11.9519	1695.31	0
155	Concrete unconfined	1740.44	1750.47	40.7956	255.7	28.4744	19229.5	0	318.1	26.3558	15461.2	0	402.6	23.188	10032.9	0	508	18.7681	5046.52	0	586	15.1655	2782.22	0	652.2	11.8855	1678.4	0
156	Concrete unconfined	100.109	1828.8	40.7956	279	27.7058	17917.7	0	347.9	25.2773	13493.3	0	440.1	21.6746	7968.47	0	551	16.8169	3634.53	0	634	12.8077	1929.95	0	698.1	9.49025	1167.51	0
157	Concrete unconfined	1740.44	1907.13	40.7956	255.6	28.4776	19234.8	0	318	26.3594	15467.7	0	402.4	23.1959	10044.8	0	507.8	18.7769	5054.2	0	585.8	15.1751	2786.47	0	652	11.8957	1680.99	0
158	Concrete unconfined	1740.44	2055.27	40.7956	255.6	28.4776	19234.8	0	318	26.3594	15467.7	0	402.5	23.1919	10038.8	0	507.9	18.7725	5050.36	0	585.9	15.1703	2784.35	0	652.1	11.8906	1679.7	0
159	Concrete unconfined	100.109	2133.6	40.7956	279.1	27.7024	17911.8	0	348	25.2736	13486.7	0	440.2	21.6705	7963.4	0	551.1	16.8123	3631.75	0	634.1	12.8027	1928.48	0	698.2	9.48492	1166.56	0
160	Concrete unconfined	1740.44	2211.93	40.7956	255.5	28.4808	19240.1	0	317.8	26.3665	15480.8	0	402.2	23.2038	10056.6	0	507.5	18.7903	5065.73	0	585.6	15.1847	2790.72	0	651.8	11.9059	1683.59	0
161	Concrete unconfined	1740.44	2360.07	40.7956	256.1	28.4614	19208.2	0	318.9	26.3274	15408.8	0	403.9	23.1366	9956.3	0	510	18.6792	4970.36	0	588.7	15.0357	2725.56	0	655.5	11.7166	1636.18	0
162	Concrete unconfined	100.109	2438.4	40.7956	279.1	27.7024	17911.8	0.00799497	348.5	25.2552	13453.7	0	441.6	21.6127	7892.6	0	554.3	16.6637	3543.99	0	637.8	12.6164	1874.67	0	703.6	9.19653	1128.2	0
163	Concrete unconfined	1964.25	2526.26	40.7956	277.5	27.7561	18006.3	0.108581	346.3	25.3363	13599	0.0567242	438.4	21.7446	8055.11	0.0192345	549.2	16.9003	3684.89	0	631.6	12.9282	1965.67	0	695.9	9.60734	1188.71	0
164	Concrete confined	186.465	2617.79	40.7956	278.2	39.147	17965	0.0916751	346.8	36.0606	13566	0	438.6	31.3533	8044.88	0	548.3	25.1368	3710.33	0	630.6	19.9892	1980.74	0	693.5	15.6885	1212.16	0
165	Concrete confined	272.778	2637.33	40.7956	265.9	39.6205	18672.8	0.134495	331.4	36.7161	14585.3	0.027411	419.3	32.2788	9075.04	0	526.7	26.3269	4376.29	0	606.3	21.4823	2383.66	0	670.7	17.2302	1453.65	0
166	Concrete confined	272.778	2660.55	40.7956	251.6	40.1587	19445	0.184076	313.3	37.467	15774.3	0.0780081	396.5	33.3397	10396.8	0	499.6	27.7694	5376.96	0	578.2	23.1417	2952.72	0	642.3	19.0692	1811.15	0
167	Concrete confined	272.778	2683.77	40.7956	248.8	40.2626	19589.4	0.229458	309.5	37.622	16020.6	0.118549	391.8	33.5541	10681.9	0.0413348	494.4	28.0399	5569.65	0	573.1	23.4356	3069.89	0	637.9	19.3466	1873.24	0
168	Concrete confined	272.778	2706.98	40.7956	247.3	40.318	19665.7	0.274384	307.5	37.7032	16149.5	0.157924	389.2	33.6721	10841.3	0.079943	491.6	28.1847	5676	0	570.3	23.596	3136.21	0	635.4	19.5033	1909.41	0
169	Concrete confined	272.778	2730.2	40.7956	247	40.3291	19680.9	0.318957	307	37.7234	16181.7	0.196449	388.6	33.6993	10878.2	0.116174	490.8	28.226	5706.72	0	569.6	23.6359	3153.02	0	634.8	19.5408	1918.19	0
170	Concrete confined	272.778	2753.42	40.7956	247.7	40.3032	19645.5	0.36329	307.9	37.6869	16123.8	0.23427	389.6	33.654	10816.7	0.150668	491.9	28.1692	5664.52	0	570.7	23.5731	3126.65	0	635.9	19.472	1902.12	0
171	Concrete confined	272.778	2776.64	40.7956	249.3	40.2441	19563.8	0.407444	310	37.6016	15988.3	0.271546	392.2	33.5359	10657.5	0.183513	494.6	28.0295	5562.12	0.0226285	573.9	23.3896	3051.2	0	638.2	19.3277	1868.94	0
172	Concrete confined	272.778	2799.86	40.7956	261.5	39.7875	18916.5	0.449269	325.1	36.9799	15001.3	0.302285	411.1	32.6644	9538.08	0.197617	517.8	26.8068	4683.76	0	597.3	22.0214	2552.73	0	662.7	17.757	1547.35	0
173	Concrete confined	186.465	2819.4	40.7956	273.6	39.3252	18234.2	0.484017	340.1	36.3477	14009.2	0.32628	429.8	31.7784	8503.91	0.203149	539.6	25.6206	3965.51	0	622.7	20.4808	2103.77	0	686.8	16.148	1279.5	0
174	Concrete confined	272.778	2838.94	40.7956	261.7	39.7799	18905.5	0.524546	325.6	36.959	14968.4	0.367059	412.2	32.6129	9475.12	0.257341	521	26.6349	4570.86	0.0434473	603.3	21.6629	2438.73	0	670.2	17.2633	1459.36	0
175	Concrete confined	272.778	2862.16	40.7956	250.6	40.1959	19496.9	0.571272	312.3	37.5079	15839.3	0.411737	396.6	33.3351	10390.8	0.310562	503.9	27.5442	5206.14	0.126085	590.1	22.4475	2696.64	0	659.7	17.9527	1583.83	0
176	Concrete confined	272.778	2885.38	40.7956	251.7	40.155	19439.8	0.615658	314.3	37.4261	15709.3	0.449287	400	33.1791	10187.2	0.342989	510.6	27.1905	4947.73	0.14369	600.4	21.8366	2493.17	0	672.8	17.0907	1429.88	0
177	Concrete confined	272.778	2908.6	40.7956	257.7	39.9307	19122.7	0.659377	322.5	37.088	15172.5	0.484324	410.3	32.7017	9584.02	0.368297	526	26.3649	4399.74	0.136481	618.3	20.752	2175.51	0	693	15.723	1217.09	0
178	Concrete confined	272.778	2931.82	40.7956	271.6	39.4023	18349.5	0.702006	340	36.3519	14015.9	0.51498	430.9	31.7256	8445.54	0.380567	551.5	24.9573	3620.66	0.0912718	646.3	18.9938	1756.38	0	722.3	13.6483	1020.9	0
179	Concrete confined	272.778	2955.03	40.7956	295.6	38.4605	16905.4	0.742709	368.8	35.0974	12127.7	0.537793	465.9	30.0001	6739.44	0.365725	589.6	22.7548	2706.93	0	686.9	16.2975	1278.48	0	762.8	10.5756	803.378	0
180	Concrete confined	272.778	2978.25	40.7956	331.3	36.991	14591.9	0.779283	411.2	33.1506	9532.34	0.543824	518.3	27.2517	4665.94	0.29112	645.6	19.2791	1765.85	0	742.3	12.2877	911.185	0	817.8	7.24347	570.809	0
181	Concrete confined	272.778	3001.47	40.7956	387.1	34.5274	10970.8	0.801843	477.4	29.8632	6243.92	0.495915	596.4	22.7514	2570.28	0.0429469	728.6	13.4981	985.814	0	827.1	7.20081	547.712	0	897.4	6.09391	403.24	0
182	Concrete confined	186.465	3021.01	40.7956	442.7	31.8635	7837.3	0.799043	543.3	26.2678	3854.91	0.373985	671.3	17.9049	1446.83	0	811	7.55752	588.434	0	899	6.15533	400.453	0	965.4	5.08821	298.721	0
183	Concrete unconfined	223.811	3038.47	40.7956	508.6	18.7414	5023.56	1	624.9	13.263	2068.78	1	764.8	5.83045	793.09	1	908.1	2.78205	384.943	0.910774	980.4	2.09297	278.853	0.544052	1034	1.58212	214.829	0.304666
184	Concrete unconfined	223.811	9.525	52.5442	496.4	19.2798	5494.8	1	612.7	13.8673	2270.3	1	753.7	6.45436	850.694	1	897.8	2.88022	402.541	0.913684	970.1	2.19114	292.391	1	1024.7	1.67075	225.248	1
185	Concrete confined	186.465	26.9856	52.5442	408.3	33.5368	9699.45	0.945504	503.2	28.4958	5233.86	0.789149	626.6	20.8659	2042.13	0.729838	767.3	10.477	780.284	0	857.8	6.75718	478.75	0	926.7	5.66338	354.931	0
186	Concrete confined	272.778	46.5302	52.5442	353	36.0574	13157.2	0.934605	437	31.9062	8126.98	0.831834	549.1	25.5378	3687.71	0.88383	678.8	17.0667	1363.75	0	772.6	9.8979	753.337	0	848.8	6.79914	497.901	0
187	Concrete confined	272.778	69.7481	52.5442	304.4	38.106	16348.4	0.90506	379.1	34.6355	11470.8	0.825846	474.4	29.568	6370.09	0.940763	599.8	22.1437	2504.59	0	693.5	15.8412	1212.16	0	770.8	9.93635	762.459	0
188	Concrete confined	272.778	92.966	52.5442	268.5	39.5212	18526.4	0.869731	336	36.5219	14280.8	0.798817	422.5	32.1271	8898.34	0.935869	540.2	25.5874	3947.37	0.167887	633.4	19.8135	1938.82	0	707.9	14.6821	1103.09	0
189	Concrete confined	272.778	116.184	52.5442	242.6	40.4907	19900.6	0.832474	304	37.8446	16374	0.763905	384.1	33.9022	11157.2	0.910355	498.3	27.8372	5424.55	0.244669	587.8	22.5826	2744.32	0.120781	662.2	17.7897	1553.38	0
190	Concrete confined	272.778	139.402	52.5442	225.6	41.1035	20694.1	0.794528	283.1	38.6731	17673	0.725297	358.9	35.0145	12770.3	0.875286	468.4	29.3632	6628.98	0.271189	555.1	24.4553	3522.38	0.199778	628.1	19.9575	2018.9	0
191	Concrete confined	272.778	162.62	52.5442	216.2	41.4343	21094.4	0.756301	271.5	39.1209	18355.3	0.684883	344.4	35.6359	13724.6	0.835826	448.8	30.3294	7535.94	0.270904	532.9	25.6772	4173.87	0.228775	603.8	21.4328	2429.46	0.00947771
192	Concrete confined	272.778	185.838	52.5442	213.3	41.5352	21212.6	0.717854	267.1	39.2885	18605.5	0.643383	338.3	35.8933	14128.4	0.793891	438.1	30.8457	8070.48	0.254583	520.5	26.343	4588.33	0.225756	589.3	22.2876	2713.13	0.0335796
193	Concrete confined	272.778	209.055	52.5442	215.8	41.4482	21110.9	0.679103	269.5	39.1973	18469.6	0.600736	340.1	35.8176	14009.2	0.749628	439.2	30.7929	8014.26	0.221161	518.3	26.46	4665.94	0.196004	586.1	22.4737	2780.1	0.00871189
194	Concrete confined	186.465	228.6	52.5442	218.5	41.3539	20999	0.64638	272.4	39.0865	18303.5	0.564571	344.2	35.6444	13737.8	0.711341	441.4	30.6872	7902.68	0.191034	518.5	26.4494	4658.84	0.16577	585.2	22.5259	2799.24	0
195	Concrete confined	272.778	248.145	52.5442	215	41.4761	21143.6	0.614173	268.1	39.2506	18549.1	0.529935	337.8	35.9143	14161.5	0.676872	433.8	31.051	8293.01	0.175511	509.6	26.9188	4985.5	0.158891	574.8	23.1242	3030.32	0
196	Concrete confined	272.778	271.362	52.5442	210.3	41.6389	21332.2	0.57603	262.2	39.4737	18878.1	0.489052	330.1	36.2357	14671.2	0.636074	424	31.5142	8816.31	0.157645	499	27.4704	5398.88	0.149747	562.3	23.8313	3333.8	0.00212716
197	Concrete confined	272.778	294.58	52.5442	208.3	41.7078	21410.3	0.537693	259.7	39.5676	19014.7	0.44751	327.1	36.3598	14869.4	0.593717	420.1	31.6968	9030.66	0.131543	494.5	27.702	5565.88	0.125967	557.3	24.1106	3463.65	0
198	Concrete confined	272.778	317.798	52.5442	207.7	41.7284	21433.5	0.499239	259.1	39.5901	19047.3	0.405581	326.4	36.3887	14915.6	0.550587	419.2	31.7388	9080.6	0.101505	493.4	27.7584	5607.42	0.0945225	556.2	24.1717	3492.89	0
199	Concrete confined	272.778	341.016	52.5442	208.1	41.7147	21418.1	0.460675	259.7	39.5676	19014.7	0.363362	327.1	36.3598	14869.4	0.506916	420	31.7015	9036.2	0.069171	494	27.7277	5584.73	0.0591708	556.7	24.1439	3479.57	0
200	Concrete confined	272.778	364.234	52.5442	209.5	41.6665	21363.6	0.42196	261.5	39.5001	18916.5	0.320787	329.3	36.2688	14724.1	0.462546	422.6	31.5799	8892.85	0.0341958	496.5	27.5992	5491.08	0.0190985	559	24.0158	3418.94	0
201	Concrete confined	272.778	387.452	52.5442	212.8	41.5525	21232.7	0.382923	265.7	39.3416	18684	0.277415	334.3	36.0609	14393.3	0.416679	428.6	31.2976	8567.91	0	502.4	27.2943	5265.72	0	565	23.6796	3265.75	0
202	Concrete confined	272.778	410.67	52.5442	219.3	41.3258	20965.4	0.343227	273.8	39.0328	18222.6	0.232496	345.3	35.5978	13665.1	0.367034	440.5	30.7305	7948.18	0	515	26.6347	4784.76	0	577.7	22.9583	2964	0
203	Concrete confined	186.465	430.214	52.5442	224.9	41.1283	20724.8	0.309601	280.9	38.7587	17804.8	0.194173	355.2	35.1743	13012.6	0.323788	450.3	30.2563	7463.21	0	526.4	26.0277	4386.33	0	588.4	22.34	2731.8	0
204	Concrete unconfined	1964.25	521.745	52.5442	228.6	29.3338	20560.5	0.453018	285.8	27.4764	17509.8	0.26575	362	24.7523	12568.1	0.502002	459	20.887	7052.23	0.0465452	536.2	17.4982	4069.93	0.149075	598.7	14.5521	2525.66	0.147566
205	Concrete unconfined	100.109	609.6	52.5442	230.7	29.2686	20465.3	0.219513	288.7	27.3779	17332.9	0.103019	366.1	24.5978	12302	0.239631	465	20.6335	6779.58	0	543	17.1864	3863.77	0	606.4	14.1766	2381.85	0
206	Concrete unconfined	1740.44	687.93	52.5442	214.4	29.769	21168.1	0.0866995	267.8	28.0786	18566.1	0.0350086	337.4	25.6622	14188	0.0172193	433.3	21.9539	8319.16	0	507.3	18.7991	5073.44	0	571.2	15.8708	3114.74	0
207	Concrete unconfined	1740.44	836.07	52.5442	213.3	29.8023	21212.6	0	266.1	28.1347	18661.6	0	335	25.7494	14347	0	430.1	22.0846	8487.96	0	503.4	18.9717	5225.93	0	567	16.0691	3216.24	0
208	Concrete unconfined	100.109	914.4	52.5442	228.5	29.3369	20565	0	285.4	27.4899	17534.1	0	361.7	24.7635	12587.6	0	458.2	20.9207	7089.25	0	535.3	17.5393	4098.02	0	597.6	14.6055	2546.9	0
209	Concrete unconfined	1740.44	992.73	52.5442	213.5	29.7962	21204.5	0	266.4	28.1248	18644.8	0	335.3	25.7385	14327.1	0	430.5	22.0682	8466.73	0	503.8	18.9541	5210.09	0	567.2	16.0596	3211.33	0
210	Concrete unconfined	1740.44	1140.87	52.5442	213.5	29.7962	21204.5	0	266.3	28.1281	18650.4	0	335.3	25.7385	14327.1	0	430.4	22.0723	8472.04	0	503.8	18.9541	5210.09	0	567.2	16.0596	3211.33	0
211	Concrete unconfined	100.109	1219.2	52.5442	228.4	29.34	20569.5	0	285.3	27.4933	17540.1	0	361.6	24.7673	12594.1	0	458.1	20.9249	7093.89	0	535.2	17.5438	4101.15	0	597.6	14.6055	2546.9	0
212	Concrete unconfined	1740.44	1297.53	52.5442	213.5	29.7962	21204.5	0	266.4	28.1248	18644.8	0	335.4	25.7349	14320.5	0	430.5	22.0682	8466.73	0	503.9	18.9496	5206.14	0	567.3	16.0549	3208.88	0
213	Concrete unconfined	1740.44	1445.67	52.5442	213.1	29.8083	21220.6	0	265.9	28.1412	18672.8	0	334.8	25.7567	14360.2	0	429.7	22.1009	8509.23	0	503	18.9894	5241.81	0	566.4	16.0973	3231.01	0
214	Concrete unconfined	100.109	1524	52.5442	227.5	29.3679	20609.8	0	284.2	27.5306	17606.7	0	360.1	24.8236	12691.9	0	456.5	20.9921	7168.44	0	533.3	17.6305	4161.13	0	595.7	14.6977	2584.02	0
215	Concrete unconfined	1740.44	1602.33	52.5442	213.1	29.8083	21220.6	0	265.9	28.1412	18672.8	0	334.8	25.7567	14360.2	0	429.7	22.1009	8509.23	0	503	18.9894	5241.81	0	566.4	16.0973	3231.01	0
216	Concrete unconfined	1740.44	1750.47	52.5442	213.5	29.7962	21204.5	0	266.4	28.1248	18644.8	0	335.4	25.7349	14320.5	0	430.5	22.0682	8466.73	0	503.9	18.9496	5206.14	0	567.3	16.0549	3208.88	0
217	Concrete unconfined	100.109	1828.8	52.5442	228.4	29.34	20569.5	0	285.3	27.4933	17540.1	0	361.6	24.7673	12594.1	0	458.1	20.9249	7093.89	0	535.2	17.5438	4101.15	0	597.6	14.6055	2546.9	0
218	Concrete unconfined	1740.44	1907.13	52.5442	213.5	29.7962	21204.5	0	266.3	28.1281	18650.4	0	335.3	25.7385	14327.1	0	430.4	22.0723	8472.04	0	503.8	18.9541	5210.09	0	567.2	16.0596	3211.33	0
219	Concrete unconfined	1740.44	2055.27	52.5442	213.5	29.7962	21204.5	0	266.4	28.1248	18644.8	0	335.3	25.7385	14327.1	0	430.5	22.0682	8466.73	0	503.8	18.9541	5210.09	0	567.2	16.0596	3211.33	0
220	Concrete unconfined	100.109	2133.6	52.5442	228.5	29.3369	20565	0	285.4	27.4899	17534.1	0	361.7	24.7635	12587.6	0	458.2	20.9207	7089.25	0	535.3	17.5393	4098.02	0	597.6	14.6055	2546.9	0
221	Concrete unconfined	1740.44	2211.93	52.5442	213.3	29.8023	21212.6	0	266.1	28.1347	18661.6	0	335	25.7494	14347	0	430.1	22.0846	8487.96	0	503.4	18.9717	5225.93	0	567	16.0691	3216.24	0
222	Concrete unconfined	1740.44	2360.07	52.5442	214.4	29.769	21168.1	0	267.8	28.0786	18566.1	0	337.4	25.6622	14188	0	433.3	21.9539	8319.16	0	507.3	18.7991	5073.44	0	571.2	15.8708	3114.74	0
223	Concrete unconfined	100.109	2438.4	52.5442	230.7	29.2686	20465.3	0.0154235	288.7	27.3779	17332.9	0	366.1	24.5978	12302	0	465	20.6335	6779.58	0	543	17.1864	3863.77	0	606.4	14.1766	2381.85	0
224	Concrete unconfined	1964.25	2526.26	52.5442	228.6	29.3338	20560.5	0.115661	285.8	27.4764	17509.8	0.0725821	362	24.7523	12568.1	0.059313	459	20.887	7052.23	0.0435143	536.2	17.4982	4069.93	0	598.7	14.5521	2525.66	0
225	Concrete confined	186.465	2617.79	52.5442	224.9	41.1283	20724.8	0.110015	280.9	38.7587	17804.8	0.0250152	355.2	35.1743	13012.6	0	450.3	30.2563	7463.21	0	526.4	26.0277	4386.33	0	588.4	22.34	2731.8	0
226	Concrete confined	272.778	2637.33	52.5442	219.3	41.3258	20965.4	0.148569	273.8	39.0328	18222.6	0.0599526	345.3	35.5978	13665.1	0.0166371	440.5	30.7305	7948.18	0	515	26.6347	4784.76	0	577.7	22.9583	2964	0
227	Concrete confined	272.778	2660.55	52.5442	212.8	41.5525	21232.7	0.194078	265.7	39.3416	18684	0.100829	334.3	36.0609	14393.3	0.0592382	428.6	31.2976	8567.91	0	502.4	27.2943	5265.72	0	565	23.6796	3265.75	0
228	Concrete confined	272.778	2683.77	52.5442	209.5	41.6665	21363.6	0.238722	261.5	39.5001	18916.5	0.139896	329.3	36.2688	14724.1	0.0968315	422.6	31.5799	8892.85	0.0325145	496.5	27.5992	5491.08	0	559	24.0158	3418.94	0
229	Concrete confined	272.778	2706.98	52.5442	208.1	41.7147	21418.1	0.282928	259.7	39.5676	19014.7	0.178004	327.1	36.3598	14869.4	0.132382	420	31.7015	9036.2	0.0675414	494	27.7277	5584.73	0	556.7	24.1439	3479.57	0
230	Concrete confined	272.778	2730.2	52.5442	207.7	41.7284	21433.5	0.32693	259.1	39.5901	19047.3	0.215678	326.4	36.3887	14915.6	0.166941	419.2	31.7388	9080.6	0.0999244	493.4	27.7584	5607.42	0	556.2	24.1717	3492.89	0
231	Concrete confined	272.778	2753.42	52.5442	208.3	41.7078	21410.3	0.370773	259.7	39.5676	19014.7	0.252976	327.1	36.3598	14869.4	0.200669	420.1	31.6968	9030.66	0.130009	494.5	27.702	5565.88	0	557.3	24.1106	3463.65	0
232	Concrete confined	272.778	2776.64	52.5442	210.3	41.6389	21332.2	0.414435	262.2	39.4737	18878.1	0.289738	330.1	36.2357	14671.2	0.23311	424	31.5142	8816.31	0.156153	499	27.4704	5398.88	0	562.3	23.8313	3333.8	0
233	Concrete confined	272.778	2799.86	52.5442	215	41.4761	21143.6	0.457781	268.1	39.2506	18549.1	0.325559	337.8	35.9143	14161.5	0.262844	433.8	31.051	8293.01	0.174052	509.6	26.9188	4985.5	0	574.8	23.1242	3030.32	0
234	Concrete confined	186.465	2819.4	52.5442	218.5	41.3539	20999	0.494397	272.4	39.0865	18303.5	0.355963	344.2	35.6444	13737.8	0.287881	441.4	30.6872	7902.68	0.189605	518.5	26.4494	4658.84	0	585.2	22.5259	2799.24	0
235	Concrete confined	272.778	2838.94	52.5442	215.8	41.4482	21110.9	0.531817	269.5	39.1973	18469.6	0.38849	340.1	35.8176	14009.2	0.319348	439.2	30.7929	8014.26	0.219775	518.3	26.46	4665.94	0	586.1	22.4737	2780.1	0
236	Concrete confined	272.778	2862.16	52.5442	213.3	41.5352	21212.6	0.576106	267.1	39.2885	18605.5	0.426738	338.3	35.8933	14128.4	0.354747	438.1	30.8457	8070.48	0.253247	520.5	26.343	4588.33	0	589.3	22.2876	2713.13	0
237	Concrete confined	272.778	2885.38	52.5442	216.2	41.4343	21094.4	0.619859	271.5	39.1209	18355.3	0.463248	344.4	35.6359	13724.6	0.385747	448.8	30.3294	7535.94	0.269604	532.9	25.6772	4173.87	0	603.8	21.4328	2429.46	0
238	Concrete confined	272.778	2908.6	52.5442	225.6	41.1035	20694.1	0.663133	283.1	38.6731	17673	0.497954	358.9	35.0145	12770.3	0.411642	468.4	29.3632	6628.98	0.269908	555.1	24.4553	3522.38	0	628.1	19.9575	2018.9	0
239	Concrete confined	272.778	2931.82	52.5442	242.6	40.4907	19900.6	0.705809	304	37.8446	16374	0.529701	384.1	33.9022	11157.2	0.428654	498.3	27.8372	5424.55	0.243382	587.8	22.5826	2744.32	0	662.2	17.7897	1553.38	0
240	Concrete confined	272.778	2955.03	52.5442	268.5	39.5212	18526.4	0.747362	336	36.5219	14280.8	0.555797	422.5	32.1271	8898.34	0.427585	540.2	25.5874	3947.37	0.166556	633.4	19.8135	1938.82	0	707.9	14.6821	1103.09	0
241	Concrete confined	272.778	2978.25	52.5442	304.4	38.106	16348.4	0.786334	379.1	34.6355	11470.8	0.570681	474.4	29.568	6370.09	0.389355	599.8	22.1437	2504.59	0	693.5	15.8412	1212.16	0	770.8	9.93635	762.459	0
242	Concrete confined	272.778	3001.47	52.5442	353	36.0574	13157.2	0.818276	437	31.9062	8126.98	0.557011	549.1	25.5378	3687.71	0.240734	678.8	17.0667	1363.75	0	772.6	9.8979	753.337	0	848.8	6.79914	497.901	0
243	Concrete confined	186.465	3021.01	52.5442	408.3	33.5368	9699.45	0.828942	503.2	28.4958	5233.86	0.481958	626.6	20.8659	2042.13	0	767.3	10.477	780.284	0	857.8	6.75718	478.75	0	926.7	5.66338	354.931	0
244	Concrete unconfined	223.811	3038.47	52.5442	496.4	19.2798	5494.8	1	612.7	13.8673	2270.3	1	753.7	6.45436	850.694	1	897.8	2.88022	402.541	0.911987	970.1	2.19114	292.391	0.544809	1024.7	1.67075	225.248	0.305121
245	Concrete unconfined	223.811	9.525	64.2928	480.8	19.958	6103.55	1	595.9	14.688	2580.09	1	736.5	7.40937	942.511	1	882.4	3.02699	430.304	0.915719	955.4	2.33124	312.523	1	1011.6	1.79561	240.384	1
246	Concrete confined	186.465	26.9856	64.2928	382	34.7611	11288.4	0.958956	472.5	30.1173	6451.12	0.83428	591.9	23.0249	2659.91	0.83648	732	13.2421	967.085	0	824.7	7.23533	553.565	0	894.4	6.13776	408.516	0
247	Concrete confined	272.778	46.5302	64.2928	327.7	37.143	14829.8	0.941062	407.2	33.3394	9763.31	0.855107	513	27.539	4858.19	0.944411	637.9	19.7752	1873.24	0	734	12.9161	956.134	0	807.9	7.38451	596.686	0
248	Concrete confined	272.778	69.7481	64.2928	281.9	39.0027	17745.1	0.907909	352	35.8358	13223	0.837355	441.1	31.2316	7917.83	0.970187	560.6	24.4423	3377.39	0.136797	653.6	18.5224	1660.37	0	727.6	13.2605	991.35	0
249	Concrete confined	272.778	92.966	64.2928	247	40.3291	19680.9	0.871211	306.7	37.7356	16201	0.806249	388.9	33.6857	10859.8	0.953444	501.2	27.6857	5313.85	0.27259	590.2	22.4416	2694.58	0.15206	663.7	17.6915	1535.36	0
250	Concrete confined	272.778	116.184	64.2928	219.6	41.3153	20952.7	0.83344	275.1	38.9829	18147	0.768943	349.9	35.4018	13361.4	0.922081	457.5	29.9038	7121.77	0.322174	542.2	25.17	3887.47	0.275971	613.9	20.8263	2249.65	0.0433164
251	Concrete confined	272.778	139.402	64.2928	200.7	41.967	21696.5	0.795332	252.2	39.847	19413.8	0.72957	322.5	36.5491	15172.5	0.884706	425	31.4672	8761.89	0.334774	506.2	27.0966	5116.01	0.329248	576.5	23.027	2991.26	0.15845
252	Concrete confined	272.778	162.62	64.2928	189.7	42.5955	22216.3	0.755351	237.7	40.3767	20138.5	0.68917	304.1	37.2929	16367.6	0.844862	402.3	32.5174	10050.7	0.328146	480.8	28.3984	6103.55	0.344871	549.3	24.5533	3682.07	0.211208
253	Concrete confined	272.778	185.838	64.2928	184.3	42.8938	22456	0.716381	229.6	40.6668	20515.4	0.648251	293.6	37.7078	17030.2	0.803708	387.2	33.1974	10964.7	0.311418	463.7	29.2492	6837.91	0.34025	530.4	25.5793	4254.36	0.2294
254	Concrete confined	272.778	209.055	64.2928	182.1	43.0118	22549.9	0.677925	226	40.7943	20676.5	0.606998	287.9	37.9301	17381.9	0.761948	377.8	33.6132	11552.9	0.288959	452.7	29.7858	7347.99	0.324301	517.8	26.2483	4683.76	0.227549
255	Concrete confined	186.465	228.6	64.2928	181.3	43.0541	22583.6	0.6457	225.3	40.8191	20707.3	0.572067	285.1	38.0386	17552.2	0.726568	373.7	33.7929	11813.5	0.266857	446.3	30.0943	7658.36	0.306335	510.3	26.641	4959.03	0.217546
256	Concrete confined	272.778	248.145	64.2928	180.4	43.1015	22621.1	0.613486	223.9	40.8684	20768.5	0.53724	283.1	38.1157	17673	0.691114	370.4	33.9367	12024.7	0.244143	441.8	30.3095	7882.52	0.285653	504.4	26.9469	5186.42	0.203557
257	Concrete confined	272.778	271.362	64.2928	179.2	43.164	22670.7	0.575232	221.9	40.9386	20854.9	0.495946	281.1	38.1927	17792.9	0.648994	366.9	34.0884	12250.2	0.216871	437.4	30.5186	8106.4	0.259826	498.4	27.2555	5420.88	0.184548
258	Concrete confined	272.778	294.58	64.2928	178.2	43.2157	22711.5	0.537021	220.4	40.9911	20918.9	0.454624	279.6	38.2502	17882.1	0.60683	364.5	34.192	12405.6	0.188795	434.3	30.6652	8266.9	0.232326	494.1	27.4751	5580.95	0.161826
259	Concrete confined	272.778	317.798	64.2928	177.8	43.2363	22727.7	0.498862	219.8	41.0121	20944.3	0.413201	279.1	38.2693	17911.8	0.564497	363.6	34.2308	12464	0.159596	433	30.7265	8334.88	0.202504	492.1	27.5768	5656.87	0.134268
260	Concrete confined	272.778	341.016	64.2928	178.3	43.2106	22707.4	0.460747	220.3	40.9946	20923.1	0.371612	279.8	38.2425	17870.3	0.5219	364.4	34.1963	12412.1	0.129049	433.5	30.7029	8308.69	0.170276	492.4	27.5616	5645.43	0.101807
261	Concrete confined	272.778	364.234	64.2928	179.6	43.1433	22654.2	0.422636	222.2	40.9281	20842	0.329751	281.8	38.1658	17751.1	0.478943	366.7	34.0971	12263.2	0.0971936	435.7	30.5991	8194.14	0.135579	494.6	27.4496	5562.12	0.0650035
262	Concrete confined	272.778	387.452	64.2928	181.7	43.033	22566.8	0.384507	225.4	40.8155	20702.9	0.287576	284.8	38.0502	17570.4	0.435619	370.6	33.928	12011.9	0.0637637	439.3	30.4285	8009.16	0.0985628	498.6	27.2453	5413.53	0.0236
263	Concrete confined	272.778	410.67	64.2928	184.3	42.8938	22456	0.346327	229.3	40.6775	20528.9	0.245139	288.5	37.9068	17345.2	0.391939	375.3	33.7229	11711.5	0.0292718	443.8	30.214	7782.29	0.0596774	503.8	26.9779	5210.09	0
264	Concrete confined	186.465	430.214	64.2928	186.7	42.7628	22351.1	0.314134	232.6	40.5599	20378.1	0.209301	292.7	37.743	17086.1	0.35465	379.2	33.5517	11464.5	0	448.4	29.9934	7555.42	0.025089	508.2	26.7501	5038.85	0
265	Concrete unconfined	1964.25	521.745	64.2928	191.5	30.6384	22133.4	0.455461	239.3	28.999	20061.7	0.272615	301.6	26.9346	16526.9	0.516826	389.7	23.6934	10810.6	0.0890122	460.4	20.828	6987.83	0.215417	520.4	18.2142	4591.83	0.228705
266	Concrete unconfined	100.109	609.6	64.2928	194.7	30.4763	21982.4	0.222465	243.9	28.8532	19836.3	0.11036	307.9	26.7152	16123.8	0.25651	397.6	23.3848	10330.7	0	469.2	20.4551	6593.95	0.0219754	529.6	17.7987	4280.44	0.0376887
267	Concrete unconfined	1740.44	687.93	64.2928	182.9	31.055	22516	0.0880475	227.2	29.3772	20623.2	0.04075	287.5	27.4187	17406.3	0.0300655	374.1	24.2942	11788	0	442.9	21.5589	7827.28	0	502.8	18.9982	5249.77	0
268	Concrete unconfined	1740.44	836.07	64.2928	181.3	31.1294	22583.6	0	225.1	29.442	20716.1	0	284.4	27.5238	17594.6	0	370.2	24.4426	12037.6	0	438.4	21.7446	8055.11	0	498	19.2095	5435.59	0
269	Concrete unconfined	100.109	914.4	64.2928	191.2	30.6534	22147.3	0	238.9	29.0116	20081	0	301.2	26.9485	16552.3	0	388.6	23.7361	10878.2	0	459	20.887	7052.23	0	518.7	18.2906	4651.74	0
270	Concrete unconfined	1740.44	992.73	64.2928	181.6	31.1155	22571	0	225.4	29.4328	20702.9	0	284.8	27.5103	17570.4	0	370.7	24.4236	12005.5	0	438.8	21.7281	8034.67	0	498.3	19.1964	5424.55	0
271	Concrete unconfined	1740.44	1140.87	64.2928	181.6	31.1155	22571	0	225.4	29.4328	20702.9	0	284.8	27.5103	17570.4	0	370.6	24.4274	12011.9	0	438.7	21.7323	8039.77	0	498.3	19.1964	5424.55	0
272	Concrete unconfined	100.109	1219.2	64.2928	191.1	30.6584	22152	0	238.8	29.0147	20085.8	0	301.1	26.9519	16558.7	0	388.5	23.74	10884.4	0	458.9	20.8912	7056.85	0	518.7	18.2906	4651.74	0
273	Concrete unconfined	1740.44	1297.53	64.2928	181.6	31.1155	22571	0	225.4	29.4328	20702.9	0	284.8	27.5103	17570.4	0	370.7	24.4236	12005.5	0	438.8	21.7281	8034.67	0	498.3	19.1964	5424.55	0
274	Concrete unconfined	1740.44	1445.67	64.2928	181.3	31.1294	22583.6	0	225	29.4451	20720.5	0	284.4	27.5238	17594.6	0	370.1	24.4464	12044	0	438.2	21.7528	8065.35	0	497.6	19.2271	5450.33	0
275	Concrete unconfined	100.109	1524	64.2928	190.5	30.6882	22179.6	0	238	29.04	20124.2	0	300.1	26.9866	16622.1	0	387.4	23.7827	10952.3	0	457.6	20.9459	7117.12	0	517.4	18.3489	4698.06	0
276	Concrete unconfined	1740.44	1602.33	64.2928	181.3	31.1294	22583.6	0	225	29.4451	20720.5	0	284.4	27.5238	17594.6	0	370.1	24.4464	12044	0	438.2	21.7528	8065.35	0	497.6	19.2271	5450.33	0
277	Concrete unconfined	1740.44	1750.47	64.2928	181.6	31.1155	22571	0	225.4	29.4328	20702.9	0	284.8	27.5103	17570.4	0	370.7	24.4236	12005.5	0	438.8	21.7281	8034.67	0	498.3	19.1964	5424.55	0
278	Concrete unconfined	100.109	1828.8	64.2928	191.1	30.6584	22152	0	238.8	29.0147	20085.8	0	301.1	26.9519	16558.7	0	388.5	23.74	10884.4	0	458.9	20.8912	7056.85	0	518.7	18.2906	4651.74	0
279	Concrete unconfined	1740.44	1907.13	64.2928	181.6	31.1155	22571	0	225.4	29.4328	20702.9	0	284.8	27.5103	17570.4	0	370.6	24.4274	12011.9	0	438.7	21.7323	8039.77	0	498.3	19.1964	5424.55	0
280	Concrete unconfined	1740.44	2055.27	64.2928	181.6	31.1155	22571	0	225.4	29.4328	20702.9	0	284.8	27.5103	17570.4	0	370.7	24.4236	12005.5	0	438.8	21.7281	8034.67	0	498.3	19.1964	5424.55	0
281	Concrete unconfined	100.109	2133.6	64.2928	191.2	30.6534	22147.3	0	238.9	29.0116	20081	0	301.2	26.9485	16552.3	0	388.6	23.7361	10878.2	0	459	20.887	7052.23	0	518.7	18.2906	4651.74	0
282	Concrete unconfined	1740.44	2211.93	64.2928	181.3	31.1294	22583.6	0	225.1	29.442	20716.1	0	284.4	27.5238	17594.6	0	370.2	24.4426	12037.6	0	438.4	21.7446	8055.11	0	498	19.2095	5435.59	0
283	Concrete unconfined	1740.44	2360.07	64.2928	182.9	31.055	22516	0	227.2	29.3772	20623.2	0	287.5	27.4187	17406.3	0	374.1	24.2942	11788	0	442.9	21.5589	7827.28	0	502.8	18.9982	5249.77	0
284	Concrete unconfined	100.109	2438.4	64.2928	194.7	30.4763	21982.4	0.0186393	243.9	28.8532	19836.3	0.000241814	307.9	26.7152	16123.8	0	397.6	23.3848	10330.7	0	469.2	20.4551	6593.95	0	529.6	17.7987	4280.44	0
285	Concrete unconfined	1964.25	2526.26	64.2928	191.5	30.6384	22133.4	0.118506	239.3	28.999	20061.7	0.0800402	301.6	26.9346	16526.9	0.0774215	389.7	23.6934	10810.6	0.0860339	460.4	20.828	6987.83	0	520.4	18.2142	4591.83	0
286	Concrete confined	186.465	2617.79	64.2928	186.7	42.7628	22351.1	0.116985	232.6	40.5599	20378.1	0.0431646	292.7	37.743	17086.1	0.0213211	379.2	33.5517	11464.5	0	448.4	29.9934	7555.42	0	508.2	26.7501	5038.85	0
287	Concrete confined	272.778	2637.33	64.2928	184.3	42.8938	22456	0.153864	229.3	40.6775	20528.9	0.075356	288.5	37.9068	17345.2	0.0515697	375.3	33.7229	11711.5	0.0275633	443.8	30.214	7782.29	0	503.8	26.9779	5210.09	0
288	Concrete confined	272.778	2660.55	64.2928	181.7	43.033	22566.8	0.19758	225.4	40.8155	20702.9	0.11347	284.8	38.0502	17570.4	0.0867153	370.6	33.928	12011.9	0.0621062	439.3	30.4285	8009.16	0	498.6	27.2453	5413.53	0
289	Concrete confined	272.778	2683.77	64.2928	179.6	43.1433	22654.2	0.241203	222.2	40.9281	20842	0.151289	281.8	38.1658	17751.1	0.121417	366.7	34.0971	12263.2	0.095586	435.7	30.5991	8194.14	0	494.6	27.4496	5562.12	0
290	Concrete confined	272.778	2706.98	64.2928	178.3	43.2106	22707.4	0.284752	220.3	40.9946	20923.1	0.188725	279.8	38.2425	17870.3	0.155615	364.4	34.1963	12412.1	0.127489	433.5	30.7029	8308.69	0	492.4	27.5616	5645.43	0
291	Concrete confined	272.778	2730.2	64.2928	177.8	43.2363	22727.7	0.328258	219.8	41.0121	20944.3	0.225816	279.1	38.2693	17911.8	0.189266	363.6	34.2308	12464	0.158083	433	30.7265	8334.88	0	492.1	27.5768	5656.87	0
292	Concrete confined	272.778	2753.42	64.2928	178.2	43.2157	22711.5	0.37176	220.4	40.9911	20918.9	0.262677	279.6	38.2502	17882.1	0.222469	364.5	34.192	12405.6	0.187326	434.3	30.6652	8266.9	0	494.1	27.4751	5580.95	0
293	Concrete confined	272.778	2776.64	64.2928	179.2	43.164	22670.7	0.415287	221.9	40.9386	20854.9	0.299379	281.1	38.1927	17792.9	0.255338	366.9	34.0884	12250.2	0.215446	437.4	30.5186	8106.4	0.0195131	498.4	27.2555	5420.88	0
294	Concrete confined	272.778	2799.86	64.2928	180.4	43.1015	22621.1	0.45885	223.9	40.8684	20768.5	0.336019	283.1	38.1157	17673	0.288069	370.4	33.9367	12024.7	0.24276	441.8	30.3095	7882.52	0.037035	504.4	26.9469	5186.42	0
295	Concrete confined	186.465	2819.4	64.2928	181.3	43.0541	22583.6	0.495541	225.3	40.8191	20707.3	0.366941	285.1	38.0386	17552.2	0.315548	373.7	33.7929	11813.5	0.26551	446.3	30.0943	7658.36	0.0504179	510.3	26.641	4959.03	0
296	Concrete confined	272.778	2838.94	64.2928	182.1	43.0118	22549.9	0.532248	226	40.7943	20676.5	0.398006	287.9	37.9301	17381.9	0.342793	377.8	33.6132	11552.9	0.287645	452.7	29.7858	7347.99	0.0604296	517.8	26.2483	4683.76	0
297	Concrete confined	272.778	2862.16	64.2928	184.3	42.8938	22456	0.575975	229.6	40.6668	20515.4	0.434479	293.6	37.7078	17030.2	0.374406	387.2	33.1974	10964.7	0.310142	463.7	29.2492	6837.91	0.065574	530.4	25.5793	4254.36	0
298	Concrete confined	272.778	2885.38	64.2928	189.7	42.5955	22216.3	0.620068	237.7	40.3767	20138.5	0.470276	304.1	37.2929	16367.6	0.404346	402.3	32.5174	10050.7	0.326904	480.8	28.3984	6103.55	0.0565662	549.3	24.5533	3682.07	0
299	Concrete confined	272.778	2908.6	64.2928	200.7	41.967	21696.5	0.664917	252.2	39.847	19413.8	0.504988	322.5	36.5491	15172.5	0.430908	425	31.4672	8761.89	0.333554	506.2	27.0966	5116.01	0.0221873	576.5	23.027	2991.26	0
300	Concrete confined	272.778	2931.82	64.2928	219.6	41.3153	20952.7	0.707732	275.1	38.9829	18147	0.537749	349.9	35.4018	13361.4	0.451726	457.5	29.9038	7121.77	0.320956	542.2	25.17	3887.47	0	613.9	20.8263	2249.65	0
301	Concrete confined	272.778	2955.03	64.2928	247	40.3291	19680.9	0.749838	306.7	37.7356	16201	0.567053	388.9	33.6857	10859.8	0.460271	501.2	27.6857	5313.85	0.271349	590.2	22.4416	2694.58	0	663.7	17.6915	1535.36	0
302	Concrete confined	272.778	2978.25	64.2928	281.9	39.0027	17745.1	0.790416	352	35.8358	13223	0.587094	441.1	31.2316	7917.83	0.44158	560.6	24.4423	3377.39	0.135469	653.6	18.5224	1660.37	0	727.6	13.2605	991.35	0
303	Concrete confined	272.778	3001.47	64.2928	327.7	37.143	14829.8	0.826543	407.2	33.3394	9763.31	0.588691	513	27.539	4858.19	0.346586	637.9	19.7752	1873.24	0	734	12.9161	956.134	0	807.9	7.38451	596.686	0
304	Concrete confined	186.465	3021.01	64.2928	382	34.7611	11288.4	0.845082	472.5	30.1173	6451.12	0.541932	591.9	23.0249	2659.91	0.107309	732	13.2421	967.085	0	824.7	7.23533	553.565	0	894.4	6.13776	408.516	0
305	Concrete unconfined	223.811	3038.47	64.2928	480.8	19.958	6103.55	1	595.9	14.688	2580.09	1	736.5	7.40937	942.511	1	882.4	3.02699	430.304	0.914024	955.4	2.33124	312.523	0.546026	1011.6	1.79561	240.384	0.305835
306	Concrete unconfined	223.811	9.525	76.0414	464	20.6759	6824.41	1	577.8	15.5575	2961.74	1	717.2	8.46405	1049.68	1	864.4	3.19855	465.215	0.91848	938	2.49708	337.708	1	996	1.94429	259.167	1
307	Concrete confined	186.465	26.9856	76.0414	360.7	35.7186	12652.8	0.966884	447.7	31.3765	7589.61	0.86192	563.4	24.7157	3305.91	0.903504	701.8	15.4588	1138.79	0	794.3	8.0823	645.827	0	867.1	6.53486	459.795	0
308	Concrete confined	272.778	46.5302	76.0414	307.7	37.9717	16136.6	0.944564	383.6	34.4315	11188.4	0.86861	483.4	29.1048	5998.09	0.981133	607.3	21.6884	2365.58	0	701.6	15.2737	1139.97	0	777	9.43272	731.171	0
309	Concrete confined	272.778	69.7481	76.0414	262.8	39.7383	18845	0.909442	326.9	36.9048	14882.6	0.844866	411.3	32.655	9526.61	0.988647	528.4	26.2346	4319.85	0.239476	617.2	20.8195	2193.81	0.0745412	691.8	15.8056	1228.98	0
310	Concrete confined	272.778	92.966	76.0414	226.5	41.0715	20654.3	0.87196	283.6	38.6536	17642.9	0.810173	360.1	34.9625	12691.9	0.963421	468.9	29.3382	6607.07	0.33629	552.8	24.5837	3584.86	0.282449	624.8	20.1611	2070.36	0.0317346
311	Concrete confined	272.778	116.184	76.0414	200.2	41.9839	21714.8	0.833773	251.8	39.8617	19434.6	0.771564	322.8	36.5368	15152.8	0.927949	424	31.5142	8816.31	0.367327	504.8	27.1696	5170.69	0.366763	573.1	23.2211	3069.89	0.207325
312	Concrete confined	272.778	139.402	76.0414	181.2	43.0594	22587.8	0.792354	228.7	40.6988	20556	0.731584	294.3	37.6803	16986.6	0.889014	390.7	33.0411	10749.2	0.369307	467.1	29.0816	6686.23	0.400397	534.2	25.3752	4132.61	0.287404
313	Concrete confined	272.778	162.62	76.0414	168.7	43.6856	23079.4	0.752623	212.5	41.2652	21244.7	0.691082	274.3	38.4523	18193.6	0.848558	366	34.1273	12308.4	0.35781	439.5	30.419	7998.97	0.405685	504.8	26.9263	5170.69	0.322017
314	Concrete confined	272.778	185.838	76.0414	161	44.0391	23353.4	0.713807	201.6	41.6367	21663.5	0.650364	259.9	38.9926	19003.8	0.807562	347.6	34.9114	13513.1	0.339531	418.6	31.3978	9114	0.39743	482.3	28.071	6042.51	0.332818
315	Concrete confined	272.778	209.055	76.0414	155.3	44.2853	23543.6	0.67537	193.3	42.0871	22049.1	0.608516	248.9	39.3965	19584.3	0.766395	332.4	35.543	14519.1	0.318271	401.1	32.1956	10121.8	0.383072	462.9	29.0296	6874.01	0.333182
316	Concrete confined	186.465	228.6	76.0414	152.2	44.4137	23642.8	0.643239	188.8	42.3423	22257.1	0.573494	242.7	39.6208	19895.7	0.731601	323.3	35.9143	15119.9	0.298081	390.5	32.6692	10761.5	0.3663	450.9	29.6098	7434.28	0.324776
317	Concrete confined	272.778	248.145	76.0414	152.5	44.4014	23633.3	0.611384	189.2	42.32	22239	0.538923	242.6	39.6244	19900.6	0.696367	322.1	35.9629	15198.8	0.274071	388.6	32.7533	10878.2	0.342264	448	29.7485	7574.95	0.303337
318	Concrete confined	272.778	271.362	76.0414	153.3	44.3686	23607.9	0.573559	190.1	42.2695	22198	0.497866	243.4	39.5956	19861.1	0.654421	322	35.9669	15205.4	0.244926	387.9	32.7843	10921.4	0.31249	446.1	29.8391	7668.22	0.275839
319	Concrete confined	272.778	294.58	76.0414	153.1	44.3768	23614.3	0.535673	189.7	42.292	22216.3	0.456728	242.8	39.6172	19890.8	0.612616	320.5	36.0275	15303.9	0.216491	385.7	32.8813	11057.6	0.284	442.7	30.0007	7837.3	0.250463
320	Concrete confined	272.778	317.798	76.0414	152.9	44.385	23620.6	0.497791	189.3	42.3144	22234.5	0.415604	242.4	39.6316	19910.5	0.570802	319.6	36.0638	15363	0.187785	384.3	32.9429	11144.7	0.254896	440.5	30.1048	7948.18	0.223532
321	Concrete confined	272.778	341.016	76.0414	153.3	44.3686	23607.9	0.45993	189.9	42.2807	22207.2	0.374503	243	39.61	19880.9	0.528851	320.1	36.0437	15330.2	0.158363	384.5	32.9341	11132.2	0.224462	440.2	30.119	7963.4	0.194061
322	Concrete confined	272.778	364.234	76.0414	154.3	44.3271	23575.9	0.42207	191.4	42.1959	22138.1	0.333379	244.6	39.5523	19801.5	0.486719	322.1	35.9629	15198.8	0.128102	386.3	32.8549	11020.4	0.192582	441.6	30.0528	7892.6	0.162184
323	Concrete confined	272.778	387.452	76.0414	155.6	44.2726	23533.8	0.384198	193.1	42.0986	22058.5	0.292211	246.1	39.4981	19726.3	0.444555	324.3	35.8738	15054.1	0.0976451	388.1	32.7754	10909.1	0.160598	443.6	29.958	7792.27	0.129305
324	Concrete confined	272.778	410.67	76.0414	156.1	44.2515	23517.5	0.346301	193.3	42.0871	22049.1	0.251042	245.8	39.509	19741.4	0.402702	324.2	35.8778	15060.7	0.0684797	387.3	32.8108	10958.5	0.131021	443.1	29.9817	7817.26	0.100079
325	Concrete confined	186.465	430.214	76.0414	156.4	44.2388	23507.7	0.314393	193.3	42.0871	22049.1	0.216386	245.3	39.527	19766.5	0.367526	323.7	35.8981	15093.6	0.0441814	386.3	32.8549	11020.4	0.106464	442.3	30.0196	7857.37	0.0760842
326	Concrete unconfined	1964.25	521.745	76.0414	162.3	31.9432	23308.6	0.455461	201.2	30.164	21678.2	0.276379	255.5	28.4808	19240.1	0.523821	335.5	25.7313	14313.9	0.109699	399.8	23.2983	10199.1	0.251334	456.1	21.0089	7187.17	0.280962
327	Concrete unconfined	100.109	609.6	76.0414	166.9	31.758	23145.3	0.222465	207.5	29.9766	21441.2	0.114421	263.8	28.2103	18789.8	0.264594	345.1	25.3805	13678.3	0.0214133	410.7	22.8666	9561.03	0.0620111	467.3	20.5359	6677.39	0.09508
328	Concrete unconfined	1740.44	687.93	76.0414	156.7	32.1587	23497.8	0.0880475	194.9	30.4661	21972.8	0.0435207	248.5	28.7064	19604.7	0.0367459	327	26.0382	14876	0	390.8	23.6506	10743.1	0	446.4	21.4139	7653.43	0
329	Concrete unconfined	1740.44	836.07	76.0414	155.1	32.2183	23550.1	0	192.4	30.5932	22091.4	0	245.1	28.815	19776.5	0	322.8	26.1886	15152.8	0	385.9	23.8408	11045.2	0	441.2	21.6292	7912.78	0
330	Concrete unconfined	100.109	914.4	76.0414	162.6	31.9314	23298.2	0	201.4	30.1581	21670.9	0	255.7	28.4744	19229.5	0	334.8	25.7567	14360.2	0	398.9	23.3337	10252.8	0	454.9	21.0593	7243.61	0
331	Concrete unconfined	1740.44	992.73	76.0414	155.4	32.2072	23540.3	0	192.8	30.573	22072.7	0	245.6	28.7991	19751.5	0	323.2	26.1743	15126.5	0	386.3	23.8253	11020.4	0	441.5	21.6168	7897.64	0
332	Concrete unconfined	1740.44	1140.87	76.0414	155.3	32.2109	23543.6	0	192.8	30.573	22072.7	0	245.5	28.8022	19756.5	0	323.2	26.1743	15126.5	0	386.3	23.8253	11020.4	0	441.5	21.6168	7897.64	0
333	Concrete unconfined	100.109	1219.2	76.0414	162.5	31.9353	23301.7	0	201.3	30.161	21674.5	0	255.6	28.4776	19234.8	0	334.7	25.7603	14366.8	0	398.9	23.3337	10252.8	0	454.9	21.0593	7243.61	0
334	Concrete unconfined	1740.44	1297.53	76.0414	155.3	32.2109	23543.6	0	192.8	30.573	22072.7	0	245.5	28.8022	19756.5	0	323.2	26.1743	15126.5	0	386.2	23.8292	11026.6	0	441.5	21.6168	7897.64	0
335	Concrete unconfined	1740.44	1445.67	76.0414	155.1	32.2183	23550.1	0	192.5	30.5882	22086.8	0	245.2	28.8118	19771.5	0	322.8	26.1886	15152.8	0	385.8	23.8447	11051.4	0	441	21.6374	7922.88	0
336	Concrete unconfined	100.109	1524	76.0414	162	31.9551	23319	0	200.7	30.1788	21696.5	0	254.8	28.5035	19277.2	0	333.9	25.7893	14419.8	0	397.9	23.373	10312.7	0	453.9	21.1012	7290.91	0
337	Concrete unconfined	1740.44	1602.33	76.0414	155.1	32.2183	23550.1	0	192.5	30.5882	22086.8	0	245.2	28.8118	19771.5	0	322.8	26.1886	15152.8	0	385.8	23.8447	11051.4	0	441	21.6374	7922.88	0
338	Concrete unconfined	1740.44	1750.47	76.0414	155.3	32.2109	23543.6	0	192.8	30.573	22072.7	0	245.5	28.8022	19756.5	0	323.2	26.1743	15126.5	0	386.2	23.8292	11026.6	0	441.5	21.6168	7897.64	0
339	Concrete unconfined	100.109	1828.8	76.0414	162.5	31.9353	23301.7	0	201.3	30.161	21674.5	0	255.6	28.4776	19234.8	0	334.7	25.7603	14366.8	0	398.9	23.3337	10252.8	0	454.9	21.0593	7243.61	0
340	Concrete unconfined	1740.44	1907.13	76.0414	155.3	32.2109	23543.6	0	192.8	30.573	22072.7	0	245.5	28.8022	19756.5	0	323.2	26.1743	15126.5	0	386.3	23.8253	11020.4	0	441.5	21.6168	7897.64	0
341	Concrete unconfined	1740.44	2055.27	76.0414	155.4	32.2072	23540.3	0	192.8	30.573	22072.7	0	245.6	28.7991	19751.5	0	323.2	26.1743	15126.5	0	386.3	23.8253	11020.4	0	441.5	21.6168	7897.64	0
342	Concrete unconfined	100.109	2133.6	76.0414	162.6	31.9314	23298.2	0	201.4	30.1581	21670.9	0	255.7	28.4744	19229.5	0	334.8	25.7567	14360.2	0	398.9	23.3337	10252.8	0	454.9	21.0593	7243.61	0
343	Concrete unconfined	1740.44	2211.93	76.0414	155.1	32.2183	23550.1	0	192.4	30.5932	22091.4	0	245.1	28.815	19776.5	0	322.8	26.1886	15152.8	0	385.9	23.8408	11045.2	0	441.2	21.6292	7912.78	0
344	Concrete unconfined	1740.44	2360.07	76.0414	156.7	32.1587	23497.8	0	194.9	30.4661	21972.8	0	248.5	28.7064	19604.7	0	327	26.0382	14876	0	390.8	23.6506	10743.1	0	446.4	21.4139	7653.43	0
345	Concrete unconfined	100.109	2438.4	76.0414	166.9	31.758	23145.3	0.0186393	207.5	29.9766	21441.2	0.00448976	263.8	28.2103	18789.8	0.00816585	345.1	25.3805	13678.3	0.0194304	410.7	22.8666	9561.03	0	467.3	20.5359	6677.39	0
346	Concrete unconfined	1964.25	2526.26	76.0414	162.3	31.9432	23308.6	0.118506	201.2	30.164	21678.2	0.0841295	255.5	28.4808	19240.1	0.0859659	335.5	25.7313	14313.9	0.106746	399.8	23.2983	10199.1	0.00200101	456.1	21.0089	7187.17	0.0382747
347	Concrete confined	186.465	2617.79	76.0414	156.4	44.2388	23507.7	0.118994	193.3	42.0871	22049.1	0.0522806	245.3	39.527	19766.5	0.0402485	323.7	35.8981	15093.6	0.0424875	386.3	32.8549	11020.4	0	442.3	30.0196	7857.37	0
348	Concrete confined	272.778	2637.33	76.0414	156.1	44.2515	23517.5	0.155406	193.3	42.0871	22049.1	0.0831547	245.8	39.509	19741.4	0.0678442	324.2	35.8778	15060.7	0.0668228	387.3	32.8108	10958.5	0	443.1	29.9817	7817.26	0
349	Concrete confined	272.778	2660.55	76.0414	155.6	44.2726	23533.8	0.198659	193.1	42.0986	22058.5	0.119847	246.1	39.4981	19726.3	0.100726	324.3	35.8738	15054.1	0.0960322	388.1	32.7754	10909.1	0	443.6	29.958	7792.27	0
350	Concrete confined	272.778	2683.77	76.0414	154.3	44.3271	23575.9	0.241921	191.4	42.1959	22138.1	0.156634	244.6	39.5523	19801.5	0.13413	322.1	35.9629	15198.8	0.126536	386.3	32.8549	11020.4	0	441.6	30.0528	7892.6	0
351	Concrete confined	272.778	2706.98	76.0414	153.3	44.3686	23607.9	0.285151	189.9	42.2807	22207.2	0.193364	243	39.61	19880.9	0.167521	320.1	36.0437	15330.2	0.156843	384.5	32.9341	11132.2	0.0154452	440.2	30.119	7963.4	0
352	Concrete confined	272.778	2730.2	76.0414	152.9	44.385	23620.6	0.328355	189.3	42.3144	22234.5	0.23002	242.4	39.6316	19910.5	0.200615	319.6	36.0638	15363	0.186309	384.3	32.9429	11144.7	0.039053	440.5	30.1048	7948.18	0
353	Concrete confined	272.778	2753.42	76.0414	153.1	44.3768	23614.3	0.371557	189.7	42.292	22216.3	0.266635	242.8	39.6172	19890.8	0.23345	320.5	36.0275	15303.9	0.215058	385.7	32.8813	11057.6	0.0610735	442.7	30.0007	7837.3	0
354	Concrete confined	272.778	2776.64	76.0414	153.3	44.3686	23607.9	0.414764	190.1	42.2695	22198	0.303259	243.4	39.5956	19861.1	0.266246	322	35.9669	15205.4	0.243537	387.9	32.7843	10921.4	0.0823282	446.1	29.8391	7668.22	0
355	Concrete confined	272.778	2799.86	76.0414	152.5	44.4014	23633.3	0.457947	189.2	42.32	22239	0.339895	242.6	39.6244	19900.6	0.29937	322.1	35.9629	15198.8	0.272727	388.6	32.7533	10878.2	0.105108	448	29.7485	7574.95	0
356	Concrete confined	186.465	2819.4	76.0414	152.2	44.4137	23642.8	0.4943	188.8	42.3423	22257.1	0.37072	242.7	39.6208	19895.7	0.327074	323.3	35.9143	15119.9	0.296774	390.5	32.6692	10761.5	0.123004	450.9	29.6098	7434.28	0
357	Concrete confined	272.778	2838.94	76.0414	155.3	44.2853	23543.6	0.530804	193.3	42.0871	22049.1	0.40164	248.9	39.3965	19584.3	0.353483	332.4	35.543	14519.1	0.316994	401.1	32.1956	10121.8	0.131917	462.9	29.0296	6874.01	0
358	Concrete confined	272.778	2862.16	76.0414	161	44.0391	23353.4	0.574369	201.6	41.6367	21663.5	0.43838	259.9	38.9926	19003.8	0.384048	347.6	34.9114	13513.1	0.338288	418.6	31.3978	9114	0.135449	482.3	28.071	6042.51	0
359	Concrete confined	272.778	2885.38	76.0414	168.7	43.6856	23079.4	0.618238	212.5	41.2652	21244.7	0.473917	274.3	38.4523	18193.6	0.41368	366	34.1273	12308.4	0.356601	439.5	30.419	7998.97	0.131161	504.8	26.9263	5170.69	0
360	Concrete confined	272.778	2908.6	76.0414	181.2	43.0594	22587.8	0.662829	228.7	40.6988	20556	0.508794	294.3	37.6803	16986.6	0.441362	390.7	33.0411	10749.2	0.368123	467.1	29.0816	6686.23	0.109734	534.2	25.3752	4132.61	0
361	Concrete confined	272.778	2931.82	76.0414	200.2	41.9839	21714.8	0.708784	251.8	39.8617	19434.6	0.542439	322.8	36.5368	15152.8	0.464843	424	31.5142	8816.31	0.366153	504.8	27.1696	5170.69	0.0525544	573.1	23.2211	3069.89	0
362	Concrete confined	272.778	2955.03	76.0414	226.5	41.0715	20654.3	0.751428	283.6	38.6536	17642.9	0.573517	360.1	34.9625	12691.9	0.480524	468.9	29.3382	6607.07	0.335105	552.8	24.5837	3584.86	0	624.8	20.1611	2070.36	0
363	Concrete confined	272.778	2978.25	76.0414	262.8	39.7383	18845	0.79287	326.9	36.9048	14882.6	0.59838	411.3	32.655	9526.61	0.475999	528.4	26.2346	4319.85	0.238233	617.2	20.8195	2193.81	0	691.8	15.8056	1228.98	0
364	Concrete confined	272.778	3001.47	76.0414	307.7	37.9717	16136.6	0.83127	383.6	34.4315	11188.4	0.607617	483.4	29.1048	5998.09	0.41175	607.3	21.6884	2365.58	0	701.6	15.2737	1139.97	0	777	9.43272	731.171	0
365	Concrete confined	186.465	3021.01	76.0414	360.7	35.7186	12652.8	0.854832	447.7	31.3765	7589.61	0.579154	563.4	24.7157	3305.91	0.227877	701.8	15.4588	1138.79	0	794.3	8.0823	645.827	0	867.1	6.53486	459.795	0
366	Concrete unconfined	223.811	3038.47	76.0414	464	20.6759	6824.41	1	577.8	15.5575	2961.74	1	717.2	8.46405	1049.68	1	864.4	3.19855	465.215	0.916788	938	2.49708	337.708	0.547703	996	1.94429	259.167	0.306812
367	Concrete unconfined	223.811	9.525	87.7901	437.6	21.7775	8096.13	1	546.6	17.0205	3758.87	1	682.5	10.3155	1324.25	1	831.6	3.51116	536.93	0.924755	906.5	2.7973	387.629	1	968.1	2.2102	295.072	1
368	Concrete confined	186.465	26.9856	87.7901	341.9	36.5388	13890	0.972102	425.6	32.4617	8729.36	0.881122	537.5	26.1922	4029.69	0.951992	672.5	17.4961	1433.26	0	762.1	10.744	806.988	0	839.1	6.93862	519.5	0
369	Concrete confined	272.778	46.5302	87.7901	293.3	38.5524	17048.8	0.946378	366.7	35.1907	12263.2	0.876117	463.9	30.1011	6828.91	1	586	22.9682	2782.22	0.0756712	679.2	16.8232	1359.44	0	754	11.2658	849.121	0
370	Concrete confined	272.778	69.7481	87.7901	245.9	40.3696	19736.4	0.910259	305.3	37.7922	16290.8	0.849442	387.1	33.7671	10970.8	0.999336	498.4	27.832	5420.88	0.313266	586.7	22.6471	2767.42	0.206726	657.6	18.0892	1609.81	0
371	Concrete confined	272.778	92.966	87.7901	209.7	41.6596	21355.7	0.872195	262.9	39.4474	18839.5	0.812577	336.2	35.9814	14267.5	0.968988	438.9	30.8073	8029.56	0.380853	520.9	26.3218	4574.35	0.366562	588.7	22.3225	2725.56	0.189052
372	Concrete confined	272.778	116.184	87.7901	183.5	42.937	22490.4	0.830894	231.7	40.592	20419.6	0.773039	299.5	37.4755	16660.1	0.931186	394.8	32.857	10499.5	0.396349	472.2	28.8288	6464	0.425423	537.2	25.2133	4038.94	0.313838
373	Concrete confined	272.778	139.402	87.7901	165.8	43.8216	23185	0.790288	209.6	41.3648	21359.7	0.73263	271.3	38.5659	18366.7	0.891121	362.1	34.2953	12561.5	0.390262	434.5	30.6558	8256.48	0.443166	498.2	27.2658	5428.23	0.36733
374	Concrete confined	272.778	162.62	87.7901	152.9	44.385	23620.6	0.750919	192.9	42.1102	22067.9	0.690797	250.5	39.3382	19502.1	0.850225	336.5	35.3741	14247.7	0.374978	406.1	31.9696	9827.39	0.44013	467.6	28.7997	6664.16	0.387591
375	Concrete confined	272.778	185.838	87.7901	144.4	44.7203	23880.1	0.712317	181.2	42.7533	22587.8	0.648419	235.1	39.8924	20261.6	0.809078	317.3	36.1563	15513.5	0.354475	384.2	32.9473	11150.9	0.426957	444.1	29.9342	7767.34	0.389053
376	Concrete confined	272.778	209.055	87.7901	136	45.0243	24117.6	0.673929	169.6	43.3334	23046	0.606486	219.4	40.442	20961.2	0.768047	296.6	36.9741	16842.7	0.333395	360.5	33.9711	12665.8	0.412239	418	31.1515	9147.48	0.388182
377	Concrete confined	186.465	228.6	87.7901	130.6	45.2057	24261.3	0.641848	162.2	43.6743	23312.1	0.571619	209.5	40.7804	21363.6	0.733475	283.2	37.4894	17667	0.313584	345.1	34.6177	13678.3	0.39561	400.8	31.9297	10139.6	0.379432
378	Concrete confined	272.778	248.145	87.7901	132.5	45.1431	24211.5	0.610216	164.5	43.5707	23231.4	0.537421	212	40.6955	21264.7	0.698471	285.9	37.3865	17503.7	0.288558	347.2	34.5304	13539.6	0.369663	403.2	31.8222	9997.52	0.353046
379	Concrete confined	272.778	271.362	87.7901	134.5	45.0758	24158.2	0.5726	166.8	43.465	23149	0.496724	215	40.5931	21143.6	0.656815	288.1	37.3023	17369.7	0.25908	349.2	34.447	13407.5	0.33901	404.6	31.7594	9915.18	0.322865
380	Concrete confined	272.778	294.58	87.7901	134.1	45.0894	24168.9	0.534864	166	43.502	23177.8	0.455874	213.7	40.6376	21196.4	0.615406	285.7	37.3941	17515.9	0.23119	345.9	34.5845	13625.4	0.311297	400.2	31.9565	10175.3	0.298004
381	Concrete confined	272.778	317.798	87.7901	133.9	45.0961	24174.3	0.49714	165.8	43.5112	23185	0.415057	213.3	40.6512	21212.6	0.573949	284.7	37.4323	17576.5	0.202838	344.4	34.6467	13724.6	0.282624	397.8	32.0635	10318.7	0.271376
382	Concrete confined	272.778	341.016	87.7901	134.3	45.0826	24163.6	0.459432	166.3	43.4882	23167	0.374251	213.7	40.6376	21196.4	0.532423	284.8	37.4285	17570.4	0.174096	344.3	34.6509	13731.2	0.253182	397.1	32.0946	10360.7	0.243248
383	Concrete confined	272.778	364.234	87.7901	135.2	45.0518	24139.3	0.421724	167.4	43.4371	23127.1	0.33343	214.9	40.5966	21147.7	0.490798	286	37.3826	17497.6	0.144926	345.5	34.6011	13651.9	0.222959	397.9	32.059	10312.7	0.213725
384	Concrete confined	272.778	387.452	87.7901	136.5	45.0069	24104	0.38401	169	43.3619	23068.3	0.292581	216.6	40.5383	21078	0.449078	288.2	37.2984	17363.6	0.115316	347.5	34.5179	13519.7	0.192186	399.6	31.9833	10211	0.183276
385	Concrete confined	272.778	410.67	87.7901	134.3	45.0826	24163.6	0.34627	166.1	43.4974	23174.2	0.251804	213	40.6615	21224.7	0.408046	283.5	37.478	17648.9	0.0885047	341.9	34.7502	13890	0.166176	393.4	32.2587	10584.4	0.160554
386	Concrete confined	186.465	430.214	87.7901	131.8	45.1663	24230	0.314531	163	43.6386	23284.2	0.217546	209.2	40.7905	21375.3	0.37366	278.5	37.6675	17947.3	0.0663636	336	34.9928	14280.8	0.144985	387	32.5404	10977	0.142451
387	Concrete unconfined	1964.25	521.745	87.7901	139.2	32.763	24029.2	0.455461	172.4	31.5267	22940.2	0.276469	220.1	29.5956	20931.6	0.527481	292.7	27.2413	17086.1	0.120446	351.1	25.159	13282.3	0.270515	403.6	23.1485	9973.95	0.311152
388	Concrete unconfined	100.109	609.6	87.7901	144.6	32.5875	23874.2	0.222465	179.5	31.2121	22658.3	0.115089	229.3	29.3121	20528.9	0.268973	303.3	26.8756	16418.7	0.0332937	363.3	24.7034	12483.5	0.0841316	416.3	22.6427	9242.76	0.129368
389	Concrete unconfined	1740.44	687.93	87.7901	136.8	32.8379	24095.7	0.0880475	169.6	31.6458	23046	0.0435207	217.3	29.681	21049	0.0405822	288.6	27.3813	17339	0	347.5	25.2921	13519.7	0.00423427	399	23.3298	10246.8	0
390	Concrete unconfined	1740.44	836.07	87.7901	135.2	32.8868	24139.3	0	167.3	31.7416	23130.8	0	214.1	29.7781	21180.2	0	284.5	27.5204	17588.5	0	342.9	25.4613	13823.9	0	394.1	23.5219	10541.9	0
391	Concrete unconfined	100.109	914.4	87.7901	139.8	32.744	24012.4	0	172.9	31.5052	22921	0	220.5	29.5833	20914.6	0	292.2	27.2584	17117.1	0	350.6	25.1775	13315.2	0	402.7	23.184	10027	0
392	Concrete unconfined	1740.44	992.73	87.7901	135.4	32.8807	24133.9	0	167.6	31.7292	23119.8	0	214.4	29.769	21168.1	0	284.9	27.5069	17564.3	0	343.1	25.4539	13810.6	0	394.3	23.5141	10529.8	0
393	Concrete unconfined	1740.44	1140.87	87.7901	135.4	32.8807	24133.9	0	167.6	31.7292	23119.8	0	214.4	29.769	21168.1	0	284.9	27.5069	17564.3	0	343.2	25.4502	13804	0	394.3	23.5141	10529.8	0
394	Concrete unconfined	100.109	1219.2	87.7901	139.7	32.7472	24015.2	0	172.8	31.5095	22924.9	0	220.5	29.5833	20914.6	0	292.2	27.2584	17117.1	0	350.6	25.1775	13315.2	0	402.7	23.184	10027	0
395	Concrete unconfined	1740.44	1297.53	87.7901	135.4	32.8807	24133.9	0	167.6	31.7292	23119.8	0	214.4	29.769	21168.1	0	284.9	27.5069	17564.3	0	343.1	25.4539	13810.6	0	394.3	23.5141	10529.8	0
396	Concrete unconfined	1740.44	1445.67	87.7901	135.2	32.8868	24139.3	0	167.4	31.7374	23127.1	0	214.2	29.775	21176.2	0	284.5	27.5204	17588.5	0	342.8	25.4649	13830.5	0	393.9	23.5297	10554.1	0
397	Concrete unconfined	100.109	1524	87.7901	139.4	32.7567	24023.6	0	172.4	31.5267	22940.2	0	219.9	29.6017	20940.1	0	291.6	27.2789	17154.2	0	349.8	25.2071	13368	0	402	23.2117	10068.4	0
398	Concrete unconfined	1740.44	1602.33	87.7901	135.2	32.8868	24139.3	0	167.4	31.7374	23127.1	0	214.2	29.775	21176.2	0	284.5	27.5204	17588.5	0	342.8	25.4649	13830.5	0	393.9	23.5297	10554.1	0
399	Concrete unconfined	1740.44	1750.47	87.7901	135.4	32.8807	24133.9	0	167.6	31.7292	23119.8	0	214.4	29.769	21168.1	0	284.9	27.5069	17564.3	0	343.1	25.4539	13810.6	0	394.3	23.5141	10529.8	0
400	Concrete unconfined	100.109	1828.8	87.7901	139.7	32.7472	24015.2	0	172.8	31.5095	22924.9	0	220.5	29.5833	20914.6	0	292.2	27.2584	17117.1	0	350.6	25.1775	13315.2	0	402.7	23.184	10027	0
401	Concrete unconfined	1740.44	1907.13	87.7901	135.4	32.8807	24133.9	0	167.6	31.7292	23119.8	0	214.4	29.769	21168.1	0	284.9	27.5069	17564.3	0	343.2	25.4502	13804	0	394.3	23.5141	10529.8	0
402	Concrete unconfined	1740.44	2055.27	87.7901	135.4	32.8807	24133.9	0	167.6	31.7292	23119.8	0	214.4	29.769	21168.1	0	284.9	27.5069	17564.3	0	343.1	25.4539	13810.6	0	394.3	23.5141	10529.8	0
403	Concrete unconfined	100.109	2133.6	87.7901	139.8	32.744	24012.4	0	172.9	31.5052	22921	0	220.5	29.5833	20914.6	0	292.2	27.2584	17117.1	0	350.6	25.1775	13315.2	0	402.7	23.184	10027	0
404	Concrete unconfined	1740.44	2211.93	87.7901	135.2	32.8868	24139.3	0	167.3	31.7416	23130.8	0	214.1	29.7781	21180.2	0	284.5	27.5204	17588.5	0	342.9	25.4613	13823.9	0	394.1	23.5219	10541.9	0
405	Concrete unconfined	1740.44	2360.07	87.7901	136.8	32.8379	24095.7	0	169.6	31.6458	23046	0	217.3	29.681	21049	0	288.6	27.3813	17339	0	347.5	25.2921	13519.7	0	399	23.3298	10246.8	0
406	Concrete unconfined	100.109	2438.4	87.7901	144.6	32.5875	23874.2	0.0186393	179.5	31.2121	22658.3	0.00518792	229.3	29.3121	20528.9	0.0130474	303.3	26.8756	16418.7	0.0313203	363.3	24.7034	12483.5	0	416.3	22.6427	9242.76	0
407	Concrete unconfined	1964.25	2526.26	87.7901	139.2	32.763	24029.2	0.118506	172.4	31.5267	22940.2	0.0842279	220.1	29.5956	20931.6	0.090437	292.7	27.2413	17086.1	0.117506	351.1	25.159	13282.3	0.0233094	403.6	23.1485	9973.95	0.0717657
408	Concrete confined	186.465	2617.79	87.7901	131.8	45.1663	24230	0.120183	163	43.6386	23284.2	0.0549787	209.2	40.7905	21375.3	0.0500129	278.5	37.6675	17947.3	0.0647036	336	34.9928	14280.8	0	387	32.5404	10977	0
409	Concrete confined	272.778	2637.33	87.7901	134.3	45.0826	24163.6	0.156298	166.1	43.4974	23174.2	0.0853518	213	40.6615	21224.7	0.0766013	283.5	37.478	17648.9	0.086878	341.9	34.7502	13890	0	393.4	32.2587	10584.4	0
410	Concrete confined	272.778	2660.55	87.7901	136.5	45.0069	24104	0.199263	169	43.3619	23068.3	0.12154	216.6	40.5383	21078	0.108433	288.2	37.2984	17363.6	0.11373	347.5	34.5179	13519.7	0.00148419	399.6	31.9833	10211	0
411	Concrete confined	272.778	2683.77	87.7901	135.2	45.0518	24139.3	0.242334	167.4	43.4371	23127.1	0.158014	214.9	40.5966	21147.7	0.14147	286	37.3826	17497.6	0.143385	345.5	34.6011	13651.9	0.0257855	397.9	32.059	10312.7	0
412	Concrete confined	272.778	2706.98	87.7901	134.3	45.0826	24163.6	0.285377	166.3	43.4882	23167	0.194434	213.7	40.6376	21196.4	0.174366	284.8	37.4285	17570.4	0.172599	344.3	34.6509	13731.2	0.0494543	397.1	32.0946	10360.7	0
413	Concrete confined	272.778	2730.2	87.7901	133.9	45.0961	24174.3	0.328402	165.8	43.5112	23185	0.230814	213.3	40.6512	21212.6	0.207085	284.7	37.4323	17576.5	0.201385	344.4	34.6467	13724.6	0.0722017	397.8	32.0635	10318.7	0.00217994
414	Concrete confined	272.778	2753.42	87.7901	134.1	45.0894	24168.9	0.371426	166	43.502	23177.8	0.267171	213.7	40.6376	21196.4	0.239649	285.7	37.3941	17515.9	0.22978	345.9	34.5845	13625.4	0.0940055	400.2	31.9565	10175.3	0.0153922
415	Concrete confined	272.778	2776.64	87.7901	134.5	45.0758	24158.2	0.414457	166.8	43.465	23149	0.303526	215	40.5931	21143.6	0.272063	288.1	37.3023	17369.7	0.257712	349.2	34.447	13407.5	0.114605	404.6	31.7594	9915.18	0.0264305
416	Concrete confined	272.778	2799.86	87.7901	132.5	45.1431	24211.5	0.457439	164.5	43.5707	23231.4	0.339895	212	40.6955	21264.7	0.305209	285.9	37.3865	17503.7	0.287236	347.2	34.5304	13539.6	0.138823	403.2	31.8222	9997.52	0.0441278
417	Concrete confined	186.465	2819.4	87.7901	130.6	45.2057	24261.3	0.493591	162.2	43.6743	23312.1	0.370471	209.5	40.7804	21363.6	0.333052	283.2	37.4894	17667	0.3123	345.1	34.6177	13678.3	0.159411	400.8	31.9297	10139.6	0.0603296
418	Concrete confined	272.778	2838.94	87.7901	136	45.0243	24117.6	0.529984	169.6	43.3334	23046	0.401176	219.4	40.442	20961.2	0.359014	296.6	36.9741	16842.7	0.332139	360.5	33.9711	12665.8	0.168202	418	31.1515	9147.48	0.0535691
419	Concrete confined	272.778	2862.16	87.7901	144.4	44.7203	23880.1	0.573436	181.2	42.7533	22587.8	0.437919	235.1	39.8924	20261.6	0.389151	317.3	36.1563	15513.5	0.353252	384.2	32.9473	11150.9	0.172161	444.1	29.9342	7767.34	0.0326792
420	Concrete confined	272.778	2885.38	87.7901	152.9	44.385	23620.6	0.617092	192.9	42.1102	22067.9	0.474974	250.5	39.3382	19502.1	0.419176	336.5	35.3741	14247.7	0.373791	406.1	31.9696	9827.39	0.173997	467.6	28.7997	6664.16	0.00803134
421	Concrete confined	272.778	2908.6	87.7901	165.8	43.8216	23185	0.66136	209.6	41.3648	21359.7	0.511135	271.3	38.5659	18366.7	0.447736	362.1	34.2953	12561.5	0.389102	434.5	30.6558	8256.48	0.162882	498.2	27.2658	5428.23	0
422	Concrete confined	272.778	2931.82	87.7901	183.5	42.937	22490.4	0.706647	231.7	40.592	20419.6	0.545489	299.5	37.4755	16660.1	0.473351	394.8	32.857	10499.5	0.395204	472.2	28.8288	6464	0.12542	537.2	25.2133	4038.94	0
423	Concrete confined	272.778	2955.03	87.7901	209.7	41.6596	21355.7	0.752285	262.9	39.4474	18839.5	0.577909	336.2	35.9814	14267.5	0.493161	438.9	30.8073	8029.56	0.379709	520.9	26.3218	4574.35	0.0358663	588.7	22.3225	2725.56	0
424	Concrete confined	272.778	2978.25	87.7901	245.9	40.3696	19736.4	0.794419	305.3	37.7922	16290.8	0.605728	387.1	33.7671	10970.8	0.497241	498.4	27.832	5420.88	0.312086	586.7	22.6471	2767.42	0	657.6	18.0892	1609.81	0
425	Concrete confined	272.778	3001.47	87.7901	293.3	38.5524	17048.8	0.833872	366.7	35.1907	12263.2	0.618463	463.9	30.1011	6828.91	0.44607	586	22.9682	2782.22	0.0743162	679.2	16.8232	1359.44	0	754	11.2658	849.121	0
426	Concrete confined	186.465	3021.01	87.7901	341.9	36.5388	13890	0.861441	425.6	32.4617	8729.36	0.605444	537.5	26.1922	4029.69	0.314988	672.5	17.4961	1433.26	0	762.1	10.744	806.988	0	839.1	6.93862	519.5	0
427	Concrete unconfined	223.811	3038.47	87.7901	437.6	21.7775	8096.13	1	546.6	17.0205	3758.87	1	682.5	10.3155	1324.25	1	831.6	3.51116	536.93	0.92307	906.5	2.7973	387.629	0.551526	968.1	2.2102	295.072	0.30897
428	Concrete unconfined	302.348	9.525	101.6	420	22.4939	9036.2	1	525.2	17.9979	4426.7	1	658	11.5883	1604.83	1	808.4	3.73227	595.346	0.93034	884.3	3.00888	426.779	1	948.4	2.39796	322.469	1
429	Steel	251.897	26.9856	101.6	332.4	413.686	199948	0	414.2	413.686	199948	0	524.1	407.883	199322	1	656.6	375.982	195877	0	744.1	354.915	193603	0	823.6	335.774	191537	0
430	Concrete confined	368.497	46.5302	101.6	282.3	38.987	17721.1	0.947428	353.6	35.7663	13117.8	0.88089	449.1	30.839	7521.35	1	568.8	23.9724	3172.33	0.145522	660.4	18.0781	1575.25	0	733.8	12.8017	957.227	0
431	Concrete confined	368.497	69.7481	101.6	227.5	41.036	20609.8	0.910686	283.8	38.6458	17630.8	0.852634	360.3	34.9538	12678.9	1	466.7	29.4481	6703.93	0.372895	551.7	24.645	3615.13	0.323317	619.6	20.4798	2154.07	0.0990015
432	Concrete confined	368.497	92.966	101.6	192.1	42.4588	22105.5	0.870651	242	40.221	19930.2	0.814169	309.9	37.0607	15994.8	0.972939	407.8	32.2661	9728.45	0.415371	484.7	28.2015	5945.96	0.438423	550.6	24.4817	3645.66	0.312684
433	Concrete confined	368.497	116.184	101.6	168.3	43.7046	23094.2	0.828628	212.7	41.2583	21236.7	0.773909	274.7	38.4371	18170.3	0.933234	365.3	34.1575	12353.7	0.418144	437.3	30.5234	8111.55	0.471664	499.7	27.1889	5373.32	0.396616
434	Concrete confined	368.497	139.402	101.6	151.6	44.4381	23661.6	0.788652	191.1	42.213	22152	0.731711	248.4	39.4147	19609.8	0.892273	333.1	35.5143	14472.8	0.405998	401.1	32.1956	10121.8	0.475024	461	29.1221	6960.37	0.427686
435	Concrete confined	368.497	162.62	101.6	139.3	44.908	24026.4	0.749669	175.1	43.0654	22835.4	0.688756	227.7	40.1534	20600.9	0.851029	307.8	36.5349	16130.2	0.387246	373.2	33.4269	11845.4	0.464442	430.5	30.5741	8466.73	0.434329
436	Concrete confined	368.497	185.838	101.6	130.7	45.2025	24258.7	0.71128	163.4	43.6206	23270.2	0.646812	212.5	40.6785	21244.7	0.809753	288.2	37.2984	17363.6	0.364932	351.2	34.3633	13275.7	0.446974	406.9	31.6559	9780.76	0.427489
437	Concrete confined	368.497	209.055	101.6	124.7	45.3917	24414.6	0.673224	155	43.9849	23553.3	0.605452	200.7	41.0759	21696.5	0.768556	272.8	37.8817	18280.4	0.340692	333.4	35.0991	14452.9	0.425846	387.8	32.5054	10927.6	0.4138
438	Steel	251.897	228.6	101.6	122.1	413.686	199948	0	151.4	413.686	199948	0	195.4	413.686	199948	0	265.6	413.686	199948	0	325	413.686	199948	0	378.7	413.686	199948	0
439	Concrete confined	368.497	248.145	101.6	120.8	45.5077	24549.8	0.609651	149.6	44.2044	23723.8	0.536677	192.6	41.5312	22082.1	0.697998	261.8	38.2894	18900	0.295574	320.1	35.6361	15330.2	0.382155	373.1	33.1436	11851.8	0.376097
440	Concrete confined	368.497	271.362	101.6	119.1	45.5566	24606.9	0.571958	147.1	44.3021	23799.9	0.495942	189	41.7327	22248.1	0.656379	256.1	38.4977	19208.2	0.268588	312.8	35.9263	15806.8	0.355916	364.5	33.5108	12405.6	0.353367
441	Concrete confined	368.497	294.58	101.6	118.3	45.5792	24633.5	0.534315	145.9	44.3482	23835.8	0.455285	187.2	41.8314	22328.9	0.615037	253	38.6101	19372	0.240983	308.6	36.0917	16078.7	0.328505	359.4	33.7263	12737.6	0.328396
442	Concrete confined	368.497	317.798	101.6	118	45.5877	24643.4	0.496694	145.5	44.3634	23847.6	0.414668	186.5	41.8694	22359.9	0.573834	251.6	38.6607	19445	0.21298	306.3	36.1819	16226.7	0.300418	356.6	33.844	12920.8	0.302072
443	Concrete confined	368.497	341.016	101.6	118.2	45.582	24636.8	0.459087	145.7	44.3558	23841.7	0.374062	186.7	41.8586	22351.1	0.532709	251.5	38.6643	19450.2	0.184651	305.6	36.2093	16271.6	0.271749	355.5	33.8901	12992.9	0.274762
444	Concrete confined	368.497	364.234	101.6	118.7	45.5679	24620.2	0.421479	146.4	44.3291	23820.9	0.33345	187.7	41.8041	22306.6	0.491621	252.4	38.6318	19403.4	0.156045	306.5	36.1741	16213.8	0.242447	356	33.8692	12960.2	0.246477
445	Concrete confined	368.497	387.452	101.6	119.5	45.5452	24593.6	0.383869	147.5	44.2867	23787.8	0.292824	189.3	41.7161	22234.5	0.450529	254	38.5739	19319.5	0.127215	308.2	36.1074	16104.4	0.21278	357.4	33.8105	12868.4	0.217588
446	Concrete confined	368.497	410.67	101.6	120.8	45.5077	24549.8	0.346251	149	44.2281	23742.2	0.25217	191.3	41.6046	22142.7	0.409407	256.1	38.4977	19208.2	0.0981946	310.5	36.017	15956	0.182787	359.4	33.7263	12737.6	0.188226
447	Steel	251.897	430.214	101.6	121.5	413.686	199948	0	150	413.686	199948	0	192.4	413.686	199948	0	257.5	413.686	199948	0	311.7	413.686	199948	0	360.5	413.686	199948	0
448	Concrete unconfined	2653.51	521.745	101.6	122.2	33.2534	24501.8	0.455461	151	32.3669	23680.4	0.276469	193.3	30.5477	22049.1	0.529065	258.7	28.3769	19068.9	0.126461	312.6	26.5502	15819.8	0.281021	361	24.7898	12633.2	0.328367
449	Concrete unconfined	135.238	609.6	101.6	122.7	33.2402	24484.6	0.222465	151.7	32.342	23658.5	0.115089	193.9	30.5172	22020.6	0.271709	259.3	28.3574	19036.4	0.0418034	312.9	26.5397	15800.3	0.0998749	361.4	24.7748	12607.1	0.154642
450	Concrete unconfined	2351.16	687.93	101.6	118.8	33.3404	24616.9	0.0880475	146.6	32.5201	23814.9	0.0435207	188.1	30.8064	22288.7	0.0422578	251.8	28.6004	19434.6	0	305.3	26.806	16290.8	0.0165435	353.3	25.0774	13137.5	0.00308021
451	Concrete unconfined	2351.16	836.07	101.6	117.6	33.3702	24656.5	0	144.9	32.5775	23865.4	0	185.7	30.9223	22395.1	0	248.7	28.6999	19594.5	0	301.7	26.9311	16520.5	0	349.4	25.2219	13394.3	0
452	Concrete unconfined	135.238	914.4	101.6	120	33.3101	24576.8	0	147.9	32.4755	23775.7	0	188.8	30.7721	22257.1	0	252.6	28.5746	19392.9	0	305.3	26.806	16290.8	0	352.9	25.0922	13163.8	0
453	Concrete unconfined	2351.16	992.73	101.6	117.7	33.3678	24653.2	0	145	32.5742	23862.4	0	185.9	30.9128	22386.3	0	248.7	28.6999	19594.5	0	301.7	26.9311	16520.5	0	349.3	25.2256	13400.9	0
454	Concrete unconfined	2351.16	1140.87	101.6	117.7	33.3678	24653.2	0	145	32.5742	23862.4	0	185.9	30.9128	22386.3	0	248.8	28.6967	19589.4	0	301.8	26.9277	16514.2	0	349.4	25.2219	13394.3	0
455	Concrete unconfined	135.238	1219.2	101.6	120	33.3101	24576.8	0	147.9	32.4755	23775.7	0	188.9	30.7672	22252.6	0	252.6	28.5746	19392.9	0	305.4	26.8025	16284.4	0	353	25.0885	13157.2	0
456	Concrete unconfined	2351.16	1297.53	101.6	117.7	33.3678	24653.2	0	145	32.5742	23862.4	0	185.8	30.9175	22390.7	0	248.7	28.6999	19594.5	0	301.7	26.9311	16520.5	0	349.3	25.2256	13400.9	0
457	Concrete unconfined	2351.16	1445.67	101.6	117.6	33.3702	24656.5	0	144.9	32.5775	23865.4	0	185.7	30.9223	22395.1	0	248.5	28.7064	19604.7	0	301.5	26.9381	16533.2	0	349.1	25.233	13414.1	0
458	Concrete unconfined	135.238	1524	101.6	119.8	33.3152	24583.5	0	147.6	32.4858	23784.8	0	188.5	30.7868	22270.7	0	252.2	28.5875	19413.8	0	304.9	26.8199	16316.5	0	352.5	25.1071	13190.1	0
459	Concrete unconfined	2351.16	1602.33	101.6	117.6	33.3702	24656.5	0	144.9	32.5775	23865.4	0	185.7	30.9223	22395.1	0	248.5	28.7064	19604.7	0	301.5	26.9381	16533.2	0	349.1	25.233	13414.1	0
460	Concrete unconfined	2351.16	1750.47	101.6	117.7	33.3678	24653.2	0	145	32.5742	23862.4	0	185.8	30.9175	22390.7	0	248.7	28.6999	19594.5	0	301.7	26.9311	16520.5	0	349.3	25.2256	13400.9	0
461	Concrete unconfined	135.238	1828.8	101.6	120	33.3101	24576.8	0	147.9	32.4755	23775.7	0	188.9	30.7672	22252.6	0	252.6	28.5746	19392.9	0	305.4	26.8025	16284.4	0	353	25.0885	13157.2	0
462	Concrete unconfined	2351.16	1907.13	101.6	117.7	33.3678	24653.2	0	145	32.5742	23862.4	0	185.9	30.9128	22386.3	0	248.8	28.6967	19589.4	0	301.8	26.9277	16514.2	0	349.4	25.2219	13394.3	0
463	Concrete unconfined	2351.16	2055.27	101.6	117.7	33.3678	24653.2	0	145	32.5742	23862.4	0	185.9	30.9128	22386.3	0	248.7	28.6999	19594.5	0	301.7	26.9311	16520.5	0	349.3	25.2256	13400.9	0
464	Concrete unconfined	135.238	2133.6	101.6	120	33.3101	24576.8	0	147.9	32.4755	23775.7	0	188.8	30.7721	22257.1	0	252.6	28.5746	19392.9	0	305.3	26.806	16290.8	0	352.9	25.0922	13163.8	0
465	Concrete unconfined	2351.16	2211.93	101.6	117.6	33.3702	24656.5	0	144.9	32.5775	23865.4	0	185.7	30.9223	22395.1	0	248.7	28.6999	19594.5	0	301.7	26.9311	16520.5	0	349.4	25.2219	13394.3	0
466	Concrete unconfined	2351.16	2360.07	101.6	118.8	33.3404	24616.9	0	146.6	32.5201	23814.9	0	188.1	30.8064	22288.7	0	251.8	28.6004	19434.6	0	305.3	26.806	16290.8	0	353.3	25.0774	13137.5	0
467	Concrete unconfined	135.238	2438.4	101.6	122.7	33.2402	24484.6	0.0186393	151.7	32.342	23658.5	0.00518792	193.9	30.5172	22020.6	0.0160978	259.3	28.3574	19036.4	0.0398368	312.9	26.5397	15800.3	0	361.4	24.7748	12607.1	0.024597
468	Concrete unconfined	2653.51	2526.26	101.6	122.2	33.2534	24501.8	0.118506	151	32.3669	23680.4	0.0842279	193.3	30.5477	22049.1	0.092372	258.7	28.3769	19068.9	0.123529	312.6	26.5502	15819.8	0.0349802	361	24.7898	12633.2	0.0908643
469	Steel	251.897	2617.79	101.6	121.5	413.686	199948	0	150	413.686	199948	0	192.4	413.686	199948	0	257.5	413.686	199948	0	311.7	413.686	199948	0	360.5	413.686	199948	0
470	Concrete confined	368.497	2637.33	101.6	120.8	45.5077	24549.8	0.156739	149	44.2281	23742.2	0.0864316	191.3	41.6046	22142.7	0.0801865	256.1	38.4977	19208.2	0.0965845	310.5	36.017	15956	0.00223072	359.4	33.7263	12737.6	0
471	Concrete confined	368.497	2660.55	101.6	119.5	45.5452	24593.6	0.199691	147.5	44.2867	23787.8	0.122712	189.3	41.7161	22234.5	0.112753	254	38.5739	19319.5	0.125649	308.2	36.1074	16104.4	0.0258487	357.4	33.8105	12868.4	0
472	Concrete confined	368.497	2683.77	101.6	118.7	45.5679	24620.2	0.242616	146.4	44.3291	23820.9	0.15895	187.7	41.8041	22306.6	0.145249	252.4	38.6318	19403.4	0.154523	306.5	36.1741	16213.8	0.0490995	356	33.8692	12960.2	0.011375
473	Concrete confined	368.497	2706.98	101.6	118.2	45.582	24636.8	0.285528	145.7	44.3558	23841.7	0.195158	186.7	41.8586	22351.1	0.177677	251.5	38.6643	19450.2	0.183172	305.6	36.2093	16271.6	0.0719203	355.5	33.8901	12992.9	0.0264284
474	Concrete confined	368.497	2730.2	101.6	118	45.5877	24643.4	0.328429	145.5	44.3634	23847.6	0.231344	186.5	41.8694	22359.9	0.210051	251.6	38.6607	19445	0.211545	306.3	36.1819	16226.7	0.0939695	356.6	33.844	12920.8	0.0402704
475	Concrete confined	368.497	2753.42	101.6	118.3	45.5792	24633.5	0.371333	145.9	44.3482	23835.8	0.267517	187.2	41.8314	22328.9	0.242393	253	38.6101	19372	0.23959	308.6	36.0917	16078.7	0.115278	359.4	33.7263	12737.6	0.0535999
476	Concrete confined	368.497	2776.64	101.6	119.1	45.5566	24606.9	0.414248	147.1	44.3021	23799.9	0.303691	189	41.7327	22248.1	0.274729	256.1	38.4977	19208.2	0.267237	312.8	35.9263	15806.8	0.1357	364.5	33.5108	12405.6	0.0652368
477	Concrete confined	368.497	2799.86	101.6	120.8	45.5077	24549.8	0.457192	149.6	44.2044	23723.8	0.339885	192.6	41.5312	22082.1	0.307087	261.8	38.2894	18900	0.294263	320.1	35.6361	15330.2	0.15458	373.1	33.1436	11851.8	0.0738399
478	Steel	251.897	2819.4	101.6	122.1	413.686	199948	0	151.4	413.686	199948	0	195.4	413.686	199948	0	265.6	413.686	199948	0	325	413.686	199948	0	378.7	413.686	199948	0
479	Concrete confined	368.497	2838.94	101.6	124.7	45.3917	24414.6	0.529581	155	43.9849	23553.3	0.400933	200.7	41.0759	21696.5	0.361683	272.8	37.8817	18280.4	0.339449	333.4	35.0991	14452.9	0.185553	387.8	32.5054	10927.6	0.0871409
480	Concrete confined	368.497	2862.16	101.6	130.7	45.2025	24258.7	0.572785	163.4	43.6206	23270.2	0.437406	212.5	40.6785	21244.7	0.392695	288.2	37.2984	17363.6	0.363725	351.2	34.3633	13275.7	0.19759	406.9	31.6559	9780.76	0.0831483
481	Concrete confined	368.497	2885.38	101.6	139.3	44.908	24026.4	0.616249	175.1	43.0654	22835.4	0.474192	227.7	40.1534	20600.9	0.423193	307.8	36.5349	16130.2	0.386075	373.2	33.4269	11845.4	0.204786	430.5	30.5741	8466.73	0.069617
482	Concrete confined	368.497	2908.6	101.6	151.6	44.4381	23661.6	0.660194	191.1	42.213	22152	0.511538	248.4	39.4147	19609.8	0.452593	333.1	35.5143	14472.8	0.404857	401.1	32.1956	10121.8	0.203036	461	29.1221	6960.37	0.0375283
483	Concrete confined	368.497	2931.82	101.6	168.3	43.7046	23094.2	0.704959	212.7	41.2583	21236.7	0.547696	274.7	38.4371	18170.3	0.48022	365.3	34.1575	12353.7	0.417023	437.3	30.5234	8111.55	0.183408	499.7	27.1889	5373.32	0
484	Concrete confined	368.497	2955.03	101.6	192.1	42.4588	22105.5	0.751427	242	40.221	19930.2	0.581276	309.9	37.0607	15994.8	0.503673	407.8	32.2661	9728.45	0.414261	484.7	28.2015	5945.96	0.125791	550.6	24.4817	3645.66	0
485	Concrete confined	368.497	2978.25	101.6	227.5	41.036	20609.8	0.795567	283.8	38.6458	17630.8	0.611321	360.3	34.9538	12678.9	0.515235	466.7	29.4481	6703.93	0.371767	551.7	24.645	3615.13	0	619.6	20.4798	2154.07	0
486	Concrete confined	368.497	3001.47	101.6	282.3	38.987	17721.1	0.835477	353.6	35.7663	13117.8	0.625555	449.1	30.839	7521.35	0.468237	568.8	23.9724	3172.33	0.144225	660.4	18.0781	1575.25	0	733.8	12.8017	957.227	0
487	Steel	251.897	3021.01	101.6	332.4	413.686	199948	0	414.2	413.686	199948	0	524.1	407.883	199322	0	656.6	375.982	195877	0	744.1	354.915	193603	0	823.6	335.774	191537	0
488	Concrete unconfined	302.348	3038.47	101.6	420	22.4939	9036.2	1	525.2	17.9979	4426.7	1	658	11.5883	1604.83	1	808.4	3.73227	595.346	0.928661	884.3	3.00888	426.779	0.554963	948.4	2.39796	322.469	0.310879
489	Concrete unconfined	223.811	9.525	115.41	433.2	21.958	8324.4	1	541.8	17.2416	3899.38	1	675.6	10.6769	1398.7	1	821.9	3.60361	560.487	0.926964	895.5	2.90214	406.574	1	956.7	2.31885	310.702	1
490	Concrete confined	186.465	26.9856	115.41	327.7	37.143	14829.8	0.975123	408.5	33.2782	9687.87	0.893035	516.8	27.3332	4719.59	0.983619	648.8	19.0711	1722.94	0	735.7	12.7882	946.862	0	811.4	7.33469	587.379	0
491	Concrete confined	272.778	46.5302	115.41	267.1	39.5747	18605.5	0.948467	334.8	36.5727	14360.2	0.886376	424.8	32.0176	8772.75	1	540.4	25.5763	3941.34	0.241435	628.5	20.1205	2012.74	0.0622384	700.5	15.2026	1146.48	0
492	Concrete confined	272.778	69.7481	115.41	210.8	41.6217	21312.4	0.910739	263.9	39.4097	18784.2	0.854626	335.5	36.0107	14313.9	1	437.3	30.8839	8111.55	0.414689	517.9	26.4812	4680.19	0.40867	583.7	22.6128	2831.43	0.245236
493	Concrete confined	272.778	92.966	115.41	176.4	43.3077	22783.9	0.867911	222.1	40.9316	20846.3	0.815071	286.9	37.9689	17442.9	0.974954	377.9	33.6088	11546.6	0.43983	451.8	29.8294	7391.04	0.486446	513.2	26.4896	4850.8	0.402569
494	Concrete confined	272.778	116.184	115.41	155	44.2978	23553.3	0.826914	195.2	41.9767	21958.3	0.773478	253.2	39.2395	19361.5	0.934115	337.7	35.3244	14168.2	0.43325	405.7	31.9878	9850.75	0.50201	464.3	28.9613	6810.93	0.45379
495	Concrete confined	272.778	139.402	115.41	140	44.8829	24006.7	0.787492	175.6	43.0404	22815.6	0.729737	228.2	40.1359	20578.5	0.892686	307.1	36.5626	16175.3	0.416484	371.3	33.5089	11967	0.495597	427.2	30.7275	8642.99	0.467246
496	Concrete confined	272.778	162.62	115.41	129.1	45.2542	24300.1	0.748852	161.1	43.7231	23350	0.687384	208.7	40.8075	21394.8	0.851246	283.3	37.4856	17661	0.395077	344.6	34.6384	13711.4	0.479704	398.2	32.0457	10294.7	0.463411
497	Concrete confined	272.778	185.838	115.41	121.5	45.4873	24525.9	0.710674	150.7	44.1606	23689.8	0.645831	194.3	41.4341	22001.5	0.808907	264.5	38.19	18750.9	0.371311	323.4	35.5039	15113.3	0.459119	375.8	33.0274	11679.7	0.450321
498	Concrete confined	272.778	209.055	115.41	117.1	45.6128	24672.9	0.672803	144.8	44.39	23868.3	0.604818	186.2	41.8856	22373.1	0.766462	253.9	38.5775	19324.7	0.345286	311.6	35.9737	15884.7	0.434229	363.3	33.5616	12483.5	0.429513
499	Concrete confined	186.465	228.6	115.41	115.8	45.6485	24714.9	0.641083	143	44.4573	23920.9	0.570547	183.7	42.0193	22481.8	0.731513	250.6	38.6968	19496.9	0.322134	307.5	36.1349	16149.5	0.411215	359.1	33.739	12757.2	0.408231
500	Concrete confined	272.778	248.145	115.41	112.2	45.7445	24828.4	0.609286	138.2	44.6308	24057.1	0.536182	176.9	42.3695	22763.9	0.696147	241	39.0398	19979.1	0.300345	296.3	36.5701	16861.5	0.390489	346.8	34.2521	13566	0.391174
501	Concrete confined	272.778	271.362	115.41	108.5	45.8384	24940.2	0.571585	133.1	44.8056	24195.6	0.495477	169.6	42.7241	23046	0.654454	230.5	39.4084	20474.5	0.274216	283.7	37.0506	17636.8	0.365421	332.8	34.8249	14492.6	0.370028
502	Concrete confined	272.778	294.58	115.41	107.2	45.8703	24978.4	0.533991	131.3	44.8651	24243.1	0.454929	167.1	42.8406	23138.1	0.613332	226.5	39.547	20654.3	0.246835	278.7	37.2386	17935.5	0.338155	327	35.0587	14876	0.344974
503	Concrete confined	272.778	317.798	115.41	106.6	45.8849	24995.8	0.496427	130.5	44.8911	24263.9	0.414427	165.9	42.8956	23181.4	0.572353	224.6	39.6125	20738	0.219083	276	37.3395	18094.4	0.310297	323.5	35.1988	15106.8	0.318956
504	Concrete confined	272.778	341.016	115.41	106.7	45.8825	24992.9	0.458881	130.5	44.8911	24263.9	0.373943	165.7	42.9047	23188.6	0.531456	224.2	39.6263	20755.4	0.191049	274.9	37.3805	18158.7	0.282024	321.8	35.2666	15218.5	0.292204
505	Concrete confined	272.778	364.234	115.41	107	45.8752	24984.2	0.421333	131.1	44.8716	24248.3	0.333455	166.4	42.8727	23163.4	0.490601	224.9	39.6022	20724.8	0.162787	275	37.3768	18152.8	0.253416	321.5	35.2786	15238.2	0.264862
506	Concrete confined	272.778	387.452	115.41	107.7	45.8581	24963.8	0.383787	132.1	44.8388	24222.1	0.292959	168	42.799	23105.2	0.449761	226.4	39.5505	20658.8	0.134333	276.2	37.3321	18082.7	0.224471	322.5	35.2387	15172.5	0.236933
507	Concrete confined	272.778	410.67	115.41	110.6	45.7857	24877.4	0.346237	135.9	44.7108	24120.3	0.252402	173.6	42.5326	22894	0.408977	233.2	39.3143	20350.3	0.104563	284	37.0393	17618.7	0.193285	330.7	34.9098	14631.6	0.205382
508	Concrete confined	186.465	430.214	115.41	113.5	45.7104	24788	0.314603	139.8	44.5739	24012.4	0.218194	178.5	42.2889	22699.3	0.374548	239.8	39.0823	20037.5	0.0790897	290.9	36.7773	17197.5	0.16661	338	34.6136	14148.3	0.178155
509	Concrete unconfined	1964.25	521.745	115.41	109.8	33.5535	24901.5	0.455461	135	32.8928	24144.7	0.276469	172.3	31.531	22944	0.529065	230.9	29.2623	20456.2	0.130142	280.8	27.6453	17810.8	0.287364	326.7	26.049	14895.8	0.338454
510	Concrete unconfined	100.109	609.6	115.41	107.2	33.6105	24978.4	0.222465	131.6	32.9937	24235.2	0.115089	167.3	31.7416	23130.8	0.271709	224	29.4759	20764.1	0.0465105	272.5	27.9229	18297.7	0.108296	317.5	26.3771	15500.4	0.168093
511	Concrete unconfined	1740.44	687.93	115.41	106.2	33.6319	25007.3	0.0880475	130.2	33.0342	24271.7	0.0435207	165.2	31.8273	23206.5	0.0422578	222.1	29.5343	20846.3	0	270.5	27.9893	18412.6	0.0237238	315.4	26.4514	15637.6	0.0149114
512	Concrete unconfined	1740.44	836.07	115.41	105.3	33.6509	25033.1	0	128.9	33.0712	24305.2	0	163.5	31.8956	23266.7	0	219.9	29.6017	20940.1	0	267.8	28.0786	18566.1	0	312.4	26.5573	15832.8	0
513	Concrete unconfined	100.109	914.4	115.41	105.8	33.6404	25018.8	0	129.7	33.0485	24284.6	0	164.8	31.8435	23220.8	0	220.7	29.5772	20906.1	0	268.7	28.0489	18515.1	0	313.1	26.5326	15787.3	0
514	Concrete unconfined	1740.44	992.73	115.41	105.3	33.6509	25033.1	0	128.9	33.0712	24305.2	0	163.4	31.8996	23270.2	0	219.8	29.6047	20944.3	0	267.6	28.0852	18577.4	0	312.1	26.5678	15852.2	0
515	Concrete unconfined	1740.44	1140.87	115.41	105.3	33.6509	25033.1	0	128.9	33.0712	24305.2	0	163.5	31.8956	23266.7	0	219.8	29.6047	20944.3	0	267.7	28.0819	18571.7	0	312.2	26.5643	15845.8	0
516	Concrete unconfined	100.109	1219.2	115.41	105.8	33.6404	25018.8	0	129.8	33.0456	24282.1	0	164.9	31.8395	23217.2	0	220.8	29.5742	20901.9	0	268.9	28.0423	18503.7	0	313.3	26.5256	15774.3	0
517	Concrete unconfined	1740.44	1297.53	115.41	105.3	33.6509	25033.1	0	128.9	33.0712	24305.2	0	163.4	31.8996	23270.2	0	219.7	29.6078	20948.5	0	267.6	28.0852	18577.4	0	312.1	26.5678	15852.2	0
518	Concrete unconfined	1740.44	1445.67	115.41	105.2	33.653	25035.9	0	128.8	33.074	24307.8	0	163.3	31.9036	23273.7	0	219.6	29.6109	20952.7	0	267.4	28.0918	18588.6	0	311.9	26.5749	15865.2	0
519	Concrete unconfined	100.109	1524	115.41	105.7	33.6425	25021.7	0	129.6	33.0513	24287.2	0	164.7	31.8475	23224.3	0	220.6	29.5803	20910.4	0	268.5	28.0555	18526.4	0	313	26.5361	15793.8	0
520	Concrete unconfined	1740.44	1602.33	115.41	105.2	33.653	25035.9	0	128.8	33.074	24307.8	0	163.3	31.9036	23273.7	0	219.6	29.6109	20952.7	0	267.4	28.0918	18588.6	0	311.9	26.5749	15865.2	0
521	Concrete unconfined	1740.44	1750.47	115.41	105.3	33.6509	25033.1	0	128.9	33.0712	24305.2	0	163.4	31.8996	23270.2	0	219.7	29.6078	20948.5	0	267.6	28.0852	18577.4	0	312.1	26.5678	15852.2	0
522	Concrete unconfined	100.109	1828.8	115.41	105.8	33.6404	25018.8	0	129.8	33.0456	24282.1	0	164.9	31.8395	23217.2	0	220.8	29.5742	20901.9	0	268.9	28.0423	18503.7	0	313.3	26.5256	15774.3	0
523	Concrete unconfined	1740.44	1907.13	115.41	105.3	33.6509	25033.1	0	128.9	33.0712	24305.2	0	163.5	31.8956	23266.7	0	219.8	29.6047	20944.3	0	267.7	28.0819	18571.7	0	312.2	26.5643	15845.8	0
524	Concrete unconfined	1740.44	2055.27	115.41	105.3	33.6509	25033.1	0	128.9	33.0712	24305.2	0	163.4	31.8996	23270.2	0	219.8	29.6047	20944.3	0	267.6	28.0852	18577.4	0	312.1	26.5678	15852.2	0
525	Concrete unconfined	100.109	2133.6	115.41	105.8	33.6404	25018.8	0	129.7	33.0485	24284.6	0	164.8	31.8435	23220.8	0	220.7	29.5772	20906.1	0	268.7	28.0489	18515.1	0	313.1	26.5326	15787.3	0
526	Concrete unconfined	1740.44	2211.93	115.41	105.3	33.6509	25033.1	0	128.9	33.0712	24305.2	0	163.5	31.8956	23266.7	0	219.9	29.6017	20940.1	0	267.8	28.0786	18566.1	0	312.4	26.5573	15832.8	0
527	Concrete unconfined	1740.44	2360.07	115.41	106.2	33.6319	25007.3	0	130.2	33.0342	24271.7	0	165.2	31.8273	23206.5	0	222.1	29.5343	20846.3	0	270.5	27.9893	18412.6	0	315.4	26.4514	15637.6	0
528	Concrete unconfined	100.109	2438.4	115.41	107.2	33.6105	24978.4	0.0186393	131.6	32.9937	24235.2	0.00518792	167.3	31.7416	23130.8	0.0160978	224	29.4759	20764.1	0.0445477	272.5	27.9229	18297.7	0	317.5	26.3771	15500.4	0.0387939
529	Concrete unconfined	1964.25	2526.26	115.41	109.8	33.5535	24901.5	0.118506	135	32.8928	24144.7	0.0842279	172.3	31.531	22944	0.092372	230.9	29.2623	20456.2	0.127215	280.8	27.6453	17810.8	0.042026	326.7	26.049	14895.8	0.102054
530	Concrete confined	186.465	2617.79	115.41	113.5	45.7104	24788	0.120856	139.8	44.5739	24012.4	0.0565113	178.5	42.2889	22699.3	0.0540561	239.8	39.0823	20037.5	0.0774522	290.9	36.7773	17197.5	0	338	34.6136	14148.3	0
531	Concrete confined	272.778	2637.33	115.41	110.6	45.7857	24877.4	0.157023	135.9	44.7108	24120.3	0.0871245	173.6	42.5326	22894	0.0815943	233.2	39.3143	20350.3	0.102965	284	37.0393	17618.7	0.0147439	330.7	34.9098	14631.6	0
532	Concrete confined	272.778	2660.55	115.41	107.7	45.8581	24963.8	0.199933	132.1	44.8388	24222.1	0.123386	168	42.799	23105.2	0.114171	226.4	39.5505	20658.8	0.132781	276.2	37.3321	18082.7	0.0399852	322.5	35.2387	15172.5	0.019054
533	Concrete confined	272.778	2683.77	115.41	107	45.8752	24984.2	0.24278	131.1	44.8716	24248.3	0.159499	166.4	42.8727	23163.4	0.146436	224.9	39.6022	20724.8	0.161278	275	37.3768	18152.8	0.0625387	321.5	35.2786	15238.2	0.0340265
534	Concrete confined	272.778	2706.98	115.41	106.7	45.8825	24992.9	0.285615	130.5	44.8911	24263.9	0.195588	165.7	42.9047	23188.6	0.178634	224.2	39.6263	20755.4	0.189583	274.9	37.3805	18158.7	0.0846758	321.8	35.2666	15218.5	0.0482694
535	Concrete confined	272.778	2730.2	115.41	106.6	45.8849	24995.8	0.328444	130.5	44.8911	24263.9	0.231658	165.9	42.8956	23181.4	0.210792	224.6	39.6125	20738	0.21766	276	37.3395	18094.4	0.106391	323.5	35.1988	15106.8	0.061749
536	Concrete confined	272.778	2753.42	115.41	107.2	45.8703	24978.4	0.371277	131.3	44.8651	24243.1	0.267717	167.1	42.8406	23138.1	0.24293	226.5	39.547	20654.3	0.245454	278.7	37.2386	17935.5	0.127557	327	35.0587	14876	0.0749902
537	Concrete confined	272.778	2776.64	115.41	108.5	45.8384	24940.2	0.414126	133.1	44.8056	24195.6	0.303782	169.6	42.7241	23046	0.275068	230.5	39.4084	20474.5	0.272876	283.7	37.0506	17636.8	0.147918	332.8	34.8249	14492.6	0.0870026
538	Concrete confined	272.778	2799.86	115.41	112.2	45.7445	24828.4	0.457031	138.2	44.6308	24057.1	0.339874	176.9	42.3695	22763.9	0.307216	241	39.0398	19979.1	0.299044	296.3	36.5701	16861.5	0.165343	346.8	34.2521	13566	0.0936868
539	Concrete confined	186.465	2819.4	115.41	115.8	45.6485	24714.9	0.493199	143	44.4573	23920.9	0.370317	183.7	42.0193	22481.8	0.334384	250.6	38.6968	19496.9	0.320866	307.5	36.1349	16149.5	0.179444	359.1	33.739	12757.2	0.098155
540	Concrete confined	272.778	2838.94	115.41	117.1	45.6128	24672.9	0.529341	144.8	44.39	23868.3	0.40078	186.2	41.8856	22373.1	0.361627	253.9	38.5775	19324.7	0.344051	311.6	35.9737	15884.7	0.196494	363.3	33.5616	12483.5	0.108153
541	Concrete confined	272.778	2862.16	115.41	121.5	45.4873	24525.9	0.572404	150.7	44.1606	23689.8	0.437088	194.3	41.4341	22001.5	0.394154	264.5	38.19	18750.9	0.370115	323.4	35.5039	15113.3	0.213432	375.8	33.0274	11679.7	0.113807
542	Concrete confined	272.778	2885.38	115.41	129.1	45.2542	24300.1	0.615697	161.1	43.7231	23350	0.47366	208.7	40.8075	21394.8	0.4258	283.3	37.4856	17661	0.393919	344.6	34.6384	13711.4	0.224575	398.2	32.0457	10294.7	0.10867
543	Concrete confined	272.778	2908.6	115.41	140	44.8829	24006.7	0.659365	175.6	43.0404	22815.6	0.510675	228.2	40.1359	20578.5	0.455899	307.1	36.5626	16175.3	0.415358	371.3	33.5089	11967	0.229478	427.2	30.7275	8642.99	0.0905819
544	Concrete confined	272.778	2931.82	115.41	155	44.2978	23553.3	0.703681	195.2	41.9767	21958.3	0.548489	253.2	39.2395	19361.5	0.484737	337.7	35.3244	14168.2	0.432149	405.7	31.9878	9850.75	0.222025	464.3	28.9613	6810.93	0.0485125
545	Concrete confined	272.778	2955.03	115.41	176.4	43.3077	22783.9	0.749308	222.1	40.9316	20846.3	0.583684	286.9	37.9689	17442.9	0.51058	377.9	33.6088	11546.6	0.438746	451.8	29.8294	7391.04	0.186392	513.2	26.4896	4850.8	0
546	Concrete confined	272.778	2978.25	115.41	210.8	41.6217	21312.4	0.796214	263.9	39.4097	18784.2	0.615269	335.5	36.0107	14313.9	0.527786	437.3	30.8839	8111.55	0.413598	517.9	26.4812	4680.19	0.0716773	583.7	22.6128	2831.43	0
547	Concrete confined	272.778	3001.47	115.41	267.1	39.5747	18605.5	0.837224	334.8	36.5727	14360.2	0.634018	424.8	32.0176	8772.75	0.498403	540.4	25.5763	3941.34	0.240216	628.5	20.1205	2012.74	0	700.5	15.2026	1146.48	0
548	Concrete confined	186.465	3021.01	115.41	327.7	37.143	14829.8	0.865397	408.5	33.2782	9687.87	0.622062	516.8	27.3332	4719.59	0.372094	648.8	19.0711	1722.94	0	735.7	12.7882	946.862	0	811.4	7.33469	587.379	0
549	Concrete unconfined	223.811	3038.47	115.41	433.2	21.958	8324.4	1	541.8	17.2416	3899.38	1	675.6	10.6769	1398.7	1	821.9	3.60361	560.487	0.925281	895.5	2.90214	406.574	0.553143	956.7	2.31885	310.702	0.310032
550	Concrete unconfined	223.811	9.525	127.159	452.1	21.1765	7376.67	1	564.1	16.2055	3288.28	1	697.1	9.5435	1177.11	1	836.4	3.46541	525.699	0.923725	906.6	2.79634	387.46	1	963.4	2.25499	301.444	1
551	Concrete confined	186.465	26.9856	127.159	320.2	37.4568	15323.6	0.976441	399.1	33.7185	10240.9	0.898632	504.4	28.0008	5186.42	0.999899	633.9	20.0305	1931.43	0	718.9	14.033	1040.05	0	788.3	8.49543	675.094	0
552	Concrete confined	272.778	46.5302	127.159	251.4	40.1662	19455.4	0.949116	315	37.3974	15663.7	0.890695	398.7	33.2389	10264.8	1	509.4	27.2541	4993.09	0.323403	592.8	22.2883	2641.74	0.224255	662.5	17.7701	1549.76	0
553	Concrete confined	272.778	69.7481	127.159	198.6	42.0757	21791.5	0.910323	248.7	39.9761	19594.5	0.855646	316.4	36.7981	15572.3	1	413.7	31.9943	9389.7	0.440677	490.4	27.9118	5722.14	0.462338	553.7	24.3104	3560.28	0.339285
554	Concrete confined	272.778	92.966	127.159	165.1	43.8539	23210.1	0.866186	207.7	41.4298	21433.5	0.815426	268.1	38.6865	18549.1	0.975831	354.8	34.6071	13038.9	0.454152	424.4	31.1291	8794.51	0.516494	483.4	28.0158	5998.09	0.4566
555	Concrete confined	272.778	116.184	127.159	144.8	44.7051	23868.3	0.825756	181.9	42.7165	22558.4	0.77151	235.4	39.8818	20247.5	0.934361	315.7	36.2205	15618	0.442443	379.9	33.1357	11420.4	0.520471	435.4	30.3449	8209.69	0.488527
556	Concrete confined	272.778	139.402	127.159	131.3	45.1828	24243.1	0.786718	163.9	43.598	23252.6	0.728435	212.2	40.6887	21256.7	0.892702	286.8	37.352	17449	0.422814	347.5	34.5179	13519.7	0.507916	400.1	31.9609	10181.2	0.490776
557	Concrete confined	272.778	162.62	127.159	121.9	45.4755	24512.2	0.748334	151.1	44.1446	23677.3	0.686518	194.5	41.4226	21992	0.850192	264.6	38.1863	18745.3	0.39977	322.1	35.556	15198.8	0.488758	373.1	33.1436	11851.8	0.480257
558	Concrete confined	272.778	185.838	127.159	115	45.6703	24740.6	0.710287	141.7	44.5051	23958.4	0.645213	181.3	42.1451	22583.6	0.806852	246.8	38.8332	19691	0.375091	302.8	36.3185	16450.5	0.465977	352	34.0363	13223	0.463416
559	Concrete confined	272.778	209.055	127.159	110.2	45.7959	24889.5	0.672456	135.2	44.7348	24139.3	0.604284	172.1	42.6052	22951.7	0.76459	234.7	39.2618	20280.4	0.349072	289	36.8497	17314.5	0.441011	337.6	34.6299	14174.8	0.44216
560	Concrete confined	186.465	228.6	127.159	107.4	45.8655	24972.6	0.640712	131.4	44.8618	24240.4	0.570001	166.7	42.859	23152.6	0.729515	227.3	39.5194	20618.7	0.326643	280.6	37.1674	17822.7	0.419012	328.8	34.9864	14757.2	0.422536
561	Concrete confined	272.778	248.145	127.159	104.9	45.9254	25044.4	0.60901	128	44.9709	24328.2	0.535791	161.8	43.0791	23325.9	0.694619	220.2	39.7633	20927.4	0.304168	272.2	37.4808	18315	0.396967	319.7	35.3501	15356.4	0.402887
562	Concrete confined	272.778	271.362	127.159	102.3	45.9854	25116.9	0.571391	124.5	45.0789	24421.6	0.495227	156.8	43.2938	23494.5	0.653374	213	40.0074	21224.7	0.277281	263.4	37.8045	18811.9	0.37047	310	35.7323	15988.3	0.378988
563	Concrete confined	272.778	294.58	127.159	100.7	46.0212	25160.3	0.533825	122.5	45.1386	24491.5	0.454742	153.9	43.4139	23588.7	0.612385	208.5	40.1583	21402.6	0.249994	257.8	38.008	19117.3	0.343272	303.7	35.9775	16393.1	0.353847
564	Concrete confined	272.778	317.798	127.159	99.9	46.0388	25181.7	0.496289	121.5	45.1679	24525.9	0.414301	152.6	43.4667	23630.1	0.571547	206.1	40.2383	21494.9	0.222405	254.6	38.1234	19287.8	0.315586	299.9	36.1242	16634.8	0.327892
565	Concrete confined	272.778	341.016	127.159	99.5	46.0476	25192.3	0.458768	121.2	45.1766	24536.1	0.373878	152.2	43.4828	23642.8	0.530777	205.1	40.2715	21532.9	0.194604	253.1	38.1773	19366.7	0.287556	297.9	36.2011	16761	0.30137
566	Concrete confined	272.778	364.234	127.159	99.6	46.0454	25189.6	0.421252	121.4	45.1708	24529.3	0.333456	152.6	43.4667	23630.1	0.490045	205.5	40.2582	21517.7	0.16657	252.9	38.1845	19377.2	0.259243	297.3	36.2241	16798.7	0.274394
567	Concrete confined	272.778	387.452	127.159	100.3	46.0301	25171	0.383742	122.2	45.1474	24501.8	0.293031	153.8	43.418	23591.9	0.449327	207	40.2083	21460.5	0.138325	254.1	38.1414	19314.2	0.230593	298.1	36.1934	16748.4	0.246932
568	Concrete confined	272.778	410.67	127.159	101.5	46.0034	25138.7	0.346225	124.1	45.0909	24435.7	0.25258	156.5	43.3064	23504.4	0.408619	210	40.1082	21344	0.109757	257.3	38.0261	19144.1	0.201392	301.6	36.0587	16526.9	0.21842
569	Concrete confined	186.465	430.214	127.159	102.5	45.9809	25111.4	0.314637	125.5	45.0485	24391.1	0.218509	158.7	43.2134	23431.4	0.374308	212.9	40.0108	21228.7	0.0855789	260.3	37.9174	18982.1	0.176658	304.6	35.9426	16335.6	0.194299
570	Concrete unconfined	1964.25	521.745	127.159	100.7	33.7442	25160.3	0.455461	123.2	33.2271	24467.2	0.276469	155.4	32.2072	23540.3	0.529065	207.6	29.9736	21437.4	0.132561	254.1	28.5261	19314.2	0.291431	297.6	27.0729	16779.8	0.344936
571	Concrete unconfined	100.109	609.6	127.159	98.9	33.779	25208	0.222465	120.8	33.2896	24549.8	0.115089	151.7	32.342	23658.5	0.271709	202.6	30.1225	21626.6	0.0486832	247.8	28.7288	19640.4	0.112097	290.5	27.3165	17222.2	0.17413
572	Concrete unconfined	1740.44	687.93	127.159	98.2	33.7923	25226.3	0.0880475	119.7	33.3177	24586.9	0.0435207	150.3	32.3917	23702.2	0.0422578	201.5	30.1551	21667.2	0	246.9	28.7576	19686	0.0274332	289.3	27.3574	17296.1	0.0210388
573	Concrete unconfined	1740.44	836.07	127.159	97.4	33.8073	25247	0	118.6	33.3454	24623.5	0	148.8	32.4443	23748.3	0	199.5	30.226	21746.4	0	244.4	28.8373	19811.5	0	286.5	27.4526	17467.2	0
574	Concrete unconfined	100.109	914.4	127.159	97.2	33.811	25252.1	0	118.6	33.3454	24623.5	0	149	32.4374	23742.2	0	198.9	30.2578	21776.5	0	243.2	28.8754	19871	0	285.2	27.4967	17546.2	0
575	Concrete unconfined	1740.44	992.73	127.159	97.3	33.8092	25249.6	0	118.5	33.3479	24626.9	0	148.7	32.4478	23751.4	0	199.3	30.2366	21756.4	0	244.1	28.8468	19826.4	0	286	27.4696	17497.6	0
576	Concrete unconfined	1740.44	1140.87	127.159	97.4	33.8073	25247	0	118.6	33.3454	24623.5	0	148.7	32.4478	23751.4	0	199.4	30.2313	21751.4	0	244.2	28.8437	19821.4	0	286.1	27.4662	17491.6	0
577	Concrete unconfined	100.109	1219.2	127.159	97.3	33.8092	25249.6	0	118.7	33.3429	24620.2	0	149.1	32.4339	23739.1	0	199.1	30.2472	21766.5	0	243.4	28.8691	19861.1	0	285.4	27.4899	17534.1	0
578	Concrete unconfined	1740.44	1297.53	127.159	97.3	33.8092	25249.6	0	118.5	33.3479	24626.9	0	148.7	32.4478	23751.4	0	199.3	30.2366	21756.4	0	244.1	28.8468	19826.4	0	286	27.4696	17497.6	0
579	Concrete unconfined	1740.44	1445.67	127.159	97.3	33.8092	25249.6	0	118.5	33.3479	24626.9	0	148.6	32.4513	23754.4	0	199.2	30.2419	21761.5	0	244	28.85	19831.4	0	285.9	27.473	17503.7	0
580	Concrete unconfined	100.109	1524	127.159	97.2	33.811	25252.1	0	118.6	33.3454	24623.5	0	148.9	32.4408	23745.3	0	198.9	30.2578	21776.5	0	243.2	28.8754	19871	0	285.2	27.4967	17546.2	0
581	Concrete unconfined	1740.44	1602.33	127.159	97.3	33.8092	25249.6	0	118.5	33.3479	24626.9	0	148.6	32.4513	23754.4	0	199.2	30.2419	21761.5	0	244	28.85	19831.4	0	285.9	27.473	17503.7	0
582	Concrete unconfined	1740.44	1750.47	127.159	97.3	33.8092	25249.6	0	118.5	33.3479	24626.9	0	148.7	32.4478	23751.4	0	199.3	30.2366	21756.4	0	244.1	28.8468	19826.4	0	286	27.4696	17497.6	0
583	Concrete unconfined	100.109	1828.8	127.159	97.3	33.8092	25249.6	0	118.7	33.3429	24620.2	0	149.1	32.4339	23739.1	0	199.1	30.2472	21766.5	0	243.4	28.8691	19861.1	0	285.4	27.4899	17534.1	0
584	Concrete unconfined	1740.44	1907.13	127.159	97.4	33.8073	25247	0	118.6	33.3454	24623.5	0	148.7	32.4478	23751.4	0	199.4	30.2313	21751.4	0	244.2	28.8437	19821.4	0	286.1	27.4662	17491.6	0
585	Concrete unconfined	1740.44	2055.27	127.159	97.3	33.8092	25249.6	0	118.5	33.3479	24626.9	0	148.7	32.4478	23751.4	0	199.3	30.2366	21756.4	0	244.1	28.8468	19826.4	0	286	27.4696	17497.6	0
586	Concrete unconfined	100.109	2133.6	127.159	97.2	33.811	25252.1	0	118.6	33.3454	24623.5	0	149	32.4374	23742.2	0	198.9	30.2578	21776.5	0	243.2	28.8754	19871	0	285.2	27.4967	17546.2	0
587	Concrete unconfined	1740.44	2211.93	127.159	97.4	33.8073	25247	0	118.6	33.3454	24623.5	0	148.8	32.4443	23748.3	0	199.5	30.226	21746.4	0	244.4	28.8373	19811.5	0	286.5	27.4526	17467.2	0
588	Concrete unconfined	1740.44	2360.07	127.159	98.2	33.7923	25226.3	0	119.7	33.3177	24586.9	0	150.3	32.3917	23702.2	0	201.5	30.1551	21667.2	0	246.9	28.7576	19686	0	289.3	27.3574	17296.1	0.00321753
589	Concrete unconfined	100.109	2438.4	127.159	98.9	33.779	25208	0.0186393	120.8	33.2896	24549.8	0.00518792	151.7	32.342	23658.5	0.0160978	202.6	30.1225	21626.6	0.0467221	247.8	28.7288	19640.4	0.0016453	290.5	27.3165	17222.2	0.045165
590	Concrete unconfined	1964.25	2526.26	127.159	100.7	33.7442	25160.3	0.118506	123.2	33.2271	24467.2	0.0842279	155.4	32.2072	23540.3	0.092372	207.6	29.9736	21437.4	0.129637	254.1	28.5261	19314.2	0.0465445	297.6	27.0729	16779.8	0.109245
591	Concrete confined	186.465	2617.79	127.159	102.5	45.9809	25111.4	0.121184	125.5	45.0485	24391.1	0.0572637	158.7	43.2134	23431.4	0.0555593	212.9	40.0108	21228.7	0.0839543	260.3	37.9174	18982.1	0.00508587	304.6	35.9426	16335.6	0.00206298
592	Concrete confined	272.778	2637.33	127.159	101.5	46.0034	25138.7	0.157242	124.1	45.0909	24435.7	0.0876589	156.5	43.3064	23504.4	0.0827193	210	40.1082	21344	0.108169	257.3	38.0261	19144.1	0.0245807	301.6	36.0587	16526.9	0.0155338
593	Concrete confined	272.778	2660.55	127.159	100.3	46.0301	25171	0.200065	122.2	45.1474	24501.8	0.123754	153.8	43.418	23591.9	0.114946	207	40.2083	21460.5	0.136781	254.1	38.1414	19314.2	0.0475438	298.1	36.1934	16748.4	0.0314161
594	Concrete confined	272.778	2683.77	127.159	99.6	46.0454	25189.6	0.242869	121.4	45.1708	24529.3	0.159795	152.6	43.4667	23630.1	0.147067	205.5	40.2582	21517.7	0.16507	252.9	38.1845	19377.2	0.069842	297.3	36.2241	16798.7	0.0460289
595	Concrete confined	272.778	2706.98	127.159	99.5	46.0476	25192.3	0.285662	121.2	45.1766	24536.1	0.195812	152.2	43.4828	23642.8	0.17914	205.1	40.2715	21532.9	0.193146	253.1	38.1773	19366.7	0.0917143	297.9	36.2011	16761	0.0600203
596	Concrete confined	272.778	2730.2	127.159	99.9	46.0388	25181.7	0.328451	121.5	45.1679	24525.9	0.231818	152.6	43.4667	23630.1	0.211185	206.1	40.2383	21494.9	0.220989	254.6	38.1234	19287.8	0.113219	299.9	36.1242	16634.8	0.0734054
597	Concrete confined	272.778	2753.42	127.159	100.7	46.0212	25160.3	0.371248	122.5	45.1386	24491.5	0.26782	153.9	43.4139	23588.7	0.243218	208.5	40.1583	21402.6	0.24862	257.8	38.008	19117.3	0.13425	303.7	35.9775	16393.1	0.0867445
598	Concrete confined	272.778	2776.64	127.159	102.3	45.9854	25116.9	0.414062	124.5	45.0789	24421.6	0.303829	156.8	43.2938	23494.5	0.27525	213	40.0074	21224.7	0.275948	263.4	37.8045	18811.9	0.154596	310	35.7323	15988.3	0.0990257
599	Concrete confined	272.778	2799.86	127.159	104.9	45.9254	25044.4	0.456909	128	44.9709	24328.2	0.339864	161.8	43.0791	23325.9	0.307314	220.2	39.7633	20927.4	0.302875	272.2	37.4808	18315	0.173944	319.7	35.3501	15356.4	0.109506
600	Concrete confined	186.465	2819.4	127.159	107.4	45.8655	24972.6	0.493008	131.4	44.8618	24240.4	0.370235	166.7	42.859	23152.6	0.334368	227.3	39.5194	20618.7	0.325385	280.6	37.1674	17822.7	0.189819	328.8	34.9864	14757.2	0.117563
601	Concrete confined	272.778	2838.94	127.159	110.2	45.7959	24889.5	0.529142	135.2	44.7348	24139.3	0.400651	172.1	42.6052	22951.7	0.361498	234.7	39.2618	20280.4	0.347845	289	36.8497	17314.5	0.20558	337.6	34.6299	14174.8	0.125473
602	Concrete confined	272.778	2862.16	127.159	115	45.6703	24740.6	0.572161	141.7	44.5051	23958.4	0.436887	181.3	42.1451	22583.6	0.39389	246.8	38.8332	19691	0.373902	302.8	36.3185	16450.5	0.222629	352	34.0363	13223	0.131831
603	Concrete confined	272.778	2885.38	127.159	121.9	45.4755	24512.2	0.615347	151.1	44.1446	23677.3	0.473323	194.5	41.4226	21992	0.42661	264.6	38.1863	18745.3	0.39862	322.1	35.556	15198.8	0.236622	373.1	33.1436	11851.8	0.131802
604	Concrete confined	272.778	2908.6	127.159	131.3	45.1828	24243.1	0.658812	163.9	43.598	23252.6	0.510103	212.2	40.6887	21256.7	0.457991	286.8	37.352	17449	0.421697	347.5	34.5179	13519.7	0.245674	400.1	31.9609	10181.2	0.122728
605	Concrete confined	272.778	2931.82	127.159	144.8	44.7051	23868.3	0.702816	181.9	42.7165	22558.4	0.547546	235.4	39.8818	20247.5	0.487671	315.7	36.2205	15618	0.441353	379.9	33.1357	11420.4	0.24595	435.4	30.3449	8209.69	0.095706
606	Concrete confined	272.778	2955.03	127.159	165.1	43.8539	23210.1	0.747973	207.7	41.4298	21433.5	0.585032	268.1	38.6865	18549.1	0.51497	354.8	34.6071	13038.9	0.453084	424.4	31.1291	8794.51	0.224761	483.4	28.0158	5998.09	0.0275225
607	Concrete confined	272.778	2978.25	127.159	198.6	42.0757	21791.5	0.796215	248.7	39.9761	19594.5	0.617634	316.4	36.7981	15572.3	0.535313	413.7	31.9943	9389.7	0.439612	490.4	27.9118	5722.14	0.139528	553.7	24.3104	3560.28	0
608	Concrete confined	272.778	3001.47	127.159	251.4	40.1662	19455.4	0.838539	315	37.3974	15663.7	0.641084	398.7	33.2389	10264.8	0.523578	509.4	27.2541	4993.09	0.322252	592.8	22.2883	2641.74	0	662.5	17.7701	1549.76	0
609	Concrete confined	186.465	3021.01	127.159	320.2	37.4568	15323.6	0.867174	399.1	33.7185	10240.9	0.629994	504.4	28.0008	5186.42	0.401716	633.9	20.0305	1931.43	0	718.9	14.033	1040.05	0	788.3	8.49543	675.094	0
610	Concrete unconfined	223.811	3038.47	127.159	452.1	21.1765	7376.67	1	564.1	16.2055	3288.28	1	697.1	9.5435	1177.11	1	836.4	3.46541	525.699	0.922039	906.6	2.79634	387.46	0.551512	963.4	2.25499	301.444	0.309394
611	Concrete unconfined	223.811	9.525	138.907	456	21.0131	7191.86	1	567.9	16.0266	3194.21	1	698.7	9.45828	1161.78	1	832.9	3.49877	533.861	0.924472	900.5	2.85448	397.856	1	955	2.33505	313.085	1
612	Concrete confined	186.465	26.9856	138.907	313.8	37.7217	15741.8	0.977428	390.5	34.1161	10761.5	0.903221	492.4	28.6357	5645.43	1	617.2	21.0794	2193.81	0	698.6	15.4848	1162.74	0	763.2	10.5439	801.317	0
613	Concrete confined	272.778	46.5302	138.907	240.4	40.5711	20008.4	0.949353	300.8	37.9733	16577.7	0.893027	381	34.0413	11351.2	1	485.5	28.4983	5914.08	0.373333	565.5	23.8694	3253.3	0.319915	631.3	19.759	1970.18	0.0843151
614	Concrete confined	272.778	69.7481	138.907	187.5	42.7186	22315.5	0.90806	234.4	40.4954	20294.4	0.856279	298.4	37.519	16729.5	1	390.5	33.05	10761.5	0.460899	463.1	29.2787	6864.97	0.504161	523.5	25.9472	4484.51	0.413878
615	Concrete confined	272.778	92.966	138.907	154.6	44.3146	23566.2	0.864755	194.1	42.0408	22011.1	0.814483	250.2	39.3492	19517.6	0.976158	332.4	35.543	14519.1	0.465023	397.8	32.3438	10318.7	0.538773	453.9	29.4656	7290.91	0.497708
616	Concrete confined	272.778	116.184	138.907	135.7	45.0346	24125.8	0.824829	169.5	43.3381	23049.7	0.769892	219.6	40.4351	20952.7	0.934288	294.3	37.0633	16986.6	0.449461	355.4	34.1869	12999.5	0.533867	407.2	31.6423	9763.31	0.514214
617	Concrete confined	272.778	139.402	138.907	123.9	45.4159	24442.7	0.786121	153.6	44.0429	23598.3	0.727412	197.9	41.2242	21826.3	0.892123	267.7	38.0716	18571.7	0.427576	324.8	35.4476	15021.1	0.516986	374.5	33.0834	11762.5	0.507731
618	Concrete confined	272.778	162.62	138.907	115.4	45.6594	24727.8	0.747906	142.1	44.4905	23946.9	0.685816	181.7	42.1243	22566.8	0.847986	247	38.8261	19680.9	0.403362	301.6	36.3651	16526.9	0.495213	349.2	34.1527	13407.5	0.492618
619	Concrete confined	272.778	185.838	138.907	109.1	45.8235	24922.4	0.709965	133.5	44.7923	24185	0.644702	169.4	42.7336	23053.5	0.805187	230.6	39.4049	20469.9	0.377948	283.2	37.0695	17667	0.471154	329.2	34.9703	14730.7	0.473158
620	Concrete confined	272.778	209.055	138.907	104.3	45.9394	25061.4	0.672186	127	45.0022	24353.5	0.603873	160	43.1575	23387.6	0.763183	217.9	39.8416	21024	0.351783	268.7	37.6101	18515.1	0.44577	314	35.5754	15728.8	0.451029
621	Concrete confined	186.465	228.6	138.907	101.3	46.0079	25144.1	0.640469	122.9	45.1268	24477.6	0.569646	154.2	43.4016	23579.1	0.728252	209.7	40.1182	21355.7	0.329364	259.2	37.9573	19041.8	0.423717	304	35.9659	16374	0.431195
622	Concrete confined	272.778	248.145	138.907	99.1	46.0562	25202.8	0.60881	120.1	45.2084	24573.4	0.53552	150.1	43.5663	23708.4	0.693589	203.7	40.3179	21585.6	0.306648	252.4	38.2024	19403.4	0.401115	296.6	36.2509	16842.7	0.410475
623	Concrete confined	272.778	271.362	138.907	97	46.1009	25257.2	0.57124	117.4	45.2844	24663.1	0.495039	146.3	43.7131	23823.8	0.65259	197.8	40.5693	21831.3	0.279245	245.6	38.4448	19751.5	0.374047	289.2	36.5327	17302.2	0.385436
624	Concrete confined	272.778	294.58	138.907	95.4	46.1339	25297.7	0.5337	115.5	45.3364	24724.6	0.454607	143.5	43.8178	23906.4	0.611727	193.5	40.8161	22039.6	0.251452	240.4	38.6282	20008.4	0.346722	283.4	36.7512	17654.9	0.359958
625	Concrete confined	272.778	317.798	138.907	94.4	46.1541	25322.5	0.496186	114.3	45.3686	24762.8	0.41421	141.9	43.8762	23952.7	0.570977	190.8	40.967	22165.8	0.223685	236.8	38.7541	20181.4	0.319145	279.5	36.897	17888.1	0.334
626	Concrete confined	272.778	341.016	138.907	94	46.1621	25332.3	0.458689	113.9	45.3792	24775.4	0.373832	141.3	43.8979	23969.8	0.530296	189.6	41.033	22220.8	0.1959	234.8	38.8238	20275.7	0.291311	277.2	36.9826	18023.9	0.307646
627	Concrete confined	272.778	364.234	138.907	93.9	46.1641	25334.8	0.421196	113.9	45.3792	24775.4	0.333456	141.5	43.8907	23964.1	0.489652	189.3	41.0495	22234.5	0.16809	234.2	38.8446	20303.8	0.26323	276.4	37.0122	18070.9	0.280906
628	Concrete confined	272.778	387.452	138.907	94.1	46.1601	25329.9	0.383707	114.3	45.3686	24762.8	0.293081	142.1	43.869	23946.9	0.449014	190	41.0111	22202.6	0.140225	234.7	38.8273	20280.4	0.234941	276.4	37.0122	18070.9	0.253952
629	Concrete confined	272.778	410.67	138.907	94.5	46.1521	25320	0.346217	115	45.3499	24740.6	0.252698	143.1	43.8325	23918	0.408377	191.2	40.9448	22147.3	0.112313	235.5	38.7994	20242.8	0.206579	277.2	36.9826	18023.9	0.226756
630	Concrete confined	186.465	430.214	138.907	94.8	46.1461	25312.6	0.314657	115.5	45.3364	24724.6	0.218696	144	43.7993	23891.8	0.374153	192	40.9003	22110.2	0.0888151	236.2	38.7751	20209.8	0.182687	278	36.9528	17976.8	0.203811
631	Concrete unconfined	1964.25	521.745	138.907	93.6	33.8761	25342.1	0.455461	114	33.4571	24772.2	0.276469	141.7	32.683	23958.4	0.529065	188.5	30.7868	22270.7	0.133233	231.8	29.2343	20415	0.29413	272.8	27.9129	18280.4	0.349263
632	Concrete unconfined	100.109	609.6	138.907	92.3	33.8986	25373.5	0.222465	112.3	33.4968	24825.3	0.115089	139.1	32.7662	24032	0.271709	184.8	30.9653	22434.3	0.0489102	227.3	29.3741	20618.7	0.114646	267.3	28.0951	18594.3	0.178255
633	Concrete unconfined	1740.44	687.93	138.907	92	33.9038	25380.7	0.0880475	111.9	33.506	24837.6	0.0435207	138.7	32.7788	24043.2	0.0422578	184.4	30.9843	22451.7	0	227.1	29.3803	20627.7	0.0299689	267.2	28.0984	18599.9	0.0252013
634	Concrete unconfined	1740.44	836.07	138.907	91.1	33.919	25402	0	110.8	33.5311	24871.3	0	137.3	32.8225	24082	0	182.4	31.0783	22537.3	0	224.6	29.4575	20738	0	264.4	28.1906	18756.5	0
635	Concrete unconfined	100.109	914.4	138.907	90.5	33.9291	25416	0	110	33.5491	24895.5	0	136.3	32.8533	24109.4	0	180.8	31.1525	22604.5	0	222.3	29.5282	20837.7	0	261.7	28.279	18905.5	0
636	Concrete unconfined	1740.44	992.73	138.907	91	33.9207	25404.3	0	110.7	33.5333	24874.3	0	137.2	32.8256	24084.8	0	182.2	31.0877	22545.7	0	224.2	29.4698	20755.4	0	263.9	28.207	18784.2	0
637	Concrete unconfined	1740.44	1140.87	138.907	91	33.9207	25404.3	0	110.7	33.5333	24874.3	0	137.2	32.8256	24084.8	0	182.3	31.083	22541.5	0	224.3	29.4667	20751.1	0	264	28.2037	18778.7	0
638	Concrete unconfined	100.109	1219.2	138.907	90.5	33.9291	25416	0	110.1	33.5468	24892.5	0	136.4	32.8502	24106.7	0	181	31.1433	22596.2	0	222.5	29.522	20829.1	0	261.8	28.2758	18900	0
639	Concrete unconfined	1740.44	1297.53	138.907	91	33.9207	25404.3	0	110.7	33.5333	24874.3	0	137.2	32.8256	24084.8	0	182.2	31.0877	22545.7	0	224.2	29.4698	20755.4	0	263.9	28.207	18784.2	0
640	Concrete unconfined	1740.44	1445.67	138.907	91	33.9207	25404.3	0	110.6	33.5356	24877.4	0	137.1	32.8287	24087.5	0	182.2	31.0877	22545.7	0	224.2	29.4698	20755.4	0	263.8	28.2103	18789.8	0
641	Concrete unconfined	100.109	1524	138.907	90.5	33.9291	25416	0	110	33.5491	24895.5	0	136.3	32.8533	24109.4	0	180.8	31.1525	22604.5	0	222.3	29.5282	20837.7	0	261.7	28.279	18905.5	0
642	Concrete unconfined	1740.44	1602.33	138.907	91	33.9207	25404.3	0	110.6	33.5356	24877.4	0	137.1	32.8287	24087.5	0	182.2	31.0877	22545.7	0	224.2	29.4698	20755.4	0	263.8	28.2103	18789.8	0
643	Concrete unconfined	1740.44	1750.47	138.907	91	33.9207	25404.3	0	110.7	33.5333	24874.3	0	137.2	32.8256	24084.8	0	182.2	31.0877	22545.7	0	224.2	29.4698	20755.4	0	263.9	28.207	18784.2	0
644	Concrete unconfined	100.109	1828.8	138.907	90.5	33.9291	25416	0	110.1	33.5468	24892.5	0	136.4	32.8502	24106.7	0	181	31.1433	22596.2	0	222.5	29.522	20829.1	0	261.8	28.2758	18900	0
645	Concrete unconfined	1740.44	1907.13	138.907	91	33.9207	25404.3	0	110.7	33.5333	24874.3	0	137.2	32.8256	24084.8	0	182.3	31.083	22541.5	0	224.3	29.4667	20751.1	0	264	28.2037	18778.7	0
646	Concrete unconfined	1740.44	2055.27	138.907	91	33.9207	25404.3	0	110.7	33.5333	24874.3	0	137.2	32.8256	24084.8	0	182.2	31.0877	22545.7	0	224.2	29.4698	20755.4	0	263.9	28.207	18784.2	0
647	Concrete unconfined	100.109	2133.6	138.907	90.5	33.9291	25416	0	110	33.5491	24895.5	0	136.3	32.8533	24109.4	0	180.8	31.1525	22604.5	0	222.3	29.5282	20837.7	0	261.7	28.279	18905.5	0
648	Concrete unconfined	1740.44	2211.93	138.907	91.1	33.919	25402	0	110.8	33.5311	24871.3	0	137.3	32.8225	24082	0	182.4	31.0783	22537.3	0	224.6	29.4575	20738	0	264.4	28.1906	18756.5	0
649	Concrete unconfined	1740.44	2360.07	138.907	92	33.9038	25380.7	0	111.9	33.506	24837.6	0	138.7	32.7788	24043.2	0	184.4	30.9843	22451.7	0	227.1	29.3803	20627.7	0	267.2	28.0984	18599.9	0.00740996
650	Concrete unconfined	100.109	2438.4	138.907	92.3	33.8986	25373.5	0.0186393	112.3	33.4968	24825.3	0.00518792	139.1	32.7662	24032	0.0160978	184.8	30.9653	22434.3	0.0469493	227.3	29.3741	20618.7	0.00431201	267.3	28.0951	18594.3	0.0495184
651	Concrete unconfined	1964.25	2526.26	138.907	93.6	33.8761	25342.1	0.118506	114	33.4571	24772.2	0.0842279	141.7	32.683	23958.4	0.092372	188.5	30.7868	22270.7	0.130309	231.8	29.2343	20415	0.0495422	272.8	27.9129	18280.4	0.114045
652	Concrete confined	186.465	2617.79	138.907	94.8	46.1461	25312.6	0.121382	115.5	45.3364	24724.6	0.0577122	144	43.7993	23891.8	0.0564776	192	40.9003	22110.2	0.0872007	236.2	38.7751	20209.8	0.0124464	278	36.9528	17976.8	0.0136129
653	Concrete confined	272.778	2637.33	138.907	94.5	46.1521	25320	0.15739	115	45.3499	24740.6	0.0880174	143.1	43.8325	23918	0.0834598	191.2	40.9448	22147.3	0.110735	235.5	38.7994	20242.8	0.0309965	277.2	36.9826	18023.9	0.0258223
654	Concrete confined	272.778	2660.55	138.907	94.1	46.1601	25329.9	0.200163	114.3	45.3686	24762.8	0.124015	142.1	43.869	23946.9	0.115496	190	41.0111	22202.6	0.138689	234.7	38.8273	20280.4	0.0530132	276.4	37.0122	18070.9	0.040259
655	Concrete confined	272.778	2683.77	138.907	93.9	46.1641	25334.8	0.242931	113.9	45.3792	24775.4	0.159998	141.5	43.8907	23964.1	0.147505	189.3	41.0495	22234.5	0.166597	234.2	38.8446	20303.8	0.0749434	276.4	37.0122	18070.9	0.0543968
656	Concrete confined	272.778	2706.98	138.907	94	46.1621	25332.3	0.285694	113.9	45.3792	24775.4	0.195969	141.3	43.8979	23969.8	0.179493	189.6	41.033	22220.8	0.194449	234.8	38.8238	20275.7	0.0965985	277.2	36.9826	18023.9	0.0682477
657	Concrete confined	272.778	2730.2	138.907	94.4	46.1541	25322.5	0.328456	114.3	45.3686	24762.8	0.231933	141.9	43.8762	23952.7	0.211458	190.8	40.967	22165.8	0.222276	236.8	38.7541	20181.4	0.117924	279.5	36.897	17888.1	0.0815654
658	Concrete confined	272.778	2753.42	138.907	95.4	46.1339	25297.7	0.371226	115.5	45.3364	24724.6	0.267894	143.5	43.8178	23906.4	0.243414	193.5	40.8161	22039.6	0.250085	240.4	38.6282	20008.4	0.138878	283.4	36.7512	17654.9	0.0950453
659	Concrete confined	272.778	2776.64	138.907	97	46.1009	25257.2	0.414012	117.4	45.2844	24663.1	0.303864	146.3	43.7131	23823.8	0.275378	197.8	40.5693	21831.3	0.277918	245.6	38.4448	19751.5	0.159453	289.2	36.5327	17302.2	0.107909
660	Concrete confined	272.778	2799.86	138.907	99.1	46.0562	25202.8	0.456821	120.1	45.2084	24573.4	0.339856	150.1	43.5663	23708.4	0.307374	203.7	40.3179	21585.6	0.30536	252.4	38.2024	19403.4	0.179626	296.6	36.2509	16842.7	0.12007
661	Concrete confined	186.465	2819.4	138.907	101.3	46.0079	25144.1	0.492884	122.9	45.1268	24477.6	0.370181	154.2	43.4016	23579.1	0.334352	209.7	40.1182	21355.7	0.328111	259.2	37.9573	19041.8	0.196297	304	35.9659	16374	0.129707
662	Concrete confined	272.778	2838.94	138.907	104.3	45.9394	25061.4	0.528987	127	45.0022	24353.5	0.40055	160	43.1575	23387.6	0.361396	217.9	39.8416	21024	0.350561	268.7	37.6101	18515.1	0.212154	314	35.5754	15728.8	0.137984
663	Concrete confined	272.778	2862.16	138.907	109.1	45.8235	24922.4	0.571958	133.5	44.7923	24185	0.436719	169.4	42.7336	23053.5	0.393671	230.6	39.4049	20469.9	0.376765	283.2	37.0695	17667	0.229767	329.2	34.9703	14730.7	0.145601
664	Concrete confined	272.778	2885.38	138.907	115.4	45.6594	24727.8	0.615058	142.1	44.4905	23946.9	0.473048	181.7	42.1243	22566.8	0.426212	247	38.8261	19680.9	0.402219	301.6	36.3651	16526.9	0.245447	349.2	34.1527	13407.5	0.1492
665	Concrete confined	272.778	2908.6	138.907	123.9	45.4159	24442.7	0.658386	153.6	44.0429	23598.3	0.509651	197.9	41.2242	21826.3	0.459215	267.7	38.0716	18571.7	0.426468	324.8	35.4476	15021.1	0.2579	374.5	33.0834	11762.5	0.146403
666	Concrete confined	272.778	2931.82	138.907	135.7	45.0346	24125.8	0.702123	169.5	43.3381	23049.7	0.546767	219.6	40.4351	20952.7	0.489773	294.3	37.0633	16986.6	0.448383	355.4	34.1869	12999.5	0.26368	407.2	31.6423	9763.31	0.131211
667	Concrete confined	272.778	2955.03	138.907	154.6	44.3146	23566.2	0.746864	194.1	42.0408	22011.1	0.585094	250.2	39.3492	19517.6	0.518299	332.4	35.543	14519.1	0.463969	397.8	32.3438	10318.7	0.253641	453.9	29.4656	7290.91	0.0837817
668	Concrete confined	272.778	2978.25	138.907	187.5	42.7186	22315.5	0.79441	234.4	40.4954	20294.4	0.619431	298.4	37.519	16729.5	0.541021	390.5	33.05	10761.5	0.459854	463.1	29.2787	6864.97	0.192752	523.5	25.9472	4484.51	0
669	Concrete confined	272.778	3001.47	138.907	240.4	40.5711	20008.4	0.839209	300.8	37.9733	16577.7	0.645175	381	34.0413	11351.2	0.53715	485.5	28.4983	5914.08	0.372223	565.5	23.8694	3253.3	0	631.3	19.759	1970.18	0
670	Concrete confined	186.465	3021.01	138.907	313.8	37.7217	15741.8	0.868535	390.5	34.1161	10761.5	0.636579	492.4	28.6357	5645.43	0.427455	617.2	21.0794	2193.81	0	698.6	15.4848	1162.74	0	763.2	10.5439	801.317	0
671	Concrete unconfined	223.811	3038.47	138.907	456	21.0131	7191.86	1	567.9	16.0266	3194.21	1	698.7	9.45828	1161.78	1	832.9	3.49877	533.861	0.922787	900.5	2.85448	397.856	0.552388	955	2.33505	313.085	0.3102
672	Concrete unconfined	223.811	9.525	150.656	449.4	21.2891	7506.78	1	560.2	16.3884	3387.73	1	689.1	9.96778	1256.06	1	818.9	3.6322	568.018	0.927684	884	3.01174	427.334	1	936.6	2.51042	339.803	1
673	Concrete confined	186.465	26.9856	150.656	306.6	38.0165	16207.4	0.9784	380.7	34.5631	11370	0.90788	478.3	29.368	6206.49	1	596.1	22.3665	2576.16	0.0654758	672.3	17.2885	1435.51	0	732.9	12.8687	962.151	0
674	Concrete confined	272.778	46.5302	150.656	232.3	40.8642	20391.9	0.94943	289.8	38.4106	17265.3	0.89446	367.2	34.6527	12230.8	1	464.7	29.5476	6793	0.408935	541	25.2359	3923.3	0.389713	602.1	21.534	2461.11	0.215169
675	Concrete confined	272.778	69.7481	150.656	177.9	43.2311	22723.6	0.90629	221.6	40.9491	20867.7	0.85662	281.9	38.1619	17745.1	1	368.5	34.0191	12147	0.476075	437.1	30.5329	8121.84	0.535228	494	27.4802	5584.73	0.470843
676	Concrete confined	272.778	92.966	150.656	145	44.6975	23862.4	0.863581	181.3	42.7481	22583.6	0.812426	233.3	39.9562	20345.7	0.976104	310.6	36.4239	15949.5	0.473304	372	33.4787	11922.2	0.555193	424.8	30.8386	8772.75	0.528474
677	Concrete confined	272.778	116.184	150.656	127.5	45.305	24340.9	0.824076	158.4	43.8408	23441.5	0.768606	204.1	40.9623	21570.6	0.934004	274.5	37.818	18181.9	0.454589	331.3	35.1846	14591.9	0.543916	380.2	32.837	11401.5	0.532756
678	Concrete confined	272.778	139.402	150.656	116.7	45.6238	24685.9	0.785592	143.7	44.4312	23900.6	0.72653	184.2	41.9928	22460.3	0.8895	249.6	38.7328	19548.5	0.431213	303	36.3107	16437.8	0.523721	349.4	34.1444	13394.3	0.520397
679	Concrete confined	272.778	162.62	150.656	109.3	45.8185	24916.5	0.747538	133.7	44.7856	24179.6	0.685223	169.9	42.71	23034.8	0.846184	230.7	39.4014	20465.3	0.406096	281.9	37.1185	17745.1	0.500108	326.3	35.0868	14922.2	0.501765
680	Concrete confined	272.778	185.838	150.656	103.6	45.9557	25081	0.709689	125.9	45.0362	24381.1	0.644272	158.7	43.2134	23431.4	0.803853	215.6	39.9196	21119.1	0.380159	264.5	37.7643	18750.9	0.475089	307.8	35.8182	16130.2	0.480293
681	Concrete confined	272.778	209.055	150.656	98.8	46.0627	25210.7	0.671954	119.6	45.2226	24590.2	0.603537	149.4	43.5937	23729.9	0.762089	202.7	40.3509	21622.8	0.35383	250	38.2883	19527.9	0.449251	291.7	36.4379	17148.1	0.457498
682	Concrete confined	186.465	228.6	150.656	95.7	46.1278	25290.2	0.640266	115.5	45.3364	24724.6	0.569368	143.7	43.8104	23900.6	0.727315	194.5	40.7594	21992	0.330631	240.4	38.6282	20008.4	0.426981	281.5	36.8224	17769	0.437211
683	Concrete confined	272.778	248.145	150.656	94	46.1621	25332.3	0.608649	113.4	45.3924	24791.1	0.535311	140.6	43.9231	23989.7	0.692844	189.7	41.0276	22216.3	0.307198	235.2	38.8099	20256.9	0.404024	276	37.0271	18094.4	0.415771
684	Concrete confined	272.778	271.362	150.656	92.3	46.1955	25373.5	0.571116	111.4	45.4443	24853	0.494894	137.5	44.0321	24076.5	0.652001	185.1	41.2754	22421.3	0.279438	230	38.9899	20497.2	0.37664	270.5	37.23	18412.6	0.390091
685	Concrete confined	272.778	294.58	150.656	90.8	46.2242	25409	0.533601	109.5	45.4924	24910.5	0.454501	134.9	44.1209	24147.4	0.611238	181	41.4888	22596.2	0.251743	225	39.1615	20720.5	0.349266	265.2	37.4238	18711.9	0.364393
686	Concrete confined	272.778	317.798	150.656	89.7	46.2448	25434.5	0.496106	108.2	45.5245	24949.1	0.414139	133.2	44.1776	24193	0.570561	178	41.6405	22719.6	0.224085	221.3	39.2875	20880.6	0.321731	261.2	37.5689	18932.9	0.338444
687	Concrete confined	272.778	341.016	150.656	89.1	46.2559	25448.3	0.458625	107.7	45.5368	24963.8	0.373796	132.3	44.2071	24216.8	0.529941	176.5	41.7149	22779.9	0.196415	219.1	39.3619	20973.8	0.293998	258.8	37.6555	19063.5	0.312176
688	Concrete confined	272.778	364.234	150.656	88.9	46.2596	25452.9	0.42115	107.6	45.5392	24966.7	0.333456	132.2	44.2104	24219.4	0.489358	176.1	41.7346	22795.8	0.168719	218.2	39.3923	21011.5	0.266077	257.8	37.6915	19117.3	0.285616
689	Concrete confined	272.778	387.452	150.656	89	46.2577	25450.6	0.383681	107.7	45.5368	24963.8	0.293119	132.5	44.2006	24211.5	0.448786	176.1	41.7346	22795.8	0.14101	218	39.3991	21019.9	0.238053	257.3	37.7095	19144.1	0.258956
690	Concrete confined	272.778	410.67	150.656	88.8	46.2614	25455.1	0.346211	107.6	45.5392	24966.7	0.252783	132.3	44.2071	24216.8	0.408204	175.8	41.7494	22807.7	0.11332	217.3	39.4227	21049	0.210121	256.1	37.7525	19208.2	0.232472
691	Concrete confined	186.465	430.214	150.656	88.7	46.2632	25457.4	0.31467	107.6	45.5392	24966.7	0.218825	132.2	44.2104	24219.4	0.374044	175.4	41.7689	22823.5	0.0900234	216.6	39.4462	21078	0.186636	255.3	37.7812	19250.8	0.210142
692	Concrete unconfined	1964.25	521.745	150.656	87.8	33.9731	25477.7	0.455461	106.4	33.6276	25001.6	0.276469	130.5	33.0256	24263.9	0.529065	172.8	31.5095	22924.9	0.133233	213.2	29.8053	21216.6	0.295982	251.3	28.6165	19460.6	0.35229
693	Concrete unconfined	100.109	609.6	150.656	86.8	33.9889	25499.8	0.222465	105.3	33.6509	25033.1	0.115089	128.9	33.0712	24305.2	0.271709	170	31.629	23031.1	0.0489102	209.8	29.9077	21351.8	0.116461	247.1	28.7512	19675.9	0.181189
694	Concrete unconfined	1740.44	687.93	150.656	86.8	33.9889	25499.8	0.0880475	105.2	33.653	25035.9	0.0435207	129	33.0684	24302.6	0.0422578	170.4	31.6121	23016.1	0	210.2	29.8957	21336.1	0.0317857	247.9	28.7256	19635.3	0.0281994
695	Concrete unconfined	1740.44	836.07	150.656	85.9	34.0028	25519.5	0	104.2	33.6738	25064.2	0	127.7	33.1049	24335.8	0	168.4	31.696	23090.5	0	207.7	29.9706	21433.5	0	245	28.8182	19781.5	0
696	Concrete unconfined	100.109	914.4	150.656	84.9	34.0181	25541	0	103	33.6983	25097.6	0	126.1	33.149	24376.1	0	166	31.7949	23177.8	0	204.5	30.0661	21555.5	0	241.3	28.9357	19964.5	0
697	Concrete unconfined	1740.44	992.73	150.656	85.8	34.0044	25521.6	0	104	33.6779	25069.8	0	127.6	33.1076	24338.3	0	168.2	31.7043	23097.8	0	207.3	29.9826	21448.9	0	244.6	28.8309	19801.5	0
698	Concrete unconfined	1740.44	1140.87	150.656	85.8	34.0044	25521.6	0	104.1	33.6758	25067	0	127.6	33.1076	24338.3	0	168.3	31.7002	23094.2	0	207.4	29.9796	21445.1	0	244.6	28.8309	19801.5	0
699	Concrete unconfined	100.109	1219.2	150.656	85	34.0166	25538.8	0	103.1	33.6963	25094.8	0	126.2	33.1463	24373.6	0	166.1	31.7908	23174.2	0	204.7	30.0602	21548	0	241.4	28.9325	19959.6	0
700	Concrete unconfined	1740.44	1297.53	150.656	85.8	34.0044	25521.6	0	104	33.6779	25069.8	0	127.6	33.1076	24338.3	0	168.2	31.7043	23097.8	0	207.3	29.9826	21448.9	0	244.6	28.8309	19801.5	0
701	Concrete unconfined	1740.44	1445.67	150.656	85.7	34.0059	25523.8	0	104	33.6779	25069.8	0	127.6	33.1076	24338.3	0	168.2	31.7043	23097.8	0	207.3	29.9826	21448.9	0	244.5	28.8341	19806.5	0
702	Concrete unconfined	100.109	1524	150.656	84.9	34.0181	25541	0	103.1	33.6963	25094.8	0	126.2	33.1463	24373.6	0	166	31.7949	23177.8	0	204.6	30.0631	21551.8	0	241.4	28.9325	19959.6	0
703	Concrete unconfined	1740.44	1602.33	150.656	85.7	34.0059	25523.8	0	104	33.6779	25069.8	0	127.6	33.1076	24338.3	0	168.2	31.7043	23097.8	0	207.3	29.9826	21448.9	0	244.5	28.8341	19806.5	0
704	Concrete unconfined	1740.44	1750.47	150.656	85.8	34.0044	25521.6	0	104	33.6779	25069.8	0	127.6	33.1076	24338.3	0	168.2	31.7043	23097.8	0	207.3	29.9826	21448.9	0	244.6	28.8309	19801.5	0
705	Concrete unconfined	100.109	1828.8	150.656	85	34.0166	25538.8	0	103.1	33.6963	25094.8	0	126.2	33.1463	24373.6	0	166.1	31.7908	23174.2	0	204.7	30.0602	21548	0	241.4	28.9325	19959.6	0
706	Concrete unconfined	1740.44	1907.13	150.656	85.8	34.0044	25521.6	0	104.1	33.6758	25067	0	127.6	33.1076	24338.3	0	168.3	31.7002	23094.2	0	207.4	29.9796	21445.1	0	244.6	28.8309	19801.5	0
707	Concrete unconfined	1740.44	2055.27	150.656	85.8	34.0044	25521.6	0	104	33.6779	25069.8	0	127.6	33.1076	24338.3	0	168.2	31.7043	23097.8	0	207.3	29.9826	21448.9	0	244.6	28.8309	19801.5	0
708	Concrete unconfined	100.109	2133.6	150.656	84.9	34.0181	25541	0	103	33.6983	25097.6	0	126.1	33.149	24376.1	0	166	31.7949	23177.8	0	204.5	30.0661	21555.5	0	241.3	28.9357	19964.5	0
709	Concrete unconfined	1740.44	2211.93	150.656	85.9	34.0028	25519.5	0	104.2	33.6738	25064.2	0	127.7	33.1049	24335.8	0	168.4	31.696	23090.5	0	207.7	29.9706	21433.5	0	245	28.8182	19781.5	0
710	Concrete unconfined	1740.44	2360.07	150.656	86.8	33.9889	25499.8	0	105.2	33.653	25035.9	0	129	33.0684	24302.6	0	170.4	31.6121	23016.1	0	210.2	29.8957	21336.1	0	247.9	28.7256	19635.3	0.0104296
711	Concrete unconfined	100.109	2438.4	150.656	86.8	33.9889	25499.8	0.0186393	105.3	33.6509	25033.1	0.00518792	128.9	33.0712	24305.2	0.0160978	170	31.629	23031.1	0.0469493	209.8	29.9077	21351.8	0.00621112	247.1	28.7512	19675.9	0.0526157
712	Concrete unconfined	1964.25	2526.26	150.656	87.8	33.9731	25477.7	0.118506	106.4	33.6276	25001.6	0.0842279	130.5	33.0256	24263.9	0.092372	172.8	31.5095	22924.9	0.130309	213.2	29.8053	21216.6	0.0516002	251.3	28.6165	19460.6	0.117403
713	Concrete confined	186.465	2617.79	150.656	88.7	46.2632	25457.4	0.121522	107.6	45.5392	24966.7	0.0580245	132.2	44.2104	24219.4	0.0571068	175.4	41.7689	22823.5	0.0884173	216.6	39.4462	21078	0.0173568	255.3	37.7812	19250.8	0.0214463
714	Concrete confined	272.778	2637.33	150.656	88.8	46.2614	25455.1	0.157499	107.6	45.5392	24966.7	0.0882768	132.3	44.2071	24216.8	0.0839757	175.8	41.7494	22807.7	0.111749	217.3	39.4227	21049	0.0354591	256.1	37.7525	19208.2	0.0330143
715	Concrete confined	272.778	2660.55	150.656	89	46.2577	25450.6	0.200237	107.7	45.5368	24963.8	0.124212	132.5	44.2006	24211.5	0.115892	176.1	41.7346	22795.8	0.139481	218	39.3991	21019.9	0.0570005	257.3	37.7095	19144.1	0.0466853
716	Concrete confined	272.778	2683.77	150.656	88.9	46.2596	25452.9	0.24298	107.6	45.5392	24966.7	0.160153	132.2	44.2104	24219.4	0.147829	176.1	41.7346	22795.8	0.167233	218.2	39.3923	21011.5	0.0786575	257.8	37.6915	19117.3	0.0605773
717	Concrete confined	272.778	2706.98	150.656	89.1	46.2559	25448.3	0.28572	107.7	45.5368	24963.8	0.196089	132.3	44.2071	24216.8	0.17975	176.5	41.7149	22779.9	0.19497	219.1	39.3619	20973.8	0.100169	258.8	37.6555	19063.5	0.0743222
718	Concrete confined	272.778	2730.2	150.656	89.7	46.2448	25434.5	0.328459	108.2	45.5245	24949.1	0.232021	133.2	44.1776	24193	0.211655	178	41.6405	22719.6	0.222681	221.3	39.2875	20880.6	0.12142	261.2	37.5689	18932.9	0.0876505
719	Concrete confined	272.778	2753.42	150.656	90.8	46.2242	25409	0.371208	109.5	45.4924	24910.5	0.26795	134.9	44.1209	24147.4	0.243558	181	41.4888	22596.2	0.250381	225	39.1615	20720.5	0.142374	265.2	37.4238	18711.9	0.10123
720	Concrete confined	272.778	2776.64	150.656	92.3	46.1955	25373.5	0.413971	111.4	45.4443	24853	0.30389	137.5	44.0321	24076.5	0.275472	185.1	41.2754	22421.3	0.278116	230	38.9899	20497.2	0.163069	270.5	37.23	18412.6	0.114506
721	Concrete confined	272.778	2799.86	150.656	94	46.1621	25332.3	0.45675	113.4	45.3924	24791.1	0.339849	140.6	43.9231	23989.7	0.307416	189.7	41.0276	22216.3	0.305917	235.2	38.8099	20256.9	0.183734	276	37.0271	18094.4	0.127685
722	Concrete confined	186.465	2819.4	150.656	95.7	46.1278	25290.2	0.492779	115.5	45.3364	24724.6	0.370138	143.7	43.8104	23900.6	0.334338	194.5	40.7594	21992	0.329384	240.4	38.6282	20008.4	0.20095	281.5	36.8224	17769	0.13845
723	Concrete confined	272.778	2838.94	150.656	98.8	46.0627	25210.7	0.528855	119.6	45.2226	24590.2	0.400467	149.4	43.5937	23729.9	0.361314	202.7	40.3509	21622.8	0.352614	250	38.2883	19527.9	0.217127	291.7	36.4379	17148.1	0.147425
724	Concrete confined	272.778	2862.16	150.656	103.6	45.9557	25081	0.571784	125.9	45.0362	24381.1	0.436577	158.7	43.2134	23431.4	0.393492	215.6	39.9196	21119.1	0.378981	264.5	37.7643	18750.9	0.235371	307.8	35.8182	16130.2	0.156008
725	Concrete confined	272.778	2885.38	150.656	109.3	45.8185	24916.5	0.614809	133.7	44.7856	24179.6	0.472814	169.9	42.71	23034.8	0.425881	230.7	39.4014	20465.3	0.404959	281.9	37.1185	17745.1	0.252351	326.3	35.0868	14922.2	0.162465
726	Concrete confined	272.778	2908.6	150.656	116.7	45.6238	24685.9	0.658008	143.7	44.4312	23900.6	0.50926	184.2	41.9928	22460.3	0.458626	249.6	38.7328	19548.5	0.430112	303	36.3107	16437.8	0.267256	349.4	34.1444	13394.3	0.164581
727	Concrete confined	272.778	2931.82	150.656	127.5	45.305	24340.9	0.70156	158.4	43.8408	23441.5	0.546145	204.1	40.9623	21570.6	0.491452	274.5	37.818	18181.9	0.453519	331.3	35.1846	14591.9	0.277337	380.2	32.837	11401.5	0.157433
728	Concrete confined	272.778	2955.03	150.656	145	44.6975	23862.4	0.745954	181.3	42.7481	22583.6	0.584034	233.3	39.9562	20345.7	0.520811	310.6	36.4239	15949.5	0.472261	372	33.4787	11922.2	0.27535	424.8	30.8386	8772.75	0.126529
729	Concrete confined	272.778	2978.25	150.656	177.9	43.2311	22723.6	0.792997	221.6	40.9491	20867.7	0.620737	281.9	38.1619	17745.1	0.545268	368.5	34.0191	12147	0.475047	437.1	30.5329	8121.84	0.232675	494	27.4802	5584.73	0.0212939
730	Concrete confined	272.778	3001.47	150.656	232.3	40.8642	20391.9	0.839587	289.8	38.4106	17265.3	0.647865	367.2	34.6527	12230.8	0.546081	464.7	29.5476	6793	0.407856	541	25.2359	3923.3	0.0298963	602.1	21.534	2461.11	0
731	Concrete confined	186.465	3021.01	150.656	306.6	38.0165	16207.4	0.869908	380.7	34.5631	11370	0.643361	478.3	29.368	6206.49	0.454349	596.1	22.3665	2576.16	0.064139	672.3	17.2885	1435.51	0	732.9	12.8687	962.151	0
732	Concrete unconfined	223.811	3038.47	150.656	449.4	21.2891	7506.78	1	560.2	16.3884	3387.73	1	689.1	9.96778	1256.06	1	818.9	3.6322	568.018	0.926001	884	3.01174	427.334	0.555014	936.6	2.51042	339.803	0.312205
733	Concrete unconfined	223.811	9.525	162.404	425.8	22.2594	8718.53	1	531.5	17.7124	4218.76	1	655.8	11.7012	1632.39	1	780.5	4.93779	713.671	0.938537	842.9	3.40346	510.915	1	893.2	2.92406	410.645	1
734	Concrete confined	186.465	26.9856	162.404	295.3	38.4725	16924.1	0.979651	365	35.266	12373.2	0.914206	456.1	30.4919	7187.17	1	563.5	24.2768	3303.38	0.197967	632.7	19.8575	1949.22	0.0789286	687.1	16.1275	1276.42	0
735	Concrete confined	272.778	46.5302	162.404	229.1	40.9789	20538	0.949439	284.6	38.6146	17582.5	0.895036	359.5	34.9885	12731.1	1	452.8	30.1343	7343.22	0.426443	522.6	26.2311	4515.41	0.433734	579.5	22.8549	2923.59	0.297173
736	Concrete confined	272.778	69.7481	162.404	169.4	43.6523	23053.5	0.904857	209.8	41.358	21351.8	0.856773	266.5	38.7466	18639.2	1	347.4	34.9198	13526.3	0.487637	411.8	31.7102	9497.99	0.558729	464.8	28.9368	6788.53	0.514494
737	Concrete confined	272.778	92.966	162.404	136.1	45.0208	24114.9	0.862601	169.2	43.3524	23060.9	0.810705	217.2	40.5177	21053.1	0.97579	289.4	37.2524	17289.9	0.479603	346.6	34.5553	13579.2	0.567399	395.8	32.1524	10439	0.551419
738	Concrete confined	272.778	116.184	162.404	119.7	45.5395	24586.9	0.823428	147.7	44.2789	23781.8	0.767502	189.4	41.7106	22229.9	0.931633	255.2	38.5304	19256.1	0.45856	307.9	36.1192	16123.8	0.551319	353.5	33.9738	13124.3	0.546498
739	Concrete confined	272.778	139.402	162.404	110.2	45.7959	24889.5	0.785157	134.9	44.745	24147.4	0.725825	171.7	42.6244	22966.9	0.887395	232	39.3562	20405.8	0.434075	282.2	37.1072	17727.1	0.528697	324.8	35.1469	15021.1	0.529797
740	Concrete confined	272.778	162.62	162.404	103.6	45.9557	25081	0.747222	125.9	45.0362	24381.1	0.684723	158.8	43.2091	23428.1	0.844677	215.3	39.9298	21131.4	0.408238	262.9	37.8227	18839.5	0.503838	304	35.9659	16374	0.508641
741	Concrete confined	272.778	185.838	162.404	98.5	46.0691	25218.5	0.709452	119.1	45.2368	24606.9	0.64392	149	43.6093	23742.2	0.802768	201.8	40.3806	21656.1	0.38188	247.8	38.3667	19640.4	0.477919	287.5	36.5969	17406.3	0.485608
742	Concrete confined	272.778	209.055	162.404	93.3	46.176	25349.4	0.671743	112.5	45.4159	24819.1	0.603243	139.5	43.9622	24020.8	0.761177	188.2	41.1094	22284.2	0.354029	232	38.9209	20405.8	0.451931	270.2	37.241	18429.7	0.46233
743	Concrete confined	186.465	228.6	162.404	90.1	46.2374	25425.3	0.64008	108.2	45.5245	24949.1	0.569119	133.7	44.161	24179.6	0.72652	179.8	41.5499	22646	0.330599	221.8	39.2705	20859.2	0.42956	258.9	37.6519	19058.1	0.441863
744	Concrete confined	272.778	248.145	162.404	89.4	46.2504	25441.4	0.608515	107.4	45.5441	24972.6	0.535139	132.3	44.2071	24216.8	0.692257	177.8	41.6504	22727.7	0.307258	219.7	39.3417	20948.5	0.406185	257.2	37.7131	19149.5	0.419625
745	Concrete confined	272.778	271.362	162.404	88.1	46.2741	25470.9	0.571013	105.9	45.5801	25016	0.494771	130	44.2814	24276.9	0.651544	174.3	41.8225	22866.7	0.279577	216	39.4664	21102.7	0.378602	253.7	37.8384	19335.2	0.393512
746	Concrete confined	272.778	294.58	162.404	86.5	46.3026	25506.4	0.533515	104	45.6246	25069.8	0.454411	127.2	44.3692	24348.5	0.610841	169.9	42.0317	23034.8	0.251967	210.9	39.6369	21308.5	0.351238	248.1	38.0374	19625.1	0.367816
747	Concrete confined	272.778	317.798	162.404	85.4	46.3217	25530.3	0.496037	102.7	45.6543	25105.9	0.41408	125.4	44.4242	24393.6	0.570223	167	42.1653	23141.7	0.224383	207.2	39.7596	21452.8	0.32373	244.2	38.1749	19821.4	0.341846
748	Concrete confined	272.778	341.016	162.404	84.7	46.3336	25545.2	0.458572	102.1	45.6679	25122.4	0.373766	124.4	44.4542	24425.2	0.529659	165.2	42.2465	23206.5	0.196801	204.9	39.8355	21540.4	0.296069	241.8	38.259	19940	0.315635
749	Concrete confined	272.778	364.234	162.404	84.5	46.337	25549.5	0.421114	101.9	45.6724	25127.8	0.333455	124.2	44.4602	24432.2	0.48913	164.6	42.2733	23227.9	0.169197	203.9	39.8683	21578.1	0.268249	240.6	38.301	19998.6	0.28922
750	Concrete confined	272.778	387.452	162.404	84.6	46.3353	25547.3	0.38366	102	45.6701	25125.1	0.293148	124.5	44.4513	24421.6	0.448614	164.7	42.2689	23224.3	0.141569	203.9	39.8683	21578.1	0.240298	240.3	38.3114	20013.2	0.262648
751	Concrete confined	272.778	410.67	162.404	83.9	46.3471	25562.1	0.346206	101.3	45.6857	25144.1	0.252848	123.4	44.4839	24460.2	0.408077	162.9	42.3485	23287.7	0.114042	201.4	39.9502	21670.9	0.212729	237.2	38.4193	20162.3	0.236645
752	Concrete confined	186.465	430.214	162.404	83.2	46.3587	25576.7	0.314681	100.6	45.7012	25163	0.218928	122.3	44.5162	24498.4	0.373962	161.3	42.4181	23343.1	0.0908915	199.2	40.0429	21761.5	0.189461	234.6	38.5093	20285.1	0.21478
753	Concrete unconfined	1964.25	521.745	162.404	82.7	34.0506	25587.1	0.455461	100	33.7578	25179	0.276469	121.5	33.2716	24525.9	0.529065	159.9	32.0369	23390.9	0.133233	197.2	30.3471	21860.9	0.297104	232.2	29.2218	20396.6	0.354512
754	Concrete unconfined	100.109	609.6	162.404	81.9	34.0622	25603.4	0.222465	99	33.7771	25205.4	0.115089	120.1	33.3075	24573.4	0.271709	157.7	32.121	23464.8	0.0489102	194.4	30.4917	21996.7	0.117344	228.8	29.3276	20551.5	0.183406
755	Concrete unconfined	1740.44	687.93	162.404	82.2	34.0579	25597.3	0.0880475	99.3	33.7713	25197.5	0.0435207	120.8	33.2896	24549.8	0.0422578	158.6	32.0868	23434.8	0	195.4	30.4404	21948.7	0.0327401	230.3	29.281	20483.6	0.0304972
756	Concrete unconfined	1740.44	836.07	162.404	81.3	34.0707	25615.5	0	98.2	33.7923	25226.3	0	119.6	33.3202	24590.2	0	156.7	32.1587	23497.8	0	192.9	30.568	22067.9	0	227.6	29.3648	20605.3	0
757	Concrete unconfined	100.109	914.4	162.404	80.1	34.0874	25639.4	0	96.7	33.8203	25264.9	0	117.4	33.3752	24663.1	0	153.6	32.2733	23598.3	0	189	30.7623	22248.1	0	222.9	29.5098	20811.8	0
758	Concrete unconfined	1740.44	992.73	162.404	81.2	34.0721	25617.5	0	98.1	33.7942	25228.9	0	119.4	33.3253	24596.9	0	156.4	32.17	23507.7	0	192.6	30.5831	22082.1	0	227.2	29.3772	20623.2	0
759	Concrete unconfined	1740.44	1140.87	162.404	81.2	34.0721	25617.5	0	98.1	33.7942	25228.9	0	119.5	33.3228	24593.6	0	156.5	32.1662	23504.4	0	192.7	30.5781	22077.4	0	227.2	29.3772	20623.2	0
760	Concrete unconfined	100.109	1219.2	162.404	80.1	34.0874	25639.4	0	96.8	33.8184	25262.3	0	117.5	33.3727	24659.8	0	153.7	32.2697	23595.1	0	189.1	30.7574	22243.6	0	222.9	29.5098	20811.8	0
761	Concrete unconfined	1740.44	1297.53	162.404	81.2	34.0721	25617.5	0	98.1	33.7942	25228.9	0	119.4	33.3253	24596.9	0	156.4	32.17	23507.7	0	192.6	30.5831	22082.1	0	227.1	29.3803	20627.7	0
762	Concrete unconfined	1740.44	1445.67	162.404	81.2	34.0721	25617.5	0	98.1	33.7942	25228.9	0	119.4	33.3253	24596.9	0	156.4	32.17	23507.7	0	192.6	30.5831	22082.1	0	227.1	29.3803	20627.7	0
763	Concrete unconfined	100.109	1524	162.404	80	34.0888	25641.3	0	96.7	33.8203	25264.9	0	117.4	33.3752	24663.1	0	153.6	32.2733	23598.3	0	188.9	30.7672	22252.6	0	222.8	29.5128	20816.2	0
764	Concrete unconfined	1740.44	1602.33	162.404	81.2	34.0721	25617.5	0	98.1	33.7942	25228.9	0	119.4	33.3253	24596.9	0	156.4	32.17	23507.7	0	192.6	30.5831	22082.1	0	227.1	29.3803	20627.7	0
765	Concrete unconfined	1740.44	1750.47	162.404	81.2	34.0721	25617.5	0	98.1	33.7942	25228.9	0	119.4	33.3253	24596.9	0	156.4	32.17	23507.7	0	192.6	30.5831	22082.1	0	227.1	29.3803	20627.7	0
766	Concrete unconfined	100.109	1828.8	162.404	80.1	34.0874	25639.4	0	96.8	33.8184	25262.3	0	117.5	33.3727	24659.8	0	153.7	32.2697	23595.1	0	189.1	30.7574	22243.6	0	222.9	29.5098	20811.8	0
767	Concrete unconfined	1740.44	1907.13	162.404	81.2	34.0721	25617.5	0	98.1	33.7942	25228.9	0	119.5	33.3228	24593.6	0	156.5	32.1662	23504.4	0	192.7	30.5781	22077.4	0	227.2	29.3772	20623.2	0
768	Concrete unconfined	1740.44	2055.27	162.404	81.2	34.0721	25617.5	0	98.1	33.7942	25228.9	0	119.4	33.3253	24596.9	0	156.4	32.17	23507.7	0	192.6	30.5831	22082.1	0	227.2	29.3772	20623.2	0
769	Concrete unconfined	100.109	2133.6	162.404	80.1	34.0874	25639.4	0	96.7	33.8203	25264.9	0	117.4	33.3752	24663.1	0	153.6	32.2733	23598.3	0	189	30.7623	22248.1	0	222.9	29.5098	20811.8	0
770	Concrete unconfined	1740.44	2211.93	162.404	81.3	34.0707	25615.5	0	98.2	33.7923	25226.3	0	119.6	33.3202	24590.2	0	156.7	32.1587	23497.8	0	192.9	30.568	22067.9	0	227.6	29.3648	20605.3	0
771	Concrete unconfined	1740.44	2360.07	162.404	82.2	34.0579	25597.3	0	99.3	33.7713	25197.5	0	120.8	33.2896	24549.8	0	158.6	32.0868	23434.8	0	195.4	30.4404	21948.7	0	230.3	29.281	20483.6	0.0127439
772	Concrete unconfined	100.109	2438.4	162.404	81.9	34.0622	25603.4	0.0186393	99	33.7771	25205.4	0.00518792	120.1	33.3075	24573.4	0.0160978	157.7	32.121	23464.8	0.0469493	194.4	30.4917	21996.7	0.00713548	228.8	29.3276	20551.5	0.0549559
773	Concrete unconfined	1964.25	2526.26	162.404	82.7	34.0506	25587.1	0.118506	100	33.7578	25179	0.0842279	121.5	33.2716	24525.9	0.092372	159.9	32.0369	23390.9	0.130309	197.2	30.3471	21860.9	0.0528458	232.2	29.2218	20396.6	0.119868
774	Concrete confined	186.465	2617.79	162.404	83.2	46.3587	25576.7	0.121635	100.6	45.7012	25163	0.0582719	122.3	44.5162	24498.4	0.0575668	161.3	42.4181	23343.1	0.0892915	199.2	40.0429	21761.5	0.0209686	234.6	38.5093	20285.1	0.0272964
775	Concrete confined	272.778	2637.33	162.404	83.9	46.3471	25562.1	0.157583	101.3	45.6857	25144.1	0.088476	123.4	44.4839	24460.2	0.0843509	162.9	42.3485	23287.7	0.112477	201.4	39.9502	21670.9	0.0388034	237.2	38.4193	20162.3	0.0383679
776	Concrete confined	272.778	2660.55	162.404	84.6	46.3353	25547.3	0.200295	102	45.6701	25125.1	0.124367	124.5	44.4513	24421.6	0.116188	164.7	42.2689	23224.3	0.140045	203.9	39.8683	21578.1	0.0599266	240.3	38.3114	20013.2	0.05152
777	Concrete confined	272.778	2683.77	162.404	84.5	46.337	25549.5	0.24302	101.9	45.6724	25127.8	0.160281	124.2	44.4602	24432.2	0.148079	164.6	42.2733	23227.9	0.167715	203.9	39.8683	21578.1	0.081545	240.6	38.301	19998.6	0.0654104
778	Concrete confined	272.778	2706.98	162.404	84.7	46.3336	25545.2	0.285742	102.1	45.6679	25122.4	0.196189	124.4	44.4542	24425.2	0.179953	165.2	42.2465	23206.5	0.195361	204.9	39.8355	21540.4	0.102979	241.8	38.259	19940	0.0790719
779	Concrete confined	272.778	2730.2	162.404	85.4	46.3217	25530.3	0.328462	102.7	45.6543	25105.9	0.232094	125.4	44.4242	24393.6	0.211814	167	42.1653	23141.7	0.222984	207.2	39.7596	21452.8	0.124186	244.2	38.1749	19821.4	0.0924312
780	Concrete confined	272.778	2753.42	162.404	86.5	46.3026	25506.4	0.371193	104	45.6246	25069.8	0.267998	127.2	44.3692	24348.5	0.243674	169.9	42.0317	23034.8	0.250609	210.9	39.6369	21308.5	0.145153	248.1	38.0374	19625.1	0.106139
781	Concrete confined	272.778	2776.64	162.404	88.1	46.2741	25470.9	0.413937	105.9	45.5801	25016	0.303912	130	44.2814	24276.9	0.275544	174.3	41.8225	22866.7	0.27826	216	39.4664	21102.7	0.165878	253.7	37.8384	19335.2	0.1195
782	Concrete confined	272.778	2799.86	162.404	89.4	46.2504	25441.4	0.45669	107.4	45.5441	24972.6	0.339844	132.3	44.2071	24216.8	0.307447	177.8	41.6504	22727.7	0.305981	219.7	39.3417	20948.5	0.186884	257.2	37.7131	19149.5	0.133425
783	Concrete confined	186.465	2819.4	162.404	90.1	46.2374	25425.3	0.492683	108.2	45.5245	24949.1	0.370099	133.7	44.161	24179.6	0.334323	179.8	41.5499	22646	0.329358	221.8	39.2705	20859.2	0.204769	258.9	37.6519	19058.1	0.145498
784	Concrete confined	272.778	2838.94	162.404	93.3	46.176	25349.4	0.528733	112.5	45.4159	24819.1	0.400394	139.5	43.9622	24020.8	0.361243	188.2	41.1094	22284.2	0.352819	232	38.9209	20405.8	0.221104	270.2	37.241	18429.7	0.154767
785	Concrete confined	272.778	2862.16	162.404	98.5	46.0691	25218.5	0.571634	119.1	45.2368	24606.9	0.436461	149	43.6093	23742.2	0.393344	201.8	40.3806	21656.1	0.380706	247.8	38.3667	19640.4	0.239546	287.5	36.5969	17406.3	0.164045
786	Concrete confined	272.778	2885.38	162.404	103.6	45.9557	25081	0.614595	125.9	45.0362	24381.1	0.472617	158.8	43.2091	23428.1	0.425601	215.3	39.9298	21131.4	0.407106	262.9	37.8227	18839.5	0.257807	304	35.9659	16374	0.172803
787	Concrete confined	272.778	2908.6	162.404	110.2	45.7959	24889.5	0.657696	134.9	44.745	24147.4	0.508946	171.7	42.6244	22966.9	0.458146	232	39.3562	20405.8	0.43298	282.2	37.1072	17727.1	0.274421	324.8	35.1469	15021.1	0.178546
788	Concrete confined	272.778	2931.82	162.404	119.7	45.5395	24586.9	0.701075	147.7	44.2789	23781.8	0.54561	189.4	41.7106	22229.9	0.491236	255.2	38.5304	19256.1	0.457498	307.9	36.1192	16123.8	0.287732	353.5	33.9738	13124.3	0.177454
789	Concrete confined	272.778	2955.03	162.404	136.1	45.0208	24114.9	0.745194	169.2	43.3524	23060.9	0.583144	217.2	40.5177	21053.1	0.522731	289.4	37.2524	17289.9	0.47857	346.6	34.5553	13579.2	0.291902	395.8	32.1524	10439	0.159097
790	Concrete confined	272.778	2978.25	162.404	169.4	43.6523	23053.5	0.791853	209.8	41.358	21351.8	0.621724	266.5	38.7466	18639.2	0.548516	347.4	34.9198	13526.3	0.486622	411.8	31.7102	9497.99	0.263277	464.8	28.9368	6788.53	0.0817478
791	Concrete confined	272.778	3001.47	162.404	229.1	40.9789	20538	0.839712	284.6	38.6146	17582.5	0.649006	359.5	34.9885	12731.1	0.550508	452.8	30.1343	7343.22	0.42538	522.6	26.2311	4515.41	0.0859462	579.5	22.8549	2923.59	0
792	Concrete confined	186.465	3021.01	162.404	295.3	38.4725	16924.1	0.871753	365	35.266	12373.2	0.652784	456.1	30.4919	7187.17	0.490186	563.5	24.2768	3303.38	0.196737	632.7	19.8575	1949.22	0	687.1	16.1275	1276.42	0
793	Concrete unconfined	223.811	3038.47	162.404	425.8	22.2594	8718.53	1	531.5	17.7124	4218.76	1	655.8	11.7012	1632.39	1	780.5	4.93779	713.671	0.936866	842.9	3.40346	510.915	0.563483	893.2	2.92406	410.645	0.318538
794	Concrete unconfined	302.348	9.525	176.214	407.3	23.0019	9757.49	1	510.5	18.657	4951.49	1	633.5	12.8328	1937.34	1	756.8	6.28071	834.481	0.946922	818.4	3.63696	569.285	1	868.1	3.16328	457.805	1
795	Steel	251.897	26.9856	176.214	287.3	413.686	199948	0	354.1	413.686	199948	0	440.8	413.686	199948	1	541.5	403.694	198869	0	606.2	388.116	197188	0	656.3	376.054	195885	0
796	Concrete confined	368.497	46.5302	176.214	226.7	41.0644	20645.4	0.949439	280.5	38.7742	17828.6	0.895448	352.4	35.2947	13196.7	1	441	30.7065	7922.88	0.441969	505.7	27.1227	5135.48	0.468626	558.6	24.0381	3429.4	0.361095
797	Concrete confined	368.497	69.7481	176.214	159.2	44.1182	23414.6	0.903295	195.7	41.9474	21934.1	0.855963	247.7	39.4401	19645.5	1	321.1	36.0033	15264.5	0.498745	379.9	33.1357	11420.4	0.580806	427.9	30.695	8605.4	0.55512
798	Concrete confined	368.497	92.966	176.214	126.5	45.3363	24366.1	0.861654	156.1	43.9388	23517.5	0.809066	199.4	41.1351	21751.4	0.975081	265.3	38.1605	18706.4	0.485089	317.4	35.7438	15507	0.577654	362	33.6166	12568.1	0.570631
799	Concrete confined	368.497	116.184	176.214	111.1	45.7729	24862.1	0.822787	136.1	44.7039	24114.9	0.766445	173.5	42.5374	22897.8	0.928655	233.4	39.3073	20341	0.462059	281.4	37.1373	17775	0.557509	322.7	35.2308	15159.4	0.55797
800	Concrete confined	368.497	139.402	176.214	102.9	45.9718	25100.4	0.784715	124.9	45.0668	24407.5	0.725109	157.7	43.2559	23464.8	0.885335	212.9	40.0108	21228.7	0.43656	258.3	37.9899	19090.4	0.533022	297.1	36.2318	16811.3	0.5376
801	Concrete confined	368.497	162.62	176.214	97	46.1009	25257.2	0.746889	117.2	45.29	24669.6	0.68422	146.8	43.6941	23808.9	0.843236	198	40.5576	21821.4	0.409936	241.3	38.5965	19964.5	0.50712	278.7	36.9268	17935.5	0.514521
802	Concrete confined	368.497	185.838	176.214	92.6	46.1897	25366.3	0.709201	111.4	45.4443	24853	0.643558	138.5	43.9973	24048.8	0.801718	186.5	41.2009	22359.9	0.38181	228.3	39.0484	20574	0.480551	264.6	37.4456	18745.3	0.490239
803	Concrete confined	368.497	209.055	176.214	88.8	46.2614	25455.1	0.671583	106.6	45.5634	24995.8	0.603021	131.6	44.23	24235.2	0.760521	176.8	41.7001	22767.9	0.353921	217.2	39.426	21053.1	0.453724	252.6	37.8776	19392.9	0.465456
804	Steel	251.897	228.6	176.214	87	413.686	199948	0	104.3	413.686	199948	0	128.2	413.686	199948	0	172	413.686	199948	0	211.8	413.686	199948	0	246.7	413.686	199948	0
805	Concrete confined	368.497	248.145	176.214	85.6	46.3182	25526	0.608413	102.6	45.6566	25108.6	0.535013	125.8	44.4121	24383.6	0.691836	168.3	42.1058	23094.2	0.307297	207.5	39.7497	21441.2	0.407624	242.1	38.2485	19925.3	0.422161
806	Concrete confined	368.497	271.362	176.214	83.2	46.3587	25576.7	0.570903	99.7	45.7209	25187	0.494644	121.7	44.5336	24519	0.651086	162.2	42.3791	23312.1	0.279712	200.3	39.9862	21711.1	0.380453	234.3	38.5197	20299.1	0.39672
807	Concrete confined	368.497	294.58	176.214	81.5	46.3863	25611.5	0.533423	97.8	45.7615	25236.7	0.454318	118.8	44.616	24616.9	0.610449	157.8	42.5671	23461.5	0.252179	195	40.2847	21967.9	0.352493	228.8	38.7087	20551.5	0.370961
808	Concrete confined	368.497	317.798	176.214	80.4	46.4037	25633.5	0.495964	96.5	45.7886	25270	0.414019	117	44.6656	24676.1	0.569895	154.8	42.691	23559.8	0.224672	191.5	40.4804	22133.4	0.32461	225	38.8382	20720.5	0.344992
809	Concrete confined	368.497	341.016	176.214	79.8	46.4131	25645.3	0.458518	95.7	45.805	25290.2	0.373734	116	44.6927	24708.5	0.529388	153.1	42.7596	23614.3	0.197162	189.3	40.6008	22234.5	0.296783	222.6	38.9195	20824.8	0.318846
810	Concrete confined	368.497	364.234	176.214	79.6	46.4162	25649.2	0.421076	95.6	45.807	25292.7	0.333454	115.7	44.7008	24718.2	0.488911	152.5	42.7836	23633.3	0.169636	188.4	40.6494	22275.2	0.268971	221.5	38.9566	20872	0.292522
811	Concrete confined	368.497	387.452	176.214	79.6	46.4162	25649.2	0.383639	95.8	45.8029	25287.7	0.293177	116	44.6927	24708.5	0.448448	152.7	42.7756	23627	0.142085	188.5	40.644	22270.7	0.241154	221.7	38.9499	20863.5	0.266004
812	Concrete confined	368.497	410.67	176.214	79.9	46.4115	25643.3	0.346202	96.3	45.7927	25275	0.252895	116.7	44.6738	24685.9	0.40799	153.4	42.7476	23604.7	0.114511	189.2	40.6062	22239	0.213315	222.6	38.9195	20824.8	0.239359
813	Steel	251.897	430.214	176.214	80.1	413.686	199948	0	96.6	413.686	199948	0	117	413.686	199948	0	154	413.686	199948	0	189.6	413.686	199948	0	223.1	413.686	199948	0
814	Concrete unconfined	2653.51	521.745	176.214	79.4	34.097	25653.1	0.455461	95.8	33.8368	25287.7	0.276469	115.9	33.4118	24711.7	0.529065	152	32.3312	23649.1	0.133233	187.1	30.8549	22333.3	0.297104	220.1	29.5956	20931.6	0.355725
815	Steel	135.238	609.6	176.214	78.7	413.686	199948	0	95	413.686	199948	0	114.7	413.686	199948	0	150.1	413.686	199948	0	184.6	413.686	199948	0	217.1	413.686	199948	0
816	Concrete unconfined	2351.16	687.93	176.214	77.7	34.1198	25685.6	0.0880475	93.6	33.8761	25342.1	0.0435207	113.2	33.4759	24797.3	0.0422578	147.7	32.4824	23781.8	0	181.6	31.1155	22571	0.0327401	213.6	29.7932	21200.5	0.0323492
817	Concrete unconfined	2351.16	836.07	176.214	76.9	34.1302	25700.6	0	92.6	33.8935	25366.3	0	112.1	33.5014	24831.5	0	146	32.5405	23832.8	0	179.3	31.2212	22666.6	0	211	29.8716	21304.5	0
818	Steel	135.238	914.4	176.214	77.1	413.686	199948	0	93	413.686	199948	0	112.5	413.686	199948	0	146.6	413.686	199948	0	180.1	413.686	199948	0	212	413.686	199948	0
819	Concrete unconfined	2351.16	992.73	176.214	76.8	34.1315	25702.4	0	92.5	33.8952	25368.7	0	111.9	33.506	24837.6	0	145.7	32.5506	23841.7	0	179	31.2349	22678.8	0	210.6	29.8837	21320.3	0
820	Concrete unconfined	2351.16	1140.87	176.214	76.8	34.1315	25702.4	0	92.5	33.8952	25368.7	0	112	33.5037	24834.6	0	145.7	32.5506	23841.7	0	179	31.2349	22678.8	0	210.6	29.8837	21320.3	0
821	Steel	135.238	1219.2	176.214	77.2	413.686	199948	0	93.1	413.686	199948	0	112.5	413.686	199948	0	146.6	413.686	199948	0	180.2	413.686	199948	0	212	413.686	199948	0
822	Concrete unconfined	2351.16	1297.53	176.214	76.8	34.1315	25702.4	0	92.5	33.8952	25368.7	0	111.9	33.506	24837.6	0	145.7	32.5506	23841.7	0	179	31.2349	22678.8	0	210.6	29.8837	21320.3	0
823	Concrete unconfined	2351.16	1445.67	176.214	76.8	34.1315	25702.4	0	92.5	33.8952	25368.7	0	111.9	33.506	24837.6	0	145.6	32.554	23844.7	0	178.9	31.2394	22682.9	0	210.4	29.8897	21328.2	0
824	Steel	135.238	1524	176.214	77.1	413.686	199948	0	92.9	413.686	199948	0	112.4	413.686	199948	0	146.5	413.686	199948	0	179.9	413.686	199948	0	211.8	413.686	199948	0
825	Concrete unconfined	2351.16	1602.33	176.214	76.8	34.1315	25702.4	0	92.5	33.8952	25368.7	0	111.9	33.506	24837.6	0	145.6	32.554	23844.7	0	178.9	31.2394	22682.9	0	210.4	29.8897	21328.2	0
826	Concrete unconfined	2351.16	1750.47	176.214	76.8	34.1315	25702.4	0	92.5	33.8952	25368.7	0	111.9	33.506	24837.6	0	145.7	32.5506	23841.7	0	179	31.2349	22678.8	0	210.6	29.8837	21320.3	0
827	Steel	135.238	1828.8	176.214	77.2	413.686	199948	0	93.1	413.686	199948	0	112.5	413.686	199948	0	146.6	413.686	199948	0	180.2	413.686	199948	0	212	413.686	199948	0
828	Concrete unconfined	2351.16	1907.13	176.214	76.8	34.1315	25702.4	0	92.5	33.8952	25368.7	0	112	33.5037	24834.6	0	145.7	32.5506	23841.7	0	179	31.2349	22678.8	0	210.6	29.8837	21320.3	0
829	Concrete unconfined	2351.16	2055.27	176.214	76.8	34.1315	25702.4	0	92.5	33.8952	25368.7	0	111.9	33.506	24837.6	0	145.7	32.5506	23841.7	0	179	31.2349	22678.8	0	210.6	29.8837	21320.3	0
830	Steel	135.238	2133.6	176.214	77.1	413.686	199948	0	93	413.686	199948	0	112.5	413.686	199948	0	146.6	413.686	199948	0	180.1	413.686	199948	0	212	413.686	199948	0
831	Concrete unconfined	2351.16	2211.93	176.214	76.9	34.1302	25700.6	0	92.6	33.8935	25366.3	0	112.1	33.5014	24831.5	0	146	32.5405	23832.8	0	179.3	31.2212	22666.6	0	211	29.8716	21304.5	0
832	Concrete unconfined	2351.16	2360.07	176.214	77.7	34.1198	25685.6	0	93.6	33.8761	25342.1	0	113.2	33.4759	24797.3	0	147.7	32.4824	23781.8	0	181.6	31.1155	22571	0	213.6	29.7932	21200.5	0.0146092
833	Steel	135.238	2438.4	176.214	78.7	413.686	199948	0	95	413.686	199948	0	114.7	413.686	199948	0	150.1	413.686	199948	0	184.6	413.686	199948	0	217.1	413.686	199948	0
834	Concrete unconfined	2653.51	2526.26	176.214	79.4	34.097	25653.1	0.118506	95.8	33.8368	25287.7	0.0842279	115.9	33.4118	24711.7	0.092372	152	32.3312	23649.1	0.130309	187.1	30.8549	22333.3	0.0528458	220.1	29.5956	20931.6	0.121213
835	Steel	251.897	2617.79	176.214	80.1	413.686	199948	0	96.6	413.686	199948	0	117	413.686	199948	0	154	413.686	199948	0	189.6	413.686	199948	0	223.1	413.686	199948	0
836	Concrete confined	368.497	2637.33	176.214	79.9	46.4115	25643.3	0.157647	96.3	45.7927	25275	0.0886205	116.7	44.6738	24685.9	0.0846053	153.4	42.7476	23604.7	0.112949	189.2	40.6062	22239	0.0400845	222.6	38.9195	20824.8	0.0419146
837	Concrete confined	368.497	2660.55	176.214	79.6	46.4162	25649.2	0.200356	95.8	45.8029	25287.7	0.12452	116	44.6927	24708.5	0.116469	152.7	42.7756	23627	0.140565	188.5	40.644	22270.7	0.0616598	221.7	38.9499	20863.5	0.056011
838	Concrete confined	368.497	2683.77	176.214	79.6	46.4162	25649.2	0.24306	95.6	45.807	25292.7	0.160409	115.7	44.7008	24718.2	0.148316	152.5	42.7836	23633.3	0.168158	188.4	40.6494	22275.2	0.0831807	221.5	38.9566	20872	0.0699475
839	Concrete confined	368.497	2706.98	176.214	79.8	46.4131	25645.3	0.285764	95.7	45.805	25290.2	0.196292	116	44.6927	24708.5	0.180146	153.1	42.7596	23614.3	0.195726	189.3	40.6008	22234.5	0.104632	222.6	38.9195	20824.8	0.0836034
840	Concrete confined	368.497	2730.2	176.214	80.4	46.4037	25633.5	0.328466	96.5	45.7886	25270	0.232168	117	44.6656	24676.1	0.211966	154.8	42.691	23559.8	0.223277	191.5	40.4804	22133.4	0.126013	225	38.8382	20720.5	0.096986
841	Concrete confined	368.497	2753.42	176.214	81.5	46.3863	25611.5	0.371176	97.8	45.7615	25236.7	0.268047	118.8	44.616	24616.9	0.243787	157.8	42.5671	23461.5	0.250825	195	40.2847	21967.9	0.147347	228.8	38.7087	20551.5	0.1108
842	Concrete confined	368.497	2776.64	176.214	83.2	46.3587	25576.7	0.4139	99.7	45.7209	25187	0.303934	121.7	44.5336	24519	0.275615	162.2	42.3791	23312.1	0.278398	200.3	39.9862	21711.1	0.168607	234.3	38.5197	20299.1	0.124349
843	Concrete confined	368.497	2799.86	176.214	85.6	46.3182	25526	0.456645	102.6	45.6566	25108.6	0.339839	125.8	44.4121	24383.6	0.307469	168.3	42.1058	23094.2	0.306023	207.5	39.7497	21441.2	0.189047	242.1	38.2485	19925.3	0.137335
844	Steel	251.897	2819.4	176.214	87	413.686	199948	0	104.3	413.686	199948	0	128.2	413.686	199948	0	172	413.686	199948	0	211.8	413.686	199948	0	246.7	413.686	199948	0
845	Concrete confined	368.497	2838.94	176.214	88.8	46.2614	25455.1	0.528641	106.6	45.5634	24995.8	0.400338	131.6	44.23	24235.2	0.361191	176.8	41.7001	22767.9	0.352715	217.2	39.426	21053.1	0.223873	252.6	37.8776	19392.9	0.159725
846	Concrete confined	368.497	2862.16	176.214	92.6	46.1897	25366.3	0.571476	111.4	45.4443	24853	0.43634	138.5	43.9973	24048.8	0.393199	186.5	41.2009	22359.9	0.380643	228.3	39.0484	20574	0.243598	264.6	37.4456	18745.3	0.171373
847	Concrete confined	368.497	2885.38	176.214	97	46.1009	25257.2	0.614369	117.2	45.29	24669.6	0.472418	146.8	43.6941	23808.9	0.42533	198	40.5576	21821.4	0.408809	241.3	38.5965	19964.5	0.262836	278.7	36.9268	17935.5	0.182072
848	Concrete confined	368.497	2908.6	176.214	102.9	45.9718	25100.4	0.65738	124.9	45.0668	24407.5	0.508627	157.7	43.2559	23464.8	0.457673	212.9	40.0108	21228.7	0.435471	258.3	37.9899	19090.4	0.280947	297.1	36.2318	16811.3	0.190688
849	Concrete confined	368.497	2931.82	176.214	111.1	45.7729	24862.1	0.700596	136.1	44.7039	24114.9	0.545095	173.5	42.5374	22897.8	0.490446	233.4	39.3073	20341	0.461004	281.4	37.1373	17775	0.296821	322.7	35.2308	15159.4	0.194884
850	Concrete confined	368.497	2955.03	176.214	126.5	45.3363	24366.1	0.744459	156.1	43.9388	23517.5	0.582294	199.4	41.1351	21751.4	0.524304	265.3	38.1605	18706.4	0.484066	317.4	35.7438	15507	0.306312	362	33.6166	12568.1	0.187258
851	Concrete confined	368.497	2978.25	176.214	159.2	44.1182	23414.6	0.790605	195.7	41.9474	21934.1	0.621944	247.7	39.4401	19645.5	0.551698	321.1	36.0033	15264.5	0.497744	379.9	33.1357	11420.4	0.29261	427.9	30.695	8605.4	0.138926
852	Concrete confined	368.497	3001.47	176.214	226.7	41.0644	20645.4	0.839797	280.5	38.7742	17828.6	0.64985	352.4	35.2947	13196.7	0.554267	441	30.7065	7922.88	0.440919	505.7	27.1227	5135.48	0.130467	558.6	24.0381	3429.4	0
853	Steel	251.897	3021.01	176.214	287.3	413.686	199948	0	354.1	413.686	199948	0	440.8	413.686	199948	0	541.5	403.694	198869	0	606.2	388.116	197188	0	656.3	376.054	195885	0
854	Concrete unconfined	302.348	3038.47	176.214	407.3	23.0019	9757.49	1	510.5	18.657	4951.49	1	633.5	12.8328	1937.34	1	756.8	6.28071	834.481	0.94526	818.4	3.63696	569.285	0.570125	868.1	3.16328	457.805	0.323509
855	Concrete unconfined	362.903	9.525	193.675	387.9	23.7633	10921.4	1	480.8	19.958	6103.55	1	585.6	15.1847	2790.72	1	683.3	10.2735	1315.83	0.982012	730.3	7.75013	976.432	1	768.4	5.62682	774.669	1
856	Concrete unconfined	302.348	26.9856	193.675	265.2	28.1643	18711.9	1	322.6	26.1957	15165.9	1	394	23.5258	10548	1	472.7	20.3058	6442.55	1	522.9	18.1017	4505.09	1	560.3	16.3837	3385.14	1
857	Concrete unconfined	442.301	46.5302	193.675	205.6	30.0334	21513.9	1	252.6	28.5746	19392.9	1	314.7	26.4762	15683.3	1	390	23.6817	10792.1	1	444.3	21.501	7757.38	1	488.6	19.6203	5791.99	1
858	Concrete unconfined	442.301	69.7481	193.675	145.7	32.5506	23841.7	1	177.5	31.3026	22739.8	1	223.2	29.5005	20798.9	1	287.2	27.4289	17424.6	1	337.7	25.6513	14168.2	1	379.2	24.099	11464.5	1
859	Concrete unconfined	442.301	92.966	193.675	114.8	33.4382	24746.9	1	140.4	32.7249	23995.4	1	178	31.2801	22719.6	1	235.6	29.1154	20238.1	0.99595	280.8	27.6453	17810.8	1	319.1	26.3203	15395.7	1
860	Concrete unconfined	442.301	116.184	193.675	101	33.7383	25152.2	1	122.6	33.2429	24488	1	155.1	32.2183	23550.1	1	207.3	29.9826	21448.9	0.95097	249.2	28.6839	19569	1	284.7	27.5136	17576.5	1
861	Concrete unconfined	442.301	139.402	193.675	93.9	33.8708	25334.8	1	113	33.4806	24803.6	1	141.7	32.683	23958.4	1	189.7	30.7279	22216.3	0.904518	229.2	29.3152	20533.4	1	262.8	28.243	18845	1
862	Concrete unconfined	442.301	162.62	193.675	88.8	33.957	25455.1	1	106.6	33.6234	24995.8	1	132.4	32.9703	24214.2	1	177.1	31.3205	22755.9	0.857645	215.1	29.7478	21139.6	1	247.3	28.7448	19665.7	1
863	Concrete unconfined	442.301	185.838	193.675	85.1	34.015	25536.7	1	101.9	33.7204	25127.8	1	125.6	33.1627	24388.6	1	167.8	31.7209	23112.5	0.810777	204.6	30.0631	21551.8	0.984144	235.9	29.106	20224	1
864	Concrete unconfined	442.301	209.055	193.675	83.1	34.0448	25578.8	1	99.3	33.7713	25197.5	1	122	33.2586	24508.7	1	162.6	31.9314	23298.2	0.763905	199	30.2525	21771.5	0.936894	230.6	29.2717	20469.9	0.964984
865	Concrete unconfined	302.348	228.6	193.675	82.3	34.0564	25595.3	1	98.4	33.7885	25221.1	1	120.5	33.2973	24559.9	1	160.7	32.0059	23363.7	0.724449	197.1	30.3523	21865.8	0.896906	228.8	29.3276	20551.5	0.926976
866	Concrete unconfined	442.301	248.145	193.675	79.9	34.0902	25643.3	1	95.5	33.8422	25295.2	1	116.4	33.3997	24695.6	1	154.7	32.233	23563	0.684994	189.8	30.7229	22211.7	0.856913	220.6	29.5803	20910.4	0.889439
867	Concrete unconfined	442.301	271.362	193.675	76.9	34.1302	25700.6	1	91.7	33.9089	25387.8	0.995939	111.1	33.5243	24862.1	1	147.1	32.503	23799.9	0.638121	180.6	31.1617	22612.8	0.809408	210.4	29.8897	21328.2	0.844858
868	Concrete unconfined	442.301	294.58	193.675	75.3	34.1506	25729.9	1	89.7	33.9423	25434.5	0.92922	108.4	33.5845	24943.2	1	142.9	32.6438	23923.8	0.591248	175.5	31.3916	22819.6	0.761903	204.9	30.0542	21540.4	0.799945
869	Concrete unconfined	442.301	317.798	193.675	74.2	34.1642	25749.5	0.996343	88.5	33.9619	25461.9	0.862505	106.6	33.6234	24995.8	1	140.2	32.7313	24001.1	0.54438	172.2	31.5353	22947.9	0.714398	201.4	30.1581	21670.9	0.75491
870	Concrete unconfined	442.301	341.016	193.675	73.6	34.1714	25760.1	0.934768	87.9	33.9715	25475.4	0.79579	105.7	33.6425	25021.7	1	138.6	32.7819	24046	0.497507	170.3	31.6163	23019.8	0.666892	199.2	30.2419	21761.5	0.709738
871	Concrete unconfined	442.301	364.234	193.675	73.4	34.1739	25763.6	0.873189	87.7	33.9747	25479.9	0.729071	105.5	33.6467	25027.4	0.990457	137.9	32.8038	24065.4	0.450634	169.4	31.6542	23053.5	0.619382	198.3	30.2894	21806.5	0.664477
872	Concrete unconfined	442.301	387.452	193.675	73.6	34.1714	25760.1	0.811614	88	33.9699	25473.2	0.662356	105.9	33.6383	25016	0.922444	138.3	32.7913	24054.3	0.403762	169.7	31.6416	23042.3	0.571877	198.8	30.2631	21781.5	0.619221
873	Concrete unconfined	442.301	410.67	193.675	74.9	34.1555	25737.1	0.75004	89.8	33.9407	25432.2	0.595642	108.1	33.591	24952	0.854436	141.3	32.6959	23969.8	0.356892	173.5	31.4792	22897.8	0.524372	203.3	30.1018	21600.5	0.573731
874	Concrete unconfined	302.348	430.214	193.675	75.8	34.1443	25720.8	0.698207	91.1	33.919	25402	0.539478	109.9	33.5513	24898.5	0.797183	143.7	32.6175	23900.6	0.317436	176.4	31.3517	22783.9	0.484384	206.9	29.9946	21464.3	0.535361
875	Concrete unconfined	3184.96	521.745	193.675	75	34.1543	25735.3	0.455461	90.2	33.9341	25423	0.276469	108.6	33.5801	24937.3	0.529065	141.7	32.683	23958.4	0.133233	173.7	31.4705	22890.1	0.297104	203.7	30.0899	21585.6	0.35716
876	Concrete unconfined	162.324	609.6	193.675	74.4	34.1617	25746	0.222465	89.4	33.9473	25441.4	0.115089	107.4	33.6062	24972.6	0.271709	139.9	32.7408	24009.5	0.0489102	171.4	31.5696	22978.3	0.117344	200.9	30.1729	21689.2	0.186124
877	Concrete unconfined	2822.06	687.93	193.675	72.1	34.1892	25785.9	0.0880475	86.4	33.9951	25508.6	0.0435207	103.8	33.682	25075.4	0.0422578	134.5	32.9079	24158.2	0	164.4	31.8596	23235	0.0327401	192.7	30.5781	22077.4	0.0336454
878	Concrete unconfined	2822.06	836.07	193.675	71.4	34.1973	25797.7	0	85.5	34.009	25528.1	0	102.9	33.7003	25100.4	0	133	32.9526	24198.3	0	162.6	31.9314	23298.2	0	190.7	30.6783	22170.4	0
879	Concrete unconfined	162.324	914.4	193.675	73.1	34.1774	25768.8	0	87.7	33.9747	25479.9	0	105.6	33.6446	25024.5	0	137	32.8317	24090.3	0	167.7	31.7251	23116.2	0	196.7	30.3731	21885.4	0
880	Concrete unconfined	2822.06	992.73	193.675	71.3	34.1985	25799.3	0	85.4	34.0105	25530.3	0	102.7	33.7044	25105.9	0	132.7	32.9615	24206.2	0	162.3	31.9432	23308.6	0	190.3	30.6982	22188.8	0
881	Concrete unconfined	2822.06	1140.87	193.675	71.3	34.1985	25799.3	0	85.4	34.0105	25530.3	0	102.7	33.7044	25105.9	0	132.8	32.9586	24203.6	0	162.3	31.9432	23308.6	0	190.3	30.6982	22188.8	0
882	Concrete unconfined	162.324	1219.2	193.675	73.1	34.1774	25768.8	0	87.8	33.9731	25477.7	0	105.7	33.6425	25021.7	0	137.1	32.8287	24087.5	0	167.8	31.7209	23112.5	0	196.8	30.3679	21880.5	0
883	Concrete unconfined	2822.06	1297.53	193.675	71.3	34.1985	25799.3	0	85.4	34.0105	25530.3	0	102.7	33.7044	25105.9	0	132.8	32.9586	24203.6	0	162.3	31.9432	23308.6	0	190.3	30.6982	22188.8	0
884	Concrete unconfined	2822.06	1445.67	193.675	71.3	34.1985	25799.3	0	85.3	34.012	25532.4	0	102.6	33.7064	25108.6	0	132.6	32.9644	24208.9	0	162.1	31.9511	23315.5	0	190.1	30.7081	22198	0
885	Concrete unconfined	162.324	1524	193.675	73	34.1786	25770.5	0	87.6	33.9763	25482.1	0	105.5	33.6467	25027.4	0	136.9	32.8348	24093	0	167.4	31.7374	23127.1	0	196.4	30.3887	21900.1	0
886	Concrete unconfined	2822.06	1602.33	193.675	71.3	34.1985	25799.3	0	85.3	34.012	25532.4	0	102.6	33.7064	25108.6	0	132.6	32.9644	24208.9	0	162.1	31.9511	23315.5	0	190.1	30.7081	22198	0
887	Concrete unconfined	2822.06	1750.47	193.675	71.3	34.1985	25799.3	0	85.4	34.0105	25530.3	0	102.7	33.7044	25105.9	0	132.8	32.9586	24203.6	0	162.3	31.9432	23308.6	0	190.3	30.6982	22188.8	0
888	Concrete unconfined	162.324	1828.8	193.675	73.1	34.1774	25768.8	0	87.8	33.9731	25477.7	0	105.7	33.6425	25021.7	0	137.1	32.8287	24087.5	0	167.8	31.7209	23112.5	0	196.8	30.3679	21880.5	0
889	Concrete unconfined	2822.06	1907.13	193.675	71.3	34.1985	25799.3	0	85.4	34.0105	25530.3	0	102.7	33.7044	25105.9	0	132.8	32.9586	24203.6	0	162.3	31.9432	23308.6	0	190.3	30.6982	22188.8	0
890	Concrete unconfined	2822.06	2055.27	193.675	71.3	34.1985	25799.3	0	85.4	34.0105	25530.3	0	102.7	33.7044	25105.9	0	132.7	32.9615	24206.2	0	162.3	31.9432	23308.6	0	190.3	30.6982	22188.8	0
891	Concrete unconfined	162.324	2133.6	193.675	73.1	34.1774	25768.8	0	87.7	33.9747	25479.9	0	105.6	33.6446	25024.5	0	137	32.8317	24090.3	0	167.7	31.7251	23116.2	0	196.7	30.3731	21885.4	0
892	Concrete unconfined	2822.06	2211.93	193.675	71.4	34.1973	25797.7	0	85.5	34.009	25528.1	0	102.9	33.7003	25100.4	0	133	32.9526	24198.3	0	162.6	31.9314	23298.2	0	190.7	30.6783	22170.4	0
893	Concrete unconfined	2822.06	2360.07	193.675	72.1	34.1892	25785.9	0	86.4	33.9951	25508.6	0	103.8	33.682	25075.4	0	134.5	32.9079	24158.2	0	164.4	31.8596	23235	0	192.7	30.5781	22077.4	0.0159147
894	Concrete unconfined	162.324	2438.4	193.675	74.4	34.1617	25746	0.0186393	89.4	33.9473	25441.4	0.00518792	107.4	33.6062	24972.6	0.0160978	139.9	32.7408	24009.5	0.0469493	171.4	31.5696	22978.3	0.00713548	200.9	30.1729	21689.2	0.0578238
895	Concrete unconfined	3184.96	2526.26	193.675	75	34.1543	25735.3	0.118506	90.2	33.9341	25423	0.0842279	108.6	33.5801	24937.3	0.092372	141.7	32.683	23958.4	0.130309	173.7	31.4705	22890.1	0.0528458	203.7	30.0899	21585.6	0.122805
896	Concrete unconfined	302.348	2617.79	193.675	75.8	34.1443	25720.8	0.380796	91.1	33.919	25402	0.273522	109.9	33.5513	24898.5	0.26598	143.7	32.6175	23900.6	0.314718	176.4	31.3517	22783.9	0.197656	206.9	29.9946	21464.3	0.216118
897	Concrete unconfined	442.301	2637.33	193.675	74.9	34.1555	25737.1	0.439922	89.8	33.9407	25432.2	0.323558	108.1	33.591	24952	0.311021	141.3	32.6959	23969.8	0.354235	173.5	31.4792	22897.8	0.228585	203.3	30.1018	21600.5	0.236416
898	Concrete unconfined	442.301	2660.55	193.675	73.6	34.1714	25760.1	0.51016	88	33.9699	25473.2	0.382997	105.9	33.6383	25016	0.364527	138.3	32.7913	24054.3	0.401175	169.7	31.6416	23042.3	0.265326	198.8	30.2631	21781.5	0.260423
899	Concrete unconfined	442.301	2683.77	193.675	73.4	34.1739	25763.6	0.580398	87.7	33.9747	25479.9	0.442437	105.5	33.6467	25027.4	0.418035	137.9	32.8038	24065.4	0.448119	169.4	31.6542	23053.5	0.302068	198.3	30.2894	21806.5	0.284161
900	Concrete unconfined	442.301	2706.98	193.675	73.6	34.1714	25760.1	0.650636	87.9	33.9715	25475.4	0.501877	105.7	33.6425	25021.7	0.471541	138.6	32.7819	24046	0.495063	170.3	31.6163	23019.8	0.338809	199.2	30.2419	21761.5	0.307898
901	Concrete unconfined	442.301	2730.2	193.675	74.2	34.1642	25749.5	0.720869	88.5	33.9619	25461.9	0.561317	106.6	33.6234	24995.8	0.525047	140.2	32.7313	24001.1	0.542007	172.2	31.5353	22947.9	0.375551	201.4	30.1581	21670.9	0.331532
902	Concrete unconfined	442.301	2753.42	193.675	75.3	34.1506	25729.9	0.791107	89.7	33.9423	25434.5	0.620756	108.4	33.5845	24943.2	0.578553	142.9	32.6438	23923.8	0.588947	175.5	31.3916	22819.6	0.412292	204.9	30.0542	21540.4	0.356236
903	Concrete unconfined	442.301	2776.64	193.675	76.9	34.1302	25700.6	0.861345	91.7	33.9089	25387.8	0.680196	111.1	33.5243	24862.1	0.632059	147.1	32.503	23799.9	0.635891	180.6	31.1617	22612.8	0.449032	210.4	29.8897	21328.2	0.380967
904	Concrete unconfined	442.301	2799.86	193.675	79.9	34.0902	25643.3	0.931583	95.5	33.8422	25295.2	0.739636	116.4	33.3997	24695.6	0.685564	154.7	32.233	23563	0.682835	189.8	30.7229	22211.7	0.485777	220.6	29.5803	20910.4	0.405262
905	Concrete unconfined	302.348	2819.4	193.675	82.3	34.0564	25595.3	0.990709	98.4	33.7885	25221.1	0.789671	120.5	33.2973	24559.9	0.730607	160.7	32.0059	23363.7	0.722352	197.1	30.3523	21865.8	0.516702	228.8	29.3276	20551.5	0.425697
906	Concrete unconfined	442.301	2838.94	193.675	83.1	34.0448	25578.8	1	99.3	33.7713	25197.5	0.839706	122	33.2586	24508.7	0.775649	162.6	31.9314	23298.2	0.761865	199	30.2525	21771.5	0.547632	230.6	29.2717	20469.9	0.446746
907	Concrete unconfined	442.301	2862.16	193.675	85.1	34.015	25536.7	1	101.9	33.7204	25127.8	0.899145	125.6	33.1627	24388.6	0.829155	167.8	31.7209	23112.5	0.808809	204.6	30.0631	21551.8	0.584051	235.9	29.106	20224	0.471423
908	Concrete unconfined	442.301	2885.38	193.675	88.8	33.957	25455.1	1	106.6	33.6234	24995.8	0.958585	132.4	32.9703	24214.2	0.88266	177.1	31.3205	22755.9	0.855753	215.1	29.7478	21139.6	0.620008	247.3	28.7448	19665.7	0.495413
909	Concrete unconfined	442.301	2908.6	193.675	93.9	33.8708	25334.8	1	113	33.4806	24803.6	1	141.7	32.683	23958.4	0.936166	189.7	30.7279	22216.3	0.902697	229.2	29.3152	20533.4	0.655605	262.8	28.243	18845	0.518771
910	Concrete unconfined	442.301	2931.82	193.675	101	33.7383	25152.2	1	122.6	33.2429	24488	1	155.1	32.2183	23550.1	0.989672	207.3	29.9826	21448.9	0.949215	249.2	28.6839	19569	0.690476	284.7	27.5136	17576.5	0.540908
911	Concrete unconfined	442.301	2955.03	193.675	114.8	33.4382	24746.9	1	140.4	32.7249	23995.4	1	178	31.2801	22719.6	1	235.6	29.1154	20238.1	0.994264	280.8	27.6453	17810.8	0.723519	319.1	26.3203	15395.7	0.559922
912	Concrete unconfined	442.301	2978.25	193.675	145.7	32.5506	23841.7	1	177.5	31.3026	22739.8	1	223.2	29.5005	20798.9	1	287.2	27.4289	17424.6	1	337.7	25.6513	14168.2	0.750368	379.2	24.099	11464.5	0.568825
913	Concrete unconfined	442.301	3001.47	193.675	205.6	30.0334	21513.9	1	252.6	28.5746	19392.9	1	314.7	26.4762	15683.3	1	390	23.6817	10792.1	1	444.3	21.501	7757.38	0.750436	488.6	19.6203	5791.99	0.537499
914	Concrete unconfined	302.348	3021.01	193.675	265.2	28.1643	18711.9	1	322.6	26.1957	15165.9	1	394	23.5258	10548	1	472.7	20.3058	6442.55	1	522.9	18.1017	4505.09	0.733919	560.3	16.3837	3385.14	0.501072
915	Concrete unconfined	362.903	3038.47	193.675	387.9	23.7633	10921.4	1	480.8	19.958	6103.55	1	585.6	15.1847	2790.72	1	683.3	10.2735	1315.83	0.980388	730.3	7.75013	976.432	0.607157	768.4	5.62682	774.669	0.357585

## Sheet: 3
Fiber Number	Fiber Types	Area (mm^2)	x (mm)	y (mm)	15min				30min				60min				120min				180min				240min
					Max temp ( °C)	fc' or fy (MPa)	Ec or Es (MPa)	damage ratio	Max temp ( °C)	fc' or fy (MPa)	Ec or Es (MPa)	damage ratio	Max temp ( °C)	fc' or fy (MPa)	Ec or Es (MPa)	damage ratio	Max temp ( °C)	fc' or fy (MPa)	Ec or Es (MPa)	damage ratio	Max temp ( °C)	fc' or fy (MPa)	Ec or Es (MPa)	damage ratio	Max temp ( °C)	fc' or fy (MPa)	Ec or Es (MPa)	damage ratio
1	Concrete unconfined	362.902	9.525	9.525	579.3	15.486	2928.05	1	704	9.17511	1125.85	1	836.5	3.46446	525.467	1	955.4	2.33124	312.523	1	1015.3	1.76034	236.052	1	1063.5	1.30096	183.409	1
2	Concrete unconfined	332.25	27.7705	9.525	511	18.6347	4932.7	1	625.6	13.2281	2057.77	1	764	5.87562	797.2	1	906.5	2.7973	387.629	1	982	2.07772	276.79	1	1036.3	1.5602	212.292	1
3	Concrete unconfined	526.884	50.3199	9.525	495.2	19.3323	5539.6	1	610.6	13.9706	2306.89	1	750.9	6.6108	865.423	1	895.8	2.89928	406.046	1	970.9	2.18351	291.323	1	1026.5	1.6536	223.211	1
4	Concrete unconfined	526.884	77.9779	9.525	474.3	20.2373	6374.33	1	589.7	14.9876	2704.87	1	729.9	7.77205	978.637	1	875.9	3.08894	442.588	1	950.2	2.3808	319.889	1	1007.4	1.83564	245.357	1
5	Concrete unconfined	526.884	105.636	9.525	437	21.8022	8126.98	1	546.8	17.0113	3753.13	1	681.9	10.347	1330.59	1	829.1	3.53498	542.889	1	906.3	2.7992	387.965	1	966	2.23021	297.907	1
6	Concrete unconfined	332.25	128.185	9.525	410.1	22.8905	9595.52	1	514.5	18.4786	4803.02	1	645.2	12.242	1771.29	1	793.4	4.19534	650.194	0.954134	873.2	3.11467	447.795	1	934.7	2.52853	342.663	1
7	Concrete unconfined	526.884	150.735	9.525	435.4	21.8678	8209.69	1	544.3	17.1266	3825.55	1	676.4	10.6351	1389.89	1	818.7	3.6341	568.524	0.872671	894.1	2.91548	409.048	1	953.3	2.35126	315.482	1
8	Concrete unconfined	526.884	178.393	9.525	462.1	20.7563	6910.26	1	574.9	15.6954	3028.01	1	707.7	8.97664	1104.25	1	843.5	3.39774	509.575	0.775018	913.8	2.72772	375.513	1	970.2	2.19018	292.257	1
9	Concrete unconfined	526.884	206.051	9.525	435.4	21.8678	8209.69	1	544.2	17.1312	3828.48	1	675.4	10.6873	1400.91	0.970082	812.9	3.68938	583.444	0.690965	884.6	3.00602	426.226	1	939.7	2.48087	335.178	0.931665
10	Concrete unconfined	332.25	228.6	9.525	410	22.8945	9601.28	1	514.1	18.4965	4817.67	1	643.1	12.3486	1800.07	0.899789	783.2	4.78306	700.251	0.626464	857	3.26907	480.419	1	911.1	2.75346	379.953	0.856974
11	Concrete unconfined	526.884	251.149	9.525	435.4	21.8678	8209.69	1	544.2	17.1312	3828.48	1	675.4	10.6873	1400.91	0.786755	812.5	3.6932	584.491	0.541728	883.3	3.01841	428.631	1	937.7	2.49994	338.156	0.776787
12	Concrete unconfined	526.884	278.807	9.525	462.1	20.7563	6910.26	1	574.9	15.6954	3028.01	1	707.6	8.98201	1104.83	0.652985	841.8	3.41394	513.384	0.441437	909.6	2.76775	382.441	0.956956	964.1	2.24832	300.489	0.679422
13	Concrete unconfined	526.884	306.465	9.525	435.4	21.8678	8209.69	1	544.2	17.1312	3828.48	1	675.4	10.6873	1400.91	0.561891	812.5	3.6932	584.491	0.35854	882.8	3.02318	429.56	0.848116	936.5	2.51137	339.953	0.586745
14	Concrete unconfined	332.25	329.015	9.525	410	22.8945	9601.28	1	514.1	18.4965	4817.67	0.976075	643.2	12.3435	1798.69	0.496897	783.3	4.77732	699.755	0.295653	856.2	3.2767	482.095	0.761364	909.1	2.77252	383.273	0.512598
15	Concrete unconfined	526.884	351.564	9.525	435.5	21.8637	8204.51	0.939702	544.3	17.1266	3825.55	0.876933	675.6	10.6769	1398.7	0.3784	813	3.68843	583.183	0.209	883.3	3.01841	428.631	0.665237	936.9	2.50756	339.353	0.431664
16	Concrete unconfined	526.884	379.222	9.525	462.3	20.7478	6901.18	0.832865	575.3	15.6764	3018.78	0.755076	708.5	8.93364	1099.6	0.239353	843.4	3.39869	509.798	0.107	911.2	2.7525	379.788	0.548872	965.3	2.23689	298.856	0.33367
17	Concrete unconfined	526.884	406.88	9.525	437.1	21.7981	8121.84	0.75143	546.6	17.0205	3758.87	0.680027	678.8	10.5096	1363.75	0.150628	817.2	3.6484	572.339	0.0241379	887.6	2.97743	420.725	0.44025	941.5	2.46372	332.516	0.240951
18	Concrete unconfined	332.25	429.43	9.525	414.1	22.7308	9366.99	0.685556	520.1	18.2277	4602.34	0.621894	651.1	11.9417	1692.7	0.085938	792.9	4.22426	652.623	0	865.8	3.1852	462.396	0.353225	919.5	2.6734	366.292	0.166367
19	Concrete unconfined	1740.8	483.84	9.525	421.2	22.4455	8969.85	0.498695	529.1	17.8214	4296.82	0.424199	661.4	11.4134	1563.07	0	803	3.78374	610.019	0	875.2	3.09561	443.932	0.130833	930.6	2.5676	348.905	0
20	Concrete unconfined	147.429	533.4	9.525	428	22.1701	8600.04	0.327598	537.2	17.4525	4038.94	0.242752	670.2	10.9581	1459.36	0	811.5	3.70273	587.116	0	883.1	3.02032	429.002	0	940.2	2.47611	334.437	0
21	Concrete unconfined	2755.79	609.6	9.525	429.1	22.1253	8541.2	0.0691093	538.4	17.3976	4002.06	0	671.2	10.9061	1447.96	0	812.1	3.69701	585.539	0	883.6	3.01555	428.075	0	940.4	2.4742	334.14	0
22	Concrete unconfined	147.429	685.8	9.525	429.2	22.1212	8535.87	0	538.4	17.3976	4002.06	0	671	10.9165	1450.24	0	811.5	3.70273	587.116	0	883.1	3.02032	429.002	0	939.6	2.48183	335.326	0
23	Concrete unconfined	2755.79	762	9.525	429.2	22.1212	8535.87	0	538.4	17.3976	4002.06	0	671	10.9165	1450.24	0	811.6	3.70177	586.853	0	883.2	3.01937	428.817	0	939.7	2.48087	335.178	0
24	Concrete unconfined	147.429	838.2	9.525	429.2	22.1212	8535.87	0	538.5	17.393	3999	0	671.1	10.9113	1449.1	0	811.7	3.70082	586.59	0	883.2	3.01937	428.817	0	939.8	2.47992	335.029	0
25	Concrete unconfined	2755.79	914.4	9.525	429.2	22.1212	8535.87	0	538.5	17.393	3999	0	671.1	10.9113	1449.1	0	811.7	3.70082	586.59	0	883.2	3.01937	428.817	0	939.8	2.47992	335.029	0
26	Concrete unconfined	147.429	990.6	9.525	429.2	22.1212	8535.87	0	538.5	17.393	3999	0	671.1	10.9113	1449.1	0	811.7	3.70082	586.59	0	883.2	3.01937	428.817	0	939.8	2.47992	335.029	0
27	Concrete unconfined	2755.79	1066.8	9.525	429.2	22.1212	8535.87	0	538.4	17.3976	4002.06	0	671	10.9165	1450.24	0	811.6	3.70177	586.853	0	883.1	3.02032	429.002	0	939.7	2.48087	335.178	0
28	Concrete unconfined	147.429	1143	9.525	429.1	22.1253	8541.2	0	538.4	17.3976	4002.06	0	671	10.9165	1450.24	0	811.5	3.70273	587.116	0	883.1	3.02032	429.002	0	939.6	2.48183	335.326	0
29	Concrete unconfined	2755.79	1219.2	9.525	429.4	22.1131	8525.21	0	538.7	17.3838	3992.89	0	671.4	10.8957	1445.69	0	812.1	3.69701	585.539	0	883.6	3.01555	428.075	0	940.2	2.47611	334.437	0
30	Concrete unconfined	147.429	1295.4	9.525	429.7	22.1009	8509.23	0	539.1	17.3655	3980.7	0	671.9	10.8697	1440.03	0	812.8	3.69034	583.706	0	884.2	3.00984	426.964	0	941	2.46848	333.254	0
[truncated: 945 more rows]

## Sheet: 4
Fiber Number	Fiber Types	Area (mm^2)	x (mm)	y (mm)	15min				30min				60min				120min				180min				240min
[truncated: 902 more rows]

## Sheet: 5
Fiber Number	Fiber Types	Area (mm^2)	x (mm)	y (mm)	15min				30min				60min				120min				180min				240min
[truncated: 950 more rows]

[truncated: 16 more sheets: 6, 7, 8, 9, 10, 11, 12, 13, 14, 15, 16, 17, 18, 19, 20, 21]
